# Supplementary material for: A tissue-specific profile of miRNAs and their targets related to paeoniaflorin and monoterpenoids biosynthesis in Paeonia lactiflora Pall. by transcriptome, small RNAs and degradome sequencing
Source: PLoS One. 2023 Jan 26;18(1):e0279992. doi: 10.1371/journal.pone.0279992 (PMC9879538; doi:10.1371/journal.pone.0279992)
Supplement: S4 Table — (XLSX) [file pone.0279992.s004.xlsx]

## Sheet: All expressed miRNAs
Pre-miRNA Index	miRNA_Index	miR_name	miR_seq	len	genomeID	strand	pre-miRNA_seq	type	Sequence in miRbase	group	hairpinLen	CG%	dG	MFEI	Expression level
1	1	vvi-miR393a_R+1	TCCAAAGGGATCGCATTGATCC	22	comp73237_c0	+	ggaggaggcaTCCAAAGGGATCGCATTGATCCcaattgtatacatatcaattttggATCATGCTATCCCTTTGGATTtctcctttgg	5'	Diff	gp1	83	42.5	-44.4	1.2	high
1	2	vvi-MIR393b-p3	ATCATGCTATCCCTTTGGATT	21	comp73237_c0	+	ggaggaggcaTCCAAAGGGATCGCATTGATCCcaattgtatacatatcaattttggATCATGCTATCCCTTTGGATTtctcctttgg	3'	New	gp1	83	42.5	-44.4	1.2	middle
2	3	peu-miR2916_R-1_2ss6AG21TG	TGGGGGCTCGAAGACGATCAGA	22	comp22710_c0	+	TGGGGGCTCGAAGACGATCAGAtaccgtcctagtcTCAACCATAAACGATGCCGACCagggatcagcggatgttgcttataggactccgc	5'	Diff	gp1	35	54.4	-23.9	0.5	high
2	4	peu-MIR2916-p3	TCAACCATAAACGATGCCGACC	22	comp22710_c0	+	TGGGGGCTCGAAGACGATCAGAtaccgtcctagtcTCAACCATAAACGATGCCGACCagggatcagcggatgttgcttataggactccgc	3'	New	gp1	35	54.4	-23.9	0.5	high
1	1	ath-miR157a-5p_2ss12TG15AG	TTGACAGAAGAGAGGGAGCAC	21	comp30669_c0	+	atggacgaagaagagaaagaaatgTTGACAGAAGAGAGGGAGCACaacccgggatcagctaaagggtgtctttgcttttgttgggagtgtGCTCTCTCTTCGTCTGTCATCAtctttcaccttcttcctcacc	5'	Diff	gp2a	127	47.4	-58.6	0.9	high
1	2	gma-MIR156f-p3_1ss12CG	GCTCTCTCTTCGTCTGTCATCA	22	comp30669_c0	+	atggacgaagaagagaaagaaatgTTGACAGAAGAGAGGGAGCACaacccgggatcagctaaagggtgtctttgcttttgttgggagtgtGCTCTCTCTTCGTCTGTCATCAtctttcaccttcttcctcacc	3'	New	gp2a	127	47.4	-58.6	0.9	high
2	3	ath-miR390a-5p_1ss19GA	AAGCTCAGGAGGGATAGCACC	21	comp5985_c0	+	tatagtatggaagaatcagtgAAGCTCAGGAGGGATAGCACCatagacttcaattcgaattcttaacttgtttattttttatgtgtctttgattgtcactctggCGCTATCCATCCTGAGTCTCGtggcttcttcttgctcga	5'	Diff	gp2a	137	40.6	-47.5	0.8	high
2	4	ath-miR390a-3p_1ss18TC	CGCTATCCATCCTGAGTCTCA	21	comp5985_c0	+	tatagtatggaagaatcagtgAAGCTCAGGAGGGATAGCACCatagacttcaattcgaattcttaacttgtttattttttatgtgtctttgattgtcactctggCGCTATCCATCCTGAGTCTCGtggcttcttcttgctcga	3'	Diff	gp2a	137	40.6	-47.5	0.8	middle
3	5	ath-miR393a-5p_L+1R-2	TTCCAAAGGGATCGCATTGAT	21	comp73237_c0	+	ggttttggaattctattgcagccggaggaggcATCCAAAGGGATCGCATTGATcccaattgtatacatatcaattttggatcaTGCTATCCCTTTGGATTTCTCCtttggtagcttctaaacat	5'	Diff	gp2a	118	41.1	-54.4	1.1	middle
3	6	gma-MIR393a-p3	TGCTATCCCTTTGGATTTCTCC	22	comp73237_c0	+	ggttttggaattctattgcagccggaggaggcATCCAAAGGGATCGCATTGATcccaattgtatacatatcaattttggatcaTGCTATCCCTTTGGATTTCTCCtttggtagcttctaaacat	3'	New	gp2a	118	41.1	-54.4	1.1	middle
4	7	ptc-MIR408-p5_2ss12CA19AG	AAGACGGGGAAAAGGCAGGGC	21	comp173221_c0	+	agacaAAGACGGGGAAAAGGCAGGGCatgaatggagctattgacaggcctgtttttgctctacccaTGCACTGCCTTTTTCCTGGCTgtggct	5'	New	gp2a	87	51.6	-45.9	1	middle
4	8	ath-miR408-3p_L-1R+1_2ss12CT15CT	TGCACTGCCTTTTTCCTGGCT	21	comp173221_c0	+	agacaAAGACGGGGAAAAGGCAGGGCatgaatggagctattgacaggcctgtttttgctctacccaTGCACTGCCTTTTTCCTGGCTgtggct	3'	Diff	gp2a	87	51.6	-45.9	1	middle
5	9	ppe-MIR535a-p5_2ss12GA18CT	AGAGAGAGCACACTTGTTGGC	21	comp3257_c0	+	ttgcttgacggagAGAGAGAGCACACTTGTTGGCatttatgcaaaggacatgattgtttacaggTGTGCTCTCCCTCTTCGTcagggtt	5'	New	gp2a	83	47.2	-53.5	1.3	middle
5	10	ppt-MIR529d-p3_2ss10TC17TG	TGTGCTCTCCCTCTTCGT	18	comp3257_c0	+	ttgcttgacggagAGAGAGAGCACACTTGTTGGCatttatgcaaaggacatgattgtttacaggTGTGCTCTCCCTCTTCGTcagggtt	3'	New	gp2a	83	47.2	-53.5	1.3	middle
6	11	gra-MIR8720-p5_2ss7AG18GC	AGTTCTGAACCCGTCGGC	18	comp22710_c0	+	gggtcccAGTTCCGAACCCGTCGGCtgtcggtggactgctcgagccgcttccgtggcgagagcgggtcgccgcgtgccgaccgGGGGACGGACTGGGAACG	5'	New	gp2a	95	73.3	-66.9	0.9	middle
6	12	sbi-MIR398-p3_2ss5GA18AG	GGGGACGGACTGGGAACG	18	comp22710_c0	+	gggtcccAGTTCCGAACCCGTCGGCtgtcggtggactgctcgagccgcttccgtggcgagagcgggtcgccgcgtgccgaccgGGGGACGGACTGGGAACG	3'	New	gp2a	95	73.3	-66.9	0.9	middle
1	1	vvi-miR156a_L+1_1ss21CT	TTGACAGAAGAGAGGGAGCAT	21	comp11283_c0	-	TTGACAGAAGAGAGGGAGCATgatgaagatcctgggttgcatccaagttggaagatactgatctcgaagatactatagattcttctaaaccttggttgagaacgtcatctgtggc	5'	Diff	gp2b	109	43.5	-26.2	0.5	middle
2	2	osa-MIR156l-p3_1ss4CT	ATATATATATATAGAGAGAGAGAG	24	comp14484_c0	+	agattgatatATATATATATATAGAGAGAGAGAGa	3'	New	gp2b	24	22.9	-1.9	0.2	middle
3	2	osa-MIR156l-p3_1ss4CT	ATATATATATATAGAGAGAGAGAG	24	comp7280_c0	-	atatatatatATATATATATATAGAGAGAGAGAGa	3'	New	gp2b	22	17.1	-4.8	0.8	middle
4	3	ath-miR156a-5p_R-1	TGACAGAAGAGAGTGAGCA	19	comp16112_c0	-	TGACAGAAGAGAGAGAGCAaacaagtgctcagatctttatctgatctggaaatgattgtaagccccactttctttgat	5'	Diff	gp2b	70	39.7	-18.7	0.6	low
5	4	bdi-MIR156b-p5_2ss3CT20GT	AATGAATGATGCTGCTGCTTC	21	comp19550_c0	+	AATGAATGATGTTGCTGCTTCtcaacgattgacaccaaactatgtggttggcagcagaga	5'	New	gp2b	46	43.3	-13.2	0.5	middle
6	5	ath-miR156j_1ss14AT	TGACAGAAGAGAGTGAGCAC	20	comp19696_c0	-	gattTGACAGAAGAGAGAGAGCACaactggaatcagagactccagtgaaacattctcctaaa	5'	Diff	gp2b	48	41.9	-13.7	0.5	middle
7	6	lus-MIR156f-p5_2ss2TC18TG	CCTCTGTCATCATCTTTGC	19	comp22354_c0	+	CCTCTGTCATCATCTGTGCtggtttctgacatt	5'	New	gp2b	27	45.5	-4.9	0.3	middle
8	7	ath-miR156a-5p	TGACAGAAGAGAGTGAGCAC	20	comp46131_c0	-	gtggctcaattgaatcttccggttctcagcgggtggtgaTGACAGAAGAGAGAGAGCACga	3'	Yes	gp2b	59	52.5	-13.4	0.4	middle
9	8	mdm-miR156t_2ss15AG21CT	TTGACAGAAGAGAGGGAGCAT	21	comp8068_c0	-	ctaaagggTTGACAGAAGAGAGAGAGCATatggtagatagagcattatcctatggagaattttattttgctttcagctggagctttgtccatgaaatatttcagatgaggtcttcctgcgccgctcgttgtgtcccaataaacgcttgc	5'	Diff	gp2b	144	43	-35.9	0.6	middle
10	9	ath-MIR159b-p5_2ss10GC21GA	TTTATGGATCCCATATCTCAA	21	comp22566_c0	+	TTTATGGATCCCATATCTCAAggcctatttcttatacataatcgggtctttcatcatcccggatgcaattcggggaccgtatcgtaccagtacgtcacgttgatggaCGATATGACTAAAATGGG	5'	New	gp2b	116	44	-34.6	0.6	middle
10	10	ath-MIR5645a-p3_2ss11CA18CG	CGATATGACTAAAATGGG	18	comp22566_c0	+	TTTATGGATCCCATATCTCAAggcctatttcttatacataatcgggtctttcatcatcccggatgcaattcggggaccgtatcgtaccagtacgtcacgttgatggaCGATATGACTAAAATGGG	3'	New	gp2b	116	44	-34.6	0.6	middle
11	11	vvi-MIR159c-p5_1ss10CA	AGCTGCTGAATTATGGATCCC	21	comp7177_c0	+	gAGCTGCTGAATTATGGATCCCagagccctacccttgatgaaagcaaatatgggtaggcttgtggcttgcataactccggagctgcattactcgagttagatccttgTTTGGATTGAAGGGAGCTCTAcatcactctcttctttctatgt	5'	New	gp2b	89	46	-42.3	0.6	high
11	12	ath-miR159a	TTTGGATTGAAGGGAGCTCTA	21	comp7177_c0	+	gAGCTGCTGAATTATGGATCCCagagccctacccttgatgaaagcaaatatgggtaggcttgtggcttgcataactccggagctgcattactcgagttagatccttgTTTGGATTGAAGGGAGCTCTAcatcactctcttctttctatgt	3'	Yes	gp2b	89	46	-42.3	0.6	high
12	13	vvi-MIR159c-p3_1ss7CA	TGCTGAATTATGGATCCC	18	comp20796_c0	+	ttgtatgaagatccggttatgggtattgatattgaaaagcaaaccttgacaacaaattcaggaaaacTGCTGAAGTATGGATCCCttataatt	3'	New	gp2b	87	34.4	-17.8	0.6	low
13	14	aly-MIR159c-p5_1ss20CT	CTCTCTCTCTCTCTCTATATA	21	comp7280_c0	+	CTCTCTCTCTCTCTCTATATAtatatatatatatatat	5'	New	gp2b	22	21.1	-4.8	0.6	low
14	15	ath-miR160a-5p	TGCCTGGCTCCCTGTATGCCA	21	comp13143_c0	-	attttggcaccaccatgttaccaaaataaccgtcggtccgcatgtgatgggggttagtatcttcatttgtgagattagctaaacccgatacacaatacagatcaTGCCTGGCTCCCTGCATGCCAacag	3'	Yes	gp2b	123	46.5	-30.2	0.5	high
15	15	ath-miR160a-5p	TGCCTGGCTCCCTGTATGCCA	21	comp9904_c0	-	caTGCCTGGCTCCCTGTATGCCTgcaggaat	5'	Yes	gp2b	16	58.1	-7.2	0.4	high
16	16	ath-miR160a-5p_1ss15TC	TGCCTGGCTCCCTGCATGCCA	21	comp21045_c1	-	taatgagcaTGCCTGGCTCCCTGCATGCCAgca	3'	Diff	gp2b	27	57.6	-10.3	0.5	middle
17	17	cme-MIR160c-p5_2ss13AG17AG	AGCCATGCATGTGTAAGT	18	comp22710_c0	+	AGCCATGCATGTGTAAGTatgaactaattcagactgtgaaactgcgaatggctcattaaatcagttatagtttgtttgatggtacctgctactcggataaccgtagtaattctagagctaatacgtgcaaca	5'	New	gp2b	124	38.6	-32.6	0.6	middle
18	17	cme-MIR160c-p5_2ss13AG17AG	AGCCATGCATGTGTAAGT	18	comp65149_c0	+	aAGCCATGCATGTGTAAGTgcaagccatattatggtgaaaccgcagaaggctcattatatcagtcatggttcaatggattgtacccagttacttggataactgcggaaatactggagctaatacatgccaacggagt	5'	New	gp2b	131	43.1	-35.8	0.6	middle
19	18	lus-MIR162b-p3_2ss16GA17AG	AGGGTTGTGAAGAGGAGG	18	comp9281_c0	+	gttgattttgtttttgtttttccccatcttcactggccttggctatggtttcttctttggaactgacttatttaaagatacctcgaacgattcttatgggtttttcacaggtggttggggAGGGTTGTGAAGAGGAGGtggtacaatgaaatcattt	3'	New	gp2b	152	40.1	-42.8	0.7	middle
20	19	ath-MIR163-p3_2ss7AC17AT	TTGAAGCGGACTTGGATCT	19	comp20224_c0	+	caatgcccctctcttcgccaacaggtcTTGAAGCGGACTTGGATCTgagtgaggcggtagaa	3'	New	gp2b	56	54.8	-21.6	0.6	low
21	20	ath-miR164a_R-1	TGGAGAAGCAGGGCACGTGC	20	comp13439_c0	-	TGGAGAAGCAGGGCACGTACgcagattcgag	5'	Diff	gp2b	24	58.1	-2.7	0.1	middle
22	20	ath-miR164a_R-1	TGGAGAAGCAGGGCACGTGC	20	comp6569_c0	-	gaaaaTGGAGAAGCAGGGCACCTGCcgactttcattcat	5'	Diff	gp2b	33	48.7	-9.2	0.5	middle
23	21	ptc-MIR164e-p5_1ss9GT	ATGTGCCTTTCTTCCCCATC	20	comp16826_c0	+	ATGTTCCTTTCTTCCCCATCataggtattccttgatttatatatatgggttc	5'	New	gp2b	35	34.6	-6.7	0.4	middle
24	22	csi-MIR164-p3	TGTGTGTGTGTGTGTGTG	18	comp30387_c0	+	gttgcaccacggtaatcttggcaaaaagacaagtatggtacacgtaaacagtctgttatatgtttagattTGTGTGTGTGTGTGTGTGtgtg	3'	New	gp2b	78	40.2	-21.4	0.6	middle
25	22	csi-MIR164-p3	TGTGTGTGTGTGTGTGTG	18	comp44528_c0	+	acggcgagcagatcacaccggcaattcagggagtttattgatttggtgtgactggaatttctgttaacttgagatataggtgttgttggtgatgtgttttggattgaactggTGTGTGTGTGTGTGTGTG	3'	New	gp2b	124	43.8	-32.9	0.6	middle
26	23	csi-MIR164-p5_2ss14CG22CA	TGTGTGTGTGTGTGTGTGTATA	22	comp6418_c0	-	cgggtgccatgagagtgtgTGTGTGTGTGTGTGTGTGTATAtatatatatatatatataaacagtgggacaaa	5'	New	gp2b	67	37	-26.9	1	middle
27	24	mtr-miR166e-5p_1ss20GT	GGAATGTTGGCTGGCTCGATG	21	comp128030_c0	-	ttAGAATGTTGGCTGGCTCGATGgtgcaaccgaatttctcggtcctggaacctcctttgcctgggatcgaggccgaccttgttcagggctttgacggcatattcagtaccggtttgcacatcccgggccttgtaaacggttcc	5'	Diff	gp2b	139	54.5	-50.6	0.6	middle
28	25	zma-MIR166a-p3_2ss3TC17TA	TCCCTTCTTCTTCTTCATCTT	21	comp17685_c1	-	cctagggaaaactcttcagaagcctcttcgtcttcttgtaggagTCCCTTCTTCTTCTTCTTCTT	3'	New	gp2b	46	44.6	-14.1	0.5	middle
29	26	ath-miR166a-3p_R-2	TCGGACCAGGCTTCATTCC	19	comp21923_c0	-	tCCGGACCAGGCTTCATTCCaggcatttggacccac	5'	Diff	gp2b	30	58.3	-7.1	0.3	middle
30	27	gma-MIR166c-p5_1ss14GC	CCTTCTTCTTCTTCATCTT	19	comp41887_c0	-	ttcatttcaCCTTCTTCTTCTTCATCCTgcttaatttctgggggaggtggaatttc	5'	New	gp2b	50	41.1	-16.2	0.7	low
31	27	gma-MIR166c-p5_1ss14GC	CCTTCTTCTTCTTCATCTT	19	comp59311_c0	-	CCTTCTTCTTCTTCAACTTccacaatctcctcgactctatcttcaacggtattcacgacattaggctcatcaagaaccctaatttcgtcgtcgttctcgtcctcttcttccttcgattcgaaaacgggacctccaacgc	5'	New	gp2b	1	46.8	-20	0.3	low
32	28	cca-MIR167-p3_1ss2GA	TATGTGTGTGTGTGTGTGTG	20	comp11646_c0	-	aggctatctcacggccactgcacacacatatgtacatatttaaacatgcatattgtttattctcagctaaccgtggatacaaactatatggatacaaactatatatatatatatatataTATGTGTGTGTGTGTGTGTGtgtgtgagagagaga	3'	New	gp2b	148	34.4	-48	0.9	middle
33	29	lus-MIR167e-p5_2ss10GC18TC	GAGGAAGAACGAAGATCC	18	comp20822_c0	+	aGAGGAAGAACGAAGATCCaaagagaagaccacacaggccattcaaacgtatcaaagtagagaacaagctacacagagtacgaggaggatgcctaggtgcatgaaaccgatgaaggacgcggagaccggcgaaacgttt	5'	New	gp2b	132	48.9	-25.5	0.4	middle
34	30	cca-MIR167-p5_1ss2GA	TATGTGTGTGTGTGTGTGTG	20	comp5868_c0	+	aTATGTGTGTGTGTGTGTGTGtggcggcttctgccttggataaagatatgcggggcttcttctgcttgtataaaacaatttcaatt	5'	New	gp2b	80	41.9	-19	0.5	middle
35	31	ath-miR168a-5p	TCGCTTGGTGCAGGTCGGGAA	21	comp13358_c0	+	tgtgtttgttaccgctggtctctaatTCGCTTGGTGCAGGTCGGGAAccgtcttcgcctttccgacgggaaccgaacctgatattggtgcgaattcgatcCCCGCCTTGCATCAACTGAATccgagacgccggtaaaacgtt	5'	Yes	gp2b	136	53.5	-53.7	0.7	high
35	32	ath-miR168a-3p	CCCGCCTTGCATCAACTGAAT	21	comp13358_c0	+	tgtgtttgttaccgctggtctctaatTCGCTTGGTGCAGGTCGGGAAccgtcttcgcctttccgacgggaaccgaacctgatattggtgcgaattcgatcCCCGCCTTGCATCAACTGAATccgagacgccggtaaaacgtt	3'	Yes	gp2b	136	53.5	-53.7	0.7	high
36	33	ath-miR168a-5p_L-2	GCTTGGTGCAGGTCGGGAA	19	comp7791_c0	-	tctagctgctgtgttgcctgatgtgttgctttagagggatcaggttgtcgggatgaagaaccagcctcagaatgcaatggcattgactgagggataaccccggcttgataagccggggtgGCTTGGTGCAGCTCGGGAAc	3'	Diff	gp2b	137	54.3	-53.1	0.7	middle
37	34	aly-MIR169d-p5_2ss6TG17TA	TTTTAGCAACAAATCTAA	18	comp12432_c0	+	TTTTAGCAACAAATCTAAtaaatctaagtgtagtgcttggtgtattgatctt	5'	New	gp2b	37	28.8	-7.8	0.5	middle
38	35	ath-MIR169h-p5_2ss4CG17AT	TGAGATGAAGAATGAGTA	18	comp19963_c0	+	ttgctgggcgtgtcgatcgactatttgaTGAGATGAAGAATGAGTAtggactcgataatcattatcgtggttggtttaacgaatgcgcccagaag	5'	New	gp2b	89	44.2	-33.8	0.8	middle
39	36	ath-miR171a-3p_1ss17AG	TGATTGAGCCGCGCCAGTATC	21	comp14396_c1	-	ggTGATTGAGCCGCGCCAATATCccttgcgcgagtacc	5'	Diff	gp2b	26	60.5	-8.3	0.4	high
40	36	ath-miR171a-3p_1ss17AG	TGATTGAGCCGCGCCAGTATC	21	comp21756_c0	-	ctttggagaggctttccgacgggagatcgtaaccgtTGATTGAGCCGCGCCAATATCacc	3'	Diff	gp2b	51	55	-21.1	0.6	high
41	37	hvu-MIR171-p3_2ss9GT19GA	TCATGCTCTTCCCTTGTCACC	21	comp21773_c0	-	aagaagtgaggaagttattTCATGCTCTTCCCTTGTCACCa	3'	New	gp2b	34	41.5	-7.1	0.4	middle
42	38	cme-MIR171d-p3_1ss1TC	CTTTATTGAGCCGTGCCA	18	comp22710_c0	+	gacggtacggctaCTTTATTGAGCCGTGCCAcg	3'	New	gp2b	27	57.6	-16.1	0.8	middle
43	39	rco-MIR172-p5_2ss14AC17CA	TTTCTCTTGCTTCCATAC	18	comp23361_c0	-	TTTCTCTTGCTTCCATACgctcacggtaaagggtttgctttaactcctcaacctcttttttcaaaatttcttgttgtgaagctaaatcattaaacaaagaggcgCTTACCTTCCCTTTTCCCTTAttgctcctggcgtatgtgc	5'	New	gp2b	128	41	-26.1	0.4	low
43	40	cme-MIR159b-p3_2ss10TC18TC	CTTACCTTCCCTTTTCCCTTA	21	comp23361_c0	-	TTTCTCTTGCTTCCATACgctcacggtaaagggtttgctttaactcctcaacctcttttttcaaaatttcttgttgtgaagctaaatcattaaacaaagaggcgCTTACCTTCCCTTTTCCCTTAttgctcctggcgtatgtgc	3'	New	gp2b	128	41	-26.1	0.4	middle
44	41	cme-MIR172d-p3_2ss7AG18AT	AAAGAAGGAAAAAAGAAT	18	comp12219_c0	-	tcctccttaacctcatagctttgaataggttttacagagaagtgagtttgcccctctgtaacaacatgcatacttggtagtgcaacgcccaacctaatacatagcattAAAGAAGGAAAAAAGATT	3'	New	gp2b	114	38.9	-27.8	0.6	middle
45	42	ath-miR172a_R-1	AGAATCTTGATGATGCTGCA	20	comp18079_c0	-	tagccggagatgaagcacaagggttagaagcagAGAATCCTGATGATGCTGCActggaga	3'	Diff	gp2b	54	50	-13	0.4	middle
46	43	cme-MIR172d-p5_2ss8AG19AT	AAAAGAAGGAAAAAAGAAT	19	comp23715_c0	-	AAAAAAAGGAAAAAAGAATacacaaataattaactaatctacataaaattaagcaaaattaaaagtttaaataaaaagtactgcaactcctccaaacatggctaccaaggtcgccatgatgctacttccat	5'	New	gp2b	122	29	-17.2	0.5	middle
47	44	ath-miR172c_L-1	GAATCTTGATGATGCTGCAG	20	comp66452_c0	-	ggagtagtactagcattagtagctgtagaagcGAATCCTGATGATGCTGCAGt	3'	Diff	gp2b	47	45.3	-13.1	0.5	low
48	44	ath-miR172c_L-1	GAATCTTGATGATGCTGCAG	20	comp7792_c0	-	GAATCCTGATGATGCTGCAGcagttgcaaat	5'	Diff	gp2b	22	45.2	-3.4	0.2	low
49	45	ath-MIR319a-p5_1ss7CG	ATTGGAGTGAAGGGAGCTCCC	21	comp132905_c0	-	ctggctccagaaATTGGAGTGAAGGGAGCTCCAatttctccgcacc	5'	New	gp2b	40	54.3	-17.7	0.7	middle
49	46	mtr-miR159b_L-1_1ss21AC	TTGGAGTGAAGGGAGCTCCC	20	comp132905_c0	-	ctggctccagaaATTGGAGTGAAGGGAGCTCCAatttctccgcacc	3'	Diff	gp2b	40	54.3	-17.7	0.7	middle
50	47	ppe-MIR319a-p5	TGGTGCATGGTGTGGGAGCAACT	23	comp21112_c0	+	tagccTGGTGCATGGTGTGGGAGCAACTccttccgcatgccccattcatTGGAGTGAAGGGAGCTCCTGAc	5'	New	gp2b	24	57.7	-24.7	0.6	middle
50	48	ptc-miR159c_L-2R+2_2ss20GC21AT	TGGAGTGAAGGGAGCTCCTGA	21	comp21112_c0	+	tagccTGGTGCATGGTGTGGGAGCAACTccttccgcatgccccattcatTGGAGTGAAGGGAGCTCCTGAc	3'	Diff	gp2b	24	57.7	-24.7	0.6	high
51	49	ptc-MIR319a-p5_2ss3AG18AT	TGGGTTAAAGGACAAGGTGAT	21	comp15064_c0	+	TGGGTTAAAGGACAAGGTGATagggcatttgcagtgttggg	5'	New	gp2b	28	48.8	-5.5	0.3	middle
52	50	cme-MIR319c-p3_2ss19TG20TA	AAGAAAAAGAAAAGAAAAGA	20	comp4060_c0	-	accctttgattaaaAAAAAAAAGAAAAGAAAAGAaaa	3'	New	gp2b	20	18.9	-0.1	0	middle
53	51	ath-miR319a	TTGGACTGAAGGGAGCTCCCT	21	comp9183_c0	+	gtaTTGGAGTGAAGGGAGCTCCCTcgggttcttctttcaaac	5'	Yes	gp2b	30	50	-13.6	0.6	high
54	52	hex-MIR390a-p3_2ss1TA21GT	AAAGAAGAATAAGCTCAGGAT	21	comp9909_c0	-	accattccaaccttgatagccatgtttacgggcttgcaaggtcaagaaaactcgaacgaccttcatggagtaagaagagggggagaagagatgAAAGAAGAATAAGCTCAGGAG	3'	New	gp2b	110	45.6	-24.8	0.5	middle
55	53	cpa-MIR393-p5	TATATATATATATGTGTGTGTG	22	comp7245_c0	-	TATATATATATATGTGTGTGTGttatgacaaatgcatgatt	5'	New	gp2b	28	24.4	-5.9	0.6	middle
56	54	ath-miR394a	TTGGCATTCTGTCCACCTCC	20	comp6335_c0	-	atTTGGCATTCTGTCAACCTCCttccacaaaagtgtcatcttctgaagctcccatatgcatacacatgtggcagcattcttcgtcaacaaccccaccagcagaatcc	5'	Yes	gp2b	103	46.7	-23.7	0.5	high
57	55	ath-miR396b-3p	GCTCAAGAAAGCTGTGGGAAA	21	comp102076_c0	+	GCTCAAGAATGCTGTGGGAAAacatggcgattcaggattttgattttgcgtttggttctgagtggcaaattgacaagacaaagcaaagagatcagaagacactgctctagctagatgctttgggtattaattgcagttcat	5'	Yes	gp2b	133	41.1	-31.7	0.5	high
58	56	gma-MIR396a-p3_2ss14TA21GC	TTACTCCCAAATCATGTTTTC	21	comp159299_c0	-	aaagagtatagcagctttccttggtcgtctgtgacacggaggccaatagcttctcTTACTCCCAAATCATGTTTTC	3'	New	gp2b	58	44.7	-20.9	0.6	middle
59	57	ath-miR396b-5p_R-2_1ss6CT	TTCCATAGCTTTCTTGAAC	19	comp1615_c0	-	TTCCATAGCTTTATTGAACggtccgtccaaggagacacaatatct	5'	Diff	gp2b	31	42.2	-4.6	0.2	middle
60	57	ath-miR396b-5p_R-2_1ss6CT	TTCCATAGCTTTCTTGAAC	19	comp21852_c0	-	TTCCATAGCTTTCTGGAACtcccatttggattccgtt	5'	Diff	gp2b	22	43.2	-6.5	0.4	middle
61	58	ptc-MIR396d-p3_1ss10CT	TCAAGAAAGTCGTGGGAGA	19	comp16316_c0	+	cggagtattttgaacagcactctaTCAAGAATGTCGTGGGAGAagatggtgttgtgattgactggg	3'	New	gp2b	60	45.5	-11.2	0.4	middle
62	59	mes-MIR396c-p5	CTTCTTCTTCTTCATCTT	18	comp16797_c0	-	tCTTCTTCTTCTTCATCTTtggccatgaaccctcttgcttaaacacgtctactagtgtttctgcatccggatttgtcatagattcagcacattctaaggtttttgcatctgggttcgaccaagaatctgcaaatccaat	5'	New	gp2b	18	41	-31.1	0.5	low
63	59	mes-MIR396c-p5	CTTCTTCTTCTTCATCTT	18	comp1736_c0	+	caggCTTCTTCTTCTTCATCTTcttcggcgagttatcaaaagcctccaatgaagaagaatagtacg	5'	New	gp2b	60	42.4	-16.7	0.6	low
64	60	ath-miR396b-5p_R-2	TTCCACAGCTTTCTTGAAC	19	comp17044_c0	+	atggttatataattaagatatgaagtggTTCCACAGCTTGCTTGAACaagtggggttgagagaaattaccacaaagcagtttggggtggctaccagatatgcaacgacagagttcgtggcgcttgtgttcctgtatgtatagcaag	5'	Diff	gp2b	140	43.2	-37.5	0.6	high
65	61	ath-miR396b-5p_R-2_2ss18AT19CT	TTCCACAGCTTTCTTGATT	19	comp25328_c0	-	TTCCACACCTTTCTTGATTattcaaacctttaattcagcatcaggtgagacgtggttgtacaattttgtggaaacatttcaacttaaccgtacaaattgaaaggcaaacgtggagtgacaaggacat	5'	Diff	gp2b	115	37.8	-23.8	0.5	middle
66	62	mtr-miR397-5p_L-2R+2	ATTGAGTGCAGCGTTGATGAA	21	comp22094_c0	-	aaagagttgttgATTGAGTGCAGCGTTGATGAGtctcaagaaaattgtctcacc	5'	Diff	gp2b	48	40.7	-9.7	0.4	middle
67	63	ptc-MIR399i-p5	TGCCAAAGGAGAGTTGCCCTA	21	comp18219_c0	-	tatactctccttgagtattacTGCCAAAGGAGAGTTGCCCAAatagaggaaacttagttacTGCCAAAGGAGATTTGCC	5'	New	gp2b	32	41.8	-19.5	0.6	middle
67	64	ath-miR399b_R-3_1ss13GT	TGCCAAAGGAGATTTGCC	18	comp18219_c0	-	tatactctccttgagtattacTGCCAAAGGAGAGTTGCCCAAatagaggaaacttagttacTGCCAAAGGAGATTTGCC	3'	Diff	gp2b	32	41.8	-19.5	0.6	middle
68	65	ath-miR403-3p_R-2_1ss19TC	TTAGATTCACGCACAAACC	19	comp12928_c0	+	atttgcatacaacttaaTTAGATTCACGGACAAACCactgcgtgagttaaccaagagtggatcatttattggcaccttttctaaaagtagtcctcgggtttagttgcttgtattcgcagca	5'	Diff	gp2b	117	39.7	-27.2	0.6	middle
69	65	ath-miR403-3p_R-2_1ss19TC	TTAGATTCACGCACAAACC	19	comp17091_c0	-	TTAGATTCACGCACAAACCacctttactaaaacgctagtaaaggagatttgaacctgcgtgtgg	5'	Diff	gp2b	54	42.2	-19.2	0.7	middle
70	66	osa-MIR408-p3_1ss1CA	AACACCTCTCTCTCTCTCTCTCTC	24	comp17584_c0	-	aggggattgttcttacatccatttcaagaccaaacgggaggattgattatagaaggtttcatcagcttcatcattatcctgaggtgggtctctacggttagattcttttcttcgatatcaAACAACTCTCTCTCTCTCTCTCTC	3'	New	gp2b	131	41	-26	0.4	middle
71	67	mtr-miR408-3p_L-1R+2_1ss15CT	TGCACTGCCTCTTTCCTGGCTT	22	comp73794_c0	+	tgttTGCACTGACTCTTTCCTGGCTTtaaaagatcattgacaatgc	5'	Diff	gp2b	40	39.1	-5.1	0.3	middle
72	68	sbi-MIR437k-p3_2ss6CT18TA	ATACATCAACAATAACAAC	19	comp180187_c0	+	gcaaggttttttttcATACATCAACAAAAACAACttatt	3'	New	gp2b	33	25.6	-1.7	0.2	middle
73	69	gra-MIR482d-p5_1	ACACACACACACACACACA	19	comp11646_c0	+	tctctctctcACACACACACACACACACAcacatatatatatatatatatatatagtttgtatccatatagtttgtatccacggttagctgagaataaacaatatgcatgtttaaatatgtacatatgtgtgtgcagtggccgtgagatagcc	5'	New	gp2b	148	34.6	-39.7	0.7	middle
74	70	gra-MIR482d-p5_2ss13CA21TC	CACACACACACAAACACACACACA	24	comp16517_c0	-	catacaCACACACACACAAACACACATACAcacacatacataggaacacacttatatatatagatgctagatatttcttagtccccatcttaagaagttgaagaacactcacagactacctctgtctcaacttccctcctgtggaagttt	5'	New	gp2b	1	38.7	-24.7	0.4	low
75	71	gra-MIR482d-p3	CACACACACACACACACA	18	comp166_c1	+	tcagtggacttagaactcacagCACACACACACACACACAcacaga	3'	New	gp2b	24	47.8	-2.5	0.1	middle
76	71	gra-MIR482d-p3	CACACACACACACACACA	18	comp6418_c0	+	actgtttatatatatatatatatatataCACACACACACACACACAcacactctca	3'	New	gp2b	30	28.6	-7.3	0.5	middle
77	72	gra-MIR482d-p5_1ss3CA	CAAACACACACACACACACACA	22	comp30387_c0	-	CACACACACACACACACACACAaatctaaacatataacagactgtttacgtgtaccatacttgtctttttgccaagattaccgtggtgcaacacccttccactattgttattacagtggagcaacatccttccattattgct	5'	New	gp2b	1	40.1	-21.4	0.4	middle
78	73	gra-MIR482d-p5_2	TATATACACACACACACACAC	21	comp4410_c0	-	TAAATACACACACACACACACagacagagagagagagagagagagtggcgggctctggaaagctagagagggagctcttggc	5'	New	gp2b	1	52.4	-14.4	0.3	middle
79	74	gra-MIR482d-p3_1ss21CT	CACACACACACACACACATATA	22	comp5868_c0	-	ttatccaaggcagaagccgcCACACACACACACACACACATAt	3'	New	gp2b	1	48.8	-4.3	0.2	middle
80	75	ptc-miR530a_R+1_1ss20TG	TGCATTTGCACCTGCACCTGC	21	comp12666_c0	-	tacgcggagaccaaactaattctgacaaggggtcgctggccacaaatgtcatatctacccttgaaccTGCATTTGCACCTGCACCTGA	3'	Diff	gp2b	79	50	-18.1	0.4	middle
81	76	tcc-MIR530b-p5_2ss11GC17TA	TTGTGGTGGACGAAGAAA	18	comp17527_c0	+	gcaTTGTGGTGGACGAAGAAAgggggaactacagcgc	5'	New	gp2b	37	56.8	-6.4	0.3	middle
82	77	csi-MIR530a-p3_1ss8AG	AACTCGAGAGCATGAAGG	18	comp22911_c0	+	atactcttaagtttgAGCTCGAGAGCATGAAGGc	3'	New	gp2b	22	44.1	-7.8	0.5	middle
83	78	ptc-miR827_1ss20AC	TTAGATGACCATCAACGAACA	21	comp19243_c0	-	aaagaagcTTAGATGACCATCAACGAAAAttgtatcgtctgaaacaatgaaagtgtgtgtgtgtatctgtagctttcgg	5'	Diff	gp2b	73	38	-19.3	0.6	middle
84	79	gma-miR828a	TCTTGCTCAAATGAGTATTCCA	22	comp15077_c0	-	gatttatttTCTTGCTCAAATGAGAATTCCAgtagtttttaatCTCGTTGTCTGTTCTACCTggaagtctccccgcaatcaatgacca	5'	Yes	gp2b	82	38.6	-15.4	0.5	middle
84	80	ppe-miR858_R-2	CTCGTTGTCTGTTCGACCT	19	comp15077_c0	-	gatttatttTCTTGCTCAAATGAGAATTCCAgtagtttttaatCTCGTTGTCTGTTCTACCTggaagtctccccgcaatcaatgacca	3'	Diff	gp2b	82	38.6	-15.4	0.5	middle
85	81	gma-MIR828b-p5	TCTTGCTCAAATGAGTATTCC	21	comp16426_c0	-	TCTTGCTCAAATGAGTGTTCCA	5'	New	gp2b	12	40.9	-3.5	0.4	middle
85	79	gma-miR828a	TCTTGCTCAAATGAGTATTCCA	22	comp16426_c0	-	TCTTGCTCAAATGAGTGTTCCA	3'	Yes	gp2b	12	40.9	-3.5	0.4	middle
86	82	aly-MIR833-p5_2ss14CT17CA	AAAAGAAAAGGAGTAGAT	18	comp19367_c0	+	AAAAGAAAAGGAGTAGATtaatgtgtgttttattttcttttctggt	5'	New	gp2b	40	26.1	-8.6	0.7	middle
87	83	aly-MIR835-p5_1ss20TC	TATATATATATATATATATCTT	22	comp8040_c0	-	TATATATATATATATATATATTa	5'	New	gp2b	20	0	-3.3	0	low
87	84	aly-MIR835-p3_1ss18TC	TATATATATATATATATCTT	20	comp8040_c0	-	TATATATATATATATATATATTa	3'	New	gp2b	20	0	-3.3	0	middle
88	84	aly-MIR835-p3_1ss18TC	TATATATATATATATATCTT	20	comp23244_c0	-	tatataTATATATATATATATATTTT	3'	New	gp2b	22	0	-4.6	0	middle
89	85	ppt-miR894_R-1_1ss3TA	CGATTCACGTCGGGTTCAC	19	comp13179_c0	+	tgtatggatccgtggcgcaatggtagcgcgtctgactccagatcagaaggttgcgtgttCGATTCACGTCGGGTTCATtat	3'	Diff	gp2b	75	51.9	-24.7	0.6	middle
90	86	smo-MIR1097-p5_2ss4GT19GC	AAATGAATCAACGGCACTCTT	21	comp22700_c0	-	cgtcAAAGGAATCAACGGCACTCTTgagcgaaaaatattgacgaaagacattgtttgagctgtaggaaaatAAAAATGAAAAAAGTCCAcaaatgattggctttaactgctgtctcattccatc	5'	New	gp2b	114	37.1	-25.7	0.6	middle
90	87	gma-MIR9756-p3_2ss16TC18CA	AAAAATGAAAAAACTCCA	18	comp22700_c0	-	cgtcAAAGGAATCAACGGCACTCTTgagcgaaaaatattgacgaaagacattgtttgagctgtaggaaaatAAAAATGAAAAAAGTCCAcaaatgattggctttaactgctgtctcattccatc	3'	New	gp2b	114	37.1	-25.7	0.6	low
91	88	cre-MIR1144a-p3_1ss16AT	TGCTGGTGGTGGTGGTGG	18	comp5128_c0	+	tggacgtaccaaagccgttgacgtggttagtataagcggatctcaattttccagtggtggtggccgcgcccgtcgtggtggtggacctgctgcTGCTGGTGGTGGTGGTGGtgg	3'	New	gp2b	109	59.6	-40.3	0.6	middle
92	88	cre-MIR1144a-p3_1ss16AT	TGCTGGTGGTGGTGGTGG	18	comp7247_c0	+	cagtcctacaccaatcgaagagtgtaaaggcgagcctagtgaaaataaacagtcagtttcttctagtgttcctgttcaagattcaaaccctagtttgagtagtgcttcgagcttggtagcTGCTGGTGGTGGTGGTGG	3'	New	gp2b	137	46.4	-34.1	0.5	middle
93	89	gma-MIR1511-p3_1ss7GT	TAACCATGCTCTGATACCA	19	comp14216_c0	+	tcatcagagtatgacacaacaaaaaataggtgtgtcccacatccgaggttccactgagccttcatctcagtgtTAACCATGCTCTGATACCAatctgtcacgcccccaaattccagactattc	3'	New	gp2b	86	45.5	-31	0.6	low
94	90	gma-MIR1511-p3_2ss3CG18TC	ACGAGGCTCTGATACCAC	18	comp14767_c0	-	tacgagccaaggaagACGAGGCTCTGATACCACt	3'	New	gp2b	21	52.9	-7.5	0.4	middle
95	91	gma-MIR1511-p5_2ss3CG18TC	ACGAGGCTCTGATACCAC	18	comp18538_c0	+	ACGAGGCTCTGATACCACttgataaaggcggaagcttggtctcaaa	5'	New	gp2b	41	47.8	-11.5	0.5	middle
96	92	stu-MIR1886g-p3_1ss5AG	TTGGGCATGTGATTTCAT	18	comp11237_c0	+	ttgatgtccagaaaatcaggtcaggtatatggtgaaaattatttctcgtacttatctttggcaccctcctTTGGGCATGTGATTTCAT	3'	New	gp2b	75	38.6	-18.7	0.5	middle
97	93	mtr-MIR2592ay-p5_2ss6AG17CG_2	GAGTCGGGTTGTTTGGGAA	19	comp22710_c0	+	GAGTCGGGTTGTTTGGGAAtgcagccccaatcgggcggtaaattccgtccaaggctaaatattggcgagagaccgatagcaaacaagtaccgcgagggaaagatgaaaaggactttGAAAAGAGAGTCAAAGAGT	5'	New	gp2b	22	48.1	-36.9	0.6	middle
97	94	osa-MIR2118e-p3_2ss13TA19CT	GAAAAGAGAGTCAAAGAGT	19	comp22710_c0	+	GAGTCGGGTTGTTTGGGAAtgcagccccaatcgggcggtaaattccgtccaaggctaaatattggcgagagaccgatagcaaacaagtaccgcgagggaaagatgaaaaggactttGAAAAGAGAGTCAAAGAGT	3'	New	gp2b	22	48.1	-36.9	0.6	middle
98	94	osa-MIR2118e-p3_2ss13TA19CT	GAAAAGAGAGTCAAAGAGT	19	comp3334_c0	-	aaggactttGAAAAGAGAGTCAAAGAGT	3'	New	gp2b	18	35.7	-5.6	0.6	middle
99	95	mtr-MIR2592ah-p5_2ss3AG19TA	AAGGACAATTGTTGTAGTAG	20	comp19176_c0	-	AAGAACAATTGTTGTAGTAGtggtggtggtaaaggtagtgacgagagacaatagttgtagc	5'	New	gp2b	54	41	-9.8	0.4	middle
100	96	mtr-MIR2592bj-p3_2ss12TC19AT	ATTCCCACTGTCCCTGTCT	19	comp22710_c0	+	agcgcgggtaaacggcgggagtaactatgactctcttaaggtagccaaatgcctcgtcatctaattagtgacgcgcatgaatggattaacgagATTCCCACTGTCCCTGTCTa	3'	New	gp2b	107	48.7	-31	0.6	middle
101	97	mtr-MIR2592ay-p5_2ss6AG17CG_1	GAGTCGGGTTGTTTGGGA	18	comp78625_c0	+	GAGTCGGGTTGTTTGGGAtcgcagccctaa	5'	New	gp2b	22	56.7	-10.2	0.6	middle
102	98	mtr-MIR2603-p3_2ss9AC17AC	GTCCCTGCCCTTTGTACA	18	comp22710_c0	+	cccgggtaatcttcgaaatttcatcgtgatggggatagatcattgcaattgttggtcttcaacgaggaattcctagtaagcgcgagtcatcagctcgcgttgactacGTCCCTGCCCTTTGTACA	3'	New	gp2b	114	48	-38.1	0.6	middle
103	99	mtr-MIR2652a-p5_2ss5AC17CA	TAACCAAAACCATTTCAACA	20	comp12949_c0	-	cctgcatttagaggTAACCAAAACCATTTCAACCaccatctctcatgttcc	5'	New	gp2b	45	43.1	-4.5	0.2	middle
104	100	mtr-MIR2678-p5_1ss5AG	TGCGGGTGTCTTCACCTCTGA	21	comp22224_c0	-	TGCGGGTGTCTTCGCCTCTGAAACTCAAAAA	5'	New	gp2b	14	48.4	-5.3	0.4	middle
104	101	cca-MIR6113-p3_2ss3AG18GA	TCGCCTCTGAAACTCAAAAA	20	comp22224_c0	-	TGCGGGTGTCTTCGCCTCTGAAACTCAAAAA	3'	New	gp2b	14	48.4	-5.3	0.4	low
105	102	vvi-miR3630-3p_L-1	TTGGGAATCTCTCTGATGCAC	21	comp2426_c0	+	ttcgatagagcttgtgcaagtgacgataaacagacagggacatcagatctctattaagagtatgatgatttgtctTTGGGAATCTCTCTGATGCACtttgtgtatgtctct	3'	Diff	gp2b	105	39.6	-28.4	0.6	high
106	103	vvi-miR3630-3p_L-2R-1	TGGGAATCTCTCTGATGCA	19	comp2930_c0	+	attggcccaTGGGAATCTCTCTCATGCAtggtcttc	3'	Diff	gp2b	30	50	-11.5	0.6	middle
107	104	vvi-MIR3638-p3_2ss15GT19AC	TATATATATATATATGCAC	19	comp22707_c0	-	cacataTATATATATATATATACAC	3'	New	gp2b	18	16	-2.2	0.6	middle
108	105	gma-MIR4388-p3_2ss17AG18TC	TTTAAAAAATGTCAAAGC	18	comp18029_c0	+	tcggacaTTTAAAAAATGTCAAAGCt	3'	New	gp2b	17	30.8	-5.1	0.6	middle
109	105	gma-MIR4388-p3_2ss17AG18TC	TTTAAAAAATGTCAAAGC	18	comp22247_c0	+	ccgggcaTTTAAAAAATGTCAAAGCt	3'	New	gp2b	17	38.5	-4.5	0.4	middle
110	106	gma-MIR4995-p5_1ss1AG	GACTCATAGGCAGTGGCTTGGTT	23	comp21425_c2	+	GACTCATAGGCAGTGGCTTGGTTaagggaacccaccggagccgtagcgaaagcgagtcttcatagggcaattgtcactgcttatggacc	5'	New	gp2b	83	53.9	-36.7	0.8	middle
111	107	osa-MIR5155-p5_2ss16GT18AG	AAAAAGAAAGAACAGTTG	18	comp21247_c0	+	gAAAAAGAAAGAACAGTTGtgaaaacgcgtaaggacgcagatcctacttcttagatctgtgcgttttatcggg	5'	New	gp2b	64	42.5	-15.4	0.5	middle
112	108	bdi-MIR5167a-p5_2ss4CA18AT	AGTAGCAAATACTCAAAT	18	comp21224_c0	+	tggtAGTAGCAAATACTCAAATgagaactttgaggactgaag	5'	New	gp2b	36	38.1	-6.4	0.4	middle
113	109	mtr-MIR5211-p5_1ss18GC	TGTCGCAGGAGTGATGGCAC	20	comp21703_c0	-	TGTCGCAGGAGAGATGGCACcgtcactcgtcaaa	5'	New	gp2b	20	55.9	-8.3	0.4	middle
114	110	mtr-miR5213-5p_L-3R-1	GTGTGTCTTCACCTCTGA	18	comp19742_c0	-	cGAGTGTCTTCACCTCTGAagctgaggaaga	5'	Diff	gp2b	25	51.6	-5.7	0.4	middle
115	111	stu-MIR5303j-p3_2ss10GT17CT	ATTCAAATTTCTGCCCTA	18	comp18973_c0	+	ggcgatggttcATTCAAATTTCTGCCCTAtcaa	3'	New	gp2b	28	42.4	-4.2	0.3	middle
116	112	gma-MIR5368-p3_2ss1AT18CA	TGAGATACCACTCTGGAAG	19	comp14132_c0	+	ttttgagaaTGAGAGACCACTCTGGAAGctcacct	3'	New	gp2b	29	45.7	-6.4	0.4	middle
117	113	gma-MIR5368-p3_1ss7TC	ACTGTTCCCTGGGATTGG	18	comp17885_c0	+	agtgggagtccttttacaaatattgatcttggtaatggaaaagtaggccatgtaaatcaagcgaataatatgtaCCTGTTCCCTGGGATTGGtttgggtactctcctc	3'	New	gp2b	107	40.7	-26.5	0.6	middle
118	114	osa-MIR5505-p3_2ss4TG20TC	TGAGCTCTTTCTTTGTCTTCC	21	comp23361_c0	-	tacagggcttgctaaactttttttcgtatctgctgcggtatgtctttgccgattggctacccattcgagtaggggcgagttgtgatgcacgggctttctgtgTGAGCTCTTTCTTTGTCTTCC	3'	New	gp2b	107	48.8	-34.7	0.6	middle
119	115	ath-MIR5663-p5_2ss15AT18AG	TATAGTAACATTATTGAG	18	comp15472_c0	+	TATAGTAACATTATTGAGtggatgcatc	5'	New	gp2b	21	32.1	-2.5	0.3	middle
120	116	osa-MIR5794-p5_2ss4AC18GC	TCTCCTTCAAGCTTATTCT	19	comp22566_c0	+	aatttttagaattgtttggagataagcgctcaatttttgatttagcttctcataccaagttaattcgttTCTCCTTCAAGCTTATTCTctctttcaaatttattctgaagtcatgttactatcacaccaagtaaatacaagttatttggttTCTCCTTCAAGCTTATTC	5'	New	gp2b	107	30.8	-30.4	0.6	low
120	117	osa-MIR5794-p3_2ss4AC18GC	TCTCCTTCAAGCTTATTC	18	comp22566_c0	+	aatttttagaattgtttggagataagcgctcaatttttgatttagcttctcataccaagttaattcgttTCTCCTTCAAGCTTATTCTctctttcaaatttattctgaagtcatgttactatcacaccaagtaaatacaagttatttggttTCTCCTTCAAGCTTATTC	3'	New	gp2b	107	30.8	-30.4	0.6	low
121	118	sly-MIR6022-p3_2ss15TG17GA	CGAAACCTCAATCTGGAGTAGA	22	comp17658_c0	+	tcgtctaccctggctttctcttgctgtttatcaaaaatgtgaagatgagacgcaagagaCGAAACCTCAATCTGGAGTAGAaaa	3'	New	gp2b	78	41.7	-22.2	0.6	middle
122	119	cca-MIR6113-p5_2ss13CA18TC	GAAACTCAAGAAAACGTCG	19	comp21881_c0	+	tatcttcgcctctgaaactaagcgtatctccatctccGAAACTCAAGAAAACGTCActttaatcgagtgattgaaatacatgaaaatgaataagaggaagctggaaggtggtgt	5'	New	gp2b	82	39.5	-21.6	0.5	middle
123	120	hbr-MIR6173-p5_1ss10AT	GTAGTCCTATGCCGTAAACGA	21	comp21425_c2	+	gaaagctaggggagcgaatgggattagataccccaGTAGTCCTATGCCGTAAACGAtggatactaggcgctgtgcgtatcgacccgcgcAGTGCTGTAGCTAACGCGTTA	5'	New	gp2b	43	53.6	-36.5	0.6	middle
123	121	hbr-MIR6173-p3_1ss3CT	AGTGCTGTAGCTAACGCGTTA	21	comp21425_c2	+	gaaagctaggggagcgaatgggattagataccccaGTAGTCCTATGCCGTAAACGAtggatactaggcgctgtgcgtatcgacccgcgcAGTGCTGTAGCTAACGCGTTA	3'	New	gp2b	43	53.6	-36.5	0.6	middle
124	122	hbr-MIR6173-p5	AGATACCCCAGTAGTCCTA	19	comp17062_c0	+	gaaagctaggggagcgaacgggattAGATACCCCGGTAGTCCTAgccgtaaacgatgaccactagatgtgcgggggatcgaccccctgcgtgtcgaagcatacgcattaagtggtccgcctggggagtacggt	5'	New	gp2b	42	57.9	-49.9	0.6	middle
125	123	gma-MIR6300-p5	TGTAGTATAGTGGTAAGT	18	comp17491_c0	-	tTCTAGTATAGTGGTAAGTctgggttttttgtatctcctaagaagcaaagaagagcagactacacttac	5'	New	gp2b	64	37.7	-17.5	0.7	middle
126	124	ptc-MIR6454-p5_2ss8AG18TA	AACGTGGGCTTGTAACCA	18	comp22467_c0	+	gagctcggtAACGTGGGCTTGTAACCAagtgggacattattgtgggtggatgttggtttggcttaacaggttggacctgctgggtgattcactggcttgcccgatccaagttgggagtttgggccatggggtccgagtgaa	5'	New	gp2b	136	53.9	-51.1	0.7	low
127	124	ptc-MIR6454-p5_2ss8AG18TA	AACGTGGGCTTGTAACCA	18	comp4053_c0	-	cgagcccagtAGCGTGGGCTTGTAACCAtgcggggcatt	5'	New	gp2b	33	61.5	-16.8	0.7	low
128	125	ptc-MIR6478-p5_1ss21GA	CCGACCTTAGCTCAGTTGGTAGA	23	comp33575_c0	-	gtcttctacaaaCCGACCTTAGCTCAGTTGGTAGAGCggaggactgtag	5'	New	gp2b	44	51	-13.7	0.5	high
128	126	ptc-miR6478_R+4_1ss21GA	CCGACCTTAGCTCAGTTGGTAGAGC	25	comp33575_c0	-	gtcttctacaaaCCGACCTTAGCTCAGTTGGTAGAGCggaggactgtag	3'	Diff	gp2b	44	51	-13.7	0.5	middle
129	127	ghr-MIR7487-p5_2ss6AC18AC	CTGCTCGTGTACCAAATC	18	comp7614_c0	+	gctCTGCTCGTGTACCAAATCaggcgggttgggcctcgttagcggagatgctggcggggttagtccgcgtatcataatcaaatatgtgtgggggtgaatcCTTTGCAGACGACTTGAAtggaacggggtactgtaagcagt	5'	New	gp2b	137	53.2	-48.6	0.6	middle
129	128	bol-MIR9410-p3_2ss5TG18TA	CTTTGCAGACGACTTAAA	18	comp7614_c0	+	gctCTGCTCGTGTACCAAATCaggcgggttgggcctcgttagcggagatgctggcggggttagtccgcgtatcataatcaaatatgtgtgggggtgaatcCTTTGCAGACGACTTGAAtggaacggggtactgtaagcagt	3'	New	gp2b	137	53.2	-48.6	0.6	low
130	129	gra-MIR7493b-p5_1ss19AC	TTTTTAATTATTTATTTTC	19	comp144725_c0	-	TTTTTCATTATTTATTTTCattctaggctctcttgtgttttggcatgtattgttgttccctcatatatatatatatatatata	5'	New	gp2b	29	24.1	-4.9	0.2	low
131	130	gra-MIR7493b-p3_2ss1TA20AC	ATTTTTAATTATTTATTTTC	20	comp156678_c0	-	taaaaggaaagactataatgaaaatattggttttttttgttatgacaaaaaaatATTTTTAAATATTTATTTTCcttgct	3'	New	gp2b	74	17.5	-14.7	1.1	middle
132	131	gra-MIR7493b-p5_1ss18AC	TTTTAATTATTTATTTTC	18	comp17394_c0	+	tTTTTAATTATTTTTTTTCttctgaaatttgaaagtaacac	5'	New	gp2b	31	17.1	-3.8	0.5	middle
133	132	ghr-MIR7499-p3_2ss10GC17CG	GGTTAATTCCGTTAACGA	18	comp22710_c0	+	taaggattgacagactgagagctctttcttgattctatgggtggtggtgcatggccgttcttagttggtggagcgatttgtctGGTTAATTCCGTTAACGAac	3'	New	gp2b	89	45.6	-29.7	0.6	middle
134	133	bdi-MIR7724a-p5_1ss1AT	TGAGAATGAACATGTACATGC	21	comp15262_c0	-	tgcaTGAGTATGAACATGTACATGCccttcatgtgctttctcctcatccc	5'	New	gp2b	44	46	-12	0.5	low
135	134	bdi-MIR7724a-p3_1ss1AT	TGAGAATGAACATGTACATGC	21	comp16941_c0	+	catgggcatgaccatgagttgcaTGAGTATGAACATGTACATGCccttc	3'	New	gp2b	43	46.9	-17.7	0.8	low
136	135	bdi-MIR7757-p5_1ss18CT	CACAAAACCTTCAGCTATCCA	21	comp23354_c0	-	GACAAAACCTTCAGCTATCCAtagacgaatcaatcttccacatctaatagaataatcttccgggaatagggcaaagtacaagaaacaaggttttagg	5'	New	gp2b	91	38.1	-10.1	0.3	middle
137	136	stu-MIR7989-p3_2ss9GA18GC	TATAATATAATCAAAATC	18	comp14413_c0	-	actaataTATAATATATTCAAAATC	3'	New	gp2b	15	12	0.5	-0.2	middle
138	137	cpa-miR8155_L-1	AACCTGGCTCTGATACCA	18	comp1212_c0	+	tcatccagttatcggtttgttaatctgagactacaagatctcctatgtagtgaaaacatcatggagaAACCTGGCTTTGATACCAaactgatgcaggacag	3'	Diff	gp2b	95	40.6	-28	0.7	middle
139	138	gra-MIR8642-p5_2ss13TC18CT	TCCATTTCTATTCTGGTTGCC	21	comp21190_c0	-	TCCATTTCTATTCTGGTTGCCtgaacggttcccaaag	5'	New	gp2b	21	45.9	-7.5	0.4	middle
140	139	gra-MIR8738b-p5_2ss9TG17AT	ATGATTTTGTTATAAATTT	19	comp15278_c0	+	gaaactATGATTTTGTTATAAATTTtggaatgtagtaag	5'	New	gp2b	33	23.1	-2.9	0.3	low
141	139	gra-MIR8738b-p5_2ss9TG17AT	ATGATTTTGTTATAAATTT	19	comp18919_c0	+	ttgagccctgaatcTTGATTTTGTTATAAATTTggtttattttggttata	5'	New	gp2b	44	26	-6.7	0.5	low
142	140	gra-MIR8751a-p5_2ss3TA18TA	CTACTGATGACAGTGCCA	18	comp22710_c0	+	CTACTGATGACAGTGCCAtaatggtaattcaacctagtacgagaggaaccgttgattcgcacaattggtcatcgcgcttggttgaaaagccagtggcgcgaaGCTACCGTGCGTTGGATTatgactgaacgcctctaagtcagaatccgagccagaaatggtgcatatgcccg	5'	New	gp2b	87	49.7	-57.4	0.7	low
142	141	sbi-MIR164c-p3_2ss4GA18CT	GCTACCGTGCGTTGGATT	18	comp22710_c0	+	CTACTGATGACAGTGCCAtaatggtaattcaacctagtacgagaggaaccgttgattcgcacaattggtcatcgcgcttggttgaaaagccagtggcgcgaaGCTACCGTGCGTTGGATTatgactgaacgcctctaagtcagaatccgagccagaaatggtgcatatgcccg	3'	New	gp2b	87	49.7	-57.4	0.7	middle
143	142	bol-MIR9410-p5_2ss4TG17TA	TTTGCAGACGACTTAAATA	19	comp22710_c0	+	agaatccTTTGCAGACGACTTAAATAcgcgacggggtatt	5'	New	gp2b	34	45	-6.3	0.4	middle
144	143	bol-MIR9410-p5_2ss5TG18TA	CTTTGCAGACGACTTAAAT	19	comp31688_c0	+	tcCTTTGCAGACGACTTAGATgtccgtccgggtcctgtaaatag	5'	New	gp2b	38	50	-14	0.6	low
145	144	bdi-MIR9483a-p3_2ss12TC18AG	TTGGCTACGTTCGGAAGGGA	20	comp21619_c0	+	gctgtccctagtacgagaggaccgggacggacgaacctctggtgtgccagttgttctgccaagagcatggctggTTGGCTACGTTCGGAAGGGAtaac	3'	New	gp2b	94	58.2	-35.6	0.6	middle
146	145	bra-MIR9555b-p5_2ss6GA18TA	TATATATATATATTATAAA	19	comp15943_c0	+	atacacataTATATATATATATTATATAtatatatataaac	5'	New	gp2b	31	7.3	-9.8	3.3	middle
147	146	gma-MIR9728-p3_1ss7CG	AACCCGGAGAACTGAAACA	19	comp16145_c0	+	cgagctttgatccgcagatttccgaatggggaaacccggccgtaaggtcatccttagctgaattcataggctaagcgaagcgAACCCGGAGAACTGAAACAtctcagtacc	3'	New	gp2b	105	51.4	-37.2	0.7	middle
148	147	gma-MIR9761-p3_1ss3AT	TGTGTTTTTATTTTGTTT	18	comp14519_c0	-	atcaaaaataataagtagcgTTTGTTTTTATTTTGTTTttt	3'	New	gp2b	37	17.1	-2.5	0.4	middle
1	1	cme-miR156a_L+1R+3_1ss15TG	TTGACAGAAGAGAGGGAGCACCCA	24				5'	Diff	gp3	97	41.6	-43.6	1	middle
1	2	zma-miR156a-3p_1ss22TG	GCTCACTTCTCTCTCTGTCAGG	22				3'	Diff	gp3	97	41.6	-43.6	1	middle
2	3	ath-miR157c-3p_R+1_1ss20CT	GCTCTCTATACTTCTGTCATCC	22				3'	Diff	gp3	172	30.2	-82	1.6	middle
3	4	zma-miR159a-3p_1ss8TG	TTTGGATGGAAGGGAGCTCTG	21				3'	Diff	gp3	215	52.9	-102.1	0.9	middle
4	5	ath-miR160a-3p_1ss16TA	GCGTATGAGGAGCCAAGCATA	21				3'	Diff	gp3	122	45.7	-60.5	1	middle
5	6	ath-miR162a-5p_L-1	GGAGGCAGCGGTTCATCGATC	21				5'	Diff	gp3	169	50.3	-65.9	0.7	middle
5	7	lus-miR162a	TCGATAAACCTCTGCATCCAG	21				3'	Yes	gp3	169	50.3	-65.9	0.7	high
6	8	csi-miR164	TGGAGAAGCAGGGCACGTGCA	21				5'	Yes	gp3	191	41.7	-68.4	0.6	high
6	9	sly-miR164a-3p_2ss10GT12TC	CATGTGCCTTTCTTCCCCATC	21				3'	Diff	gp3	191	41.7	-68.4	0.6	middle
7	10	bdi-miR166e-5p	GGAATGTTGTCTGGCTCGAGG	21				5'	Yes	gp3	151	49.7	-72.1	1	high
7	11	bdi-miR166a-3p	TCGGACCAGGCTTCATTCCCC	21				3'	Yes	gp3	151	49.7	-72.1	1	high
8	10	bdi-miR166e-5p	GGAATGTTGTCTGGCTCGAGG	21				5'	Yes	gp3	151	49.7	-72.1	1	high
8	11	bdi-miR166a-3p	TCGGACCAGGCTTCATTCCCC	21				3'	Yes	gp3	151	49.7	-72.1	1	high
9	12	ptc-miR166p_L+2R-2	TCTCGGACCAGGCTCCATTCC	21				3'	Diff	gp3	141	46.6	-51.6	0.8	middle
10	13	vvi-miR167b	TGAAGCTGCCAGCATGATCTA	21				5'	Yes	gp3	85	44.4	-34.9	0.9	high
10	14	ath-miR167a-3p_L+1_2ss10TG11C-	AGATCATGTGGCAGTTTCACC	21				3'	Diff	gp3	85	44.4	-34.9	0.9	middle
11	15	ata-miR168-5p	TCGCTTGGTGCAGATCGGGAC	21				5'	Yes	gp3	86	72.7	-52.3	0.8	middle
11	16	ata-miR168-3p_1ss6CG	CCCGCGTTGCACCAAGTGAAT	21				3'	Diff	gp3	86	72.7	-52.3	0.8	middle
12	17	ata-miR169a-5p_R-1	TAGCCAAGGATGATTTGCCTGT	22				5'	Diff	gp3	95	57.3	-56.2	1	middle
12	18	ata-miR169b-3p_L-1R-1_1ss18CT	GGGCAAGTCATCCTGGTTACC	21				3'	Diff	gp3	95	57.3	-56.2	1	low
13	19	sbi-miR169e	TAGCCAAGGATGACTTGCCGG	21				5'	Yes	gp3	107	58.7	-58.9	0.9	middle
14	20	nta-miR169b	CAGCCAAGGATGACTTGCCGA	21				5'	Yes	gp3	296	43.5	-142.9	1.1	middle
15	21	cca-miR169b_R-3	TAGCCAAGGATGACTTGC	18				5'	Diff	gp3	99	45.5	-40.5	0.9	low
16	22	aly-miR171c-5p_1ss11GC	AGATATTGGTCCGGTTCAATC	21				5'	Diff	gp3	95	36.9	-50.8	1.2	middle
16	23	aly-miR171b-3p	TTGAGCCGTGCCAATATCACG	21				3'	Yes	gp3	95	36.9	-50.8	1.2	middle
17	22	aly-miR171c-5p_1ss11GC	AGATATTGGTCCGGTTCAATC	21				5'	Diff	gp3	95	36.9	-50.8	1.2	middle
17	23	aly-miR171b-3p	TTGAGCCGTGCCAATATCACG	21				3'	Yes	gp3	95	36.9	-50.8	1.2	middle
18	24	zma-miR171a-3p_L+1R+1_1ss18AG	CTGATTGAGCCGCGCCAGTATC	22				3'	Diff	gp3	76	38.5	-36.4	1.2	middle
19	25	lja-miR171c	TGAGCCGAATCAATATCACTC	21				3'	Yes	gp3	107	37.4	-42.8	1.1	middle
20	26	sly-miR171e	TTGAGCCGCGTCAATATCTCT	21				3'	Yes	gp3	107	34.6	-52.4	1.4	high
21	27	nta-miR172d	AGAATCTTGATGATGCTGCAT	21				5'	Yes	gp3	167	39	-129.4	1	middle
21	28	aly-miR172b-5p_1ss2CT	GTAGCACCATCAAGATTCACA	21				3'	Diff	gp3	167	39	-129.4	1	middle
22	29	ptc-miR172b-5p	GGAGCATCATCAAGATTCACA	21				5'	Yes	gp3	133	41.4	-54.6	0.9	middle
22	30	ptc-miR172a	AGAATCTTGATGATGCTGCAT	21				3'	Yes	gp3	133	41.4	-54.6	0.9	middle
23	31	osa-miR319a-3p.2-3p_1ss14TG	TTGGACTGAAGGGGGCTCCC	20				3'	Diff	gp3	189	50.8	-90.6	0.9	middle
24	32	zma-miR319a-3p_1ss14TG	TTGGACTGAAGGGGGCTCCC	20				3'	Diff	gp3	210	55.9	-101.8	0.9	middle
25	32	zma-miR319a-3p_1ss14TG	TTGGACTGAAGGGGGCTCCC	20				3'	Diff	gp3	176	51.2	-96.5	0.9	middle
26	33	ptc-miR319i_R+1	TTGGGCTGAAGGGAGCTCCCT	21				3'	Diff	gp3	82	48.3	-32.8	0.8	low
27	34	ath-miR390a-3p_1ss8CT	CGCTATCTATCCTGAGTTTCA	21				3'	Diff	gp3	105	33.6	-49.6	1.4	middle
28	35	ptc-miR390a_R+1	AAGCTCAGGAGGGATAGCGCCC	22				5'	Diff	gp3	104	43.4	-44.2	1	low
29	36	bdi-miR393a_R+1_1ss21CT	TCCAAAGGGATCGCATTGATTT	22				5'	Diff	gp3	131	51.1	-68.7	0.8	middle
29	37	bdi-miR393b-3p	TCAGTGCAATCCCTTTGGAAT	21				3'	Yes	gp3	131	51.1	-68.7	0.8	middle
30	38	gma-miR394a-5p_L+1	CTTGGCATTCTGTCCACCTCC	21				5'	Diff	gp3	104	48.2	-32.8	0.6	middle
31	39	aly-miR395d-5p_2ss5TC8CG	GTTCCCCGGAACACTTCATTG	21				5'	Diff	gp3	125	43	-56.9	1	middle
31	40	mdm-miR395a	CTGAAGTGTTTGGGGGAACTC	21				3'	Yes	gp3	125	43	-56.9	1	middle
32	41	ppe-miR395a-3p_1ss17GA	CTGAAGTGTTTGGGGGAACCC	21				3'	Diff	gp3	102	47.2	-50.5	1	low
33	42	gma-miR396a-5p	TTCCACAGCTTTCTTGAACTG	21				5'	Yes	gp3	135	43.6	-61.7	1	high
33	43	gma-miR396a-3p_L+1	GTTCAATAAAGCTGTGGGAAG	21				3'	Diff	gp3	135	43.6	-61.7	1	high
34	42	gma-miR396a-5p	TTCCACAGCTTTCTTGAACTG	21				5'	Yes	gp3	114	39.5	-44	1	high
35	44	hbr-miR396a_R-3	CACAGCTTTCTTGAACTT	18				5'	Diff	gp3	86	37.2	-36	1.1	low
36	45	smo-miR396_R+1_1ss7GA	TTCCACAGCTTTCTTGAACCT	21				5'	Diff	gp3	161	48.2	-61.5	0.8	low
37	46	bdi-miR397b-5p_L-1R+1	TTGAGTGCAGCGTTGATGAAC	21				5'	Diff	gp3	112	63.7	-63.6	0.8	low
38	47	tcc-miR398a	TGTGTTCTCAGGTCGCCCCTG	21				3'	Yes	gp3	117	51.2	-64.3	1	middle
39	48	ata-miR398f-3p_R-2	TGTGTTCTCAGGTCGCCCC	19				3'	Diff	gp3	93	54.3	-46.3	0.9	middle
40	49	ptc-miR398b	TGTGTTCTCAGGTCGCCCCTG	21				3'	Yes	gp3	94	55.7	-44.4	0.8	middle
41	50	aly-miR398a-3p_R-2	TGTGTTCTCAGGTCACCCC	19				3'	Diff	gp3	130	36.3	-58.8	0.9	middle
42	51	mdm-miR399a	TGCCAAAGGAGAATTGCCCTG	21				3'	Yes	gp3	113	40.9	-55.4	1.2	middle
43	52	ppe-miR399b_L-2R+2	TGCCAAAGGAGAATTGCCCTG	21				3'	Diff	gp3	117	39.5	-59.5	1.3	middle
44	53	ptc-miR399c_1ss21CT	TGCCAAAGGAGATTTGCTCAT	21				3'	Diff	gp3	93	41.5	-43.3	1.1	middle
45	54	mes-miR403a_1ss19TC	TTAGATTCACGCACAAACCCG	21				3'	Diff	gp3	155	36.8	-55.3	1	high
46	55	osa-miR408-3p_L-1R+2_1ss15CT	TGCACTGCCTCTTTCCTGGCTC	22				3'	Diff	gp3	141	52.6	-88.1	0.8	middle
47	56	osa-miR444a-3p.2	TGCAGTTGCTGCCTCAAGCTT	21				3'	Yes	gp3	127	46.6	-89.9	1.5	low
48	57	csi-miR479_1ss7AG	TGTGATGTTGGTTCGGCTCATC	22				5'	Diff	gp3	126	37.6	-54.9	0.9	middle
48	58	csi-miR171b_L-1	GAGCCGAATCAATATCACTC	20				3'	Diff	gp3	126	37.6	-54.9	0.9	middle
49	59	stu-miR482a-5p_2ss3AG12AC	GGGATTGGTGGCTTGGAAAGC	21				5'	Diff	gp3	84	40.4	-40.9	1	low
49	60	nta-miR482a_1ss8TG	TTTCCAAGTCCACCCATTCCTA	22				3'	Diff	gp3	84	40.4	-40.9	1	middle
50	61	gso-miR482a_R+1	TCTTCCCTACACCTCCCATACC	22				3'	Diff	gp3	93	43	-49.6	1.2	middle
51	62	ata-miR528-5p	TGGAAGGGGCATGCAGAGGAG	21				5'	Yes	gp3	106	63.9	-58.4	0.8	middle
51	63	ata-miR528-3p_1ss10GT	CCTGTGCCTTCCTCTTCCATT	21				3'	Diff	gp3	106	63.9	-58.4	0.8	low
52	64	ppe-miR530_L-2R+2	TGCATTTGCACCTGCACCTCG	21				5'	Diff	gp3	133	41.8	-58.2	1	high
53	65	aqc-miR535_R-1	TGACAACGAGAGAGAGCACGC	21				5'	Diff	gp3	85	46	-47.8	1.2	middle
54	66	aly-miR774b-5p_R-3_1ss9AT	TGAGATGATGATTTGGAT	18				5'	Diff	gp3	107	29.9	-42.8	1.3	middle
55	67	stu-miR827-5p_2ss8AT19TA	TTTGTTGTTGGTCATCTAATC	21				5'	Diff	gp3	95	33.3	-35.4	1.1	middle
55	68	nta-miR827_1ss15AG	TTAGATGAACATCAGCAAACA	21				3'	Diff	gp3	95	33.3	-35.4	1.1	low
56	69	mdm-miR828a_1ss19TA	TCTTGCTCAAATGAGTATACCA	22				5'	Diff	gp3	142	39.4	-66.7	1.2	low
57	70	aly-miR831-3p_L-2R+1_1ss7CT	AACTTCTCGTACTCTTCTTGG	21				3'	Diff	gp3	172	39.5	-79.9	1.1	low
58	71	ath-miR858b	TTCGTTGTCTGTTCGACCTTG	21				3'	Yes	gp3	297	40.3	-70.3	0.6	high
59	72	ppt-miR894_L-3R+1	TTCACGTCGGGTTCACCA	18				5'	Diff	gp3	59	30.9	-34.3	0.5	high
60	73	pab-miR950-5p_1ss2CG	TGACATCTGGGCCACGATGGTT	22				5'	Diff	gp3	104	47	-174.9	0.8	middle
61	74	smo-miR1083_R-1_1ss20GC	TAGCCTGGAACGAAGCACGC	20				5'	Diff	gp3	91	51.6	-47.5	1	low
62	75	osa-miR1432-5p_L-1R+1	TCAGGAGAGATGACACCGACA	21				5'	Diff	gp3	109	50.5	-55.8	1	low
63	76	gma-miR1510a-3p_L-1_1ss23CT	TGTTGTTTTACCTATTCCACCT	22				3'	Diff	gp3	90	34.4	-46.3	1.4	middle
64	77	csi-miR1515	TCATTTTTGCGTGCAATGATCC	22				5'	Yes	gp3	174	32	-45.1	0.8	middle
65	78	stu-miR1919-5p_R+2	TGTCGCAGATGACTTTCGCCCTT	23				5'	Diff	gp3	94	42.7	-35.9	0.9	low
66	79	ppe-miR2111a	TAATCTGCATCCTGAGGTTTA	21				5'	Yes	gp3	105	41.8	-79.1	1	middle
67	80	pab-miR3701_1ss7GA	TAAACAATGCCCACCCTTCATC	22				3'	Diff	gp3	193	40.5	-76.8	1	low
68	81	hvu-miR5048a_L-1_1ss17GA	ATTTGCAGGTTTTAGATCTAA	21				5'	Diff	gp3	354	31.2	-102.4	0.9	middle
69	82	bdi-miR5054_1ss11CG	TCCCCACGGTGGGCGCCA	18				3'	Diff	gp3	96	53.6	-27.2	0.5	middle
70	83	osa-miR5072_L-4_1ss13GA	TCCCCAGCAGAGTCGCCA	18				5'	Diff	gp3	71	47.4	-19.4	0.5	middle
71	84	osa-miR5077_1ss5GA	GTTCACGTCGGGTTCACCA	19				5'	Diff	gp3	82	59.3	-27.5	0.5	low
72	85	osa-miR5083_L+4	AATCAGACTACAATTATCTGATCA	24				3'	Diff	gp3	374	38.2	-97.4	0.7	middle
73	86	rgl-miR5139_L-1_1ss16AG	AACCTGGCTCTGATGCCA	18				5'	Diff	gp3	144	33.6	-23.6	0.5	middle
74	87	mtr-miR5213-5p_R-1_1ss2AG	TGCGTGTGTCTTCACCTCTGA	21				5'	Diff	gp3	113	34.5	-34.5	0.9	high
75	88	osa-miR5532_L-1R-3	TGGAATATATGACAAAGG	18				3'	Diff	gp3	85	38.3	-36.3	0.6	low
76	89	gma-miR6300_R+5	GTCGTTGTAGTATAGTGGTAAGT	23				3'	Diff	gp3	250	25.9	-72	1.1	high
77	90	ptc-miR6450a_L-1R-2_1ss5GT	TTTTTCAGGACTCAAGGC	18				3'	Diff	gp3	113	41.4	-58.7	1	middle
78	91	stu-miR7988_L-2R-4_1ss10GT	CGGAAAATGGCCAAAAAT	18				5'	Diff	gp3	61	40.6	-34.7	1.3	middle
79	92	ath-miR8174_R-2_1ss5GT	ATGTTTATAGGGAAGCTAA	19				3'	Diff	gp3	109	49.6	-37.8	0.7	middle
80	93	ath-miR8175_L-2	TCCCCGGCAACGGCGCCA	18				3'	Diff	gp3	189	50.3	-127.6	1.3	middle
81	94	tae-miR9773_R+1	TTTGTTTTTATGTTATTTTGTGAAG	25				3'	Diff	gp3	162	26.7	-30.1	0.7	middle
1	1	PC-5p-433_6258	ATTCAGACAACCAGAGCAAGG	21	comp21043_c0	+	tttctctcggcatctaccatggtggaggcgacagtcactcctttgcaagaATTCAGACAACCAGAGCAAGGcttctgctactgctagagagatgcatccgcgagtcTTGCTCTGGTTTCTTTGAATTCttgcaaggggaggcttct	5'	New	gp4	111	50	-69.6	1	high
1	2	PC-3p-122_21043	TTGCTCTGGTTTCTTTGAATTC	22	comp21043_c0	+	tttctctcggcatctaccatggtggaggcgacagtcactcctttgcaagaATTCAGACAACCAGAGCAAGGcttctgctactgctagagagatgcatccgcgagtcTTGCTCTGGTTTCTTTGAATTCttgcaaggggaggcttct	3'	New	gp4	111	50	-69.6	1	high
2	3	PC-5p-58724_76	ATCGTTTTAAGCTTTTTCATT	21	comp11697_c0	+	taaagatttatatatatatatatgtttttcATCGTTTTAAGCTTTTTCATTccagtttcattgttaaagtgggaCGAAAAAGCTTGAAATGAAGAataacatatatagatctcta	5'	New	gp4	109	24.3	-41.7	1.5	middle
2	4	PC-3p-1283_2426	CGAAAAAGCTTGAAATGAAGA	21	comp11697_c0	+	taaagatttatatatatatatatgtttttcATCGTTTTAAGCTTTTTCATTccagtttcattgttaaagtgggaCGAAAAAGCTTGAAATGAAGAataacatatatagatctcta	3'	New	gp4	109	24.3	-41.7	1.5	high
3	5	PC-5p-101623_42	CAACAATTTGGTGCCCAAGTT	21	comp20041_c0	-	gaagtCAACAAATTGGTGCCCAAGTTgcgtacaaaatggcccaaagcttatgagcctggaactccacagacaaatgaaaggttctggattcaagagttggccatttggtaccgaaCTTGGGCACCAAATTGTTGACgtctgccgatctgaacattggatctgaacattggatcttatgcgaacgggacggctcgcaggagtaccacgagtgcccgggcatc	5'	New	gp4	139	49.8	-97.1	0.9	low
3	6	PC-3p-67384_66	CTTGGGCACCAATTTGTTGAC	21	comp20041_c0	-	gaagtCAACAAATTGGTGCCCAAGTTgcgtacaaaatggcccaaagcttatgagcctggaactccacagacaaatgaaaggttctggattcaagagttggccatttggtaccgaaCTTGGGCACCAAATTGTTGACgtctgccgatctgaacattggatctgaacattggatcttatgcgaacgggacggctcgcaggagtaccacgagtgcccgggcatc	3'	New	gp4	139	49.8	-97.1	0.9	middle
4	7	PC-5p-52165_86	ACGGGGAAAAGGCAGGGCATG	21	comp173221_c0	+	agacaaagACGGGGAAAAGGCAGGGCATGaatggagctattgacaggcctgtttttgctctacccaTGCACTGCCTTTTTCCTGGCTGtggct	5'	New	gp4	87	51.6	-45.9	1	middle
4	8	PC-3p-66695_67	TGCACTGCCTTTTTCCTGGCTT	22	comp173221_c0	+	agacaaagACGGGGAAAAGGCAGGGCATGaatggagctattgacaggcctgtttttgctctacccaTGCACTGCCTTTTTCCTGGCTGtggct	3'	New	gp4	87	51.6	-45.9	1	middle
5	9	PC-5p-97_25693	TGACGGAGAGAGAGAGCACAC	21	comp3257_c0	+	ttgctTGACGGAGAGAGAGAGCACACttgttggcatttatgcaaaggacatgattgtttacaggTGTGCTCTCCCTCTTCGTCAGggtt	5'	New	gp4	83	47.2	-53.5	1.3	high
5	10	PC-3p-859_3455	TGTGCTCTCCCTCTTCGTCAG	21	comp3257_c0	+	ttgctTGACGGAGAGAGAGAGCACACttgttggcatttatgcaaaggacatgattgtttacaggTGTGCTCTCCCTCTTCGTCAGggtt	3'	New	gp4	83	47.2	-53.5	1.3	high
6	11	PC-5p-39162_114	GTTGCTATTATGCTGTTGTTT	21	comp14115_c0	+	tcatccgaGTTGCTATTATGCTGTTGTTTtcgaacatctccactaatgggacaggcggcgctctacaagggttgccatgaggcgggccatgagtgagtgttcgggaaCAACCGCATAGTAGCAACCCGgagtgc	5'	New	gp4	127	53.7	-65.3	0.9	middle
6	12	PC-3p-96_26140	CAACCGCATAGTAGCAACCCG	21	comp14115_c0	+	tcatccgaGTTGCTATTATGCTGTTGTTTtcgaacatctccactaatgggacaggcggcgctctacaagggttgccatgaggcgggccatgagtgagtgttcgggaaCAACCGCATAGTAGCAACCCGgagtgc	3'	New	gp4	127	53.7	-65.3	0.9	high
7	13	PC-5p-3586_985	TCGATCCATTCTTCGATCGCT	21	comp36770_c0	+	cgacttcctccTCGATCCATTCTTCGATCGCTccaaaagtcctctcttttgcagcggtgtcttttgcatttgcagcggtgtcttttgcagCGGTGGAAGAATGGATTCGGGGtggaagaatgg	5'	New	gp4	115	51.2	-57.2	0.9	middle
7	14	PC-3p-503_5584	CGGTGGAAGAATGGATTCGGGG	22	comp36770_c0	+	cgacttcctccTCGATCCATTCTTCGATCGCTccaaaagtcctctcttttgcagcggtgtcttttgcatttgcagcggtgtcttttgcagCGGTGGAAGAATGGATTCGGGGtggaagaatgg	3'	New	gp4	115	51.2	-57.2	0.9	high
8	15	PC-5p-18231_232	TCTAACCCTTTGGATAATGCGA	22	comp42668_c0	+	gcagatcctTCTAACCCTTTGGATAATGCGAcataaagacataaaatacatacgcgtggaaccagatataaagtatgtgtgtcgccgtcgtcatcaaatgttggatggatctttatgttGCATAATCCAAGGGTTGGACGgatctta	5'	New	gp4	143	40.8	-62.5	1	middle
8	16	PC-3p-66688_67	GCATAATCCAAGGGTTGGACG	21	comp42668_c0	+	gcagatcctTCTAACCCTTTGGATAATGCGAcataaagacataaaatacatacgcgtggaaccagatataaagtatgtgtgtcgccgtcgtcatcaaatgttggatggatctttatgttGCATAATCCAAGGGTTGGACGgatctta	3'	New	gp4	143	40.8	-62.5	1	middle
9	17	PC-5p-3812_938	TACCATGTTCATTCCATTCATG	22	comp4683_c0	+	gagtcatacctgggatagatcTACCATGTTCATTCCATTCATGtgttatgtattctatcttgtaaccaacatagaatcgataatacaCGGATGGAATAATATGGTAGAtgtatcctagttatgaata	5'	New	gp4	121	33.9	-62	1.4	middle
9	18	PC-3p-2538_1328	CGGATGGAATAATATGGTAGA	21	comp4683_c0	+	gagtcatacctgggatagatcTACCATGTTCATTCCATTCATGtgttatgtattctatcttgtaaccaacatagaatcgataatacaCGGATGGAATAATATGGTAGAtgtatcctagttatgaata	3'	New	gp4	121	33.9	-62	1.4	middle
10	19	PC-3p-33783_132	ACAACGCCTGTAAAGCCCTCTAAG	24	comp19033_c0	+	gcttcattgtcctaatagggcatgtcttAGAAGGTTTTAGAGGCGTTGTACCtgtattggtACAACGCCTGTAAAGCCCTCTAAGacatgccctattagggcaatggagcattttc	3'	New	gp4	110	44.8	-91.8	1.8	middle
11	20	PC-5p-384842_8	AAAATGCTTTGTTGTCTTCCTAGG	24	comp14917_c0	+	tgatactactttctgaaagaAAAATGCTTTGTTGCCTTCCTAGGggcagtgccctagtgcataaaagcattgtatctatgtatggaccacacacaagtgcaatgtttttaatgcaactgccctaggagggcaacgaagacgtgttgtttctgaaaatatagtaa	5'	New	gp4	160	40.2	-70.9	1.1	low
12	21	PC-5p-393654_8	TATGGGTGTTGTGTTGAAGGA	21	comp29480_c0	+	agttgTATGGTTGTTGTGTTGAAGGAaacaatagaatactggtctatggctatcttgagcataatagccttgcacaa	5'	New	gp4	71	37.7	-25.4	0.9	middle
13	22	PC-5p-61518_72	TGAAGTAGACTTATTGCACAC	21	comp39607_c0	-	aaggTGAAGTAGACTTATTGCACACgtctggacgtgtgcaataggtcgacccacgat	5'	New	gp4	51	49.1	-29.7	1.1	middle

## Sheet: Note
Summary of known and predicted miRNA in this study.
Item	Description
Pre-miRNA Index	Pre-miRNA Cluster Index
miRNA_Index	mature miRNA
miR_name	The miR_name is composed of the 1st known miR name in a cluster, a underscore, and a matching annotation: such as
	L-n means the miRNA_seq (detected) is n base less than known rep_miRSeq in the left side;
	R-n means the miRNA_seq (detected) is n base less than known rep_miRSeq in the right side;
	L+n means the miRNA_seq (detected) is n base more than known rep_miRSeq in the left side;
	R+n means the miRNA_seq (detected) is n base more than known rep_miRSeq in the right side;
	2ss5TC13TA means 2 substitution (ss), which are T->C at position 5 and T->A at position 13
	if there is no matching annotation, the miRNA_seq (detected) is exactly same as known rep_miRSeq.
	New discovered 5p/3p sequence has been annotated as p3/p5: which is directly differentiate with the reported sequences,
miR_seq	is a read at 5' or 3' of maximum mapped score in each cluster.
len	miR_seq length
genome ID	Reference Genome Information
strand	strand "+" or "-"
pre-miRNA_seq	pre-miRNA sequence
type	is 5' or 3', which means the cluster appears at 5' or 3' end
Sequence in miRbase	New, miRNA identified in this study and not reported in miRBase,mainly for new reported 5p or 3p sequence; Diff, confirming miRNA sequences in miRBase, but different sequences are reported in our study; and Yes, confirming miRNA sequences in miRBase.
	gp2a:Reads were mapped to miRNAs/pre-miRNAs of selected species in miRbase and the mapped pre-miRNAs were not further mapped to genome, but the reads (and of course the miRNAs of the pre-miRNAs) were mapped to genome. The extended genome sequences from the genome loci may form hairpins.
	gp2b:Reads were mapped to miRNAs/pre-miRNAs of selected species in miRbase and the mapped pre-miRNAs were not further mapped to genome, but the reads (and of course the miRNAs of the pre-miRNAs) were mapped to genome. The extended genome sequences from the genome loci may not form hairpins.
	gp1:Reads were mapped to miRNAs/pre-miRNAs of specific species in miRbase and the pre-miRNAs were further mapped to genome & EST.
	gp3:Reads were mapped to miRNAs/pre-miRNAs of selected species in miRbase and the mapped pre-miRNAs were not further mapped to genome, and the reads were not mapped to genome, either. but the reads were mapped to the miRNAS(Matures)
	gp4:Reads were not mapped to pre-miRNAs of selected species in miRbase. But the reads were mapped to genome & the extended genome sequences from genome may form hairpins.
hairpinLen	pre-miRNA length
CG%	GC Content
dG	Free energy
MFEI	MFEI = -dG*100/mirLen/CG%. Reference: Cell. Mol. Life Sci. 63 (2006) 246-254.
Expression Level	High:The number of reads in the following reported miRNAs is higher than the average copy of the data set.Medium:The number of reads in the following reported miRNAs is higher than 10 and less than average copy of the data set.Low:The number of reads in the following reported miRNAs is less than 10
*miRNAs in red front is noval miRNAs.
