# Supplementary material for: A tissue-specific profile of miRNAs and their targets related to paeoniaflorin and monoterpenoids biosynthesis in Paeonia lactiflora Pall. by transcriptome, small RNAs and degradome sequencing
Source: PLoS One. 2023 Jan 26;18(1):e0279992. doi: 10.1371/journal.pone.0279992 (PMC9879538; doi:10.1371/journal.pone.0279992)
Supplement: S5 Table — (XLSX) [file pone.0279992.s005.xlsx]

## Sheet: Sheet1
Conservation of the identified miRNA with other species.
Species	count	miRs
gma	221	gma-MIR156f,gma-MIR156h,gma-MIR156x,gma-MIR156o,gma-MIR156w,gma-MIR156k,gma-MIR156n,gma-MIR156t,gma-MIR156v,gma-MIR156a,gma-MIR156u,gma-MIR156b,gma-MIR156y,gma-MIR156p,gma-MIR156q,gma-MIR156s,gma-MIR156e,gma-MIR156l,gma-MIR156d,gma-MIR156m,gma-MIR156c,gma-MIR156j,gma-MIR156g,gma-MIR156i,gma-MIR390d,gma-MIR390b,gma-MIR390g,gma-MIR390a,gma-MIR390f,gma-MIR390e,gma-MIR390c,gma-MIR393a,gma-MIR393d,gma…
ptc	158	ptc-MIR156k,ptc-MIR156a,ptc-MIR156f,ptc-MIR156d,ptc-MIR156e,ptc-MIR156b,ptc-MIR156c,ptc-MIR156i,ptc-MIR156j,ptc-MIR156h,ptc-MIR156g,ptc-MIR390a,ptc-MIR390b,ptc-MIR390d,ptc-MIR390c,ptc-MIR393c,ptc-MIR408,ptc-MIR159b,ptc-MIR159a,ptc-MIR159d,ptc-MIR160h,ptc-MIR160b,ptc-MIR160f,ptc-MIR160g,ptc-MIR160d,ptc-MIR160a,ptc-MIR160c,ptc-MIR160e,ptc-MIR164e,ptc-MIR164b,ptc-MIR164c,ptc-MIR164a,ptc-MIR164d,ptc-…
mdm	155	mdm-MIR156d,mdm-MIR156i,mdm-MIR156m,mdm-MIR156b,mdm-MIR156n,mdm-MIR156e,mdm-MIR156o,mdm-MIR156j,mdm-MIR156a,mdm-MIR156c,mdm-MIR156h,mdm-MIR156f,mdm-MIR156k,mdm-MIR156g,mdm-MIR156l,mdm-MIR156ab,mdm-MIR156ac,mdm-MIR156u,mdm-MIR156v,mdm-MIR390e,mdm-MIR390f,mdm-MIR390c,mdm-MIR390d,mdm-MIR390b,mdm-MIR390a,mdm-MIR393a,mdm-MIR393f,mdm-MIR393b,mdm-MIR393c,mdm-MIR393d,mdm-MIR393e,mdm-MIR408a,mdm-MIR535c,m…
zma	133	zma-MIR156l,zma-MIR156h,zma-MIR156d,zma-MIR156c,zma-MIR156k,zma-MIR156e,zma-MIR156a,zma-MIR156b,zma-MIR156i,zma-MIR156j,zma-MIR390b,zma-MIR390a,zma-MIR393b,zma-MIR393c,zma-MIR393a,zma-MIR408b,zma-MIR408a,zma-MIR398b,zma-MIR156g,zma-MIR156f,zma-MIR159k,zma-MIR159a,zma-MIR159b,zma-MIR159j,zma-MIR159f,zma-MIR159c,zma-MIR159h,zma-MIR159d,zma-MIR159i,zma-MIR160a,zma-MIR160f,zma-MIR160e,zma-MIR160b,zma…
osa	128	osa-MIR156f,osa-MIR156h,osa-MIR156j,osa-MIR156b,osa-MIR156a,osa-MIR156g,osa-MIR156e,osa-MIR156i,osa-MIR156d,osa-MIR156c,osa-MIR156k,osa-MIR390,osa-MIR393a,osa-MIR393b,osa-MIR408,osa-MIR156l,osa-MIR159a,osa-MIR159f,osa-MIR159b,osa-MIR159c,osa-MIR159d,osa-MIR159e,osa-MIR160a,osa-MIR160e,osa-MIR160d,osa-MIR160b,osa-MIR160f,osa-MIR160c,osa-MIR164f,osa-MIR164d,osa-MIR164b,osa-MIR164a,osa-MIR164e,osa-M…
mes	128	mes-MIR156f,mes-MIR156c,mes-MIR156g,mes-MIR156e,mes-MIR156b,mes-MIR156d,mes-MIR156h,mes-MIR156i,mes-MIR156j,mes-MIR390,mes-MIR393b,mes-MIR393a,mes-MIR393c,mes-MIR393d,mes-MIR408,mes-MIR156a,mes-MIR156k,mes-MIR159a,mes-MIR159b,mes-MIR160c,mes-MIR160f,mes-MIR160a,mes-MIR160d,mes-MIR160e,mes-MIR160b,mes-MIR160g,mes-MIR160h,mes-MIR164a,mes-MIR164b,mes-MIR164c,mes-MIR164d,mes-MIR166a,mes-MIR166d,mes-M…
lus	118	lus-MIR156a,lus-MIR156g,lus-MIR156i,lus-MIR156b,lus-MIR156f,lus-MIR156e,lus-MIR156c,lus-MIR156h,lus-MIR390b,lus-MIR390c,lus-MIR390d,lus-MIR390a,lus-MIR393a,lus-MIR393c,lus-MIR393b,lus-MIR393d,lus-MIR408a,lus-MIR159c,lus-MIR159b,lus-MIR160b,lus-MIR160h,lus-MIR160j,lus-MIR160f,lus-MIR160i,lus-MIR160d,lus-MIR160a,lus-MIR160c,lus-MIR160g,lus-MIR160e,lus-MIR162b,lus-MIR164a,lus-MIR164b,lus-MIR164e,lus…
mtr	110	mtr-MIR156i,mtr-MIR156d,mtr-MIR156c,mtr-MIR156b,mtr-MIR156a,mtr-MIR156h,mtr-MIR156e,mtr-MIR156f,mtr-MIR156j,mtr-MIR390,mtr-MIR393a,mtr-MIR408,mtr-MIR159a,mtr-MIR160f,mtr-MIR160d,mtr-MIR160b,mtr-MIR160e,mtr-MIR160a,mtr-MIR164c,mtr-MIR164a,mtr-MIR164b,mtr-MIR164d,mtr-MIR166e,mtr-MIR166g,mtr-MIR166b,mtr-MIR166a,mtr-MIR166c,mtr-MIR166f,mtr-MIR168b,mtr-MIR168c,mtr-MIR168a,mtr-MIR171e,mtr-MIR171d,mtr-M…
vvi	108	vvi-MIR393b,vvi-MIR156a,vvi-MIR156c,vvi-MIR156d,vvi-MIR156b,vvi-MIR156f,vvi-MIR156i,vvi-MIR156g,vvi-MIR390,vvi-MIR393a,vvi-MIR408,vvi-MIR159c,vvi-MIR160d,vvi-MIR160c,vvi-MIR160a,vvi-MIR160e,vvi-MIR160b,vvi-MIR164c,vvi-MIR164d,vvi-MIR164a,vvi-MIR164b,vvi-MIR166f,vvi-MIR166b,vvi-MIR166d,vvi-MIR166c,vvi-MIR166e,vvi-MIR166h,vvi-MIR166a,vvi-MIR166g,vvi-MIR168,vvi-MIR171e,vvi-MIR171f,vvi-MIR171i,vvi-MI…
aly	100	aly-MIR156e,aly-MIR156a,aly-MIR156d,aly-MIR156c,aly-MIR156b,aly-MIR156f,aly-MIR156g,aly-MIR157c,aly-MIR157a,aly-MIR157b,aly-MIR390b,aly-MIR390a,aly-MIR393a,aly-MIR393b,aly-MIR408,aly-MIR157d,aly-MIR159b,aly-MIR159a,aly-MIR159c,aly-MIR160c,aly-MIR160a,aly-MIR160b,aly-MIR163,aly-MIR164b,aly-MIR164c,aly-MIR164a,aly-MIR167d,aly-MIR166d,aly-MIR166e,aly-MIR166g,aly-MIR166b,aly-MIR166c,aly-MIR166a,aly-M…
bdi	100	bdi-MIR156a,bdi-MIR156b,bdi-MIR156d,bdi-MIR156i,bdi-MIR156h,bdi-MIR156e,bdi-MIR156g,bdi-MIR156c,bdi-MIR156j,bdi-MIR156f,bdi-MIR390a,bdi-MIR393a,bdi-MIR393b,bdi-MIR408,bdi-MIR159b,bdi-MIR159a,bdi-MIR160d,bdi-MIR160e,bdi-MIR160b,bdi-MIR160f,bdi-MIR160a,bdi-MIR160c,bdi-MIR164a,bdi-MIR164b,bdi-MIR164e,bdi-MIR164c,bdi-MIR166a,bdi-MIR166c,bdi-MIR166d,bdi-MIR166j,bdi-MIR166b,bdi-MIR166e,bdi-MIR166f,bdi-…
sbi	99	sbi-MIR156b,sbi-MIR156i,sbi-MIR156a,sbi-MIR156c,sbi-MIR156h,sbi-MIR156g,sbi-MIR156e,sbi-MIR156d,sbi-MIR390,sbi-MIR393b,sbi-MIR408,sbi-MIR398,sbi-MIR156f,sbi-MIR159a,sbi-MIR159b,sbi-MIR160b,sbi-MIR160e,sbi-MIR160a,sbi-MIR160c,sbi-MIR160d,sbi-MIR164e,sbi-MIR164a,sbi-MIR164d,sbi-MIR164b,sbi-MIR166f,sbi-MIR166h,sbi-MIR166b,sbi-MIR166i,sbi-MIR166j,sbi-MIR166d,sbi-MIR166a,sbi-MIR166c,sbi-MIR166k,sbi-MI…
ath	95	ath-MIR156e,ath-MIR156a,ath-MIR156d,ath-MIR156f,ath-MIR156b,ath-MIR156c,ath-MIR157b,ath-MIR157a,ath-MIR157c,ath-MIR156g,ath-MIR390b,ath-MIR390a,ath-MIR393b,ath-MIR393a,ath-MIR408,ath-MIR156j,ath-MIR157d,ath-MIR159b,ath-MIR5645a,ath-MIR5645b,ath-MIR159a,ath-MIR159c,ath-MIR160a,ath-MIR160c,ath-MIR160b,ath-MIR163,ath-MIR164a,ath-MIR164b,ath-MIR164c,ath-MIR167d,ath-MIR166a,ath-MIR166c,ath-MIR166f,ath…
cme	92	cme-MIR156h,cme-MIR156g,cme-MIR156j,cme-MIR156i,cme-MIR156a,cme-MIR156d,cme-MIR156c,cme-MIR156b,cme-MIR390d,cme-MIR390c,cme-MIR390a,cme-MIR390b,cme-MIR393c,cme-MIR408,cme-MIR156f,cme-MIR159a,cme-MIR159b,cme-MIR160b,cme-MIR160c,cme-MIR160d,cme-MIR160a,cme-MIR164a,cme-MIR164d,cme-MIR164c,cme-MIR166h,cme-MIR166d,cme-MIR166c,cme-MIR166f,cme-MIR166a,cme-MIR166b,cme-MIR166e,cme-MIR166g,cme-MIR166i,cme-…
nta	87	nta-MIR156a,nta-MIR156e,nta-MIR156d,nta-MIR156c,nta-MIR156b,nta-MIR156h,nta-MIR156j,nta-MIR156g,nta-MIR156i,nta-MIR390a,nta-MIR390b,nta-MIR390c,nta-MIR408,nta-MIR159,nta-MIR160d,nta-MIR160b,nta-MIR160c,nta-MIR160a,nta-MIR164a,nta-MIR164b,nta-MIR164c,nta-MIR166d,nta-MIR166h,nta-MIR166b,nta-MIR166f,nta-MIR166c,nta-MIR166a,nta-MIR166g,nta-MIR166e,nta-MIR168d,nta-MIR168a,nta-MIR168e,nta-MIR168c,nta-M…
ppe	84	ppe-MIR156b,ppe-MIR156e,ppe-MIR156c,ppe-MIR156d,ppe-MIR156h,ppe-MIR156i,ppe-MIR156g,ppe-MIR390,ppe-MIR393b,ppe-MIR535a,ppe-MIR535b,ppe-MIR156f,ppe-MIR159,ppe-MIR169j,ppe-MIR160a,ppe-MIR160b,ppe-MIR164c,ppe-MIR164a,ppe-MIR164b,ppe-MIR164d,ppe-MIR166a,ppe-MIR166c,ppe-MIR166b,ppe-MIR166e,ppe-MIR166d,ppe-MIR168,ppe-MIR171b,ppe-MIR171c,ppe-MIR171f,ppe-MIR171g,ppe-MIR171a,ppe-MIR171h,ppe-MIR482c,ppe-MI…
tcc	74	tcc-MIR156c,tcc-MIR156b,tcc-MIR156d,tcc-MIR156g,tcc-MIR156f,tcc-MIR156e,tcc-MIR390a,tcc-MIR390b,tcc-MIR393a,tcc-MIR393b,tcc-MIR156a,tcc-MIR160a,tcc-MIR160c,tcc-MIR160b,tcc-MIR164b,tcc-MIR164a,tcc-MIR164c,tcc-MIR166b,tcc-MIR166d,tcc-MIR166c,tcc-MIR166a,tcc-MIR168,tcc-MIR171a,tcc-MIR171b,tcc-MIR171c,tcc-MIR171f,tcc-MIR171d,tcc-MIR171e,tcc-MIR171g,tcc-MIR171h,tcc-MIR172b,tcc-MIR172e,tcc-MIR172a,tcc-…
stu	69	stu-MIR156h,stu-MIR156e,stu-MIR156k,stu-MIR156g,stu-MIR156j,stu-MIR156i,stu-MIR156c,stu-MIR156d,stu-MIR156b,stu-MIR156a,stu-MIR390,stu-MIR393,stu-MIR408b,stu-MIR156f,stu-MIR160a,stu-MIR160b,stu-MIR164,stu-MIR166d,stu-MIR166b,stu-MIR166a,stu-MIR166c,stu-MIR171e,stu-MIR171a,stu-MIR171b,stu-MIR171d,stu-MIR172b,stu-MIR172a,stu-MIR172e,stu-MIR172c,stu-MIR172d,stu-MIR319b,stu-MIR319a,stu-MIR384,stu-MIR…
bna	68	bna-MIR156e,bna-MIR156a,bna-MIR156d,bna-MIR156f,bna-MIR156b,bna-MIR156c,bna-MIR156g,bna-MIR390b,bna-MIR390a,bna-MIR390c,bna-MIR393,bna-MIR159,bna-MIR160b,bna-MIR160d,bna-MIR160a,bna-MIR160c,bna-MIR164c,bna-MIR164d,bna-MIR164a,bna-MIR164b,bna-MIR166e,bna-MIR166b,bna-MIR166d,bna-MIR166a,bna-MIR166c,bna-MIR168a,bna-MIR168b,bna-MIR169h,bna-MIR169k,bna-MIR169g,bna-MIR171f,bna-MIR171a,bna-MIR171c,bna-M…
rco	61	rco-MIR156b,rco-MIR156d,rco-MIR156c,rco-MIR156a,rco-MIR156e,rco-MIR156h,rco-MIR156g,rco-MIR156f,rco-MIR390a,rco-MIR390b,rco-MIR393,rco-MIR408,rco-MIR535,rco-MIR159,rco-MIR160b,rco-MIR160a,rco-MIR160c,rco-MIR164c,rco-MIR164a,rco-MIR164b,rco-MIR164d,rco-MIR166c,rco-MIR166d,rco-MIR166a,rco-MIR166b,rco-MIR166e,rco-MIR168,rco-MIR171g,rco-MIR171f,rco-MIR171d,rco-MIR171a,rco-MIR171c,rco-MIR171e,rco-MIR1…
ata	59	ata-MIR156a,ata-MIR156c,ata-MIR156d,ata-MIR156b,ata-MIR156e,ata-MIR390,ata-MIR393,ata-MIR160b,ata-MIR160c,ata-MIR160a,ata-MIR164b,ata-MIR164c,ata-MIR164a,ata-MIR166e,ata-MIR166b,ata-MIR166d,ata-MIR166c,ata-MIR166a,ata-MIR171d,ata-MIR171b,ata-MIR171c,ata-MIR172b,ata-MIR172a,ata-MIR394,ata-MIR396c,ata-MIR396e,ata-MIR5168,ata-MIR167a,ata-MIR167c,ata-MIR167e,ata-MIR167d,ata-MIR167b,ata-MIR167f,ata-MI…
ppt	49	ppt-MIR156c,ppt-MIR156a,ppt-MIR390b,ppt-MIR390a,ppt-MIR390c,ppt-MIR408b,ppt-MIR529d,ppt-MIR529f,ppt-MIR156b,ppt-MIR160c,ppt-MIR160f,ppt-MIR160a,ppt-MIR160b,ppt-MIR160e,ppt-MIR160i,ppt-MIR166j,ppt-MIR166d,ppt-MIR166c,ppt-MIR166g,ppt-MIR166l,ppt-MIR166k,ppt-MIR166f,ppt-MIR166h,ppt-MIR166a,ppt-MIR166e,ppt-MIR166i,ppt-MIR166b,ppt-MIR171a,ppt-MIR171b,ppt-MIR319a,ppt-MIR319c,ppt-MIR319e,ppt-MIR319b,ppt…
cpa	47	cpa-MIR156a,cpa-MIR156b,cpa-MIR156c,cpa-MIR156d,cpa-MIR156f,cpa-MIR156e,cpa-MIR390b,cpa-MIR390a,cpa-MIR393,cpa-MIR408,cpa-MIR159a,cpa-MIR159b,cpa-MIR160c,cpa-MIR160f,cpa-MIR160a,cpa-MIR160b,cpa-MIR160e,cpa-MIR164c,cpa-MIR164b,cpa-MIR164a,cpa-MIR166e,cpa-MIR166c,cpa-MIR166a,cpa-MIR166b,cpa-MIR166d,cpa-MIR171b,cpa-MIR171a,cpa-MIR171c,cpa-MIR171d,cpa-MIR319,cpa-MIR394b,cpa-MIR394a,cpa-MIR396,cpa-MIR…
sly	45	sly-MIR156d,sly-MIR156c,sly-MIR156a,sly-MIR156b,sly-MIR390a,sly-MIR390b,sly-MIR159,sly-MIR160a,sly-MIR164a,sly-MIR164b,sly-MIR166c,sly-MIR166b,sly-MIR166a,sly-MIR168b,sly-MIR168a,sly-MIR171c,sly-MIR171d,sly-MIR171a,sly-MIR171b,sly-MIR171e,sly-MIR172b,sly-MIR172a,sly-MIR319b,sly-MIR319c,sly-MIR319a,sly-MIR394,sly-MIR396b,sly-MIR396a,sly-MIR397,sly-MIR399,sly-MIR5302b,sly-MIR5302a,sly-MIR6022,sly-M…
bra	45	bra-MIR156c,bra-MIR156a,bra-MIR156g,bra-MIR156b,bra-MIR156d,bra-MIR156f,bra-MIR156e,bra-MIR157a,bra-MIR390,bra-MIR159a,bra-MIR160a,bra-MIR164e,bra-MIR164c,bra-MIR164a,bra-MIR164d,bra-MIR164b,bra-MIR168a,bra-MIR168b,bra-MIR168c,bra-MIR171e,bra-MIR171a,bra-MIR171b,bra-MIR171c,bra-MIR171d,bra-MIR172c,bra-MIR172a,bra-MIR172b,bra-MIR319,bra-MIR396,bra-MIR403,bra-MIR9555b,bra-MIR9555a,bra-MIR162,bra-MI…
csi	37	csi-MIR156,csi-MIR390,csi-MIR393,csi-MIR408,csi-MIR159,csi-MIR160,csi-MIR164,csi-MIR166c,csi-MIR166a,csi-MIR166e,csi-MIR166d,csi-MIR166b,csi-MIR171a,csi-MIR172a,csi-MIR172c,csi-MIR319,csi-MIR394,csi-MIR396b,csi-MIR396a,csi-MIR396c,csi-MIR397,csi-MIR399b,csi-MIR399a,csi-MIR403,csi-MIR530a,csi-MIR167c,csi-MIR162,csi-MIR167a,csi-MIR167b,csi-MIR171b,csi-MIR479,csi-MIR395,csi-MIR398,csi-MIR399c,csi-MI…
ghr	29	ghr-MIR156b,ghr-MIR156a,ghr-MIR156d,ghr-MIR390a,ghr-MIR390b,ghr-MIR390c,ghr-MIR393,ghr-MIR160,ghr-MIR164,ghr-MIR166b,ghr-MIR394b,ghr-MIR394a,ghr-MIR396b,ghr-MIR396a,ghr-MIR399d,ghr-MIR399e,ghr-MIR7487,ghr-MIR7499,ghr-MIR162a,ghr-MIR167b,ghr-MIR167a,ghr-MIR169a,ghr-MIR169b,ghr-MIR172,ghr-MIR398,ghr-MIR479,ghr-MIR827c,ghr-MIR827a,ghr-MIR827b
aqc	27	aqc-MIR529,aqc-MIR156a,aqc-MIR156b,aqc-MIR159,aqc-MIR160b,aqc-MIR166e,aqc-MIR166d,aqc-MIR166a,aqc-MIR166b,aqc-MIR166c,aqc-MIR171a,aqc-MIR171b,aqc-MIR171d,aqc-MIR171f,aqc-MIR172a,aqc-MIR319,aqc-MIR396a,aqc-MIR396b,aqc-MIR399,aqc-MIR167,aqc-MIR169a,aqc-MIR169b,aqc-MIR169c,aqc-MIR172b,aqc-MIR398b,aqc-MIR398a,aqc-MIR535
cca	21	cca-MIR156a,cca-MIR156c,cca-MIR408,cca-MIR156b,cca-MIR160b,cca-MIR167,cca-MIR168a,cca-MIR172,cca-MIR319,cca-MIR394,cca-MIR396c,cca-MIR396a,cca-MIR396b,cca-MIR399,cca-MIR6113,cca-MIR169a,cca-MIR169b,cca-MIR171,cca-MIR395b,cca-MIR395c,cca-MIR398
tae	20	tae-MIR156,tae-MIR408,tae-MIR159a,tae-MIR159b,tae-MIR160,tae-MIR164,tae-MIR171a,tae-MIR171b,tae-MIR319,tae-MIR397,tae-MIR530,tae-MIR167a,tae-MIR167b,tae-MIR167c,tae-MIR169,tae-MIR395b,tae-MIR395a,tae-MIR398,tae-MIR5048,tae-MIR9773
lja	18	lja-MIR390b,lja-MIR390a,lja-MIR408,lja-MIR171d,lja-MIR171a,lja-MIR171b,lja-MIR172c,lja-MIR172b,lja-MIR172a,lja-MIR396,lja-MIR397,lja-MIR7516,lja-MIR167c,lja-MIR167a,lja-MIR167,lja-MIR167b,lja-MIR171c,lja-MIR2111
smo	18	smo-MIR156d,smo-MIR156a,smo-MIR408,smo-MIR156b,smo-MIR159,smo-MIR160a,smo-MIR160b,smo-MIR166b,smo-MIR166a,smo-MIR166c,smo-MIR171d,smo-MIR171a,smo-MIR171b,smo-MIR319,smo-MIR396,smo-MIR1097,smo-MIR156c,smo-MIR1083
gra	16	gra-MIR157b,gra-MIR157a,gra-MIR8720,gra-MIR164a,gra-MIR166c,gra-MIR166d,gra-MIR172b,gra-MIR482d,gra-MIR530b,gra-MIR530a,gra-MIR7493b,gra-MIR8642,gra-MIR8738b,gra-MIR8751a,gra-MIR172a,gra-MIR398
htu	16	htu-MIR156a,htu-MIR393a,htu-MIR393b,htu-MIR393c,htu-MIR159a,htu-MIR160a,htu-MIR171a,htu-MIR171b,htu-MIR171c,htu-MIR403d,htu-MIR403b,htu-MIR403e,htu-MIR403c,htu-MIR403a,htu-MIR530,htu-MIR162a
sof	16	sof-MIR156,sof-MIR408c,sof-MIR408b,sof-MIR408a,sof-MIR408d,sof-MIR159b,sof-MIR159a,sof-MIR159d,sof-MIR159c,sof-MIR159e,sof-MIR396,sof-MIR167a,sof-MIR167b,sof-MIR168a,sof-MIR168b,sof-MIR408e
ssl	15	ssl-MIR156,ssl-MIR164b,ssl-MIR164a,ssl-MIR166a,ssl-MIR166b,ssl-MIR171b,ssl-MIR171a,ssl-MIR172,ssl-MIR394,ssl-MIR396,ssl-MIR948,ssl-MIR397,ssl-MIR828,ssl-MIR169,ssl-MIR398
vun	14	vun-MIR156a,vun-MIR156b,vun-MIR408,vun-MIR160,vun-MIR168,vun-MIR172,vun-MIR319a,vun-MIR319b,vun-MIR162,vun-MIR169,vun-MIR395,vun-MIR399b,vun-MIR399a,vun-MIR2118
hvu	13	hvu-MIR156b,hvu-MIR156a,hvu-MIR159a,hvu-MIR159b,hvu-MIR166b,hvu-MIR166c,hvu-MIR166a,hvu-MIR171,hvu-MIR397a,hvu-MIR399,hvu-MIR168,hvu-MIR5048a,hvu-MIR5048b
pab	12	pab-MIR160b,pab-MIR160a,pab-MIR166a,pab-MIR166b,pab-MIR396a,pab-MIR395,pab-MIR396c,pab-MIR396b,pab-MIR482a,pab-MIR535,pab-MIR950,pab-MIR3701
hbr	12	hbr-MIR156,hbr-MIR408b,hbr-MIR408a,hbr-MIR159b,hbr-MIR159a,hbr-MIR166a,hbr-MIR166b,hbr-MIR319,hbr-MIR396b,hbr-MIR6173,hbr-MIR396a,hbr-MIR398
dpr	12	dpr-MIR156a,dpr-MIR156b,dpr-MIR408,dpr-MIR166b,dpr-MIR166a,dpr-MIR172a,dpr-MIR172b,dpr-MIR396,dpr-MIR397,dpr-MIR167a,dpr-MIR167b,dpr-MIR167c
pta	11	pta-MIR408,pta-MIR156a,pta-MIR156b,pta-MIR159a,pta-MIR159c,pta-MIR166b,pta-MIR166a,pta-MIR319,pta-MIR396,pta-MIR482b,pta-MIR482a
ssp	11	ssp-MIR156,ssp-MIR408a,ssp-MIR408d,ssp-MIR159a,ssp-MIR166,ssp-MIR396,ssp-MIR167b,ssp-MIR168a,ssp-MIR169,ssp-MIR528,ssp-MIR827
far	10	far-MIR156a,far-MIR156b,far-MIR529,far-MIR159,far-MIR160,far-MIR164a,far-MIR164b,far-MIR171,far-MIR169,far-MIR396
ahy	9	ahy-MIR156b,ahy-MIR408,ahy-MIR156a,ahy-MIR156c,ahy-MIR159,ahy-MIR160,ahy-MIR394,ahy-MIR167,ahy-MIR398
pde	8	pde-MIR159,pde-MIR166b,pde-MIR166a,pde-MIR171,pde-MIR162,pde-MIR169,pde-MIR396,pde-MIR3701
bol	6	bol-MIR157a,bol-MIR171a,bol-MIR172a,bol-MIR172b,bol-MIR9410,bol-MIR398a
gso	6	gso-MIR167a,gso-MIR2218,gso-MIR482b,gso-MIR482a,gso-MIR1510a,gso-MIR1510b
ctr	6	ctr-MIR156,ctr-MIR164,ctr-MIR166,ctr-MIR171,ctr-MIR319,ctr-MIR167
pvu	5	pvu-MIR159a,pvu-MIR166a,pvu-MIR319c,pvu-MIR399a,pvu-MIR2118
ccl	5	ccl-MIR168,ccl-MIR171,ccl-MIR396,ccl-MIR167a,ccl-MIR167b
aau	4	aau-MIR172,aau-MIR319,aau-MIR396,aau-MIR162
egu	4	egu-MIR172b,egu-MIR172a,egu-MIR172c,egu-MIR172e
han	4	han-MIR156b,han-MIR156a,han-MIR156c,han-MIR160a
crt	4	crt-MIR166a,crt-MIR166b,crt-MIR168,crt-MIR171
bcy	3	bcy-MIR156,bcy-MIR396b,bcy-MIR396a
hpe	3	hpe-MIR166a,hpe-MIR403a,hpe-MIR162a
har	3	har-MIR156c,har-MIR156a,har-MIR403a
bgy	3	bgy-MIR156,bgy-MIR396b,bgy-MIR396a
hpa	3	hpa-MIR156a,hpa-MIR166a,hpa-MIR171a
hci	2	hci-MIR156b,hci-MIR164a
cln	2	cln-MIR164,cln-MIR162
ama	2	ama-MIR156,ama-MIR396
hex	2	hex-MIR390a,hex-MIR390b
amg	2	amg-MIR319,amg-MIR396
cre	1	cre-MIR1144a
rgl	1	rgl-MIR5139
ghb	1	ghb-MIR169a
ttu	1	ttu-MIR160
peu	1	peu-MIR2916
