# Supplementary material for: A tissue-specific profile of miRNAs and their targets related to paeoniaflorin and monoterpenoids biosynthesis in Paeonia lactiflora Pall. by transcriptome, small RNAs and degradome sequencing
Source: PLoS One. 2023 Jan 26;18(1):e0279992. doi: 10.1371/journal.pone.0279992 (PMC9879538; doi:10.1371/journal.pone.0279992)
Supplement: S6 Table — (XLSX) [file pone.0279992.s006.xlsx]

## Sheet: Sheet1
Sample	P_lactiflora(number)	P_lactiflora(ratio)	Sum(number)	Sum(ratio)
Raw Reads	11863450	/	11863450	/
reads < 15nt after removing 3 adaptor	90225	0.76%	90225	0.76%
Mappable Reads	11773225	99.24%	11773225	99.24%
Unique Raw Reads	4143442	/	4143442	/
Unique reads < 15nt after removing 3 adaptor	32815	0.79%	32815	0.79%
Unique Mappable Reads	4110627	99.21%	4110627	99.21%
Transcript Mapped Reads	9142185	77.06%	9142185	77.06%
Unique Transcript Mapped Reads	2939816	70.95%	2939816	70.95%
Number of input Transcript	30177	/	30177	/
Number of Coverd Transcript	27823	92.20%	27823	92.20%
