# Supplementary material for: A tissue-specific profile of miRNAs and their targets related to paeoniaflorin and monoterpenoids biosynthesis in Paeonia lactiflora Pall. by transcriptome, small RNAs and degradome sequencing
Source: PLoS One. 2023 Jan 26;18(1):e0279992. doi: 10.1371/journal.pone.0279992 (PMC9879538; doi:10.1371/journal.pone.0279992)
Supplement: S7 Table — (XLSX) [file pone.0279992.s007.xlsx]

## Sheet: Sheet1
SmallRNA	SmallRNA_seq	Transcript	Transcript Annotation	GO_Term	KEGG_pathways	KOG_Description	Symbol	AlignmentScore	AlignmentRange	DegradomeDetection	P_lactiflora_TPB	DegradomeCleavageSite	P_lactiflora_DegradomeReadNumber_Raw	P_lactiflora_DegradomeReadNumber_Normalized	P_lactiflora_DegradomeCategory	P_lactiflora_Degradome_Pvalue
aly-MIR159c-p5_1ss20CT	CTCTCTCTCTCTCTCTATATA	comp11027_c0	-	-	-	-	-	4	6-26	Y	168.585	17	2	2	2	1
aly-MIR159c-p5_1ss20CT	CTCTCTCTCTCTCTCTATATA	comp15079_c0	sp|Q43291|RL211_ARATH 60S ribosomal protein L21-1 OS=Arabidopsis thaliana GN=RPL21A PE=2 SV=2	GO:0009507(chloroplast);GO:0022625(cytosolic large ribosomal subunit);GO:0005730(nucleolus);GO:0003735(structural constituent of ribosome);GO:0006412(translation)	ko03010(Ribosome)	[J] Translation, ribosomal structure and biogenesis	RPL21A	2	56-75	Y	505.755	66	6	6	2	0.999927
aly-MIR159c-p5_1ss20CT	CTCTCTCTCTCTCTCTATATA	comp15615_c0	sp|P92966|RSP41_ARATH Arginine/serine-rich-splicing factor RSP41 OS=Arabidopsis thaliana GN=RSP41 PE=1 SV=2	GO:0005634(nucleus);GO:0000166(nucleotide binding);GO:0003723(RNA binding);GO:0008380(RNA splicing)	-	[A] RNA processing and modification	RSP41	3	1707-1726	Y	168.585	1717	2	2	2	1
aly-MIR159c-p5_1ss20CT	CTCTCTCTCTCTCTCTATATA	comp14920_c0	-	-	-	-	-	3.5	49-69	Y	84.2925	60	1	1	4	0.999998
aly-MIR159c-p5_1ss20CT	CTCTCTCTCTCTCTCTATATA	comp15519_c0	sp|Q9SFE9|GONS5_ARATH GDP-mannose transporter GONST5 OS=Arabidopsis thaliana GN=GONST5 PE=2 SV=1	GO:0000139(Golgi membrane);GO:0016021(integral to membrane);GO:0008643(carbohydrate transport)	-	[G] Carbohydrate transport and metabolism ;[E] Amino acid transport and metabolism	GONST5	3.5	29-49	Y	168.585	40	2	2	2	0.999993
aly-MIR159c-p5_1ss20CT	CTCTCTCTCTCTCTCTATATA	comp15363_c0	sp|P53305|RT27_YEAST Mitochondral 37S ribosomal protein S27 OS=Saccharomyces cerevisiae (strain ATCC 204508 / S288c) GN=RSM27 PE=1 SV=1	GO:0005763(mitochondrial small ribosomal subunit);GO:0003735(structural constituent of ribosome);GO:0032543(mitochondrial translation)	-	[J] Translation, ribosomal structure and biogenesis	RSM27	3.5	41-61	Y	168.585	52	2	2	2	0.999993
aly-MIR159c-p5_1ss20CT	CTCTCTCTCTCTCTCTATATA	comp14722_c0	-	-	-	-	-	4	62-82	Y	252.878	73	3	3	2	1
aly-MIR159c-p5_1ss20CT	CTCTCTCTCTCTCTCTATATA	comp13938_c0	-	-	-	-	-	4	43-62	Y	84.2925	53	1	1	4	1
aly-MIR159c-p5_1ss20CT	CTCTCTCTCTCTCTCTATATA	comp20319_c0	-	-	-	[R] General function prediction only	-	2	934-953	Y	84.2925	944	1	1	4	0.99997
aly-MIR159c-p5_1ss20CT	CTCTCTCTCTCTCTCTATATA	comp18996_c0	sp|P47924|RIBBA_ARATH Riboflavin biosynthesis protein ribBA, chloroplastic OS=Arabidopsis thaliana GN=RIBBA PE=2 SV=2	GO:0009507(chloroplast);GO:0016020(membrane);GO:0008686(3,4-dihydroxy-2-butanone-4-phosphate synthase activity);GO:0005525(GTP binding);GO:0003935(GTP cyclohydrolase II activity);GO:0046872(metal ion binding);GO:0009231(riboflavin biosynthetic process)	ko00740(Riboflavin metabolism)	[H] Coenzyme transport and metabolism	RIBBA	4	1120-1139	Y	84.2925	1130	1	1	4	1
aly-MIR159c-p5_1ss20CT	CTCTCTCTCTCTCTCTATATA	comp21525_c0	sp|O82533|FTZ21_ARATH Cell division protein FtsZ homolog 2-1, chloroplastic OS=Arabidopsis thaliana GN=FTSZ2-1 PE=1 SV=2	GO:0009570(chloroplast stroma);GO:0009535(chloroplast thylakoid membrane);GO:0043234(protein complex);GO:0005525(GTP binding);GO:0003924(GTPase activity);GO:0043621(protein self-association);GO:0010020(chloroplast fission);GO:0051258(protein polymerization)	ko04112(Cell cycle - Caulobacter)	-	FTSZ2-1	2.5	162-183	Y	84.2925	174	1	1	4	0.997825
aly-MIR159c-p5_1ss20CT	CTCTCTCTCTCTCTCTATATA	comp21122_c0	sp|Q05349|12KD_FRAAN Auxin-repressed 12.5 kDa protein OS=Fragaria ananassa PE=2 SV=1	GO:0009734(auxin mediated signaling pathway)	-	-	-	4	49-70	Y	168.585	61	2	2	3	0.849389
aly-MIR159c-p5_1ss20CT	CTCTCTCTCTCTCTCTATATA	comp7593_c0	sp|Q6NW58|SPAST_DANRE Spastin OS=Danio rerio GN=spast PE=2 SV=2	GO:0016021(integral to membrane);GO:0005874(microtubule);GO:0005815(microtubule organizing center);GO:0005634(nucleus);GO:0048471(perinuclear region of cytoplasm);GO:0043014(alpha-tubulin binding);GO:0005524(ATP binding);GO:0048487(beta-tubulin binding);GO:0008017(microtubule binding);GO:0008568(microtubule-severing ATPase activity);GO:0048676(axon extension involved in development);GO:0007049(ce…	ko00230(Purine metabolism)	[O] Posttranslational modification, protein turnover, chaperones	spast	2.5	3161-3182	Y	84.2925	3173	1	1	4	0.997825
aly-MIR159c-p5_1ss20CT	CTCTCTCTCTCTCTCTATATA	comp7823_c0	sp|Q9M5L0|RL35_EUPES 60S ribosomal protein L35 OS=Euphorbia esula GN=RPL35 PE=2 SV=1	GO:0005840(ribosome);GO:0003735(structural constituent of ribosome);GO:0006412(translation)	ko03010(Ribosome)	[J] Translation, ribosomal structure and biogenesis	RPL35	3	1-21	Y	168.585	12	2	2	2	1
aly-MIR169d-p5_2ss6TG17TA	TTTTAGCAACAAATCTAA	comp15265_c0	-	-	-	[I] Lipid transport and metabolism	-	4	837-854	Y	84.2925	845	1	1	4	1
aly-MIR169d-p5_2ss6TG17TA	TTTTAGCAACAAATCTAA	comp15920_c0	sp|Q9FNZ2|C3H48_ARATH Zinc finger CCCH domain-containing protein 48 OS=Arabidopsis thaliana GN=ZFWD1 PE=2 SV=1	GO:0003677(DNA binding);GO:0008270(zinc ion binding)	-	[R] General function prediction only	ZFWD1	4	1577-1593	Y	84.2925	1585	1	1	4	1
aly-MIR169d-p5_2ss6TG17TA	TTTTAGCAACAAATCTAA	comp19976_c0	sp|O80933|SCL9_ARATH Scarecrow-like protein 9 OS=Arabidopsis thaliana GN=SCL9 PE=2 SV=1	GO:0005634(nucleus);GO:0006355(regulation of transcription, DNA-dependent);GO:0006351(transcription, DNA-dependent)	-	-	SCL9	3.5	1725-1742	Y	84.2925	1733	1	1	4	0.955888
aly-MIR169d-p5_2ss6TG17TA	TTTTAGCAACAAATCTAA	comp22873_c0	sp|Q8GW20|Y5390_ARATH Uncharacterized protein At5g03900, chloroplastic OS=Arabidopsis thaliana GN=At5g03900 PE=1 SV=2	GO:0031969(chloroplast membrane);GO:0016021(integral to membrane)	-	[C] Energy production and conversion ;[U] Intracellular trafficking, secretion, and vesicular transport	At5g03900	4	1460-1477	Y	84.2925	1468	1	1	4	1
aly-MIR169d-p5_2ss6TG17TA	TTTTAGCAACAAATCTAA	comp5353_c0	-	-	-	-	-	2.5	28-44	Y	84.2925	36	1	1	4	0.938371
aly-MIR169d-p5_2ss6TG17TA	TTTTAGCAACAAATCTAA	comp693_c0	-	-	-	-	-	4	657-674	Y	84.2925	665	1	1	4	1
aly-miR171b-3p	TTGAGCCGTGCCAATATCACG	comp14396_c1	sp|O81316|SCL6_ARATH Scarecrow-like protein 6 OS=Arabidopsis thaliana GN=SCL6 PE=1 SV=1	GO:0005634(nucleus);GO:0005515(protein binding);GO:0051301(cell division);GO:0007623(circadian rhythm);GO:0006355(regulation of transcription, DNA-dependent);GO:0048768(root hair cell tip growth);GO:0006351(transcription, DNA-dependent)	-	-	SCL6	3	1081-1101	Y	842.925	1092	10	10	0	0.00654431
aly-miR171b-3p	TTGAGCCGTGCCAATATCACG	comp21756_c0	sp|O23210|SCL15_ARATH Scarecrow-like protein 15 OS=Arabidopsis thaliana GN=SCL15 PE=2 SV=3	GO:0005634(nucleus);GO:0030154(cell differentiation);GO:0006355(regulation of transcription, DNA-dependent);GO:0006351(transcription, DNA-dependent)	-	-	SCL15	2	620-640	Y	252.878	631	3	3	2	0.428747
aly-miR398a-3p_R-2	TGTGTTCTCAGGTCACCCC	comp22103_c0	-	-	ko05014(Amyotrophic lateral sclerosis (ALS))	[P] Inorganic ion transport and metabolism	-	4	841-859	Y	3371.7	850	40	40	0	0.0101615
aly-miR398a-3p_R-2	TGTGTTCTCAGGTCACCCC	comp7200_c0	-	-	-	-	-	4	66-85	Y	18712.9	75	222	222	0	0.0101615
aly-miR774b-5p_R-3_1ss9AT	TGAGATGATGATTTGGAT	comp13756_c0	sp|Q8LA32|LUL4_ARATH Probable E3 ubiquitin-protein ligase LUL4 OS=Arabidopsis thaliana GN=LUL4 PE=2 SV=1	-	-	[O] Posttranslational modification, protein turnover, chaperones	LUL4	4	680-697	Y	84.2925	688	1	1	4	1
aly-miR774b-5p_R-3_1ss9AT	TGAGATGATGATTTGGAT	comp16531_c0	-	-	-	-	-	4	394-411	Y	168.585	402	2	2	3	0.740449
aly-miR774b-5p_R-3_1ss9AT	TGAGATGATGATTTGGAT	comp16149_c0	-	-	-	-	-	4	239-256	Y	168.585	247	2	2	2	1
aly-miR774b-5p_R-3_1ss9AT	TGAGATGATGATTTGGAT	comp18939_c0	sp|Q7ZTL7|BCS1_XENLA Mitochondrial chaperone BCS1 OS=Xenopus laevis GN=bcs1l PE=2 SV=1	GO:0016021(integral to membrane);GO:0005743(mitochondrial inner membrane);GO:0005524(ATP binding);GO:0017111(nucleoside-triphosphatase activity)	-	[O] Posttranslational modification, protein turnover, chaperones	bcs1l	4	154-172	Y	84.2925	162	1	1	4	1
aly-miR774b-5p_R-3_1ss9AT	TGAGATGATGATTTGGAT	comp22603_c0	-	-	-	-	-	3	779-796	Y	84.2925	787	1	1	4	0.989049
aly-miR774b-5p_R-3_1ss9AT	TGAGATGATGATTTGGAT	comp7647_c0	sp|Q6NYV9|LEO1_DANRE RNA polymerase-associated protein LEO1 OS=Danio rerio GN=leo1 PE=1 SV=1	GO:0016593(Cdc73/Paf1 complex);GO:0048701(embryonic cranial skeleton morphogenesis);GO:0021782(glial cell development);GO:0007507(heart development);GO:0030318(melanocyte differentiation);GO:0014032(neural crest cell development);GO:0006355(regulation of transcription, DNA-dependent);GO:0006351(transcription, DNA-dependent);GO:0050936(xanthophore differentiation)	-	[S] Function unknown	leo1	3.5	1664-1681	Y	168.585	1672	2	2	2	0.98296
aly-miR831-3p_L-2R+1_1ss7CT	AACTTCTCGTACTCTTCTTGG	comp23353_c0	sp|Q9QXL2|KI21A_MOUSE Kinesin-like protein KIF21A OS=Mus musculus GN=Kif21a PE=1 SV=2	GO:0030424(axon);GO:0005737(cytoplasm);GO:0030425(dendrite);GO:0005874(microtubule);GO:0005524(ATP binding);GO:0003777(microtubule motor activity);GO:0007018(microtubule-based movement)	-	[K] Transcription	Kif21a	0	1922-1942	Y	505.755	1933	6	6	2	0.533982
aly-miR831-3p_L-2R+1_1ss7CT	AACTTCTCGTACTCTTCTTGG	comp6576_c0	-	-	-	[S] Function unknown	-	4	484-504	Y	590.048	495	7	7	2	0.656629
aly-MIR833-p5_2ss14CT17CA	AAAAGAAAAGGAGTAGAT	comp11724_c0	sp|O48646|GPX6_ARATH Probable phospholipid hydroperoxide glutathione peroxidase 6, mitochondrial OS=Arabidopsis thaliana GN=GPX6 PE=2 SV=2	GO:0009507(chloroplast);GO:0005829(cytosol);GO:0005739(mitochondrion);GO:0005886(plasma membrane);GO:0004602(glutathione peroxidase activity);GO:0047066(phospholipid-hydroperoxide glutathione peroxidase activity);GO:0046686(response to cadmium ion);GO:0006979(response to oxidative stress);GO:0009651(response to salt stress)	ko00480(Glutathione metabolism);ko00590(Arachidonic acid metabolism)	[O] Posttranslational modification, protein turnover, chaperones	GPX6	4	123-140	Y	84.2925	131	1	1	4	1
aly-MIR833-p5_2ss14CT17CA	AAAAGAAAAGGAGTAGAT	comp14618_c0	sp|P13087|MIRA_RICDU Miraculin OS=Richadella dulcifica PE=1 SV=3	GO:0004866(endopeptidase inhibitor activity)	-	-	-	4	30-46	Y	84.2925	37	1	1	4	1
aly-MIR833-p5_2ss14CT17CA	AAAAGAAAAGGAGTAGAT	comp20145_c0	sp|Q08298|RD22_ARATH Dehydration-responsive protein RD22 OS=Arabidopsis thaliana GN=RD22 PE=2 SV=1	GO:0009651(response to salt stress)	-	-	RD22	3.5	61-77	Y	842.925	68	10	10	2	1
aly-MIR833-p5_2ss14CT17CA	AAAAGAAAAGGAGTAGAT	comp23880_c0	-	-	-	-	-	3	376-393	Y	84.2925	384	1	1	4	0.99999
aly-MIR833-p5_2ss14CT17CA	AAAAGAAAAGGAGTAGAT	comp4787_c0	-	-	-	-	-	4	369-386	Y	168.585	377	2	2	1	0.417432
aly-MIR833-p5_2ss14CT17CA	AAAAGAAAAGGAGTAGAT	comp7078_c0	sp|Q9Y5Z4|HEBP2_HUMAN Heme-binding protein 2 OS=Homo sapiens GN=HEBP2 PE=1 SV=1	GO:0005739(mitochondrion)	-	-	HEBP2	3.5	59-75	Y	505.755	66	6	6	2	1
aly-MIR835-p3_1ss18TC	TATATATATATATATATCTT	comp14510_c0	sp|Q9FPT1|UBP12_ARATH Ubiquitin carboxyl-terminal hydrolase 12 OS=Arabidopsis thaliana GN=UBP12 PE=1 SV=2	GO:0005829(cytosol);GO:0008234(cysteine-type peptidase activity);GO:0004221(ubiquitin thiolesterase activity);GO:0006511(ubiquitin-dependent protein catabolic process)	-	[O] Posttranslational modification, protein turnover, chaperones	UBP12	1.5	3599-3618	Y	1348.68	3609	16	16	2	0.952836
aly-MIR835-p3_1ss18TC	TATATATATATATATATCTT	comp15030_c0	-	-	-	-	-	2	3-22	Y	168.585	13	2	2	3	0.812378
aly-MIR835-p3_1ss18TC	TATATATATATATATATCTT	comp15943_c0	sp|O64640|CXE8_ARATH Probable carboxylesterase 8 OS=Arabidopsis thaliana GN=CXE8 PE=2 SV=1	GO:0004091(carboxylesterase activity);GO:0080030(methyl indole-3-acetate esterase activity);GO:0080032(methyl jasmonate esterase activity);GO:0080031(methyl salicylate esterase activity)	-	[V] Defense mechanisms	CXE8	3	1101-1120	Y	168.585	1111	2	2	2	1
aly-MIR835-p3_1ss18TC	TATATATATATATATATCTT	comp15389_c0	sp|Q39189|RH7_ARATH DEAD-box ATP-dependent RNA helicase 7 OS=Arabidopsis thaliana GN=RH7 PE=1 SV=2	GO:0005730(nucleolus);GO:0005524(ATP binding);GO:0008026(ATP-dependent helicase activity);GO:0003723(RNA binding);GO:0016070(RNA metabolic process)	ko04622(RIG-I-like receptor signaling pathway)	[A] RNA processing and modification	RH7	4	74-93	Y	168.585	84	2	2	2	1
aly-MIR835-p3_1ss18TC	TATATATATATATATATCTT	comp18969_c0	sp|Q67UE2|HOX11_ORYSJ Homeobox-leucine zipper protein HOX11 OS=Oryza sativa subsp. japonica GN=HOX11 PE=2 SV=1	GO:0005634(nucleus);GO:0043565(sequence-specific DNA binding);GO:0003700(sequence-specific DNA binding transcription factor activity)	-	[K] Transcription	HOX11	2.5	58-77	Y	252.878	68	3	3	2	0.997776
aly-MIR835-p3_1ss18TC	TATATATATATATATATCTT	comp17686_c0	sp|P47926|RSI1_SOLLC Protein RSI-1 OS=Solanum lycopersicum GN=RSI-1 PE=2 SV=1	GO:0005576(extracellular region)	-	-	RSI-1	3	58-77	Y	252.878	68	3	3	2	1
aly-MIR835-p3_1ss18TC	TATATATATATATATATCTT	comp18871_c0	sp|Q9SAK4|SSDH_ARATH Succinate-semialdehyde dehydrogenase, mitochondrial OS=Arabidopsis thaliana GN=ALDH5F1 PE=1 SV=2	GO:0009507(chloroplast);GO:0005759(mitochondrial matrix);GO:0005507(copper ion binding);GO:0051287(NAD binding);GO:0004777(succinate-semialdehyde dehydrogenase activity);GO:0009450(gamma-aminobutyric acid catabolic process);GO:0006540(glutamate decarboxylation to succinate);GO:0072593(reactive oxygen species metabolic process);GO:0009408(response to heat);GO:0009416(response to light stimulus)	ko00250(Alanine, aspartate and glutamate metabolism);ko00350(Tyrosine metabolism);ko00650(Butanoate metabolism)	[C] Energy production and conversion	ALDH5F1	3.5	1852-1871	Y	505.755	1862	6	6	2	0.99852
aly-MIR835-p3_1ss18TC	TATATATATATATATATCTT	comp19073_c0	sp|Q3EAF9|P2C49_ARATH Probable protein phosphatase 2C 49 OS=Arabidopsis thaliana GN=At3g62260 PE=2 SV=1	GO:0008287(protein serine/threonine phosphatase complex);GO:0046872(metal ion binding);GO:0004722(protein serine/threonine phosphatase activity);GO:0006470(protein dephosphorylation)	-	[T] Signal transduction mechanisms	At3g62260	4	1291-1310	Y	84.2925	1301	1	1	4	1
aly-MIR835-p3_1ss18TC	TATATATATATATATATCTT	comp20204_c0	sp|Q9FFS0|RTNLD_ARATH Reticulon-like protein B4 OS=Arabidopsis thaliana GN=RTNLB4 PE=1 SV=1	GO:0071782(endoplasmic reticulum tubular network);GO:0071458(integral to cytosolic side of endoplasmic reticulum membrane);GO:0005886(plasma membrane);GO:0009506(plasmodesma);GO:0071786(endoplasmic reticulum tubular network organization)	-	[U] Intracellular trafficking, secretion, and vesicular transport	RTNLB4	4	898-917	Y	1854.44	908	22	22	2	1
aly-MIR835-p3_1ss18TC	TATATATATATATATATCTT	comp19830_c0	-	-	-	-	-	4	798-817	Y	337.17	808	4	4	2	1
aly-MIR835-p3_1ss18TC	TATATATATATATATATCTT	comp17025_c0	sp|Q8W034|RNP1_ARATH Heterogeneous nuclear ribonucleoprotein 1 OS=Arabidopsis thaliana GN=RNP1 PE=1 SV=1	-	-	[A] RNA processing and modification	RNP1	4	111-130	Y	252.878	121	3	3	2	1
aly-MIR835-p3_1ss18TC	TATATATATATATATATCTT	comp22924_c1	sp|Q7XT99|AKR2_ORYSJ Probable aldo-keto reductase 2 OS=Oryza sativa subsp. japonica GN=Os04g0338000 PE=2 SV=2	-	-	[C] Energy production and conversion	Os04g0338000	2	1354-1373	Y	421.463	1364	5	5	3	0.812378
aly-MIR835-p3_1ss18TC	TATATATATATATATATCTT	comp22707_c0	sp|Q00763|COMT1_POPTM Caffeic acid 3-O-methyltransferase 1 OS=Populus tremuloides GN=OMT1 PE=1 SV=1	GO:0047763(caffeate O-methyltransferase activity);GO:0046983(protein dimerization activity);GO:0009809(lignin biosynthetic process)	ko00944(Flavone and flavonol biosynthesis)	[R] General function prediction only	OMT1	2.5	297-316	Y	168.585	307	2	2	2	0.997776
aly-MIR835-p3_1ss18TC	TATATATATATATATATCTT	comp22420_c0	sp|O23066|C86A2_ARATH Cytochrome P450 86A2 OS=Arabidopsis thaliana GN=CYP86A2 PE=2 SV=1	GO:0016021(integral to membrane);GO:0018685(alkane 1-monooxygenase activity);GO:0009055(electron carrier activity);GO:0020037(heme binding);GO:0005515(protein binding);GO:0006631(fatty acid metabolic process)	ko00361(gamma-Hexachlorocyclohexane degradation);ko00626(Naphthalene and anthracene degradation);ko00903(Limonene and pinene degradation);ko00945(Stilbenoid, diarylheptanoid and gingerol biosynthesis)	[Q] Secondary metabolites biosynthesis, transport and catabolism ;[I] Lipid transport and metabolism	CYP86A2	3	1864-1883	Y	2360.19	1874	28	28	2	1
aly-MIR835-p3_1ss18TC	TATATATATATATATATCTT	comp21388_c0	-	-	-	-	-	3.5	1573-1593	Y	84.2925	1584	1	1	4	0.999202
aly-MIR835-p3_1ss18TC	TATATATATATATATATCTT	comp5486_c0	-	-	-	-	-	1	321-340	Y	337.17	331	4	4	2	0.999951
aly-MIR835-p3_1ss18TC	TATATATATATATATATCTT	comp971_c0	-	-	-	-	-	2	3-22	Y	84.2925	13	1	1	4	1
aly-MIR835-p3_1ss18TC	TATATATATATATATATCTT	comp8461_c0	-	-	-	-	-	3	362-381	Y	84.2925	372	1	1	4	1
aly-MIR835-p5_1ss20TC	TATATATATATATATATATCTT	comp15030_c0	-	-	-	-	-	2	1-22	Y	168.585	13	2	2	3	0.672265
aly-MIR835-p5_1ss20TC	TATATATATATATATATATCTT	comp17686_c0	sp|P47926|RSI1_SOLLC Protein RSI-1 OS=Solanum lycopersicum GN=RSI-1 PE=2 SV=1	GO:0005576(extracellular region)	-	-	RSI-1	2	56-77	Y	252.878	68	3	3	2	1
aly-MIR835-p5_1ss20TC	TATATATATATATATATATCTT	comp20348_c0	-	-	-	-	-	3	203-224	Y	84.2925	215	1	1	4	0.997568
aly-MIR835-p5_1ss20TC	TATATATATATATATATATCTT	comp19073_c0	sp|Q3EAF9|P2C49_ARATH Probable protein phosphatase 2C 49 OS=Arabidopsis thaliana GN=At3g62260 PE=2 SV=1	GO:0008287(protein serine/threonine phosphatase complex);GO:0046872(metal ion binding);GO:0004722(protein serine/threonine phosphatase activity);GO:0006470(protein dephosphorylation)	-	[T] Signal transduction mechanisms	At3g62260	4	1291-1312	Y	168.585	1303	2	2	2	0.999984
aly-MIR835-p5_1ss20TC	TATATATATATATATATATCTT	comp17025_c0	sp|Q8W034|RNP1_ARATH Heterogeneous nuclear ribonucleoprotein 1 OS=Arabidopsis thaliana GN=RNP1 PE=1 SV=1	-	-	[A] RNA processing and modification	RNP1	4	111-132	Y	84.2925	123	1	1	4	0.999994
aly-MIR835-p5_1ss20TC	TATATATATATATATATATCTT	comp19547_c0	sp|Q9LYJ9|RH46_ARATH DEAD-box ATP-dependent RNA helicase 46 OS=Arabidopsis thaliana GN=RH46 PE=2 SV=2	GO:0005524(ATP binding);GO:0008026(ATP-dependent helicase activity);GO:0003723(RNA binding)	ko04622(RIG-I-like receptor signaling pathway)	[A] RNA processing and modification	RH46	4	63-84	Y	168.585	75	2	2	2	0.999984
aly-MIR835-p5_1ss20TC	TATATATATATATATATATCTT	comp19830_c0	-	-	-	-	-	4	796-817	Y	337.17	808	4	4	2	0.999984
aly-MIR835-p5_1ss20TC	TATATATATATATATATATCTT	comp22707_c0	sp|Q00763|COMT1_POPTM Caffeic acid 3-O-methyltransferase 1 OS=Populus tremuloides GN=OMT1 PE=1 SV=1	GO:0047763(caffeate O-methyltransferase activity);GO:0046983(protein dimerization activity);GO:0009809(lignin biosynthetic process)	ko00944(Flavone and flavonol biosynthesis)	[R] General function prediction only	OMT1	3	295-316	Y	168.585	307	2	2	2	0.995903
aly-MIR835-p5_1ss20TC	TATATATATATATATATATCTT	comp22420_c0	sp|O23066|C86A2_ARATH Cytochrome P450 86A2 OS=Arabidopsis thaliana GN=CYP86A2 PE=2 SV=1	GO:0016021(integral to membrane);GO:0018685(alkane 1-monooxygenase activity);GO:0009055(electron carrier activity);GO:0020037(heme binding);GO:0005515(protein binding);GO:0006631(fatty acid metabolic process)	ko00361(gamma-Hexachlorocyclohexane degradation);ko00626(Naphthalene and anthracene degradation);ko00903(Limonene and pinene degradation);ko00945(Stilbenoid, diarylheptanoid and gingerol biosynthesis)	[Q] Secondary metabolites biosynthesis, transport and catabolism ;[I] Lipid transport and metabolism	CYP86A2	3	1860-1881	Y	4214.63	1872	50	50	2	0.995903
aly-MIR835-p5_1ss20TC	TATATATATATATATATATCTT	comp22924_c1	sp|Q7XT99|AKR2_ORYSJ Probable aldo-keto reductase 2 OS=Oryza sativa subsp. japonica GN=Os04g0338000 PE=2 SV=2	-	-	[C] Energy production and conversion	Os04g0338000	3.5	1351-1373	Y	421.463	1364	5	5	3	0.4018
aly-MIR835-p5_1ss20TC	TATATATATATATATATATCTT	comp5486_c0	-	-	-	-	-	1	321-342	Y	842.925	333	10	10	2	0.99931
aly-MIR835-p5_1ss20TC	TATATATATATATATATATCTT	comp971_c0	-	-	-	-	-	2	1-22	Y	84.2925	13	1	1	4	1
ata-miR168-5p	TCGCTTGGTGCAGATCGGGAC	comp7791_c0	sp|O04379|AGO1_ARATH Protein argonaute 1 OS=Arabidopsis thaliana GN=AGO1 PE=1 SV=1	GO:0005829(cytosol);GO:0005634(nucleus);GO:0030529(ribonucleoprotein complex);GO:0004521(endoribonuclease activity);GO:0035198(miRNA binding);GO:0035197(siRNA binding);GO:0048830(adventitious root development);GO:0009850(auxin metabolic process);GO:0009793(embryo development ending in seed dormancy);GO:0035195(gene silencing by miRNA);GO:0009965(leaf morphogenesis);GO:0006355(regulation of transc…	-	[J] Translation, ribosomal structure and biogenesis	AGO1	4	555-575	Y	1601.56	566	19	19	2	0.509647
ata-miR169a-5p_R-1	TAGCCAAGGATGATTTGCCTGT	comp16131_c0	sp|Q8LFU0|NFYAA_ARATH Nuclear transcription factor Y subunit A-10 OS=Arabidopsis thaliana GN=NFYA10 PE=2 SV=2	GO:0016602(CCAAT-binding factor complex);GO:0003677(DNA binding);GO:0003700(sequence-specific DNA binding transcription factor activity)	ko04612(Antigen processing and presentation)	[K] Transcription	NFYA10	2	1279-1300	Y	168.585	1291	2	2	2	0.428747
ata-miR169a-5p_R-1	TAGCCAAGGATGATTTGCCTGT	comp16205_c0	sp|Q9LXV5|NFYA1_ARATH Nuclear transcription factor Y subunit A-1 OS=Arabidopsis thaliana GN=NFYA1 PE=2 SV=1	GO:0016602(CCAAT-binding factor complex);GO:0003677(DNA binding);GO:0003700(sequence-specific DNA binding transcription factor activity);GO:0048510(regulation of timing of transition from vegetative to reproductive phase)	ko04612(Antigen processing and presentation)	[K] Transcription	NFYA1	4	694-715	Y	5647.6	706	67	67	0	0.0101615
ata-miR169b-3p_L-1R-1_1ss18CT	GGGCAAGTCATCCTGGTTACC	comp11328_c0	sp|Q84JM4|TPR3_ARATH Topless-related protein 3 OS=Arabidopsis thaliana GN=TPR3 PE=1 SV=1	GO:0005634(nucleus);GO:0005515(protein binding);GO:0006355(regulation of transcription, DNA-dependent);GO:0006351(transcription, DNA-dependent)	-	[R] General function prediction only	TPR3	3.5	843-862	Y	252.878	853	3	3	2	0.55711
ata-miR398f-3p_R-2	TGTGTTCTCAGGTCGCCCC	comp22103_c0	-	-	ko05014(Amyotrophic lateral sclerosis (ALS))	[P] Inorganic ion transport and metabolism	-	4	841-859	Y	3371.7	850	40	40	0	0.0152035
ata-miR398f-3p_R-2	TGTGTTCTCAGGTCGCCCC	comp7200_c0	-	-	-	-	-	3	66-85	Y	18712.9	75	222	222	0	0.00654431
ath-miR156a-5p	TGACAGAAGAGAGTGAGCAC	comp11283_c0	sp|A2YGR5|SPL12_ORYSI Squamosa promoter-binding-like protein 12 OS=Oryza sativa subsp. indica GN=SPL12 PE=2 SV=1	GO:0005634(nucleus);GO:0003677(DNA binding);GO:0046872(metal ion binding);GO:0006355(regulation of transcription, DNA-dependent);GO:0006351(transcription, DNA-dependent)	-	-	SPL12	2	1275-1294	Y	168.585	1285	2	2	2	0.813583
ath-miR156a-5p	TGACAGAAGAGAGTGAGCAC	comp19696_c0	sp|Q700W2|SPL9_ARATH Squamosa promoter-binding-like protein 9 OS=Arabidopsis thaliana GN=SPL9 PE=2 SV=2	GO:0005737(cytoplasm);GO:0005634(nucleus);GO:0003677(DNA binding);GO:0046872(metal ion binding);GO:0048366(leaf development);GO:2000025(regulation of leaf formation);GO:0006355(regulation of transcription, DNA-dependent);GO:0006351(transcription, DNA-dependent);GO:0010228(vegetative to reproductive phase transition of meristem)	-	-	SPL9	1	874-893	Y	84.2925	884	1	1	4	0.765205
ath-miR156a-5p_R-1	TGACAGAAGAGAGTGAGCA	comp11283_c0	sp|A2YGR5|SPL12_ORYSI Squamosa promoter-binding-like protein 12 OS=Oryza sativa subsp. indica GN=SPL12 PE=2 SV=1	GO:0005634(nucleus);GO:0003677(DNA binding);GO:0046872(metal ion binding);GO:0006355(regulation of transcription, DNA-dependent);GO:0006351(transcription, DNA-dependent)	-	-	SPL12	1	1276-1294	Y	168.585	1285	2	2	2	0.963434
ath-miR156a-5p_R-1	TGACAGAAGAGAGTGAGCA	comp19696_c0	sp|Q700W2|SPL9_ARATH Squamosa promoter-binding-like protein 9 OS=Arabidopsis thaliana GN=SPL9 PE=2 SV=2	GO:0005737(cytoplasm);GO:0005634(nucleus);GO:0003677(DNA binding);GO:0046872(metal ion binding);GO:0048366(leaf development);GO:2000025(regulation of leaf formation);GO:0006355(regulation of transcription, DNA-dependent);GO:0006351(transcription, DNA-dependent);GO:0010228(vegetative to reproductive phase transition of meristem)	-	-	SPL9	1	875-893	Y	84.2925	884	1	1	4	0.973287
ath-miR156j_1ss14AT	TGACAGAAGAGAGTGAGCAC	comp11283_c0	sp|A2YGR5|SPL12_ORYSI Squamosa promoter-binding-like protein 12 OS=Oryza sativa subsp. indica GN=SPL12 PE=2 SV=1	GO:0005634(nucleus);GO:0003677(DNA binding);GO:0046872(metal ion binding);GO:0006355(regulation of transcription, DNA-dependent);GO:0006351(transcription, DNA-dependent)	-	-	SPL12	2	1275-1294	Y	168.585	1285	2	2	2	0.813583
ath-miR156j_1ss14AT	TGACAGAAGAGAGTGAGCAC	comp19696_c0	sp|Q700W2|SPL9_ARATH Squamosa promoter-binding-like protein 9 OS=Arabidopsis thaliana GN=SPL9 PE=2 SV=2	GO:0005737(cytoplasm);GO:0005634(nucleus);GO:0003677(DNA binding);GO:0046872(metal ion binding);GO:0048366(leaf development);GO:2000025(regulation of leaf formation);GO:0006355(regulation of transcription, DNA-dependent);GO:0006351(transcription, DNA-dependent);GO:0010228(vegetative to reproductive phase transition of meristem)	-	-	SPL9	1	874-893	Y	84.2925	884	1	1	4	0.765205
ath-miR157a-5p_2ss12TG15AG	TTGACAGAAGAGAGGGAGCAC	comp16112_c0	sp|Q9S758|SPL5_ARATH Squamosa promoter-binding-like protein 5 OS=Arabidopsis thaliana GN=SPL5 PE=2 SV=1	GO:0005737(cytoplasm);GO:0005634(nucleus);GO:0003677(DNA binding);GO:0046872(metal ion binding);GO:0006355(regulation of transcription, DNA-dependent);GO:0010321(regulation of vegetative phase change);GO:0006351(transcription, DNA-dependent)	-	-	SPL5	2.5	268-288	Y	84.2925	279	1	1	4	0.42726
ath-miR157a-5p_2ss12TG15AG	TTGACAGAAGAGAGGGAGCAC	comp27965_c0	sp|Q5M757|ZDH15_ARATH Probable S-acyltransferase At4g00840 OS=Arabidopsis thaliana GN=At4g00840 PE=2 SV=1	GO:0016021(integral to membrane);GO:0016746(transferase activity, transferring acyl groups);GO:0008270(zinc ion binding)	-	[R] General function prediction only	At4g00840	4	879-900	Y	84.2925	891	1	1	4	0.689751
ath-miR157a-5p_2ss12TG15AG	TTGACAGAAGAGAGGGAGCAC	comp8068_c0	sp|Q38741|SBP1_ANTMA Squamosa promoter-binding protein 1 OS=Antirrhinum majus GN=SBP1 PE=2 SV=1	GO:0005634(nucleus);GO:0003677(DNA binding);GO:0046872(metal ion binding);GO:0006355(regulation of transcription, DNA-dependent);GO:0006351(transcription, DNA-dependent)	-	-	SBP1	1.5	580-600	Y	168.585	591	2	2	2	0.705256
ath-miR159a	TTTGGATTGAAGGGAGCTCTA	comp8833_c0	-	-	-	-	-	4	2-22	Y	421.463	13	5	5	1	0.0146277
ath-miR160a-5p	TGCCTGGCTCCCTGTATGCCA	comp13143_c0	sp|Q84WU6|ARFQ_ARATH Auxin response factor 17 OS=Arabidopsis thaliana GN=ARF17 PE=2 SV=1	GO:0005634(nucleus);GO:0003677(DNA binding);GO:0048830(adventitious root development);GO:0009653(anatomical structure morphogenesis);GO:0009734(auxin mediated signaling pathway);GO:0006355(regulation of transcription, DNA-dependent);GO:0006351(transcription, DNA-dependent)	-	-	ARF17	0.5	507-527	Y	1180.1	518	14	14	0	0.0202198
ath-miR160a-5p	TGCCTGGCTCCCTGTATGCCA	comp21045_c1	sp|Q653H7|ARFR_ORYSJ Auxin response factor 18 OS=Oryza sativa subsp. japonica GN=ARF18 PE=2 SV=1	GO:0005634(nucleus);GO:0003677(DNA binding);GO:0046983(protein dimerization activity);GO:0009734(auxin mediated signaling pathway);GO:0006355(regulation of transcription, DNA-dependent);GO:0006351(transcription, DNA-dependent)	-	-	ARF18	0.5	1410-1430	Y	2107.31	1421	25	25	0	0.0202198
ath-miR160a-5p	TGCCTGGCTCCCTGTATGCCA	comp9904_c0	sp|Q9AV47|ARFV_ORYSJ Auxin response factor 22 OS=Oryza sativa subsp. japonica GN=ARF22 PE=2 SV=1	GO:0005634(nucleus);GO:0003677(DNA binding);GO:0046983(protein dimerization activity);GO:0009734(auxin mediated signaling pathway);GO:0006355(regulation of transcription, DNA-dependent);GO:0006351(transcription, DNA-dependent)	-	-	ARF22	1	316-336	Y	2613.07	327	31	31	0	0.00943913
ath-miR160a-5p_1ss15TC	TGCCTGGCTCCCTGCATGCCA	comp13143_c0	sp|Q84WU6|ARFQ_ARATH Auxin response factor 17 OS=Arabidopsis thaliana GN=ARF17 PE=2 SV=1	GO:0005634(nucleus);GO:0003677(DNA binding);GO:0048830(adventitious root development);GO:0009653(anatomical structure morphogenesis);GO:0009734(auxin mediated signaling pathway);GO:0006355(regulation of transcription, DNA-dependent);GO:0006351(transcription, DNA-dependent)	-	-	ARF17	0	507-527	Y	1180.1	518	14	14	0	0.0216483
ath-miR160a-5p_1ss15TC	TGCCTGGCTCCCTGCATGCCA	comp21045_c1	sp|Q653H7|ARFR_ORYSJ Auxin response factor 18 OS=Oryza sativa subsp. japonica GN=ARF18 PE=2 SV=1	GO:0005634(nucleus);GO:0003677(DNA binding);GO:0046983(protein dimerization activity);GO:0009734(auxin mediated signaling pathway);GO:0006355(regulation of transcription, DNA-dependent);GO:0006351(transcription, DNA-dependent)	-	-	ARF18	0	1410-1430	Y	2107.31	1421	25	25	0	0.0216483
ath-miR160a-5p_1ss15TC	TGCCTGGCTCCCTGCATGCCA	comp9904_c0	sp|Q9AV47|ARFV_ORYSJ Auxin response factor 22 OS=Oryza sativa subsp. japonica GN=ARF22 PE=2 SV=1	GO:0005634(nucleus);GO:0003677(DNA binding);GO:0046983(protein dimerization activity);GO:0009734(auxin mediated signaling pathway);GO:0006355(regulation of transcription, DNA-dependent);GO:0006351(transcription, DNA-dependent)	-	-	ARF22	2	316-336	Y	2613.07	327	31	31	0	0.00799278
ath-MIR163-p3_2ss7AC17AT	TTGAAGCGGACTTGGATCT	comp22027_c0	sp|Q8RWE8|GGAP1_ARATH GDP-L-galactose phosphorylase 1 OS=Arabidopsis thaliana GN=VTC2 PE=1 SV=1	GO:0005737(cytoplasm);GO:0005634(nucleus);GO:0010475(galactose-1-phosphate guanylyltransferase (GDP) activity);GO:0080048(GDP-D-glucose phosphorylase activity);GO:0010472(GDP-galactose:glucose-1-phosphate guanylyltransferase activity);GO:0010471(GDP-galactose:mannose-1-phosphate guanylyltransferase activity);GO:0010473(GDP-galactose:myoinositol-1-phosphate guanylyltransferase activity);GO:0010474…	-	[R] General function prediction only	VTC2	3	1866-1884	Y	168.585	1875	2	2	3	0.059034
ath-miR164a_R-1	TGGAGAAGCAGGGCACGTGC	comp13439_c0	sp|Q9FLJ2|NC100_ARATH NAC domain-containing protein 100 OS=Arabidopsis thaliana GN=NAC100 PE=2 SV=1	GO:0005634(nucleus);GO:0003677(DNA binding);GO:0006355(regulation of transcription, DNA-dependent);GO:0006351(transcription, DNA-dependent)	-	-	NAC100	0.5	928-947	Y	337.17	938	4	4	0	0.0101615
ath-miR164a_R-1	TGGAGAAGCAGGGCACGTGC	comp6569_c0	sp|Q84TE6|NAC22_ARATH NAC domain-containing protein 21/22 OS=Arabidopsis thaliana GN=NAC021 PE=1 SV=2	GO:0005634(nucleus);GO:0003677(DNA binding);GO:0003700(sequence-specific DNA binding transcription factor activity);GO:0009734(auxin mediated signaling pathway);GO:0048527(lateral root development);GO:0010072(primary shoot apical meristem specification)	-	-	NAC021	1	649-668	Y	10705.1	659	127	127	0	0.00943913
ath-miR164a_R-1	TGGAGAAGCAGGGCACGTGC	comp66055_c0	sp|Q9FLJ2|NC100_ARATH NAC domain-containing protein 100 OS=Arabidopsis thaliana GN=NAC100 PE=2 SV=1	GO:0005634(nucleus);GO:0003677(DNA binding);GO:0006355(regulation of transcription, DNA-dependent);GO:0006351(transcription, DNA-dependent)	-	-	NAC100	3	376-395	Y	168.585	386	2	2	2	0.746997
ath-miR166a-3p_R-2	TCGGACCAGGCTTCATTCC	comp10570_c0	sp|O04291|ATB14_ARATH Homeobox-leucine zipper protein ATHB-14 OS=Arabidopsis thaliana GN=ATHB-14 PE=1 SV=1	GO:0005634(nucleus);GO:0043565(sequence-specific DNA binding);GO:0003700(sequence-specific DNA binding transcription factor activity);GO:0030154(cell differentiation);GO:0009855(determination of bilateral symmetry);GO:0009944(polarity specification of adaxial/abaxial axis);GO:0010072(primary shoot apical meristem specification)	-	-	ATHB-14	1	781-799	Y	2275.9	790	27	27	0	0.00943913
ath-miR166a-3p_R-2	TCGGACCAGGCTTCATTCC	comp21923_c0	sp|Q9ZU11|ATB15_ARATH Homeobox-leucine zipper protein ATHB-15 OS=Arabidopsis thaliana GN=ATHB-15 PE=1 SV=1	GO:0005634(nucleus);GO:0043565(sequence-specific DNA binding);GO:0003700(sequence-specific DNA binding transcription factor activity);GO:0030154(cell differentiation);GO:0048263(determination of dorsal identity);GO:0009965(leaf morphogenesis);GO:0010014(meristem initiation);GO:0010087(phloem or xylem histogenesis);GO:0010075(regulation of meristem growth)	-	-	ATHB-15	0.5	1361-1379	Y	84.2925	1370	1	1	4	0.54171
ath-miR168a-5p	TCGCTTGGTGCAGGTCGGGAA	comp7791_c0	sp|O04379|AGO1_ARATH Protein argonaute 1 OS=Arabidopsis thaliana GN=AGO1 PE=1 SV=1	GO:0005829(cytosol);GO:0005634(nucleus);GO:0030529(ribonucleoprotein complex);GO:0004521(endoribonuclease activity);GO:0035198(miRNA binding);GO:0035197(siRNA binding);GO:0048830(adventitious root development);GO:0009850(auxin metabolic process);GO:0009793(embryo development ending in seed dormancy);GO:0035195(gene silencing by miRNA);GO:0009965(leaf morphogenesis);GO:0006355(regulation of transc…	-	[J] Translation, ribosomal structure and biogenesis	AGO1	3	555-575	Y	1601.56	566	19	19	2	0.599979
ath-MIR169h-p5_2ss4CG17AT	TGAGATGAAGAATGAGTA	comp11961_c0	sp|Q94JX9|NACA2_ARATH Nascent polypeptide-associated complex subunit alpha-like protein 2 OS=Arabidopsis thaliana GN=At3g49470 PE=2 SV=2	GO:0005829(cytosol);GO:0015031(protein transport)	-	[K] Transcription	At3g49470	3	348-366	Y	84.2925	357	1	1	4	0.981916
ath-MIR169h-p5_2ss4CG17AT	TGAGATGAAGAATGAGTA	comp15073_c0	-	-	-	-	-	4	107-123	Y	168.585	114	2	2	3	0.769411
ath-MIR169h-p5_2ss4CG17AT	TGAGATGAAGAATGAGTA	comp15157_c0	-	-	-	-	-	4	930-947	Y	168.585	938	2	2	1	0.262536
ath-MIR169h-p5_2ss4CG17AT	TGAGATGAAGAATGAGTA	comp20090_c0	sp|Q76E23|IF4G_ARATH Eukaryotic translation initiation factor 4G OS=Arabidopsis thaliana GN=EIF4G PE=1 SV=2	GO:0003743(translation initiation factor activity);GO:0006417(regulation of translation);GO:0016070(RNA metabolic process)	ko05416(Viral myocarditis)	[J] Translation, ribosomal structure and biogenesis	EIF4G	2.5	1497-1514	Y	168.585	1505	2	2	2	0.98296
ath-MIR169h-p5_2ss4CG17AT	TGAGATGAAGAATGAGTA	comp17882_c0	-	-	-	-	-	3	168-185	Y	84.2925	176	1	1	4	0.981916
ath-MIR169h-p5_2ss4CG17AT	TGAGATGAAGAATGAGTA	comp19084_c0	sp|Q5ZLH4|TM230_CHICK Transmembrane protein 230 OS=Gallus gallus GN=TMEM230 PE=2 SV=1	GO:0016021(integral to membrane)	-	[S] Function unknown	TMEM230	4	378-395	Y	84.2925	386	1	1	4	1
ath-MIR169h-p5_2ss4CG17AT	TGAGATGAAGAATGAGTA	comp19943_c0	sp|O82318|Y2579_ARATH Probably inactive leucine-rich repeat receptor-like protein kinase At2g25790 OS=Arabidopsis thaliana GN=At2g25790 PE=1 SV=1	GO:0016021(integral to membrane);GO:0005886(plasma membrane);GO:0005524(ATP binding);GO:0004672(protein kinase activity);GO:0004872(receptor activity)	-	[R] General function prediction only	At2g25790	4	19-35	Y	168.585	27	2	2	2	1
ath-MIR169h-p5_2ss4CG17AT	TGAGATGAAGAATGAGTA	comp24087_c0	sp|A7PQS0|METK1_VITVI S-adenosylmethionine synthase 1 OS=Vitis vinifera GN=METK1 PE=3 SV=1	GO:0005737(cytoplasm);GO:0005524(ATP binding);GO:0046872(metal ion binding);GO:0004478(methionine adenosyltransferase activity);GO:0006730(one-carbon metabolic process);GO:0006556(S-adenosylmethionine biosynthetic process)	ko00270(Cysteine and methionine metabolism);ko00450(Selenoamino acid metabolism)	[H] Coenzyme transport and metabolism	METK1	3	852-868	Y	337.17	859	4	4	2	0.974395
ath-MIR169h-p5_2ss4CG17AT	TGAGATGAAGAATGAGTA	comp20915_c0	sp|Q67YI9|EPN2_ARATH Clathrin interactor EPSIN 2 OS=Arabidopsis thaliana GN=EPSIN2 PE=1 SV=1	GO:0030136(clathrin-coated vesicle);GO:0005794(Golgi apparatus);GO:0005886(plasma membrane);GO:0005774(vacuolar membrane);GO:0030276(clathrin binding);GO:0005543(phospholipid binding);GO:0015031(protein transport)	-	[F] Nucleotide transport and metabolism	EPSIN2	3.5	1753-1770	Y	421.463	1761	5	5	2	0.999871
ath-MIR169h-p5_2ss4CG17AT	TGAGATGAAGAATGAGTA	comp21327_c0	sp|Q9N1Q9|CABP2_BOVIN Calcium-binding protein 2 OS=Bos taurus GN=CABP2 PE=2 SV=3	GO:0005794(Golgi apparatus);GO:0048471(perinuclear region of cytoplasm);GO:0005886(plasma membrane);GO:0005509(calcium ion binding)	-	-	CABP2	3.5	2883-2901	Y	84.2925	2892	1	1	4	0.999945
ath-MIR169h-p5_2ss4CG17AT	TGAGATGAAGAATGAGTA	comp21200_c0	sp|Q02224|CENPE_HUMAN Centromere-associated protein E OS=Homo sapiens GN=CENPE PE=1 SV=2	GO:0000777(condensed chromosome kinetochore);GO:0005829(cytosol);GO:0005874(microtubule);GO:0005634(nucleus);GO:0005819(spindle);GO:0005524(ATP binding);GO:0043515(kinetochore binding);GO:0003777(microtubule motor activity);GO:0005515(protein binding);GO:0007596(blood coagulation);GO:0051301(cell division);GO:0051382(kinetochore assembly);GO:0007018(microtubule-based movement);GO:0007079(mitotic …	-	-	CENPE	4	938-954	Y	84.2925	946	1	1	4	1
ath-MIR169h-p5_2ss4CG17AT	TGAGATGAAGAATGAGTA	comp7274_c0	sp|Q9CA64|BH135_ARATH Transcription factor bHLH135 OS=Arabidopsis thaliana GN=BHLH135 PE=1 SV=1	GO:0005737(cytoplasm);GO:0005634(nucleus);GO:0003677(DNA binding);GO:0005515(protein binding);GO:0009742(brassinosteroid mediated signaling pathway);GO:0010086(embryonic root morphogenesis);GO:0006355(regulation of transcription, DNA-dependent);GO:0006351(transcription, DNA-dependent)	-	-	BHLH135	4	29-46	Y	84.2925	37	1	1	4	1
ath-MIR169h-p5_2ss4CG17AT	TGAGATGAAGAATGAGTA	comp7154_c0	sp|Q43517|FER1_SOLLC Ferredoxin-1, chloroplastic OS=Solanum lycopersicum GN=SEND33 PE=2 SV=1	GO:0009507(chloroplast);GO:0051537(2 iron, 2 sulfur cluster binding);GO:0009055(electron carrier activity);GO:0046872(metal ion binding);GO:0022900(electron transport chain);GO:0006810(transport)	ko00195(Photosynthesis)	-	SEND33	4	613-630	Y	84.2925	621	1	1	4	1
ath-miR171a-3p_1ss17AG	TGATTGAGCCGCGCCAGTATC	comp14396_c1	sp|O81316|SCL6_ARATH Scarecrow-like protein 6 OS=Arabidopsis thaliana GN=SCL6 PE=1 SV=1	GO:0005634(nucleus);GO:0005515(protein binding);GO:0051301(cell division);GO:0007623(circadian rhythm);GO:0006355(regulation of transcription, DNA-dependent);GO:0048768(root hair cell tip growth);GO:0006351(transcription, DNA-dependent)	-	-	SCL6	0.5	1084-1104	Y	590.048	1095	7	7	2	0.759553
ath-miR171a-3p_1ss17AG	TGATTGAGCCGCGCCAGTATC	comp21756_c0	sp|O23210|SCL15_ARATH Scarecrow-like protein 15 OS=Arabidopsis thaliana GN=SCL15 PE=2 SV=3	GO:0005634(nucleus);GO:0030154(cell differentiation);GO:0006355(regulation of transcription, DNA-dependent);GO:0006351(transcription, DNA-dependent)	-	-	SCL15	0.5	623-643	Y	252.878	634	3	3	2	0.759553
ath-miR172a_R-1	AGAATCTTGATGATGCTGCA	comp18079_c0	sp|P47927|AP2_ARATH Floral homeotic protein APETALA 2 OS=Arabidopsis thaliana GN=AP2 PE=1 SV=1	GO:0005634(nucleus);GO:0003677(DNA binding);GO:0003700(sequence-specific DNA binding transcription factor activity);GO:0030154(cell differentiation);GO:0010073(meristem maintenance);GO:0048316(seed development);GO:0010093(specification of floral organ identity)	-	-	AP2	1	1738-1757	Y	505.755	1748	6	6	2	0.48404
ath-miR172a_R-1	AGAATCTTGATGATGCTGCA	comp66452_c0	-	-	-	-	-	2	262-281	Y	2444.48	272	29	29	0	0.0159217
ath-miR172a_R-1	AGAATCTTGATGATGCTGCA	comp7792_c0	sp|P47927|AP2_ARATH Floral homeotic protein APETALA 2 OS=Arabidopsis thaliana GN=AP2 PE=1 SV=1	GO:0005634(nucleus);GO:0003677(DNA binding);GO:0003700(sequence-specific DNA binding transcription factor activity);GO:0030154(cell differentiation);GO:0010073(meristem maintenance);GO:0048316(seed development);GO:0010093(specification of floral organ identity)	-	-	AP2	2	1815-1834	Y	2444.48	1825	29	29	0	0.0159217
ath-miR172c_L-1	GAATCTTGATGATGCTGCAG	comp15985_c0	sp|Q9SPL4|AMP22_MACIN Vicilin-like antimicrobial peptides 2-2 OS=Macadamia integrifolia GN=AMP2-2 PE=2 SV=1	GO:0005576(extracellular region);GO:0045735(nutrient reservoir activity);GO:0042742(defense response to bacterium);GO:0050832(defense response to fungus);GO:0031640(killing of cells of other organism)	-	-	AMP2-2	4	565-585	Y	674.34	576	8	8	2	0.759553
ath-miR172c_L-1	GAATCTTGATGATGCTGCAG	comp5892_c0	-	-	-	-	-	3.5	270-289	Y	252.878	280	3	3	3	0.0526506
ath-miR172c_L-1	GAATCTTGATGATGCTGCAG	comp7792_c0	sp|P47927|AP2_ARATH Floral homeotic protein APETALA 2 OS=Arabidopsis thaliana GN=AP2 PE=1 SV=1	GO:0005634(nucleus);GO:0003677(DNA binding);GO:0003700(sequence-specific DNA binding transcription factor activity);GO:0030154(cell differentiation);GO:0010073(meristem maintenance);GO:0048316(seed development);GO:0010093(specification of floral organ identity)	-	-	AP2	1	1814-1833	Y	84.2925	1824	1	1	4	0.765205
ath-miR319a	TTGGACTGAAGGGAGCTCCCT	comp11574_c0	sp|Q9MAH8|TCP3_ARATH Transcription factor TCP3 OS=Arabidopsis thaliana GN=TCP3 PE=2 SV=1	GO:0005634(nucleus);GO:0003677(DNA binding);GO:0048366(leaf development);GO:0006355(regulation of transcription, DNA-dependent);GO:0009733(response to auxin stimulus);GO:0006351(transcription, DNA-dependent)	-	-	TCP3	2.5	1237-1257	Y	84.2925	1248	1	1	4	0.671969
ath-miR319a	TTGGACTGAAGGGAGCTCCCT	comp22272_c0	sp|Q93V43|TCP2_ARATH Transcription factor TCP2 OS=Arabidopsis thaliana GN=TCP2 PE=2 SV=1	GO:0005634(nucleus);GO:0003677(DNA binding);GO:0048366(leaf development);GO:0006355(regulation of transcription, DNA-dependent);GO:0006351(transcription, DNA-dependent)	-	-	TCP2	2.5	1837-1856	Y	505.755	1847	6	6	1	0.013936
ath-miR390a-5p_1ss19GA	AAGCTCAGGAGGGATAGCACC	comp15907_c0	-	-	-	-	-	3	228-248	Y	252.878	239	3	3	2	0.367527
ath-miR390a-5p_1ss19GA	AAGCTCAGGAGGGATAGCACC	comp9909_c0	-	-	-	-	-	2	122-142	Y	674.34	133	8	8	2	0.428747
ath-miR393a-5p_L+1R-2	TTCCAAAGGGATCGCATTGAT	comp18490_c0	sp|Q9LW29|AFB2_ARATH Protein AUXIN SIGNALING F-BOX 2 OS=Arabidopsis thaliana GN=AFB2 PE=1 SV=1	GO:0005634(nucleus);GO:0019005(SCF ubiquitin ligase complex);GO:0005774(vacuolar membrane);GO:0010011(auxin binding);GO:0000822(inositol hexakisphosphate binding);GO:0009734(auxin mediated signaling pathway);GO:0006952(defense response);GO:0007275(multicellular organismal development);GO:0002237(response to molecule of bacterial origin)	-	[R] General function prediction only	AFB2	2	2229-2249	Y	168.585	2240	2	2	2	0.428747
ath-miR393a-5p_L+1R-2	TTCCAAAGGGATCGCATTGAT	comp7077_c0	sp|Q570C0|TIR1_ARATH Protein TRANSPORT INHIBITOR RESPONSE 1 OS=Arabidopsis thaliana GN=TIR1 PE=1 SV=2	GO:0005634(nucleus);GO:0019005(SCF ubiquitin ligase complex);GO:0010011(auxin binding);GO:0000822(inositol hexakisphosphate binding);GO:0005515(protein binding);GO:0004842(ubiquitin-protein ligase activity);GO:0009734(auxin mediated signaling pathway);GO:0007049(cell cycle);GO:0016036(cellular response to phosphate starvation);GO:0006952(defense response);GO:0009873(ethylene mediated signaling pa…	-	[R] General function prediction only	TIR1	2.5	1601-1621	Y	758.633	1612	9	9	2	0.398916
ath-miR394a	TTGGCATTCTGTCCACCTCC	comp21504_c0	sp|Q9SZ67|WRK19_ARATH Probable WRKY transcription factor 19 OS=Arabidopsis thaliana GN=WRKY19 PE=2 SV=1	GO:0009941(chloroplast envelope);GO:0031224(intrinsic to membrane);GO:0005634(nucleus);GO:0005524(ATP binding);GO:0017111(nucleoside-triphosphatase activity);GO:0005515(protein binding);GO:0004674(protein serine/threonine kinase activity);GO:0043565(sequence-specific DNA binding);GO:0003700(sequence-specific DNA binding transcription factor activity);GO:0004888(transmembrane signaling receptor ac…	-	-	WRKY19	3.5	1208-1228	Y	674.34	1218	8	8	2	0.3345
ath-miR394a	TTGGCATTCTGTCCACCTCC	comp6335_c0	sp|Q9FZK1|FBX6_ARATH F-box only protein 6 OS=Arabidopsis thaliana GN=FBX6 PE=2 SV=1	-	-	-	FBX6	1	1135-1154	Y	4551.8	1145	54	54	0	0.00943913
ath-miR396b-5p_R-2	TTCCACAGCTTTCTTGAAC	comp11684_c0	sp|Q55680|Y005_SYNY3 Uncharacterized protein sll0005 OS=Synechocystis sp. (strain PCC 6803 / Kazusa) GN=sll0005 PE=3 SV=1	GO:0005524(ATP binding);GO:0004672(protein kinase activity)	-	[R] General function prediction only	sll0005	2.5	2440-2457	Y	84.2925	2448	1	1	4	0.671969
ath-miR396b-5p_R-2	TTCCACAGCTTTCTTGAAC	comp102076_c0	-	-	-	-	-	4	1-19	Y	252.878	10	3	3	1	0.0891036
ath-miR396b-5p_R-2	TTCCACAGCTTTCTTGAAC	comp139_c1	sp|O81001|GRF1_ARATH Growth-regulating factor 1 OS=Arabidopsis thaliana GN=GRF1 PE=1 SV=1	-	-	-	GRF1	2	6-25	Y	758.633	15	9	9	2	0.939166
ath-miR396b-5p_R-2	TTCCACAGCTTTCTTGAAC	comp13302_c0	sp|Q6ZIK5|GRF4_ORYSJ Growth-regulating factor 4 OS=Oryza sativa subsp. japonica GN=GRF4 PE=2 SV=1	-	-	-	GRF4	2	349-368	Y	421.463	358	5	5	2	0.939166
ath-miR396b-5p_R-2	TTCCACAGCTTTCTTGAAC	comp18393_c0	sp|P43297|RD21A_ARATH Cysteine proteinase RD21a OS=Arabidopsis thaliana GN=RD21A PE=1 SV=1	GO:0048046(apoplast);GO:0009507(chloroplast);GO:0009506(plasmodesma);GO:0005773(vacuole);GO:0004197(cysteine-type endopeptidase activity);GO:0005515(protein binding);GO:0006508(proteolysis)	-	[O] Posttranslational modification, protein turnover, chaperones	RD21A	3	432-450	Y	1180.1	441	14	14	2	0.839983
ath-miR396b-5p_R-2	TTCCACAGCTTTCTTGAAC	comp17615_c0	sp|Q9LY77|ACA12_ARATH Calcium-transporting ATPase 12, plasma membrane-type OS=Arabidopsis thaliana GN=ACA12 PE=2 SV=1	GO:0016021(integral to membrane);GO:0005524(ATP binding);GO:0005388(calcium-transporting ATPase activity);GO:0005516(calmodulin binding);GO:0046872(metal ion binding);GO:0006754(ATP biosynthetic process)	-	[P] Inorganic ion transport and metabolism	ACA12	3	346-364	Y	1180.1	355	14	14	0	0.0259214
ath-miR396b-5p_R-2	TTCCACAGCTTTCTTGAAC	comp20384_c0	sp|Q42908|PMGI_MESCR 2,3-bisphosphoglycerate-independent phosphoglycerate mutase OS=Mesembryanthemum crystallinum GN=PGM1 PE=1 SV=1	GO:0005737(cytoplasm);GO:0030145(manganese ion binding);GO:0004619(phosphoglycerate mutase activity);GO:0006096(glycolysis);GO:0006950(response to stress)	ko00010(Glycolysis / Gluconeogenesis)	[G] Carbohydrate transport and metabolism	PGM1	3.5	837-855	Y	168.585	846	2	2	2	0.98296
ath-miR396b-5p_R-2	TTCCACAGCTTTCTTGAAC	comp18782_c0	-	-	-	[O] Posttranslational modification, protein turnover, chaperones ;[T] Signal transduction mechanisms	-	3.5	1136-1154	Y	168.585	1145	2	2	2	0.98296
ath-miR396b-5p_R-2	TTCCACAGCTTTCTTGAAC	comp18466_c0	-	-	-	-	-	3.5	1069-1087	Y	84.2925	1078	1	1	4	0.988421
ath-miR396b-5p_R-2	TTCCACAGCTTTCTTGAAC	comp18023_c0	sp|Q8RY17|WAKLI_ARATH Wall-associated receptor kinase-like 22 OS=Arabidopsis thaliana GN=WAKL22 PE=2 SV=1	GO:0016021(integral to membrane);GO:0005524(ATP binding);GO:0004674(protein serine/threonine kinase activity);GO:0009620(response to fungus)	-	-	WAKL22	3.5	87-104	Y	252.878	95	3	3	0	0.0566924
ath-miR396b-5p_R-2	TTCCACAGCTTTCTTGAAC	comp18047_c0	sp|Q9LK03|PERK2_ARATH Proline-rich receptor-like protein kinase PERK2 OS=Arabidopsis thaliana GN=PERK2 PE=2 SV=3	GO:0016021(integral to membrane);GO:0005886(plasma membrane);GO:0005524(ATP binding);GO:0004674(protein serine/threonine kinase activity);GO:0004872(receptor activity)	-	-	PERK2	3.5	772-789	Y	168.585	781	2	2	2	0.98296
ath-miR396b-5p_R-2	TTCCACAGCTTTCTTGAAC	comp8650_c0	sp|Q8L8A8|GRF2_ARATH Growth-regulating factor 2 OS=Arabidopsis thaliana GN=GRF2 PE=1 SV=1	-	-	-	GRF2	2	157-176	Y	252.878	166	3	3	2	0.939166
ath-miR396b-5p_R-2	TTCCACAGCTTTCTTGAAC	comp98206_c0	-	-	-	-	-	2.5	219-237	Y	2275.9	228	27	27	0	0.0144848
ath-miR396b-5p_R-2_1ss6CT	TTCCATAGCTTTCTTGAAC	comp11684_c0	sp|Q55680|Y005_SYNY3 Uncharacterized protein sll0005 OS=Synechocystis sp. (strain PCC 6803 / Kazusa) GN=sll0005 PE=3 SV=1	GO:0005524(ATP binding);GO:0004672(protein kinase activity)	-	[R] General function prediction only	sll0005	3.5	2440-2457	Y	84.2925	2448	1	1	4	0.931104
ath-miR396b-5p_R-2_1ss6CT	TTCCATAGCTTTCTTGAAC	comp139_c1	sp|O81001|GRF1_ARATH Growth-regulating factor 1 OS=Arabidopsis thaliana GN=GRF1 PE=1 SV=1	-	-	-	GRF1	3	6-25	Y	758.633	15	9	9	2	0.974395
ath-miR396b-5p_R-2_1ss6CT	TTCCATAGCTTTCTTGAAC	comp13302_c0	sp|Q6ZIK5|GRF4_ORYSJ Growth-regulating factor 4 OS=Oryza sativa subsp. japonica GN=GRF4 PE=2 SV=1	-	-	-	GRF4	3	349-368	Y	421.463	358	5	5	2	0.974395
ath-miR396b-5p_R-2_1ss6CT	TTCCATAGCTTTCTTGAAC	comp19046_c0	-	-	-	-	-	3.5	178-196	Y	168.585	187	2	2	2	0.913126
ath-miR396b-5p_R-2_1ss6CT	TTCCATAGCTTTCTTGAAC	comp18393_c0	sp|P43297|RD21A_ARATH Cysteine proteinase RD21a OS=Arabidopsis thaliana GN=RD21A PE=1 SV=1	GO:0048046(apoplast);GO:0009507(chloroplast);GO:0009506(plasmodesma);GO:0005773(vacuole);GO:0004197(cysteine-type endopeptidase activity);GO:0005515(protein binding);GO:0006508(proteolysis)	-	[O] Posttranslational modification, protein turnover, chaperones	RD21A	4	432-450	Y	1180.1	441	14	14	2	0.999724
ath-miR396b-5p_R-2_1ss6CT	TTCCATAGCTTTCTTGAAC	comp17615_c0	sp|Q9LY77|ACA12_ARATH Calcium-transporting ATPase 12, plasma membrane-type OS=Arabidopsis thaliana GN=ACA12 PE=2 SV=1	GO:0016021(integral to membrane);GO:0005524(ATP binding);GO:0005388(calcium-transporting ATPase activity);GO:0005516(calmodulin binding);GO:0046872(metal ion binding);GO:0006754(ATP biosynthetic process)	-	[P] Inorganic ion transport and metabolism	ACA12	4	346-364	Y	1180.1	355	14	14	0	0.11082
ath-miR396b-5p_R-2_1ss6CT	TTCCATAGCTTTCTTGAAC	comp23252_c0	sp|P0CR57|PRP45_CRYNB Pre-mRNA-processing protein 45 OS=Cryptococcus neoformans var. neoformans serotype D (strain B-3501A) GN=PRP45 PE=3 SV=1	GO:0005681(spliceosomal complex);GO:0000398(nuclear mRNA splicing, via spliceosome)	ko03040(Spliceosome);ko04330(Notch signaling pathway)	[A] RNA processing and modification ;[B] Chromatin structure and dynamics	PRP45	3	2617-2635	Y	168.585	2626	2	2	2	0.974395
ath-miR396b-5p_R-2_1ss6CT	TTCCATAGCTTTCTTGAAC	comp22158_c0	sp|Q9SY69|PPR29_ARATH Pentatricopeptide repeat-containing protein At1g10270 OS=Arabidopsis thaliana GN=GRP23 PE=1 SV=1	GO:0005634(nucleus);GO:0005515(protein binding);GO:0051301(cell division);GO:0009790(embryo development);GO:0006355(regulation of transcription, DNA-dependent);GO:0006351(transcription, DNA-dependent)	-	[R] General function prediction only	GRP23	4	1065-1083	Y	84.2925	1074	1	1	4	0.999873
ath-miR396b-5p_R-2_1ss6CT	TTCCATAGCTTTCTTGAAC	comp8650_c0	sp|Q8L8A8|GRF2_ARATH Growth-regulating factor 2 OS=Arabidopsis thaliana GN=GRF2 PE=1 SV=1	-	-	-	GRF2	3	157-176	Y	252.878	166	3	3	2	0.974395
ath-miR396b-5p_R-2_1ss6CT	TTCCATAGCTTTCTTGAAC	comp98206_c0	-	-	-	-	-	3.5	219-237	Y	2275.9	228	27	27	0	0.0344117
ath-miR396b-5p_R-2_2ss18AT19CT	TTCCACAGCTTTCTTGATT	comp139_c1	sp|O81001|GRF1_ARATH Growth-regulating factor 1 OS=Arabidopsis thaliana GN=GRF1 PE=1 SV=1	-	-	-	GRF1	3.5	6-25	Y	758.633	15	9	9	2	0.99852
ath-miR396b-5p_R-2_2ss18AT19CT	TTCCACAGCTTTCTTGATT	comp13302_c0	sp|Q6ZIK5|GRF4_ORYSJ Growth-regulating factor 4 OS=Oryza sativa subsp. japonica GN=GRF4 PE=2 SV=1	-	-	-	GRF4	3.5	349-368	Y	421.463	358	5	5	2	0.99852
ath-miR396b-5p_R-2_2ss18AT19CT	TTCCACAGCTTTCTTGATT	comp15741_c0	sp|Q93YW5|P2C58_ARATH Probable protein phosphatase 2C 58 OS=Arabidopsis thaliana GN=At4g28400 PE=1 SV=1	GO:0046872(metal ion binding);GO:0004721(phosphoprotein phosphatase activity)	-	[T] Signal transduction mechanisms	At4g28400	4	861-878	Y	84.2925	869	1	1	4	0.999992
ath-miR396b-5p_R-2_2ss18AT19CT	TTCCACAGCTTTCTTGATT	comp18393_c0	sp|P43297|RD21A_ARATH Cysteine proteinase RD21a OS=Arabidopsis thaliana GN=RD21A PE=1 SV=1	GO:0048046(apoplast);GO:0009507(chloroplast);GO:0009506(plasmodesma);GO:0005773(vacuole);GO:0004197(cysteine-type endopeptidase activity);GO:0005515(protein binding);GO:0006508(proteolysis)	-	[O] Posttranslational modification, protein turnover, chaperones	RD21A	2.5	432-450	Y	1180.1	441	14	14	2	0.638698
ath-miR396b-5p_R-2_2ss18AT19CT	TTCCACAGCTTTCTTGATT	comp18782_c0	-	-	-	[O] Posttranslational modification, protein turnover, chaperones ;[T] Signal transduction mechanisms	-	3.5	1136-1154	Y	168.585	1145	2	2	2	0.99852
ath-miR396b-5p_R-2_2ss18AT19CT	TTCCACAGCTTTCTTGATT	comp18466_c0	-	-	-	-	-	3.5	1069-1087	Y	84.2925	1078	1	1	4	0.999202
ath-miR396b-5p_R-2_2ss18AT19CT	TTCCACAGCTTTCTTGATT	comp20481_c0	sp|Q84W89|RH37_ARATH DEAD-box ATP-dependent RNA helicase 37 OS=Arabidopsis thaliana GN=RH37 PE=2 SV=2	GO:0005777(peroxisome);GO:0005524(ATP binding);GO:0008026(ATP-dependent helicase activity);GO:0003723(RNA binding)	ko04622(RIG-I-like receptor signaling pathway)	[A] RNA processing and modification	RH37	4	1205-1223	Y	84.2925	1214	1	1	4	0.999992
ath-miR396b-5p_R-2_2ss18AT19CT	TTCCACAGCTTTCTTGATT	comp18047_c0	sp|Q9LK03|PERK2_ARATH Proline-rich receptor-like protein kinase PERK2 OS=Arabidopsis thaliana GN=PERK2 PE=2 SV=3	GO:0016021(integral to membrane);GO:0005886(plasma membrane);GO:0005524(ATP binding);GO:0004674(protein serine/threonine kinase activity);GO:0004872(receptor activity)	-	-	PERK2	4	772-789	Y	168.585	781	2	2	2	0.999977
ath-miR396b-5p_R-2_2ss18AT19CT	TTCCACAGCTTTCTTGATT	comp22957_c0	sp|Q9XFS9|DXR_ARATH 1-deoxy-D-xylulose 5-phosphate reductoisomerase, chloroplastic OS=Arabidopsis thaliana GN=DXR PE=2 SV=2	GO:0009570(chloroplast stroma);GO:0030604(1-deoxy-D-xylulose-5-phosphate reductoisomerase activity);GO:0046872(metal ion binding);GO:0019288(isopentenyl diphosphate biosynthetic process, mevalonate-independent pathway);GO:0046686(response to cadmium ion)	ko00900(Terpenoid backbone biosynthesis)	-	DXR	2	1359-1376	Y	590.048	1367	7	7	2	0.813583
ath-miR396b-5p_R-2_2ss18AT19CT	TTCCACAGCTTTCTTGATT	comp21498_c0	sp|O22224|Y2162_ARATH Uncharacterized protein At2g41620 OS=Arabidopsis thaliana GN=At2g41620 PE=2 SV=2	GO:0005643(nuclear pore);GO:0005730(nucleolus);GO:0009506(plasmodesma);GO:0005515(protein binding);GO:0006810(transport)	-	[D] Cell cycle control, cell division, chromosome partitioning	At2g41620	4	756-773	Y	84.2925	765	1	1	4	0.999992
ath-miR396b-5p_R-2_2ss18AT19CT	TTCCACAGCTTTCTTGATT	comp98206_c0	-	-	-	-	-	3	219-237	Y	2275.9	228	27	27	0	0.0130458
ath-miR396b-5p_R-2_2ss18AT19CT	TTCCACAGCTTTCTTGATT	comp8650_c0	sp|Q8L8A8|GRF2_ARATH Growth-regulating factor 2 OS=Arabidopsis thaliana GN=GRF2 PE=1 SV=1	-	-	-	GRF2	3.5	157-176	Y	252.878	166	3	3	2	0.99852
ath-miR403-3p_R-2_1ss19TC	TTAGATTCACGCACAAACC	comp17091_c0	sp|Q9SHF3|AGO2_ARATH Protein argonaute 2 OS=Arabidopsis thaliana GN=AGO2 PE=1 SV=1	GO:0030529(ribonucleoprotein complex);GO:0035197(siRNA binding);GO:0051607(defense response to virus);GO:0031047(gene silencing by RNA);GO:0006355(regulation of transcription, DNA-dependent);GO:0006417(regulation of translation);GO:0006351(transcription, DNA-dependent)	-	[J] Translation, ribosomal structure and biogenesis	AGO2	0	2271-2289	Y	1432.97	2280	17	17	0	0.0108834
ath-miR403-3p_R-2_1ss19TC	TTAGATTCACGCACAAACC	comp37450_c0	-	-	-	-	-	4	1441-1460	Y	168.585	1451	2	2	2	0.509647
ath-MIR5645a-p3_2ss11CA18CG	CGATATGACTAAAATGGG	comp21549_c0	-	-	-	[R] General function prediction only	-	4	696-713	Y	84.2925	704	1	1	4	0.934839
ath-MIR5645a-p3_2ss11CA18CG	CGATATGACTAAAATGGG	comp38390_c0	-	-	-	-	-	4	472-488	Y	252.878	480	3	3	2	0.917438
ath-MIR5645a-p3_2ss11CA18CG	CGATATGACTAAAATGGG	comp3636_c0	sp|Q52K82|CML21_ARATH Probable calcium-binding protein CML21 OS=Arabidopsis thaliana GN=CML21 PE=2 SV=1	GO:0005737(cytoplasm);GO:0005578(proteinaceous extracellular matrix);GO:0005509(calcium ion binding);GO:0007165(signal transduction)	-	[T] Signal transduction mechanisms	CML21	4	378-394	Y	168.585	386	2	2	2	0.917438
ath-MIR5663-p5_2ss15AT18AG	TATAGTAACATTATTGAG	comp14210_c0	sp|Q39366|LGUL_BRAOG Putative lactoylglutathione lyase OS=Brassica oleracea var. gemmifera PE=2 SV=1	GO:0004462(lactoylglutathione lyase activity);GO:0046872(metal ion binding)	-	[G] Carbohydrate transport and metabolism	-	4	1020-1037	Y	168.585	1028	2	2	2	0.995227
ath-MIR5663-p5_2ss15AT18AG	TATAGTAACATTATTGAG	comp21051_c0	sp|Q9SX31|PERK9_ARATH Proline-rich receptor-like protein kinase PERK9 OS=Arabidopsis thaliana GN=PERK9 PE=2 SV=1	GO:0016021(integral to membrane);GO:0005886(plasma membrane);GO:0005524(ATP binding);GO:0004674(protein serine/threonine kinase activity)	-	-	PERK9	3	825-842	Y	84.2925	833	1	1	4	0.63329
ath-MIR5663-p5_2ss15AT18AG	TATAGTAACATTATTGAG	comp22437_c0	sp|Q9M3B0|PME34_ARATH Probable pectinesterase/pectinesterase inhibitor 34 OS=Arabidopsis thaliana GN=PME34 PE=2 SV=1	GO:0005618(cell wall);GO:0016021(integral to membrane);GO:0045330(aspartyl esterase activity);GO:0004857(enzyme inhibitor activity);GO:0030599(pectinesterase activity);GO:0042545(cell wall modification);GO:0007047(cellular cell wall organization)	ko00040(Pentose and glucuronate interconversions);ko00500(Starch and sucrose metabolism)	-	PME34	3.5	1768-1786	Y	168.585	1777	2	2	3	0.149782
ath-MIR5663-p5_2ss15AT18AG	TATAGTAACATTATTGAG	comp24349_c0	sp|O04331|PHB3_ARATH Prohibitin-3, mitochondrial OS=Arabidopsis thaliana GN=PHB3 PE=1 SV=1	-	-	[O] Posttranslational modification, protein turnover, chaperones	PHB3	4	554-571	Y	168.585	562	2	2	2	0.995227
ath-MIR5663-p5_2ss15AT18AG	TATAGTAACATTATTGAG	comp21325_c0	sp|Q8VYN6|K6PF5_ARATH 6-phosphofructokinase 5, chloroplastic OS=Arabidopsis thaliana GN=PFK5 PE=1 SV=1	GO:0005945(6-phosphofructokinase complex);GO:0009507(chloroplast);GO:0003872(6-phosphofructokinase activity);GO:0005524(ATP binding);GO:0006096(glycolysis)	ko00010(Glycolysis / Gluconeogenesis);ko00030(Pentose phosphate pathway);ko00051(Fructose and mannose metabolism);ko00052(Galactose metabolism)	[G] Carbohydrate transport and metabolism	PFK5	4	731-748	Y	84.2925	739	1	1	4	0.997126
ath-miR8174_R-2_1ss5GT	ATGTTTATAGGGAAGCTAA	comp23255_c0	sp|Q6V4H0|10HGO_CATRO 8-hydroxygeraniol dehydrogenase OS=Catharanthus roseus GN=10HGO PE=1 SV=1	-	-	[Q] Secondary metabolites biosynthesis, transport and catabolism	10HGO	4	522-540	Y	337.17	531	4	4	2	0.97165
ath-miR8175_L-2	TCCCCGGCAACGGCGCCA	comp20295_c1	-	-	-	-	-	3.5	95-113	Y	84.2925	103	1	1	4	0.737519
ath-miR8175_L-2	TCCCCGGCAACGGCGCCA	comp22267_c0	-	-	-	[T] Signal transduction mechanisms	-	3.5	479-496	Y	84.2925	487	1	1	4	0.737519
ath-miR858b	TTCGTTGTCTGTTCGACCTTG	comp15903_c0	sp|P10290|MYBC_MAIZE Anthocyanin regulatory C1 protein OS=Zea mays GN=C1 PE=2 SV=1	GO:0005634(nucleus);GO:0003677(DNA binding);GO:0006355(regulation of transcription, DNA-dependent);GO:0006351(transcription, DNA-dependent)	-	[K] Transcription	C1	2.5	351-370	Y	674.34	361	8	8	0	0.0144848
ath-miR858b	TTCGTTGTCTGTTCGACCTTG	comp15077_c0	sp|P10290|MYBC_MAIZE Anthocyanin regulatory C1 protein OS=Zea mays GN=C1 PE=2 SV=1	GO:0005634(nucleus);GO:0003677(DNA binding);GO:0006355(regulation of transcription, DNA-dependent);GO:0006351(transcription, DNA-dependent)	-	[K] Transcription	C1	2.5	354-374	Y	252.878	365	3	3	2	0.638698
ath-miR858b	TTCGTTGTCTGTTCGACCTTG	comp20343_c0	sp|Q9FJA2|TT2_ARATH Transcription factor TT2 OS=Arabidopsis thaliana GN=TT2 PE=1 SV=1	GO:0005634(nucleus);GO:0005524(ATP binding);GO:0003677(DNA binding);GO:0005515(protein binding);GO:0010023(proanthocyanidin biosynthetic process);GO:0006355(regulation of transcription, DNA-dependent);GO:0006351(transcription, DNA-dependent)	-	[K] Transcription	TT2	3	354-374	Y	842.925	365	10	10	0	0.00654431
ath-miR858b	TTCGTTGTCTGTTCGACCTTG	comp45587_c0	sp|Q9SJL7|RAX2_ARATH Transcription factor RAX2 OS=Arabidopsis thaliana GN=RAX2 PE=1 SV=1	GO:0005634(nucleus);GO:0003677(DNA binding);GO:0005515(protein binding);GO:0009785(blue light signaling pathway);GO:0007275(multicellular organismal development);GO:0006355(regulation of transcription, DNA-dependent);GO:0009737(response to abscisic acid stimulus);GO:0009739(response to gibberellin stimulus);GO:0009753(response to jasmonic acid stimulus);GO:0009751(response to salicylic acid stimu…	-	[K] Transcription	RAX2	4	339-359	Y	84.2925	350	1	1	4	0.78997
bdi-miR166a-3p	TCGGACCAGGCTTCATTCCCC	comp10570_c0	sp|O04291|ATB14_ARATH Homeobox-leucine zipper protein ATHB-14 OS=Arabidopsis thaliana GN=ATHB-14 PE=1 SV=1	GO:0005634(nucleus);GO:0043565(sequence-specific DNA binding);GO:0003700(sequence-specific DNA binding transcription factor activity);GO:0030154(cell differentiation);GO:0009855(determination of bilateral symmetry);GO:0009944(polarity specification of adaxial/abaxial axis);GO:0010072(primary shoot apical meristem specification)	-	-	ATHB-14	3	779-799	Y	2275.9	790	27	27	0	0.00654431
bdi-miR166a-3p	TCGGACCAGGCTTCATTCCCC	comp21923_c0	sp|Q9ZU11|ATB15_ARATH Homeobox-leucine zipper protein ATHB-15 OS=Arabidopsis thaliana GN=ATHB-15 PE=1 SV=1	GO:0005634(nucleus);GO:0043565(sequence-specific DNA binding);GO:0003700(sequence-specific DNA binding transcription factor activity);GO:0030154(cell differentiation);GO:0048263(determination of dorsal identity);GO:0009965(leaf morphogenesis);GO:0010014(meristem initiation);GO:0010087(phloem or xylem histogenesis);GO:0010075(regulation of meristem growth)	-	-	ATHB-15	2.5	1359-1379	Y	84.2925	1370	1	1	4	0.42726
bdi-miR393a_R+1_1ss21CT	TCCAAAGGGATCGCATTGATTT	comp18490_c0	sp|Q9LW29|AFB2_ARATH Protein AUXIN SIGNALING F-BOX 2 OS=Arabidopsis thaliana GN=AFB2 PE=1 SV=1	GO:0005634(nucleus);GO:0019005(SCF ubiquitin ligase complex);GO:0005774(vacuolar membrane);GO:0010011(auxin binding);GO:0000822(inositol hexakisphosphate binding);GO:0009734(auxin mediated signaling pathway);GO:0006952(defense response);GO:0007275(multicellular organismal development);GO:0002237(response to molecule of bacterial origin)	-	[R] General function prediction only	AFB2	1.5	2227-2248	Y	15004.1	2239	178	178	0	0.00871622
bdi-miR393a_R+1_1ss21CT	TCCAAAGGGATCGCATTGATTT	comp7077_c0	sp|Q570C0|TIR1_ARATH Protein TRANSPORT INHIBITOR RESPONSE 1 OS=Arabidopsis thaliana GN=TIR1 PE=1 SV=2	GO:0005634(nucleus);GO:0019005(SCF ubiquitin ligase complex);GO:0010011(auxin binding);GO:0000822(inositol hexakisphosphate binding);GO:0005515(protein binding);GO:0004842(ubiquitin-protein ligase activity);GO:0009734(auxin mediated signaling pathway);GO:0007049(cell cycle);GO:0016036(cellular response to phosphate starvation);GO:0006952(defense response);GO:0009873(ethylene mediated signaling pa…	-	[R] General function prediction only	TIR1	2	1599-1620	Y	8513.54	1611	101	101	0	0.00799278
bdi-MIR5167a-p5_2ss4CA18AT	AGTAGCAAATACTCAAAT	comp12222_c0	sp|Q9ZS88|DER22_ARATH Derlin-2.2 OS=Arabidopsis thaliana GN=DER2.2 PE=2 SV=1	GO:0005789(endoplasmic reticulum membrane);GO:0016021(integral to membrane)	-	[S] Function unknown	DER2.2	4	860-876	Y	84.2925	867	1	1	4	0.999973
bdi-MIR5167a-p5_2ss4CA18AT	AGTAGCAAATACTCAAAT	comp17824_c0	sp|O22193|PUB4_ARATH U-box domain-containing protein 4 OS=Arabidopsis thaliana GN=PUB4 PE=1 SV=3	GO:0000151(ubiquitin ligase complex);GO:0005488(binding);GO:0004842(ubiquitin-protein ligase activity)	-	[S] Function unknown	PUB4	4	1497-1513	Y	168.585	1505	2	2	2	0.999934
bdi-MIR5167a-p5_2ss4CA18AT	AGTAGCAAATACTCAAAT	comp22660_c0	sp|Q9SMY8|FBL15_ARATH F-box/LRR-repeat protein 15 OS=Arabidopsis thaliana GN=FBL15 PE=2 SV=2	GO:0010252(auxin homeostasis);GO:0048645(organ formation)	-	[R] General function prediction only	FBL15	4	3226-3243	Y	168.585	3234	2	2	2	0.999934
bdi-MIR5167a-p5_2ss4CA18AT	AGTAGCAAATACTCAAAT	comp47671_c0	-	-	-	-	-	4	992-1009	Y	84.2925	1000	1	1	4	0.999973
bdi-MIR7757-p5_1ss18CT	CACAAAACCTTCAGCTATCCA	comp21874_c0	sp|Q9SLH0|EIL1_ARATH ETHYLENE INSENSITIVE 3-like 1 protein OS=Arabidopsis thaliana GN=EIL1 PE=1 SV=1	GO:0005634(nucleus);GO:0003677(DNA binding);GO:0003700(sequence-specific DNA binding transcription factor activity);GO:0071281(cellular response to iron ion);GO:0042742(defense response to bacterium);GO:0009873(ethylene mediated signaling pathway)	-	-	EIL1	4	582-602	Y	84.2925	593	1	1	4	0.323029
bol-MIR9410-p3_2ss5TG18TA	CTTTGCAGACGACTTAAA	comp8116_c0	sp|Q9XIA9|LACS2_ARATH Long chain acyl-CoA synthetase 2 OS=Arabidopsis thaliana GN=LACS2 PE=2 SV=1	GO:0005783(endoplasmic reticulum);GO:0009506(plasmodesma);GO:0005524(ATP binding);GO:0004467(long-chain fatty acid-CoA ligase activity);GO:0031957(very long-chain fatty acid-CoA ligase activity);GO:0010143(cutin biosynthetic process);GO:0050832(defense response to fungus);GO:0010311(lateral root formation);GO:0010025(wax biosynthetic process)	ko00071(Fatty acid metabolism);ko03320(PPAR signaling pathway);ko04146(Peroxisome);ko04920(Adipocytokine signaling pathway)	[I] Lipid transport and metabolism	LACS2	4	1708-1724	Y	84.2925	1716	1	1	4	0.990735
bol-MIR9410-p3_2ss5TG18TA	CTTTGCAGACGACTTAAA	comp9832_c0	sp|P82869|CYP37_ARATH Peptidyl-prolyl cis-trans isomerase CYP37, chloroplastic OS=Arabidopsis thaliana GN=CYP37 PE=1 SV=3	GO:0009543(chloroplast thylakoid lumen);GO:0009535(chloroplast thylakoid membrane);GO:0003755(peptidyl-prolyl cis-trans isomerase activity);GO:0006457(protein folding)	-	-	CYP37	4	1368-1386	Y	252.878	1376	3	3	2	0.986099
bol-MIR9410-p5_2ss4TG17TA	TTTGCAGACGACTTAAATA	comp12405_c0	sp|Q06010|STE23_YEAST A-factor-processing enzyme OS=Saccharomyces cerevisiae (strain ATCC 204508 / S288c) GN=STE23 PE=1 SV=2	GO:0016020(membrane);GO:0000300(peripheral to membrane of membrane fraction);GO:0004222(metalloendopeptidase activity);GO:0008270(zinc ion binding);GO:0007323(peptide pheromone maturation);GO:0006508(proteolysis);GO:0019236(response to pheromone)	-	[O] Posttranslational modification, protein turnover, chaperones	STE23	4	1089-1107	Y	168.585	1098	2	2	2	0.509647
bol-MIR9410-p5_2ss5TG18TA	CTTTGCAGACGACTTAAAT	comp18333_c0	sp|O65709|FAO4A_ARATH Long-chain-alcohol oxidase FAO4A OS=Arabidopsis thaliana GN=FAO4A PE=3 SV=2	GO:0016021(integral to membrane);GO:0050660(flavin adenine dinucleotide binding);GO:0046577(long-chain-alcohol oxidase activity)	-	-	FAO4A	4	1179-1197	Y	84.2925	1188	1	1	4	0.857816
bol-MIR9410-p5_2ss5TG18TA	CTTTGCAGACGACTTAAAT	comp9832_c0	sp|P82869|CYP37_ARATH Peptidyl-prolyl cis-trans isomerase CYP37, chloroplastic OS=Arabidopsis thaliana GN=CYP37 PE=1 SV=3	GO:0009543(chloroplast thylakoid lumen);GO:0009535(chloroplast thylakoid membrane);GO:0003755(peptidyl-prolyl cis-trans isomerase activity);GO:0006457(protein folding)	-	-	CYP37	4	1367-1386	Y	252.878	1376	3	3	2	0.831627
bra-MIR9555b-p5_2ss6GA18TA	TATATATATATATTATAAA	comp11894_c0	-	-	-	[T] Signal transduction mechanisms	-	2.5	3694-3711	Y	84.2925	3702	1	1	4	0.997825
bra-MIR9555b-p5_2ss6GA18TA	TATATATATATATTATAAA	comp15030_c0	-	-	-	-	-	2	3-22	Y	168.585	13	2	2	3	0.900288
bra-MIR9555b-p5_2ss6GA18TA	TATATATATATATTATAAA	comp15943_c0	sp|O64640|CXE8_ARATH Probable carboxylesterase 8 OS=Arabidopsis thaliana GN=CXE8 PE=2 SV=1	GO:0004091(carboxylesterase activity);GO:0080030(methyl indole-3-acetate esterase activity);GO:0080032(methyl jasmonate esterase activity);GO:0080031(methyl salicylate esterase activity)	-	[V] Defense mechanisms	CXE8	3	1113-1131	Y	168.585	1122	2	2	2	1
bra-MIR9555b-p5_2ss6GA18TA	TATATATATATATTATAAA	comp15389_c0	sp|Q39189|RH7_ARATH DEAD-box ATP-dependent RNA helicase 7 OS=Arabidopsis thaliana GN=RH7 PE=1 SV=2	GO:0005730(nucleolus);GO:0005524(ATP binding);GO:0008026(ATP-dependent helicase activity);GO:0003723(RNA binding);GO:0016070(RNA metabolic process)	ko04622(RIG-I-like receptor signaling pathway)	[A] RNA processing and modification	RH7	3	74-93	Y	168.585	84	2	2	2	1
bra-MIR9555b-p5_2ss6GA18TA	TATATATATATATTATAAA	comp16924_c0	sp|Q5PNS9|P2C64_ARATH Probable protein phosphatase 2C 64 OS=Arabidopsis thaliana GN=At4g38520 PE=2 SV=1	GO:0008287(protein serine/threonine phosphatase complex);GO:0046872(metal ion binding);GO:0004722(protein serine/threonine phosphatase activity);GO:0006470(protein dephosphorylation)	-	[T] Signal transduction mechanisms	At4g38520	2	390-408	Y	84.2925	399	1	1	4	1
bra-MIR9555b-p5_2ss6GA18TA	TATATATATATATTATAAA	comp17686_c0	sp|P47926|RSI1_SOLLC Protein RSI-1 OS=Solanum lycopersicum GN=RSI-1 PE=2 SV=1	GO:0005576(extracellular region)	-	-	RSI-1	2	58-77	Y	252.878	68	3	3	2	1
bra-MIR9555b-p5_2ss6GA18TA	TATATATATATATTATAAA	comp17025_c0	sp|Q8W034|RNP1_ARATH Heterogeneous nuclear ribonucleoprotein 1 OS=Arabidopsis thaliana GN=RNP1 PE=1 SV=1	-	-	[A] RNA processing and modification	RNP1	2	107-126	Y	84.2925	117	1	1	4	1
bra-MIR9555b-p5_2ss6GA18TA	TATATATATATATTATAAA	comp19685_c0	-	-	-	-	-	2	965-984	Y	84.2925	975	1	1	4	1
bra-MIR9555b-p5_2ss6GA18TA	TATATATATATATTATAAA	comp20446_c0	sp|P40228|CSK2B_ARATH Casein kinase II subunit beta OS=Arabidopsis thaliana GN=CKB1 PE=1 SV=1	GO:0005956(protein kinase CK2 complex);GO:0005515(protein binding);GO:0019887(protein kinase regulator activity);GO:0006468(protein phosphorylation);GO:0071900(regulation of protein serine/threonine kinase activity)	ko04310(Wnt signaling pathway);ko04520(Adherens junction);ko04530(Tight junction);ko04712(Circadian rhythm - plant)	[T] Signal transduction mechanisms ;[D] Cell cycle control, cell division, chromosome partitioning ;[K] Transcription	CKB1	3.5	142-161	Y	84.2925	152	1	1	4	1
bra-MIR9555b-p5_2ss6GA18TA	TATATATATATATTATAAA	comp19543_c0	sp|Q94A41|AMY3_ARATH Alpha-amylase 3, chloroplastic OS=Arabidopsis thaliana GN=AMY3 PE=2 SV=1	-	ko00500(Starch and sucrose metabolism)	[G] Carbohydrate transport and metabolism	AMY3	4	2951-2969	Y	1095.8	2960	13	13	2	1
bra-MIR9555b-p5_2ss6GA18TA	TATATATATATATTATAAA	comp20292_c0	sp|Q9LV58|MBF1C_ARATH Multiprotein-bridging factor 1c OS=Arabidopsis thaliana GN=MBF1C PE=1 SV=1	GO:0005737(cytoplasm);GO:0005730(nucleolus);GO:0043565(sequence-specific DNA binding);GO:0003700(sequence-specific DNA binding transcription factor activity);GO:0009873(ethylene mediated signaling pathway);GO:0045893(positive regulation of transcription, DNA-dependent);GO:0009737(response to abscisic acid stimulus);GO:0009408(response to heat);GO:0009414(response to water deprivation)	-	[K] Transcription	MBF1C	4	94-112	Y	84.2925	103	1	1	4	1
bra-MIR9555b-p5_2ss6GA18TA	TATATATATATATTATAAA	comp19547_c0	sp|Q9LYJ9|RH46_ARATH DEAD-box ATP-dependent RNA helicase 46 OS=Arabidopsis thaliana GN=RH46 PE=2 SV=2	GO:0005524(ATP binding);GO:0008026(ATP-dependent helicase activity);GO:0003723(RNA binding)	ko04622(RIG-I-like receptor signaling pathway)	[A] RNA processing and modification	RH46	4	65-84	Y	168.585	75	2	2	2	1
bra-MIR9555b-p5_2ss6GA18TA	TATATATATATATTATAAA	comp22707_c0	sp|Q00763|COMT1_POPTM Caffeic acid 3-O-methyltransferase 1 OS=Populus tremuloides GN=OMT1 PE=1 SV=1	GO:0047763(caffeate O-methyltransferase activity);GO:0046983(protein dimerization activity);GO:0009809(lignin biosynthetic process)	ko00944(Flavone and flavonol biosynthesis)	[R] General function prediction only	OMT1	2	293-312	Y	84.2925	303	1	1	4	1
bra-MIR9555b-p5_2ss6GA18TA	TATATATATATATTATAAA	comp21128_c0	-	-	-	[I] Lipid transport and metabolism	-	3	1256-1274	Y	84.2925	1265	1	1	4	1
bra-MIR9555b-p5_2ss6GA18TA	TATATATATATATTATAAA	comp22420_c0	sp|O23066|C86A2_ARATH Cytochrome P450 86A2 OS=Arabidopsis thaliana GN=CYP86A2 PE=2 SV=1	GO:0016021(integral to membrane);GO:0018685(alkane 1-monooxygenase activity);GO:0009055(electron carrier activity);GO:0020037(heme binding);GO:0005515(protein binding);GO:0006631(fatty acid metabolic process)	ko00361(gamma-Hexachlorocyclohexane degradation);ko00626(Naphthalene and anthracene degradation);ko00903(Limonene and pinene degradation);ko00945(Stilbenoid, diarylheptanoid and gingerol biosynthesis)	[Q] Secondary metabolites biosynthesis, transport and catabolism ;[I] Lipid transport and metabolism	CYP86A2	3	1860-1879	Y	2613.07	1870	31	31	2	1
bra-MIR9555b-p5_2ss6GA18TA	TATATATATATATTATAAA	comp21096_c0	sp|P29675|SF3_HELAN Pollen-specific protein SF3 OS=Helianthus annuus GN=SF3 PE=2 SV=1	GO:0008270(zinc ion binding)	-	[T] Signal transduction mechanisms ;[Z] Cytoskeleton	SF3	4	874-893	Y	168.585	883	2	2	2	1
bra-MIR9555b-p5_2ss6GA18TA	TATATATATATATTATAAA	comp5486_c0	-	-	-	-	-	2	316-334	Y	1432.97	325	17	17	2	1
bra-MIR9555b-p5_2ss6GA18TA	TATATATATATATTATAAA	comp971_c0	-	-	-	-	-	2	3-22	Y	84.2925	13	1	1	4	1
bra-MIR9555b-p5_2ss6GA18TA	TATATATATATATTATAAA	comp8461_c0	-	-	-	-	-	3	362-381	Y	84.2925	372	1	1	4	1
bra-MIR9555b-p5_2ss6GA18TA	TATATATATATATTATAAA	comp7360_c0	sp|Q9FWS6|BBD1_ARATH Bifunctional nuclease 1 OS=Arabidopsis thaliana GN=BBD1 PE=2 SV=1	-	-	-	BBD1	3.5	1492-1511	Y	84.2925	1502	1	1	4	1
cca-miR169b_R-3	TAGCCAAGGATGACTTGC	comp16131_c0	sp|Q8LFU0|NFYAA_ARATH Nuclear transcription factor Y subunit A-10 OS=Arabidopsis thaliana GN=NFYA10 PE=2 SV=2	GO:0016602(CCAAT-binding factor complex);GO:0003677(DNA binding);GO:0003700(sequence-specific DNA binding transcription factor activity)	ko04612(Antigen processing and presentation)	[K] Transcription	NFYA10	2	1283-1300	Y	168.585	1291	2	2	2	0.813583
cca-miR169b_R-3	TAGCCAAGGATGACTTGC	comp16205_c0	sp|Q9LXV5|NFYA1_ARATH Nuclear transcription factor Y subunit A-1 OS=Arabidopsis thaliana GN=NFYA1 PE=2 SV=1	GO:0016602(CCAAT-binding factor complex);GO:0003677(DNA binding);GO:0003700(sequence-specific DNA binding transcription factor activity);GO:0048510(regulation of timing of transition from vegetative to reproductive phase)	ko04612(Antigen processing and presentation)	[K] Transcription	NFYA1	3	698-715	Y	5647.6	706	67	67	0	0.0130458
cca-miR169b_R-3	TAGCCAAGGATGACTTGC	comp17536_c0	-	-	-	[O] Posttranslational modification, protein turnover, chaperones	-	4	911-927	Y	84.2925	918	1	1	4	0.997126
cca-miR169b_R-3	TAGCCAAGGATGACTTGC	comp22966_c0	-	-	-	-	-	4	2529-2545	Y	168.585	2536	2	2	2	0.995227
cca-MIR6113-p5_2ss13CA18TC	GAAACTCAAGAAAACGTCG	comp31540_c0	sp|Q1EBV6|BPM5_ARATH BTB/POZ and MATH domain-containing protein 5 OS=Arabidopsis thaliana GN=BPM5 PE=1 SV=1	GO:0005829(cytosol);GO:0005634(nucleus);GO:0005515(protein binding);GO:0071472(cellular response to salt stress);GO:0042631(cellular response to water deprivation)	-	[D] Cell cycle control, cell division, chromosome partitioning ;[R] General function prediction only	BPM5	4	134-152	Y	84.2925	143	1	1	4	0.986314
cme-miR156a_L+1R+3_1ss15TG	TTGACAGAAGAGAGGGAGCACCCA	comp16112_c0	sp|Q9S758|SPL5_ARATH Squamosa promoter-binding-like protein 5 OS=Arabidopsis thaliana GN=SPL5 PE=2 SV=1	GO:0005737(cytoplasm);GO:0005634(nucleus);GO:0003677(DNA binding);GO:0046872(metal ion binding);GO:0006355(regulation of transcription, DNA-dependent);GO:0010321(regulation of vegetative phase change);GO:0006351(transcription, DNA-dependent)	-	-	SPL5	3.5	265-288	Y	84.2925	279	1	1	4	0.590049
cme-MIR159b-p3_2ss10TC18TC	CTTACCTTCCCTTTTCCCTTA	comp21966_c0	-	-	-	-	-	3.5	1127-1146	Y	84.2925	1138	1	1	4	0.359726
cme-MIR160c-p5_2ss13AG17AG	AGCCATGCATGTGTAAGT	comp37532_c0	-	-	-	[S] Function unknown	-	4	264-280	Y	84.2925	271	1	1	4	0.998054
cme-MIR172d-p3_2ss7AG18AT	AAAGAAGGAAAAAAGAAT	comp15985_c0	sp|Q9SPL4|AMP22_MACIN Vicilin-like antimicrobial peptides 2-2 OS=Macadamia integrifolia GN=AMP2-2 PE=2 SV=1	GO:0005576(extracellular region);GO:0045735(nutrient reservoir activity);GO:0042742(defense response to bacterium);GO:0050832(defense response to fungus);GO:0031640(killing of cells of other organism)	-	-	AMP2-2	4	91-108	Y	252.878	99	3	3	3	0.986199
cme-MIR172d-p3_2ss7AG18AT	AAAGAAGGAAAAAAGAAT	comp14722_c0	-	-	-	-	-	4	440-458	Y	84.2925	449	1	1	4	1
cme-MIR172d-p3_2ss7AG18AT	AAAGAAGGAAAAAAGAAT	comp20009_c0	-	-	-	-	-	2.5	252-270	Y	84.2925	260	1	1	4	0.999995
cme-MIR172d-p3_2ss7AG18AT	AAAGAAGGAAAAAAGAAT	comp20216_c0	sp|P59015|VPS18_DANRE Vacuolar protein sorting-associated protein 18 homolog OS=Danio rerio GN=vps18 PE=2 SV=2	GO:0031902(late endosome membrane);GO:0005765(lysosomal membrane);GO:0008270(zinc ion binding);GO:0045176(apical protein localization);GO:0015721(bile acid and bile salt transport);GO:0008333(endosome to lysosome transport);GO:0043485(endosome to pigment granule transport);GO:0048069(eye pigmentation);GO:0007275(multicellular organismal development);GO:0007634(optokinetic behavior);GO:0015031(pro…	-	[U] Intracellular trafficking, secretion, and vesicular transport	vps18	3	2196-2214	Y	84.2925	2205	1	1	4	1
cme-MIR172d-p3_2ss7AG18AT	AAAGAAGGAAAAAAGAAT	comp20332_c0	sp|Q38945|DPNPH_ARATH PAP-specific phosphatase HAL2-like OS=Arabidopsis thaliana GN=AHL PE=2 SV=1	GO:0008441(3'(2'),5'-bisphosphate nucleotidase activity);GO:0004437(inositol or phosphatidylinositol phosphatase activity);GO:0046872(metal ion binding);GO:0006790(sulfur compound metabolic process)	ko00920(Sulfur metabolism)	[F] Nucleotide transport and metabolism ;[P] Inorganic ion transport and metabolism	AHL	3.5	1577-1594	Y	168.585	1585	2	2	2	1
cme-MIR172d-p3_2ss7AG18AT	AAAGAAGGAAAAAAGAAT	comp19591_c0	-	-	-	[I] Lipid transport and metabolism	-	4	1955-1973	Y	168.585	1964	2	2	2	1
cme-MIR172d-p3_2ss7AG18AT	AAAGAAGGAAAAAAGAAT	comp23355_c0	sp|Q03460|GLSN_MEDSA Glutamate synthase [NADH], amyloplastic OS=Medicago sativa PE=1 SV=1	GO:0009501(amyloplast);GO:0051538(3 iron, 4 sulfur cluster binding);GO:0050660(flavin adenine dinucleotide binding);GO:0010181(FMN binding);GO:0016040(glutamate synthase (NADH) activity);GO:0005506(iron ion binding);GO:0006537(glutamate biosynthetic process);GO:0006541(glutamine metabolic process)	ko00250(Alanine, aspartate and glutamate metabolism);ko00910(Nitrogen metabolism)	[E] Amino acid transport and metabolism	-	2	7028-7045	Y	84.2925	7036	1	1	4	0.999362
cme-MIR172d-p3_2ss7AG18AT	AAAGAAGGAAAAAAGAAT	comp21674_c0	sp|Q9LIS3|GAE6_ARATH UDP-glucuronate 4-epimerase 6 OS=Arabidopsis thaliana GN=GAE6 PE=1 SV=1	GO:0032580(Golgi cisterna membrane);GO:0016021(integral to membrane);GO:0050662(coenzyme binding);GO:0005515(protein binding);GO:0050378(UDP-glucuronate 4-epimerase activity);GO:0005975(carbohydrate metabolic process);GO:0044237(cellular metabolic process)	ko00500(Starch and sucrose metabolism);ko00520(Amino sugar and nucleotide sugar metabolism)	[M] Cell wall/membrane/envelope biogenesis	GAE6	3.5	1522-1539	Y	674.34	1530	8	8	2	1
cme-MIR172d-p3_2ss7AG18AT	AAAGAAGGAAAAAAGAAT	comp24906_c0	sp|Q0JAA0|P2C44_ORYSJ Probable protein phosphatase 2C 44 OS=Oryza sativa subsp. japonica GN=Os04g0609600 PE=2 SV=1	GO:0046872(metal ion binding);GO:0004721(phosphoprotein phosphatase activity)	-	[T] Signal transduction mechanisms	Os04g0609600	4	1346-1363	Y	84.2925	1354	1	1	4	1
cme-MIR172d-p3_2ss7AG18AT	AAAGAAGGAAAAAAGAAT	comp22217_c0	sp|Q42059|GUN6_ARATH Endoglucanase 6 OS=Arabidopsis thaliana GN=At1g64390 PE=2 SV=2	GO:0005576(extracellular region);GO:0030246(carbohydrate binding);GO:0008810(cellulase activity);GO:0007047(cellular cell wall organization);GO:0030245(cellulose catabolic process)	ko00500(Starch and sucrose metabolism)	-	At1g64390	4	2279-2296	Y	168.585	2287	2	2	2	1
cme-MIR172d-p3_2ss7AG18AT	AAAGAAGGAAAAAAGAAT	comp24087_c0	sp|A7PQS0|METK1_VITVI S-adenosylmethionine synthase 1 OS=Vitis vinifera GN=METK1 PE=3 SV=1	GO:0005737(cytoplasm);GO:0005524(ATP binding);GO:0046872(metal ion binding);GO:0004478(methionine adenosyltransferase activity);GO:0006730(one-carbon metabolic process);GO:0006556(S-adenosylmethionine biosynthetic process)	ko00270(Cysteine and methionine metabolism);ko00450(Selenoamino acid metabolism)	[H] Coenzyme transport and metabolism	METK1	4	1369-1386	Y	168.585	1377	2	2	2	1
cme-MIR172d-p3_2ss7AG18AT	AAAGAAGGAAAAAAGAAT	comp31162_c0	sp|Q8BMN4|LMLN_MOUSE Leishmanolysin-like peptidase OS=Mus musculus GN=Lmln PE=2 SV=1	GO:0005737(cytoplasm);GO:0016020(membrane);GO:0004222(metalloendopeptidase activity);GO:0008270(zinc ion binding);GO:0007155(cell adhesion);GO:0051301(cell division);GO:0007067(mitosis);GO:0006508(proteolysis)	ko05140(Leishmaniasis)	[M] Cell wall/membrane/envelope biogenesis ;[V] Defense mechanisms	Lmln	4	2785-2802	Y	168.585	2793	2	2	2	1
cme-MIR172d-p3_2ss7AG18AT	AAAGAAGGAAAAAAGAAT	comp21353_c0	sp|Q02224|CENPE_HUMAN Centromere-associated protein E OS=Homo sapiens GN=CENPE PE=1 SV=2	GO:0000777(condensed chromosome kinetochore);GO:0005829(cytosol);GO:0005874(microtubule);GO:0005634(nucleus);GO:0005819(spindle);GO:0005524(ATP binding);GO:0043515(kinetochore binding);GO:0003777(microtubule motor activity);GO:0005515(protein binding);GO:0007596(blood coagulation);GO:0051301(cell division);GO:0051382(kinetochore assembly);GO:0007018(microtubule-based movement);GO:0007079(mitotic …	-	[Z] Cytoskeleton	CENPE	4	2543-2560	Y	337.17	2551	4	4	2	1
cme-MIR172d-p3_2ss7AG18AT	AAAGAAGGAAAAAAGAAT	comp22884_c0	sp|Q8L4R0|TGD1_ARATH Protein TRIGALACTOSYLDIACYLGLYCEROL 1, chloroplastic OS=Arabidopsis thaliana GN=TGD1 PE=1 SV=1	GO:0009706(chloroplast inner membrane);GO:0009707(chloroplast outer membrane);GO:0016021(integral to membrane);GO:0005319(lipid transporter activity)	-	-	TGD1	4	1280-1298	Y	1264.39	1289	15	15	0	0.6032
cme-MIR172d-p3_2ss7AG18AT	AAAGAAGGAAAAAAGAAT	comp5075_c0	-	-	-	-	-	1.5	52-70	Y	84.2925	61	1	1	4	0.865523
cme-MIR172d-p3_2ss7AG18AT	AAAGAAGGAAAAAAGAAT	comp8094_c0	sp|Q43497|MDAR_SOLLC Monodehydroascorbate reductase OS=Solanum lycopersicum GN=AFRR PE=1 SV=1	GO:0005737(cytoplasm);GO:0050660(flavin adenine dinucleotide binding);GO:0016656(monodehydroascorbate reductase (NADH) activity);GO:0045454(cell redox homeostasis)	ko00053(Ascorbate and aldarate metabolism)	[R] General function prediction only	AFRR	3	1528-1546	Y	84.2925	1537	1	1	4	1
cme-MIR172d-p5_2ss8AG19AT	AAAAGAAGGAAAAAAGAAT	comp12600_c0	-	-	-	-	-	3	814-833	Y	84.2925	823	1	1	4	1
cme-MIR172d-p5_2ss8AG19AT	AAAAGAAGGAAAAAAGAAT	comp15985_c0	sp|Q9SPL4|AMP22_MACIN Vicilin-like antimicrobial peptides 2-2 OS=Macadamia integrifolia GN=AMP2-2 PE=2 SV=1	GO:0005576(extracellular region);GO:0045735(nutrient reservoir activity);GO:0042742(defense response to bacterium);GO:0050832(defense response to fungus);GO:0031640(killing of cells of other organism)	-	-	AMP2-2	4	91-109	Y	505.755	100	6	6	3	0.93725
cme-MIR172d-p5_2ss8AG19AT	AAAAGAAGGAAAAAAGAAT	comp20216_c0	sp|P59015|VPS18_DANRE Vacuolar protein sorting-associated protein 18 homolog OS=Danio rerio GN=vps18 PE=2 SV=2	GO:0031902(late endosome membrane);GO:0005765(lysosomal membrane);GO:0008270(zinc ion binding);GO:0045176(apical protein localization);GO:0015721(bile acid and bile salt transport);GO:0008333(endosome to lysosome transport);GO:0043485(endosome to pigment granule transport);GO:0048069(eye pigmentation);GO:0007275(multicellular organismal development);GO:0007634(optokinetic behavior);GO:0015031(pro…	-	[U] Intracellular trafficking, secretion, and vesicular transport	vps18	3	2196-2215	Y	84.2925	2206	1	1	4	1
cme-MIR172d-p5_2ss8AG19AT	AAAAGAAGGAAAAAAGAAT	comp18001_c0	sp|Q40885|AG_PETHY Floral homeotic protein AGAMOUS OS=Petunia hybrida GN=AG1 PE=1 SV=1	GO:0005634(nucleus);GO:0005515(protein binding);GO:0043565(sequence-specific DNA binding);GO:0003700(sequence-specific DNA binding transcription factor activity)	-	[K] Transcription	AG1	4	377-395	Y	84.2925	386	1	1	4	1
cme-MIR172d-p5_2ss8AG19AT	AAAAGAAGGAAAAAAGAAT	comp20994_c0	-	-	-	-	-	3	402-421	Y	84.2925	412	1	1	4	1
cme-MIR172d-p5_2ss8AG19AT	AAAAGAAGGAAAAAAGAAT	comp21353_c0	sp|Q02224|CENPE_HUMAN Centromere-associated protein E OS=Homo sapiens GN=CENPE PE=1 SV=2	GO:0000777(condensed chromosome kinetochore);GO:0005829(cytosol);GO:0005874(microtubule);GO:0005634(nucleus);GO:0005819(spindle);GO:0005524(ATP binding);GO:0043515(kinetochore binding);GO:0003777(microtubule motor activity);GO:0005515(protein binding);GO:0007596(blood coagulation);GO:0051301(cell division);GO:0051382(kinetochore assembly);GO:0007018(microtubule-based movement);GO:0007079(mitotic …	-	[Z] Cytoskeleton	CENPE	4	2543-2561	Y	84.2925	2552	1	1	4	1
cme-MIR172d-p5_2ss8AG19AT	AAAAGAAGGAAAAAAGAAT	comp6245_c0	-	-	-	-	-	4	618-636	Y	168.585	627	2	2	2	1
cme-MIR319c-p3_2ss19TG20TA	AAGAAAAAGAAAAGAAAAGA	comp14727_c0	sp|Q56X72|RTNLS_ARATH Reticulon-like protein B21 OS=Arabidopsis thaliana GN=RTNLB21 PE=2 SV=2	GO:0005789(endoplasmic reticulum membrane);GO:0016021(integral to membrane)	-	-	RTNLB21	3	2087-2106	Y	84.2925	2097	1	1	4	1
cme-MIR319c-p3_2ss19TG20TA	AAGAAAAAGAAAAGAAAAGA	comp13831_c0	sp|Q550L8|IFKB_DICDI Probable serine/threonine-protein kinase ifkB OS=Dictyostelium discoideum GN=ifkB PE=2 SV=1	GO:0005622(intracellular);GO:0004812(aminoacyl-tRNA ligase activity);GO:0005524(ATP binding);GO:0004694(eukaryotic translation initiation factor 2alpha kinase activity);GO:0016337(cell-cell adhesion);GO:0031589(cell-substrate adhesion)	ko00270(Cysteine and methionine metabolism)	-	ifkB	4	738-757	Y	84.2925	748	1	1	4	1
cme-MIR319c-p3_2ss19TG20TA	AAGAAAAAGAAAAGAAAAGA	comp25021_c0	sp|Q43814|OTC_PEA Ornithine carbamoyltransferase, chloroplastic OS=Pisum sativum GN=ARGF PE=2 SV=1	GO:0009507(chloroplast);GO:0009348(ornithine carbamoyltransferase complex);GO:0016597(amino acid binding);GO:0004585(ornithine carbamoyltransferase activity);GO:0006526(arginine biosynthetic process)	ko00330(Arginine and proline metabolism)	[E] Amino acid transport and metabolism	ARGF	1.5	1312-1331	Y	84.2925	1322	1	1	4	0.999362
cme-MIR319c-p3_2ss19TG20TA	AAGAAAAAGAAAAGAAAAGA	comp21541_c0	sp|O81221|ACT_GOSHI Actin OS=Gossypium hirsutum PE=3 SV=1	GO:0005737(cytoplasm);GO:0005856(cytoskeleton);GO:0005524(ATP binding)	ko04145(Phagosome);ko04510(Focal adhesion);ko04520(Adherens junction);ko04530(Tight junction);ko04670(Leukocyte transendothelial migration);ko04745(Phototransduction - fly);ko04810(Regulation of actin cytoskeleton);ko05100(Bacterial invasion of epithelial cells);ko05110(Vibrio cholerae infection);ko05130(Pathogenic Escherichia coli infection);ko05131(Shigellosis);ko05410(Hypertrophic cardiomyopat…	[Z] Cytoskeleton	-	3.5	1366-1386	Y	84.2925	1376	1	1	4	1
cme-MIR319c-p3_2ss19TG20TA	AAGAAAAAGAAAAGAAAAGA	comp24087_c0	sp|A7PQS0|METK1_VITVI S-adenosylmethionine synthase 1 OS=Vitis vinifera GN=METK1 PE=3 SV=1	GO:0005737(cytoplasm);GO:0005524(ATP binding);GO:0046872(metal ion binding);GO:0004478(methionine adenosyltransferase activity);GO:0006730(one-carbon metabolic process);GO:0006556(S-adenosylmethionine biosynthetic process)	ko00270(Cysteine and methionine metabolism);ko00450(Selenoamino acid metabolism)	[H] Coenzyme transport and metabolism	METK1	4	1372-1391	Y	84.2925	1382	1	1	4	1
cme-MIR319c-p3_2ss19TG20TA	AAGAAAAAGAAAAGAAAAGA	comp20741_c0	-	-	-	-	-	4	1855-1874	Y	168.585	1865	2	2	2	1
cme-MIR319c-p3_2ss19TG20TA	AAGAAAAAGAAAAGAAAAGA	comp6039_c0	-	-	-	-	-	4	1-20	Y	84.2925	11	1	1	4	1
cme-MIR319c-p3_2ss19TG20TA	AAGAAAAAGAAAAGAAAAGA	comp6277_c0	-	-	-	-	-	4	176-195	Y	252.878	186	3	3	2	1
cme-MIR319c-p3_2ss19TG20TA	AAGAAAAAGAAAAGAAAAGA	comp7661_c0	sp|Q84WQ5|CBSX5_ARATH CBS domain-containing protein CBSX5 OS=Arabidopsis thaliana GN=CBSX5 PE=2 SV=2	-	-	[C] Energy production and conversion	CBSX5	3.5	1056-1075	Y	84.2925	1066	1	1	4	1
cme-MIR319c-p3_2ss19TG20TA	AAGAAAAAGAAAAGAAAAGA	comp6935_c0	sp|Q43463|RAB7_SOYBN Ras-related protein Rab7 OS=Glycine max PE=2 SV=1	GO:0005886(plasma membrane);GO:0005525(GTP binding);GO:0015031(protein transport);GO:0007264(small GTPase mediated signal transduction)	-	[R] General function prediction only	-	4	147-167	Y	84.2925	158	1	1	4	1
cme-MIR319c-p3_2ss19TG20TA	AAGAAAAAGAAAAGAAAAGA	comp8538_c0	sp|Q9LQ32|GXM3_ARATH Glucuronoxylan 4-O-methyltransferase 3 OS=Arabidopsis thaliana GN=GXM3 PE=1 SV=1	-	-	-	GXM3	4	487-505	Y	168.585	496	2	2	2	1
cpa-MIR393-p5	TATATATATATATGTGTGTGTG	comp15943_c0	sp|O64640|CXE8_ARATH Probable carboxylesterase 8 OS=Arabidopsis thaliana GN=CXE8 PE=2 SV=1	GO:0004091(carboxylesterase activity);GO:0080030(methyl indole-3-acetate esterase activity);GO:0080032(methyl jasmonate esterase activity);GO:0080031(methyl salicylate esterase activity)	-	[V] Defense mechanisms	CXE8	1.5	1097-1118	Y	421.463	1109	5	5	2	0.705256
cpa-MIR393-p5	TATATATATATATGTGTGTGTG	comp17890_c0	-	-	-	-	-	2.5	928-948	Y	337.17	939	4	4	2	0.782827
cpa-MIR393-p5	TATATATATATATGTGTGTGTG	comp17025_c0	sp|Q8W034|RNP1_ARATH Heterogeneous nuclear ribonucleoprotein 1 OS=Arabidopsis thaliana GN=RNP1 PE=1 SV=1	-	-	[A] RNA processing and modification	RNP1	4	111-132	Y	84.2925	123	1	1	4	0.995754
cpa-MIR393-p5	TATATATATATATGTGTGTGTG	comp19547_c0	sp|Q9LYJ9|RH46_ARATH DEAD-box ATP-dependent RNA helicase 46 OS=Arabidopsis thaliana GN=RH46 PE=2 SV=2	GO:0005524(ATP binding);GO:0008026(ATP-dependent helicase activity);GO:0003723(RNA binding)	ko04622(RIG-I-like receptor signaling pathway)	[A] RNA processing and modification	RH46	4	63-84	Y	168.585	75	2	2	2	0.993183
cpa-MIR393-p5	TATATATATATATGTGTGTGTG	comp17686_c0	sp|P47926|RSI1_SOLLC Protein RSI-1 OS=Solanum lycopersicum GN=RSI-1 PE=2 SV=1	GO:0005576(extracellular region)	-	-	RSI-1	4	56-77	Y	252.878	68	3	3	2	0.993183
cpa-MIR393-p5	TATATATATATATGTGTGTGTG	comp22420_c0	sp|O23066|C86A2_ARATH Cytochrome P450 86A2 OS=Arabidopsis thaliana GN=CYP86A2 PE=2 SV=1	GO:0016021(integral to membrane);GO:0018685(alkane 1-monooxygenase activity);GO:0009055(electron carrier activity);GO:0020037(heme binding);GO:0005515(protein binding);GO:0006631(fatty acid metabolic process)	ko00361(gamma-Hexachlorocyclohexane degradation);ko00626(Naphthalene and anthracene degradation);ko00903(Limonene and pinene degradation);ko00945(Stilbenoid, diarylheptanoid and gingerol biosynthesis)	[Q] Secondary metabolites biosynthesis, transport and catabolism ;[I] Lipid transport and metabolism	CYP86A2	1.5	1858-1879	Y	2613.07	1870	31	31	2	0.705256
cpa-miR8155_L-1	AACCTGGCTCTGATACCA	comp20011_c0	-	-	-	-	-	4	624-640	Y	84.2925	631	1	1	4	0.995754
cre-MIR1144a-p3_1ss16AT	TGCTGGTGGTGGTGGTGG	comp11209_c0	sp|Q9C660|PEK10_ARATH Proline-rich receptor-like protein kinase PERK10 OS=Arabidopsis thaliana GN=PERK10 PE=1 SV=2	GO:0016021(integral to membrane);GO:0005886(plasma membrane);GO:0005524(ATP binding);GO:0004674(protein serine/threonine kinase activity)	-	[O] Posttranslational modification, protein turnover, chaperones	PERK10	2	1174-1191	Y	84.2925	1182	1	1	4	1
cre-MIR1144a-p3_1ss16AT	TGCTGGTGGTGGTGGTGG	comp10634_c0	sp|Q9SLN1|FPP7_ARATH Filament-like plant protein 7 OS=Arabidopsis thaliana GN=FPP7 PE=3 SV=2	-	-	-	FPP7	2	1927-1944	Y	84.2925	1935	1	1	4	1
cre-MIR1144a-p3_1ss16AT	TGCTGGTGGTGGTGGTGG	comp10515_c0	-	-	-	-	-	2.5	153-170	Y	84.2925	161	1	1	4	1
cre-MIR1144a-p3_1ss16AT	TGCTGGTGGTGGTGGTGG	comp12776_c0	sp|Q40554|EIF3A_TOBAC Eukaryotic translation initiation factor 3 subunit A OS=Nicotiana tabacum GN=TIF3A1 PE=2 SV=1	GO:0005737(cytoplasm);GO:0003743(translation initiation factor activity)	-	[J] Translation, ribosomal structure and biogenesis	TIF3A1	3.5	2936-2953	Y	337.17	2944	4	4	2	1
cre-MIR1144a-p3_1ss16AT	TGCTGGTGGTGGTGGTGG	comp11677_c0	sp|Q76NV1|DYRK1_DICDI Probable serine/threonine-protein kinase dyrk1 OS=Dictyostelium discoideum GN=dyrk1 PE=3 SV=1	GO:0005615(extracellular space);GO:0005524(ATP binding);GO:0004674(protein serine/threonine kinase activity);GO:0004712(protein serine/threonine/tyrosine kinase activity)	-	-	dyrk1	4	152-169	Y	84.2925	160	1	1	4	1
cre-MIR1144a-p3_1ss16AT	TGCTGGTGGTGGTGGTGG	comp11497_c0	sp|Q9ZQ96|U73C3_ARATH UDP-glycosyltransferase 73C3 OS=Arabidopsis thaliana GN=UGT73C3 PE=2 SV=1	GO:0016758(transferase activity, transferring hexosyl groups)	-	[G] Carbohydrate transport and metabolism ;[C] Energy production and conversion	UGT73C3	4	414-431	Y	168.585	422	2	2	2	1
cre-MIR1144a-p3_1ss16AT	TGCTGGTGGTGGTGGTGG	comp15272_c0	-	-	-	-	-	2	546-563	Y	252.878	554	3	3	2	1
cre-MIR1144a-p3_1ss16AT	TGCTGGTGGTGGTGGTGG	comp13455_c0	-	-	-	-	-	3.5	100-117	Y	84.2925	108	1	1	4	1
cre-MIR1144a-p3_1ss16AT	TGCTGGTGGTGGTGGTGG	comp13324_c0	-	-	-	-	-	3.5	1303-1321	Y	84.2925	1312	1	1	4	1
cre-MIR1144a-p3_1ss16AT	TGCTGGTGGTGGTGGTGG	comp14930_c0	sp|P12858|G3PA_PEA Glyceraldehyde-3-phosphate dehydrogenase A, chloroplastic OS=Pisum sativum GN=GAPA PE=2 SV=2	GO:0009507(chloroplast);GO:0047100(glyceraldehyde-3-phosphate dehydrogenase (NADP+) (phosphorylating) activity);GO:0051287(NAD binding);GO:0006006(glucose metabolic process);GO:0019253(reductive pentose-phosphate cycle)	ko00710(Carbon fixation in photosynthetic organisms)	[G] Carbohydrate transport and metabolism	GAPA	4	785-802	Y	590.048	793	7	7	2	1
cre-MIR1144a-p3_1ss16AT	TGCTGGTGGTGGTGGTGG	comp19829_c0	-	-	-	-	-	2	436-453	Y	1938.73	444	23	23	2	1
cre-MIR1144a-p3_1ss16AT	TGCTGGTGGTGGTGGTGG	comp20376_c0	sp|O49931|TIC55_PEA Protein TIC 55, chloroplastic OS=Pisum sativum GN=TIC55 PE=1 SV=1	GO:0051537(2 iron, 2 sulfur cluster binding);GO:0010277(chlorophyllide a oxygenase [overall] activity);GO:0046872(metal ion binding)	-	-	TIC55	3	155-172	Y	84.2925	163	1	1	4	1
cre-MIR1144a-p3_1ss16AT	TGCTGGTGGTGGTGGTGG	comp18683_c0	sp|Q9Y3S1|WNK2_HUMAN Serine/threonine-protein kinase WNK2 OS=Homo sapiens GN=WNK2 PE=1 SV=4	GO:0005524(ATP binding);GO:0004674(protein serine/threonine kinase activity);GO:0007243(intracellular protein kinase cascade)	-	[T] Signal transduction mechanisms	WNK2	3.5	70-87	Y	168.585	78	2	2	3	0.871948
cre-MIR1144a-p3_1ss16AT	TGCTGGTGGTGGTGGTGG	comp16971_c0	-	-	-	-	-	3.5	88-105	Y	84.2925	96	1	1	4	1
cre-MIR1144a-p3_1ss16AT	TGCTGGTGGTGGTGGTGG	comp19359_c0	sp|Q3UZ01|RBM40_MOUSE RNA-binding protein 40 OS=Mus musculus GN=Rnpc3 PE=2 SV=2	GO:0005689(U12-type spliceosomal complex);GO:0000166(nucleotide binding);GO:0003723(RNA binding)	-	[A] RNA processing and modification	Rnpc3	3.5	958-975	Y	84.2925	966	1	1	4	1
cre-MIR1144a-p3_1ss16AT	TGCTGGTGGTGGTGGTGG	comp17271_c0	sp|Q9SN46|LRX5_ARATH Leucine-rich repeat extensin-like protein 5 OS=Arabidopsis thaliana GN=LRX5 PE=2 SV=2	GO:0005618(cell wall);GO:0005576(extracellular region);GO:0009506(plasmodesma);GO:0007047(cellular cell wall organization)	-	-	LRX5	4	2-19	Y	505.755	10	6	6	3	0.976217
cre-MIR1144a-p3_1ss16AT	TGCTGGTGGTGGTGGTGG	comp16911_c0	-	-	-	[P] Inorganic ion transport and metabolism	-	4	883-899	Y	84.2925	891	1	1	4	1
cre-MIR1144a-p3_1ss16AT	TGCTGGTGGTGGTGGTGG	comp19797_c0	sp|Q94G16|TATB_PEA Sec-independent protein translocase protein TATB, chloroplastic OS=Pisum sativum GN=TATB PE=1 SV=1	-	ko03060(Protein export);ko03070(Bacterial secretion system)	-	TATB	4	574-592	Y	84.2925	583	1	1	4	1
cre-MIR1144a-p3_1ss16AT	TGCTGGTGGTGGTGGTGG	comp23205_c0	sp|Q9LK03|PERK2_ARATH Proline-rich receptor-like protein kinase PERK2 OS=Arabidopsis thaliana GN=PERK2 PE=2 SV=3	GO:0016021(integral to membrane);GO:0005886(plasma membrane);GO:0005524(ATP binding);GO:0004674(protein serine/threonine kinase activity);GO:0004872(receptor activity)	ko00230(Purine metabolism);ko00240(Pyrimidine metabolism);ko03020(RNA polymerase);ko05016(Huntington's disease)	-	PERK2	2	866-883	Y	421.463	874	5	5	2	1
cre-MIR1144a-p3_1ss16AT	TGCTGGTGGTGGTGGTGG	comp22371_c0	sp|Q39204|RAP1_ARATH Transcription factor MYC2 OS=Arabidopsis thaliana GN=RAP1 PE=1 SV=2	GO:0005634(nucleus);GO:0003677(DNA binding);GO:0005515(protein binding);GO:0009738(abscisic acid mediated signaling pathway);GO:0009963(positive regulation of flavonoid biosynthetic process);GO:0045893(positive regulation of transcription, DNA-dependent);GO:2000068(regulation of defense response to insect);GO:0051090(regulation of sequence-specific DNA binding transcription factor activity);GO:00…	-	-	RAP1	2	1282-1299	Y	84.2925	1290	1	1	4	1
cre-MIR1144a-p3_1ss16AT	TGCTGGTGGTGGTGGTGG	comp29815_c0	sp|Q9C660|PEK10_ARATH Proline-rich receptor-like protein kinase PERK10 OS=Arabidopsis thaliana GN=PERK10 PE=1 SV=2	GO:0016021(integral to membrane);GO:0005886(plasma membrane);GO:0005524(ATP binding);GO:0004674(protein serine/threonine kinase activity)	-	[T] Signal transduction mechanisms	PERK10	2	2-19	Y	84.2925	10	1	1	4	1
cre-MIR1144a-p3_1ss16AT	TGCTGGTGGTGGTGGTGG	comp22996_c0	sp|Q9T0K5|LRX3_ARATH Leucine-rich repeat extensin-like protein 3 OS=Arabidopsis thaliana GN=LRX3 PE=1 SV=1	GO:0005576(extracellular region);GO:0009505(plant-type cell wall);GO:0009506(plasmodesma);GO:0005515(protein binding);GO:0007047(cellular cell wall organization)	ko00230(Purine metabolism);ko00240(Pyrimidine metabolism);ko03020(RNA polymerase);ko05016(Huntington's disease)	-	LRX3	2	1579-1596	Y	590.048	1587	7	7	2	1
cre-MIR1144a-p3_1ss16AT	TGCTGGTGGTGGTGGTGG	comp21218_c0	sp|Q9C9Z1|ZTP50_ARATH Putative zinc transporter At3g08650 OS=Arabidopsis thaliana GN=At3g08650 PE=2 SV=2	GO:0016021(integral to membrane);GO:0046873(metal ion transmembrane transporter activity);GO:0006829(zinc ion transport)	-	[P] Inorganic ion transport and metabolism	At3g08650	2.5	1881-1898	Y	84.2925	1889	1	1	4	1
cre-MIR1144a-p3_1ss16AT	TGCTGGTGGTGGTGGTGG	comp22477_c0	-	-	-	-	-	2.5	399-416	Y	168.585	407	2	2	2	1
cre-MIR1144a-p3_1ss16AT	TGCTGGTGGTGGTGGTGG	comp22577_c0	sp|Q6YU51|DXS2_ORYSJ Probable 1-deoxy-D-xylulose-5-phosphate synthase 2, chloroplastic OS=Oryza sativa subsp. japonica GN=Os07g0190000 PE=2 SV=1	-	ko00900(Terpenoid backbone biosynthesis)	[G] Carbohydrate transport and metabolism	Os07g0190000	3	114-131	Y	84.2925	122	1	1	4	1
cre-MIR1144a-p3_1ss16AT	TGCTGGTGGTGGTGGTGG	comp23137_c0	sp|O48963|PHOT1_ARATH Phototropin-1 OS=Arabidopsis thaliana GN=PHOT1 PE=1 SV=1	GO:0009898(internal side of plasma membrane);GO:0005773(vacuole);GO:0005524(ATP binding);GO:0009882(blue light photoreceptor activity);GO:0010181(FMN binding);GO:0042802(identical protein binding);GO:0004674(protein serine/threonine kinase activity);GO:0000155(two-component sensor activity);GO:0009904(chloroplast accumulation movement);GO:0009903(chloroplast avoidance movement);GO:0010362(negativ…	-	-	PHOT1	3	707-724	Y	84.2925	715	1	1	4	1
cre-MIR1144a-p3_1ss16AT	TGCTGGTGGTGGTGGTGG	comp23221_c0	sp|Q9SB63|MOS1_ARATH Protein MODIFIER OF SNC1 1 OS=Arabidopsis thaliana GN=MOS1 PE=1 SV=2	GO:0016568(chromatin modification);GO:0040029(regulation of gene expression, epigenetic)	-	-	MOS1	3	3975-3992	Y	84.2925	3983	1	1	4	1
cre-MIR1144a-p3_1ss16AT	TGCTGGTGGTGGTGGTGG	comp21797_c0	sp|Q9LUW6|RH9_ARATH DEAD-box ATP-dependent RNA helicase 9 OS=Arabidopsis thaliana GN=RH9 PE=2 SV=1	GO:0043234(protein complex);GO:0005524(ATP binding);GO:0008026(ATP-dependent helicase activity);GO:0003677(DNA binding);GO:0003723(RNA binding);GO:0009409(response to cold);GO:0009651(response to salt stress);GO:0009414(response to water deprivation)	ko04622(RIG-I-like receptor signaling pathway)	[A] RNA processing and modification	RH9	3	1948-1965	Y	84.2925	1956	1	1	4	1
cre-MIR1144a-p3_1ss16AT	TGCTGGTGGTGGTGGTGG	comp20632_c0	-	-	-	-	-	4	118-135	Y	49311.1	126	585	585	2	1
cre-MIR1144a-p3_1ss16AT	TGCTGGTGGTGGTGGTGG	comp22602_c0	sp|O81832|Y4729_ARATH G-type lectin S-receptor-like serine/threonine-protein kinase At4g27290 OS=Arabidopsis thaliana GN=At4g27290 PE=3 SV=4	GO:0016021(integral to membrane);GO:0044459(plasma membrane part);GO:0005524(ATP binding);GO:0005516(calmodulin binding);GO:0004674(protein serine/threonine kinase activity);GO:0004872(receptor activity);GO:0005529(sugar binding);GO:0048544(recognition of pollen)	-	-	At4g27290	4	279-296	Y	84.2925	287	1	1	4	1
cre-MIR1144a-p3_1ss16AT	TGCTGGTGGTGGTGGTGG	comp22160_c0	sp|Q9FXT6|PEX14_ARATH Peroxisomal membrane protein PEX14 OS=Arabidopsis thaliana GN=PEX14 PE=1 SV=2	GO:0016021(integral to membrane);GO:0005778(peroxisomal membrane);GO:0007031(peroxisome organization);GO:0015031(protein transport);GO:0055085(transmembrane transport)	-	[M] Cell wall/membrane/envelope biogenesis ;[O] Posttranslational modification, protein turnover, chaperones ;[U] Intracellular trafficking, secretion, and vesicular transport	PEX14	4	1168-1185	Y	168.585	1176	2	2	2	1
cre-MIR1144a-p3_1ss16AT	TGCTGGTGGTGGTGGTGG	comp25066_c0	sp|P03641|F_BPPHS Capsid protein F OS=Enterobacteria phage phiX174 (Isolate Sanger) GN=F PE=1 SV=2	GO:0030430(host cell cytoplasm);GO:0019028(viral capsid);GO:0005198(structural molecule activity)	-	-	F	4	2585-2602	Y	590.048	2593	7	7	2	1
cre-MIR1144a-p3_1ss16AT	TGCTGGTGGTGGTGGTGG	comp20727_c0	sp|Q39010|KSG6_ARATH Shaggy-related protein kinase zeta OS=Arabidopsis thaliana GN=ASK6 PE=2 SV=2	GO:0005524(ATP binding);GO:0004674(protein serine/threonine kinase activity);GO:0009742(brassinosteroid mediated signaling pathway);GO:0032880(regulation of protein localization)	-	[G] Carbohydrate transport and metabolism	ASK6	4	135-152	Y	84.2925	143	1	1	4	1
cre-MIR1144a-p3_1ss16AT	TGCTGGTGGTGGTGGTGG	comp21274_c0	-	-	-	-	-	4	876-893	Y	84.2925	884	1	1	4	1
cre-MIR1144a-p3_1ss16AT	TGCTGGTGGTGGTGGTGG	comp23543_c0	-	-	-	-	-	4	367-385	Y	337.17	375	4	4	2	1
cre-MIR1144a-p3_1ss16AT	TGCTGGTGGTGGTGGTGG	comp21535_c0	sp|Q01197|E6_GOSHI Protein E6 OS=Gossypium hirsutum GN=E6 PE=2 SV=1	GO:0005618(cell wall);GO:0005576(extracellular region)	-	-	E6	4	703-719	Y	168.585	710	2	2	2	1
cre-MIR1144a-p3_1ss16AT	TGCTGGTGGTGGTGGTGG	comp22207_c0	sp|Q9M354|AGD6_ARATH Probable ADP-ribosylation factor GTPase-activating protein AGD6 OS=Arabidopsis thaliana GN=AGD6 PE=1 SV=1	GO:0005829(cytosol);GO:0005634(nucleus);GO:0008060(ARF GTPase activator activity);GO:0008270(zinc ion binding);GO:0032312(regulation of ARF GTPase activity)	ko04144(Endocytosis)	[T] Signal transduction mechanisms ;[U] Intracellular trafficking, secretion, and vesicular transport ;[Z] Cytoskeleton	AGD6	4	998-1014	Y	168.585	1005	2	2	2	1
cre-MIR1144a-p3_1ss16AT	TGCTGGTGGTGGTGGTGG	comp35487_c0	sp|Q9FX53|TGT1_ARATH Trihelix transcription factor GT-1 OS=Arabidopsis thaliana GN=GT-1 PE=1 SV=1	GO:0005634(nucleus);GO:0042802(identical protein binding);GO:0043565(sequence-specific DNA binding);GO:0003700(sequence-specific DNA binding transcription factor activity)	-	[K] Transcription	GT-1	1	235-252	Y	84.2925	243	1	1	4	0.996961
cre-MIR1144a-p3_1ss16AT	TGCTGGTGGTGGTGGTGG	comp6693_c0	sp|Q9LK03|PERK2_ARATH Proline-rich receptor-like protein kinase PERK2 OS=Arabidopsis thaliana GN=PERK2 PE=2 SV=3	GO:0016021(integral to membrane);GO:0005886(plasma membrane);GO:0005524(ATP binding);GO:0004674(protein serine/threonine kinase activity);GO:0004872(receptor activity)	-	[T] Signal transduction mechanisms	PERK2	2	104-121	Y	84.2925	112	1	1	4	1
cre-MIR1144a-p3_1ss16AT	TGCTGGTGGTGGTGGTGG	comp5748_c0	sp|Q9M2Z4|MSBP2_ARATH Membrane steroid-binding protein 2 OS=Arabidopsis thaliana GN=MSBP2 PE=1 SV=1	GO:0009535(chloroplast thylakoid membrane);GO:0016021(integral to membrane);GO:0005634(nucleus);GO:0005886(plasma membrane);GO:0020037(heme binding);GO:0005496(steroid binding)	-	[R] General function prediction only	MSBP2	2.5	639-656	Y	674.34	647	8	8	2	1
cre-MIR1144a-p3_1ss16AT	TGCTGGTGGTGGTGGTGG	comp32887_c0	sp|O24308|TOP2_PEA DNA topoisomerase 2 OS=Pisum sativum GN=TOP2 PE=2 SV=1	GO:0005694(chromosome);GO:0005524(ATP binding);GO:0003918(DNA topoisomerase (ATP-hydrolyzing) activity);GO:0006265(DNA topological change);GO:0006355(regulation of transcription, DNA-dependent)	-	[B] Chromatin structure and dynamics	TOP2	2.5	500-517	Y	84.2925	508	1	1	4	1
cre-MIR1144a-p3_1ss16AT	TGCTGGTGGTGGTGGTGG	comp6114_c0	sp|Q9LX31|GUN4C_ARATH Tetrapyrrole-binding protein, chloroplastic OS=Arabidopsis thaliana GN=GUN4 PE=1 SV=1	GO:0031969(chloroplast membrane);GO:0019899(enzyme binding);GO:0046906(tetrapyrrole binding);GO:0015995(chlorophyll biosynthetic process);GO:0010019(chloroplast-nucleus signaling pathway);GO:0043085(positive regulation of catalytic activity)	-	-	GUN4	3	65-82	Y	168.585	73	2	2	2	1
cre-MIR1144a-p3_1ss16AT	TGCTGGTGGTGGTGGTGG	comp4090_c0	sp|Q94A73|Y5656_ARATH BTB/POZ domain-containing protein At5g66560 OS=Arabidopsis thaliana GN=At5g66560 PE=2 SV=2	GO:0005886(plasma membrane);GO:0004871(signal transducer activity);GO:0009416(response to light stimulus)	-	-	At5g66560	3.5	1869-1886	Y	252.878	1877	3	3	2	1
cre-MIR1144a-p3_1ss16AT	TGCTGGTGGTGGTGGTGG	comp6865_c0	-	-	-	-	-	2.5	204-222	Y	421.463	212	5	5	2	1
cre-MIR1144a-p3_1ss16AT	TGCTGGTGGTGGTGGTGG	comp7803_c0	sp|Q9SEZ1|HB29_ARATH Transcription factor HB29 OS=Arabidopsis thaliana GN=HB29 PE=1 SV=1	-	-	-	HB29	4	670-687	Y	84.2925	678	1	1	4	1
cre-MIR1144a-p3_1ss16AT	TGCTGGTGGTGGTGGTGG	comp8061_c0	sp|O04209|CLC2_ARATH Clathrin light chain 2 OS=Arabidopsis thaliana GN=CLC2 PE=1 SV=1	-	-	-	CLC2	4	906-923	Y	168.585	914	2	2	3	0.976217
cre-MIR1144a-p3_1ss16AT	TGCTGGTGGTGGTGGTGG	comp999_c0	sp|Q9SJZ3|PP169_ARATH Pentatricopeptide repeat-containing protein At2g22410, mitochondrial OS=Arabidopsis thaliana GN=PCMP-E28 PE=2 SV=1	GO:0005739(mitochondrion);GO:0005488(binding)	-	[R] General function prediction only	PCMP-E28	2	135-152	Y	84.2925	143	1	1	4	1
csi-miR164	TGGAGAAGCAGGGCACGTGCA	comp13439_c0	sp|Q9FLJ2|NC100_ARATH NAC domain-containing protein 100 OS=Arabidopsis thaliana GN=NAC100 PE=2 SV=1	GO:0005634(nucleus);GO:0003677(DNA binding);GO:0006355(regulation of transcription, DNA-dependent);GO:0006351(transcription, DNA-dependent)	-	-	NAC100	1.5	927-947	Y	337.17	938	4	4	0	0.00871622
csi-miR164	TGGAGAAGCAGGGCACGTGCA	comp6569_c0	sp|Q84TE6|NAC22_ARATH NAC domain-containing protein 21/22 OS=Arabidopsis thaliana GN=NAC021 PE=1 SV=2	GO:0005634(nucleus);GO:0003677(DNA binding);GO:0003700(sequence-specific DNA binding transcription factor activity);GO:0009734(auxin mediated signaling pathway);GO:0048527(lateral root development);GO:0010072(primary shoot apical meristem specification)	-	-	NAC021	2	648-668	Y	10705.1	659	127	127	0	0.00799278
csi-miR164	TGGAGAAGCAGGGCACGTGCA	comp66055_c0	sp|Q9FLJ2|NC100_ARATH NAC domain-containing protein 100 OS=Arabidopsis thaliana GN=NAC100 PE=2 SV=1	GO:0005634(nucleus);GO:0003677(DNA binding);GO:0006355(regulation of transcription, DNA-dependent);GO:0006351(transcription, DNA-dependent)	-	-	NAC100	4	375-395	Y	168.585	386	2	2	2	0.656629
csi-MIR164-p3	TGTGTGTGTGTGTGTGTG	comp18090_c0	sp|Q40901|DEF_PETIN Defensin-like protein OS=Petunia integrifolia PE=2 SV=1	GO:0005576(extracellular region);GO:0050832(defense response to fungus);GO:0031640(killing of cells of other organism)	-	-	-	4	211-228	Y	84.2925	219	1	1	4	0.999998
csi-MIR164-p3	TGTGTGTGTGTGTGTGTG	comp18514_c0	-	-	-	-	-	4	76-93	Y	168.585	84	2	2	2	0.999995
csi-MIR164-p3	TGTGTGTGTGTGTGTGTG	comp18261_c1	sp|Q9M2K6|E13L1_ARATH Glucan endo-1,3-beta-glucosidase-like protein 1 OS=Arabidopsis thaliana GN=At3g58100 PE=1 SV=2	GO:0046658(anchored to plasma membrane);GO:0009506(plasmodesma)	-	-	At3g58100	4	53-70	Y	84.2925	61	1	1	4	0.999998
csi-MIR164-p3	TGTGTGTGTGTGTGTGTG	comp21526_c0	sp|Q7XTQ5|MEX1_ORYSJ Maltose excess protein 1-like, chloroplastic OS=Oryza sativa subsp. japonica GN=Os04g0602400 PE=2 SV=2	GO:0009706(chloroplast inner membrane);GO:0016021(integral to membrane);GO:0000023(maltose metabolic process)	-	-	Os04g0602400	2.5	93-110	Y	168.585	101	2	2	2	0.869461
csi-MIR164-p3	TGTGTGTGTGTGTGTGTG	comp22261_c0	sp|P54122|RNJ_CORGL Ribonuclease J OS=Corynebacterium glutamicum (strain ATCC 13032 / DSM 20300 / JCM 1318 / LMG 3730 / NCIMB 10025) GN=Cgl1970 PE=3 SV=2	GO:0005737(cytoplasm);GO:0004519(endonuclease activity);GO:0046872(metal ion binding);GO:0003723(RNA binding)	-	[A] RNA processing and modification	Cgl1970	3.5	214-230	Y	84.2925	221	1	1	4	0.996961
csi-MIR164-p3	TGTGTGTGTGTGTGTGTG	comp21596_c0	sp|Q8VZF1|AEE7_ARATH Acetate/butyrate--CoA ligase AAE7, peroxisomal OS=Arabidopsis thaliana GN=AAE7 PE=1 SV=1	-	-	[I] Lipid transport and metabolism	AAE7	4	48-65	Y	84.2925	56	1	1	4	0.999998
csi-MIR164-p3	TGTGTGTGTGTGTGTGTG	comp21508_c0	sp|P42158|KC1D_ARATH Casein kinase I isoform delta-like OS=Arabidopsis thaliana GN=At4g26100 PE=2 SV=2	GO:0005737(cytoplasm);GO:0009506(plasmodesma);GO:0005524(ATP binding);GO:0004674(protein serine/threonine kinase activity)	-	[T] Signal transduction mechanisms	At4g26100	4	1171-1188	Y	168.585	1179	2	2	2	0.999995
csi-MIR164-p5_2ss14CG22CA	TGTGTGTGTGTGTGTGTGTATA	comp16828_c0	-	-	-	[K] Transcription	-	3.5	246-268	Y	84.2925	259	1	1	4	0.892396
csi-miR171b_L-1	GAGCCGAATCAATATCACTC	comp16652_c0	sp|Q9T041|MAPT_ARATH Microtubule-associated protein TORTIFOLIA1 OS=Arabidopsis thaliana GN=TOR1 PE=1 SV=2	GO:0010005(cortical microtubule, transverse to long axis);GO:0008017(microtubule binding);GO:0010031(circumnutation);GO:0007275(multicellular organismal development);GO:0009826(unidimensional cell growth)	-	-	TOR1	3	750-769	Y	84.2925	760	1	1	4	0.394434
csi-MIR530a-p3_1ss8AG	AACTCGAGAGCATGAAGG	comp16530_c0	sp|Q5JK68|CDKC2_ORYSJ Cyclin-dependent kinase C-2 OS=Oryza sativa subsp. japonica GN=CDKC-2 PE=2 SV=1	GO:0005524(ATP binding);GO:0004693(cyclin-dependent protein kinase activity);GO:0008353(RNA polymerase II carboxy-terminal domain kinase activity)	-	[D] Cell cycle control, cell division, chromosome partitioning	CDKC-2	2.5	1049-1066	Y	84.2925	1057	1	1	4	0.42726
csi-MIR530a-p3_1ss8AG	AACTCGAGAGCATGAAGG	comp22348_c0	sp|Q9C6D2|MTK_ARATH Methylthioribose kinase OS=Arabidopsis thaliana GN=MTK PE=1 SV=1	GO:0005829(cytosol);GO:0005524(ATP binding);GO:0042802(identical protein binding);GO:0046522(S-methyl-5-thioribose kinase activity);GO:0071369(cellular response to ethylene stimulus);GO:0071281(cellular response to iron ion);GO:0071732(cellular response to nitric oxide);GO:0019509(L-methionine salvage from methylthioadenosine)	-	-	MTK	4	1264-1281	Y	84.2925	1272	1	1	4	0.995754
ghr-MIR7499-p3_2ss10GC17CG	GGTTAATTCCGTTAACGA	comp22885_c0	sp|Q8VZI8|FTSHA_ARATH ATP-dependent zinc metalloprotease FTSH 10, mitochondrial OS=Arabidopsis thaliana GN=FTSH10 PE=1 SV=1	GO:0009535(chloroplast thylakoid membrane);GO:0016021(integral to membrane);GO:0005743(mitochondrial inner membrane);GO:0005524(ATP binding);GO:0004222(metalloendopeptidase activity);GO:0017111(nucleoside-triphosphatase activity);GO:0008270(zinc ion binding);GO:0030163(protein catabolic process);GO:0006508(proteolysis)	-	[O] Posttranslational modification, protein turnover, chaperones	FTSH10	4	1013-1030	Y	337.17	1021	4	4	2	0.831627
ghr-MIR7499-p3_2ss10GC17CG	GGTTAATTCCGTTAACGA	comp7242_c0	sp|Q96473|VATL_KALDA V-type proton ATPase 16 kDa proteolipid subunit OS=Kalanchoe daigremontiana PE=2 SV=1	GO:0016021(integral to membrane);GO:0033179(proton-transporting V-type ATPase, V0 domain);GO:0005774(vacuolar membrane);GO:0015078(hydrogen ion transmembrane transporter activity);GO:0015991(ATP hydrolysis coupled proton transport)	ko00190(Oxidative phosphorylation);ko04142(Lysosome);ko04145(Phagosome);ko04966(Collecting duct acid secretion);ko05110(Vibrio cholerae infection);ko05120(Epithelial cell signaling in Helicobacter pylori infection)	[C] Energy production and conversion	-	4	349-366	Y	42.1463	357	1	0.5	4	0.857816
gma-MIR156f-p3_1ss12CG	GCTCTCTCTTCGTCTGTCATCA	comp18247_c0	-	-	-	[R] General function prediction only	-	4	811-831	Y	337.17	822	4	4	1	0.0194559
gma-MIR166c-p5_1ss14GC	CCTTCTTCTTCTTCATCTT	comp12600_c0	-	-	-	-	-	3	552-570	Y	84.2925	561	1	1	4	1
gma-MIR166c-p5_1ss14GC	CCTTCTTCTTCTTCATCTT	comp12223_c0	sp|Q9LI74|CHUP1_ARATH Protein CHUP1, chloroplastic OS=Arabidopsis thaliana GN=CHUP1 PE=1 SV=1	GO:0009707(chloroplast outer membrane);GO:0009902(chloroplast relocation)	-	-	CHUP1	3	535-553	Y	168.585	544	2	2	2	1
gma-MIR166c-p5_1ss14GC	CCTTCTTCTTCTTCATCTT	comp12415_c0	sp|Q9Y5K3|PCY1B_HUMAN Choline-phosphate cytidylyltransferase B OS=Homo sapiens GN=PCYT1B PE=1 SV=1	GO:0005783(endoplasmic reticulum);GO:0004105(choline-phosphate cytidylyltransferase activity)	ko00440(Phosphonate and phosphinate metabolism);ko00564(Glycerophospholipid metabolism)	[I] Lipid transport and metabolism	PCYT1B	3	1010-1027	Y	84.2925	1019	1	1	4	1
gma-MIR166c-p5_1ss14GC	CCTTCTTCTTCTTCATCTT	comp12982_c0	sp|Q9M367|BECN1_ARATH Beclin-1-like protein OS=Arabidopsis thaliana GN=At3g61710 PE=2 SV=2	GO:0000407(pre-autophagosomal structure);GO:0000045(autophagic vacuole assembly);GO:0050832(defense response to fungus);GO:0009846(pollen germination);GO:0006623(protein targeting to vacuole)	ko04140(Regulation of autophagy)	[T] Signal transduction mechanisms	At3g61710	3	788-807	Y	168.585	798	2	2	2	1
gma-MIR166c-p5_1ss14GC	CCTTCTTCTTCTTCATCTT	comp11965_c0	-	-	-	-	-	3	331-350	Y	168.585	341	2	2	2	1
gma-MIR166c-p5_1ss14GC	CCTTCTTCTTCTTCATCTT	comp11232_c0	-	-	-	-	-	3.5	1481-1499	Y	84.2925	1490	1	1	4	1
gma-MIR166c-p5_1ss14GC	CCTTCTTCTTCTTCATCTT	comp12521_c0	sp|Q56WH1|TBA3_ARATH Tubulin alpha-3 chain OS=Arabidopsis thaliana GN=TUBA3 PE=2 SV=2	-	ko04145(Phagosome);ko04540(Gap junction);ko05130(Pathogenic Escherichia coli infection)	[Z] Cytoskeleton	TUBA3	4	84-102	Y	84.2925	93	1	1	4	1
gma-MIR166c-p5_1ss14GC	CCTTCTTCTTCTTCATCTT	comp10947_c0	-	-	-	[P] Inorganic ion transport and metabolism	-	4	39-56	Y	168.585	47	2	2	2	1
gma-MIR166c-p5_1ss14GC	CCTTCTTCTTCTTCATCTT	comp12714_c0	-	-	-	-	-	4	182-200	Y	84.2925	191	1	1	4	1
gma-MIR166c-p5_1ss14GC	CCTTCTTCTTCTTCATCTT	comp13172_c0	sp|O49668|PAM68_ARATH Protein PAM68, chloroplastic OS=Arabidopsis thaliana GN=PAM68 PE=1 SV=1	GO:0009535(chloroplast thylakoid membrane);GO:0016021(integral to membrane);GO:0009523(photosystem II);GO:0015979(photosynthesis)	-	-	PAM68	2	14-32	Y	168.585	23	2	2	2	1
gma-MIR166c-p5_1ss14GC	CCTTCTTCTTCTTCATCTT	comp15028_c0	sp|Q9LEB4|RBP45_NICPL Polyadenylate-binding protein RBP45 OS=Nicotiana plumbaginifolia GN=RBP45 PE=1 SV=1	-	-	[R] General function prediction only	RBP45	2	104-122	Y	252.878	113	3	3	2	1
gma-MIR166c-p5_1ss14GC	CCTTCTTCTTCTTCATCTT	comp13554_c0	-	-	-	-	-	3	414-432	Y	252.878	423	3	3	1	0.609755
gma-MIR166c-p5_1ss14GC	CCTTCTTCTTCTTCATCTT	comp14060_c0	sp|O65155|KELP_ARATH RNA polymerase II transcriptional coactivator KELP OS=Arabidopsis thaliana GN=KELP PE=1 SV=1	GO:0005634(nucleus);GO:0003677(DNA binding);GO:0005515(protein binding);GO:0003713(transcription coactivator activity);GO:0006355(regulation of transcription, DNA-dependent);GO:0006351(transcription, DNA-dependent)	-	[K] Transcription	KELP	3	308-326	Y	168.585	317	2	2	2	1
gma-MIR166c-p5_1ss14GC	CCTTCTTCTTCTTCATCTT	comp16475_c0	-	-	-	-	-	3	166-184	Y	84.2925	175	1	1	4	1
gma-MIR166c-p5_1ss14GC	CCTTCTTCTTCTTCATCTT	comp15658_c0	sp|O80377|RSSA_DAUCA 40S ribosomal protein SA OS=Daucus carota GN=179B PE=2 SV=1	GO:0015935(small ribosomal subunit);GO:0003735(structural constituent of ribosome);GO:0006412(translation)	ko03010(Ribosome)	[J] Translation, ribosomal structure and biogenesis	179B	3	279-297	Y	842.925	288	10	10	2	1
gma-MIR166c-p5_1ss14GC	CCTTCTTCTTCTTCATCTT	comp13938_c0	-	-	-	-	-	3.5	261-279	Y	84.2925	270	1	1	4	1
gma-MIR166c-p5_1ss14GC	CCTTCTTCTTCTTCATCTT	comp15243_c0	sp|Q9FY89|VP202_ARATH Vacuolar protein sorting-associated protein 20 homolog 2 OS=Arabidopsis thaliana GN=VPS20.2 PE=1 SV=1	GO:0010008(endosome membrane);GO:0005886(plasma membrane);GO:0015031(protein transport)	ko04144(Endocytosis)	[R] General function prediction only	VPS20.2	3.5	328-346	Y	168.585	337	2	2	2	1
gma-MIR166c-p5_1ss14GC	CCTTCTTCTTCTTCATCTT	comp13789_c0	sp|Q9ZNX9|SIGE_ARATH RNA polymerase sigma factor sigE, chloroplastic/mitochondrial OS=Arabidopsis thaliana GN=SIGE PE=1 SV=1	-	ko03020(RNA polymerase)	-	SIGE	3.5	520-537	Y	84.2925	528	1	1	4	1
gma-MIR166c-p5_1ss14GC	CCTTCTTCTTCTTCATCTT	comp15389_c0	sp|Q39189|RH7_ARATH DEAD-box ATP-dependent RNA helicase 7 OS=Arabidopsis thaliana GN=RH7 PE=1 SV=2	GO:0005730(nucleolus);GO:0005524(ATP binding);GO:0008026(ATP-dependent helicase activity);GO:0003723(RNA binding);GO:0016070(RNA metabolic process)	ko04622(RIG-I-like receptor signaling pathway)	[A] RNA processing and modification	RH7	3.5	273-291	Y	168.585	282	2	2	2	1
gma-MIR166c-p5_1ss14GC	CCTTCTTCTTCTTCATCTT	comp16570_c0	-	-	-	-	-	4	321-339	Y	337.17	330	4	4	2	1
gma-MIR166c-p5_1ss14GC	CCTTCTTCTTCTTCATCTT	comp13672_c0	-	-	-	-	-	4	973-991	Y	84.2925	982	1	1	4	1
gma-MIR166c-p5_1ss14GC	CCTTCTTCTTCTTCATCTT	comp14795_c0	-	-	-	-	-	4	211-229	Y	84.2925	220	1	1	4	1
gma-MIR166c-p5_1ss14GC	CCTTCTTCTTCTTCATCTT	comp16265_c0	-	-	-	-	-	4	908-926	Y	84.2925	917	1	1	4	1
gma-MIR166c-p5_1ss14GC	CCTTCTTCTTCTTCATCTT	comp14419_c0	sp|Q9LD45|BI1_ARATH Bax inhibitor 1 OS=Arabidopsis thaliana GN=BI-1 PE=1 SV=1	GO:0005783(endoplasmic reticulum);GO:0016021(integral to membrane);GO:0005635(nuclear envelope);GO:0005515(protein binding);GO:0006916(anti-apoptosis);GO:0006915(apoptosis);GO:0006983(ER overload response);GO:0009414(response to water deprivation);GO:0000038(very long-chain fatty acid metabolic process)	-	[V] Defense mechanisms	BI-1	4	836-854	Y	252.878	845	3	3	2	1
gma-MIR166c-p5_1ss14GC	CCTTCTTCTTCTTCATCTT	comp15254_c0	sp|Q9MAB3|NOP5B_ARATH Probable nucleolar protein 5-2 OS=Arabidopsis thaliana GN=NOP5-2 PE=2 SV=1	GO:0016020(membrane);GO:0005730(nucleolus);GO:0042254(ribosome biogenesis)	-	[A] RNA processing and modification ;[J] Translation, ribosomal structure and biogenesis	NOP5-2	4	1787-1805	Y	337.17	1796	4	4	2	1
gma-MIR166c-p5_1ss14GC	CCTTCTTCTTCTTCATCTT	comp13892_c0	sp|Q8R050|ERF3A_MOUSE Eukaryotic peptide chain release factor GTP-binding subunit ERF3A OS=Mus musculus GN=Gspt1 PE=1 SV=2	GO:0005525(GTP binding);GO:0003924(GTPase activity);GO:0003747(translation release factor activity);GO:0000184(nuclear-transcribed mRNA catabolic process, nonsense-mediated decay)	-	[J] Translation, ribosomal structure and biogenesis	Gspt1	4	394-411	Y	168.585	403	2	2	2	1
gma-MIR166c-p5_1ss14GC	CCTTCTTCTTCTTCATCTT	comp15389_c0	sp|Q39189|RH7_ARATH DEAD-box ATP-dependent RNA helicase 7 OS=Arabidopsis thaliana GN=RH7 PE=1 SV=2	GO:0005730(nucleolus);GO:0005524(ATP binding);GO:0008026(ATP-dependent helicase activity);GO:0003723(RNA binding);GO:0016070(RNA metabolic process)	ko04622(RIG-I-like receptor signaling pathway)	[A] RNA processing and modification	RH7	4	162-180	Y	168.585	171	2	2	2	1
gma-MIR166c-p5_1ss14GC	CCTTCTTCTTCTTCATCTT	comp16797_c0	-	-	-	[R] General function prediction only	-	1	223-241	Y	84.2925	232	1	1	4	0.999654
gma-MIR166c-p5_1ss14GC	CCTTCTTCTTCTTCATCTT	comp18819_c0	-	-	-	-	-	1.5	322-340	Y	337.17	331	4	4	3	0.247202
gma-MIR166c-p5_1ss14GC	CCTTCTTCTTCTTCATCTT	comp19078_c0	-	-	-	-	-	1.5	464-482	Y	84.2925	473	1	1	4	0.990735
gma-MIR166c-p5_1ss14GC	CCTTCTTCTTCTTCATCTT	comp20330_c0	-	-	-	-	-	2	4-22	Y	168.585	13	2	2	2	1
gma-MIR166c-p5_1ss14GC	CCTTCTTCTTCTTCATCTT	comp19947_c0	-	-	-	-	-	2	50-67	Y	84.2925	58	1	1	4	1
gma-MIR166c-p5_1ss14GC	CCTTCTTCTTCTTCATCTT	comp18545_c0	-	-	-	-	-	2	407-425	Y	168.585	416	2	2	2	1
gma-MIR166c-p5_1ss14GC	CCTTCTTCTTCTTCATCTT	comp18502_c0	-	-	-	-	-	2.5	333-351	Y	168.585	342	2	2	2	1
gma-MIR166c-p5_1ss14GC	CCTTCTTCTTCTTCATCTT	comp18615_c1	-	-	-	-	-	3	669-687	Y	505.755	678	6	6	2	1
gma-MIR166c-p5_1ss14GC	CCTTCTTCTTCTTCATCTT	comp20377_c0	sp|Q9H446|RWDD1_HUMAN RWD domain-containing protein 1 OS=Homo sapiens GN=RWDD1 PE=1 SV=1	GO:0005515(protein binding)	-	[S] Function unknown	RWDD1	3	739-757	Y	168.585	748	2	2	2	1
gma-MIR166c-p5_1ss14GC	CCTTCTTCTTCTTCATCTT	comp19258_c0	sp|P14906|SEC63_YEAST Protein translocation protein SEC63 OS=Saccharomyces cerevisiae (strain ATCC 204508 / S288c) GN=SEC63 PE=1 SV=2	GO:0016021(integral to membrane);GO:0005739(mitochondrion);GO:0005637(nuclear inner membrane);GO:0031207(Sec62/Sec63 complex);GO:0031072(heat shock protein binding);GO:0008565(protein transporter activity);GO:0051082(unfolded protein binding);GO:0046967(cytosol to ER transport);GO:0031204(posttranslational protein targeting to membrane, translocation);GO:0006457(protein folding);GO:0006614(SRP-de…	ko03060(Protein export)	[A] RNA processing and modification	SEC63	3	2222-2240	Y	252.878	2231	3	3	2	1
gma-MIR166c-p5_1ss14GC	CCTTCTTCTTCTTCATCTT	comp19024_c0	-	-	-	[G] Carbohydrate transport and metabolism	-	3	573-591	Y	168.585	582	2	2	2	1
gma-MIR166c-p5_1ss14GC	CCTTCTTCTTCTTCATCTT	comp20390_c0	sp|O94631|MRM1_SCHPO rRNA methyltransferase, mitochondrial OS=Schizosaccharomyces pombe (strain 972 / ATCC 24843) GN=mrm1 PE=3 SV=1	GO:0005783(endoplasmic reticulum);GO:0005739(mitochondrion);GO:0003723(RNA binding);GO:0008989(rRNA (guanine-N1-)-methyltransferase activity)	-	[A] RNA processing and modification	mrm1	3	1-19	Y	252.878	10	3	3	2	1
gma-MIR166c-p5_1ss14GC	CCTTCTTCTTCTTCATCTT	comp19547_c0	sp|Q9LYJ9|RH46_ARATH DEAD-box ATP-dependent RNA helicase 46 OS=Arabidopsis thaliana GN=RH46 PE=2 SV=2	GO:0005524(ATP binding);GO:0008026(ATP-dependent helicase activity);GO:0003723(RNA binding)	ko04622(RIG-I-like receptor signaling pathway)	[A] RNA processing and modification	RH46	3	2311-2329	Y	252.878	2320	3	3	2	1
gma-MIR166c-p5_1ss14GC	CCTTCTTCTTCTTCATCTT	comp19607_c0	sp|Q13435|SF3B2_HUMAN Splicing factor 3B subunit 2 OS=Homo sapiens GN=SF3B2 PE=1 SV=2	GO:0071013(catalytic step 2 spliceosome);GO:0005654(nucleoplasm);GO:0005689(U12-type spliceosomal complex);GO:0003676(nucleic acid binding);GO:0044419(interspecies interaction between organisms);GO:0000398(nuclear mRNA splicing, via spliceosome)	-	[A] RNA processing and modification	SF3B2	3	1321-1339	Y	84.2925	1330	1	1	4	1
gma-MIR166c-p5_1ss14GC	CCTTCTTCTTCTTCATCTT	comp20076_c0	sp|Q10410|YD85_SCHPO Probable ADP-ribosylation factor-binding protein C1F3.05 OS=Schizosaccharomyces pombe (strain 972 / ATCC 24843) GN=SPAC1F3.05 PE=3 SV=1	GO:0030131(clathrin adaptor complex);GO:0005829(cytosol);GO:0005634(nucleus);GO:0005802(trans-Golgi network);GO:0006896(Golgi to vacuole transport);GO:0006886(intracellular protein transport)	-	[U] Intracellular trafficking, secretion, and vesicular transport	SPAC1F3.05	3	1013-1031	Y	84.2925	1022	1	1	4	1
gma-MIR166c-p5_1ss14GC	CCTTCTTCTTCTTCATCTT	comp18953_c0	sp|Q9C551|RH5_ARATH DEAD-box ATP-dependent RNA helicase 5 OS=Arabidopsis thaliana GN=RH5 PE=1 SV=1	GO:0005829(cytosol);GO:0005730(nucleolus);GO:0005524(ATP binding);GO:0008026(ATP-dependent helicase activity);GO:0003723(RNA binding);GO:0006364(rRNA processing)	-	[A] RNA processing and modification	RH5	3	137-155	Y	84.2925	146	1	1	4	1
gma-MIR166c-p5_1ss14GC	CCTTCTTCTTCTTCATCTT	comp20404_c0	sp|Q9SKB2|SBIR1_ARATH Leucine-rich repeat receptor-like serine/threonine/tyrosine-protein kinase SOBIR1 OS=Arabidopsis thaliana GN=SOBIR1 PE=1 SV=1	GO:0016021(integral to membrane);GO:0005886(plasma membrane);GO:0005524(ATP binding);GO:0004674(protein serine/threonine kinase activity);GO:0004714(transmembrane receptor protein tyrosine kinase activity);GO:0006952(defense response);GO:0060862(negative regulation of floral organ abscission);GO:0010942(positive regulation of cell death);GO:0031349(positive regulation of defense response)	-	-	SOBIR1	3	806-824	Y	252.878	815	3	3	2	1
gma-MIR166c-p5_1ss14GC	CCTTCTTCTTCTTCATCTT	comp18051_c0	sp|Q810D6|GRWD1_MOUSE Glutamate-rich WD repeat-containing protein 1 OS=Mus musculus GN=Grwd1 PE=2 SV=2	GO:0005730(nucleolus)	-	[R] General function prediction only	Grwd1	3.5	1225-1243	Y	84.2925	1234	1	1	4	1
gma-MIR166c-p5_1ss14GC	CCTTCTTCTTCTTCATCTT	comp18407_c0	sp|P46297|RS23_FRAAN 40S ribosomal protein S23 OS=Fragaria ananassa GN=RPS23 PE=2 SV=1	GO:0015935(small ribosomal subunit);GO:0003735(structural constituent of ribosome);GO:0006412(translation)	ko03010(Ribosome)	[J] Translation, ribosomal structure and biogenesis	RPS23	3.5	480-498	Y	84.2925	489	1	1	4	1
gma-MIR166c-p5_1ss14GC	CCTTCTTCTTCTTCATCTT	comp16631_c0	sp|Q3UHX2|HAP28_MOUSE 28 kDa heat- and acid-stable phosphoprotein OS=Mus musculus GN=Pdap1 PE=1 SV=1	-	-	[R] General function prediction only	Pdap1	3.5	293-311	Y	674.34	302	8	8	2	1
gma-MIR166c-p5_1ss14GC	CCTTCTTCTTCTTCATCTT	comp18477_c0	sp|O22932|CIPKB_ARATH CBL-interacting serine/threonine-protein kinase 11 OS=Arabidopsis thaliana GN=CIPK11 PE=1 SV=1	GO:0005524(ATP binding);GO:0005515(protein binding);GO:0004674(protein serine/threonine kinase activity);GO:0009268(response to pH);GO:0007165(signal transduction)	-	[T] Signal transduction mechanisms	CIPK11	3.5	1312-1330	Y	505.755	1321	6	6	2	1
gma-MIR166c-p5_1ss14GC	CCTTCTTCTTCTTCATCTT	comp19951_c0	-	-	-	-	-	3.5	626-644	Y	84.2925	635	1	1	4	1
gma-MIR166c-p5_1ss14GC	CCTTCTTCTTCTTCATCTT	comp19941_c0	sp|Q96303|PHT14_ARATH Inorganic phosphate transporter 1-4 OS=Arabidopsis thaliana GN=PHT1-4 PE=1 SV=1	GO:0016021(integral to membrane);GO:0005634(nucleus);GO:0005886(plasma membrane);GO:0009506(plasmodesma);GO:0005773(vacuole);GO:0005315(inorganic phosphate transmembrane transporter activity);GO:0015293(symporter activity);GO:0009737(response to abscisic acid stimulus)	-	[P] Inorganic ion transport and metabolism	PHT1-4	3.5	1748-1766	Y	84.2925	1757	1	1	4	1
gma-MIR166c-p5_1ss14GC	CCTTCTTCTTCTTCATCTT	comp20233_c0	-	-	-	[S] Function unknown	-	3.5	725-743	Y	84.2925	734	1	1	4	1
gma-MIR166c-p5_1ss14GC	CCTTCTTCTTCTTCATCTT	comp18615_c0	-	-	-	-	-	4	63-81	Y	84.2925	72	1	1	4	1
gma-MIR166c-p5_1ss14GC	CCTTCTTCTTCTTCATCTT	comp19280_c0	sp|Q94K41|SDR3B_ARATH Short-chain dehydrogenase reductase 3b OS=Arabidopsis thaliana GN=SDR3b PE=2 SV=1	-	ko00906(Carotenoid biosynthesis)	[R] General function prediction only	SDR3b	4	700-718	Y	84.2925	709	1	1	4	1
gma-MIR166c-p5_1ss14GC	CCTTCTTCTTCTTCATCTT	comp19985_c0	sp|P27323|HS901_ARATH Heat shock protein 90-1 OS=Arabidopsis thaliana GN=HSP90-1 PE=1 SV=3	GO:0005618(cell wall);GO:0005829(cytosol);GO:0005886(plasma membrane);GO:0005524(ATP binding);GO:0051082(unfolded protein binding);GO:0009816(defense response to bacterium, incompatible interaction);GO:0006457(protein folding)	ko04612(Antigen processing and presentation);ko04621(NOD-like receptor signaling pathway);ko04626(Plant-pathogen interaction);ko04914(Progesterone-mediated oocyte maturation);ko05200(Pathways in cancer);ko05215(Prostate cancer)	[O] Posttranslational modification, protein turnover, chaperones	HSP90-1	4	473-491	Y	505.755	482	6	6	2	1
gma-MIR166c-p5_1ss14GC	CCTTCTTCTTCTTCATCTT	comp17103_c0	sp|Q43468|STIP_SOYBN Heat shock protein STI OS=Glycine max GN=STI PE=1 SV=1	GO:0005488(binding);GO:0009408(response to heat);GO:0006986(response to unfolded protein)	ko05020(Prion diseases)	[O] Posttranslational modification, protein turnover, chaperones	STI	4	910-928	Y	168.585	919	2	2	2	1
gma-MIR166c-p5_1ss14GC	CCTTCTTCTTCTTCATCTT	comp17382_c0	-	-	-	-	-	4	229-247	Y	84.2925	238	1	1	4	1
gma-MIR166c-p5_1ss14GC	CCTTCTTCTTCTTCATCTT	comp20268_c0	-	-	-	-	-	4	263-281	Y	84.2925	272	1	1	4	1
gma-MIR166c-p5_1ss14GC	CCTTCTTCTTCTTCATCTT	comp16895_c0	-	-	-	-	-	4	555-572	Y	84.2925	563	1	1	4	1
gma-MIR166c-p5_1ss14GC	CCTTCTTCTTCTTCATCTT	comp23356_c0	sp|Q05D44|IF2P_MOUSE Eukaryotic translation initiation factor 5B OS=Mus musculus GN=Eif5b PE=1 SV=2	GO:0005737(cytoplasm);GO:0005525(GTP binding);GO:0003924(GTPase activity);GO:0003743(translation initiation factor activity)	-	[J] Translation, ribosomal structure and biogenesis	Eif5b	1	1590-1608	Y	168.585	1599	2	2	2	0.99931
gma-MIR166c-p5_1ss14GC	CCTTCTTCTTCTTCATCTT	comp26111_c0	-	-	-	-	-	2	28-46	Y	84.2925	37	1	1	4	1
gma-MIR166c-p5_1ss14GC	CCTTCTTCTTCTTCATCTT	comp22746_c0	sp|Q9DC48|PRP17_MOUSE Pre-mRNA-processing factor 17 OS=Mus musculus GN=Cdc40 PE=1 SV=1	GO:0006397(mRNA processing);GO:0008380(RNA splicing)	-	[S] Function unknown	Cdc40	2	594-612	Y	84.2925	603	1	1	4	1
gma-MIR166c-p5_1ss14GC	CCTTCTTCTTCTTCATCTT	comp21725_c0	sp|Q8H0U8|RH42_ARATH DEAD-box ATP-dependent RNA helicase 42 OS=Arabidopsis thaliana GN=RH42 PE=1 SV=2	GO:0005524(ATP binding);GO:0008026(ATP-dependent helicase activity);GO:0003723(RNA binding)	-	-	RH42	2	3480-3498	Y	252.878	3489	3	3	2	1
gma-MIR166c-p5_1ss14GC	CCTTCTTCTTCTTCATCTT	comp20575_c0	sp|Q43062|PME_PRUPE Pectinesterase/pectinesterase inhibitor PPE8B OS=Prunus persica PE=2 SV=1	GO:0005618(cell wall);GO:0005576(extracellular region);GO:0045330(aspartyl esterase activity);GO:0004857(enzyme inhibitor activity);GO:0030599(pectinesterase activity);GO:0042545(cell wall modification);GO:0007047(cellular cell wall organization)	ko00040(Pentose and glucuronate interconversions);ko00500(Starch and sucrose metabolism)	-	-	2.5	828-846	Y	168.585	837	2	2	2	1
gma-MIR166c-p5_1ss14GC	CCTTCTTCTTCTTCATCTT	comp23174_c0	sp|P40283|H2B11_ARATH Histone H2B.11 OS=Arabidopsis thaliana GN=At5g59910 PE=1 SV=5	GO:0005730(nucleolus);GO:0000786(nucleosome);GO:0003677(DNA binding);GO:0006334(nucleosome assembly)	ko05322(Systemic lupus erythematosus)	[B] Chromatin structure and dynamics	At5g59910	2.5	229-246	Y	252.878	237	3	3	2	1
gma-MIR166c-p5_1ss14GC	CCTTCTTCTTCTTCATCTT	comp22274_c0	-	-	-	-	-	3	424-442	Y	84.2925	433	1	1	4	1
gma-MIR166c-p5_1ss14GC	CCTTCTTCTTCTTCATCTT	comp22007_c0	sp|P28643|FABG_CUPLA 3-oxoacyl-[acyl-carrier-protein] reductase, chloroplastic OS=Cuphea lanceolata GN=CLKR27 PE=2 SV=1	GO:0009507(chloroplast);GO:0004316(3-oxoacyl-[acyl-carrier-protein] reductase (NADPH) activity);GO:0051287(NAD binding);GO:0006633(fatty acid biosynthetic process)	ko00061(Fatty acid biosynthesis);ko01040(Biosynthesis of unsaturated fatty acids)	[I] Lipid transport and metabolism	CLKR27	3	878-896	Y	337.17	887	4	4	2	1
gma-MIR166c-p5_1ss14GC	CCTTCTTCTTCTTCATCTT	comp20692_c0	sp|Q9LD90|CBF5_ARATH H/ACA ribonucleoprotein complex subunit 4 OS=Arabidopsis thaliana GN=CBF5 PE=1 SV=1	GO:0005829(cytosol);GO:0005730(nucleolus);GO:0009506(plasmodesma);GO:0030529(ribonucleoprotein complex);GO:0009982(pseudouridine synthase activity);GO:0003723(RNA binding);GO:0001522(pseudouridine synthesis);GO:0006364(rRNA processing)	-	[S] Function unknown	CBF5	3	482-500	Y	168.585	491	2	2	2	1
gma-MIR166c-p5_1ss14GC	CCTTCTTCTTCTTCATCTT	comp20764_c0	sp|Q94A40|COPA1_ARATH Coatomer subunit alpha-1 OS=Arabidopsis thaliana GN=At1g62020 PE=1 SV=2	GO:0030126(COPI vesicle coat);GO:0005829(cytosol);GO:0005886(plasma membrane);GO:0005198(structural molecule activity);GO:0006886(intracellular protein transport);GO:0016192(vesicle-mediated transport)	ko04080(Neuroactive ligand-receptor interaction)	[U] Intracellular trafficking, secretion, and vesicular transport	At1g62020	3	2725-2743	Y	168.585	2734	2	2	2	1
gma-MIR166c-p5_1ss14GC	CCTTCTTCTTCTTCATCTT	comp21414_c0	sp|O04057|ASPR_CUCPE Aspartic proteinase OS=Cucurbita pepo PE=2 SV=1	GO:0005773(vacuole);GO:0004190(aspartic-type endopeptidase activity);GO:0006629(lipid metabolic process);GO:0006508(proteolysis)	-	[O] Posttranslational modification, protein turnover, chaperones	-	3	813-832	Y	252.878	823	3	3	2	1
gma-MIR166c-p5_1ss14GC	CCTTCTTCTTCTTCATCTT	comp22742_c0	sp|Q9SAC6|GWD1_ARATH Alpha-glucan water dikinase 1, chloroplastic OS=Arabidopsis thaliana GN=GWD1 PE=1 SV=2	GO:0009941(chloroplast envelope);GO:0009570(chloroplast stroma);GO:0005739(mitochondrion);GO:0050521(alpha-glucan, water dikinase activity);GO:0005524(ATP binding);GO:0016874(ligase activity);GO:0046872(metal ion binding);GO:0005515(protein binding);GO:0009631(cold acclimation);GO:0009610(response to symbiotic fungus);GO:0005983(starch catabolic process)	-	-	GWD1	3	4161-4178	Y	337.17	4170	4	4	2	1
gma-MIR166c-p5_1ss14GC	CCTTCTTCTTCTTCATCTT	comp30741_c0	-	-	-	-	-	3	400-419	Y	84.2925	410	1	1	4	1
gma-MIR166c-p5_1ss14GC	CCTTCTTCTTCTTCATCTT	comp22027_c0	sp|Q8RWE8|GGAP1_ARATH GDP-L-galactose phosphorylase 1 OS=Arabidopsis thaliana GN=VTC2 PE=1 SV=1	GO:0005737(cytoplasm);GO:0005634(nucleus);GO:0010475(galactose-1-phosphate guanylyltransferase (GDP) activity);GO:0080048(GDP-D-glucose phosphorylase activity);GO:0010472(GDP-galactose:glucose-1-phosphate guanylyltransferase activity);GO:0010471(GDP-galactose:mannose-1-phosphate guanylyltransferase activity);GO:0010473(GDP-galactose:myoinositol-1-phosphate guanylyltransferase activity);GO:0010474…	-	[R] General function prediction only	VTC2	3.5	1732-1750	Y	1095.8	1741	13	13	2	1
gma-MIR166c-p5_1ss14GC	CCTTCTTCTTCTTCATCTT	comp20522_c0	sp|Q38890|GUN25_ARATH Endoglucanase 25 OS=Arabidopsis thaliana GN=KOR PE=1 SV=1	GO:0009504(cell plate);GO:0005769(early endosome);GO:0005794(Golgi apparatus);GO:0016021(integral to membrane);GO:0005886(plasma membrane);GO:0008810(cellulase activity);GO:0007047(cellular cell wall organization);GO:0030244(cellulose biosynthetic process);GO:0030245(cellulose catabolic process);GO:0043622(cortical microtubule organization);GO:0042538(hyperosmotic salinity response);GO:0009735(re…	ko00500(Starch and sucrose metabolism)	-	KOR	3.5	368-386	Y	168.585	377	2	2	2	1
gma-MIR166c-p5_1ss14GC	CCTTCTTCTTCTTCATCTT	comp21378_c0	sp|Q9AR73|HQGT_RAUSE Hydroquinone glucosyltransferase OS=Rauvolfia serpentina GN=AS PE=1 SV=1	GO:0050505(hydroquinone glucosyltransferase activity)	-	[G] Carbohydrate transport and metabolism ;[C] Energy production and conversion	AS	3.5	1376-1393	Y	84.2925	1384	1	1	4	1
gma-MIR166c-p5_1ss14GC	CCTTCTTCTTCTTCATCTT	comp27741_c0	sp|Q9ZVI6|LOR8_ARATH Protein LURP-one-related 8 OS=Arabidopsis thaliana GN=At2g38640 PE=2 SV=1	-	-	-	At2g38640	4	591-609	Y	84.2925	600	1	1	4	1
gma-MIR166c-p5_1ss14GC	CCTTCTTCTTCTTCATCTT	comp20637_c1	sp|P40782|CYPR1_CYNCA Cyprosin (Fragment) OS=Cynara cardunculus GN=CYPRO1 PE=1 SV=2	GO:0004190(aspartic-type endopeptidase activity);GO:0006629(lipid metabolic process);GO:0006508(proteolysis)	-	[O] Posttranslational modification, protein turnover, chaperones	CYPRO1	4	762-780	Y	84.2925	771	1	1	4	1
gma-MIR166c-p5_1ss14GC	CCTTCTTCTTCTTCATCTT	comp21232_c0	sp|Q10B98|C3H25_ORYSJ Zinc finger CCCH domain-containing protein 25 OS=Oryza sativa subsp. japonica GN=Os03g0826400 PE=2 SV=1	GO:0003677(DNA binding);GO:0000166(nucleotide binding);GO:0003723(RNA binding);GO:0008270(zinc ion binding)	-	[R] General function prediction only	Os03g0826400	4	537-555	Y	168.585	546	2	2	2	1
gma-MIR166c-p5_1ss14GC	CCTTCTTCTTCTTCATCTT	comp24000_c0	-	-	-	-	-	4	326-344	Y	505.755	335	6	6	2	1
gma-MIR166c-p5_1ss14GC	CCTTCTTCTTCTTCATCTT	comp22652_c0	-	-	-	-	-	4	793-811	Y	84.2925	802	1	1	4	1
gma-MIR166c-p5_1ss14GC	CCTTCTTCTTCTTCATCTT	comp21544_c0	sp|Q9SHI7|UBC34_ARATH Ubiquitin-conjugating enzyme E2 34 OS=Arabidopsis thaliana GN=UBC34 PE=2 SV=1	GO:0016021(integral to membrane);GO:0005524(ATP binding);GO:0004842(ubiquitin-protein ligase activity);GO:0006511(ubiquitin-dependent protein catabolic process)	ko04120(Ubiquitin mediated proteolysis);ko05012(Parkinson's disease)	[O] Posttranslational modification, protein turnover, chaperones	UBC34	4	823-842	Y	84.2925	833	1	1	4	1
gma-MIR166c-p5_1ss14GC	CCTTCTTCTTCTTCATCTT	comp20907_c0	sp|P54776|PRS6A_SOLLC 26S protease regulatory subunit 6A homolog OS=Solanum lycopersicum GN=TBP1 PE=2 SV=1	GO:0005737(cytoplasm);GO:0005634(nucleus);GO:0000502(proteasome complex);GO:0005524(ATP binding);GO:0017111(nucleoside-triphosphatase activity);GO:0030163(protein catabolic process)	ko03050(Proteasome)	[O] Posttranslational modification, protein turnover, chaperones	TBP1	4	363-381	Y	168.585	372	2	2	2	1
gma-MIR166c-p5_1ss14GC	CCTTCTTCTTCTTCATCTT	comp23499_c0	sp|Q9LHP1|RL74_ARATH 60S ribosomal protein L7-4 OS=Arabidopsis thaliana GN=RPL7D PE=2 SV=1	GO:0009507(chloroplast);GO:0022625(cytosolic large ribosomal subunit);GO:0016020(membrane);GO:0003735(structural constituent of ribosome);GO:0006412(translation)	ko03010(Ribosome)	[J] Translation, ribosomal structure and biogenesis	RPL7D	4	759-777	Y	1180.1	768	14	14	2	1
gma-MIR166c-p5_1ss14GC	CCTTCTTCTTCTTCATCTT	comp23659_c0	sp|Q5Z676|CML29_ORYSJ Probable calcium-binding protein CML29 OS=Oryza sativa subsp. japonica GN=CML29 PE=2 SV=1	GO:0005509(calcium ion binding)	-	-	CML29	4	307-325	Y	168.585	316	2	2	2	1
gma-MIR166c-p5_1ss14GC	CCTTCTTCTTCTTCATCTT	comp23521_c0	-	-	-	-	-	4	340-358	Y	168.585	349	2	2	2	1
gma-MIR166c-p5_1ss14GC	CCTTCTTCTTCTTCATCTT	comp21590_c0	-	-	-	-	-	4	702-720	Y	84.2925	711	1	1	4	1
gma-MIR166c-p5_1ss14GC	CCTTCTTCTTCTTCATCTT	comp23283_c0	sp|Q6AR60|ARLY_DESPS Argininosuccinate lyase OS=Desulfotalea psychrophila (strain LSv54 / DSM 12343) GN=argH PE=3 SV=1	GO:0005737(cytoplasm);GO:0004056(argininosuccinate lyase activity);GO:0042450(arginine biosynthetic process via ornithine)	ko00250(Alanine, aspartate and glutamate metabolism);ko00330(Arginine and proline metabolism)	-	argH	4	1531-1549	Y	84.2925	1540	1	1	4	1
gma-MIR166c-p5_1ss14GC	CCTTCTTCTTCTTCATCTT	comp23353_c0	sp|Q9QXL2|KI21A_MOUSE Kinesin-like protein KIF21A OS=Mus musculus GN=Kif21a PE=1 SV=2	GO:0030424(axon);GO:0005737(cytoplasm);GO:0030425(dendrite);GO:0005874(microtubule);GO:0005524(ATP binding);GO:0003777(microtubule motor activity);GO:0007018(microtubule-based movement)	-	[K] Transcription	Kif21a	4	1498-1517	Y	252.878	1507	3	3	2	1
gma-MIR166c-p5_1ss14GC	CCTTCTTCTTCTTCATCTT	comp22626_c0	sp|Q6P2Z6|NMD3_XENTR 60S ribosomal export protein NMD3 OS=Xenopus tropicalis GN=nmd3 PE=2 SV=1	GO:0005737(cytoplasm);GO:0005730(nucleolus);GO:0005654(nucleoplasm);GO:0015031(protein transport)	-	[J] Translation, ribosomal structure and biogenesis	nmd3	4	1428-1445	Y	168.585	1437	2	2	2	1
gma-MIR166c-p5_1ss14GC	CCTTCTTCTTCTTCATCTT	comp21554_c0	-	-	-	-	-	4	960-978	Y	252.878	969	3	3	2	1
gma-MIR166c-p5_1ss14GC	CCTTCTTCTTCTTCATCTT	comp5278_c0	sp|Q8BUV8|GP107_MOUSE Protein GPR107 OS=Mus musculus GN=Gpr107 PE=2 SV=2	GO:0016021(integral to membrane)	-	[T] Signal transduction mechanisms	Gpr107	2	973-990	Y	84.2925	981	1	1	4	1
gma-MIR166c-p5_1ss14GC	CCTTCTTCTTCTTCATCTT	comp47498_c0	sp|P33543|TMKL1_ARATH Putative kinase-like protein TMKL1 OS=Arabidopsis thaliana GN=TMKL1 PE=1 SV=1	GO:0016021(integral to membrane);GO:0005886(plasma membrane);GO:0009506(plasmodesma);GO:0005524(ATP binding);GO:0004672(protein kinase activity);GO:0004872(receptor activity)	-	-	TMKL1	2.5	1066-1083	Y	84.2925	1074	1	1	4	1
gma-MIR166c-p5_1ss14GC	CCTTCTTCTTCTTCATCTT	comp4967_c0	-	-	-	-	-	3	4-22	Y	84.2925	13	1	1	4	1
gma-MIR166c-p5_1ss14GC	CCTTCTTCTTCTTCATCTT	comp3780_c0	-	-	-	-	-	3	65-83	Y	84.2925	74	1	1	4	1
gma-MIR166c-p5_1ss14GC	CCTTCTTCTTCTTCATCTT	comp4949_c0	-	-	-	-	-	3.5	492-510	Y	84.2925	501	1	1	4	1
gma-MIR166c-p5_1ss14GC	CCTTCTTCTTCTTCATCTT	comp4325_c0	sp|P10587|MYH11_CHICK Myosin-11 OS=Gallus gallus GN=MYH11 PE=1 SV=4	GO:0030016(myofibril);GO:0032982(myosin filament);GO:0003779(actin binding);GO:0005524(ATP binding);GO:0005516(calmodulin binding);GO:0008307(structural constituent of muscle);GO:0048739(cardiac muscle fiber development);GO:0048251(elastic fiber assembly);GO:0030241(skeletal muscle myosin thick filament assembly);GO:0006939(smooth muscle contraction)	ko04130(SNARE interactions in vesicular transport)	-	MYH11	3.5	172-190	Y	84.2925	181	1	1	4	1
gma-MIR166c-p5_1ss14GC	CCTTCTTCTTCTTCATCTT	comp32839_c0	sp|F4I114|Y1960_ARATH Probable serine/threonine-protein kinase At1g09600 OS=Arabidopsis thaliana GN=At1g09600 PE=2 SV=1	-	-	[D] Cell cycle control, cell division, chromosome partitioning	At1g09600	3.5	600-619	Y	84.2925	609	1	1	4	1
gma-MIR166c-p5_1ss14GC	CCTTCTTCTTCTTCATCTT	comp4585_c0	sp|P42698|DR111_ARATH DNA-damage-repair/toleration protein DRT111, chloroplastic OS=Arabidopsis thaliana GN=DRT111 PE=2 SV=2	GO:0009507(chloroplast);GO:0005634(nucleus);GO:0000166(nucleotide binding);GO:0003723(RNA binding);GO:0006281(DNA repair)	-	[A] RNA processing and modification	DRT111	4	474-492	Y	252.878	483	3	3	2	1
gma-MIR166c-p5_1ss14GC	CCTTCTTCTTCTTCATCTT	comp4662_c0	sp|Q84UQ1|RH42_ORYSJ DEAD-box ATP-dependent RNA helicase 42 OS=Oryza sativa subsp. japonica GN=Os08g0159900 PE=2 SV=1	GO:0005524(ATP binding);GO:0008026(ATP-dependent helicase activity);GO:0003723(RNA binding)	-	[K] Transcription	Os08g0159900	4	328-346	Y	84.2925	337	1	1	4	1
gma-MIR166c-p5_1ss14GC	CCTTCTTCTTCTTCATCTT	comp7126_c0	-	-	-	[A] RNA processing and modification	-	2	415-433	Y	421.463	424	5	5	2	1
gma-MIR166c-p5_1ss14GC	CCTTCTTCTTCTTCATCTT	comp7650_c0	-	-	-	-	-	3	651-669	Y	168.585	660	2	2	2	1
gma-MIR166c-p5_1ss14GC	CCTTCTTCTTCTTCATCTT	comp7820_c0	sp|O65570|VILI4_ARATH Villin-4 OS=Arabidopsis thaliana GN=VLN4 PE=1 SV=1	GO:0005856(cytoskeleton);GO:0005829(cytosol);GO:0051015(actin filament binding);GO:0051764(actin crosslink formation);GO:0051693(actin filament capping);GO:0030042(actin filament depolymerization);GO:0051014(actin filament severing);GO:0016482(cytoplasmic transport);GO:0009737(response to abscisic acid stimulus);GO:0048767(root hair elongation)	ko04666(Fc gamma R-mediated phagocytosis);ko04810(Regulation of actin cytoskeleton)	[Z] Cytoskeleton	VLN4	3	2924-2942	Y	84.2925	2933	1	1	4	1
gma-MIR166c-p5_1ss14GC	CCTTCTTCTTCTTCATCTT	comp7450_c0	sp|Q9M5L0|RL35_EUPES 60S ribosomal protein L35 OS=Euphorbia esula GN=RPL35 PE=2 SV=1	GO:0005840(ribosome);GO:0003735(structural constituent of ribosome);GO:0006412(translation)	ko03010(Ribosome)	[J] Translation, ribosomal structure and biogenesis	RPL35	3.5	373-390	Y	84.2925	381	1	1	4	1
gma-MIR166c-p5_1ss14GC	CCTTCTTCTTCTTCATCTT	comp6974_c0	sp|O49595|HMGB1_ARATH High mobility group B protein 1 OS=Arabidopsis thaliana GN=HMGB1 PE=1 SV=1	GO:0005634(nucleus);GO:0003677(DNA binding)	ko03410(Base excision repair)	[R] General function prediction only	HMGB1	4	593-611	Y	84.2925	602	1	1	4	1
gma-MIR166c-p5_1ss14GC	CCTTCTTCTTCTTCATCTT	comp7597_c0	sp|Q4FUF4|RL23_PSYA2 50S ribosomal protein L23 OS=Psychrobacter arcticus (strain DSM 17307 / 273-4) GN=rplW PE=3 SV=1	GO:0005840(ribosome);GO:0000166(nucleotide binding);GO:0019843(rRNA binding);GO:0003735(structural constituent of ribosome);GO:0006412(translation)	-	[J] Translation, ribosomal structure and biogenesis	rplW	4	276-295	Y	84.2925	285	1	1	4	1
gma-MIR166c-p5_1ss14GC	CCTTCTTCTTCTTCATCTT	comp7306_c0	sp|Q9UQ88|CD11A_HUMAN Cyclin-dependent kinase 11A OS=Homo sapiens GN=CDK11A PE=1 SV=4	-	-	[R] General function prediction only	CDK11A	4	668-685	Y	168.585	677	2	2	2	1
gma-miR396a-5p	TTCCACAGCTTTCTTGAACTG	comp13302_c0	sp|Q6ZIK5|GRF4_ORYSJ Growth-regulating factor 4 OS=Oryza sativa subsp. japonica GN=GRF4 PE=2 SV=1	-	-	-	GRF4	3	347-368	Y	421.463	358	5	5	2	0.599979
gma-miR396a-5p	TTCCACAGCTTTCTTGAACTG	comp139_c1	sp|O81001|GRF1_ARATH Growth-regulating factor 1 OS=Arabidopsis thaliana GN=GRF1 PE=1 SV=1	-	-	-	GRF1	3.5	4-25	Y	758.633	15	9	9	2	0.55711
gma-miR396a-5p	TTCCACAGCTTTCTTGAACTG	comp18047_c0	sp|Q9LK03|PERK2_ARATH Proline-rich receptor-like protein kinase PERK2 OS=Arabidopsis thaliana GN=PERK2 PE=2 SV=3	GO:0016021(integral to membrane);GO:0005886(plasma membrane);GO:0005524(ATP binding);GO:0004674(protein serine/threonine kinase activity);GO:0004872(receptor activity)	-	-	PERK2	3.5	770-789	Y	168.585	781	2	2	2	0.55711
gma-miR396a-5p	TTCCACAGCTTTCTTGAACTG	comp18393_c0	sp|P43297|RD21A_ARATH Cysteine proteinase RD21a OS=Arabidopsis thaliana GN=RD21A PE=1 SV=1	GO:0048046(apoplast);GO:0009507(chloroplast);GO:0009506(plasmodesma);GO:0005773(vacuole);GO:0004197(cysteine-type endopeptidase activity);GO:0005515(protein binding);GO:0006508(proteolysis)	-	[O] Posttranslational modification, protein turnover, chaperones	RD21A	4	430-450	Y	1180.1	441	14	14	2	0.959515
gma-miR396a-5p	TTCCACAGCTTTCTTGAACTG	comp98206_c0	-	-	-	-	-	2.5	217-237	Y	2275.9	228	27	27	0	0.00726881
gma-miR396a-5p	TTCCACAGCTTTCTTGAACTG	comp8650_c0	sp|Q8L8A8|GRF2_ARATH Growth-regulating factor 2 OS=Arabidopsis thaliana GN=GRF2 PE=1 SV=1	-	-	-	GRF2	4	155-176	Y	252.878	166	3	3	2	0.959515
gma-MIR396a-p3_2ss14TA21GC	TTACTCCCAAATCATGTTTTC	comp11078_c0	sp|Q9SGN7|CCR12_ARATH Serine/threonine-protein kinase-like protein At1g28390 OS=Arabidopsis thaliana GN=At1g28390 PE=2 SV=1	GO:0005524(ATP binding);GO:0004674(protein serine/threonine kinase activity);GO:0004872(receptor activity)	-	[T] Signal transduction mechanisms	At1g28390	3.5	1449-1469	Y	84.2925	1460	1	1	4	0.359726
gma-MIR4388-p3_2ss17AG18TC	TTTAAAAAATGTCAAAGC	comp10891_c0	-	-	-	-	-	3.5	485-502	Y	84.2925	493	1	1	4	0.955888
gma-MIR4388-p3_2ss17AG18TC	TTTAAAAAATGTCAAAGC	comp14411_c0	sp|P29677|MPPA_SOLTU Mitochondrial-processing peptidase subunit alpha OS=Solanum tuberosum GN=MPP PE=1 SV=1	GO:0005743(mitochondrial inner membrane);GO:0070469(respiratory chain);GO:0004222(metalloendopeptidase activity);GO:0008121(ubiquinol-cytochrome-c reductase activity);GO:0008270(zinc ion binding);GO:0022900(electron transport chain);GO:0006508(proteolysis)	-	[O] Posttranslational modification, protein turnover, chaperones	MPP	3.5	1621-1638	Y	84.2925	1629	1	1	4	0.955888
gma-MIR4388-p3_2ss17AG18TC	TTTAAAAAATGTCAAAGC	comp19249_c0	sp|Q93Y06|Y5720_ARATH Probable inactive receptor kinase At5g67200 OS=Arabidopsis thaliana GN=At5g67200 PE=1 SV=1	GO:0016021(integral to membrane);GO:0005886(plasma membrane);GO:0005524(ATP binding);GO:0004672(protein kinase activity);GO:0004872(receptor activity)	-	-	At5g67200	4	2134-2150	Y	84.2925	2142	1	1	4	0.999396
gma-MIR4388-p3_2ss17AG18TC	TTTAAAAAATGTCAAAGC	comp21993_c0	sp|Q6NLC1|AB2D_ARATH ABC transporter D family member 2, chloroplastic OS=Arabidopsis thaliana GN=ABCC2 PE=1 SV=1	GO:0009507(chloroplast);GO:0016021(integral to membrane);GO:0005524(ATP binding);GO:0042626(ATPase activity, coupled to transmembrane movement of substances)	ko02010(ABC transporters)	[I] Lipid transport and metabolism ;[R] General function prediction only	ABCC2	2	860-877	Y	84.2925	868	1	1	4	0.84105
gma-MIR4388-p3_2ss17AG18TC	TTTAAAAAATGTCAAAGC	comp22587_c0	-	-	-	-	-	3	46-62	Y	84.2925	53	1	1	4	0.63329
gma-MIR5368-p3_1ss7TC	ACTGTTCCCTGGGATTGG	comp14159_c0	-	-	-	[G] Carbohydrate transport and metabolism	-	4	570-587	Y	168.585	578	2	2	2	0.759553
gma-MIR5368-p3_2ss1AT18CA	TGAGATACCACTCTGGAAG	comp23558_c0	sp|P55852|SUMO1_ARATH Small ubiquitin-related modifier 1 OS=Arabidopsis thaliana GN=SUMO1 PE=1 SV=2	GO:0005829(cytosol);GO:0005634(nucleus);GO:0005515(protein binding);GO:0031386(protein tag);GO:0010286(heat acclimation);GO:0043433(negative regulation of sequence-specific DNA binding transcription factor activity);GO:0016925(protein sumoylation)	-	[O] Posttranslational modification, protein turnover, chaperones	SUMO1	3.5	53-70	Y	84.2925	61	1	1	4	0.737519
gma-MIR6300-p5	TGTAGTATAGTGGTAAGT	comp23328_c0	sp|Q12754|RRP12_YEAST Ribosomal RNA-processing protein 12 OS=Saccharomyces cerevisiae (strain ATCC 204508 / S288c) GN=RRP12 PE=1 SV=1	GO:0030686(90S preribosome);GO:0005730(nucleolus);GO:0005840(ribosome);GO:0003723(RNA binding);GO:0000462(maturation of SSU-rRNA from tricistronic rRNA transcript (SSU-rRNA, 5.8S rRNA, LSU-rRNA))	-	[S] Function unknown	RRP12	4	1250-1266	Y	168.585	1257	2	2	2	0.97165
gma-MIR6300-p5	TGTAGTATAGTGGTAAGT	comp6893_c0	sp|Q9SW00|ORP4B_ARATH Oxysterol-binding protein-related protein 4B OS=Arabidopsis thaliana GN=ORP4B PE=2 SV=2	GO:0008289(lipid binding);GO:0006869(lipid transport)	-	[T] Signal transduction mechanisms	ORP4B	3	968-984	Y	84.2925	976	1	1	4	0.394434
gma-miR828a	TCTTGCTCAAATGAGTATTCCA	comp13484_c0	sp|Q9SEI0|WER_ARATH Transcription factor WER OS=Arabidopsis thaliana GN=WER PE=1 SV=1	GO:0005634(nucleus);GO:0003677(DNA binding);GO:0005515(protein binding);GO:0045165(cell fate commitment);GO:0007275(multicellular organismal development);GO:0045893(positive regulation of transcription, DNA-dependent);GO:0006351(transcription, DNA-dependent)	-	[K] Transcription	WER	1	290-311	Y	1938.73	302	23	23	0	0.0280509
gma-miR828a	TCTTGCTCAAATGAGTATTCCA	comp16426_c0	-	-	-	-	-	1	145-166	Y	32031.2	157	380	380	0	0.0280509
gma-miR828a	TCTTGCTCAAATGAGTATTCCA	comp15077_c0	sp|P10290|MYBC_MAIZE Anthocyanin regulatory C1 protein OS=Zea mays GN=C1 PE=2 SV=1	GO:0005634(nucleus);GO:0003677(DNA binding);GO:0006355(regulation of transcription, DNA-dependent);GO:0006351(transcription, DNA-dependent)	-	[K] Transcription	C1	1	387-408	Y	15931.3	399	189	189	0	0.0280509
gma-miR828a	TCTTGCTCAAATGAGTATTCCA	comp1754_c0	sp|Q9LTF7|MYB82_ARATH Transcription factor MYB82 OS=Arabidopsis thaliana GN=MYB82 PE=1 SV=1	GO:0005634(nucleus);GO:0003677(DNA binding);GO:0007275(multicellular organismal development);GO:0006355(regulation of transcription, DNA-dependent);GO:0006351(transcription, DNA-dependent)	-	[K] Transcription	MYB82	3	289-310	Y	3455.99	301	41	41	0	0.00654431
gma-MIR828b-p5	TCTTGCTCAAATGAGTATTCC	comp13484_c0	sp|Q9SEI0|WER_ARATH Transcription factor WER OS=Arabidopsis thaliana GN=WER PE=1 SV=1	GO:0005634(nucleus);GO:0003677(DNA binding);GO:0005515(protein binding);GO:0045165(cell fate commitment);GO:0007275(multicellular organismal development);GO:0045893(positive regulation of transcription, DNA-dependent);GO:0006351(transcription, DNA-dependent)	-	[K] Transcription	WER	1	291-311	Y	1938.73	302	23	23	0	0.0280509
gma-MIR828b-p5	TCTTGCTCAAATGAGTATTCC	comp16426_c0	-	-	-	-	-	1	146-166	Y	32031.2	157	380	380	0	0.0280509
gma-MIR828b-p5	TCTTGCTCAAATGAGTATTCC	comp15077_c0	sp|P10290|MYBC_MAIZE Anthocyanin regulatory C1 protein OS=Zea mays GN=C1 PE=2 SV=1	GO:0005634(nucleus);GO:0003677(DNA binding);GO:0006355(regulation of transcription, DNA-dependent);GO:0006351(transcription, DNA-dependent)	-	[K] Transcription	C1	1	388-408	Y	15931.3	399	189	189	0	0.0280509
gma-MIR828b-p5	TCTTGCTCAAATGAGTATTCC	comp1754_c0	sp|Q9LTF7|MYB82_ARATH Transcription factor MYB82 OS=Arabidopsis thaliana GN=MYB82 PE=1 SV=1	GO:0005634(nucleus);GO:0003677(DNA binding);GO:0007275(multicellular organismal development);GO:0006355(regulation of transcription, DNA-dependent);GO:0006351(transcription, DNA-dependent)	-	[K] Transcription	MYB82	3	290-310	Y	3455.99	301	41	41	0	0.00654431
gma-MIR9756-p3_2ss16TC18CA	AAAAATGAAAAAACTCCA	comp22857_c0	sp|Q9LJL3|PREP1_ARATH Presequence protease 1, chloroplastic/mitochondrial OS=Arabidopsis thaliana GN=PREP1 PE=1 SV=2	GO:0048046(apoplast);GO:0009941(chloroplast envelope);GO:0009570(chloroplast stroma);GO:0005759(mitochondrial matrix);GO:0004222(metalloendopeptidase activity);GO:0008270(zinc ion binding);GO:0016485(protein processing);GO:0006508(proteolysis);GO:0046686(response to cadmium ion)	-	[R] General function prediction only ;[O] Posttranslational modification, protein turnover, chaperones	PREP1	3	2962-2979	Y	337.17	2970	4	4	2	0.999738
gma-MIR9756-p3_2ss16TC18CA	AAAAATGAAAAAACTCCA	comp23315_c1	-	-	-	-	-	4	481-498	Y	168.585	489	2	2	3	0.903928
gma-MIR9756-p3_2ss16TC18CA	AAAAATGAAAAAACTCCA	comp22676_c0	sp|O82345|BAG6_ARATH BAG family molecular chaperone regulator 6 OS=Arabidopsis thaliana GN=BAG6 PE=1 SV=1	-	-	-	BAG6	4	194-211	Y	84.2925	202	1	1	4	1
gma-MIR9756-p3_2ss16TC18CA	AAAAATGAAAAAACTCCA	comp4669_c0	-	-	-	-	-	3.5	2323-2340	Y	84.2925	2331	1	1	4	0.995253
gma-MIR9756-p3_2ss16TC18CA	AAAAATGAAAAAACTCCA	comp60676_c0	-	-	-	-	-	4	143-161	Y	168.585	152	2	2	2	1
gma-MIR9756-p3_2ss16TC18CA	AAAAATGAAAAAACTCCA	comp8131_c0	sp|Q56Z59|PATL3_ARATH Patellin-3 OS=Arabidopsis thaliana GN=PATL3 PE=1 SV=2	GO:0005737(cytoplasm);GO:0016021(integral to membrane);GO:0005886(plasma membrane);GO:0008289(lipid binding);GO:0007049(cell cycle);GO:0051301(cell division);GO:0006810(transport)	-	[I] Lipid transport and metabolism	PATL3	4	1870-1887	Y	84.2925	1878	1	1	4	1
gma-MIR9761-p3_1ss3AT	TGTGTTTTTATTTTGTTT	comp11254_c0	-	-	-	-	-	4	125-142	Y	84.2925	133	1	1	4	1
gma-MIR9761-p3_1ss3AT	TGTGTTTTTATTTTGTTT	comp12575_c0	-	-	-	-	-	4	941-957	Y	168.585	949	2	2	2	1
gma-MIR9761-p3_1ss3AT	TGTGTTTTTATTTTGTTT	comp17935_c0	sp|Q9ZVR5|PP2B2_ARATH Putative F-box protein PP2-B2 OS=Arabidopsis thaliana GN=PP2B2 PE=4 SV=2	-	-	-	PP2B2	3.5	1041-1058	Y	84.2925	1049	1	1	4	0.999945
gma-MIR9761-p3_1ss3AT	TGTGTTTTTATTTTGTTT	comp17054_c0	sp|Q38932|LCYE_ARATH Lycopene epsilon cyclase, chloroplastic OS=Arabidopsis thaliana GN=LUT2 PE=1 SV=2	GO:0031969(chloroplast membrane);GO:0016021(integral to membrane);GO:0045435(lycopene epsilon cyclase activity);GO:0016705(oxidoreductase activity, acting on paired donors, with incorporation or reduction of molecular oxygen);GO:0016117(carotenoid biosynthetic process)	ko00906(Carotenoid biosynthesis)	-	LUT2	4	206-223	Y	84.2925	214	1	1	4	1
gma-MIR9761-p3_1ss3AT	TGTGTTTTTATTTTGTTT	comp18933_c1	-	-	-	-	-	4	303-320	Y	84.2925	311	1	1	4	1
gma-MIR9761-p3_1ss3AT	TGTGTTTTTATTTTGTTT	comp22396_c0	sp|Q8H1H9|AMO_ARATH Primary amine oxidase OS=Arabidopsis thaliana GN=At1g62810 PE=2 SV=1	GO:0052595(aliphatic-amine oxidase activity);GO:0052594(aminoacetone:oxygen oxidoreductase(deaminating) activity);GO:0005507(copper ion binding);GO:0052596(phenethylamine:oxygen oxidoreductase (deaminating) activity);GO:0008131(primary amine oxidase activity);GO:0048038(quinone binding);GO:0052593(tryptamine:oxygen oxidoreductase (deaminating) activity);GO:0009308(amine metabolic process)	ko00260(Glycine, serine and threonine metabolism);ko00350(Tyrosine metabolism);ko00360(Phenylalanine metabolism);ko00410(beta-Alanine metabolism);ko00950(Isoquinoline alkaloid biosynthesis);ko00960(Tropane, piperidine and pyridine alkaloid biosynthesis)	[Q] Secondary metabolites biosynthesis, transport and catabolism	At1g62810	4	1869-1886	Y	84.2925	1877	1	1	4	1
gma-MIR9761-p3_1ss3AT	TGTGTTTTTATTTTGTTT	comp5606_c0	-	-	-	-	-	2.5	1177-1194	Y	337.17	1185	4	4	2	0.869461
gra-MIR482d-p3	CACACACACACACACACA	comp11239_c0	sp|Q93Y38|GDT13_ARATH GDT1-like protein 3 OS=Arabidopsis thaliana GN=At5g36290 PE=2 SV=1	GO:0016021(integral to membrane)	-	[S] Function unknown	At5g36290	4	1017-1033	Y	252.878	1024	3	3	2	0.999954
gra-MIR482d-p5_1	ACACACACACACACACACA	comp10932_c0	-	-	-	[P] Inorganic ion transport and metabolism	-	4	159-177	Y	674.34	168	8	8	2	0.998852
gra-MIR482d-p5_1	ACACACACACACACACACA	comp21509_c0	-	-	-	[J] Translation, ribosomal structure and biogenesis	-	4	738-757	Y	379.316	748	6	4.5	2	0.998852
gra-MIR482d-p5_2	TATATACACACACACACACAC	comp19671_c0	sp|Q9LZM1|ORP3A_ARATH Oxysterol-binding protein-related protein 3A OS=Arabidopsis thaliana GN=ORP3A PE=1 SV=1	GO:0005783(endoplasmic reticulum);GO:0005794(Golgi apparatus);GO:0005515(protein binding);GO:0032934(sterol binding);GO:0009567(double fertilization forming a zygote and endosperm);GO:0006869(lipid transport);GO:0007338(single fertilization)	-	[I] Lipid transport and metabolism	ORP3A	4	1549-1569	Y	168.585	1560	2	2	2	0.942185
gra-MIR482d-p5_2	TATATACACACACACACACAC	comp23015_c0	sp|Q9FR53|TOR_ARATH Serine/threonine-protein kinase TOR OS=Arabidopsis thaliana GN=TOR PE=1 SV=1	GO:0005737(cytoplasm);GO:0005634(nucleus);GO:0005524(ATP binding);GO:0042802(identical protein binding);GO:0043621(protein self-association);GO:0004674(protein serine/threonine kinase activity);GO:0000975(regulatory region DNA binding);GO:0009793(embryo development ending in seed dormancy);GO:0010507(negative regulation of autophagy);GO:0030307(positive regulation of cell growth);GO:0040019(posit…	ko04012(ErbB signaling pathway);ko04150(mTOR signaling pathway);ko04910(Insulin signaling pathway);ko04920(Adipocytokine signaling pathway);ko04930(Type II diabetes mellitus);ko05200(Pathways in cancer);ko05214(Glioma);ko05215(Prostate cancer);ko05221(Acute myeloid leukemia)	[L] Replication, recombination and repair	TOR	4	3426-3445	Y	84.2925	3436	1	1	4	0.955888
gra-MIR7493b-p5_1ss18AC	TTTTAATTATTTATTTTC	comp15905_c0	sp|O49813|OLEE1_BETPN Olee1-like protein OS=Betula pendula PE=2 SV=1	GO:0005615(extracellular space)	-	-	-	4	26-43	Y	84.2925	34	1	1	4	0.999999
gra-MIR7493b-p5_1ss18AC	TTTTAATTATTTATTTTC	comp22396_c0	sp|Q8H1H9|AMO_ARATH Primary amine oxidase OS=Arabidopsis thaliana GN=At1g62810 PE=2 SV=1	GO:0052595(aliphatic-amine oxidase activity);GO:0052594(aminoacetone:oxygen oxidoreductase(deaminating) activity);GO:0005507(copper ion binding);GO:0052596(phenethylamine:oxygen oxidoreductase (deaminating) activity);GO:0008131(primary amine oxidase activity);GO:0048038(quinone binding);GO:0052593(tryptamine:oxygen oxidoreductase (deaminating) activity);GO:0009308(amine metabolic process)	ko00260(Glycine, serine and threonine metabolism);ko00350(Tyrosine metabolism);ko00360(Phenylalanine metabolism);ko00410(beta-Alanine metabolism);ko00950(Isoquinoline alkaloid biosynthesis);ko00960(Tropane, piperidine and pyridine alkaloid biosynthesis)	[Q] Secondary metabolites biosynthesis, transport and catabolism	At1g62810	3.5	2402-2419	Y	168.585	2410	2	2	2	0.997776
gra-MIR7493b-p5_1ss18AC	TTTTAATTATTTATTTTC	comp4995_c0	sp|P40393|RIC2_ORYSJ Ras-related protein RIC2 OS=Oryza sativa subsp. japonica GN=RIC2 PE=2 SV=2	GO:0005886(plasma membrane);GO:0005525(GTP binding);GO:0015031(protein transport);GO:0007264(small GTPase mediated signal transduction)	-	[U] Intracellular trafficking, secretion, and vesicular transport	RIC2	4	744-760	Y	337.17	752	4	4	2	0.999998
gra-MIR7493b-p5_1ss18AC	TTTTAATTATTTATTTTC	comp82846_c0	-	-	-	-	-	4	56-73	Y	168.585	64	2	2	1	0.166182
gra-MIR7493b-p5_1ss19AC	TTTTTAATTATTTATTTTC	comp15905_c0	sp|O49813|OLEE1_BETPN Olee1-like protein OS=Betula pendula PE=2 SV=1	GO:0005615(extracellular space)	-	-	-	4	26-44	Y	84.2925	35	1	1	4	0.999997
gra-MIR7493b-p5_1ss19AC	TTTTTAATTATTTATTTTC	comp15464_c0	-	-	-	-	-	4	402-420	Y	252.878	411	3	3	2	0.999992
gra-MIR7493b-p5_1ss19AC	TTTTTAATTATTTATTTTC	comp7986_c0	-	-	-	-	-	4	454-471	Y	84.2925	462	1	1	4	0.999997
gra-MIR8642-p5_2ss13TC18CT	TCCATTTCTATTCTGGTTGCC	comp21190_c0	sp|O82132|DRE2A_ARATH Dehydration-responsive element-binding protein 2A OS=Arabidopsis thaliana GN=DREB2A PE=1 SV=1	GO:0005634(nucleus);GO:0003677(DNA binding);GO:0005515(protein binding);GO:0003700(sequence-specific DNA binding transcription factor activity);GO:0010286(heat acclimation);GO:0042542(response to hydrogen peroxide);GO:0010224(response to UV-B);GO:0009414(response to water deprivation)	-	-	DREB2A	0	555-575	Y	421.463	566	5	5	2	0.533982
gra-MIR8720-p5_2ss7AG18GC	AGTTCTGAACCCGTCGGC	comp68744_c0	sp|Q700D9|MYBF_ARATH Putative Myb family transcription factor At1g14600 OS=Arabidopsis thaliana GN=At1g14600 PE=2 SV=2	GO:0005634(nucleus);GO:0003677(DNA binding);GO:0006355(regulation of transcription, DNA-dependent);GO:0006351(transcription, DNA-dependent)	-	-	At1g14600	4	471-487	Y	84.2925	479	1	1	4	0.857816
gra-MIR8738b-p5_2ss9TG17AT	ATGATTTTGTTATAAATTT	comp12696_c0	-	-	-	-	-	3.5	3-20	Y	168.585	11	2	2	1	0.0385332
gra-MIR8738b-p5_2ss9TG17AT	ATGATTTTGTTATAAATTT	comp14789_c0	sp|Q9SHE8|PSAF_ARATH Photosystem I reaction center subunit III, chloroplastic OS=Arabidopsis thaliana GN=PSAF PE=1 SV=1	GO:0009941(chloroplast envelope);GO:0009535(chloroplast thylakoid membrane);GO:0016021(integral to membrane);GO:0009538(photosystem I reaction center);GO:0010287(plastoglobule);GO:0015979(photosynthesis)	ko00195(Photosynthesis)	-	PSAF	4	120-138	Y	505.755	129	6	6	2	0.999437
gra-MIR8738b-p5_2ss9TG17AT	ATGATTTTGTTATAAATTT	comp20946_c0	sp|Q9FNB0|CHLH_ARATH Magnesium-chelatase subunit ChlH, chloroplastic OS=Arabidopsis thaliana GN=CHLH PE=1 SV=1	-	ko00860(Porphyrin and chlorophyll metabolism)	-	CHLH	2	2556-2574	Y	252.878	2565	3	3	2	0.428747
gra-MIR8738b-p5_2ss9TG17AT	ATGATTTTGTTATAAATTT	comp22473_c0	sp|Q6DW76|DGDG1_SOYBN Digalactosyldiacylglycerol synthase 1, chloroplastic OS=Glycine max GN=DGD1 PE=2 SV=1	GO:0009707(chloroplast outer membrane);GO:0043661(peribacteroid membrane);GO:0046481(digalactosyldiacylglycerol synthase activity);GO:0009058(biosynthetic process);GO:0009877(nodulation)	ko00561(Glycerolipid metabolism)	-	DGD1	3.5	1697-1715	Y	84.2925	1706	1	1	4	0.955888
gra-MIR8751a-p5_2ss3TA18TA	CTACTGATGACAGTGCCA	comp14992_c0	-	-	-	[S] Function unknown	-	4	387-405	Y	168.585	396	2	2	2	0.97165
gso-miR482a_R+1	TCTTCCCTACACCTCCCATACC	comp22195_c0	-	-	-	-	-	3.5	1097-1117	Y	421.463	1108	5	5	2	0.3345
hbr-miR396a_R-3	CACAGCTTTCTTGAACTT	comp15879_c0	-	-	-	-	-	3	294-311	Y	84.2925	302	1	1	4	0.970137
hbr-miR396a_R-3	CACAGCTTTCTTGAACTT	comp14308_c0	sp|P37218|H1_SOLLC Histone H1 OS=Solanum lycopersicum PE=3 SV=1	GO:0000786(nucleosome);GO:0005634(nucleus);GO:0003677(DNA binding);GO:0006334(nucleosome assembly)	-	-	-	4	278-294	Y	168.585	286	2	2	3	0.700854
hbr-miR396a_R-3	CACAGCTTTCTTGAACTT	comp18393_c0	sp|P43297|RD21A_ARATH Cysteine proteinase RD21a OS=Arabidopsis thaliana GN=RD21A PE=1 SV=1	GO:0048046(apoplast);GO:0009507(chloroplast);GO:0009506(plasmodesma);GO:0005773(vacuole);GO:0004197(cysteine-type endopeptidase activity);GO:0005515(protein binding);GO:0006508(proteolysis)	-	[O] Posttranslational modification, protein turnover, chaperones	RD21A	3	430-447	Y	252.878	438	3	3	3	0.191819
hbr-miR396a_R-3	CACAGCTTTCTTGAACTT	comp18128_c0	sp|P33623|TBA1_ANEPH Tubulin alpha-1 chain OS=Anemia phyllitidis GN=TUBA1 PE=2 SV=1	GO:0005737(cytoplasm);GO:0005874(microtubule);GO:0005525(GTP binding);GO:0003924(GTPase activity);GO:0005198(structural molecule activity);GO:0007018(microtubule-based movement);GO:0051258(protein polymerization)	ko04145(Phagosome);ko04540(Gap junction);ko05130(Pathogenic Escherichia coli infection)	[Z] Cytoskeleton	TUBA1	3.5	117-133	Y	505.755	124	6	6	2	0.98296
hbr-miR396a_R-3	CACAGCTTTCTTGAACTT	comp17847_c0	-	-	-	-	-	4	1050-1067	Y	84.2925	1058	1	1	4	1
hbr-miR396a_R-3	CACAGCTTTCTTGAACTT	comp19963_c0	-	-	-	-	-	4	591-607	Y	84.2925	599	1	1	4	1
hbr-miR396a_R-3	CACAGCTTTCTTGAACTT	comp18047_c0	sp|Q9LK03|PERK2_ARATH Proline-rich receptor-like protein kinase PERK2 OS=Arabidopsis thaliana GN=PERK2 PE=2 SV=3	GO:0016021(integral to membrane);GO:0005886(plasma membrane);GO:0005524(ATP binding);GO:0004674(protein serine/threonine kinase activity);GO:0004872(receptor activity)	-	-	PERK2	4	770-787	Y	252.878	778	3	3	2	1
hbr-miR396a_R-3	CACAGCTTTCTTGAACTT	comp18982_c0	sp|Q39247|2ABB_ARATH Serine/threonine protein phosphatase 2A 55 kDa regulatory subunit B beta isoform OS=Arabidopsis thaliana GN=PP2AB2 PE=2 SV=1	GO:0005829(cytosol);GO:0000159(protein phosphatase type 2A complex);GO:0008601(protein phosphatase type 2A regulator activity);GO:0007165(signal transduction)	ko04111(Cell cycle - yeast);ko04530(Tight junction);ko05142(Chagas disease)	[T] Signal transduction mechanisms	PP2AB2	4	873-891	Y	84.2925	881	1	1	4	1
hbr-miR396a_R-3	CACAGCTTTCTTGAACTT	comp21259_c0	sp|P50398|GDIA_RAT Rab GDP dissociation inhibitor alpha OS=Rattus norvegicus GN=Gdi1 PE=1 SV=1	GO:0005737(cytoplasm);GO:0043234(protein complex);GO:0019717(synaptosome);GO:0005096(GTPase activator activity);GO:0005515(protein binding);GO:0005093(Rab GDP-dissociation inhibitor activity);GO:0015031(protein transport);GO:0051592(response to calcium ion)	-	[O] Posttranslational modification, protein turnover, chaperones	Gdi1	3	1067-1084	Y	252.878	1075	3	3	2	0.959515
hbr-miR396a_R-3	CACAGCTTTCTTGAACTT	comp21054_c0	sp|Q8LG10|GAT15_ARATH GATA transcription factor 15 OS=Arabidopsis thaliana GN=GATA15 PE=2 SV=2	GO:0005634(nucleus);GO:0043565(sequence-specific DNA binding);GO:0003700(sequence-specific DNA binding transcription factor activity);GO:0008270(zinc ion binding)	-	[K] Transcription	GATA15	3.5	624-642	Y	337.17	632	4	4	2	0.98296
hbr-miR396a_R-3	CACAGCTTTCTTGAACTT	comp22598_c0	sp|P43297|RD21A_ARATH Cysteine proteinase RD21a OS=Arabidopsis thaliana GN=RD21A PE=1 SV=1	GO:0048046(apoplast);GO:0009507(chloroplast);GO:0009506(plasmodesma);GO:0005773(vacuole);GO:0004197(cysteine-type endopeptidase activity);GO:0005515(protein binding);GO:0006508(proteolysis)	-	[O] Posttranslational modification, protein turnover, chaperones	RD21A	4	537-554	Y	421.463	545	5	5	2	1
hbr-miR396a_R-3	CACAGCTTTCTTGAACTT	comp22857_c0	sp|Q9LJL3|PREP1_ARATH Presequence protease 1, chloroplastic/mitochondrial OS=Arabidopsis thaliana GN=PREP1 PE=1 SV=2	GO:0048046(apoplast);GO:0009941(chloroplast envelope);GO:0009570(chloroplast stroma);GO:0005759(mitochondrial matrix);GO:0004222(metalloendopeptidase activity);GO:0008270(zinc ion binding);GO:0016485(protein processing);GO:0006508(proteolysis);GO:0046686(response to cadmium ion)	-	[R] General function prediction only ;[O] Posttranslational modification, protein turnover, chaperones	PREP1	4	3339-3355	Y	505.755	3346	6	6	2	1
hbr-miR396a_R-3	CACAGCTTTCTTGAACTT	comp64461_c0	sp|O64732|U87A1_ARATH UDP-glycosyltransferase 87A1 OS=Arabidopsis thaliana GN=UGT87A1 PE=2 SV=1	GO:0016758(transferase activity, transferring hexosyl groups)	ko00380(Tryptophan metabolism);ko00966(Glucosinolate biosynthesis)	[G] Carbohydrate transport and metabolism ;[C] Energy production and conversion	UGT87A1	3.5	159-176	Y	168.585	167	2	2	2	0.98296
hbr-MIR6173-p5	AGATACCCCAGTAGTCCTA	comp17490_c0	sp|Q9M0G7|PXL2_ARATH Leucine-rich repeat receptor-like protein kinase PXL2 OS=Arabidopsis thaliana GN=PXL2 PE=2 SV=1	GO:0016021(integral to membrane);GO:0005886(plasma membrane);GO:0005524(ATP binding);GO:0004674(protein serine/threonine kinase activity);GO:0004872(receptor activity);GO:0030154(cell differentiation);GO:0010067(procambium histogenesis)	-	-	PXL2	3.5	295-313	Y	168.585	304	2	2	2	0.705256
hbr-MIR6173-p5	AGATACCCCAGTAGTCCTA	comp19781_c0	sp|Q2PCF1|PDR2_NICPL Pleiotropic drug resistance protein 2 OS=Nicotiana plumbaginifolia GN=PDR2 PE=2 SV=1	GO:0016021(integral to membrane);GO:0005524(ATP binding);GO:0016887(ATPase activity);GO:0006810(transport)	-	[Q] Secondary metabolites biosynthesis, transport and catabolism	PDR2	3.5	1979-1996	Y	84.2925	1988	1	1	4	0.737519
hex-MIR390a-p3_2ss1TA21GT	AAAGAAGAATAAGCTCAGGAT	comp9909_c0	-	-	-	-	-	1	132-152	Y	84.2925	143	1	1	4	0.515443
hvu-MIR171-p3_2ss9GT19GA	TCATGCTCTTCCCTTGTCACC	comp21773_c0	-	-	-	-	-	0	133-153	Y	1264.39	144	15	15	2	0.533982
hvu-miR5048a_L-1_1ss17GA	ATTTGCAGGTTTTAGATCTAA	comp15085_c0	sp|Q39013|NAC2_ARATH NAC domain-containing protein 2 OS=Arabidopsis thaliana GN=NAC002 PE=2 SV=2	GO:0005634(nucleus);GO:0003677(DNA binding);GO:0009788(negative regulation of abscisic acid mediated signaling pathway);GO:0006355(regulation of transcription, DNA-dependent);GO:0009611(response to wounding);GO:0006351(transcription, DNA-dependent)	-	-	NAC002	4	402-422	Y	84.2925	413	1	1	4	0.54171
hvu-miR5048a_L-1_1ss17GA	ATTTGCAGGTTTTAGATCTAA	comp22833_c0	-	-	-	-	-	3.5	1459-1478	Y	84.2925	1469	1	1	4	0.590049
lus-MIR156f-p5_2ss2TC18TG	CCTCTGTCATCATCTTTGC	comp15050_c0	sp|Q5RC80|RBM39_PONAB RNA-binding protein 39 OS=Pongo abelii GN=RBM39 PE=2 SV=1	GO:0016607(nuclear speck);GO:0000166(nucleotide binding);GO:0003723(RNA binding);GO:0006397(mRNA processing);GO:0006355(regulation of transcription, DNA-dependent);GO:0008380(RNA splicing);GO:0006351(transcription, DNA-dependent)	-	[K] Transcription	RBM39	3.5	492-510	Y	337.17	501	4	4	2	0.994977
lus-MIR156f-p5_2ss2TC18TG	CCTCTGTCATCATCTTTGC	comp14797_c0	-	-	-	-	-	3.5	1166-1183	Y	84.2925	1174	1	1	4	0.996961
lus-MIR156f-p5_2ss2TC18TG	CCTCTGTCATCATCTTTGC	comp13831_c0	sp|Q550L8|IFKB_DICDI Probable serine/threonine-protein kinase ifkB OS=Dictyostelium discoideum GN=ifkB PE=2 SV=1	GO:0005622(intracellular);GO:0004812(aminoacyl-tRNA ligase activity);GO:0005524(ATP binding);GO:0004694(eukaryotic translation initiation factor 2alpha kinase activity);GO:0016337(cell-cell adhesion);GO:0031589(cell-substrate adhesion)	ko00270(Cysteine and methionine metabolism)	-	ifkB	4	462-479	Y	337.17	470	4	4	2	0.999992
lus-MIR156f-p5_2ss2TC18TG	CCTCTGTCATCATCTTTGC	comp16747_c0	sp|P78920|YGNB_SCHPO Putative nucleosome assembly protein C2D10.11C OS=Schizosaccharomyces pombe (strain 972 / ATCC 24843) GN=SPBC2D10.11c PE=2 SV=2	GO:0005829(cytosol);GO:0000790(nuclear chromatin);GO:0006334(nucleosome assembly)	-	[B] Chromatin structure and dynamics ;[D] Cell cycle control, cell division, chromosome partitioning	SPBC2D10.11c	4	519-536	Y	252.878	528	3	3	2	0.999992
lus-MIR156f-p5_2ss2TC18TG	CCTCTGTCATCATCTTTGC	comp5617_c0	-	-	-	-	-	4	180-197	Y	674.34	189	8	8	2	0.999992
lus-miR162a	TCGATAAACCTCTGCATCCAG	comp42356_c0	sp|Q9SP32|DCL1_ARATH Endoribonuclease Dicer homolog 1 OS=Arabidopsis thaliana GN=DCL1 PE=1 SV=2	GO:0010445(nuclear dicing body);GO:0005524(ATP binding);GO:0003677(DNA binding);GO:0003725(double-stranded RNA binding);GO:0004386(helicase activity);GO:0046872(metal ion binding);GO:0005515(protein binding);GO:0004525(ribonuclease III activity);GO:0000910(cytokinesis);GO:0009880(embryonic pattern specification);GO:0009908(flower development);GO:0035279(mRNA cleavage involved in gene silencing by…	-	[A] RNA processing and modification	DCL1	2	57-78	Y	168.585	68	2	2	2	0.428747
lus-MIR162b-p3_2ss16GA17AG	AGGGTTGTGAAGAGGAGG	comp17052_c0	sp|Q8W593|LGUC_ARATH Probable lactoylglutathione lyase, chloroplast OS=Arabidopsis thaliana GN=At1g67280 PE=2 SV=1	GO:0009570(chloroplast stroma);GO:0010319(stromule);GO:0031977(thylakoid lumen);GO:0004462(lactoylglutathione lyase activity);GO:0046872(metal ion binding);GO:0009409(response to cold)	-	[G] Carbohydrate transport and metabolism	At1g67280	2.5	232-248	Y	168.585	240	2	2	2	0.989757
lus-MIR162b-p3_2ss16GA17AG	AGGGTTGTGAAGAGGAGG	comp21433_c0	sp|Q54RM2|ORC1_DICDI Origin recognition complex subunit 1 OS=Dictyostelium discoideum GN=orcA PE=3 SV=1	GO:0005634(nucleus);GO:0000808(origin recognition complex);GO:0005524(ATP binding);GO:0003677(DNA binding);GO:0017111(nucleoside-triphosphatase activity);GO:0006270(DNA-dependent DNA replication initiation)	-	-	orcA	3.5	1604-1622	Y	84.2925	1613	1	1	4	0.999489
lus-MIR162b-p3_2ss16GA17AG	AGGGTTGTGAAGAGGAGG	comp27110_c0	sp|O80920|PYL4_ARATH Abscisic acid receptor PYL4 OS=Arabidopsis thaliana GN=PYL4 PE=1 SV=1	GO:0005737(cytoplasm);GO:0005634(nucleus);GO:0010427(abscisic acid binding);GO:0042803(protein homodimerization activity);GO:0004872(receptor activity);GO:0009738(abscisic acid mediated signaling pathway)	-	-	PYL4	4	305-323	Y	84.2925	313	1	1	4	1
lus-MIR162b-p3_2ss16GA17AG	AGGGTTGTGAAGAGGAGG	comp8142_c0	sp|Q9LMF0|U85A5_ARATH UDP-glycosyltransferase 85A5 OS=Arabidopsis thaliana GN=UGT85A5 PE=2 SV=1	GO:0016758(transferase activity, transferring hexosyl groups)	-	[G] Carbohydrate transport and metabolism ;[C] Energy production and conversion	UGT85A5	2.5	835-852	Y	168.585	843	2	2	2	0.989757
lus-MIR162b-p3_2ss16GA17AG	AGGGTTGTGAAGAGGAGG	comp7130_c0	sp|P93206|14331_SOLLC 14-3-3 protein 1 OS=Solanum lycopersicum GN=TFT1 PE=3 SV=2	GO:0019904(protein domain specific binding)	ko04110(Cell cycle);ko04114(Oocyte meiosis);ko04722(Neurotrophin signaling pathway)	[O] Posttranslational modification, protein turnover, chaperones	TFT1	3.5	71-89	Y	84.2925	80	1	1	4	0.999489
lus-MIR167e-p5_2ss10GC18TC	GAGGAAGAACGAAGATCC	comp11401_c0	sp|Q38832|IAA14_ARATH Auxin-responsive protein IAA14 OS=Arabidopsis thaliana GN=IAA14 PE=1 SV=2	GO:0005634(nucleus);GO:0046983(protein dimerization activity);GO:0009734(auxin mediated signaling pathway);GO:0010102(lateral root morphogenesis);GO:0045892(negative regulation of transcription, DNA-dependent);GO:0006351(transcription, DNA-dependent)	-	-	IAA14	3.5	436-452	Y	842.925	444	10	10	2	0.974395
lus-MIR167e-p5_2ss10GC18TC	GAGGAAGAACGAAGATCC	comp11883_c0	-	-	-	-	-	4	325-341	Y	842.925	333	10	10	2	0.999999
lus-MIR167e-p5_2ss10GC18TC	GAGGAAGAACGAAGATCC	comp16532_c0	sp|Q6S001|KIF11_DICDI Kinesin-related protein 11 OS=Dictyostelium discoideum GN=kif11 PE=3 SV=1	GO:0005737(cytoplasm);GO:0005615(extracellular space);GO:0005874(microtubule);GO:0005524(ATP binding);GO:0003777(microtubule motor activity);GO:0007018(microtubule-based movement);GO:0006810(transport)	-	[Z] Cytoskeleton	kif11	3.5	2359-2375	Y	84.2925	2366	1	1	4	0.981916
lus-MIR167e-p5_2ss10GC18TC	GAGGAAGAACGAAGATCC	comp14648_c0	sp|Q9SAK5|APL_ARATH Myb family transcription factor APL OS=Arabidopsis thaliana GN=APL PE=2 SV=2	GO:0005634(nucleus);GO:0003677(DNA binding);GO:0010088(phloem development);GO:0006355(regulation of transcription, DNA-dependent);GO:0006351(transcription, DNA-dependent);GO:0010089(xylem development)	-	-	APL	4	616-632	Y	84.2925	623	1	1	4	1
lus-MIR167e-p5_2ss10GC18TC	GAGGAAGAACGAAGATCC	comp19724_c0	sp|Q84W65|SUFE_ARATH SufE-like protein, chloroplastic OS=Arabidopsis thaliana GN=EMB1374 PE=2 SV=2	GO:0009570(chloroplast stroma);GO:0005739(mitochondrion);GO:0008047(enzyme activator activity);GO:0016226(iron-sulfur cluster assembly)	-	-	EMB1374	2	68-84	Y	168.585	75	2	2	2	0.893509
lus-MIR167e-p5_2ss10GC18TC	GAGGAAGAACGAAGATCC	comp17326_c0	sp|Q67XD9|CINV2_ARATH Alkaline/neutral invertase CINV2 OS=Arabidopsis thaliana GN=CINV2 PE=2 SV=1	-	-	-	CINV2	2.5	541-558	Y	421.463	549	5	5	2	0.638698
lus-MIR167e-p5_2ss10GC18TC	GAGGAAGAACGAAGATCC	comp17155_c0	sp|Q5SRE7|PHYD1_HUMAN Phytanoyl-CoA dioxygenase domain-containing protein 1 OS=Homo sapiens GN=PHYHD1 PE=1 SV=2	-	-	[I] Lipid transport and metabolism	PHYHD1	4	270-286	Y	252.878	277	3	3	2	0.999999
lus-MIR167e-p5_2ss10GC18TC	GAGGAAGAACGAAGATCC	comp22192_c0	sp|P09189|HSP7C_PETHY Heat shock cognate 70 kDa protein OS=Petunia hybrida GN=HSP70 PE=2 SV=1	GO:0005524(ATP binding);GO:0006950(response to stress)	ko03040(Spliceosome);ko04010(MAPK signaling pathway);ko04144(Endocytosis);ko04612(Antigen processing and presentation)	[O] Posttranslational modification, protein turnover, chaperones	HSP70	3	1664-1680	Y	1011.51	1672	12	12	2	0.989757
mdm-miR156t_2ss15AG21CT	TTGACAGAAGAGAGGGAGCAT	comp16112_c0	sp|Q9S758|SPL5_ARATH Squamosa promoter-binding-like protein 5 OS=Arabidopsis thaliana GN=SPL5 PE=2 SV=1	GO:0005737(cytoplasm);GO:0005634(nucleus);GO:0003677(DNA binding);GO:0046872(metal ion binding);GO:0006355(regulation of transcription, DNA-dependent);GO:0010321(regulation of vegetative phase change);GO:0006351(transcription, DNA-dependent)	-	-	SPL5	2.5	268-288	Y	84.2925	279	1	1	4	0.671969
mdm-miR156t_2ss15AG21CT	TTGACAGAAGAGAGGGAGCAT	comp27965_c0	sp|Q5M757|ZDH15_ARATH Probable S-acyltransferase At4g00840 OS=Arabidopsis thaliana GN=At4g00840 PE=2 SV=1	GO:0016021(integral to membrane);GO:0016746(transferase activity, transferring acyl groups);GO:0008270(zinc ion binding)	-	[R] General function prediction only	At4g00840	3	879-900	Y	84.2925	891	1	1	4	0.394434
mdm-miR156t_2ss15AG21CT	TTGACAGAAGAGAGGGAGCAT	comp8068_c0	sp|Q38741|SBP1_ANTMA Squamosa promoter-binding protein 1 OS=Antirrhinum majus GN=SBP1 PE=2 SV=1	GO:0005634(nucleus);GO:0003677(DNA binding);GO:0046872(metal ion binding);GO:0006355(regulation of transcription, DNA-dependent);GO:0006351(transcription, DNA-dependent)	-	-	SBP1	0.5	580-600	Y	168.585	591	2	2	2	0.509647
mdm-miR395a	CTGAAGTGTTTGGGGGAACTC	comp19801_c0	sp|Q9LIK9|APS1_ARATH ATP sulfurylase 1, chloroplastic OS=Arabidopsis thaliana GN=APS1 PE=1 SV=1	GO:0009570(chloroplast stroma);GO:0005886(plasma membrane);GO:0005524(ATP binding);GO:0004781(sulfate adenylyltransferase (ATP) activity);GO:0046686(response to cadmium ion);GO:0000103(sulfate assimilation)	ko00230(Purine metabolism);ko00450(Selenoamino acid metabolism);ko00920(Sulfur metabolism)	[P] Inorganic ion transport and metabolism	APS1	3.5	503-523	Y	5310.43	514	63	63	0	0.0116047
mdm-miR828a_1ss19TA	TCTTGCTCAAATGAGTATACCA	comp13484_c0	sp|Q9SEI0|WER_ARATH Transcription factor WER OS=Arabidopsis thaliana GN=WER PE=1 SV=1	GO:0005634(nucleus);GO:0003677(DNA binding);GO:0005515(protein binding);GO:0045165(cell fate commitment);GO:0007275(multicellular organismal development);GO:0045893(positive regulation of transcription, DNA-dependent);GO:0006351(transcription, DNA-dependent)	-	[K] Transcription	WER	2	290-311	Y	1938.73	302	23	23	0	0.0237872
mdm-miR828a_1ss19TA	TCTTGCTCAAATGAGTATACCA	comp16426_c0	-	-	-	-	-	2	145-166	Y	32031.2	157	380	380	0	0.0237872
mdm-miR828a_1ss19TA	TCTTGCTCAAATGAGTATACCA	comp15077_c0	sp|P10290|MYBC_MAIZE Anthocyanin regulatory C1 protein OS=Zea mays GN=C1 PE=2 SV=1	GO:0005634(nucleus);GO:0003677(DNA binding);GO:0006355(regulation of transcription, DNA-dependent);GO:0006351(transcription, DNA-dependent)	-	[K] Transcription	C1	2	387-408	Y	15931.3	399	189	189	0	0.0237872
mdm-miR828a_1ss19TA	TCTTGCTCAAATGAGTATACCA	comp1754_c0	sp|Q9LTF7|MYB82_ARATH Transcription factor MYB82 OS=Arabidopsis thaliana GN=MYB82 PE=1 SV=1	GO:0005634(nucleus);GO:0003677(DNA binding);GO:0007275(multicellular organismal development);GO:0006355(regulation of transcription, DNA-dependent);GO:0006351(transcription, DNA-dependent)	-	[K] Transcription	MYB82	4	289-310	Y	3455.99	301	41	41	0	0.0152035
mes-MIR396c-p5	CTTCTTCTTCTTCATCTT	comp12483_c0	sp|Q9U7E0|ATRX_CAEEL Transcriptional regulator ATRX homolog OS=Caenorhabditis elegans GN=xnp-1 PE=1 SV=1	GO:0005634(nucleus);GO:0005524(ATP binding);GO:0003677(DNA binding);GO:0004386(helicase activity);GO:0006281(DNA repair);GO:0009792(embryo development ending in birth or egg hatching);GO:0008406(gonad development);GO:0040035(hermaphrodite genitalia development);GO:0002009(morphogenesis of an epithelium);GO:0040025(vulval development)	-	[C] Energy production and conversion	xnp-1	1	1042-1059	Y	168.585	1050	2	2	2	1
mes-MIR396c-p5	CTTCTTCTTCTTCATCTT	comp12223_c0	sp|Q9LI74|CHUP1_ARATH Protein CHUP1, chloroplastic OS=Arabidopsis thaliana GN=CHUP1 PE=1 SV=1	GO:0009707(chloroplast outer membrane);GO:0009902(chloroplast relocation)	-	-	CHUP1	2	535-552	Y	168.585	543	2	2	2	1
mes-MIR396c-p5	CTTCTTCTTCTTCATCTT	comp10932_c0	-	-	-	[P] Inorganic ion transport and metabolism	-	2	835-851	Y	84.2925	843	1	1	4	1
mes-MIR396c-p5	CTTCTTCTTCTTCATCTT	comp12129_c0	-	-	ko05016(Huntington's disease)	-	-	3	616-633	Y	252.878	624	3	3	2	1
mes-MIR396c-p5	CTTCTTCTTCTTCATCTT	comp12819_c0	-	-	-	-	-	3	310-327	Y	168.585	318	2	2	2	1
mes-MIR396c-p5	CTTCTTCTTCTTCATCTT	comp10603_c0	sp|A4IFE9|TM9S1_BOVIN Transmembrane 9 superfamily member 1 OS=Bos taurus GN=TM9SF1 PE=2 SV=1	GO:0000421(autophagic vacuole membrane);GO:0031410(cytoplasmic vesicle);GO:0016021(integral to membrane);GO:0005765(lysosomal membrane);GO:0006914(autophagy)	-	[U] Intracellular trafficking, secretion, and vesicular transport	TM9SF1	3.5	210-227	Y	84.2925	218	1	1	4	1
mes-MIR396c-p5	CTTCTTCTTCTTCATCTT	comp10947_c0	-	-	-	[P] Inorganic ion transport and metabolism	-	3.5	33-49	Y	168.585	41	2	2	2	1
mes-MIR396c-p5	CTTCTTCTTCTTCATCTT	comp12654_c0	-	-	-	-	-	3.5	160-177	Y	168.585	168	2	2	2	1
mes-MIR396c-p5	CTTCTTCTTCTTCATCTT	comp11733_c0	sp|P53997|SET_DROME Protein SET OS=Drosophila melanogaster GN=Set PE=1 SV=2	GO:0005634(nucleus);GO:0006334(nucleosome assembly)	-	[L] Replication, recombination and repair	Set	4	840-857	Y	84.2925	848	1	1	4	1
mes-MIR396c-p5	CTTCTTCTTCTTCATCTT	comp11080_c0	-	-	ko00230(Purine metabolism);ko00240(Pyrimidine metabolism);ko03030(DNA replication);ko03410(Base excision repair);ko03420(Nucleotide excision repair)	[K] Transcription	-	4	434-451	Y	421.463	442	5	5	2	1
mes-MIR396c-p5	CTTCTTCTTCTTCATCTT	comp13020_c0	sp|Q6YYA3|CRS1_ORYSJ Chloroplastic group IIA intron splicing facilitator CRS1, chloroplastic OS=Oryza sativa subsp. japonica GN=Os08g0360100 PE=2 SV=1	GO:0009570(chloroplast stroma);GO:0030529(ribonucleoprotein complex);GO:0003723(RNA binding);GO:0006397(mRNA processing);GO:0006417(regulation of translation);GO:0008380(RNA splicing)	-	[L] Replication, recombination and repair	Os08g0360100	4	761-779	Y	168.585	769	2	2	2	1
mes-MIR396c-p5	CTTCTTCTTCTTCATCTT	comp12301_c0	-	-	-	[O] Posttranslational modification, protein turnover, chaperones	-	4	668-686	Y	84.2925	677	1	1	4	1
mes-MIR396c-p5	CTTCTTCTTCTTCATCTT	comp12183_c0	-	-	-	[R] General function prediction only	-	4	932-949	Y	84.2925	940	1	1	4	1
mes-MIR396c-p5	CTTCTTCTTCTTCATCTT	comp16134_c0	sp|F4KFC7|MD26C_ARATH Probable mediator of RNA polymerase II transcription subunit 26c OS=Arabidopsis thaliana GN=MED26C PE=2 SV=1	-	-	-	MED26C	1.5	533-550	Y	84.2925	541	1	1	4	1
mes-MIR396c-p5	CTTCTTCTTCTTCATCTT	comp15389_c0	sp|Q39189|RH7_ARATH DEAD-box ATP-dependent RNA helicase 7 OS=Arabidopsis thaliana GN=RH7 PE=1 SV=2	GO:0005730(nucleolus);GO:0005524(ATP binding);GO:0008026(ATP-dependent helicase activity);GO:0003723(RNA binding);GO:0016070(RNA metabolic process)	ko04622(RIG-I-like receptor signaling pathway)	[A] RNA processing and modification	RH7	1.5	399-416	Y	84.2925	407	1	1	4	1
mes-MIR396c-p5	CTTCTTCTTCTTCATCTT	comp15658_c0	sp|O80377|RSSA_DAUCA 40S ribosomal protein SA OS=Daucus carota GN=179B PE=2 SV=1	GO:0015935(small ribosomal subunit);GO:0003735(structural constituent of ribosome);GO:0006412(translation)	ko03010(Ribosome)	[J] Translation, ribosomal structure and biogenesis	179B	2	279-296	Y	421.463	287	5	5	2	1
mes-MIR396c-p5	CTTCTTCTTCTTCATCTT	comp15997_c0	-	-	-	-	-	2.5	273-290	Y	168.585	281	2	2	1	0.429567
mes-MIR396c-p5	CTTCTTCTTCTTCATCTT	comp15243_c0	sp|Q9FY89|VP202_ARATH Vacuolar protein sorting-associated protein 20 homolog 2 OS=Arabidopsis thaliana GN=VPS20.2 PE=1 SV=1	GO:0010008(endosome membrane);GO:0005886(plasma membrane);GO:0015031(protein transport)	ko04144(Endocytosis)	[R] General function prediction only	VPS20.2	2.5	328-345	Y	84.2925	336	1	1	4	1
mes-MIR396c-p5	CTTCTTCTTCTTCATCTT	comp16570_c0	-	-	-	-	-	3	321-338	Y	337.17	329	4	4	2	1
mes-MIR396c-p5	CTTCTTCTTCTTCATCTT	comp14571_c0	sp|P42696|RBM34_HUMAN RNA-binding protein 34 OS=Homo sapiens GN=RBM34 PE=1 SV=2	GO:0005730(nucleolus);GO:0000166(nucleotide binding);GO:0003723(RNA binding)	-	[R] General function prediction only	RBM34	3	722-739	Y	168.585	730	2	2	2	1
mes-MIR396c-p5	CTTCTTCTTCTTCATCTT	comp13672_c0	-	-	-	-	-	3	973-990	Y	84.2925	981	1	1	4	1
mes-MIR396c-p5	CTTCTTCTTCTTCATCTT	comp14795_c0	-	-	-	-	-	3	211-228	Y	84.2925	219	1	1	4	1
mes-MIR396c-p5	CTTCTTCTTCTTCATCTT	comp15254_c0	sp|Q9MAB3|NOP5B_ARATH Probable nucleolar protein 5-2 OS=Arabidopsis thaliana GN=NOP5-2 PE=2 SV=1	GO:0016020(membrane);GO:0005730(nucleolus);GO:0042254(ribosome biogenesis)	-	[A] RNA processing and modification ;[J] Translation, ribosomal structure and biogenesis	NOP5-2	3	1787-1804	Y	590.048	1795	7	7	2	1
mes-MIR396c-p5	CTTCTTCTTCTTCATCTT	comp15978_c0	sp|P45434|SSRA_ARATH Translocon-associated protein subunit alpha OS=Arabidopsis thaliana GN=At2g21160 PE=2 SV=3	GO:0009535(chloroplast thylakoid membrane);GO:0005789(endoplasmic reticulum membrane);GO:0016021(integral to membrane);GO:0005886(plasma membrane);GO:0005774(vacuolar membrane)	-	[U] Intracellular trafficking, secretion, and vesicular transport	At2g21160	3	851-869	Y	84.2925	860	1	1	4	1
mes-MIR396c-p5	CTTCTTCTTCTTCATCTT	comp15405_c0	-	-	-	-	-	3	588-604	Y	84.2925	595	1	1	4	1
mes-MIR396c-p5	CTTCTTCTTCTTCATCTT	comp15427_c0	-	-	-	-	-	3	50-66	Y	168.585	57	2	2	2	1
mes-MIR396c-p5	CTTCTTCTTCTTCATCTT	comp13938_c0	-	-	-	-	-	3.5	261-278	Y	84.2925	269	1	1	4	1
mes-MIR396c-p5	CTTCTTCTTCTTCATCTT	comp15451_c0	-	-	-	-	-	3.5	497-514	Y	84.2925	505	1	1	4	1
mes-MIR396c-p5	CTTCTTCTTCTTCATCTT	comp15957_c0	-	-	-	-	-	3.5	408-424	Y	168.585	416	2	2	3	0.998116
mes-MIR396c-p5	CTTCTTCTTCTTCATCTT	comp15665_c0	sp|Q6K687|C3H18_ORYSJ Zinc finger CCCH domain-containing protein 18 OS=Oryza sativa subsp. japonica GN=Os02g0793000 PE=2 SV=1	GO:0005622(intracellular);GO:0003677(DNA binding);GO:0008270(zinc ion binding)	-	[A] RNA processing and modification	Os02g0793000	3.5	765-782	Y	84.2925	773	1	1	4	1
mes-MIR396c-p5	CTTCTTCTTCTTCATCTT	comp13128_c0	sp|Q54DA1|NC2A_DICDI Dr1-associated corepressor homolog OS=Dictyostelium discoideum GN=drap1 PE=3 SV=1	GO:0005634(nucleus);GO:0043565(sequence-specific DNA binding);GO:0006355(regulation of transcription, DNA-dependent);GO:0006351(transcription, DNA-dependent)	-	[K] Transcription	drap1	4	974-991	Y	84.2925	982	1	1	4	1
mes-MIR396c-p5	CTTCTTCTTCTTCATCTT	comp14574_c0	sp|P56331|IF1A_ONOVI Eukaryotic translation initiation factor 1A OS=Onobrychis viciifolia PE=2 SV=2	GO:0003743(translation initiation factor activity)	-	[J] Translation, ribosomal structure and biogenesis	-	4	545-562	Y	84.2925	553	1	1	4	1
mes-MIR396c-p5	CTTCTTCTTCTTCATCTT	comp15610_c0	sp|Q23915|KINX_DICDI Probable serine/threonine-protein kinase kinX OS=Dictyostelium discoideum GN=kinX PE=3 SV=2	GO:0005524(ATP binding);GO:0004674(protein serine/threonine kinase activity)	-	[B] Chromatin structure and dynamics ;[K] Transcription	kinX	4	515-532	Y	168.585	523	2	2	3	0.999991
mes-MIR396c-p5	CTTCTTCTTCTTCATCTT	comp14419_c0	sp|Q9LD45|BI1_ARATH Bax inhibitor 1 OS=Arabidopsis thaliana GN=BI-1 PE=1 SV=1	GO:0005783(endoplasmic reticulum);GO:0016021(integral to membrane);GO:0005635(nuclear envelope);GO:0005515(protein binding);GO:0006916(anti-apoptosis);GO:0006915(apoptosis);GO:0006983(ER overload response);GO:0009414(response to water deprivation);GO:0000038(very long-chain fatty acid metabolic process)	-	[V] Defense mechanisms	BI-1	4	836-853	Y	1180.1	844	14	14	2	1
mes-MIR396c-p5	CTTCTTCTTCTTCATCTT	comp16200_c1	sp|Q69V23|CESA3_ORYSJ Probable cellulose synthase A catalytic subunit 3 [UDP-forming] OS=Oryza sativa subsp. japonica GN=CESA3 PE=2 SV=1	GO:0016021(integral to membrane);GO:0005886(plasma membrane);GO:0016760(cellulose synthase (UDP-forming) activity);GO:0008270(zinc ion binding);GO:0007047(cellular cell wall organization);GO:0030244(cellulose biosynthetic process)	-	-	CESA3	4	314-331	Y	168.585	322	2	2	2	1
mes-MIR396c-p5	CTTCTTCTTCTTCATCTT	comp15050_c0	sp|Q5RC80|RBM39_PONAB RNA-binding protein 39 OS=Pongo abelii GN=RBM39 PE=2 SV=1	GO:0016607(nuclear speck);GO:0000166(nucleotide binding);GO:0003723(RNA binding);GO:0006397(mRNA processing);GO:0006355(regulation of transcription, DNA-dependent);GO:0008380(RNA splicing);GO:0006351(transcription, DNA-dependent)	-	[K] Transcription	RBM39	4	2215-2232	Y	84.2925	2223	1	1	4	1
mes-MIR396c-p5	CTTCTTCTTCTTCATCTT	comp15796_c0	sp|Q3E6T0|PT525_ARATH Probable sugar phosphate/phosphate translocator At5g25400 OS=Arabidopsis thaliana GN=At5g25400 PE=2 SV=1	GO:0016021(integral to membrane);GO:0008643(carbohydrate transport)	-	[G] Carbohydrate transport and metabolism ;[E] Amino acid transport and metabolism	At5g25400	4	1266-1283	Y	84.2925	1274	1	1	4	1
mes-MIR396c-p5	CTTCTTCTTCTTCATCTT	comp16445_c0	sp|O81004|Y2287_ARATH GTP-binding protein At2g22870 OS=Arabidopsis thaliana GN=EMB2001 PE=2 SV=2	GO:0005622(intracellular);GO:0005525(GTP binding);GO:0000917(barrier septum formation)	-	[R] General function prediction only	EMB2001	4	841-857	Y	84.2925	849	1	1	4	1
mes-MIR396c-p5	CTTCTTCTTCTTCATCTT	comp20330_c0	-	-	-	-	-	1	4-21	Y	337.17	12	4	4	2	1
mes-MIR396c-p5	CTTCTTCTTCTTCATCTT	comp17279_c0	-	-	-	[S] Function unknown	-	1	14-31	Y	84.2925	22	1	1	4	1
mes-MIR396c-p5	CTTCTTCTTCTTCATCTT	comp16898_c0	sp|Q39089|PAC_ARATH Protein PALE CRESS, chloroplastic OS=Arabidopsis thaliana GN=PAC PE=2 SV=1	-	-	-	PAC	1	276-293	Y	84.2925	284	1	1	4	1
mes-MIR396c-p5	CTTCTTCTTCTTCATCTT	comp17685_c1	-	-	-	[J] Translation, ribosomal structure and biogenesis ;[K] Transcription	-	1	782-799	Y	84.2925	790	1	1	4	1
mes-MIR396c-p5	CTTCTTCTTCTTCATCTT	comp17543_c0	-	-	-	[Z] Cytoskeleton	-	1.5	668-685	Y	84.2925	676	1	1	4	1
mes-MIR396c-p5	CTTCTTCTTCTTCATCTT	comp18819_c0	-	-	-	-	-	1.5	322-339	Y	842.925	330	10	10	3	0.651704
mes-MIR396c-p5	CTTCTTCTTCTTCATCTT	comp16755_c1	-	-	-	-	-	2	187-204	Y	84.2925	195	1	1	4	1
mes-MIR396c-p5	CTTCTTCTTCTTCATCTT	comp18615_c1	-	-	-	-	-	2	669-686	Y	421.463	677	5	5	2	1
mes-MIR396c-p5	CTTCTTCTTCTTCATCTT	comp19830_c0	-	-	-	-	-	2	272-289	Y	84.2925	280	1	1	4	1
mes-MIR396c-p5	CTTCTTCTTCTTCATCTT	comp17681_c0	sp|Q9SX31|PERK9_ARATH Proline-rich receptor-like protein kinase PERK9 OS=Arabidopsis thaliana GN=PERK9 PE=2 SV=1	GO:0016021(integral to membrane);GO:0005886(plasma membrane);GO:0005524(ATP binding);GO:0004674(protein serine/threonine kinase activity)	-	-	PERK9	2	304-321	Y	84.2925	312	1	1	4	1
mes-MIR396c-p5	CTTCTTCTTCTTCATCTT	comp16631_c0	sp|Q3UHX2|HAP28_MOUSE 28 kDa heat- and acid-stable phosphoprotein OS=Mus musculus GN=Pdap1 PE=1 SV=1	-	-	[R] General function prediction only	Pdap1	2.5	293-310	Y	168.585	301	2	2	2	1
mes-MIR396c-p5	CTTCTTCTTCTTCATCTT	comp18477_c0	sp|O22932|CIPKB_ARATH CBL-interacting serine/threonine-protein kinase 11 OS=Arabidopsis thaliana GN=CIPK11 PE=1 SV=1	GO:0005524(ATP binding);GO:0005515(protein binding);GO:0004674(protein serine/threonine kinase activity);GO:0009268(response to pH);GO:0007165(signal transduction)	-	[T] Signal transduction mechanisms	CIPK11	2.5	1312-1329	Y	674.34	1320	8	8	2	1
mes-MIR396c-p5	CTTCTTCTTCTTCATCTT	comp19459_c0	sp|Q9LV09|BOB1_ARATH Protein BOBBER 1 OS=Arabidopsis thaliana GN=BOB1 PE=1 SV=1	-	-	[T] Signal transduction mechanisms	BOB1	2.5	307-324	Y	168.585	315	2	2	2	1
mes-MIR396c-p5	CTTCTTCTTCTTCATCTT	comp18615_c0	-	-	-	-	-	3	63-80	Y	590.048	71	7	7	1	0.802701
mes-MIR396c-p5	CTTCTTCTTCTTCATCTT	comp19985_c0	sp|P27323|HS901_ARATH Heat shock protein 90-1 OS=Arabidopsis thaliana GN=HSP90-1 PE=1 SV=3	GO:0005618(cell wall);GO:0005829(cytosol);GO:0005886(plasma membrane);GO:0005524(ATP binding);GO:0051082(unfolded protein binding);GO:0009816(defense response to bacterium, incompatible interaction);GO:0006457(protein folding)	ko04612(Antigen processing and presentation);ko04621(NOD-like receptor signaling pathway);ko04626(Plant-pathogen interaction);ko04914(Progesterone-mediated oocyte maturation);ko05200(Pathways in cancer);ko05215(Prostate cancer)	[O] Posttranslational modification, protein turnover, chaperones	HSP90-1	3	473-490	Y	168.585	481	2	2	3	0.999598
mes-MIR396c-p5	CTTCTTCTTCTTCATCTT	comp19547_c0	sp|Q9LYJ9|RH46_ARATH DEAD-box ATP-dependent RNA helicase 46 OS=Arabidopsis thaliana GN=RH46 PE=2 SV=2	GO:0005524(ATP binding);GO:0008026(ATP-dependent helicase activity);GO:0003723(RNA binding)	ko04622(RIG-I-like receptor signaling pathway)	[A] RNA processing and modification	RH46	3	2311-2328	Y	505.755	2319	6	6	2	1
mes-MIR396c-p5	CTTCTTCTTCTTCATCTT	comp17720_c0	sp|Q9SKI2|VPS2A_ARATH Vacuolar protein sorting-associated protein 2 homolog 1 OS=Arabidopsis thaliana GN=VPS2.1 PE=1 SV=2	-	ko04144(Endocytosis)	[U] Intracellular trafficking, secretion, and vesicular transport	VPS2.1	3.5	589-606	Y	337.17	597	4	4	2	1
mes-MIR396c-p5	CTTCTTCTTCTTCATCTT	comp19622_c0	sp|O24473|IF2B_WHEAT Eukaryotic translation initiation factor 2 subunit beta OS=Triticum aestivum PE=1 SV=1	GO:0046872(metal ion binding);GO:0003743(translation initiation factor activity)	-	[J] Translation, ribosomal structure and biogenesis	-	3.5	419-436	Y	168.585	427	2	2	2	1
mes-MIR396c-p5	CTTCTTCTTCTTCATCTT	comp16804_c0	sp|Q9FH57|GATA5_ARATH GATA transcription factor 5 OS=Arabidopsis thaliana GN=GATA5 PE=2 SV=1	GO:0005634(nucleus);GO:0043565(sequence-specific DNA binding);GO:0003700(sequence-specific DNA binding transcription factor activity);GO:0008270(zinc ion binding);GO:0045893(positive regulation of transcription, DNA-dependent)	-	[K] Transcription	GATA5	3.5	1753-1770	Y	168.585	1761	2	2	2	1
mes-MIR396c-p5	CTTCTTCTTCTTCATCTT	comp20113_c0	sp|O80612|APY6_ARATH Probable apyrase 6 OS=Arabidopsis thaliana GN=APY6 PE=2 SV=2	-	-	[F] Nucleotide transport and metabolism	APY6	3.5	1814-1831	Y	84.2925	1822	1	1	4	1
mes-MIR396c-p5	CTTCTTCTTCTTCATCTT	comp19617_c0	sp|O81242|RHL1_ARATH DNA-binding protein RHL1 OS=Arabidopsis thaliana GN=RHL1 PE=1 SV=1	GO:0005730(nucleolus);GO:0003677(DNA binding);GO:0005515(protein binding);GO:0042023(DNA endoreduplication);GO:0048766(root hair initiation)	-	-	RHL1	3.5	1192-1209	Y	84.2925	1200	1	1	4	1
mes-MIR396c-p5	CTTCTTCTTCTTCATCTT	comp19280_c0	sp|Q94K41|SDR3B_ARATH Short-chain dehydrogenase reductase 3b OS=Arabidopsis thaliana GN=SDR3b PE=2 SV=1	-	ko00906(Carotenoid biosynthesis)	[R] General function prediction only	SDR3b	4	700-717	Y	168.585	708	2	2	2	1
mes-MIR396c-p5	CTTCTTCTTCTTCATCTT	comp16987_c0	-	-	-	-	-	4	223-239	Y	84.2925	230	1	1	4	1
mes-MIR396c-p5	CTTCTTCTTCTTCATCTT	comp20424_c0	-	-	-	-	-	4	1108-1125	Y	84.2925	1116	1	1	4	1
mes-MIR396c-p5	CTTCTTCTTCTTCATCTT	comp19621_c0	sp|Q42191|OXA1_ARATH Mitochondrial inner membrane protein OXA1 OS=Arabidopsis thaliana GN=OXA1 PE=2 SV=2	GO:0016021(integral to membrane);GO:0005743(mitochondrial inner membrane);GO:0051205(protein insertion into membrane)	ko03060(Protein export);ko03070(Bacterial secretion system)	[O] Posttranslational modification, protein turnover, chaperones ;[U] Intracellular trafficking, secretion, and vesicular transport	OXA1	4	1480-1497	Y	168.585	1488	2	2	2	1
mes-MIR396c-p5	CTTCTTCTTCTTCATCTT	comp17064_c0	-	-	-	[R] General function prediction only	-	4	2688-2705	Y	84.2925	2696	1	1	4	1
mes-MIR396c-p5	CTTCTTCTTCTTCATCTT	comp18304_c0	sp|Q946J8|LHP1_ARATH Chromo domain-containing protein LHP1 OS=Arabidopsis thaliana GN=LHP1 PE=1 SV=2	GO:0000791(euchromatin);GO:0005720(nuclear heterochromatin);GO:0003677(DNA binding);GO:0035064(methylated histone residue binding);GO:0030154(cell differentiation);GO:0016568(chromatin modification);GO:0006342(chromatin silencing);GO:0009908(flower development);GO:0009825(multidimensional cell growth);GO:0009910(negative regulation of flower development);GO:0045857(negative regulation of molecula…	-	[B] Chromatin structure and dynamics	LHP1	4	287-304	Y	84.2925	295	1	1	4	1
mes-MIR396c-p5	CTTCTTCTTCTTCATCTT	comp19909_c0	sp|Q9S9N9|CCR1_ARATH Cinnamoyl-CoA reductase 1 OS=Arabidopsis thaliana GN=CCR1 PE=1 SV=1	-	ko00940(Phenylpropanoid biosynthesis)	[V] Defense mechanisms	CCR1	4	1020-1038	Y	168.585	1029	2	2	2	1
mes-MIR396c-p5	CTTCTTCTTCTTCATCTT	comp16895_c0	-	-	-	-	-	4	555-571	Y	84.2925	563	1	1	4	1
mes-MIR396c-p5	CTTCTTCTTCTTCATCTT	comp16766_c0	sp|P24465|C71A1_PERAE Cytochrome P450 71A1 OS=Persea americana GN=CYP71A1 PE=1 SV=2	GO:0005789(endoplasmic reticulum membrane);GO:0016021(integral to membrane);GO:0005792(microsome);GO:0009055(electron carrier activity);GO:0020037(heme binding);GO:0004497(monooxygenase activity);GO:0016705(oxidoreductase activity, acting on paired donors, with incorporation or reduction of molecular oxygen);GO:0009835(ripening)	ko00361(gamma-Hexachlorocyclohexane degradation);ko00626(Naphthalene and anthracene degradation);ko00903(Limonene and pinene degradation);ko00945(Stilbenoid, diarylheptanoid and gingerol biosynthesis)	[Q] Secondary metabolites biosynthesis, transport and catabolism	CYP71A1	4	454-472	Y	84.2925	462	1	1	4	1
mes-MIR396c-p5	CTTCTTCTTCTTCATCTT	comp21715_c0	sp|F6H2F8|TRM51_VITVI tRNA (guanine(37)-N1)-methyltransferase 1 OS=Vitis vinifera GN=VIT_19s0014g03930 PE=3 SV=1	-	-	[A] RNA processing and modification	VIT_19s0014g03930	1	745-762	Y	84.2925	753	1	1	4	1
mes-MIR396c-p5	CTTCTTCTTCTTCATCTT	comp23226_c0	-	-	-	[S] Function unknown	-	1	1836-1853	Y	84.2925	1844	1	1	4	1
mes-MIR396c-p5	CTTCTTCTTCTTCATCTT	comp22274_c0	-	-	-	-	-	2	424-441	Y	168.585	432	2	2	2	1
mes-MIR396c-p5	CTTCTTCTTCTTCATCTT	comp22055_c0	sp|Q93ZR6|WSD1_ARATH O-acyltransferase WSD1 OS=Arabidopsis thaliana GN=WSD1 PE=2 SV=1	GO:0005789(endoplasmic reticulum membrane);GO:0016021(integral to membrane);GO:0004144(diacylglycerol O-acyltransferase activity);GO:0047196(long-chain-alcohol O-fatty-acyltransferase activity);GO:0010025(wax biosynthetic process)	-	-	WSD1	2	148-165	Y	84.2925	156	1	1	4	1
mes-MIR396c-p5	CTTCTTCTTCTTCATCTT	comp21725_c0	sp|Q8H0U8|RH42_ARATH DEAD-box ATP-dependent RNA helicase 42 OS=Arabidopsis thaliana GN=RH42 PE=1 SV=2	GO:0005524(ATP binding);GO:0008026(ATP-dependent helicase activity);GO:0003723(RNA binding)	-	-	RH42	2	3480-3497	Y	168.585	3488	2	2	2	1
mes-MIR396c-p5	CTTCTTCTTCTTCATCTT	comp23226_c0	-	-	-	[S] Function unknown	-	2	3132-3149	Y	252.878	3140	3	3	2	1
mes-MIR396c-p5	CTTCTTCTTCTTCATCTT	comp22070_c0	sp|Q54TH6|Y9863_DICDI Probable serine/threonine-protein kinase DDB_G0281745 OS=Dictyostelium discoideum GN=DDB_G0281745 PE=3 SV=1	GO:0005524(ATP binding);GO:0004674(protein serine/threonine kinase activity)	-	-	DDB_G0281745	2	407-424	Y	84.2925	415	1	1	4	1
mes-MIR396c-p5	CTTCTTCTTCTTCATCTT	comp21571_c0	-	-	-	-	-	2.5	183-200	Y	252.878	191	3	3	2	1
mes-MIR396c-p5	CTTCTTCTTCTTCATCTT	comp23632_c0	sp|O22588|TIP32_ARATH Probable aquaporin TIP3-2 OS=Arabidopsis thaliana GN=TIP3-2 PE=2 SV=1	GO:0016021(integral to membrane);GO:0005774(vacuolar membrane);GO:0005215(transporter activity);GO:0055085(transmembrane transport);GO:0006833(water transport)	-	[G] Carbohydrate transport and metabolism	TIP3-2	2.5	154-171	Y	84.2925	162	1	1	4	1
mes-MIR396c-p5	CTTCTTCTTCTTCATCTT	comp21657_c0	sp|P48631|FD6E2_SOYBN Omega-6 fatty acid desaturase, endoplasmic reticulum isozyme 2 OS=Glycine max GN=FAD2-2 PE=2 SV=1	GO:0005789(endoplasmic reticulum membrane);GO:0016021(integral to membrane);GO:0016717(oxidoreductase activity, acting on paired donors, with oxidation of a pair of donors resulting in the reduction of molecular oxygen to two molecules of water);GO:0006633(fatty acid biosynthetic process)	ko01040(Biosynthesis of unsaturated fatty acids)	-	FAD2-2	2.5	78-94	Y	674.34	85	8	8	2	1
mes-MIR396c-p5	CTTCTTCTTCTTCATCTT	comp20522_c0	sp|Q38890|GUN25_ARATH Endoglucanase 25 OS=Arabidopsis thaliana GN=KOR PE=1 SV=1	GO:0009504(cell plate);GO:0005769(early endosome);GO:0005794(Golgi apparatus);GO:0016021(integral to membrane);GO:0005886(plasma membrane);GO:0008810(cellulase activity);GO:0007047(cellular cell wall organization);GO:0030244(cellulose biosynthetic process);GO:0030245(cellulose catabolic process);GO:0043622(cortical microtubule organization);GO:0042538(hyperosmotic salinity response);GO:0009735(re…	ko00500(Starch and sucrose metabolism)	-	KOR	2.5	368-385	Y	168.585	376	2	2	2	1
mes-MIR396c-p5	CTTCTTCTTCTTCATCTT	comp23174_c0	sp|P40283|H2B11_ARATH Histone H2B.11 OS=Arabidopsis thaliana GN=At5g59910 PE=1 SV=5	GO:0005730(nucleolus);GO:0000786(nucleosome);GO:0003677(DNA binding);GO:0006334(nucleosome assembly)	ko05322(Systemic lupus erythematosus)	[B] Chromatin structure and dynamics	At5g59910	2.5	229-245	Y	84.2925	236	1	1	4	1
mes-MIR396c-p5	CTTCTTCTTCTTCATCTT	comp22652_c0	-	-	-	-	-	3	793-810	Y	84.2925	801	1	1	4	1
mes-MIR396c-p5	CTTCTTCTTCTTCATCTT	comp20907_c0	sp|P54776|PRS6A_SOLLC 26S protease regulatory subunit 6A homolog OS=Solanum lycopersicum GN=TBP1 PE=2 SV=1	GO:0005737(cytoplasm);GO:0005634(nucleus);GO:0000502(proteasome complex);GO:0005524(ATP binding);GO:0017111(nucleoside-triphosphatase activity);GO:0030163(protein catabolic process)	ko03050(Proteasome)	[O] Posttranslational modification, protein turnover, chaperones	TBP1	3	363-380	Y	168.585	371	2	2	2	1
mes-MIR396c-p5	CTTCTTCTTCTTCATCTT	comp23499_c0	sp|Q9LHP1|RL74_ARATH 60S ribosomal protein L7-4 OS=Arabidopsis thaliana GN=RPL7D PE=2 SV=1	GO:0009507(chloroplast);GO:0022625(cytosolic large ribosomal subunit);GO:0016020(membrane);GO:0003735(structural constituent of ribosome);GO:0006412(translation)	ko03010(Ribosome)	[J] Translation, ribosomal structure and biogenesis	RPL7D	3	759-776	Y	674.34	767	8	8	2	1
mes-MIR396c-p5	CTTCTTCTTCTTCATCTT	comp23350_c0	sp|Q9XHP0|11S2_SESIN 11S globulin seed storage protein 2 OS=Sesamum indicum PE=2 SV=1	GO:0042735(protein body);GO:0045735(nutrient reservoir activity);GO:0051259(protein oligomerization)	-	-	-	3	893-910	Y	842.925	901	10	10	3	0.999598
mes-MIR396c-p5	CTTCTTCTTCTTCATCTT	comp22746_c0	sp|Q9DC48|PRP17_MOUSE Pre-mRNA-processing factor 17 OS=Mus musculus GN=Cdc40 PE=1 SV=1	GO:0006397(mRNA processing);GO:0008380(RNA splicing)	-	[S] Function unknown	Cdc40	3	594-611	Y	84.2925	602	1	1	4	1
mes-MIR396c-p5	CTTCTTCTTCTTCATCTT	comp23521_c0	-	-	-	-	-	3	340-357	Y	337.17	348	4	4	2	1
mes-MIR396c-p5	CTTCTTCTTCTTCATCTT	comp21723_c0	-	-	-	-	-	3	521-538	Y	84.2925	529	1	1	4	1
mes-MIR396c-p5	CTTCTTCTTCTTCATCTT	comp22925_c0	sp|Q9SUD8|PP340_ARATH Pentatricopeptide repeat-containing protein At4g28010 OS=Arabidopsis thaliana GN=At4g28010 PE=2 SV=1	GO:0005488(binding)	-	[R] General function prediction only	At4g28010	3	1259-1276	Y	84.2925	1267	1	1	4	1
mes-MIR396c-p5	CTTCTTCTTCTTCATCTT	comp21964_c0	-	-	-	-	-	3	884-901	Y	421.463	892	5	5	2	1
mes-MIR396c-p5	CTTCTTCTTCTTCATCTT	comp23312_c0	sp|Q9XHM1|EIF3C_MEDTR Eukaryotic translation initiation factor 3 subunit C OS=Medicago truncatula GN=TIF3C1 PE=2 SV=1	GO:0005852(eukaryotic translation initiation factor 3 complex);GO:0003743(translation initiation factor activity)	-	[J] Translation, ribosomal structure and biogenesis	TIF3C1	3	730-747	Y	84.2925	738	1	1	4	1
mes-MIR396c-p5	CTTCTTCTTCTTCATCTT	comp22007_c0	sp|P28643|FABG_CUPLA 3-oxoacyl-[acyl-carrier-protein] reductase, chloroplastic OS=Cuphea lanceolata GN=CLKR27 PE=2 SV=1	GO:0009507(chloroplast);GO:0004316(3-oxoacyl-[acyl-carrier-protein] reductase (NADPH) activity);GO:0051287(NAD binding);GO:0006633(fatty acid biosynthetic process)	ko00061(Fatty acid biosynthesis);ko01040(Biosynthesis of unsaturated fatty acids)	[I] Lipid transport and metabolism	CLKR27	3	878-895	Y	84.2925	886	1	1	4	1
mes-MIR396c-p5	CTTCTTCTTCTTCATCTT	comp21369_c0	sp|P48724|IF5_PHAVU Eukaryotic translation initiation factor 5 OS=Phaseolus vulgaris GN=EIF5 PE=2 SV=1	GO:0005525(GTP binding);GO:0003743(translation initiation factor activity);GO:0016070(RNA metabolic process)	-	[J] Translation, ribosomal structure and biogenesis	EIF5	3	1355-1372	Y	168.585	1363	2	2	2	1
mes-MIR396c-p5	CTTCTTCTTCTTCATCTT	comp23283_c0	sp|Q6AR60|ARLY_DESPS Argininosuccinate lyase OS=Desulfotalea psychrophila (strain LSv54 / DSM 12343) GN=argH PE=3 SV=1	GO:0005737(cytoplasm);GO:0004056(argininosuccinate lyase activity);GO:0042450(arginine biosynthetic process via ornithine)	ko00250(Alanine, aspartate and glutamate metabolism);ko00330(Arginine and proline metabolism)	-	argH	3	1531-1548	Y	252.878	1539	3	3	2	1
mes-MIR396c-p5	CTTCTTCTTCTTCATCTT	comp21453_c0	sp|O24381|TLC1_SOLTU Plastidic ATP/ADP-transporter OS=Solanum tuberosum PE=2 SV=2	GO:0031969(chloroplast membrane);GO:0016021(integral to membrane);GO:0005524(ATP binding);GO:0005471(ATP:ADP antiporter activity)	-	-	-	3	1311-1328	Y	84.2925	1319	1	1	4	1
mes-MIR396c-p5	CTTCTTCTTCTTCATCTT	comp23353_c0	sp|Q9QXL2|KI21A_MOUSE Kinesin-like protein KIF21A OS=Mus musculus GN=Kif21a PE=1 SV=2	GO:0030424(axon);GO:0005737(cytoplasm);GO:0030425(dendrite);GO:0005874(microtubule);GO:0005524(ATP binding);GO:0003777(microtubule motor activity);GO:0007018(microtubule-based movement)	-	[K] Transcription	Kif21a	3	1498-1516	Y	505.755	1506	6	6	2	1
mes-MIR396c-p5	CTTCTTCTTCTTCATCTT	comp22626_c0	sp|Q6P2Z6|NMD3_XENTR 60S ribosomal export protein NMD3 OS=Xenopus tropicalis GN=nmd3 PE=2 SV=1	GO:0005737(cytoplasm);GO:0005730(nucleolus);GO:0005654(nucleoplasm);GO:0015031(protein transport)	-	[J] Translation, ribosomal structure and biogenesis	nmd3	3	1428-1444	Y	84.2925	1436	1	1	4	1
mes-MIR396c-p5	CTTCTTCTTCTTCATCTT	comp21414_c0	sp|O04057|ASPR_CUCPE Aspartic proteinase OS=Cucurbita pepo PE=2 SV=1	GO:0005773(vacuole);GO:0004190(aspartic-type endopeptidase activity);GO:0006629(lipid metabolic process);GO:0006508(proteolysis)	-	[O] Posttranslational modification, protein turnover, chaperones	-	3	813-831	Y	168.585	822	2	2	3	0.999598
mes-MIR396c-p5	CTTCTTCTTCTTCATCTT	comp21554_c0	-	-	-	-	-	3	960-977	Y	168.585	968	2	2	3	0.999598
mes-MIR396c-p5	CTTCTTCTTCTTCATCTT	comp20692_c0	sp|Q9LD90|CBF5_ARATH H/ACA ribonucleoprotein complex subunit 4 OS=Arabidopsis thaliana GN=CBF5 PE=1 SV=1	GO:0005829(cytosol);GO:0005730(nucleolus);GO:0009506(plasmodesma);GO:0030529(ribonucleoprotein complex);GO:0009982(pseudouridine synthase activity);GO:0003723(RNA binding);GO:0001522(pseudouridine synthesis);GO:0006364(rRNA processing)	-	[S] Function unknown	CBF5	3	482-499	Y	84.2925	490	1	1	4	1
mes-MIR396c-p5	CTTCTTCTTCTTCATCTT	comp21001_c0	sp|Q8DKR7|DNAJ_THEEB Chaperone protein DnaJ OS=Thermosynechococcus elongatus (strain BP-1) GN=dnaJ PE=3 SV=2	GO:0005737(cytoplasm);GO:0005524(ATP binding);GO:0031072(heat shock protein binding);GO:0046872(metal ion binding);GO:0051082(unfolded protein binding);GO:0006260(DNA replication);GO:0006457(protein folding);GO:0009408(response to heat)	-	[O] Posttranslational modification, protein turnover, chaperones	dnaJ	3.5	1291-1308	Y	84.2925	1299	1	1	4	1
mes-MIR396c-p5	CTTCTTCTTCTTCATCTT	comp30239_c0	sp|Q8S9H7|DIV_ANTMA Transcription factor DIVARICATA OS=Antirrhinum majus GN=DIVARICATA PE=2 SV=1	-	-	[O] Posttranslational modification, protein turnover, chaperones	DIVARICATA	3.5	202-219	Y	84.2925	210	1	1	4	1
mes-MIR396c-p5	CTTCTTCTTCTTCATCTT	comp22576_c0	sp|A7TLB3|KEX1_VANPO Pheromone-processing carboxypeptidase KEX1 OS=Vanderwaltozyma polyspora (strain ATCC 22028 / DSM 70294) GN=KEX1 PE=3 SV=1	GO:0005794(Golgi apparatus);GO:0016021(integral to membrane);GO:0004185(serine-type carboxypeptidase activity);GO:0006915(apoptosis);GO:0006508(proteolysis)	-	[B] Chromatin structure and dynamics ;[D] Cell cycle control, cell division, chromosome partitioning	KEX1	3.5	1088-1105	Y	84.2925	1096	1	1	4	1
mes-MIR396c-p5	CTTCTTCTTCTTCATCTT	comp23112_c0	-	-	-	[S] Function unknown	-	3.5	528-545	Y	84.2925	536	1	1	4	1
mes-MIR396c-p5	CTTCTTCTTCTTCATCTT	comp20700_c0	sp|Q03666|GSTX4_TOBAC Probable glutathione S-transferase OS=Nicotiana tabacum PE=2 SV=1	GO:0004364(glutathione transferase activity);GO:0009734(auxin mediated signaling pathway)	ko00480(Glutathione metabolism);ko00980(Metabolism of xenobiotics by cytochrome P450);ko00982(Drug metabolism - cytochrome P450)	[O] Posttranslational modification, protein turnover, chaperones	-	3.5	515-532	Y	84.2925	523	1	1	4	1
mes-MIR396c-p5	CTTCTTCTTCTTCATCTT	comp21577_c0	sp|Q9M9E0|LRKS1_ARATH L-type lectin-domain containing receptor kinase S.1 OS=Arabidopsis thaliana GN=LECRKS1 PE=1 SV=1	GO:0016021(integral to membrane);GO:0005886(plasma membrane);GO:0005773(vacuole);GO:0005524(ATP binding);GO:0004674(protein serine/threonine kinase activity);GO:0004872(receptor activity);GO:0005529(sugar binding)	-	-	LECRKS1	3.5	1152-1169	Y	84.2925	1160	1	1	4	1
mes-MIR396c-p5	CTTCTTCTTCTTCATCTT	comp23987_c0	sp|Q96255|SERC_ARATH Phosphoserine aminotransferase, chloroplastic OS=Arabidopsis thaliana GN=At4g35630 PE=2 SV=1	GO:0009570(chloroplast stroma);GO:0004648(O-phospho-L-serine:2-oxoglutarate aminotransferase activity);GO:0030170(pyridoxal phosphate binding);GO:0006564(L-serine biosynthetic process)	ko00260(Glycine, serine and threonine metabolism);ko00750(Vitamin B6 metabolism)	[H] Coenzyme transport and metabolism ;[E] Amino acid transport and metabolism	At4g35630	3.5	1080-1097	Y	505.755	1088	6	6	2	1
mes-MIR396c-p5	CTTCTTCTTCTTCATCTT	comp22782_c0	-	-	-	[R] General function prediction only	-	3.5	1578-1596	Y	84.2925	1587	1	1	4	1
mes-MIR396c-p5	CTTCTTCTTCTTCATCTT	comp21671_c0	sp|Q9LK32|Y3721_ARATH Uncharacterized protein At3g27210 OS=Arabidopsis thaliana GN=Y-2 PE=1 SV=1	GO:0005886(plasma membrane)	-	-	Y-2	3.5	1223-1240	Y	84.2925	1231	1	1	4	1
mes-MIR396c-p5	CTTCTTCTTCTTCATCTT	comp21635_c0	sp|Q9SSA8|RA212_ARATH Ethylene-responsive transcription factor RAP2-12 OS=Arabidopsis thaliana GN=RAP2-12 PE=2 SV=1	GO:0005634(nucleus);GO:0003677(DNA binding);GO:0003700(sequence-specific DNA binding transcription factor activity);GO:0009873(ethylene mediated signaling pathway)	-	-	RAP2-12	3.5	118-135	Y	84.2925	126	1	1	4	1
mes-MIR396c-p5	CTTCTTCTTCTTCATCTT	comp30750_c0	-	-	-	-	-	3.5	752-769	Y	252.878	760	3	3	2	1
mes-MIR396c-p5	CTTCTTCTTCTTCATCTT	comp22946_c0	sp|P27323|HS901_ARATH Heat shock protein 90-1 OS=Arabidopsis thaliana GN=HSP90-1 PE=1 SV=3	GO:0005618(cell wall);GO:0005829(cytosol);GO:0005886(plasma membrane);GO:0005524(ATP binding);GO:0051082(unfolded protein binding);GO:0009816(defense response to bacterium, incompatible interaction);GO:0006457(protein folding)	ko04612(Antigen processing and presentation);ko04621(NOD-like receptor signaling pathway);ko04626(Plant-pathogen interaction);ko04914(Progesterone-mediated oocyte maturation);ko05200(Pathways in cancer);ko05215(Prostate cancer)	[O] Posttranslational modification, protein turnover, chaperones	HSP90-1	3.5	997-1014	Y	505.755	1005	6	6	2	1
mes-MIR396c-p5	CTTCTTCTTCTTCATCTT	comp20708_c0	sp|Q98TX3|PDCD4_CHICK Programmed cell death protein 4 OS=Gallus gallus GN=PDCD4 PE=2 SV=1	GO:0005829(cytosol);GO:0005634(nucleus);GO:0003723(RNA binding);GO:0007569(cell aging);GO:0043508(negative regulation of JUN kinase activity);GO:0045892(negative regulation of transcription, DNA-dependent)	-	[T] Signal transduction mechanisms	PDCD4	3.5	2193-2210	Y	674.34	2201	8	8	2	1
mes-MIR396c-p5	CTTCTTCTTCTTCATCTT	comp22027_c0	sp|Q8RWE8|GGAP1_ARATH GDP-L-galactose phosphorylase 1 OS=Arabidopsis thaliana GN=VTC2 PE=1 SV=1	GO:0005737(cytoplasm);GO:0005634(nucleus);GO:0010475(galactose-1-phosphate guanylyltransferase (GDP) activity);GO:0080048(GDP-D-glucose phosphorylase activity);GO:0010472(GDP-galactose:glucose-1-phosphate guanylyltransferase activity);GO:0010471(GDP-galactose:mannose-1-phosphate guanylyltransferase activity);GO:0010473(GDP-galactose:myoinositol-1-phosphate guanylyltransferase activity);GO:0010474…	-	[R] General function prediction only	VTC2	3.5	1732-1749	Y	505.755	1740	6	6	2	1
mes-MIR396c-p5	CTTCTTCTTCTTCATCTT	comp23539_c0	sp|Q5RF26|NUCL_PONAB Nucleolin OS=Pongo abelii GN=NCL PE=2 SV=3	GO:0005737(cytoplasm);GO:0005730(nucleolus);GO:0030529(ribonucleoprotein complex);GO:0000166(nucleotide binding);GO:0003723(RNA binding);GO:0042162(telomeric DNA binding)	ko05130(Pathogenic Escherichia coli infection)	[A] RNA processing and modification ;[J] Translation, ribosomal structure and biogenesis	NCL	3.5	830-847	Y	84.2925	838	1	1	4	1
mes-MIR396c-p5	CTTCTTCTTCTTCATCTT	comp22114_c0	-	-	-	-	-	4	1307-1324	Y	252.878	1315	3	3	2	1
mes-MIR396c-p5	CTTCTTCTTCTTCATCTT	comp23539_c0	sp|Q5RF26|NUCL_PONAB Nucleolin OS=Pongo abelii GN=NCL PE=2 SV=3	GO:0005737(cytoplasm);GO:0005730(nucleolus);GO:0030529(ribonucleoprotein complex);GO:0000166(nucleotide binding);GO:0003723(RNA binding);GO:0042162(telomeric DNA binding)	ko05130(Pathogenic Escherichia coli infection)	[A] RNA processing and modification ;[J] Translation, ribosomal structure and biogenesis	NCL	4	680-697	Y	1601.56	688	19	19	2	1
mes-MIR396c-p5	CTTCTTCTTCTTCATCTT	comp22183_c0	sp|P19037|HS181_ARATH 18.1 kDa class I heat shock protein OS=Arabidopsis thaliana GN=HSP18.1 PE=2 SV=1	GO:0005737(cytoplasm);GO:0010286(heat acclimation);GO:0009644(response to high light intensity);GO:0042542(response to hydrogen peroxide)	-	[O] Posttranslational modification, protein turnover, chaperones	HSP18.1	4	3-19	Y	1011.51	11	12	12	2	1
mes-MIR396c-p5	CTTCTTCTTCTTCATCTT	comp23366_c0	-	-	-	-	-	4	115-133	Y	1517.27	124	18	18	2	1
mes-MIR396c-p5	CTTCTTCTTCTTCATCTT	comp24000_c0	-	-	-	-	-	4	326-343	Y	252.878	334	3	3	2	1
mes-MIR396c-p5	CTTCTTCTTCTTCATCTT	comp20948_c0	-	-	-	-	-	4	231-248	Y	84.2925	239	1	1	4	1
mes-MIR396c-p5	CTTCTTCTTCTTCATCTT	comp21720_c0	sp|Q9M0B6|GAE1_ARATH UDP-glucuronate 4-epimerase 1 OS=Arabidopsis thaliana GN=GAE1 PE=1 SV=1	GO:0032580(Golgi cisterna membrane);GO:0016021(integral to membrane);GO:0050662(coenzyme binding);GO:0050378(UDP-glucuronate 4-epimerase activity);GO:0005975(carbohydrate metabolic process);GO:0044237(cellular metabolic process)	ko00500(Starch and sucrose metabolism);ko00520(Amino sugar and nucleotide sugar metabolism)	[M] Cell wall/membrane/envelope biogenesis	GAE1	4	1274-1291	Y	84.2925	1282	1	1	4	1
mes-MIR396c-p5	CTTCTTCTTCTTCATCTT	comp20889_c0	sp|Q03251|RBG8_ARATH Glycine-rich RNA-binding protein 8 OS=Arabidopsis thaliana GN=RBG8 PE=1 SV=1	GO:0005618(cell wall);GO:0009507(chloroplast);GO:0005730(nucleolus);GO:0005777(peroxisome);GO:0005886(plasma membrane);GO:0009506(plasmodesma);GO:0000166(nucleotide binding);GO:0003723(RNA binding);GO:0045087(innate immune response);GO:0009737(response to abscisic acid stimulus);GO:0009409(response to cold);GO:0009651(response to salt stress);GO:0010043(response to zinc ion)	-	[P] Inorganic ion transport and metabolism	RBG8	4	2062-2079	Y	84.2925	2070	1	1	4	1
mes-MIR396c-p5	CTTCTTCTTCTTCATCTT	comp29654_c0	-	-	-	-	-	4	45-62	Y	168.585	53	2	2	2	1
mes-MIR396c-p5	CTTCTTCTTCTTCATCTT	comp23103_c0	sp|O81833|SD11_ARATH G-type lectin S-receptor-like serine/threonine-protein kinase SD1-1 OS=Arabidopsis thaliana GN=SD11 PE=1 SV=1	GO:0016021(integral to membrane);GO:0044459(plasma membrane part);GO:0009506(plasmodesma);GO:0005524(ATP binding);GO:0005516(calmodulin binding);GO:0004674(protein serine/threonine kinase activity);GO:0004872(receptor activity);GO:0005529(sugar binding);GO:0031625(ubiquitin protein ligase binding);GO:0048544(recognition of pollen)	-	-	SD11	4	1466-1483	Y	168.585	1474	2	2	2	1
mes-MIR396c-p5	CTTCTTCTTCTTCATCTT	comp28273_c0	sp|O04086|Y1105_ARATH Probable receptor-like protein kinase At1g11050 OS=Arabidopsis thaliana GN=At1g11050 PE=2 SV=1	GO:0016021(integral to membrane);GO:0005524(ATP binding);GO:0004674(protein serine/threonine kinase activity);GO:0004872(receptor activity)	-	[T] Signal transduction mechanisms	At1g11050	4	773-789	Y	421.463	780	5	5	2	1
mes-MIR396c-p5	CTTCTTCTTCTTCATCTT	comp23147_c0	sp|O15042|SR140_HUMAN U2 snRNP-associated SURP motif-containing protein OS=Homo sapiens GN=U2SURP PE=1 SV=2	GO:0005634(nucleus);GO:0000166(nucleotide binding);GO:0005515(protein binding);GO:0003723(RNA binding);GO:0006396(RNA processing)	-	[R] General function prediction only	U2SURP	4	2757-2774	Y	84.2925	2765	1	1	4	1
mes-MIR396c-p5	CTTCTTCTTCTTCATCTT	comp22114_c0	-	-	-	-	-	4	1532-1549	Y	168.585	1540	2	2	2	1
mes-MIR396c-p5	CTTCTTCTTCTTCATCTT	comp24000_c0	-	-	-	-	-	4	470-486	Y	337.17	477	4	4	2	1
mes-MIR396c-p5	CTTCTTCTTCTTCATCTT	comp21554_c0	-	-	-	-	-	4	933-950	Y	84.2925	941	1	1	4	1
mes-MIR396c-p5	CTTCTTCTTCTTCATCTT	comp38097_c0	-	-	-	-	-	2	1224-1241	Y	84.2925	1232	1	1	4	1
mes-MIR396c-p5	CTTCTTCTTCTTCATCTT	comp5553_c0	sp|Q9FLF0|RS92_ARATH 40S ribosomal protein S9-2 OS=Arabidopsis thaliana GN=RPS9C PE=2 SV=1	GO:0005829(cytosol);GO:0016020(membrane);GO:0009506(plasmodesma);GO:0015935(small ribosomal subunit);GO:0019843(rRNA binding);GO:0003735(structural constituent of ribosome);GO:0006412(translation)	ko03010(Ribosome)	[J] Translation, ribosomal structure and biogenesis	RPS9C	2.5	654-671	Y	84.2925	662	1	1	4	1
mes-MIR396c-p5	CTTCTTCTTCTTCATCTT	comp5728_c0	sp|O04977|FENR1_TOBAC Ferredoxin--NADP reductase, leaf-type isozyme, chloroplastic OS=Nicotiana tabacum GN=PETH PE=2 SV=1	GO:0009570(chloroplast stroma);GO:0009535(chloroplast thylakoid membrane);GO:0004324(ferredoxin-NADP+ reductase activity);GO:0050660(flavin adenine dinucleotide binding);GO:0050661(NADP binding);GO:0022900(electron transport chain);GO:0015979(photosynthesis);GO:0006810(transport)	ko00195(Photosynthesis)	[C] Energy production and conversion	PETH	3	1007-1024	Y	758.633	1015	9	9	2	1
mes-MIR396c-p5	CTTCTTCTTCTTCATCTT	comp4868_c0	-	-	-	-	-	3	198-215	Y	337.17	206	4	4	2	1
mes-MIR396c-p5	CTTCTTCTTCTTCATCTT	comp5278_c0	sp|Q8BUV8|GP107_MOUSE Protein GPR107 OS=Mus musculus GN=Gpr107 PE=2 SV=2	GO:0016021(integral to membrane)	-	[T] Signal transduction mechanisms	Gpr107	3	1411-1428	Y	337.17	1419	4	4	2	1
mes-MIR396c-p5	CTTCTTCTTCTTCATCTT	comp4236_c0	-	-	-	[U] Intracellular trafficking, secretion, and vesicular transport	-	3	1058-1075	Y	84.2925	1066	1	1	4	1
mes-MIR396c-p5	CTTCTTCTTCTTCATCTT	comp4872_c0	-	-	-	-	-	3.5	110-127	Y	168.585	118	2	2	2	1
mes-MIR396c-p5	CTTCTTCTTCTTCATCTT	comp4325_c0	sp|P10587|MYH11_CHICK Myosin-11 OS=Gallus gallus GN=MYH11 PE=1 SV=4	GO:0030016(myofibril);GO:0032982(myosin filament);GO:0003779(actin binding);GO:0005524(ATP binding);GO:0005516(calmodulin binding);GO:0008307(structural constituent of muscle);GO:0048739(cardiac muscle fiber development);GO:0048251(elastic fiber assembly);GO:0030241(skeletal muscle myosin thick filament assembly);GO:0006939(smooth muscle contraction)	ko04130(SNARE interactions in vesicular transport)	-	MYH11	3.5	172-189	Y	84.2925	180	1	1	4	1
mes-MIR396c-p5	CTTCTTCTTCTTCATCTT	comp5547_c0	sp|Q869E1|DNLI1_DICDI DNA ligase 1 OS=Dictyostelium discoideum GN=lig1 PE=3 SV=1	GO:0005634(nucleus);GO:0005524(ATP binding);GO:0003677(DNA binding);GO:0003910(DNA ligase (ATP) activity);GO:0046872(metal ion binding);GO:0007049(cell cycle);GO:0051301(cell division);GO:0051103(DNA ligation involved in DNA repair);GO:0006310(DNA recombination);GO:0006260(DNA replication)	-	-	lig1	3.5	497-514	Y	84.2925	505	1	1	4	1
mes-MIR396c-p5	CTTCTTCTTCTTCATCTT	comp3758_c0	-	-	-	[R] General function prediction only	-	4	168-185	Y	84.2925	176	1	1	4	1
mes-MIR396c-p5	CTTCTTCTTCTTCATCTT	comp5694_c0	sp|O48850|VA725_ARATH Vesicle-associated membrane protein 725 OS=Arabidopsis thaliana GN=VAMP725 PE=2 SV=2	GO:0005768(endosome);GO:0016021(integral to membrane);GO:0005886(plasma membrane);GO:0015031(protein transport);GO:0016192(vesicle-mediated transport)	-	[U] Intracellular trafficking, secretion, and vesicular transport	VAMP725	4	658-675	Y	84.2925	666	1	1	4	1
mes-MIR396c-p5	CTTCTTCTTCTTCATCTT	comp4879_c0	-	-	-	-	-	4	342-359	Y	84.2925	350	1	1	4	1
mes-MIR396c-p5	CTTCTTCTTCTTCATCTT	comp4921_c0	sp|Q0ADI6|RS6_NITEC 30S ribosomal protein S6 OS=Nitrosomonas eutropha (strain C91) GN=rpsF PE=3 SV=1	GO:0005840(ribosome);GO:0019843(rRNA binding);GO:0003735(structural constituent of ribosome);GO:0006412(translation)	-	-	rpsF	4	334-351	Y	84.2925	342	1	1	4	1
mes-MIR396c-p5	CTTCTTCTTCTTCATCTT	comp5526_c0	sp|P51110|DFRA_VITVI Dihydroflavonol-4-reductase OS=Vitis vinifera GN=DFR PE=1 SV=1	GO:0050662(coenzyme binding);GO:0045552(dihydrokaempferol 4-reductase activity);GO:0009813(flavonoid biosynthetic process)	ko00940(Phenylpropanoid biosynthesis)	[V] Defense mechanisms	DFR	4	178-195	Y	84.2925	186	1	1	4	1
mes-MIR396c-p5	CTTCTTCTTCTTCATCTT	comp3904_c0	sp|B4GZZ4|SGF11_DROPE SAGA-associated factor 11 homolog OS=Drosophila persimilis GN=Sgf11 PE=3 SV=1	GO:0000124(SAGA complex);GO:0046872(metal ion binding);GO:0016568(chromatin modification);GO:0045893(positive regulation of transcription, DNA-dependent);GO:0006351(transcription, DNA-dependent)	-	[S] Function unknown	Sgf11	4	301-318	Y	84.2925	309	1	1	4	1
mes-MIR396c-p5	CTTCTTCTTCTTCATCTT	comp6186_c1	-	-	-	-	-	4	516-532	Y	252.878	524	6	3	2	1
mes-MIR396c-p5	CTTCTTCTTCTTCATCTT	comp7997_c0	sp|P77766|TRPH_ECOLI Protein TrpH OS=Escherichia coli (strain K12) GN=trpH PE=3 SV=1	GO:0003677(DNA binding);GO:0003887(DNA-directed DNA polymerase activity);GO:0006260(DNA replication)	-	-	trpH	1	115-132	Y	84.2925	123	1	1	4	1
mes-MIR396c-p5	CTTCTTCTTCTTCATCTT	comp7647_c0	sp|Q6NYV9|LEO1_DANRE RNA polymerase-associated protein LEO1 OS=Danio rerio GN=leo1 PE=1 SV=1	GO:0016593(Cdc73/Paf1 complex);GO:0048701(embryonic cranial skeleton morphogenesis);GO:0021782(glial cell development);GO:0007507(heart development);GO:0030318(melanocyte differentiation);GO:0014032(neural crest cell development);GO:0006355(regulation of transcription, DNA-dependent);GO:0006351(transcription, DNA-dependent);GO:0050936(xanthophore differentiation)	-	[S] Function unknown	leo1	2	1807-1824	Y	168.585	1815	2	2	2	1
mes-MIR396c-p5	CTTCTTCTTCTTCATCTT	comp8028_c0	sp|Q9MAS5|VA726_ARATH Putative vesicle-associated membrane protein 726 OS=Arabidopsis thaliana GN=VAMP726 PE=3 SV=2	GO:0009507(chloroplast);GO:0005768(endosome);GO:0016021(integral to membrane);GO:0005886(plasma membrane);GO:0015031(protein transport);GO:0016192(vesicle-mediated transport)	-	[U] Intracellular trafficking, secretion, and vesicular transport	VAMP726	3	677-694	Y	168.585	685	2	2	2	1
mes-MIR396c-p5	CTTCTTCTTCTTCATCTT	comp7037_c0	sp|Q9STX3|GID2_ARATH F-box protein GID2 OS=Arabidopsis thaliana GN=GID2 PE=1 SV=1	GO:0005634(nucleus);GO:0019005(SCF ubiquitin ligase complex);GO:0005515(protein binding);GO:0009740(gibberellic acid mediated signaling pathway);GO:0010162(seed dormancy);GO:0009845(seed germination)	-	-	GID2	3	236-253	Y	168.585	244	2	2	2	1
mes-MIR396c-p5	CTTCTTCTTCTTCATCTT	comp7650_c0	-	-	-	-	-	3	651-668	Y	168.585	659	2	2	2	1
mes-MIR396c-p5	CTTCTTCTTCTTCATCTT	comp7967_c0	-	-	-	[P] Inorganic ion transport and metabolism	-	3.5	378-395	Y	337.17	386	4	4	2	1
mes-MIR396c-p5	CTTCTTCTTCTTCATCTT	comp7497_c0	-	-	-	-	-	3.5	477-494	Y	84.2925	485	1	1	4	1
mes-MIR396c-p5	CTTCTTCTTCTTCATCTT	comp7757_c0	sp|Q8VZW3|CFI3_ARATH Probable chalcone--flavonone isomerase 3 OS=Arabidopsis thaliana GN=CHI3 PE=1 SV=1	-	ko00941(Flavonoid biosynthesis)	-	CHI3	4	574-591	Y	84.2925	582	1	1	4	1
mes-MIR396c-p5	CTTCTTCTTCTTCATCTT	comp7896_c0	sp|Q9C6M5|RAVL1_ARATH AP2/ERF and B3 domain-containing transcription repressor TEM1 OS=Arabidopsis thaliana GN=TEM1 PE=1 SV=1	GO:0005634(nucleus);GO:0003677(DNA binding);GO:0003700(sequence-specific DNA binding transcription factor activity);GO:0009873(ethylene mediated signaling pathway);GO:0048573(photoperiodism, flowering)	-	-	TEM1	4	288-305	Y	337.17	296	4	4	2	1
mes-MIR396c-p5	CTTCTTCTTCTTCATCTT	comp9482_c0	-	-	-	-	-	4	156-173	Y	84.2925	164	1	1	4	1
mes-miR403a_1ss19TC	TTAGATTCACGCACAAACCCG	comp17091_c0	sp|Q9SHF3|AGO2_ARATH Protein argonaute 2 OS=Arabidopsis thaliana GN=AGO2 PE=1 SV=1	GO:0030529(ribonucleoprotein complex);GO:0035197(siRNA binding);GO:0051607(defense response to virus);GO:0031047(gene silencing by RNA);GO:0006355(regulation of transcription, DNA-dependent);GO:0006417(regulation of translation);GO:0006351(transcription, DNA-dependent)	-	[J] Translation, ribosomal structure and biogenesis	AGO2	2	2269-2289	Y	1432.97	2280	17	17	0	0.00799278
mtr-miR159b_L-1_1ss21AC	TTGGAGTGAAGGGAGCTCCC	comp11574_c0	sp|Q9MAH8|TCP3_ARATH Transcription factor TCP3 OS=Arabidopsis thaliana GN=TCP3 PE=2 SV=1	GO:0005634(nucleus);GO:0003677(DNA binding);GO:0048366(leaf development);GO:0006355(regulation of transcription, DNA-dependent);GO:0009733(response to auxin stimulus);GO:0006351(transcription, DNA-dependent)	-	-	TCP3	4	1238-1257	Y	84.2925	1248	1	1	4	0.689751
mtr-miR166e-5p_1ss20GT	GGAATGTTGGCTGGCTCGATG	comp16950_c0	-	-	-	[L] Replication, recombination and repair	-	3	796-815	Y	84.2925	806	1	1	4	0.394434
mtr-MIR2592ah-p5_2ss3AG19TA	AAGGACAATTGTTGTAGTAG	comp13099_c0	sp|Q0D5G4|Y7633_ORYSJ B3 domain-containing protein Os07g0563300 OS=Oryza sativa subsp. japonica GN=Os07g0563300 PE=2 SV=2	GO:0005634(nucleus);GO:0003677(DNA binding);GO:0008270(zinc ion binding);GO:0006355(regulation of transcription, DNA-dependent);GO:0006351(transcription, DNA-dependent)	-	-	Os07g0563300	3.5	801-819	Y	84.2925	810	1	1	4	0.359726
mtr-MIR2592ay-p5_2ss6AG17CG_1	GAGTCGGGTTGTTTGGGA	comp11669_c0	-	-	-	-	-	4	314-332	Y	84.2925	322	1	1	4	0.995754
mtr-MIR2592ay-p5_2ss6AG17CG_1	GAGTCGGGTTGTTTGGGA	comp14850_c0	sp|Q43054|TCMO_POPKI Trans-cinnamate 4-monooxygenase OS=Populus kitakamiensis GN=CYP73A16 PE=2 SV=1	GO:0009055(electron carrier activity);GO:0020037(heme binding);GO:0016710(trans-cinnamate 4-monooxygenase activity)	ko00360(Phenylalanine metabolism);ko00940(Phenylpropanoid biosynthesis);ko00941(Flavonoid biosynthesis);ko00945(Stilbenoid, diarylheptanoid and gingerol biosynthesis)	[Q] Secondary metabolites biosynthesis, transport and catabolism	CYP73A16	3.5	1299-1316	Y	590.048	1307	7	7	2	0.992453
mtr-MIR2592ay-p5_2ss6AG17CG_1	GAGTCGGGTTGTTTGGGA	comp17103_c0	sp|Q43468|STIP_SOYBN Heat shock protein STI OS=Glycine max GN=STI PE=1 SV=1	GO:0005488(binding);GO:0009408(response to heat);GO:0006986(response to unfolded protein)	ko05020(Prion diseases)	[O] Posttranslational modification, protein turnover, chaperones	STI	4	654-671	Y	84.2925	662	1	1	4	0.995754
mtr-MIR2592ay-p5_2ss6AG17CG_1	GAGTCGGGTTGTTTGGGA	comp20540_c0	sp|Q00874|DR100_ARATH DNA-damage-repair/toleration protein DRT100 OS=Arabidopsis thaliana GN=DRT100 PE=2 SV=2	GO:0006281(DNA repair);GO:0042493(response to drug);GO:0009411(response to UV)	-	[R] General function prediction only	DRT100	3.5	701-717	Y	590.048	709	7	7	2	0.992453
mtr-MIR2592ay-p5_2ss6AG17CG_2	GAGTCGGGTTGTTTGGGAA	comp14850_c0	sp|Q43054|TCMO_POPKI Trans-cinnamate 4-monooxygenase OS=Populus kitakamiensis GN=CYP73A16 PE=2 SV=1	GO:0009055(electron carrier activity);GO:0020037(heme binding);GO:0016710(trans-cinnamate 4-monooxygenase activity)	ko00360(Phenylalanine metabolism);ko00940(Phenylpropanoid biosynthesis);ko00941(Flavonoid biosynthesis);ko00945(Stilbenoid, diarylheptanoid and gingerol biosynthesis)	[Q] Secondary metabolites biosynthesis, transport and catabolism	CYP73A16	3	1299-1316	Y	590.048	1307	7	7	2	0.599979
mtr-MIR2592ay-p5_2ss6AG17CG_2	GAGTCGGGTTGTTTGGGAA	comp17103_c0	sp|Q43468|STIP_SOYBN Heat shock protein STI OS=Glycine max GN=STI PE=1 SV=1	GO:0005488(binding);GO:0009408(response to heat);GO:0006986(response to unfolded protein)	ko05020(Prion diseases)	[O] Posttranslational modification, protein turnover, chaperones	STI	4	653-671	Y	84.2925	662	1	1	4	0.986314
mtr-MIR2592bj-p3_2ss12TC19AT	ATTCCCACTGTCCCTGTCT	comp17701_c0	-	-	-	[D] Cell cycle control, cell division, chromosome partitioning	-	4	353-370	Y	84.2925	361	1	1	4	0.78997
mtr-MIR2592bj-p3_2ss12TC19AT	ATTCCCACTGTCCCTGTCT	comp20787_c1	sp|Q9LK03|PERK2_ARATH Proline-rich receptor-like protein kinase PERK2 OS=Arabidopsis thaliana GN=PERK2 PE=2 SV=3	GO:0016021(integral to membrane);GO:0005886(plasma membrane);GO:0005524(ATP binding);GO:0004674(protein serine/threonine kinase activity);GO:0004872(receptor activity)	-	[T] Signal transduction mechanisms	PERK2	4	505-523	Y	842.925	514	10	10	2	0.759553
mtr-MIR2652a-p5_2ss5AC17CA	TAACCAAAACCATTTCAACA	comp14053_c0	sp|Q5PNY6|PUB21_ARATH U-box domain-containing protein 21 OS=Arabidopsis thaliana GN=PUB21 PE=2 SV=1	GO:0000151(ubiquitin ligase complex);GO:0005488(binding);GO:0004842(ubiquitin-protein ligase activity);GO:0010200(response to chitin)	-	-	PUB21	4	963-982	Y	84.2925	973	1	1	4	0.955888
mtr-MIR2678-p5_1ss5AG	TGCGGGTGTCTTCACCTCTGA	comp150770_c0	sp|Q40392|TMVRN_NICGU TMV resistance protein N OS=Nicotiana glutinosa GN=N PE=1 SV=1	GO:0005737(cytoplasm);GO:0031224(intrinsic to membrane);GO:0005524(ATP binding);GO:0005515(protein binding);GO:0004888(transmembrane signaling receptor activity);GO:0006915(apoptosis);GO:0009626(plant-type hypersensitive response)	-	-	N	3.5	121-141	Y	84.2925	132	1	1	4	0.590049
mtr-MIR2678-p5_1ss5AG	TGCGGGTGTCTTCACCTCTGA	comp20142_c0	sp|Q40392|TMVRN_NICGU TMV resistance protein N OS=Nicotiana glutinosa GN=N PE=1 SV=1	GO:0005737(cytoplasm);GO:0031224(intrinsic to membrane);GO:0005524(ATP binding);GO:0005515(protein binding);GO:0004888(transmembrane signaling receptor activity);GO:0006915(apoptosis);GO:0009626(plant-type hypersensitive response)	-	-	N	3.5	686-706	Y	590.048	697	7	7	2	0.55711
mtr-MIR2678-p5_1ss5AG	TGCGGGTGTCTTCACCTCTGA	comp22224_c0	sp|Q40392|TMVRN_NICGU TMV resistance protein N OS=Nicotiana glutinosa GN=N PE=1 SV=1	GO:0005737(cytoplasm);GO:0031224(intrinsic to membrane);GO:0005524(ATP binding);GO:0005515(protein binding);GO:0004888(transmembrane signaling receptor activity);GO:0006915(apoptosis);GO:0009626(plant-type hypersensitive response)	-	-	N	1	61-81	Y	252.878	72	3	3	2	0.48404
mtr-miR5213-5p_L-3R-1	GTGTGTCTTCACCTCTGA	comp20141_c0	sp|P27598|PHSL_IPOBA Alpha-1,4 glucan phosphorylase L isozyme, chloroplastic/amyloplastic OS=Ipomoea batatas PE=2 SV=1	GO:0009501(amyloplast);GO:0009507(chloroplast);GO:0004645(phosphorylase activity);GO:0030170(pyridoxal phosphate binding);GO:0005975(carbohydrate metabolic process)	ko00500(Starch and sucrose metabolism);ko04910(Insulin signaling pathway)	[G] Carbohydrate transport and metabolism	-	4	976-993	Y	84.2925	984	1	1	4	0.999914
mtr-miR5213-5p_R-1_1ss2AG	TGCGTGTGTCTTCACCTCTGA	comp22224_c0	sp|Q40392|TMVRN_NICGU TMV resistance protein N OS=Nicotiana glutinosa GN=N PE=1 SV=1	GO:0005737(cytoplasm);GO:0031224(intrinsic to membrane);GO:0005524(ATP binding);GO:0005515(protein binding);GO:0004888(transmembrane signaling receptor activity);GO:0006915(apoptosis);GO:0009626(plant-type hypersensitive response)	-	-	N	3	61-81	Y	252.878	72	3	3	2	0.599979
mtr-miR5213-5p_R-1_1ss2AG	TGCGTGTGTCTTCACCTCTGA	comp22917_c0	sp|Q40392|TMVRN_NICGU TMV resistance protein N OS=Nicotiana glutinosa GN=N PE=1 SV=1	GO:0005737(cytoplasm);GO:0031224(intrinsic to membrane);GO:0005524(ATP binding);GO:0005515(protein binding);GO:0004888(transmembrane signaling receptor activity);GO:0006915(apoptosis);GO:0009626(plant-type hypersensitive response)	-	-	N	4	102-122	Y	168.585	113	2	2	2	0.509647
nta-miR169b	CAGCCAAGGATGACTTGCCGA	comp16205_c0	sp|Q9LXV5|NFYA1_ARATH Nuclear transcription factor Y subunit A-1 OS=Arabidopsis thaliana GN=NFYA1 PE=2 SV=1	GO:0016602(CCAAT-binding factor complex);GO:0003677(DNA binding);GO:0003700(sequence-specific DNA binding transcription factor activity);GO:0048510(regulation of timing of transition from vegetative to reproductive phase)	ko04612(Antigen processing and presentation)	[K] Transcription	NFYA1	4	695-715	Y	5647.6	706	67	67	0	0.0202198
nta-miR169b	CAGCCAAGGATGACTTGCCGA	comp16131_c0	sp|Q8LFU0|NFYAA_ARATH Nuclear transcription factor Y subunit A-10 OS=Arabidopsis thaliana GN=NFYA10 PE=2 SV=2	GO:0016602(CCAAT-binding factor complex);GO:0003677(DNA binding);GO:0003700(sequence-specific DNA binding transcription factor activity)	ko04612(Antigen processing and presentation)	[K] Transcription	NFYA10	4	1280-1300	Y	168.585	1291	2	2	2	0.759553
nta-miR172d	AGAATCTTGATGATGCTGCAT	comp18079_c0	sp|P47927|AP2_ARATH Floral homeotic protein APETALA 2 OS=Arabidopsis thaliana GN=AP2 PE=1 SV=1	GO:0005634(nucleus);GO:0003677(DNA binding);GO:0003700(sequence-specific DNA binding transcription factor activity);GO:0030154(cell differentiation);GO:0010073(meristem maintenance);GO:0048316(seed development);GO:0010093(specification of floral organ identity)	-	-	AP2	1.5	1737-1757	Y	505.755	1748	6	6	2	0.457097
nta-miR172d	AGAATCTTGATGATGCTGCAT	comp66452_c0	-	-	-	-	-	3	261-281	Y	2444.48	272	29	29	0	0.0195047
nta-miR172d	AGAATCTTGATGATGCTGCAT	comp7792_c0	sp|P47927|AP2_ARATH Floral homeotic protein APETALA 2 OS=Arabidopsis thaliana GN=AP2 PE=1 SV=1	GO:0005634(nucleus);GO:0003677(DNA binding);GO:0003700(sequence-specific DNA binding transcription factor activity);GO:0030154(cell differentiation);GO:0010073(meristem maintenance);GO:0048316(seed development);GO:0010093(specification of floral organ identity)	-	-	AP2	3	1814-1834	Y	2444.48	1825	29	29	0	0.0195047
osa-MIR156l-p3_1ss4CT	ATATATATATATAGAGAGAGAGAG	comp15389_c0	sp|Q39189|RH7_ARATH DEAD-box ATP-dependent RNA helicase 7 OS=Arabidopsis thaliana GN=RH7 PE=1 SV=2	GO:0005730(nucleolus);GO:0005524(ATP binding);GO:0008026(ATP-dependent helicase activity);GO:0003723(RNA binding);GO:0016070(RNA metabolic process)	ko04622(RIG-I-like receptor signaling pathway)	[A] RNA processing and modification	RH7	4	65-88	Y	252.878	79	3	3	2	0.990266
osa-MIR156l-p3_1ss4CT	ATATATATATATAGAGAGAGAGAG	comp17138_c0	-	-	-	-	-	2	189-212	Y	758.633	203	9	9	2	0.67367
osa-MIR156l-p3_1ss4CT	ATATATATATATAGAGAGAGAGAG	comp19965_c0	-	-	-	-	-	3.5	248-270	Y	252.878	261	3	3	2	0.803848
osa-MIR156l-p3_1ss4CT	ATATATATATATAGAGAGAGAGAG	comp16975_c0	sp|Q9BBQ8|PSBB_LOTJA Photosystem II CP47 chlorophyll apoprotein OS=Lotus japonicus GN=psbB PE=3 SV=1	GO:0009535(chloroplast thylakoid membrane);GO:0016021(integral to membrane);GO:0009523(photosystem II);GO:0016168(chlorophyll binding);GO:0009767(photosynthetic electron transport chain);GO:0018298(protein-chromophore linkage);GO:0006810(transport)	ko00195(Photosynthesis)	-	psbB	4	2505-2528	Y	84.2925	2519	1	1	4	0.993728
osa-MIR2118e-p3_2ss13TA19CT	GAAAAGAGAGTCAAAGAGT	comp8724_c0	-	-	ko00460(Cyanoamino acid metabolism);ko00500(Starch and sucrose metabolism);ko00940(Phenylpropanoid biosynthesis)	-	-	4	616-634	Y	337.17	625	4	4	0	0.0878232
osa-miR319a-3p.2-3p_1ss14TG	TTGGACTGAAGGGGGCTCCC	comp11574_c0	sp|Q9MAH8|TCP3_ARATH Transcription factor TCP3 OS=Arabidopsis thaliana GN=TCP3 PE=2 SV=1	GO:0005634(nucleus);GO:0003677(DNA binding);GO:0048366(leaf development);GO:0006355(regulation of transcription, DNA-dependent);GO:0009733(response to auxin stimulus);GO:0006351(transcription, DNA-dependent)	-	-	TCP3	2.5	1238-1257	Y	84.2925	1248	1	1	4	0.42726
osa-miR319a-3p.2-3p_1ss14TG	TTGGACTGAAGGGGGCTCCC	comp14264_c0	sp|P52948|NUP98_HUMAN Nuclear pore complex protein Nup98-Nup96 OS=Homo sapiens GN=NUP98 PE=1 SV=4	-	-	[Y] Nuclear structure ;[U] Intracellular trafficking, secretion, and vesicular transport	NUP98	4	1405-1425	Y	84.2925	1416	1	1	4	0.689751
osa-miR319a-3p.2-3p_1ss14TG	TTGGACTGAAGGGGGCTCCC	comp22272_c0	sp|Q93V43|TCP2_ARATH Transcription factor TCP2 OS=Arabidopsis thaliana GN=TCP2 PE=2 SV=1	GO:0005634(nucleus);GO:0003677(DNA binding);GO:0048366(leaf development);GO:0006355(regulation of transcription, DNA-dependent);GO:0006351(transcription, DNA-dependent)	-	-	TCP2	3.5	1837-1856	Y	505.755	1847	6	6	1	0.0111644
osa-miR319a-3p.2-3p_1ss14TG	TTGGACTGAAGGGGGCTCCC	comp21053_c0	sp|Q54W07|BUD32_DICDI Probable serine/threonine-protein kinase BUD32 homolog OS=Dictyostelium discoideum GN=bud32 PE=3 SV=1	GO:0005737(cytoplasm);GO:0005634(nucleus);GO:0005524(ATP binding);GO:0004674(protein serine/threonine kinase activity);GO:0004713(protein tyrosine kinase activity)	-	[R] General function prediction only	bud32	4	810-829	Y	421.463	820	5	5	1	0.0146277
osa-miR408-3p_L-1R+2_1ss15CT	TGCACTGCCTCTTTCCTGGCTC	comp11389_c0	sp|Q8LG89|BABL_ARATH Basic blue protein OS=Arabidopsis thaliana GN=ARPN PE=2 SV=2	GO:0048046(apoplast);GO:0048196(middle lamella-containing extracellular matrix);GO:0005507(copper ion binding);GO:0009055(electron carrier activity);GO:0048653(anther development);GO:0022900(electron transport chain);GO:0009856(pollination);GO:0006810(transport)	-	-	ARPN	4	110-131	Y	1938.73	122	23	23	2	0.509647
osa-MIR408-p3_1ss1CA	AACACCTCTCTCTCTCTCTCTCTC	comp5794_c0	sp|Q2H5Z7|DENR_CHAGB Translation machinery-associated protein 22 OS=Chaetomium globosum (strain ATCC 6205 / CBS 148.51 / DSM 1962 / NBRC 6347 / NRRL 1970) GN=TMA22 PE=3 SV=1	GO:0005840(ribosome);GO:0003743(translation initiation factor activity)	-	[R] General function prediction only	TMA22	4	82-106	Y	337.17	96	4	4	2	0.993183
osa-miR5072_L-4_1ss13GA	TCCCCAGCAGAGTCGCCA	comp20382_c0	sp|Q9AST6|VSP55_ARATH Vacuolar protein sorting-associated protein 55 homolog OS=Arabidopsis thaliana GN=At1g32410 PE=2 SV=1	GO:0010008(endosome membrane);GO:0016021(integral to membrane);GO:0005773(vacuole);GO:0015031(protein transport)	-	[T] Signal transduction mechanisms	At1g32410	4	485-503	Y	168.585	494	2	2	2	0.986099
osa-miR5072_L-4_1ss13GA	TCCCCAGCAGAGTCGCCA	comp7588_c0	sp|Q9SNY3|GMD1_ARATH GDP-mannose 4,6 dehydratase 1 OS=Arabidopsis thaliana GN=GMD1 PE=2 SV=1	GO:0005622(intracellular);GO:0050662(coenzyme binding);GO:0008446(GDP-mannose 4,6-dehydratase activity);GO:0005515(protein binding);GO:0019673(GDP-mannose metabolic process)	ko00051(Fructose and mannose metabolism);ko00520(Amino sugar and nucleotide sugar metabolism)	[G] Carbohydrate transport and metabolism	GMD1	4	841-857	Y	758.633	848	9	9	2	0.986099
osa-miR5072_L-4_1ss13GA	TCCCCAGCAGAGTCGCCA	comp9644_c0	sp|F4IQJ2|ELP5_ARATH Elongator complex protein 5 OS=Arabidopsis thaliana GN=ELP5 PE=1 SV=1	-	-	-	ELP5	4	450-468	Y	84.2925	458	1	1	4	0.990735
osa-MIR5155-p5_2ss16GT18AG	AAAAAGAAAGAACAGTTG	comp15978_c0	sp|P45434|SSRA_ARATH Translocon-associated protein subunit alpha OS=Arabidopsis thaliana GN=At2g21160 PE=2 SV=3	GO:0009535(chloroplast thylakoid membrane);GO:0005789(endoplasmic reticulum membrane);GO:0016021(integral to membrane);GO:0005886(plasma membrane);GO:0005774(vacuolar membrane)	-	[U] Intracellular trafficking, secretion, and vesicular transport	At2g21160	3	934-952	Y	168.585	943	2	2	2	0.998963
osa-MIR5155-p5_2ss16GT18AG	AAAAAGAAAGAACAGTTG	comp16114_c0	-	-	-	-	-	4	6262-6278	Y	84.2925	6269	1	1	4	1
osa-MIR5155-p5_2ss16GT18AG	AAAAAGAAAGAACAGTTG	comp18388_c0	sp|Q9LS40|ASPG1_ARATH Protein ASPARTIC PROTEASE IN GUARD CELL 1 OS=Arabidopsis thaliana GN=ASPG1 PE=1 SV=1	-	-	[O] Posttranslational modification, protein turnover, chaperones	ASPG1	3	271-287	Y	252.878	278	3	3	2	0.998963
osa-MIR5155-p5_2ss16GT18AG	AAAAAGAAAGAACAGTTG	comp20023_c0	sp|O80915|PR1B4_ARATH PRA1 family protein B4 OS=Arabidopsis thaliana GN=PRA1B4 PE=1 SV=1	GO:0005829(cytosol);GO:0005783(endoplasmic reticulum);GO:0010008(endosome membrane);GO:0016021(integral to membrane);GO:0016192(vesicle-mediated transport)	-	[U] Intracellular trafficking, secretion, and vesicular transport	PRA1B4	3.5	898-915	Y	84.2925	906	1	1	4	0.999965
osa-MIR5155-p5_2ss16GT18AG	AAAAAGAAAGAACAGTTG	comp18962_c0	-	-	-	-	-	4	494-512	Y	168.585	503	2	2	2	1
osa-MIR5155-p5_2ss16GT18AG	AAAAAGAAAGAACAGTTG	comp25612_c0	sp|Q9S9Z7|P2C10_ARATH Probable protein phosphatase 2C 10 OS=Arabidopsis thaliana GN=At1g34750 PE=2 SV=1	GO:0005886(plasma membrane);GO:0046872(metal ion binding);GO:0004721(phosphoprotein phosphatase activity)	-	[T] Signal transduction mechanisms	At1g34750	3.5	1372-1389	Y	252.878	1380	3	3	2	0.999914
osa-MIR5155-p5_2ss16GT18AG	AAAAAGAAAGAACAGTTG	comp22892_c0	-	-	-	-	-	4	1184-1201	Y	84.2925	1192	1	1	4	1
osa-MIR5155-p5_2ss16GT18AG	AAAAAGAAAGAACAGTTG	comp24372_c0	sp|C0LGQ5|GSO1_ARATH LRR receptor-like serine/threonine-protein kinase GSO1 OS=Arabidopsis thaliana GN=GSO1 PE=2 SV=1	GO:0016021(integral to membrane);GO:0005524(ATP binding);GO:0004674(protein serine/threonine kinase activity);GO:0004872(receptor activity);GO:0009790(embryo development);GO:0008544(epidermis development)	-	[R] General function prediction only	GSO1	4	162-178	Y	168.585	169	2	2	2	1
osa-miR5532_L-1R-3	TGGAATATATGACAAAGG	comp48646_c0	-	-	-	[A] RNA processing and modification	-	3.5	1388-1406	Y	84.2925	1397	1	1	4	0.971756
osa-miR5532_L-1R-3	TGGAATATATGACAAAGG	comp7092_c0	sp|Q39255|SKP1A_ARATH SKP1-like protein 1A OS=Arabidopsis thaliana GN=SKP1A PE=1 SV=1	GO:0005829(cytosol);GO:0005634(nucleus);GO:0009524(phragmoplast);GO:0005886(plasma membrane);GO:0005819(spindle);GO:0005515(protein binding);GO:0009734(auxin mediated signaling pathway);GO:0007059(chromosome segregation);GO:0009873(ethylene mediated signaling pathway);GO:0044419(interspecies interaction between organisms);GO:0007275(multicellular organismal development);GO:0045910(negative regula…	ko04110(Cell cycle);ko04111(Cell cycle - yeast);ko04114(Oocyte meiosis);ko04120(Ubiquitin mediated proteolysis);ko04310(Wnt signaling pathway);ko04350(TGF-beta signaling pathway)	[O] Posttranslational modification, protein turnover, chaperones	SKP1A	3.5	53-70	Y	84.2925	61	1	1	4	0.971756
osa-MIR5794-p3_2ss4AC18GC	TCTCCTTCAAGCTTATTC	comp11410_c0	-	-	-	-	-	3.5	231-248	Y	84.2925	239	1	1	4	0.999999
osa-MIR5794-p3_2ss4AC18GC	TCTCCTTCAAGCTTATTC	comp12769_c0	-	-	-	-	-	3.5	363-381	Y	252.878	371	3	3	2	0.999998
osa-MIR5794-p3_2ss4AC18GC	TCTCCTTCAAGCTTATTC	comp12175_c0	-	-	-	-	-	4	426-443	Y	84.2925	434	1	1	4	1
osa-MIR5794-p3_2ss4AC18GC	TCTCCTTCAAGCTTATTC	comp15425_c0	-	-	-	-	-	4	218-234	Y	252.878	226	3	3	2	1
osa-MIR5794-p3_2ss4AC18GC	TCTCCTTCAAGCTTATTC	comp19064_c0	sp|Q7Y214|GTE7_ARATH Transcription factor GTE7 OS=Arabidopsis thaliana GN=GTE7 PE=2 SV=1	GO:0005634(nucleus);GO:0009294(DNA mediated transformation);GO:0006355(regulation of transcription, DNA-dependent);GO:0006351(transcription, DNA-dependent)	-	[K] Transcription	GTE7	2.5	2015-2032	Y	337.17	2023	4	4	2	0.782827
osa-MIR5794-p3_2ss4AC18GC	TCTCCTTCAAGCTTATTC	comp17369_c0	sp|Q9SYG1|HS174_ARATH 17.4 kDa class III heat shock protein OS=Arabidopsis thaliana GN=HSP17.4B PE=2 SV=1	GO:0005737(cytoplasm);GO:0009408(response to heat);GO:0009644(response to high light intensity);GO:0042542(response to hydrogen peroxide)	-	[O] Posttranslational modification, protein turnover, chaperones	HSP17.4B	3	566-584	Y	84.2925	575	1	1	4	0.998527
osa-MIR5794-p3_2ss4AC18GC	TCTCCTTCAAGCTTATTC	comp17181_c0	sp|P42759|ERD10_ARATH Dehydrin ERD10 OS=Arabidopsis thaliana GN=ERD10 PE=1 SV=1	GO:0005829(cytosol);GO:0016020(membrane);GO:0009506(plasmodesma);GO:0003779(actin binding);GO:0009631(cold acclimation);GO:0010029(regulation of seed germination);GO:0009737(response to abscisic acid stimulus);GO:0009414(response to water deprivation)	-	-	ERD10	3.5	459-475	Y	842.925	466	10	10	3	0.579116
osa-MIR5794-p3_2ss4AC18GC	TCTCCTTCAAGCTTATTC	comp18744_c0	sp|P93147|C81E1_GLYEC Isoflavone 2'-hydroxylase OS=Glycyrrhiza echinata GN=CYP81E1 PE=1 SV=2	GO:0016020(membrane);GO:0009055(electron carrier activity);GO:0020037(heme binding);GO:0033773(isoflavone 2'-hydroxylase activity)	ko00361(gamma-Hexachlorocyclohexane degradation);ko00626(Naphthalene and anthracene degradation);ko00903(Limonene and pinene degradation);ko00945(Stilbenoid, diarylheptanoid and gingerol biosynthesis)	[Q] Secondary metabolites biosynthesis, transport and catabolism	CYP81E1	4	1357-1374	Y	84.2925	1365	1	1	4	1
osa-MIR5794-p3_2ss4AC18GC	TCTCCTTCAAGCTTATTC	comp17171_c0	sp|Q94KB9|MLO3_ARATH MLO-like protein 3 OS=Arabidopsis thaliana GN=MLO3 PE=2 SV=1	GO:0016021(integral to membrane);GO:0005516(calmodulin binding);GO:0008219(cell death);GO:0006952(defense response);GO:0009607(response to biotic stimulus)	-	-	MLO3	4	507-524	Y	84.2925	515	1	1	4	1
osa-MIR5794-p3_2ss4AC18GC	TCTCCTTCAAGCTTATTC	comp20094_c0	sp|Q8S944|DRP3A_ARATH Dynamin-related protein 3A OS=Arabidopsis thaliana GN=DRP3A PE=1 SV=2	GO:0009941(chloroplast envelope);GO:0005829(cytosol);GO:0016020(membrane);GO:0005739(mitochondrion);GO:0005777(peroxisome);GO:0005525(GTP binding);GO:0003924(GTPase activity);GO:0035091(phosphatidylinositol binding);GO:0005515(protein binding);GO:0007049(cell cycle);GO:0051301(cell division);GO:0000266(mitochondrial fission);GO:0016559(peroxisome fission);GO:0009791(post-embryonic development)	ko04144(Endocytosis);ko04666(Fc gamma R-mediated phagocytosis);ko05100(Bacterial invasion of epithelial cells)	[U] Intracellular trafficking, secretion, and vesicular transport ;[R] General function prediction only	DRP3A	4	1393-1409	Y	168.585	1400	2	2	2	1
osa-MIR5794-p3_2ss4AC18GC	TCTCCTTCAAGCTTATTC	comp20346_c0	sp|P54767|DCE_SOLLC Glutamate decarboxylase OS=Solanum lycopersicum PE=1 SV=1	GO:0005516(calmodulin binding);GO:0004351(glutamate decarboxylase activity);GO:0030170(pyridoxal phosphate binding);GO:0006536(glutamate metabolic process)	ko00250(Alanine, aspartate and glutamate metabolism);ko00410(beta-Alanine metabolism);ko00430(Taurine and hypotaurine metabolism);ko00650(Butanoate metabolism);ko04940(Type I diabetes mellitus)	[E] Amino acid transport and metabolism	-	4	1397-1415	Y	505.755	1406	6	6	2	1
osa-MIR5794-p3_2ss4AC18GC	TCTCCTTCAAGCTTATTC	comp20520_c0	sp|A7SDW5|EIF3L_NEMVE Eukaryotic translation initiation factor 3 subunit L OS=Nematostella vectensis GN=v1g169424 PE=3 SV=1	GO:0005737(cytoplasm);GO:0003743(translation initiation factor activity)	-	[J] Translation, ribosomal structure and biogenesis ;[K] Transcription	v1g169424	3	1653-1670	Y	84.2925	1661	1	1	4	0.998527
osa-MIR5794-p3_2ss4AC18GC	TCTCCTTCAAGCTTATTC	comp21215_c0	sp|Q99090|CPRF2_PETCR Light-inducible protein CPRF2 OS=Petroselinum crispum GN=CPRF2 PE=2 SV=2	GO:0005634(nucleus);GO:0046983(protein dimerization activity);GO:0043565(sequence-specific DNA binding);GO:0003700(sequence-specific DNA binding transcription factor activity)	ko04010(MAPK signaling pathway);ko04012(ErbB signaling pathway);ko04013(MAPK signaling pathway - fly);ko04062(Chemokine signaling pathway);ko04114(Oocyte meiosis);ko04150(mTOR signaling pathway);ko04270(Vascular smooth muscle contraction);ko04320(Dorso-ventral axis formation);ko04350(TGF-beta signaling pathway);ko04360(Axon guidance);ko04370(VEGF signaling pathway);ko04510(Focal adhesion);ko04520…	-	CPRF2	4	680-697	Y	84.2925	688	1	1	4	1
osa-MIR5794-p3_2ss4AC18GC	TCTCCTTCAAGCTTATTC	comp21980_c0	sp|Q9C6I8|NOG1_ARATH Nucleolar GTP-binding protein 1 OS=Arabidopsis thaliana GN=At1g50920 PE=2 SV=1	GO:0016020(membrane);GO:0005730(nucleolus);GO:0005525(GTP binding);GO:0042254(ribosome biogenesis)	-	[R] General function prediction only	At1g50920	4	1385-1402	Y	84.2925	1393	1	1	4	1
osa-MIR5794-p3_2ss4AC18GC	TCTCCTTCAAGCTTATTC	comp22914_c0	sp|O24301|SUS2_PEA Sucrose synthase 2 OS=Pisum sativum GN=SUS2 PE=2 SV=1	GO:0016157(sucrose synthase activity);GO:0009058(biosynthetic process);GO:0005985(sucrose metabolic process)	ko00500(Starch and sucrose metabolism)	[M] Cell wall/membrane/envelope biogenesis	SUS2	4	1896-1912	Y	168.585	1904	2	2	2	1
osa-MIR5794-p3_2ss4AC18GC	TCTCCTTCAAGCTTATTC	comp20909_c0	sp|P53537|PHSH_VICFA Alpha-glucan phosphorylase, H isozyme OS=Vicia faba PE=1 SV=1	GO:0005737(cytoplasm);GO:0004645(phosphorylase activity);GO:0030170(pyridoxal phosphate binding);GO:0005975(carbohydrate metabolic process)	ko00500(Starch and sucrose metabolism);ko04910(Insulin signaling pathway)	[G] Carbohydrate transport and metabolism	-	4	2229-2245	Y	168.585	2236	2	2	2	1
osa-MIR5794-p3_2ss4AC18GC	TCTCCTTCAAGCTTATTC	comp79335_c0	-	-	-	[S] Function unknown	-	4	137-154	Y	84.2925	145	1	1	4	1
osa-MIR5794-p5_2ss4AC18GC	TCTCCTTCAAGCTTATTCT	comp12483_c0	sp|Q9U7E0|ATRX_CAEEL Transcriptional regulator ATRX homolog OS=Caenorhabditis elegans GN=xnp-1 PE=1 SV=1	GO:0005634(nucleus);GO:0005524(ATP binding);GO:0003677(DNA binding);GO:0004386(helicase activity);GO:0006281(DNA repair);GO:0009792(embryo development ending in birth or egg hatching);GO:0008406(gonad development);GO:0040035(hermaphrodite genitalia development);GO:0002009(morphogenesis of an epithelium);GO:0040025(vulval development)	-	[C] Energy production and conversion	xnp-1	3.5	957-974	Y	252.878	965	3	3	2	0.999943
osa-MIR5794-p5_2ss4AC18GC	TCTCCTTCAAGCTTATTCT	comp12175_c0	-	-	-	-	-	4	425-443	Y	84.2925	434	1	1	4	0.999961
osa-MIR5794-p5_2ss4AC18GC	TCTCCTTCAAGCTTATTCT	comp12769_c0	-	-	-	-	-	4	362-381	Y	252.878	371	3	3	2	0.999905
osa-MIR5794-p5_2ss4AC18GC	TCTCCTTCAAGCTTATTCT	comp19064_c0	sp|Q7Y214|GTE7_ARATH Transcription factor GTE7 OS=Arabidopsis thaliana GN=GTE7 PE=2 SV=1	GO:0005634(nucleus);GO:0009294(DNA mediated transformation);GO:0006355(regulation of transcription, DNA-dependent);GO:0006351(transcription, DNA-dependent)	-	[K] Transcription	GTE7	3.5	2014-2032	Y	337.17	2023	4	4	2	0.999943
osa-MIR5794-p5_2ss4AC18GC	TCTCCTTCAAGCTTATTCT	comp17181_c0	sp|P42759|ERD10_ARATH Dehydrin ERD10 OS=Arabidopsis thaliana GN=ERD10 PE=1 SV=1	GO:0005829(cytosol);GO:0016020(membrane);GO:0009506(plasmodesma);GO:0003779(actin binding);GO:0009631(cold acclimation);GO:0010029(regulation of seed germination);GO:0009737(response to abscisic acid stimulus);GO:0009414(response to water deprivation)	-	-	ERD10	3.5	458-475	Y	842.925	466	10	10	3	0.477457
osa-MIR5794-p5_2ss4AC18GC	TCTCCTTCAAGCTTATTCT	comp17369_c0	sp|Q9SYG1|HS174_ARATH 17.4 kDa class III heat shock protein OS=Arabidopsis thaliana GN=HSP17.4B PE=2 SV=1	GO:0005737(cytoplasm);GO:0009408(response to heat);GO:0009644(response to high light intensity);GO:0042542(response to hydrogen peroxide)	-	[O] Posttranslational modification, protein turnover, chaperones	HSP17.4B	4	565-584	Y	84.2925	575	1	1	4	0.999961
osa-MIR5794-p5_2ss4AC18GC	TCTCCTTCAAGCTTATTCT	comp21980_c0	sp|Q9C6I8|NOG1_ARATH Nucleolar GTP-binding protein 1 OS=Arabidopsis thaliana GN=At1g50920 PE=2 SV=1	GO:0016020(membrane);GO:0005730(nucleolus);GO:0005525(GTP binding);GO:0042254(ribosome biogenesis)	-	[R] General function prediction only	At1g50920	4	1384-1402	Y	84.2925	1393	1	1	4	0.999961
osa-MIR5794-p5_2ss4AC18GC	TCTCCTTCAAGCTTATTCT	comp21215_c0	sp|Q99090|CPRF2_PETCR Light-inducible protein CPRF2 OS=Petroselinum crispum GN=CPRF2 PE=2 SV=2	GO:0005634(nucleus);GO:0046983(protein dimerization activity);GO:0043565(sequence-specific DNA binding);GO:0003700(sequence-specific DNA binding transcription factor activity)	ko04010(MAPK signaling pathway);ko04012(ErbB signaling pathway);ko04013(MAPK signaling pathway - fly);ko04062(Chemokine signaling pathway);ko04114(Oocyte meiosis);ko04150(mTOR signaling pathway);ko04270(Vascular smooth muscle contraction);ko04320(Dorso-ventral axis formation);ko04350(TGF-beta signaling pathway);ko04360(Axon guidance);ko04370(VEGF signaling pathway);ko04510(Focal adhesion);ko04520…	-	CPRF2	4	679-697	Y	84.2925	688	1	1	4	0.999961
osa-MIR5794-p5_2ss4AC18GC	TCTCCTTCAAGCTTATTCT	comp20520_c0	sp|A7SDW5|EIF3L_NEMVE Eukaryotic translation initiation factor 3 subunit L OS=Nematostella vectensis GN=v1g169424 PE=3 SV=1	GO:0005737(cytoplasm);GO:0003743(translation initiation factor activity)	-	[J] Translation, ribosomal structure and biogenesis ;[K] Transcription	v1g169424	4	1652-1670	Y	84.2925	1661	1	1	4	0.999961
osa-MIR5794-p5_2ss4AC18GC	TCTCCTTCAAGCTTATTCT	comp20909_c0	sp|P53537|PHSH_VICFA Alpha-glucan phosphorylase, H isozyme OS=Vicia faba PE=1 SV=1	GO:0005737(cytoplasm);GO:0004645(phosphorylase activity);GO:0030170(pyridoxal phosphate binding);GO:0005975(carbohydrate metabolic process)	ko00500(Starch and sucrose metabolism);ko04910(Insulin signaling pathway)	[G] Carbohydrate transport and metabolism	-	4	2228-2245	Y	168.585	2236	2	2	2	0.999905
PC-3p-122_21043	TTGCTCTGGTTTCTTTGAATTC	comp18029_c0	-	-	-	-	-	2	240-260	Y	2360.19	252	28	28	2	0.67367
PC-3p-122_21043	TTGCTCTGGTTTCTTTGAATTC	comp19679_c0	sp|P08799|MYS2_DICDI Myosin-2 heavy chain OS=Dictyostelium discoideum GN=mhcA PE=1 SV=3	GO:0042641(actomyosin);GO:0005826(actomyosin contractile ring);GO:0032982(myosin filament);GO:0016460(myosin II complex);GO:0001931(uropod);GO:0051015(actin filament binding);GO:0030898(actin-dependent ATPase activity);GO:0005524(ATP binding);GO:0005516(calmodulin binding);GO:0000146(microfilament motor activity);GO:0042803(protein homodimerization activity);GO:0033275(actin-myosin filament slidi…	-	[Z] Cytoskeleton	mhcA	4	2837-2858	Y	168.585	2849	2	2	2	0.299748
PC-3p-122_21043	TTGCTCTGGTTTCTTTGAATTC	comp22247_c0	-	-	-	-	-	2	140-161	Y	7502.03	152	89	89	2	0.67367
PC-3p-1283_2426	CGAAAAAGCTTGAAATGAAGA	comp17982_c0	sp|Q2PCF1|PDR2_NICPL Pleiotropic drug resistance protein 2 OS=Nicotiana plumbaginifolia GN=PDR2 PE=2 SV=1	GO:0016021(integral to membrane);GO:0005524(ATP binding);GO:0016887(ATPase activity);GO:0006810(transport)	-	[Q] Secondary metabolites biosynthesis, transport and catabolism	PDR2	4	4720-4740	Y	168.585	4731	2	2	2	0.917438
PC-3p-1283_2426	CGAAAAAGCTTGAAATGAAGA	comp17487_c0	sp|Q93VI8|TLP7_ARATH Tubby-like F-box protein 7 OS=Arabidopsis thaliana GN=TULP7 PE=2 SV=1	GO:0006355(regulation of transcription, DNA-dependent)	-	[R] General function prediction only	TULP7	4	1249-1269	Y	252.878	1260	3	3	2	0.917438
PC-3p-2538_1328	CGGATGGAATAATATGGTAGA	comp18285_c0	sp|Q8RXE8|BASS3_ARATH Probable sodium/metabolite cotransporter BASS3, chloroplastic OS=Arabidopsis thaliana GN=BASS3 PE=2 SV=1	-	-	[P] Inorganic ion transport and metabolism	BASS3	3.5	59-78	Y	168.585	69	2	2	2	0.3345
PC-5p-18231_232	TCTAACCCTTTGGATAATGCGA	comp42668_c0	-	-	-	-	-	0.5	479-500	Y	2444.48	491	29	29	0	0.0101615
ppe-miR2111a	TAATCTGCATCCTGAGGTTTA	comp8829_c0	sp|Q9LI89|FBK70_ARATH F-box/kelch-repeat protein At3g27150 OS=Arabidopsis thaliana GN=At3g27150 PE=2 SV=1	GO:0005634(nucleus)	-	[R] General function prediction only	At3g27150	1	564-584	Y	252.878	575	3	3	2	0.48404
ppe-miR858_R-2	CTCGTTGTCTGTTCGACCT	comp15077_c0	sp|P10290|MYBC_MAIZE Anthocyanin regulatory C1 protein OS=Zea mays GN=C1 PE=2 SV=1	GO:0005634(nucleus);GO:0003677(DNA binding);GO:0006355(regulation of transcription, DNA-dependent);GO:0006351(transcription, DNA-dependent)	-	[K] Transcription	C1	1	356-374	Y	252.878	365	3	3	2	0.48404
ppe-miR858_R-2	CTCGTTGTCTGTTCGACCT	comp15903_c0	sp|P10290|MYBC_MAIZE Anthocyanin regulatory C1 protein OS=Zea mays GN=C1 PE=2 SV=1	GO:0005634(nucleus);GO:0003677(DNA binding);GO:0006355(regulation of transcription, DNA-dependent);GO:0006351(transcription, DNA-dependent)	-	[K] Transcription	C1	3	352-370	Y	674.34	361	8	8	0	0.0259214
ppe-miR858_R-2	CTCGTTGTCTGTTCGACCT	comp20343_c0	sp|Q9FJA2|TT2_ARATH Transcription factor TT2 OS=Arabidopsis thaliana GN=TT2 PE=1 SV=1	GO:0005634(nucleus);GO:0005524(ATP binding);GO:0003677(DNA binding);GO:0005515(protein binding);GO:0010023(proanthocyanidin biosynthetic process);GO:0006355(regulation of transcription, DNA-dependent);GO:0006351(transcription, DNA-dependent)	-	[K] Transcription	TT2	3	356-374	Y	842.925	365	10	10	0	0.0259214
ppe-miR858_R-2	CTCGTTGTCTGTTCGACCT	comp21199_c0	sp|O22264|MYB12_ARATH Transcription factor MYB12 OS=Arabidopsis thaliana GN=MYB12 PE=2 SV=1	GO:0005634(nucleus);GO:0003677(DNA binding);GO:0009813(flavonoid biosynthetic process);GO:0045893(positive regulation of transcription, DNA-dependent);GO:0009733(response to auxin stimulus);GO:0009723(response to ethylene stimulus);GO:0006351(transcription, DNA-dependent)	-	[K] Transcription	MYB12	3	416-434	Y	2191.61	425	26	26	2	0.839983
ppe-miR858_R-2	CTCGTTGTCTGTTCGACCT	comp45587_c0	sp|Q9SJL7|RAX2_ARATH Transcription factor RAX2 OS=Arabidopsis thaliana GN=RAX2 PE=1 SV=1	GO:0005634(nucleus);GO:0003677(DNA binding);GO:0005515(protein binding);GO:0009785(blue light signaling pathway);GO:0007275(multicellular organismal development);GO:0006355(regulation of transcription, DNA-dependent);GO:0009737(response to abscisic acid stimulus);GO:0009739(response to gibberellin stimulus);GO:0009753(response to jasmonic acid stimulus);GO:0009751(response to salicylic acid stimu…	-	[K] Transcription	RAX2	4	341-359	Y	84.2925	350	1	1	4	0.955888
ppt-MIR529d-p3_2ss10TC17TG	TGTGCTCTCCCTCTTCGT	comp17308_c0	sp|Q9M2S6|SDIR1_ARATH E3 ubiquitin-protein ligase SDIR1 OS=Arabidopsis thaliana GN=SDIR1 PE=1 SV=1	GO:0005783(endoplasmic reticulum);GO:0016021(integral to membrane);GO:0005792(microsome);GO:0004842(ubiquitin-protein ligase activity);GO:0008270(zinc ion binding);GO:0009789(positive regulation of abscisic acid mediated signaling pathway);GO:0009737(response to abscisic acid stimulus);GO:0009651(response to salt stress);GO:0009414(response to water deprivation)	-	[O] Posttranslational modification, protein turnover, chaperones	SDIR1	4	612-628	Y	84.2925	619	1	1	4	0.999914
ptc-miR172a	AGAATCTTGATGATGCTGCAT	comp18079_c0	sp|P47927|AP2_ARATH Floral homeotic protein APETALA 2 OS=Arabidopsis thaliana GN=AP2 PE=1 SV=1	GO:0005634(nucleus);GO:0003677(DNA binding);GO:0003700(sequence-specific DNA binding transcription factor activity);GO:0030154(cell differentiation);GO:0010073(meristem maintenance);GO:0048316(seed development);GO:0010093(specification of floral organ identity)	-	-	AP2	1.5	1737-1757	Y	505.755	1748	6	6	2	0.457097
ptc-miR172a	AGAATCTTGATGATGCTGCAT	comp66452_c0	-	-	-	-	-	3	261-281	Y	2444.48	272	29	29	0	0.0195047
ptc-miR172a	AGAATCTTGATGATGCTGCAT	comp7792_c0	sp|P47927|AP2_ARATH Floral homeotic protein APETALA 2 OS=Arabidopsis thaliana GN=AP2 PE=1 SV=1	GO:0005634(nucleus);GO:0003677(DNA binding);GO:0003700(sequence-specific DNA binding transcription factor activity);GO:0030154(cell differentiation);GO:0010073(meristem maintenance);GO:0048316(seed development);GO:0010093(specification of floral organ identity)	-	-	AP2	3	1814-1834	Y	2444.48	1825	29	29	0	0.0195047
ptc-miR319i_R+1	TTGGGCTGAAGGGAGCTCCCT	comp11574_c0	sp|Q9MAH8|TCP3_ARATH Transcription factor TCP3 OS=Arabidopsis thaliana GN=TCP3 PE=2 SV=1	GO:0005634(nucleus);GO:0003677(DNA binding);GO:0048366(leaf development);GO:0006355(regulation of transcription, DNA-dependent);GO:0009733(response to auxin stimulus);GO:0006351(transcription, DNA-dependent)	-	-	TCP3	3.5	1237-1257	Y	84.2925	1248	1	1	4	0.590049
ptc-miR319i_R+1	TTGGGCTGAAGGGAGCTCCCT	comp22272_c0	sp|Q93V43|TCP2_ARATH Transcription factor TCP2 OS=Arabidopsis thaliana GN=TCP2 PE=2 SV=1	GO:0005634(nucleus);GO:0003677(DNA binding);GO:0048366(leaf development);GO:0006355(regulation of transcription, DNA-dependent);GO:0006351(transcription, DNA-dependent)	-	-	TCP2	3.5	1837-1856	Y	505.755	1847	6	6	1	0.0111644
ptc-miR390a_R+1	AAGCTCAGGAGGGATAGCGCCC	comp9909_c0	-	-	-	-	-	3.5	121-142	Y	674.34	133	8	8	2	0.3345
ptc-miR398b	TGTGTTCTCAGGTCGCCCCTG	comp7200_c0	-	-	-	-	-	3	64-85	Y	18712.9	75	222	222	0	0.0130458
ptc-miR530a_R+1_1ss20TG	TGCATTTGCACCTGCACCTGC	comp13467_c0	-	-	-	-	-	4	1634-1654	Y	84.2925	1645	1	1	4	0.689751
ptc-miR6450a_L-1R-2_1ss5GT	TTTTTCAGGACTCAAGGC	comp127840_c0	-	-	-	[K] Transcription	-	4	161-178	Y	84.2925	169	1	1	4	0.999914
ptc-miR6450a_L-1R-2_1ss5GT	TTTTTCAGGACTCAAGGC	comp15844_c1	sp|P59278|Y1745_ARATH Uncharacterized protein At1g51745 OS=Arabidopsis thaliana GN=At1g51745 PE=2 SV=2	-	-	-	At1g51745	4	346-364	Y	84.2925	355	1	1	4	0.999914
ptc-miR6450a_L-1R-2_1ss5GT	TTTTTCAGGACTCAAGGC	comp19975_c0	-	-	-	-	-	4	805-823	Y	84.2925	814	1	1	4	0.999914
ptc-miR6450a_L-1R-2_1ss5GT	TTTTTCAGGACTCAAGGC	comp6096_c0	sp|Q9LK03|PERK2_ARATH Proline-rich receptor-like protein kinase PERK2 OS=Arabidopsis thaliana GN=PERK2 PE=2 SV=3	GO:0016021(integral to membrane);GO:0005886(plasma membrane);GO:0005524(ATP binding);GO:0004674(protein serine/threonine kinase activity);GO:0004872(receptor activity)	-	[T] Signal transduction mechanisms	PERK2	4	188-204	Y	337.17	195	4	4	2	0.999807
ptc-MIR6454-p5_2ss8AG18TA	AACGTGGGCTTGTAACCA	comp19819_c0	sp|Q9SNC0|MBD5_ARATH Methyl-CpG-binding domain-containing protein 5 OS=Arabidopsis thaliana GN=MBD5 PE=1 SV=1	GO:0005720(nuclear heterochromatin);GO:0010370(perinucleolar chromocenter);GO:0019899(enzyme binding);GO:0008327(methyl-CpG binding);GO:0043621(protein self-association);GO:0006355(regulation of transcription, DNA-dependent);GO:0006351(transcription, DNA-dependent)	-	[K] Transcription ;[B] Chromatin structure and dynamics	MBD5	4	1097-1113	Y	84.2925	1104	1	1	4	0.979784
ptc-MIR6454-p5_2ss8AG18TA	AACGTGGGCTTGTAACCA	comp23082_c0	-	-	-	[O] Posttranslational modification, protein turnover, chaperones	-	4	2958-2975	Y	252.878	2966	3	3	2	0.97165
ptc-miR827_1ss20AC	TTAGATGACCATCAACGAACA	comp19243_c0	sp|Q93ZQ5|SPXM3_ARATH SPX domain-containing membrane protein At4g22990 OS=Arabidopsis thaliana GN=At4g22990 PE=2 SV=2	GO:0016021(integral to membrane);GO:0055085(transmembrane transport)	-	[R] General function prediction only	At4g22990	1	319-339	Y	505.755	330	6	6	2	0.48404
rco-MIR172-p5_2ss14AC17CA	TTTCTCTTGCTTCCATAC	comp12234_c0	-	-	-	-	-	3	73-90	Y	84.2925	81	1	1	4	0.999802
rco-MIR172-p5_2ss14AC17CA	TTTCTCTTGCTTCCATAC	comp11401_c0	sp|Q38832|IAA14_ARATH Auxin-responsive protein IAA14 OS=Arabidopsis thaliana GN=IAA14 PE=1 SV=2	GO:0005634(nucleus);GO:0046983(protein dimerization activity);GO:0009734(auxin mediated signaling pathway);GO:0010102(lateral root morphogenesis);GO:0045892(negative regulation of transcription, DNA-dependent);GO:0006351(transcription, DNA-dependent)	-	-	IAA14	4	148-165	Y	168.585	156	2	2	3	0.769411
rco-MIR172-p5_2ss14AC17CA	TTTCTCTTGCTTCCATAC	comp12715_c0	-	-	-	-	-	4	677-693	Y	168.585	685	2	2	2	1
rco-MIR172-p5_2ss14AC17CA	TTTCTCTTGCTTCCATAC	comp16481_c0	sp|Q503Y7|PIN4_DANRE Peptidyl-prolyl cis-trans isomerase NIMA-interacting 4 OS=Danio rerio GN=pin4 PE=2 SV=1	GO:0005737(cytoplasm);GO:0005730(nucleolus);GO:0005819(spindle);GO:0003677(DNA binding);GO:0003755(peptidyl-prolyl cis-trans isomerase activity);GO:0006457(protein folding)	-	[O] Posttranslational modification, protein turnover, chaperones	pin4	3.5	197-215	Y	84.2925	206	1	1	4	1
rco-MIR172-p5_2ss14AC17CA	TTTCTCTTGCTTCCATAC	comp15050_c0	sp|Q5RC80|RBM39_PONAB RNA-binding protein 39 OS=Pongo abelii GN=RBM39 PE=2 SV=1	GO:0016607(nuclear speck);GO:0000166(nucleotide binding);GO:0003723(RNA binding);GO:0006397(mRNA processing);GO:0006355(regulation of transcription, DNA-dependent);GO:0008380(RNA splicing);GO:0006351(transcription, DNA-dependent)	-	[K] Transcription	RBM39	4	514-531	Y	84.2925	522	1	1	4	1
rco-MIR172-p5_2ss14AC17CA	TTTCTCTTGCTTCCATAC	comp15411_c0	sp|O81821|HFA1B_ARATH Heat stress transcription factor A-1b OS=Arabidopsis thaliana GN=HSFA1B PE=2 SV=2	GO:0005737(cytoplasm);GO:0005634(nucleus);GO:0043565(sequence-specific DNA binding);GO:0003700(sequence-specific DNA binding transcription factor activity);GO:0009408(response to heat)	-	[K] Transcription	HSFA1B	4	828-845	Y	84.2925	836	1	1	4	1
rco-MIR172-p5_2ss14AC17CA	TTTCTCTTGCTTCCATAC	comp18806_c0	sp|Q9SIC9|PP178_ARATH Pentatricopeptide repeat-containing protein At2g31400, chloroplastic OS=Arabidopsis thaliana GN=At2g31400 PE=2 SV=1	GO:0009507(chloroplast);GO:0003677(DNA binding);GO:0010019(chloroplast-nucleus signaling pathway);GO:0031930(mitochondria-nucleus signaling pathway)	-	[R] General function prediction only	At2g31400	3.5	1577-1595	Y	84.2925	1586	1	1	4	1
rco-MIR172-p5_2ss14AC17CA	TTTCTCTTGCTTCCATAC	comp19881_c0	sp|P55826|PPOC_ARATH Protoporphyrinogen oxidase, chloroplastic OS=Arabidopsis thaliana GN=PPOX PE=2 SV=1	GO:0009941(chloroplast envelope);GO:0005488(binding);GO:0004729(oxygen-dependent protoporphyrinogen oxidase activity);GO:0015995(chlorophyll biosynthetic process);GO:0006783(heme biosynthetic process)	ko00860(Porphyrin and chlorophyll metabolism)	[H] Coenzyme transport and metabolism	PPOX	4	790-807	Y	84.2925	798	1	1	4	1
rco-MIR172-p5_2ss14AC17CA	TTTCTCTTGCTTCCATAC	comp23366_c0	-	-	-	-	-	2.5	100-117	Y	1770.14	108	21	21	2	0.782827
rco-MIR172-p5_2ss14AC17CA	TTTCTCTTGCTTCCATAC	comp22814_c0	sp|Q8SKU2|TIC62_PEA Protein TIC 62, chloroplastic OS=Pisum sativum GN=TIC62 PE=1 SV=2	GO:0009507(chloroplast);GO:0005488(binding)	-	[G] Carbohydrate transport and metabolism	TIC62	3	1912-1928	Y	84.2925	1920	1	1	4	0.999802
rco-MIR172-p5_2ss14AC17CA	TTTCTCTTGCTTCCATAC	comp22426_c0	-	-	-	[G] Carbohydrate transport and metabolism ;[M] Cell wall/membrane/envelope biogenesis ;[W] Extracellular structures	-	4	1295-1313	Y	84.2925	1304	1	1	4	1
rco-MIR172-p5_2ss14AC17CA	TTTCTCTTGCTTCCATAC	comp23042_c0	sp|Q9FJI5|G6PD6_ARATH Glucose-6-phosphate 1-dehydrogenase, cytoplasmic isoform 2 OS=Arabidopsis thaliana GN=ACG12 PE=1 SV=1	GO:0005829(cytosol);GO:0004345(glucose-6-phosphate dehydrogenase activity);GO:0050661(NADP binding);GO:0009051(pentose-phosphate shunt, oxidative branch)	ko00030(Pentose phosphate pathway);ko00480(Glutathione metabolism)	[G] Carbohydrate transport and metabolism	ACG12	4	1389-1405	Y	168.585	1396	2	2	2	1
rco-MIR172-p5_2ss14AC17CA	TTTCTCTTGCTTCCATAC	comp9482_c0	-	-	-	-	-	4	167-184	Y	84.2925	175	1	1	4	1
sbi-miR169e	TAGCCAAGGATGACTTGCCGG	comp16205_c0	sp|Q9LXV5|NFYA1_ARATH Nuclear transcription factor Y subunit A-1 OS=Arabidopsis thaliana GN=NFYA1 PE=2 SV=1	GO:0016602(CCAAT-binding factor complex);GO:0003677(DNA binding);GO:0003700(sequence-specific DNA binding transcription factor activity);GO:0048510(regulation of timing of transition from vegetative to reproductive phase)	ko04612(Antigen processing and presentation)	[K] Transcription	NFYA1	3	695-715	Y	5647.6	706	67	67	0	0.00654431
sbi-miR169e	TAGCCAAGGATGACTTGCCGG	comp16131_c0	sp|Q8LFU0|NFYAA_ARATH Nuclear transcription factor Y subunit A-10 OS=Arabidopsis thaliana GN=NFYA10 PE=2 SV=2	GO:0016602(CCAAT-binding factor complex);GO:0003677(DNA binding);GO:0003700(sequence-specific DNA binding transcription factor activity)	ko04612(Antigen processing and presentation)	[K] Transcription	NFYA10	4	1280-1300	Y	168.585	1291	2	2	2	0.299748
sbi-MIR398-p3_2ss5GA18AG	GGGGACGGACTGGGAACG	comp13639_c0	-	-	-	-	-	3.5	123-141	Y	84.2925	132	1	1	4	0.737519
sbi-MIR437k-p3_2ss6CT18TA	ATACATCAACAATAACAAC	comp12705_c0	sp|Q869E1|DNLI1_DICDI DNA ligase 1 OS=Dictyostelium discoideum GN=lig1 PE=3 SV=1	GO:0005634(nucleus);GO:0005524(ATP binding);GO:0003677(DNA binding);GO:0003910(DNA ligase (ATP) activity);GO:0046872(metal ion binding);GO:0007049(cell cycle);GO:0051301(cell division);GO:0051103(DNA ligation involved in DNA repair);GO:0006310(DNA recombination);GO:0006260(DNA replication)	-	-	lig1	4	1137-1155	Y	168.585	1146	2	2	2	0.999995
sbi-MIR437k-p3_2ss6CT18TA	ATACATCAACAATAACAAC	comp19116_c0	sp|Q9SM09|VATA_CITUN V-type proton ATPase catalytic subunit A OS=Citrus unshiu PE=1 SV=1	GO:0033180(proton-transporting V-type ATPase, V1 domain);GO:0005524(ATP binding);GO:0046933(hydrogen ion transporting ATP synthase activity, rotational mechanism);GO:0046961(proton-transporting ATPase activity, rotational mechanism);GO:0015991(ATP hydrolysis coupled proton transport)	ko00190(Oxidative phosphorylation);ko04145(Phagosome);ko04966(Collecting duct acid secretion);ko05110(Vibrio cholerae infection);ko05120(Epithelial cell signaling in Helicobacter pylori infection)	[C] Energy production and conversion	-	4	309-328	Y	252.878	318	3	3	2	0.999995
sbi-MIR437k-p3_2ss6CT18TA	ATACATCAACAATAACAAC	comp23028_c0	-	-	-	-	-	4	74-91	Y	168.585	82	2	2	2	0.999995
sbi-MIR437k-p3_2ss6CT18TA	ATACATCAACAATAACAAC	comp20527_c0	sp|Q80YT5|SPT20_MOUSE Spermatogenesis-associated protein 20 OS=Mus musculus GN=Spata20 PE=2 SV=1	GO:0005576(extracellular region);GO:0003824(catalytic activity);GO:0030154(cell differentiation);GO:0007275(multicellular organismal development);GO:0007283(spermatogenesis)	ko00240(Pyrimidine metabolism)	[R] General function prediction only	Spata20	4	1004-1021	Y	421.463	1013	5	5	2	0.999995
sbi-MIR437k-p3_2ss6CT18TA	ATACATCAACAATAACAAC	comp6221_c0	sp|F6HDT7|MTND2_VITVI 1,2-dihydroxy-3-keto-5-methylthiopentene dioxygenase 2 OS=Vitis vinifera GN=VIT_05s0020g04080 PE=2 SV=1	-	ko00270(Cysteine and methionine metabolism)	[S] Function unknown	VIT_05s0020g04080	4	378-395	Y	421.463	387	5	5	2	0.999995
sly-miR171e	TTGAGCCGCGTCAATATCTCT	comp14396_c1	sp|O81316|SCL6_ARATH Scarecrow-like protein 6 OS=Arabidopsis thaliana GN=SCL6 PE=1 SV=1	GO:0005634(nucleus);GO:0005515(protein binding);GO:0051301(cell division);GO:0007623(circadian rhythm);GO:0006355(regulation of transcription, DNA-dependent);GO:0048768(root hair cell tip growth);GO:0006351(transcription, DNA-dependent)	-	-	SCL6	1.5	1081-1101	Y	842.925	1092	10	10	0	0.00871622
sly-miR171e	TTGAGCCGCGTCAATATCTCT	comp21756_c0	sp|O23210|SCL15_ARATH Scarecrow-like protein 15 OS=Arabidopsis thaliana GN=SCL15 PE=2 SV=3	GO:0005634(nucleus);GO:0030154(cell differentiation);GO:0006355(regulation of transcription, DNA-dependent);GO:0006351(transcription, DNA-dependent)	-	-	SCL15	2.5	620-640	Y	252.878	631	3	3	2	0.398916
smo-miR396_R+1_1ss7GA	TTCCACAGCTTTCTTGAACCT	comp11684_c0	sp|Q55680|Y005_SYNY3 Uncharacterized protein sll0005 OS=Synechocystis sp. (strain PCC 6803 / Kazusa) GN=sll0005 PE=3 SV=1	GO:0005524(ATP binding);GO:0004672(protein kinase activity)	-	[R] General function prediction only	sll0005	3.5	2438-2457	Y	84.2925	2448	1	1	4	0.359726
smo-miR396_R+1_1ss7GA	TTCCACAGCTTTCTTGAACCT	comp139_c1	sp|O81001|GRF1_ARATH Growth-regulating factor 1 OS=Arabidopsis thaliana GN=GRF1 PE=1 SV=1	-	-	-	GRF1	4	4-25	Y	758.633	15	9	9	2	0.942185
smo-miR396_R+1_1ss7GA	TTCCACAGCTTTCTTGAACCT	comp13302_c0	sp|Q6ZIK5|GRF4_ORYSJ Growth-regulating factor 4 OS=Oryza sativa subsp. japonica GN=GRF4 PE=2 SV=1	-	-	-	GRF4	4	347-368	Y	421.463	358	5	5	2	0.942185
smo-miR396_R+1_1ss7GA	TTCCACAGCTTTCTTGAACCT	comp17615_c0	sp|Q9LY77|ACA12_ARATH Calcium-transporting ATPase 12, plasma membrane-type OS=Arabidopsis thaliana GN=ACA12 PE=2 SV=1	GO:0016021(integral to membrane);GO:0005524(ATP binding);GO:0005388(calcium-transporting ATPase activity);GO:0005516(calmodulin binding);GO:0046872(metal ion binding);GO:0006754(ATP biosynthetic process)	-	[P] Inorganic ion transport and metabolism	ACA12	2	343-364	Y	1180.1	355	14	14	0	0.00799278
smo-miR396_R+1_1ss7GA	TTCCACAGCTTTCTTGAACCT	comp18393_c0	sp|P43297|RD21A_ARATH Cysteine proteinase RD21a OS=Arabidopsis thaliana GN=RD21A PE=1 SV=1	GO:0048046(apoplast);GO:0009507(chloroplast);GO:0009506(plasmodesma);GO:0005773(vacuole);GO:0004197(cysteine-type endopeptidase activity);GO:0005515(protein binding);GO:0006508(proteolysis)	-	[O] Posttranslational modification, protein turnover, chaperones	RD21A	4	430-450	Y	1180.1	441	14	14	2	0.942185
smo-miR396_R+1_1ss7GA	TTCCACAGCTTTCTTGAACCT	comp8650_c0	sp|Q8L8A8|GRF2_ARATH Growth-regulating factor 2 OS=Arabidopsis thaliana GN=GRF2 PE=1 SV=1	-	-	-	GRF2	3	155-176	Y	252.878	166	3	3	2	0.599979
smo-miR396_R+1_1ss7GA	TTCCACAGCTTTCTTGAACCT	comp8079_c0	sp|Q9ZQE5|PP153_ARATH Pentatricopeptide repeat-containing protein At2g15690 OS=Arabidopsis thaliana GN=PCMP-H66 PE=2 SV=2	-	-	[R] General function prediction only	PCMP-H66	4	457-476	Y	252.878	467	3	3	2	0.942185
stu-MIR5303j-p3_2ss10GT17CT	ATTCAAATTTCTGCCCTA	comp21274_c0	-	-	-	-	-	4	1099-1116	Y	84.2925	1107	1	1	4	0.999996
stu-miR7988_L-2R-4_1ss10GT	CGGAAAATGGCCAAAAAT	comp15272_c0	-	-	-	-	-	4	123-140	Y	252.878	131	3	3	2	0.993183
stu-miR7988_L-2R-4_1ss10GT	CGGAAAATGGCCAAAAAT	comp21401_c0	sp|Q9SK82|U85A1_ARATH UDP-glycosyltransferase 85A1 OS=Arabidopsis thaliana GN=UGT85A1 PE=1 SV=1	GO:0050502(cis-zeatin O-beta-D-glucosyltransferase activity);GO:0050403(trans-zeatin O-beta-D-glucosyltransferase activity)	-	[G] Carbohydrate transport and metabolism ;[C] Energy production and conversion	UGT85A1	3	1204-1222	Y	168.585	1213	2	2	2	0.599979
stu-MIR7989-p3_2ss9GA18GC	TATAATATAATCAAAATC	comp11714_c0	sp|P33154|PR1_ARATH Pathogenesis-related protein 1 OS=Arabidopsis thaliana GN=At2g14610 PE=1 SV=1	GO:0048046(apoplast);GO:0005618(cell wall);GO:0010266(response to vitamin B1);GO:0009627(systemic acquired resistance)	-	[S] Function unknown	At2g14610	4	549-567	Y	84.2925	557	1	1	4	1
stu-MIR7989-p3_2ss9GA18GC	TATAATATAATCAAAATC	comp19810_c0	sp|Q946Y7|SYP61_ARATH Syntaxin-61 OS=Arabidopsis thaliana GN=SYP61 PE=1 SV=1	GO:0005794(Golgi apparatus);GO:0016021(integral to membrane);GO:0031902(late endosome membrane);GO:0005484(SNAP receptor activity);GO:0009738(abscisic acid mediated signaling pathway);GO:0048193(Golgi vesicle transport);GO:0006886(intracellular protein transport)	ko04130(SNARE interactions in vesicular transport)	[U] Intracellular trafficking, secretion, and vesicular transport	SYP61	4	824-841	Y	84.2925	832	1	1	4	1
stu-MIR7989-p3_2ss9GA18GC	TATAATATAATCAAAATC	comp19379_c0	sp|Q9SZE4|VP322_ARATH Vacuolar protein sorting-associated protein 32 homolog 2 OS=Arabidopsis thaliana GN=VPS32.2 PE=1 SV=1	GO:0005768(endosome);GO:0015031(protein transport)	ko04144(Endocytosis)	[U] Intracellular trafficking, secretion, and vesicular transport	VPS32.2	4	928-944	Y	168.585	936	2	2	3	0.678846
stu-MIR7989-p3_2ss9GA18GC	TATAATATAATCAAAATC	comp5543_c0	sp|P42495|CADH1_ARACO Probable cinnamyl alcohol dehydrogenase 1 OS=Aralia cordata GN=CAD1 PE=2 SV=1	GO:0045551(cinnamyl-alcohol dehydrogenase activity);GO:0008270(zinc ion binding);GO:0009809(lignin biosynthetic process)	ko00940(Phenylpropanoid biosynthesis)	[Q] Secondary metabolites biosynthesis, transport and catabolism	CAD1	4	899-916	Y	252.878	907	3	3	2	1
stu-MIR7989-p3_2ss9GA18GC	TATAATATAATCAAAATC	comp8132_c0	sp|Q9CA64|BH135_ARATH Transcription factor bHLH135 OS=Arabidopsis thaliana GN=BHLH135 PE=1 SV=1	GO:0005737(cytoplasm);GO:0005634(nucleus);GO:0003677(DNA binding);GO:0005515(protein binding);GO:0009742(brassinosteroid mediated signaling pathway);GO:0010086(embryonic root morphogenesis);GO:0006355(regulation of transcription, DNA-dependent);GO:0006351(transcription, DNA-dependent)	-	-	BHLH135	4	371-388	Y	84.2925	379	1	1	4	1
tcc-miR398a	TGTGTTCTCAGGTCGCCCCTG	comp7200_c0	-	-	-	-	-	3	64-85	Y	18712.9	75	222	222	0	0.0130458
tcc-MIR530b-p5_2ss11GC17TA	TTGTGGTGGACGAAGAAA	comp16452_c0	-	-	-	-	-	4	280-296	Y	84.2925	288	1	1	4	0.999914
tcc-MIR530b-p5_2ss11GC17TA	TTGTGGTGGACGAAGAAA	comp19602_c0	sp|Q9C660|PEK10_ARATH Proline-rich receptor-like protein kinase PERK10 OS=Arabidopsis thaliana GN=PERK10 PE=1 SV=2	GO:0016021(integral to membrane);GO:0005886(plasma membrane);GO:0005524(ATP binding);GO:0004674(protein serine/threonine kinase activity)	-	[T] Signal transduction mechanisms	PERK10	2	1015-1032	Y	84.2925	1023	1	1	4	0.706569
tcc-MIR530b-p5_2ss11GC17TA	TTGTGGTGGACGAAGAAA	comp21966_c0	-	-	-	-	-	3	796-812	Y	84.2925	804	1	1	4	0.918566
tcc-MIR530b-p5_2ss11GC17TA	TTGTGGTGGACGAAGAAA	comp36004_c0	sp|P49018|GPI8_YEAST GPI-anchor transamidase OS=Saccharomyces cerevisiae (strain ATCC 204508 / S288c) GN=GPI8 PE=1 SV=1	GO:0042765(GPI-anchor transamidase complex);GO:0004197(cysteine-type endopeptidase activity);GO:0003923(GPI-anchor transamidase activity);GO:0016255(attachment of GPI anchor to protein);GO:0006508(proteolysis)	-	[O] Posttranslational modification, protein turnover, chaperones	GPI8	3	212-229	Y	84.2925	220	1	1	4	0.918566
tcc-MIR530b-p5_2ss11GC17TA	TTGTGGTGGACGAAGAAA	comp6813_c0	sp|P82658|TL19_ARATH Thylakoid lumenal 19 kDa protein, chloroplastic OS=Arabidopsis thaliana GN=At3g63540 PE=1 SV=2	GO:0009543(chloroplast thylakoid lumen);GO:0019898(extrinsic to membrane);GO:0009654(oxygen evolving complex);GO:0005509(calcium ion binding);GO:0015979(photosynthesis)	-	-	At3g63540	4	109-126	Y	252.878	117	3	3	2	0.999807
tcc-MIR530b-p5_2ss11GC17TA	TTGTGGTGGACGAAGAAA	comp7099_c0	sp|Q39011|KSG7_ARATH Shaggy-related protein kinase eta OS=Arabidopsis thaliana GN=ASK7 PE=1 SV=2	GO:0005886(plasma membrane);GO:0005524(ATP binding);GO:0005515(protein binding);GO:0004674(protein serine/threonine kinase activity);GO:0009742(brassinosteroid mediated signaling pathway);GO:0009729(detection of brassinosteroid stimulus);GO:0044419(interspecies interaction between organisms);GO:0009965(leaf morphogenesis);GO:0009825(multidimensional cell growth);GO:0046827(positive regulation of …	-	[G] Carbohydrate transport and metabolism	ASK7	4	181-197	Y	84.2925	188	1	1	4	0.999914
vvi-miR156a_L+1_1ss21CT	TTGACAGAAGAGAGGGAGCAT	comp16112_c0	sp|Q9S758|SPL5_ARATH Squamosa promoter-binding-like protein 5 OS=Arabidopsis thaliana GN=SPL5 PE=2 SV=1	GO:0005737(cytoplasm);GO:0005634(nucleus);GO:0003677(DNA binding);GO:0046872(metal ion binding);GO:0006355(regulation of transcription, DNA-dependent);GO:0010321(regulation of vegetative phase change);GO:0006351(transcription, DNA-dependent)	-	-	SPL5	2.5	268-288	Y	84.2925	279	1	1	4	0.671969
vvi-miR156a_L+1_1ss21CT	TTGACAGAAGAGAGGGAGCAT	comp27965_c0	sp|Q5M757|ZDH15_ARATH Probable S-acyltransferase At4g00840 OS=Arabidopsis thaliana GN=At4g00840 PE=2 SV=1	GO:0016021(integral to membrane);GO:0016746(transferase activity, transferring acyl groups);GO:0008270(zinc ion binding)	-	[R] General function prediction only	At4g00840	3	879-900	Y	84.2925	891	1	1	4	0.394434
vvi-miR156a_L+1_1ss21CT	TTGACAGAAGAGAGGGAGCAT	comp8068_c0	sp|Q38741|SBP1_ANTMA Squamosa promoter-binding protein 1 OS=Antirrhinum majus GN=SBP1 PE=2 SV=1	GO:0005634(nucleus);GO:0003677(DNA binding);GO:0046872(metal ion binding);GO:0006355(regulation of transcription, DNA-dependent);GO:0006351(transcription, DNA-dependent)	-	-	SBP1	0.5	580-600	Y	168.585	591	2	2	2	0.509647
vvi-MIR159c-p3_1ss7CA	TGCTGAATTATGGATCCC	comp15247_c0	sp|Q9ST43|PH1_ARATH Pleckstrin homology domain-containing protein 1 OS=Arabidopsis thaliana GN=PH1 PE=2 SV=2	GO:0005737(cytoplasm);GO:0008289(lipid binding)	-	-	PH1	3.5	521-538	Y	84.2925	529	1	1	4	0.590049
vvi-MIR159c-p3_1ss7CA	TGCTGAATTATGGATCCC	comp20640_c0	sp|O04905|KCY_ARATH UMP-CMP kinase OS=Arabidopsis thaliana GN=PYR6 PE=1 SV=1	GO:0005829(cytosol);GO:0005524(ATP binding);GO:0004127(cytidylate kinase activity);GO:0009041(uridylate kinase activity);GO:0006221(pyrimidine nucleotide biosynthetic process);GO:0009173(pyrimidine ribonucleoside monophosphate metabolic process)	ko00240(Pyrimidine metabolism)	[F] Nucleotide transport and metabolism	PYR6	4	496-512	Y	84.2925	503	1	1	4	0.990735
vvi-MIR159c-p3_1ss7CA	TGCTGAATTATGGATCCC	comp6601_c0	sp|Q8VY07|EPN1_ARATH Clathrin interactor EPSIN 1 OS=Arabidopsis thaliana GN=EPSIN1 PE=1 SV=1	GO:0030479(actin cortical patch);GO:0005884(actin filament);GO:0030136(clathrin-coated vesicle);GO:0005794(Golgi apparatus);GO:0005770(late endosome);GO:0009579(thylakoid);GO:0030276(clathrin binding);GO:0002020(protease binding);GO:0006623(protein targeting to vacuole)	-	[F] Nucleotide transport and metabolism	EPSIN1	3	1103-1120	Y	84.2925	1111	1	1	4	0.950686
vvi-miR167b	TGAAGCTGCCAGCATGATCTA	comp18242_c0	sp|P43296|RD19A_ARATH Cysteine proteinase RD19a OS=Arabidopsis thaliana GN=RD19A PE=2 SV=1	GO:0005634(nucleus);GO:0005773(vacuole);GO:0004197(cysteine-type endopeptidase activity);GO:0042742(defense response to bacterium);GO:0006508(proteolysis);GO:0009651(response to salt stress)	-	[O] Posttranslational modification, protein turnover, chaperones	RD19A	3.5	515-534	Y	84.2925	526	1	1	4	0.590049
vvi-miR3630-3p_L-2R-1	TGGGAATCTCTCTGATGCA	comp19543_c0	sp|Q94A41|AMY3_ARATH Alpha-amylase 3, chloroplastic OS=Arabidopsis thaliana GN=AMY3 PE=2 SV=1	-	ko00500(Starch and sucrose metabolism)	[G] Carbohydrate transport and metabolism	AMY3	4	222-240	Y	252.878	231	3	3	2	0.917438
vvi-miR3630-3p_L-2R-1	TGGGAATCTCTCTGATGCA	comp22763_c0	-	-	-	-	-	4	1412-1430	Y	84.2925	1421	1	1	4	0.934839
vvi-MIR3638-p3_2ss15GT19AC	TATATATATATATATGCAC	comp10225_c0	-	-	-	-	-	1.5	239-257	Y	84.2925	248	1	1	4	0.999362
vvi-MIR3638-p3_2ss15GT19AC	TATATATATATATATGCAC	comp14510_c0	sp|Q9FPT1|UBP12_ARATH Ubiquitin carboxyl-terminal hydrolase 12 OS=Arabidopsis thaliana GN=UBP12 PE=1 SV=2	GO:0005829(cytosol);GO:0008234(cysteine-type peptidase activity);GO:0004221(ubiquitin thiolesterase activity);GO:0006511(ubiquitin-dependent protein catabolic process)	-	[O] Posttranslational modification, protein turnover, chaperones	UBP12	1.5	3601-3618	Y	1348.68	3609	16	16	2	0.998792
vvi-MIR3638-p3_2ss15GT19AC	TATATATATATATATGCAC	comp15389_c0	sp|Q39189|RH7_ARATH DEAD-box ATP-dependent RNA helicase 7 OS=Arabidopsis thaliana GN=RH7 PE=1 SV=2	GO:0005730(nucleolus);GO:0005524(ATP binding);GO:0008026(ATP-dependent helicase activity);GO:0003723(RNA binding);GO:0016070(RNA metabolic process)	ko04622(RIG-I-like receptor signaling pathway)	[A] RNA processing and modification	RH7	2.5	73-91	Y	421.463	82	5	5	2	1
vvi-MIR3638-p3_2ss15GT19AC	TATATATATATATATGCAC	comp15943_c0	sp|O64640|CXE8_ARATH Probable carboxylesterase 8 OS=Arabidopsis thaliana GN=CXE8 PE=2 SV=1	GO:0004091(carboxylesterase activity);GO:0080030(methyl indole-3-acetate esterase activity);GO:0080032(methyl jasmonate esterase activity);GO:0080031(methyl salicylate esterase activity)	-	[V] Defense mechanisms	CXE8	3	1100-1118	Y	421.463	1109	5	5	2	0.999973
vvi-MIR3638-p3_2ss15GT19AC	TATATATATATATATGCAC	comp13676_c0	sp|Q8LBA0|NIPL2_ARATH NEP1-interacting protein-like 2 OS=Arabidopsis thaliana GN=ATL24 PE=1 SV=2	GO:0016021(integral to membrane);GO:0008270(zinc ion binding);GO:0006952(defense response);GO:0010200(response to chitin)	-	[O] Posttranslational modification, protein turnover, chaperones	ATL24	3.5	1028-1046	Y	252.878	1037	3	3	2	0.999998
vvi-MIR3638-p3_2ss15GT19AC	TATATATATATATATGCAC	comp145108_c0	-	-	-	-	-	4	51-70	Y	84.2925	60	1	1	4	1
vvi-MIR3638-p3_2ss15GT19AC	TATATATATATATATGCAC	comp19073_c0	sp|Q3EAF9|P2C49_ARATH Probable protein phosphatase 2C 49 OS=Arabidopsis thaliana GN=At3g62260 PE=2 SV=1	GO:0008287(protein serine/threonine phosphatase complex);GO:0046872(metal ion binding);GO:0004722(protein serine/threonine phosphatase activity);GO:0006470(protein dephosphorylation)	-	[T] Signal transduction mechanisms	At3g62260	2.5	1294-1312	Y	168.585	1303	2	2	2	1
vvi-MIR3638-p3_2ss15GT19AC	TATATATATATATATGCAC	comp17686_c0	sp|P47926|RSI1_SOLLC Protein RSI-1 OS=Solanum lycopersicum GN=RSI-1 PE=2 SV=1	GO:0005576(extracellular region)	-	-	RSI-1	2.5	57-75	Y	1854.44	66	22	22	2	1
vvi-MIR3638-p3_2ss15GT19AC	TATATATATATATATGCAC	comp18508_c0	sp|Q8VXU6|DI194_ARATH Protein DEHYDRATION-INDUCED 19 homolog 4 OS=Arabidopsis thaliana GN=DI19-4 PE=1 SV=1	GO:0048471(perinuclear region of cytoplasm)	-	-	DI19-4	3	870-888	Y	590.048	879	7	7	2	0.999973
vvi-MIR3638-p3_2ss15GT19AC	TATATATATATATATGCAC	comp18428_c0	-	-	-	-	-	3.5	920-938	Y	674.34	929	8	8	2	0.999998
vvi-MIR3638-p3_2ss15GT19AC	TATATATATATATATGCAC	comp17025_c0	sp|Q8W034|RNP1_ARATH Heterogeneous nuclear ribonucleoprotein 1 OS=Arabidopsis thaliana GN=RNP1 PE=1 SV=1	-	-	[A] RNA processing and modification	RNP1	4	110-128	Y	168.585	119	2	2	2	1
vvi-MIR3638-p3_2ss15GT19AC	TATATATATATATATGCAC	comp18806_c0	sp|Q9SIC9|PP178_ARATH Pentatricopeptide repeat-containing protein At2g31400, chloroplastic OS=Arabidopsis thaliana GN=At2g31400 PE=2 SV=1	GO:0009507(chloroplast);GO:0003677(DNA binding);GO:0010019(chloroplast-nucleus signaling pathway);GO:0031930(mitochondria-nucleus signaling pathway)	-	[R] General function prediction only	At2g31400	4	211-229	Y	84.2925	220	1	1	4	1
vvi-MIR3638-p3_2ss15GT19AC	TATATATATATATATGCAC	comp20204_c0	sp|Q9FFS0|RTNLD_ARATH Reticulon-like protein B4 OS=Arabidopsis thaliana GN=RTNLB4 PE=1 SV=1	GO:0071782(endoplasmic reticulum tubular network);GO:0071458(integral to cytosolic side of endoplasmic reticulum membrane);GO:0005886(plasma membrane);GO:0009506(plasmodesma);GO:0071786(endoplasmic reticulum tubular network organization)	-	[U] Intracellular trafficking, secretion, and vesicular transport	RTNLB4	4	897-915	Y	2191.61	906	26	26	2	1
vvi-MIR3638-p3_2ss15GT19AC	TATATATATATATATGCAC	comp19543_c0	sp|Q94A41|AMY3_ARATH Alpha-amylase 3, chloroplastic OS=Arabidopsis thaliana GN=AMY3 PE=2 SV=1	-	ko00500(Starch and sucrose metabolism)	[G] Carbohydrate transport and metabolism	AMY3	4	2952-2969	Y	1095.8	2960	13	13	2	1
vvi-MIR3638-p3_2ss15GT19AC	TATATATATATATATGCAC	comp22924_c1	sp|Q7XT99|AKR2_ORYSJ Probable aldo-keto reductase 2 OS=Oryza sativa subsp. japonica GN=Os04g0338000 PE=2 SV=2	-	-	[C] Energy production and conversion	Os04g0338000	1	1356-1373	Y	421.463	1364	5	5	3	0.0429943
vvi-MIR3638-p3_2ss15GT19AC	TATATATATATATATGCAC	comp22420_c0	sp|O23066|C86A2_ARATH Cytochrome P450 86A2 OS=Arabidopsis thaliana GN=CYP86A2 PE=2 SV=1	GO:0016021(integral to membrane);GO:0018685(alkane 1-monooxygenase activity);GO:0009055(electron carrier activity);GO:0020037(heme binding);GO:0005515(protein binding);GO:0006631(fatty acid metabolic process)	ko00361(gamma-Hexachlorocyclohexane degradation);ko00626(Naphthalene and anthracene degradation);ko00903(Limonene and pinene degradation);ko00945(Stilbenoid, diarylheptanoid and gingerol biosynthesis)	[Q] Secondary metabolites biosynthesis, transport and catabolism ;[I] Lipid transport and metabolism	CYP86A2	2	1863-1881	Y	4214.63	1872	50	50	2	0.999775
vvi-MIR3638-p3_2ss15GT19AC	TATATATATATATATGCAC	comp21388_c0	-	-	-	-	-	3	1576-1593	Y	84.2925	1584	1	1	4	0.99999
vvi-MIR3638-p3_2ss15GT19AC	TATATATATATATATGCAC	comp21886_c0	sp|Q0JCZ4|ARFI_ORYSJ Auxin response factor 9 OS=Oryza sativa subsp. japonica GN=ARF9 PE=2 SV=1	GO:0005634(nucleus);GO:0003677(DNA binding);GO:0046983(protein dimerization activity);GO:0009734(auxin mediated signaling pathway);GO:0006355(regulation of transcription, DNA-dependent);GO:0006351(transcription, DNA-dependent)	-	-	ARF9	3.5	275-293	Y	84.2925	284	1	1	4	0.999999
vvi-MIR3638-p3_2ss15GT19AC	TATATATATATATATGCAC	comp21736_c0	sp|P35614|ERF1Z_ARATH Eukaryotic peptide chain release factor subunit 1-3 OS=Arabidopsis thaliana GN=ERF1-3 PE=2 SV=1	GO:0005737(cytoplasm);GO:0016149(translation release factor activity, codon specific)	-	[J] Translation, ribosomal structure and biogenesis	ERF1-3	4	1625-1643	Y	252.878	1634	3	3	2	1
vvi-MIR3638-p3_2ss15GT19AC	TATATATATATATATGCAC	comp5486_c0	-	-	-	-	-	2.5	326-344	Y	337.17	335	4	4	2	1
vvi-MIR3638-p3_2ss15GT19AC	TATATATATATATATGCAC	comp5862_c0	sp|Q8VYI1|SBH1_ARATH Sphinganine C(4)-monooxygenase 1 OS=Arabidopsis thaliana GN=SBH1 PE=1 SV=1	GO:0005783(endoplasmic reticulum);GO:0005794(Golgi apparatus);GO:0005506(iron ion binding);GO:0000170(sphingosine hydroxylase activity);GO:0006633(fatty acid biosynthetic process);GO:0009640(photomorphogenesis);GO:0046520(sphingoid biosynthetic process)	-	[I] Lipid transport and metabolism	SBH1	3.5	1084-1102	Y	84.2925	1093	1	1	4	0.999999
vvi-MIR3638-p3_2ss15GT19AC	TATATATATATATATGCAC	comp7360_c0	sp|Q9FWS6|BBD1_ARATH Bifunctional nuclease 1 OS=Arabidopsis thaliana GN=BBD1 PE=2 SV=1	-	-	-	BBD1	3	1495-1513	Y	84.2925	1504	1	1	4	0.99999
vvi-miR393a_R+1	TCCAAAGGGATCGCATTGATCC	comp18490_c0	sp|Q9LW29|AFB2_ARATH Protein AUXIN SIGNALING F-BOX 2 OS=Arabidopsis thaliana GN=AFB2 PE=1 SV=1	GO:0005634(nucleus);GO:0019005(SCF ubiquitin ligase complex);GO:0005774(vacuolar membrane);GO:0010011(auxin binding);GO:0000822(inositol hexakisphosphate binding);GO:0009734(auxin mediated signaling pathway);GO:0006952(defense response);GO:0007275(multicellular organismal development);GO:0002237(response to molecule of bacterial origin)	-	[R] General function prediction only	AFB2	2	2227-2248	Y	15004.1	2239	178	178	0	0.0159217
vvi-miR393a_R+1	TCCAAAGGGATCGCATTGATCC	comp7077_c0	sp|Q570C0|TIR1_ARATH Protein TRANSPORT INHIBITOR RESPONSE 1 OS=Arabidopsis thaliana GN=TIR1 PE=1 SV=2	GO:0005634(nucleus);GO:0019005(SCF ubiquitin ligase complex);GO:0010011(auxin binding);GO:0000822(inositol hexakisphosphate binding);GO:0005515(protein binding);GO:0004842(ubiquitin-protein ligase activity);GO:0009734(auxin mediated signaling pathway);GO:0007049(cell cycle);GO:0016036(cellular response to phosphate starvation);GO:0006952(defense response);GO:0009873(ethylene mediated signaling pa…	-	[R] General function prediction only	TIR1	2	1598-1620	Y	8513.54	1611	101	101	0	0.0159217
zma-miR159a-3p_1ss8TG	TTTGGATGGAAGGGAGCTCTG	comp14007_c0	sp|Q9SVU5|GDL67_ARATH GDSL esterase/lipase At4g28780 OS=Arabidopsis thaliana GN=At4g28780 PE=2 SV=1	GO:0005576(extracellular region);GO:0016788(hydrolase activity, acting on ester bonds);GO:0016042(lipid catabolic process)	-	-	At4g28780	4	1008-1028	Y	84.2925	1019	1	1	4	0.54171
zma-MIR166a-p3_2ss3TC17TA	TCCCTTCTTCTTCTTCATCTT	comp12600_c0	-	-	-	-	-	4	552-572	Y	84.2925	563	1	1	4	1
zma-MIR166a-p3_2ss3TC17TA	TCCCTTCTTCTTCTTCATCTT	comp12483_c0	sp|Q9U7E0|ATRX_CAEEL Transcriptional regulator ATRX homolog OS=Caenorhabditis elegans GN=xnp-1 PE=1 SV=1	GO:0005634(nucleus);GO:0005524(ATP binding);GO:0003677(DNA binding);GO:0004386(helicase activity);GO:0006281(DNA repair);GO:0009792(embryo development ending in birth or egg hatching);GO:0008406(gonad development);GO:0040035(hermaphrodite genitalia development);GO:0002009(morphogenesis of an epithelium);GO:0040025(vulval development)	-	[C] Energy production and conversion	xnp-1	4	1042-1062	Y	84.2925	1053	1	1	4	1
zma-MIR166a-p3_2ss3TC17TA	TCCCTTCTTCTTCTTCATCTT	comp14316_c0	sp|Q9D6Z1|NOP56_MOUSE Nucleolar protein 56 OS=Mus musculus GN=Nop56 PE=1 SV=2	GO:0005730(nucleolus);GO:0042254(ribosome biogenesis)	-	[A] RNA processing and modification ;[J] Translation, ribosomal structure and biogenesis	Nop56	4	470-490	Y	168.585	481	2	2	2	1
zma-MIR166a-p3_2ss3TC17TA	TCCCTTCTTCTTCTTCATCTT	comp15658_c0	sp|O80377|RSSA_DAUCA 40S ribosomal protein SA OS=Daucus carota GN=179B PE=2 SV=1	GO:0015935(small ribosomal subunit);GO:0003735(structural constituent of ribosome);GO:0006412(translation)	ko03010(Ribosome)	[J] Translation, ribosomal structure and biogenesis	179B	4	279-299	Y	168.585	290	2	2	3	0.76389
zma-MIR166a-p3_2ss3TC17TA	TCCCTTCTTCTTCTTCATCTT	comp13659_c1	sp|P19684|ROC5_NICSY 33 kDa ribonucleoprotein, chloroplastic OS=Nicotiana sylvestris PE=1 SV=1	GO:0009507(chloroplast);GO:0030529(ribonucleoprotein complex);GO:0000166(nucleotide binding);GO:0003723(RNA binding);GO:0006397(mRNA processing)	-	[R] General function prediction only	-	4	876-896	Y	84.2925	887	1	1	4	1
zma-MIR166a-p3_2ss3TC17TA	TCCCTTCTTCTTCTTCATCTT	comp19078_c0	-	-	-	-	-	2.5	464-485	Y	168.585	475	2	2	2	0.98296
zma-MIR166a-p3_2ss3TC17TA	TCCCTTCTTCTTCTTCATCTT	comp17249_c0	sp|Q54C25|GPN1_DICDI GPN-loop GTPase 1 homolog OS=Dictyostelium discoideum GN=xab1 PE=3 SV=1	GO:0005737(cytoplasm);GO:0005525(GTP binding);GO:0017111(nucleoside-triphosphatase activity);GO:0007264(small GTPase mediated signal transduction)	-	[L] Replication, recombination and repair	xab1	3.5	1224-1245	Y	252.878	1235	3	3	2	0.999983
zma-MIR166a-p3_2ss3TC17TA	TCCCTTCTTCTTCTTCATCTT	comp16972_c0	sp|O81312|GAE3_ARATH UDP-glucuronate 4-epimerase 3 OS=Arabidopsis thaliana GN=GAE3 PE=2 SV=1	GO:0032580(Golgi cisterna membrane);GO:0016021(integral to membrane);GO:0050662(coenzyme binding);GO:0050378(UDP-glucuronate 4-epimerase activity);GO:0005975(carbohydrate metabolic process);GO:0044237(cellular metabolic process)	ko00500(Starch and sucrose metabolism);ko00520(Amino sugar and nucleotide sugar metabolism)	[M] Cell wall/membrane/envelope biogenesis	GAE3	3.5	1221-1240	Y	84.2925	1231	1	1	4	0.999994
zma-MIR166a-p3_2ss3TC17TA	TCCCTTCTTCTTCTTCATCTT	comp19622_c0	sp|O24473|IF2B_WHEAT Eukaryotic translation initiation factor 2 subunit beta OS=Triticum aestivum PE=1 SV=1	GO:0046872(metal ion binding);GO:0003743(translation initiation factor activity)	-	[J] Translation, ribosomal structure and biogenesis	-	4	422-442	Y	252.878	433	3	3	2	1
zma-MIR166a-p3_2ss3TC17TA	TCCCTTCTTCTTCTTCATCTT	comp19607_c0	sp|Q13435|SF3B2_HUMAN Splicing factor 3B subunit 2 OS=Homo sapiens GN=SF3B2 PE=1 SV=2	GO:0071013(catalytic step 2 spliceosome);GO:0005654(nucleoplasm);GO:0005689(U12-type spliceosomal complex);GO:0003676(nucleic acid binding);GO:0044419(interspecies interaction between organisms);GO:0000398(nuclear mRNA splicing, via spliceosome)	-	[A] RNA processing and modification	SF3B2	4	1324-1345	Y	84.2925	1335	1	1	4	1
zma-MIR166a-p3_2ss3TC17TA	TCCCTTCTTCTTCTTCATCTT	comp23226_c0	-	-	-	[S] Function unknown	-	2	3132-3152	Y	252.878	3143	3	3	2	0.965249
zma-MIR166a-p3_2ss3TC17TA	TCCCTTCTTCTTCTTCATCTT	comp22055_c0	sp|Q93ZR6|WSD1_ARATH O-acyltransferase WSD1 OS=Arabidopsis thaliana GN=WSD1 PE=2 SV=1	GO:0005789(endoplasmic reticulum membrane);GO:0016021(integral to membrane);GO:0004144(diacylglycerol O-acyltransferase activity);GO:0047196(long-chain-alcohol O-fatty-acyltransferase activity);GO:0010025(wax biosynthetic process)	-	-	WSD1	2.5	148-168	Y	84.2925	159	1	1	4	0.988421
zma-MIR166a-p3_2ss3TC17TA	TCCCTTCTTCTTCTTCATCTT	comp26111_c0	-	-	-	-	-	3	28-49	Y	84.2925	39	1	1	4	0.999998
zma-MIR166a-p3_2ss3TC17TA	TCCCTTCTTCTTCTTCATCTT	comp24000_c0	-	-	-	-	-	3	326-346	Y	168.585	337	2	2	2	0.999993
zma-MIR166a-p3_2ss3TC17TA	TCCCTTCTTCTTCTTCATCTT	comp22007_c0	sp|P28643|FABG_CUPLA 3-oxoacyl-[acyl-carrier-protein] reductase, chloroplastic OS=Cuphea lanceolata GN=CLKR27 PE=2 SV=1	GO:0009507(chloroplast);GO:0004316(3-oxoacyl-[acyl-carrier-protein] reductase (NADPH) activity);GO:0051287(NAD binding);GO:0006633(fatty acid biosynthetic process)	ko00061(Fatty acid biosynthesis);ko01040(Biosynthesis of unsaturated fatty acids)	[I] Lipid transport and metabolism	CLKR27	3	878-898	Y	84.2925	889	1	1	4	0.999998
zma-MIR166a-p3_2ss3TC17TA	TCCCTTCTTCTTCTTCATCTT	comp21715_c0	sp|F6H2F8|TRM51_VITVI tRNA (guanine(37)-N1)-methyltransferase 1 OS=Vitis vinifera GN=VIT_19s0014g03930 PE=3 SV=1	-	-	[A] RNA processing and modification	VIT_19s0014g03930	3	745-766	Y	421.463	756	5	5	2	0.999993
zma-MIR166a-p3_2ss3TC17TA	TCCCTTCTTCTTCTTCATCTT	comp21111_c0	sp|O64825|LYK4_ARATH LysM domain receptor-like kinase 4 OS=Arabidopsis thaliana GN=LYK4 PE=1 SV=1	-	-	-	LYK4	3	986-1005	Y	84.2925	996	1	1	4	0.999998
zma-MIR166a-p3_2ss3TC17TA	TCCCTTCTTCTTCTTCATCTT	comp20575_c0	sp|Q43062|PME_PRUPE Pectinesterase/pectinesterase inhibitor PPE8B OS=Prunus persica PE=2 SV=1	GO:0005618(cell wall);GO:0005576(extracellular region);GO:0045330(aspartyl esterase activity);GO:0004857(enzyme inhibitor activity);GO:0030599(pectinesterase activity);GO:0042545(cell wall modification);GO:0007047(cellular cell wall organization)	ko00040(Pentose and glucuronate interconversions);ko00500(Starch and sucrose metabolism)	-	-	3.5	828-849	Y	168.585	839	2	2	2	0.999983
zma-MIR166a-p3_2ss3TC17TA	TCCCTTCTTCTTCTTCATCTT	comp23174_c0	sp|P40283|H2B11_ARATH Histone H2B.11 OS=Arabidopsis thaliana GN=At5g59910 PE=1 SV=5	GO:0005730(nucleolus);GO:0000786(nucleosome);GO:0003677(DNA binding);GO:0006334(nucleosome assembly)	ko05322(Systemic lupus erythematosus)	[B] Chromatin structure and dynamics	At5g59910	4	229-248	Y	1011.51	239	12	12	2	1
zma-MIR166a-p3_2ss3TC17TA	TCCCTTCTTCTTCTTCATCTT	comp21802_c0	sp|O00566|MPP10_HUMAN U3 small nucleolar ribonucleoprotein protein MPP10 OS=Homo sapiens GN=MPHOSPH10 PE=1 SV=2	GO:0005694(chromosome);GO:0005730(nucleolus);GO:0005732(small nucleolar ribonucleoprotein complex);GO:0005515(protein binding);GO:0000375(RNA splicing, via transesterification reactions);GO:0006364(rRNA processing)	-	[A] RNA processing and modification	MPHOSPH10	4	966-987	Y	84.2925	977	1	1	4	1
zma-MIR166a-p3_2ss3TC17TA	TCCCTTCTTCTTCTTCATCTT	comp21725_c0	sp|Q8H0U8|RH42_ARATH DEAD-box ATP-dependent RNA helicase 42 OS=Arabidopsis thaliana GN=RH42 PE=1 SV=2	GO:0005524(ATP binding);GO:0008026(ATP-dependent helicase activity);GO:0003723(RNA binding)	-	-	RH42	4	3480-3500	Y	168.585	3491	2	2	2	1
zma-MIR166a-p3_2ss3TC17TA	TCCCTTCTTCTTCTTCATCTT	comp41887_c0	sp|Q9SU25|T2FA_ARATH Transcription initiation factor IIF subunit alpha OS=Arabidopsis thaliana GN=RAP74 PE=1 SV=1	GO:0009507(chloroplast);GO:0005634(nucleus);GO:0003824(catalytic activity);GO:0003677(DNA binding);GO:0008022(protein C-terminus binding);GO:0045893(positive regulation of transcription, DNA-dependent);GO:0006367(transcription initiation from RNA polymerase II promoter)	ko03022(Basal transcription factors)	[K] Transcription	RAP74	2.5	114-135	Y	337.17	125	4	4	2	0.98296
zma-MIR166a-p3_2ss3TC17TA	TCCCTTCTTCTTCTTCATCTT	comp5107_c0	-	-	-	-	-	4	170-190	Y	337.17	181	4	4	2	1
zma-MIR166a-p3_2ss3TC17TA	TCCCTTCTTCTTCTTCATCTT	comp7497_c0	-	-	-	-	-	2	475-494	Y	84.2925	485	1	1	4	0.974735
zma-MIR166a-p3_2ss3TC17TA	TCCCTTCTTCTTCTTCATCTT	comp7244_c0	sp|Q96499|RL44_GOSHI 60S ribosomal protein L44 OS=Gossypium hirsutum GN=RPL44 PE=3 SV=3	GO:0005840(ribosome);GO:0003735(structural constituent of ribosome);GO:0006412(translation)	ko03010(Ribosome)	[J] Translation, ribosomal structure and biogenesis	RPL44	3.5	331-350	Y	674.34	341	8	8	2	0.999983
zma-MIR166a-p3_2ss3TC17TA	TCCCTTCTTCTTCTTCATCTT	comp7128_c0	-	-	-	-	-	4	341-361	Y	84.2925	352	1	1	4	1
zma-miR319a-3p_1ss14TG	TTGGACTGAAGGGGGCTCCC	comp11574_c0	sp|Q9MAH8|TCP3_ARATH Transcription factor TCP3 OS=Arabidopsis thaliana GN=TCP3 PE=2 SV=1	GO:0005634(nucleus);GO:0003677(DNA binding);GO:0048366(leaf development);GO:0006355(regulation of transcription, DNA-dependent);GO:0009733(response to auxin stimulus);GO:0006351(transcription, DNA-dependent)	-	-	TCP3	2.5	1238-1257	Y	84.2925	1248	1	1	4	0.42726
zma-miR319a-3p_1ss14TG	TTGGACTGAAGGGGGCTCCC	comp14264_c0	sp|P52948|NUP98_HUMAN Nuclear pore complex protein Nup98-Nup96 OS=Homo sapiens GN=NUP98 PE=1 SV=4	-	-	[Y] Nuclear structure ;[U] Intracellular trafficking, secretion, and vesicular transport	NUP98	4	1405-1425	Y	84.2925	1416	1	1	4	0.689751
zma-miR319a-3p_1ss14TG	TTGGACTGAAGGGGGCTCCC	comp22272_c0	sp|Q93V43|TCP2_ARATH Transcription factor TCP2 OS=Arabidopsis thaliana GN=TCP2 PE=2 SV=1	GO:0005634(nucleus);GO:0003677(DNA binding);GO:0048366(leaf development);GO:0006355(regulation of transcription, DNA-dependent);GO:0006351(transcription, DNA-dependent)	-	-	TCP2	3.5	1837-1856	Y	505.755	1847	6	6	1	0.0111644
zma-miR319a-3p_1ss14TG	TTGGACTGAAGGGGGCTCCC	comp21053_c0	sp|Q54W07|BUD32_DICDI Probable serine/threonine-protein kinase BUD32 homolog OS=Dictyostelium discoideum GN=bud32 PE=3 SV=1	GO:0005737(cytoplasm);GO:0005634(nucleus);GO:0005524(ATP binding);GO:0004674(protein serine/threonine kinase activity);GO:0004713(protein tyrosine kinase activity)	-	[R] General function prediction only	bud32	4	810-829	Y	421.463	820	5	5	1	0.0146277
PC-3p-122_21043	TTGCTCTGGTTTCTTTGAATTC	comp16329_c0	-	-	-	-	-	3.5	456-477	N
PC-3p-122_21043	TTGCTCTGGTTTCTTTGAATTC	comp22416_c0	sp|A5JTQ3|XYL2_MEDSV Beta-xylosidase/alpha-L-arabinofuranosidase 2 OS=Medicago sativa subsp. varia GN=Xyl2 PE=2 SV=1	GO:0005578(proteinaceous extracellular matrix);GO:0046556(alpha-N-arabinofuranosidase activity);GO:0009044(xylan 1,4-beta-xylosidase activity);GO:0045493(xylan catabolic process)	ko00460(Cyanoamino acid metabolism);ko00500(Starch and sucrose metabolism);ko00940(Phenylpropanoid biosynthesis)	-	Xyl2	3.5	654-676	N
PC-3p-1283_2426	CGAAAAAGCTTGAAATGAAGA	comp11697_c0	-	-	-	-	-	3.5	37-57	N
PC-3p-1283_2426	CGAAAAAGCTTGAAATGAAGA	comp14266_c0	-	-	-	-	-	3.5	488-507	N
PC-3p-1283_2426	CGAAAAAGCTTGAAATGAAGA	comp15006_c0	sp|Q75HX5|TLP8_ORYSJ Tubby-like F-box protein 8 OS=Oryza sativa subsp. japonica GN=TULP8 PE=2 SV=1	-	-	[R] General function prediction only	TULP8	4	1558-1578	N
PC-3p-1283_2426	CGAAAAAGCTTGAAATGAAGA	comp22764_c0	sp|Q9C5U1|AHK3_ARATH Histidine kinase 3 OS=Arabidopsis thaliana GN=AHK3 PE=1 SV=1	GO:0016021(integral to membrane);GO:0005886(plasma membrane);GO:0005524(ATP binding);GO:0009884(cytokinin receptor activity);GO:0005034(osmosensor activity);GO:0043424(protein histidine kinase binding);GO:0000156(two-component response regulator activity);GO:0000155(two-component sensor activity);GO:0071215(cellular response to abscisic acid stimulus);GO:0070417(cellular response to cold);GO:0016…	-	[T] Signal transduction mechanisms	AHK3	4	511-531	N
PC-3p-1283_2426	CGAAAAAGCTTGAAATGAAGA	comp2541_c0	-	-	-	-	-	4	93-112	N
PC-3p-1283_2426	CGAAAAAGCTTGAAATGAAGA	comp41605_c0	-	-	-	-	-	3	56-77	N
PC-3p-1283_2426	CGAAAAAGCTTGAAATGAAGA	comp46177_c0	-	-	-	-	-	3.5	211-231	N
PC-3p-1283_2426	CGAAAAAGCTTGAAATGAAGA	comp64026_c0	-	-	-	[R] General function prediction only	-	4	1205-1226	N
PC-3p-1283_2426	CGAAAAAGCTTGAAATGAAGA	comp817_c0	sp|Q15GI4|EGS1_OCIBA Eugenol synthase 1 OS=Ocimum basilicum GN=EGS1 PE=1 SV=1	GO:0005488(binding);GO:0016491(oxidoreductase activity);GO:0009698(phenylpropanoid metabolic process)	ko00351(1,1,1-Trichloro-2,2-bis(4-chlorophenyl)ethane (DDT));ko00364(Fluorobenzoate degradation);ko00628(Fluorene degradation);ko00640(Propanoate metabolism)	-	EGS1	4	427-447	N
PC-3p-33783_132	ACAACGCCTGTAAAGCCCTCTAAG	comp19033_c0	sp|Q9LU68|CIA2_ARATH Protein CHLOROPLAST IMPORT APPARATUS 2 OS=Arabidopsis thaliana GN=CIA2 PE=2 SV=1	GO:0009507(chloroplast);GO:0005634(nucleus);GO:0045036(protein targeting to chloroplast)	-	[K] Transcription	CIA2	3.5	1273-1296	N
PC-3p-503_5584	CGGTGGAAGAATGGATTCGGGG	comp71141_c0	sp|Q9S7B2|RS2_MAIZE Protein rough sheath 2 OS=Zea mays GN=RS2 PE=1 SV=1	GO:0003677(DNA binding);GO:0006355(regulation of transcription, DNA-dependent);GO:0006351(transcription, DNA-dependent)	-	[K] Transcription	RS2	3.5	647-668	N
PC-3p-66688_67	GCATAATCCAAGGGTTGGACG	comp22524_c0	sp|Q5KQN0|CAX2_ORYSJ Vacuolar cation/proton exchanger 2 OS=Oryza sativa subsp. japonica GN=CAX2 PE=2 SV=2	GO:0016021(integral to membrane);GO:0005774(vacuolar membrane);GO:0015297(antiporter activity);GO:0008324(cation transmembrane transporter activity);GO:0006816(calcium ion transport)	-	[P] Inorganic ion transport and metabolism	CAX2	4	529-548	N
PC-3p-66695_67	TGCACTGCCTTTTTCCTGGCTT	comp173221_c0	-	-	-	-	-	4	125-146	N
PC-3p-66695_67	TGCACTGCCTTTTTCCTGGCTT	comp19351_c0	sp|F6QV99|ATAD1_BOVIN ATPase family AAA domain-containing protein 1 OS=Bos taurus GN=ATAD1 PE=2 SV=2	-	ko00230(Purine metabolism)	[O] Posttranslational modification, protein turnover, chaperones	ATAD1	4	243-264	N
PC-3p-66695_67	TGCACTGCCTTTTTCCTGGCTT	comp39906_c0	-	-	-	-	-	4	742-763	N
PC-3p-66695_67	TGCACTGCCTTTTTCCTGGCTT	comp7925_c0	sp|Q8GWU0|PGP2_ARATH Phosphoglycolate phosphatase 2 OS=Arabidopsis thaliana GN=PGLP2 PE=1 SV=1	-	ko00361(gamma-Hexachlorocyclohexane degradation)	[P] Inorganic ion transport and metabolism	PGLP2	4	503-524	N
PC-3p-67384_66	CTTGGGCACCAATTTGTTGAC	comp20041_c0	-	-	-	-	-	2	533-553	N
PC-3p-67384_66	CTTGGGCACCAATTTGTTGAC	comp3295_c0	-	-	-	[R] General function prediction only	-	3	107-127	N
PC-3p-859_3455	TGTGCTCTCCCTCTTCGTCAG	comp13350_c0	sp|P17801|KPRO_MAIZE Putative receptor protein kinase ZmPK1 OS=Zea mays GN=PK1 PE=2 SV=2	GO:0016021(integral to membrane);GO:0005524(ATP binding);GO:0004674(protein serine/threonine kinase activity);GO:0004872(receptor activity);GO:0005529(sugar binding);GO:0048544(recognition of pollen)	-	-	PK1	4	150-169	N
PC-3p-859_3455	TGTGCTCTCCCTCTTCGTCAG	comp19541_c0	sp|P51418|R18A2_ARATH 60S ribosomal protein L18a-2 OS=Arabidopsis thaliana GN=RPL18AB PE=1 SV=2	GO:0022625(cytosolic large ribosomal subunit);GO:0005886(plasma membrane);GO:0005774(vacuolar membrane);GO:0003735(structural constituent of ribosome);GO:0006412(translation)	ko03010(Ribosome)	[J] Translation, ribosomal structure and biogenesis	RPL18AB	4	451-470	N
PC-3p-859_3455	TGTGCTCTCCCTCTTCGTCAG	comp21521_c0	sp|P51418|R18A2_ARATH 60S ribosomal protein L18a-2 OS=Arabidopsis thaliana GN=RPL18AB PE=1 SV=2	GO:0022625(cytosolic large ribosomal subunit);GO:0005886(plasma membrane);GO:0005774(vacuolar membrane);GO:0003735(structural constituent of ribosome);GO:0006412(translation)	ko03010(Ribosome)	[J] Translation, ribosomal structure and biogenesis	RPL18AB	3	495-514	N
PC-3p-859_3455	TGTGCTCTCCCTCTTCGTCAG	comp3257_c0	-	-	-	-	-	3	33-53	N
PC-3p-96_26140	CAACCGCATAGTAGCAACCCG	comp14115_c0	-	-	-	-	-	4	149-169	N
PC-5p-101623_42	CAACAATTTGGTGCCCAAGTT	comp12049_c0	sp|Q9ZNV9|AHP1_ARATH Histidine-containing phosphotransfer protein 1 OS=Arabidopsis thaliana GN=AHP1 PE=1 SV=1	GO:0005829(cytosol);GO:0005634(nucleus);GO:0009927(histidine phosphotransfer kinase activity);GO:0043424(protein histidine kinase binding);GO:0051301(cell division);GO:0016049(cell growth);GO:0009736(cytokinin mediated signaling pathway);GO:0009553(embryo sac development);GO:0080036(regulation of cytokinin mediated signaling pathway);GO:0006950(response to stress);GO:0000160(two-component signal …	-	[T] Signal transduction mechanisms	AHP1	3.5	794-813	N
PC-5p-101623_42	CAACAATTTGGTGCCCAAGTT	comp20041_c0	-	-	-	-	-	2	643-663	N
PC-5p-101623_42	CAACAATTTGGTGCCCAAGTT	comp94776_c0	sp|Q9LHA8|MD37C_ARATH Probable mediator of RNA polymerase II transcription subunit 37c OS=Arabidopsis thaliana GN=MED37C PE=1 SV=1	GO:0005618(cell wall);GO:0005829(cytosol);GO:0005739(mitochondrion);GO:0005886(plasma membrane);GO:0005774(vacuolar membrane);GO:0005524(ATP binding);GO:0031625(ubiquitin protein ligase binding);GO:0016567(protein ubiquitination);GO:0009617(response to bacterium);GO:0046686(response to cadmium ion);GO:0009408(response to heat);GO:0009644(response to high light intensity);GO:0042542(response to hy…	ko03040(Spliceosome);ko04010(MAPK signaling pathway);ko04144(Endocytosis);ko04612(Antigen processing and presentation)	[O] Posttranslational modification, protein turnover, chaperones	MED37C	4	82-102	N
PC-5p-3586_985	TCGATCCATTCTTCGATCGCT	comp14053_c0	sp|Q5PNY6|PUB21_ARATH U-box domain-containing protein 21 OS=Arabidopsis thaliana GN=PUB21 PE=2 SV=1	GO:0000151(ubiquitin ligase complex);GO:0005488(binding);GO:0004842(ubiquitin-protein ligase activity);GO:0010200(response to chitin)	-	-	PUB21	4	241-260	N
PC-5p-3586_985	TCGATCCATTCTTCGATCGCT	comp23240_c0	sp|Q921L5|COG2_MOUSE Conserved oligomeric Golgi complex subunit 2 OS=Mus musculus GN=Cog2 PE=2 SV=2	GO:0000139(Golgi membrane);GO:0007030(Golgi organization);GO:0015031(protein transport)	-	[U] Intracellular trafficking, secretion, and vesicular transport	Cog2	3.5	410-429	N
PC-5p-3586_985	TCGATCCATTCTTCGATCGCT	comp29079_c0	sp|Q9FLF4|PUB27_ARATH U-box domain-containing protein 27 OS=Arabidopsis thaliana GN=PUB27 PE=2 SV=1	GO:0000151(ubiquitin ligase complex);GO:0005488(binding);GO:0004842(ubiquitin-protein ligase activity);GO:0010200(response to chitin)	-	-	PUB27	3.5	1150-1169	N
PC-5p-3586_985	TCGATCCATTCTTCGATCGCT	comp36770_c0	-	-	-	-	-	4	109-130	N
PC-5p-3586_985	TCGATCCATTCTTCGATCGCT	comp41819_c0	-	-	-	-	-	4	296-315	N
PC-5p-3586_985	TCGATCCATTCTTCGATCGCT	comp5584_c0	sp|D1FP53|LIN_MEDTR Putative E3 ubiquitin-protein ligase LIN OS=Medicago truncatula GN=LIN PE=2 SV=1	GO:0000151(ubiquitin ligase complex);GO:0005488(binding);GO:0004842(ubiquitin-protein ligase activity)	-	[S] Function unknown	LIN	3.5	132-152	N
PC-5p-3812_938	TACCATGTTCATTCCATTCATG	comp14895_c0	sp|Q9FG72|OPT1_ARATH Oligopeptide transporter 1 OS=Arabidopsis thaliana GN=OPT1 PE=2 SV=1	GO:0016021(integral to membrane);GO:0015198(oligopeptide transporter activity);GO:0015031(protein transport);GO:0055085(transmembrane transport)	-	[T] Signal transduction mechanisms	OPT1	3.5	2208-2228	N
PC-5p-39162_114	GTTGCTATTATGCTGTTGTTT	comp14115_c0	-	-	-	-	-	2.5	248-268	N
PC-5p-39162_114	GTTGCTATTATGCTGTTGTTT	comp14926_c0	-	-	-	-	-	4	712-731	N
PC-5p-39162_114	GTTGCTATTATGCTGTTGTTT	comp16419_c0	sp|Q680B9|PRRP2_ARATH Proteinaceous RNase P 2 OS=Arabidopsis thaliana GN=PRORP2 PE=1 SV=1	-	-	[R] General function prediction only	PRORP2	4	1224-1244	N
PC-5p-39162_114	GTTGCTATTATGCTGTTGTTT	comp16832_c0	sp|O80452|AMPD_ARATH AMP deaminase OS=Arabidopsis thaliana GN=AMPD PE=1 SV=2	GO:0005829(cytosol);GO:0005783(endoplasmic reticulum);GO:0016021(integral to membrane);GO:0005792(microsome);GO:0005634(nucleus);GO:0003876(AMP deaminase activity);GO:0005524(ATP binding);GO:0046872(metal ion binding);GO:0043424(protein histidine kinase binding);GO:0009793(embryo development ending in seed dormancy);GO:0009168(purine ribonucleoside monophosphate biosynthetic process);GO:0009737(r…	ko00230(Purine metabolism)	[F] Nucleotide transport and metabolism	AMPD	4	2796-2815	N
PC-5p-39162_114	GTTGCTATTATGCTGTTGTTT	comp22527_c0	sp|Q42777|MCCA_SOYBN Methylcrotonoyl-CoA carboxylase subunit alpha, mitochondrial OS=Glycine max GN=MCCA PE=1 SV=2	GO:0005759(mitochondrial matrix);GO:0005524(ATP binding);GO:0004075(biotin carboxylase activity);GO:0046872(metal ion binding);GO:0004485(methylcrotonoyl-CoA carboxylase activity)	ko00280(Valine, leucine and isoleucine degradation)	[I] Lipid transport and metabolism ;[E] Amino acid transport and metabolism	MCCA	3.5	1750-1771	N
PC-5p-39162_114	GTTGCTATTATGCTGTTGTTT	comp3773_c0	-	-	-	-	-	3.5	224-244	N
PC-5p-393654_8	TATGGGTGTTGTGTTGAAGGA	comp89956_c0	-	-	-	-	-	4	26-46	N
PC-5p-433_6258	ATTCAGACAACCAGAGCAAGG	comp15192_c1	sp|Q9SYM5|RHM1_ARATH Probable rhamnose biosynthetic enzyme 1 OS=Arabidopsis thaliana GN=RHM1 PE=1 SV=1	GO:0005829(cytosol);GO:0009506(plasmodesma);GO:0005625(soluble fraction);GO:0050662(coenzyme binding);GO:0008831(dTDP-4-dehydrorhamnose reductase activity);GO:0008460(dTDP-glucose 4,6-dehydratase activity);GO:0050377(UDP-glucose 4,6-dehydratase activity);GO:0010280(UDP-L-rhamnose synthase activity);GO:0010315(auxin efflux);GO:0045226(extracellular polysaccharide biosynthetic process);GO:0051555(f…	ko00520(Amino sugar and nucleotide sugar metabolism)	[G] Carbohydrate transport and metabolism	RHM1	4	286-305	N
PC-5p-52165_86	ACGGGGAAAAGGCAGGGCATG	comp173221_c0	-	-	-	-	-	4	184-204	N
PC-5p-52165_86	ACGGGGAAAAGGCAGGGCATG	comp7131_c0	sp|O48781|SPX2_ARATH SPX domain-containing protein 2 OS=Arabidopsis thaliana GN=SPX2 PE=2 SV=1	GO:0005634(nucleus);GO:0016036(cellular response to phosphate starvation)	-	[P] Inorganic ion transport and metabolism	SPX2	3	974-994	N
PC-5p-58724_76	ATCGTTTTAAGCTTTTTCATT	comp13866_c0	-	-	-	-	-	4	795-815	N
PC-5p-58724_76	ATCGTTTTAAGCTTTTTCATT	comp15875_c0	sp|Q8GYX8|DNJ10_ARATH Chaperone protein dnaJ 10 OS=Arabidopsis thaliana GN=ATJ10 PE=2 SV=2	GO:0031072(heat shock protein binding);GO:0051082(unfolded protein binding);GO:0006457(protein folding)	-	[O] Posttranslational modification, protein turnover, chaperones	ATJ10	3.5	1040-1060	N
PC-5p-58724_76	ATCGTTTTAAGCTTTTTCATT	comp4789_c0	-	-	-	-	-	4	1324-1344	N
PC-5p-58724_76	ATCGTTTTAAGCTTTTTCATT	comp4949_c0	-	-	-	-	-	4	228-247	N
PC-5p-58724_76	ATCGTTTTAAGCTTTTTCATT	comp51705_c0	-	-	-	[R] General function prediction only	-	4	368-389	N
PC-5p-61518_72	TGAAGTAGACTTATTGCACAC	comp39607_c0	-	-	-	-	-	0	162-182	N
PC-5p-97_25693	TGACGGAGAGAGAGAGCACAC	comp11047_c0	-	-	ko04115(p53 signaling pathway);ko04120(Ubiquitin mediated proteolysis)	[O] Posttranslational modification, protein turnover, chaperones	-	4	134-154	N
PC-5p-97_25693	TGACGGAGAGAGAGAGCACAC	comp16112_c0	sp|Q9S758|SPL5_ARATH Squamosa promoter-binding-like protein 5 OS=Arabidopsis thaliana GN=SPL5 PE=2 SV=1	GO:0005737(cytoplasm);GO:0005634(nucleus);GO:0003677(DNA binding);GO:0046872(metal ion binding);GO:0006355(regulation of transcription, DNA-dependent);GO:0010321(regulation of vegetative phase change);GO:0006351(transcription, DNA-dependent)	-	-	SPL5	4	266-287	N
PC-5p-97_25693	TGACGGAGAGAGAGAGCACAC	comp17010_c0	sp|Q9BV68|RN126_HUMAN RING finger protein 126 OS=Homo sapiens GN=RNF126 PE=1 SV=1	GO:0005515(protein binding);GO:0008270(zinc ion binding)	-	[O] Posttranslational modification, protein turnover, chaperones	RNF126	4	1288-1309	N
PC-5p-97_25693	TGACGGAGAGAGAGAGCACAC	comp19696_c0	sp|Q700W2|SPL9_ARATH Squamosa promoter-binding-like protein 9 OS=Arabidopsis thaliana GN=SPL9 PE=2 SV=2	GO:0005737(cytoplasm);GO:0005634(nucleus);GO:0003677(DNA binding);GO:0046872(metal ion binding);GO:0048366(leaf development);GO:2000025(regulation of leaf formation);GO:0006355(regulation of transcription, DNA-dependent);GO:0006351(transcription, DNA-dependent);GO:0010228(vegetative to reproductive phase transition of meristem)	-	-	SPL9	4	872-893	N
PC-5p-97_25693	TGACGGAGAGAGAGAGCACAC	comp20587_c0	sp|Q9M065|PP352_ARATH Pentatricopeptide repeat-containing protein At4g36680, mitochondrial OS=Arabidopsis thaliana GN=At4g36680 PE=1 SV=1	GO:0005739(mitochondrion);GO:0005488(binding)	-	[R] General function prediction only	At4g36680	4	30-49	N
PC-5p-97_25693	TGACGGAGAGAGAGAGCACAC	comp22792_c0	sp|O65351|SUBL_ARATH Subtilisin-like protease OS=Arabidopsis thaliana GN=ARA12 PE=1 SV=1	GO:0048046(apoplast);GO:0009505(plant-type cell wall);GO:0042802(identical protein binding);GO:0004252(serine-type endopeptidase activity);GO:0080001(mucilage extrusion from seed coat);GO:0048359(mucilage metabolic process involved seed coat development);GO:0043086(negative regulation of catalytic activity);GO:0006508(proteolysis)	-	-	ARA12	4	905-925	N
PC-5p-97_25693	TGACGGAGAGAGAGAGCACAC	comp3257_c0	-	-	-	-	-	3	92-112	N
aly-MIR159c-p5_1ss20CT	CTCTCTCTCTCTCTCTATATA	comp10015_c0	sp|P13709|FSH_DROME Homeotic protein female sterile OS=Drosophila melanogaster GN=fs(1)h PE=1 SV=2	GO:0016021(integral to membrane);GO:0045892(negative regulation of transcription, DNA-dependent);GO:0007362(terminal region determination)	-	[K] Transcription	fs(1)h	3.5	507-526	N
aly-MIR159c-p5_1ss20CT	CTCTCTCTCTCTCTCTATATA	comp10137_c0	-	-	-	-	-	2.5	1589-1609	N
aly-MIR159c-p5_1ss20CT	CTCTCTCTCTCTCTCTATATA	comp10392_c0	sp|Q9STG2|COPT2_ARATH Copper transporter 2 OS=Arabidopsis thaliana GN=COPT2 PE=2 SV=1	GO:0046658(anchored to plasma membrane);GO:0016021(integral to membrane);GO:0015089(high affinity copper ion transmembrane transporter activity);GO:0015678(high-affinity copper ion transport)	-	[P] Inorganic ion transport and metabolism	COPT2	3	47-67	N
aly-MIR159c-p5_1ss20CT	CTCTCTCTCTCTCTCTATATA	comp10476_c0	sp|Q551H4|FRAY2_DICDI Serine/threonine-protein kinase fray2 OS=Dictyostelium discoideum GN=fray2 PE=3 SV=1	GO:0005524(ATP binding);GO:0046872(metal ion binding);GO:0004674(protein serine/threonine kinase activity)	-	[T] Signal transduction mechanisms	fray2	0	96-116	N
aly-MIR159c-p5_1ss20CT	CTCTCTCTCTCTCTCTATATA	comp10568_c0	sp|Q5XF59|HIBC4_ARATH 3-hydroxyisobutyryl-CoA hydrolase-like protein 1, mitochondrial OS=Arabidopsis thaliana GN=At3g60510 PE=2 SV=1	GO:0005739(mitochondrion);GO:0016787(hydrolase activity)	ko00071(Fatty acid metabolism);ko00280(Valine, leucine and isoleucine degradation);ko00281(Geraniol degradation);ko00310(Lysine degradation);ko00380(Tryptophan metabolism);ko00410(beta-Alanine metabolism);ko00632(Benzoate degradation via CoA ligation);ko00640(Propanoate metabolism);ko00650(Butanoate metabolism);ko00903(Limonene and pinene degradation);ko00930(Caprolactam degradation)	[I] Lipid transport and metabolism	At3g60510	4	27-47	N
aly-MIR159c-p5_1ss20CT	CTCTCTCTCTCTCTCTATATA	comp10634_c0	sp|Q9SLN1|FPP7_ARATH Filament-like plant protein 7 OS=Arabidopsis thaliana GN=FPP7 PE=3 SV=2	-	-	-	FPP7	2.5	2403-2422	N
aly-MIR159c-p5_1ss20CT	CTCTCTCTCTCTCTCTATATA	comp10909_c0	-	-	-	[S] Function unknown	-	2.5	1233-1254	N
aly-MIR159c-p5_1ss20CT	CTCTCTCTCTCTCTCTATATA	comp10990_c0	-	-	-	[R] General function prediction only	-	4	121-141	N
aly-MIR159c-p5_1ss20CT	CTCTCTCTCTCTCTCTATATA	comp11067_c0	-	-	-	-	-	3.5	304-324	N
aly-MIR159c-p5_1ss20CT	CTCTCTCTCTCTCTCTATATA	comp11232_c0	-	-	-	-	-	3	3-23	N
aly-MIR159c-p5_1ss20CT	CTCTCTCTCTCTCTCTATATA	comp11273_c0	sp|Q9LK21|CXE11_ARATH Probable carboxylesterase 11 OS=Arabidopsis thaliana GN=CXE11 PE=2 SV=1	GO:0004091(carboxylesterase activity);GO:0080030(methyl indole-3-acetate esterase activity);GO:0080032(methyl jasmonate esterase activity);GO:0080031(methyl salicylate esterase activity)	-	[V] Defense mechanisms	CXE11	4	334-354	N
aly-MIR159c-p5_1ss20CT	CTCTCTCTCTCTCTCTATATA	comp11294_c0	-	-	-	-	-	2.5	751-771	N
aly-MIR159c-p5_1ss20CT	CTCTCTCTCTCTCTCTATATA	comp11325_c0	-	-	-	-	-	3	68-88	N
aly-MIR159c-p5_1ss20CT	CTCTCTCTCTCTCTCTATATA	comp114259_c0	sp|Q9SA14|LEU31_ARATH 3-isopropylmalate dehydrogenase 1, chloroplastic OS=Arabidopsis thaliana GN=IMDH1 PE=2 SV=2	GO:0009570(chloroplast stroma);GO:0009579(thylakoid);GO:0003862(3-isopropylmalate dehydrogenase activity);GO:0000287(magnesium ion binding);GO:0051287(NAD binding);GO:0009098(leucine biosynthetic process);GO:0009651(response to salt stress)	ko00290(Valine, leucine and isoleucine biosynthesis)	[E] Amino acid transport and metabolism	IMDH1	4	229-249	N
aly-MIR159c-p5_1ss20CT	CTCTCTCTCTCTCTCTATATA	comp11455_c0	-	-	-	-	-	4	49-69	N
aly-MIR159c-p5_1ss20CT	CTCTCTCTCTCTCTCTATATA	comp115177_c0	-	-	-	-	-	3.5	173-193	N
aly-MIR159c-p5_1ss20CT	CTCTCTCTCTCTCTCTATATA	comp11541_c0	-	-	-	-	-	4	47-66	N
aly-MIR159c-p5_1ss20CT	CTCTCTCTCTCTCTCTATATA	comp116791_c0	-	-	-	-	-	3	1-21	N
aly-MIR159c-p5_1ss20CT	CTCTCTCTCTCTCTCTATATA	comp12028_c0	sp|Q9LT08|PSDE_ARATH 26S proteasome non-ATPase regulatory subunit 14 OS=Arabidopsis thaliana GN=RPN11 PE=2 SV=1	GO:0005829(cytosol);GO:0005634(nucleus);GO:0000502(proteasome complex);GO:0046872(metal ion binding);GO:0008237(metallopeptidase activity);GO:0030163(protein catabolic process);GO:0009651(response to salt stress)	ko03050(Proteasome)	[O] Posttranslational modification, protein turnover, chaperones	RPN11	4	81-101	N
aly-MIR159c-p5_1ss20CT	CTCTCTCTCTCTCTCTATATA	comp121864_c0	-	-	-	-	-	3	1-21	N
aly-MIR159c-p5_1ss20CT	CTCTCTCTCTCTCTCTATATA	comp12259_c0	-	-	-	-	-	1	52-71	N
aly-MIR159c-p5_1ss20CT	CTCTCTCTCTCTCTCTATATA	comp12435_c0	-	-	-	-	-	3.5	48-68	N
aly-MIR159c-p5_1ss20CT	CTCTCTCTCTCTCTCTATATA	comp12597_c0	sp|F4JWS8|QCR72_ARATH Cytochrome b-c1 complex subunit 7-2 OS=Arabidopsis thaliana GN=QCR7-2 PE=1 SV=1	-	ko00190(Oxidative phosphorylation);ko04260(Cardiac muscle contraction);ko05010(Alzheimer's disease);ko05012(Parkinson's disease);ko05016(Huntington's disease)	[C] Energy production and conversion	QCR7-2	3	25-46	N
aly-MIR159c-p5_1ss20CT	CTCTCTCTCTCTCTCTATATA	comp12762_c0	-	-	-	-	-	4	40-60	N
aly-MIR159c-p5_1ss20CT	CTCTCTCTCTCTCTCTATATA	comp12863_c0	-	-	-	-	-	4	129-148	N
aly-MIR159c-p5_1ss20CT	CTCTCTCTCTCTCTCTATATA	comp12891_c0	sp|Q8LE94|RING3_ARATH E3 ubiquitin-protein ligase At3g02290 OS=Arabidopsis thaliana GN=At3g02290 PE=2 SV=1	GO:0005737(cytoplasm);GO:0016874(ligase activity);GO:0008270(zinc ion binding)	-	[O] Posttranslational modification, protein turnover, chaperones	At3g02290	3	244-264	N
aly-MIR159c-p5_1ss20CT	CTCTCTCTCTCTCTCTATATA	comp13194_c0	sp|Q9ZSY2|DNJ15_ARATH Chaperone protein dnaJ 15 OS=Arabidopsis thaliana GN=ATJ15 PE=1 SV=1	GO:0005856(cytoskeleton);GO:0005789(endoplasmic reticulum membrane);GO:0000139(Golgi membrane);GO:0008092(cytoskeletal protein binding);GO:0031072(heat shock protein binding);GO:0051082(unfolded protein binding);GO:0009958(positive gravitropism);GO:0006457(protein folding)	-	[O] Posttranslational modification, protein turnover, chaperones	ATJ15	3	346-366	N
aly-MIR159c-p5_1ss20CT	CTCTCTCTCTCTCTCTATATA	comp133738_c0	-	-	-	-	-	3	415-434	N
aly-MIR159c-p5_1ss20CT	CTCTCTCTCTCTCTCTATATA	comp13376_c0	sp|Q54SV3|ALN1_DICDI Probable allantoinase 1 OS=Dictyostelium discoideum GN=allB1 PE=3 SV=1	GO:0005622(intracellular);GO:0004038(allantoinase activity);GO:0050897(cobalt ion binding);GO:0016888(endodeoxyribonuclease activity, producing 5'-phosphomonoesters);GO:0008270(zinc ion binding);GO:0000256(allantoin catabolic process);GO:0006144(purine base metabolic process)	ko00230(Purine metabolism)	[F] Nucleotide transport and metabolism	allB1	3	1-21	N
aly-MIR159c-p5_1ss20CT	CTCTCTCTCTCTCTCTATATA	comp13549_c0	sp|Q9LV52|HSFC1_ARATH Heat stress transcription factor C-1 OS=Arabidopsis thaliana GN=HSFC1 PE=2 SV=1	GO:0005634(nucleus);GO:0043565(sequence-specific DNA binding);GO:0003700(sequence-specific DNA binding transcription factor activity);GO:0006950(response to stress)	-	[K] Transcription	HSFC1	3	14-34	N
aly-MIR159c-p5_1ss20CT	CTCTCTCTCTCTCTCTATATA	comp13590_c0	-	-	-	-	-	4	1-21	N
aly-MIR159c-p5_1ss20CT	CTCTCTCTCTCTCTCTATATA	comp13599_c0	sp|Q0JIL1|NRX2_ORYSJ Probable nucleoredoxin 2 OS=Oryza sativa subsp. japonica GN=Os01g0794400 PE=2 SV=1	GO:0016209(antioxidant activity);GO:0047134(protein-disulfide reductase activity)	-	[R] General function prediction only	Os01g0794400	3.5	81-100	N
aly-MIR159c-p5_1ss20CT	CTCTCTCTCTCTCTCTATATA	comp13752_c0	sp|Q9LSL1|BH093_ARATH Transcription factor bHLH93 OS=Arabidopsis thaliana GN=BHLH93 PE=1 SV=1	GO:0005634(nucleus);GO:0003677(DNA binding);GO:0007275(multicellular organismal development);GO:0006355(regulation of transcription, DNA-dependent);GO:0006351(transcription, DNA-dependent)	-	-	BHLH93	2.5	17-38	N
aly-MIR159c-p5_1ss20CT	CTCTCTCTCTCTCTCTATATA	comp13767_c0	-	-	-	-	-	4	314-335	N
aly-MIR159c-p5_1ss20CT	CTCTCTCTCTCTCTCTATATA	comp13769_c0	sp|Q9SKZ1|PUR_ARATH Transcription factor Pur-alpha 1 OS=Arabidopsis thaliana GN=PURA1 PE=1 SV=2	GO:0005737(cytoplasm);GO:0005634(nucleus);GO:0003677(DNA binding);GO:0006355(regulation of transcription, DNA-dependent);GO:0046686(response to cadmium ion);GO:0006351(transcription, DNA-dependent)	-	[K] Transcription	PURA1	4	296-316	N
aly-MIR159c-p5_1ss20CT	CTCTCTCTCTCTCTCTATATA	comp13806_c0	sp|O05000|NU2M_ARATH NADH-ubiquinone oxidoreductase chain 2 OS=Arabidopsis thaliana GN=ND2 PE=2 SV=2	GO:0016021(integral to membrane);GO:0005743(mitochondrial inner membrane);GO:0070469(respiratory chain);GO:0008137(NADH dehydrogenase (ubiquinone) activity);GO:0042773(ATP synthesis coupled electron transport);GO:0006810(transport)	ko00190(Oxidative phosphorylation);ko05012(Parkinson's disease)	[C] Energy production and conversion	ND2	4	399-420	N
aly-MIR159c-p5_1ss20CT	CTCTCTCTCTCTCTCTATATA	comp13839_c0	-	-	-	[R] General function prediction only	-	2	22-42	N
aly-MIR159c-p5_1ss20CT	CTCTCTCTCTCTCTCTATATA	comp13885_c0	sp|Q03411|SUT_SPIOL Sucrose transport protein OS=Spinacia oleracea PE=2 SV=1	GO:0005887(integral to plasma membrane);GO:0008515(sucrose transmembrane transporter activity);GO:0015293(symporter activity)	-	[G] Carbohydrate transport and metabolism	-	4	13-33	N
aly-MIR159c-p5_1ss20CT	CTCTCTCTCTCTCTCTATATA	comp139540_c0	sp|Q9LFN5|GLR25_ARATH Glutamate receptor 2.5 OS=Arabidopsis thaliana GN=GLR2.5 PE=2 SV=2	GO:0016021(integral to membrane);GO:0030288(outer membrane-bounded periplasmic space);GO:0005886(plasma membrane);GO:0005262(calcium channel activity);GO:0005234(extracellular-glutamate-gated ion channel activity);GO:0004930(G-protein coupled receptor activity);GO:0004970(ionotropic glutamate receptor activity);GO:0019722(calcium-mediated signaling);GO:0071230(cellular response to amino acid stim…	-	-	GLR2.5	3.5	9-28	N
aly-MIR159c-p5_1ss20CT	CTCTCTCTCTCTCTCTATATA	comp13993_c0	sp|Q944I4|GLYK_ARATH D-glycerate 3-kinase, chloroplastic OS=Arabidopsis thaliana GN=GLYK PE=1 SV=2	GO:0009941(chloroplast envelope);GO:0009570(chloroplast stroma);GO:0005524(ATP binding);GO:0008887(glycerate kinase activity);GO:0009854(oxidative photosynthetic carbon pathway)	-	[R] General function prediction only	GLYK	4	7-27	N
aly-MIR159c-p5_1ss20CT	CTCTCTCTCTCTCTCTATATA	comp14033_c0	-	-	-	[S] Function unknown	-	4	62-82	N
aly-MIR159c-p5_1ss20CT	CTCTCTCTCTCTCTCTATATA	comp14265_c0	sp|Q67XW5|UBP18_ARATH Ubiquitin carboxyl-terminal hydrolase 18 OS=Arabidopsis thaliana GN=UBP18 PE=2 SV=2	GO:0016021(integral to membrane);GO:0008234(cysteine-type peptidase activity);GO:0004221(ubiquitin thiolesterase activity);GO:0008270(zinc ion binding);GO:0006511(ubiquitin-dependent protein catabolic process)	-	[O] Posttranslational modification, protein turnover, chaperones	UBP18	4	6-25	N
aly-MIR159c-p5_1ss20CT	CTCTCTCTCTCTCTCTATATA	comp14301_c0	sp|Q6NQB7|B3GT7_ARATH Beta-1,3-galactosyltransferase 7 OS=Arabidopsis thaliana GN=B3GALT7 PE=2 SV=1	GO:0000139(Golgi membrane);GO:0016021(integral to membrane);GO:0048531(beta-1,3-galactosyltransferase activity);GO:0006486(protein glycosylation)	-	[G] Carbohydrate transport and metabolism	B3GALT7	4	89-109	N
aly-MIR159c-p5_1ss20CT	CTCTCTCTCTCTCTCTATATA	comp14484_c0	sp|Q93W20|NIFU2_ARATH NifU-like protein 2, chloroplastic OS=Arabidopsis thaliana GN=NIFU2 PE=1 SV=1	GO:0009570(chloroplast stroma);GO:0051537(2 iron, 2 sulfur cluster binding);GO:0005506(iron ion binding);GO:0005198(structural molecule activity);GO:0009658(chloroplast organization);GO:0016226(iron-sulfur cluster assembly)	-	[O] Posttranslational modification, protein turnover, chaperones	NIFU2	0	266-286	N
aly-MIR159c-p5_1ss20CT	CTCTCTCTCTCTCTCTATATA	comp14574_c0	sp|P56331|IF1A_ONOVI Eukaryotic translation initiation factor 1A OS=Onobrychis viciifolia PE=2 SV=2	GO:0003743(translation initiation factor activity)	-	[J] Translation, ribosomal structure and biogenesis	-	3	3-23	N
aly-MIR159c-p5_1ss20CT	CTCTCTCTCTCTCTCTATATA	comp14749_c0	sp|Q9FJU9|E1313_ARATH Glucan endo-1,3-beta-glucosidase 13 OS=Arabidopsis thaliana GN=At5g56590 PE=1 SV=1	GO:0046658(anchored to plasma membrane);GO:0005576(extracellular region);GO:0009505(plant-type cell wall);GO:0043169(cation binding);GO:0042973(glucan endo-1,3-beta-D-glucosidase activity);GO:0005975(carbohydrate metabolic process);GO:0007047(cellular cell wall organization);GO:0006952(defense response)	-	-	At5g56590	4	142-162	N
aly-MIR159c-p5_1ss20CT	CTCTCTCTCTCTCTCTATATA	comp14810_c0	-	-	-	-	-	0	2-22	N
aly-MIR159c-p5_1ss20CT	CTCTCTCTCTCTCTCTATATA	comp14994_c0	-	-	-	-	-	1	140-160	N
aly-MIR159c-p5_1ss20CT	CTCTCTCTCTCTCTCTATATA	comp15085_c1	sp|Q39013|NAC2_ARATH NAC domain-containing protein 2 OS=Arabidopsis thaliana GN=NAC002 PE=2 SV=2	GO:0005634(nucleus);GO:0003677(DNA binding);GO:0009788(negative regulation of abscisic acid mediated signaling pathway);GO:0006355(regulation of transcription, DNA-dependent);GO:0009611(response to wounding);GO:0006351(transcription, DNA-dependent)	-	-	NAC002	4	48-68	N
aly-MIR159c-p5_1ss20CT	CTCTCTCTCTCTCTCTATATA	comp15140_c0	sp|Q9FWV6|TIP31_ORYSJ Probable aquaporin TIP3-1 OS=Oryza sativa subsp. japonica GN=TIP3-1 PE=2 SV=1	GO:0016021(integral to membrane);GO:0005215(transporter activity);GO:0055085(transmembrane transport);GO:0006833(water transport)	-	[G] Carbohydrate transport and metabolism	TIP3-1	1	93-113	N
aly-MIR159c-p5_1ss20CT	CTCTCTCTCTCTCTCTATATA	comp15311_c0	-	-	ko04910(Insulin signaling pathway)	[U] Intracellular trafficking, secretion, and vesicular transport	-	4	109-129	N
aly-MIR159c-p5_1ss20CT	CTCTCTCTCTCTCTCTATATA	comp15575_c0	-	-	-	-	-	3	1352-1373	N
aly-MIR159c-p5_1ss20CT	CTCTCTCTCTCTCTCTATATA	comp16082_c1	-	-	-	[G] Carbohydrate transport and metabolism	-	4	371-391	N
aly-MIR159c-p5_1ss20CT	CTCTCTCTCTCTCTCTATATA	comp16241_c0	sp|Q9XF61|PDI_DATGL Protein disulfide-isomerase OS=Datisca glomerata GN=PDI PE=1 SV=1	GO:0005788(endoplasmic reticulum lumen);GO:0009055(electron carrier activity);GO:0003756(protein disulfide isomerase activity);GO:0015035(protein disulfide oxidoreductase activity);GO:0045454(cell redox homeostasis);GO:0006662(glycerol ether metabolic process)	-	[O] Posttranslational modification, protein turnover, chaperones	PDI	2.5	50-69	N
aly-MIR159c-p5_1ss20CT	CTCTCTCTCTCTCTCTATATA	comp162670_c0	-	-	-	-	-	4	1-21	N
aly-MIR159c-p5_1ss20CT	CTCTCTCTCTCTCTCTATATA	comp16291_c0	-	-	-	-	-	3	29-49	N
aly-MIR159c-p5_1ss20CT	CTCTCTCTCTCTCTCTATATA	comp16299_c0	sp|Q5MAU8|PPA27_ARATH Probable inactive purple acid phosphatase 27 OS=Arabidopsis thaliana GN=PAP27 PE=2 SV=1	GO:0005576(extracellular region);GO:0003993(acid phosphatase activity);GO:0046872(metal ion binding)	-	[G] Carbohydrate transport and metabolism	PAP27	3	1725-1745	N
aly-MIR159c-p5_1ss20CT	CTCTCTCTCTCTCTCTATATA	comp16720_c0	sp|Q09779|THO2_SCHPO THO complex subunit 2 OS=Schizosaccharomyces pombe (strain 972 / ATCC 24843) GN=tho2 PE=1 SV=3	GO:0000347(THO complex);GO:0003676(nucleic acid binding);GO:0006406(mRNA export from nucleus);GO:0006368(transcription elongation from RNA polymerase II promoter)	-	[K] Transcription	tho2	3.5	2130-2149	N
aly-MIR159c-p5_1ss20CT	CTCTCTCTCTCTCTCTATATA	comp16886_c0	sp|Q9FIA1|GDL87_ARATH GDSL esterase/lipase At5g55050 OS=Arabidopsis thaliana GN=At5g55050 PE=2 SV=1	GO:0005576(extracellular region);GO:0016298(lipase activity);GO:0016042(lipid catabolic process)	-	-	At5g55050	3	39-59	N
aly-MIR159c-p5_1ss20CT	CTCTCTCTCTCTCTCTATATA	comp17030_c0	sp|P24068|OCS1_MAIZE Ocs element-binding factor 1 OS=Zea mays GN=OBF1 PE=2 SV=2	GO:0005634(nucleus);GO:0046983(protein dimerization activity);GO:0043565(sequence-specific DNA binding);GO:0003700(sequence-specific DNA binding transcription factor activity)	ko04010(MAPK signaling pathway);ko04012(ErbB signaling pathway);ko04013(MAPK signaling pathway - fly);ko04062(Chemokine signaling pathway);ko04114(Oocyte meiosis);ko04150(mTOR signaling pathway);ko04270(Vascular smooth muscle contraction);ko04320(Dorso-ventral axis formation);ko04350(TGF-beta signaling pathway);ko04360(Axon guidance);ko04370(VEGF signaling pathway);ko04510(Focal adhesion);ko04520…	-	OBF1	3	1122-1142	N
aly-MIR159c-p5_1ss20CT	CTCTCTCTCTCTCTCTATATA	comp17032_c0	-	-	-	[I] Lipid transport and metabolism	-	3	1543-1563	N
aly-MIR159c-p5_1ss20CT	CTCTCTCTCTCTCTCTATATA	comp17238_c0	-	-	-	[U] Intracellular trafficking, secretion, and vesicular transport	-	4	7-27	N
aly-MIR159c-p5_1ss20CT	CTCTCTCTCTCTCTCTATATA	comp17328_c0	sp|Q4KMJ1|CHAC2_DANRE Cation transport regulator-like protein 2 OS=Danio rerio GN=chac2 PE=2 SV=1	-	-	[P] Inorganic ion transport and metabolism	chac2	4	16-36	N
aly-MIR159c-p5_1ss20CT	CTCTCTCTCTCTCTCTATATA	comp17584_c0	sp|Q9SAF1|ARP3_ARATH Actin-related protein 3 OS=Arabidopsis thaliana GN=ARP3 PE=1 SV=1	GO:0005885(Arp2/3 protein complex);GO:0005829(cytosol);GO:0003779(actin binding);GO:0005524(ATP binding);GO:0007015(actin filament organization);GO:0009825(multidimensional cell growth);GO:0030833(regulation of actin filament polymerization);GO:0010090(trichome morphogenesis)	-	[Z] Cytoskeleton	ARP3	3	3-23	N
aly-MIR159c-p5_1ss20CT	CTCTCTCTCTCTCTCTATATA	comp17610_c0	sp|Q9SR92|STR10_ARATH Rhodanese-like domain-containing protein 10 OS=Arabidopsis thaliana GN=STR10 PE=2 SV=1	-	-	-	STR10	4	86-107	N
aly-MIR159c-p5_1ss20CT	CTCTCTCTCTCTCTCTATATA	comp17719_c0	sp|P19446|MDHG_CITLA Malate dehydrogenase, glyoxysomal OS=Citrullus lanatus PE=1 SV=1	GO:0009514(glyoxysome);GO:0005488(binding);GO:0030060(L-malate dehydrogenase activity);GO:0006097(glyoxylate cycle);GO:0006108(malate metabolic process);GO:0006099(tricarboxylic acid cycle)	ko00020(Citrate cycle (TCA cycle));ko00620(Pyruvate metabolism);ko00630(Glyoxylate and dicarboxylate metabolism);ko00710(Carbon fixation in photosynthetic organisms)	[C] Energy production and conversion	-	3.5	34-54	N
aly-MIR159c-p5_1ss20CT	CTCTCTCTCTCTCTCTATATA	comp17813_c0	-	-	-	-	-	3	3-23	N
aly-MIR159c-p5_1ss20CT	CTCTCTCTCTCTCTCTATATA	comp17962_c0	sp|Q0DCT8|G11A_ORYSJ Protein kinase G11A OS=Oryza sativa subsp. japonica GN=Os06g0291600 PE=2 SV=1	GO:0005524(ATP binding);GO:0004674(protein serine/threonine kinase activity)	-	[R] General function prediction only	Os06g0291600	3	1-21	N
aly-MIR159c-p5_1ss20CT	CTCTCTCTCTCTCTCTATATA	comp18102_c0	sp|Q9SX31|PERK9_ARATH Proline-rich receptor-like protein kinase PERK9 OS=Arabidopsis thaliana GN=PERK9 PE=2 SV=1	GO:0016021(integral to membrane);GO:0005886(plasma membrane);GO:0005524(ATP binding);GO:0004674(protein serine/threonine kinase activity)	-	-	PERK9	3	1257-1277	N
aly-MIR159c-p5_1ss20CT	CTCTCTCTCTCTCTCTATATA	comp18176_c0	-	-	-	-	-	4	1260-1281	N
aly-MIR159c-p5_1ss20CT	CTCTCTCTCTCTCTCTATATA	comp18197_c0	sp|Q9STN3|SPT51_ARATH Putative transcription elongation factor SPT5 homolog 1 OS=Arabidopsis thaliana GN=At4g08350 PE=1 SV=2	GO:0005634(nucleus);GO:0005840(ribosome);GO:0003735(structural constituent of ribosome);GO:0032968(positive regulation of transcription elongation from RNA polymerase II promoter);GO:0006351(transcription, DNA-dependent);GO:0006412(translation)	-	[K] Transcription	At4g08350	3	136-156	N
aly-MIR159c-p5_1ss20CT	CTCTCTCTCTCTCTCTATATA	comp18261_c0	sp|Q9M2K6|E13L1_ARATH Glucan endo-1,3-beta-glucosidase-like protein 1 OS=Arabidopsis thaliana GN=At3g58100 PE=1 SV=2	GO:0046658(anchored to plasma membrane);GO:0009506(plasmodesma)	-	-	At3g58100	2	477-498	N
aly-MIR159c-p5_1ss20CT	CTCTCTCTCTCTCTCTATATA	comp18272_c0	sp|Q9LN49|KCS4_ARATH 3-ketoacyl-CoA synthase 4 OS=Arabidopsis thaliana GN=KCS4 PE=2 SV=1	GO:0016021(integral to membrane);GO:0016747(transferase activity, transferring acyl groups other than amino-acyl groups);GO:0006633(fatty acid biosynthetic process)	-	-	KCS4	4	60-80	N
aly-MIR159c-p5_1ss20CT	CTCTCTCTCTCTCTCTATATA	comp18281_c0	sp|Q9LW00|MBD11_ARATH Methyl-CpG-binding domain-containing protein 11 OS=Arabidopsis thaliana GN=MBD11 PE=1 SV=1	GO:0005634(nucleus);GO:0003677(DNA binding);GO:0006355(regulation of transcription, DNA-dependent);GO:0006351(transcription, DNA-dependent)	-	-	MBD11	4	19-38	N
aly-MIR159c-p5_1ss20CT	CTCTCTCTCTCTCTCTATATA	comp184661_c0	-	-	-	-	-	4	164-184	N
aly-MIR159c-p5_1ss20CT	CTCTCTCTCTCTCTCTATATA	comp18471_c0	-	-	-	-	-	3.5	99-119	N
aly-MIR159c-p5_1ss20CT	CTCTCTCTCTCTCTCTATATA	comp18650_c0	-	-	-	-	-	2	624-644	N
aly-MIR159c-p5_1ss20CT	CTCTCTCTCTCTCTCTATATA	comp18656_c0	-	-	-	-	-	2.5	136-156	N
aly-MIR159c-p5_1ss20CT	CTCTCTCTCTCTCTCTATATA	comp18735_c0	-	-	-	[A] RNA processing and modification	-	3	30-50	N
aly-MIR159c-p5_1ss20CT	CTCTCTCTCTCTCTCTATATA	comp18792_c0	-	-	-	-	-	3	62-82	N
aly-MIR159c-p5_1ss20CT	CTCTCTCTCTCTCTCTATATA	comp18887_c0	sp|Q9FYE5|PT504_ARATH Probable sugar phosphate/phosphate translocator At5g04160 OS=Arabidopsis thaliana GN=At5g04160 PE=2 SV=1	GO:0016021(integral to membrane);GO:0008643(carbohydrate transport)	-	[G] Carbohydrate transport and metabolism ;[E] Amino acid transport and metabolism	At5g04160	3.5	1091-1112	N
aly-MIR159c-p5_1ss20CT	CTCTCTCTCTCTCTCTATATA	comp18925_c0	sp|Q9XI36|MBD10_ARATH Methyl-CpG-binding domain-containing protein 10 OS=Arabidopsis thaliana GN=MBD10 PE=1 SV=1	GO:0005829(cytosol);GO:0005634(nucleus);GO:0003677(DNA binding);GO:0006355(regulation of transcription, DNA-dependent);GO:0006351(transcription, DNA-dependent)	ko03440(Homologous recombination);ko03450(Non-homologous end-joining)	-	MBD10	1	13-33	N
aly-MIR159c-p5_1ss20CT	CTCTCTCTCTCTCTCTATATA	comp19080_c0	-	-	-	-	-	3.5	16-36	N
aly-MIR159c-p5_1ss20CT	CTCTCTCTCTCTCTCTATATA	comp19252_c0	sp|Q6Z382|COPG2_ORYSJ Coatomer subunit gamma-2 OS=Oryza sativa subsp. japonica GN=Os07g0201100 PE=2 SV=1	GO:0030126(COPI vesicle coat);GO:0005488(binding);GO:0005198(structural molecule activity);GO:0006886(intracellular protein transport);GO:0016192(vesicle-mediated transport)	-	[U] Intracellular trafficking, secretion, and vesicular transport	Os07g0201100	4	13-34	N
aly-MIR159c-p5_1ss20CT	CTCTCTCTCTCTCTCTATATA	comp19318_c0	sp|Q31L05|NDHN_SYNE7 NAD(P)H-quinone oxidoreductase subunit N OS=Synechococcus elongatus (strain PCC 7942) GN=ndhN PE=3 SV=1	GO:0042651(thylakoid membrane);GO:0016655(oxidoreductase activity, acting on NADH or NADPH, quinone or similar compound as acceptor);GO:0048038(quinone binding);GO:0006810(transport)	-	-	ndhN	1.5	724-745	N
aly-MIR159c-p5_1ss20CT	CTCTCTCTCTCTCTCTATATA	comp19541_c0	sp|P51418|R18A2_ARATH 60S ribosomal protein L18a-2 OS=Arabidopsis thaliana GN=RPL18AB PE=1 SV=2	GO:0022625(cytosolic large ribosomal subunit);GO:0005886(plasma membrane);GO:0005774(vacuolar membrane);GO:0003735(structural constituent of ribosome);GO:0006412(translation)	ko03010(Ribosome)	[J] Translation, ribosomal structure and biogenesis	RPL18AB	3	3-23	N
aly-MIR159c-p5_1ss20CT	CTCTCTCTCTCTCTCTATATA	comp19547_c0	sp|Q9LYJ9|RH46_ARATH DEAD-box ATP-dependent RNA helicase 46 OS=Arabidopsis thaliana GN=RH46 PE=2 SV=2	GO:0005524(ATP binding);GO:0008026(ATP-dependent helicase activity);GO:0003723(RNA binding)	ko04622(RIG-I-like receptor signaling pathway)	[A] RNA processing and modification	RH46	2	81-101	N
aly-MIR159c-p5_1ss20CT	CTCTCTCTCTCTCTCTATATA	comp19655_c0	sp|Q700D2|JKD_ARATH Zinc finger protein JACKDAW OS=Arabidopsis thaliana GN=JKD PE=1 SV=1	GO:0005634(nucleus);GO:0003677(DNA binding);GO:0042803(protein homodimerization activity);GO:0008270(zinc ion binding);GO:0051302(regulation of cell division);GO:0045604(regulation of epidermal cell differentiation);GO:0010075(regulation of meristem growth);GO:0006355(regulation of transcription, DNA-dependent);GO:0048364(root development);GO:0006351(transcription, DNA-dependent)	-	[R] General function prediction only	JKD	3	1702-1722	N
aly-MIR159c-p5_1ss20CT	CTCTCTCTCTCTCTCTATATA	comp19659_c0	sp|Q9ZVD5|AGO4_ARATH Protein argonaute 4 OS=Arabidopsis thaliana GN=AGO4 PE=1 SV=2	GO:0015030(Cajal body);GO:0005719(nuclear euchromatin);GO:0005730(nucleolus);GO:0030529(ribonucleoprotein complex);GO:0005515(protein binding);GO:0035197(siRNA binding);GO:0031048(chromatin silencing by small RNA);GO:0009816(defense response to bacterium, incompatible interaction);GO:0006306(DNA methylation);GO:0051567(histone H3-K9 methylation);GO:0044419(interspecies interaction between organis…	-	[J] Translation, ribosomal structure and biogenesis	AGO4	4	12-32	N
aly-MIR159c-p5_1ss20CT	CTCTCTCTCTCTCTCTATATA	comp19737_c0	sp|Q94AX5|GDT11_ARATH GDT1-like protein 1, chloroplastic OS=Arabidopsis thaliana GN=At1g64150 PE=2 SV=2	GO:0031969(chloroplast membrane);GO:0016021(integral to membrane)	-	[S] Function unknown	At1g64150	4	33-53	N
aly-MIR159c-p5_1ss20CT	CTCTCTCTCTCTCTCTATATA	comp19748_c0	sp|Q9FPR3|EDR1_ARATH Serine/threonine-protein kinase EDR1 OS=Arabidopsis thaliana GN=EDR1 PE=1 SV=1	-	ko04010(MAPK signaling pathway);ko04530(Tight junction)	[T] Signal transduction mechanisms	EDR1	4	115-135	N
aly-MIR159c-p5_1ss20CT	CTCTCTCTCTCTCTCTATATA	comp19931_c0	sp|O81769|DPH5_ARATH Probable diphthine synthase OS=Arabidopsis thaliana GN=At4g31790 PE=2 SV=1	GO:0004164(diphthine synthase activity);GO:0017183(peptidyl-diphthamide biosynthetic process from peptidyl-histidine)	-	[J] Translation, ribosomal structure and biogenesis	At4g31790	2	91-111	N
aly-MIR159c-p5_1ss20CT	CTCTCTCTCTCTCTCTATATA	comp20013_c0	-	-	-	-	-	4	1-21	N
aly-MIR159c-p5_1ss20CT	CTCTCTCTCTCTCTCTATATA	comp2013_c0	-	-	-	-	-	3	245-265	N
aly-MIR159c-p5_1ss20CT	CTCTCTCTCTCTCTCTATATA	comp20222_c0	sp|Q0D3J9|C3H53_ORYSJ Zinc finger CCCH domain-containing protein 53 OS=Oryza sativa subsp. japonica GN=Os07g0682400 PE=2 SV=1	GO:0003677(DNA binding);GO:0000166(nucleotide binding);GO:0003723(RNA binding);GO:0008270(zinc ion binding)	-	-	Os07g0682400	2	251-271	N
aly-MIR159c-p5_1ss20CT	CTCTCTCTCTCTCTCTATATA	comp20429_c0	sp|Q8H0T6|PPT2_ARATH Phosphoenolpyruvate/phosphate translocator 2, chloroplastic OS=Arabidopsis thaliana GN=PPT2 PE=2 SV=1	GO:0031969(chloroplast membrane);GO:0016021(integral to membrane);GO:0015121(phosphoenolpyruvate:phosphate antiporter activity);GO:0015120(phosphoglycerate transmembrane transporter activity);GO:0008643(carbohydrate transport)	-	[G] Carbohydrate transport and metabolism ;[E] Amino acid transport and metabolism	PPT2	4	2538-2558	N
aly-MIR159c-p5_1ss20CT	CTCTCTCTCTCTCTCTATATA	comp20455_c0	-	-	-	-	-	3.5	184-204	N
aly-MIR159c-p5_1ss20CT	CTCTCTCTCTCTCTCTATATA	comp20468_c0	sp|P48279|YCF39_CYAPA Uncharacterized protein ycf39 OS=Cyanophora paradoxa GN=ycf39 PE=3 SV=1	GO:0009842(cyanelle);GO:0005488(binding);GO:0016491(oxidoreductase activity)	-	[G] Carbohydrate transport and metabolism	ycf39	3.5	60-80	N
aly-MIR159c-p5_1ss20CT	CTCTCTCTCTCTCTCTATATA	comp20718_c0	sp|P46573|APK1B_ARATH Protein kinase APK1B, chloroplastic OS=Arabidopsis thaliana GN=APK1B PE=2 SV=2	GO:0009507(chloroplast);GO:0005886(plasma membrane);GO:0005524(ATP binding);GO:0004674(protein serine/threonine kinase activity);GO:0004713(protein tyrosine kinase activity)	-	[T] Signal transduction mechanisms	APK1B	4	3-23	N
aly-MIR159c-p5_1ss20CT	CTCTCTCTCTCTCTCTATATA	comp20793_c0	sp|Q9FH04|ADHL7_ARATH Alcohol dehydrogenase-like 7 OS=Arabidopsis thaliana GN=At5g42250 PE=2 SV=1	GO:0005737(cytoplasm);GO:0004022(alcohol dehydrogenase (NAD) activity);GO:0008270(zinc ion binding)	ko00010(Glycolysis / Gluconeogenesis);ko00071(Fatty acid metabolism);ko00350(Tyrosine metabolism);ko00624(1- and 2-Methylnaphthalene degradation);ko00641(3-Chloroacrylic acid degradation);ko00680(Methane metabolism);ko00830(Retinol metabolism);ko00980(Metabolism of xenobiotics by cytochrome P450);ko00982(Drug metabolism - cytochrome P450)	[Q] Secondary metabolites biosynthesis, transport and catabolism	At5g42250	2.5	144-165	N
aly-MIR159c-p5_1ss20CT	CTCTCTCTCTCTCTCTATATA	comp20908_c0	sp|P81392|MYB06_ANTMA Myb-related protein 306 OS=Antirrhinum majus GN=MYB306 PE=2 SV=1	GO:0005634(nucleus);GO:0003677(DNA binding);GO:0006355(regulation of transcription, DNA-dependent);GO:0006351(transcription, DNA-dependent)	-	[K] Transcription	MYB306	4	100-120	N
aly-MIR159c-p5_1ss20CT	CTCTCTCTCTCTCTCTATATA	comp21041_c0	sp|Q7XJR9|CDPKG_ARATH Calcium-dependent protein kinase 16 OS=Arabidopsis thaliana GN=CPK16 PE=1 SV=1	GO:0005886(plasma membrane);GO:0005524(ATP binding);GO:0005509(calcium ion binding);GO:0004674(protein serine/threonine kinase activity)	-	[T] Signal transduction mechanisms	CPK16	4	1964-1984	N
aly-MIR159c-p5_1ss20CT	CTCTCTCTCTCTCTCTATATA	comp21057_c0	sp|Q8LBH2|CAP8_ARATH Putative clathrin assembly protein At2g01600 OS=Arabidopsis thaliana GN=At2g01600 PE=2 SV=2	GO:0030118(clathrin coat);GO:0030136(clathrin-coated vesicle);GO:0005905(coated pit);GO:0005794(Golgi apparatus);GO:0005545(1-phosphatidylinositol binding);GO:0030276(clathrin binding);GO:0048268(clathrin coat assembly);GO:0006897(endocytosis)	-	[T] Signal transduction mechanisms ;[U] Intracellular trafficking, secretion, and vesicular transport	At2g01600	3	46-66	N
aly-MIR159c-p5_1ss20CT	CTCTCTCTCTCTCTCTATATA	comp21107_c0	-	-	-	-	-	4	60-80	N
aly-MIR159c-p5_1ss20CT	CTCTCTCTCTCTCTCTATATA	comp21430_c0	-	-	-	-	-	3	3-23	N
aly-MIR159c-p5_1ss20CT	CTCTCTCTCTCTCTCTATATA	comp21437_c0	sp|Q8LBZ4|OTU_ARATH OTU domain-containing protein At3g57810 OS=Arabidopsis thaliana GN=At3g57810 PE=2 SV=1	GO:0005737(cytoplasm)	-	[T] Signal transduction mechanisms ;[O] Posttranslational modification, protein turnover, chaperones	At3g57810	3.5	40-60	N
aly-MIR159c-p5_1ss20CT	CTCTCTCTCTCTCTCTATATA	comp21448_c0	-	-	-	-	-	4	1035-1055	N
aly-MIR159c-p5_1ss20CT	CTCTCTCTCTCTCTCTATATA	comp21482_c0	-	-	-	-	-	3	954-974	N
aly-MIR159c-p5_1ss20CT	CTCTCTCTCTCTCTCTATATA	comp21498_c0	sp|O22224|Y2162_ARATH Uncharacterized protein At2g41620 OS=Arabidopsis thaliana GN=At2g41620 PE=2 SV=2	GO:0005643(nuclear pore);GO:0005730(nucleolus);GO:0009506(plasmodesma);GO:0005515(protein binding);GO:0006810(transport)	-	[D] Cell cycle control, cell division, chromosome partitioning	At2g41620	4	71-90	N
aly-MIR159c-p5_1ss20CT	CTCTCTCTCTCTCTCTATATA	comp21551_c0	-	-	-	-	-	3	8-28	N
aly-MIR159c-p5_1ss20CT	CTCTCTCTCTCTCTCTATATA	comp21774_c0	-	-	-	-	-	2.5	21-40	N
aly-MIR159c-p5_1ss20CT	CTCTCTCTCTCTCTCTATATA	comp21780_c0	sp|O22969|Y2416_ARATH Uncharacterized protein At2g34160 OS=Arabidopsis thaliana GN=At2g34160 PE=1 SV=1	GO:0005829(cytosol);GO:0003676(nucleic acid binding)	-	-	At2g34160	2	118-138	N
aly-MIR159c-p5_1ss20CT	CTCTCTCTCTCTCTCTATATA	comp21943_c0	sp|Q921M3|SF3B3_MOUSE Splicing factor 3B subunit 3 OS=Mus musculus GN=Sf3b3 PE=2 SV=1	GO:0003676(nucleic acid binding);GO:0006397(mRNA processing);GO:0008380(RNA splicing)	-	[A] RNA processing and modification	Sf3b3	3.5	3921-3941	N
aly-MIR159c-p5_1ss20CT	CTCTCTCTCTCTCTCTATATA	comp21996_c0	-	-	-	[C] Energy production and conversion ;[R] General function prediction only	-	4	1-21	N
aly-MIR159c-p5_1ss20CT	CTCTCTCTCTCTCTCTATATA	comp22035_c0	sp|Q9T0A0|LACS4_ARATH Long chain acyl-CoA synthetase 4 OS=Arabidopsis thaliana GN=LACS4 PE=2 SV=1	GO:0005886(plasma membrane);GO:0005524(ATP binding);GO:0004467(long-chain fatty acid-CoA ligase activity);GO:0006631(fatty acid metabolic process)	ko00071(Fatty acid metabolism);ko03320(PPAR signaling pathway);ko04146(Peroxisome);ko04920(Adipocytokine signaling pathway)	[I] Lipid transport and metabolism	LACS4	4	181-201	N
aly-MIR159c-p5_1ss20CT	CTCTCTCTCTCTCTCTATATA	comp22067_c0	sp|Q9SGS2|HMGB9_ARATH High mobility group B protein 9 OS=Arabidopsis thaliana GN=HMGB9 PE=2 SV=1	GO:0005634(nucleus);GO:0003677(DNA binding);GO:0006355(regulation of transcription, DNA-dependent);GO:0006351(transcription, DNA-dependent)	-	[K] Transcription	HMGB9	3	137-157	N
aly-MIR159c-p5_1ss20CT	CTCTCTCTCTCTCTCTATATA	comp22117_c0	sp|Q9FXG8|BLH10_ARATH BEL1-like homeodomain protein 10 OS=Arabidopsis thaliana GN=BLH10 PE=1 SV=1	GO:0005634(nucleus);GO:0043565(sequence-specific DNA binding);GO:0003700(sequence-specific DNA binding transcription factor activity)	-	[K] Transcription	BLH10	3.5	13-32	N
aly-MIR159c-p5_1ss20CT	CTCTCTCTCTCTCTCTATATA	comp22170_c0	sp|Q9ZVM9|Y1461_ARATH Probable serine/threonine-protein kinase At1g54610 OS=Arabidopsis thaliana GN=At1g54610 PE=1 SV=1	GO:0005886(plasma membrane);GO:0005524(ATP binding);GO:0005515(protein binding);GO:0004674(protein serine/threonine kinase activity)	-	[D] Cell cycle control, cell division, chromosome partitioning	At1g54610	4	2682-2702	N
aly-MIR159c-p5_1ss20CT	CTCTCTCTCTCTCTCTATATA	comp22181_c0	-	-	-	-	-	4	110-129	N
aly-MIR159c-p5_1ss20CT	CTCTCTCTCTCTCTCTATATA	comp22429_c0	sp|Q8RWF5|MATE9_ARATH MATE efflux family protein 9 OS=Arabidopsis thaliana GN=DTXL5 PE=2 SV=1	GO:0016021(integral to membrane);GO:0015297(antiporter activity);GO:0015238(drug transmembrane transporter activity)	-	[R] General function prediction only	DTXL5	4	171-191	N
aly-MIR159c-p5_1ss20CT	CTCTCTCTCTCTCTCTATATA	comp22472_c0	sp|Q8RY59|RCD1_ARATH Inactive poly [ADP-ribose] polymerase RCD1 OS=Arabidopsis thaliana GN=RCD1 PE=1 SV=1	GO:0005737(cytoplasm);GO:0016363(nuclear matrix);GO:0003950(NAD+ ADP-ribosyltransferase activity);GO:0005515(protein binding);GO:0009816(defense response to bacterium, incompatible interaction);GO:0009790(embryo development);GO:0009873(ethylene mediated signaling pathway);GO:0044419(interspecies interaction between organisms);GO:0009867(jasmonic acid mediated signaling pathway);GO:0010102(lateral…	-	-	RCD1	3.5	256-277	N
aly-MIR159c-p5_1ss20CT	CTCTCTCTCTCTCTCTATATA	comp22616_c0	sp|Q8LPG9|IQD14_ARATH Protein IQ-DOMAIN 14 OS=Arabidopsis thaliana GN=IQD14 PE=1 SV=1	GO:0005886(plasma membrane)	-	-	IQD14	3	3-23	N
aly-MIR159c-p5_1ss20CT	CTCTCTCTCTCTCTCTATATA	comp22634_c0	sp|Q8H038|KATAM_ORYSJ Xyloglucan galactosyltransferase KATAMARI1 homolog OS=Oryza sativa subsp. japonica GN=Os03g0144800 PE=2 SV=1	GO:0032580(Golgi cisterna membrane);GO:0016757(transferase activity, transferring glycosyl groups)	-	[G] Carbohydrate transport and metabolism ;[M] Cell wall/membrane/envelope biogenesis ;[W] Extracellular structures	Os03g0144800	3	1868-1887	N
aly-MIR159c-p5_1ss20CT	CTCTCTCTCTCTCTCTATATA	comp22890_c0	sp|Q9FL08|WTR42_ARATH WAT1-related protein At5g40240 OS=Arabidopsis thaliana GN=At5g40240 PE=2 SV=1	-	-	-	At5g40240	3	28-48	N
aly-MIR159c-p5_1ss20CT	CTCTCTCTCTCTCTCTATATA	comp22983_c0	sp|P93051|ERDL7_ARATH Sugar transporter ERD6-like 7 OS=Arabidopsis thaliana GN=At2g48020 PE=2 SV=2	GO:0009507(chloroplast);GO:0016021(integral to membrane);GO:0005774(vacuolar membrane);GO:0022891(substrate-specific transmembrane transporter activity);GO:0008643(carbohydrate transport)	-	[R] General function prediction only	At2g48020	3	1-21	N
aly-MIR159c-p5_1ss20CT	CTCTCTCTCTCTCTCTATATA	comp23129_c0	sp|Q9LU46|RH35_ARATH DEAD-box ATP-dependent RNA helicase 35 OS=Arabidopsis thaliana GN=RH35 PE=2 SV=1	GO:0005524(ATP binding);GO:0008026(ATP-dependent helicase activity);GO:0003723(RNA binding);GO:0008270(zinc ion binding)	-	[A] RNA processing and modification	RH35	4	76-96	N
aly-MIR159c-p5_1ss20CT	CTCTCTCTCTCTCTCTATATA	comp23277_c0	sp|O81970|C71A9_SOYBN Cytochrome P450 71A9 OS=Glycine max GN=CYP71A9 PE=2 SV=1	GO:0016021(integral to membrane);GO:0009055(electron carrier activity);GO:0020037(heme binding);GO:0004497(monooxygenase activity);GO:0016705(oxidoreductase activity, acting on paired donors, with incorporation or reduction of molecular oxygen)	ko00361(gamma-Hexachlorocyclohexane degradation);ko00626(Naphthalene and anthracene degradation);ko00903(Limonene and pinene degradation);ko00945(Stilbenoid, diarylheptanoid and gingerol biosynthesis)	[Q] Secondary metabolites biosynthesis, transport and catabolism	CYP71A9	2	1624-1644	N
aly-MIR159c-p5_1ss20CT	CTCTCTCTCTCTCTCTATATA	comp23292_c0	sp|Q9FKC8|MT799_ARATH Probable S-adenosylmethionine-dependent methyltransferase At5g37990 OS=Arabidopsis thaliana GN=At5g37990 PE=2 SV=2	GO:0008168(methyltransferase activity)	ko00592(alpha-Linolenic acid metabolism)	-	At5g37990	3	1-21	N
aly-MIR159c-p5_1ss20CT	CTCTCTCTCTCTCTCTATATA	comp24240_c0	-	-	-	[K] Transcription	-	3	1-21	N
aly-MIR159c-p5_1ss20CT	CTCTCTCTCTCTCTCTATATA	comp24463_c0	sp|Q01750|T2FB_RAT General transcription factor IIF subunit 2 OS=Rattus norvegicus GN=Gtf2f2 PE=2 SV=1	GO:0005674(transcription factor TFIIF complex);GO:0005524(ATP binding);GO:0008026(ATP-dependent helicase activity);GO:0003677(DNA binding);GO:0045944(positive regulation of transcription from RNA polymerase II promoter)	ko03022(Basal transcription factors)	[K] Transcription	Gtf2f2	4	4-25	N
aly-MIR159c-p5_1ss20CT	CTCTCTCTCTCTCTCTATATA	comp2458_c0	-	-	-	-	-	4	420-440	N
aly-MIR159c-p5_1ss20CT	CTCTCTCTCTCTCTCTATATA	comp25190_c0	-	-	-	-	-	4	67-87	N
aly-MIR159c-p5_1ss20CT	CTCTCTCTCTCTCTCTATATA	comp25996_c0	-	-	-	-	-	4	12-33	N
aly-MIR159c-p5_1ss20CT	CTCTCTCTCTCTCTCTATATA	comp26719_c0	sp|Q32P73|RPB9_BOVIN DNA-directed RNA polymerase II subunit RPB9 OS=Bos taurus GN=POLR2I PE=2 SV=1	GO:0005665(DNA-directed RNA polymerase II, core complex);GO:0003677(DNA binding);GO:0003899(DNA-directed RNA polymerase activity);GO:0008270(zinc ion binding)	ko00230(Purine metabolism);ko00240(Pyrimidine metabolism);ko03020(RNA polymerase);ko05016(Huntington's disease)	[K] Transcription	POLR2I	3	29-49	N
aly-MIR159c-p5_1ss20CT	CTCTCTCTCTCTCTCTATATA	comp278_c0	sp|Q8GZ38|UNE10_ARATH Transcription factor UNE10 OS=Arabidopsis thaliana GN=UNE10 PE=2 SV=1	GO:0005634(nucleus);GO:0009506(plasmodesma);GO:0003677(DNA binding);GO:0009567(double fertilization forming a zygote and endosperm);GO:0006355(regulation of transcription, DNA-dependent);GO:0006351(transcription, DNA-dependent)	ko04712(Circadian rhythm - plant)	-	UNE10	3.5	58-78	N
aly-MIR159c-p5_1ss20CT	CTCTCTCTCTCTCTCTATATA	comp3005_c0	-	-	-	-	-	3	1-21	N
aly-MIR159c-p5_1ss20CT	CTCTCTCTCTCTCTCTATATA	comp30777_c0	sp|Q9SUV1|BRT1_ARATH Adenine nucleotide transporter BT1, chloroplastic/mitochondrial OS=Arabidopsis thaliana GN=BT1 PE=1 SV=1	-	-	[C] Energy production and conversion	BT1	4	137-156	N
aly-MIR159c-p5_1ss20CT	CTCTCTCTCTCTCTCTATATA	comp328_c0	-	-	-	-	-	3	138-158	N
aly-MIR159c-p5_1ss20CT	CTCTCTCTCTCTCTCTATATA	comp33616_c0	sp|P59278|Y1745_ARATH Uncharacterized protein At1g51745 OS=Arabidopsis thaliana GN=At1g51745 PE=2 SV=2	-	-	-	At1g51745	4	246-266	N
aly-MIR159c-p5_1ss20CT	CTCTCTCTCTCTCTCTATATA	comp3411_c0	-	-	-	-	-	4	10-30	N
aly-MIR159c-p5_1ss20CT	CTCTCTCTCTCTCTCTATATA	comp34657_c0	-	-	-	-	-	2	3-23	N
aly-MIR159c-p5_1ss20CT	CTCTCTCTCTCTCTCTATATA	comp35140_c0	-	-	-	-	-	4	608-628	N
aly-MIR159c-p5_1ss20CT	CTCTCTCTCTCTCTCTATATA	comp351_c1	-	-	-	-	-	4	97-118	N
aly-MIR159c-p5_1ss20CT	CTCTCTCTCTCTCTCTATATA	comp3739_c0	-	-	-	-	-	3.5	114-135	N
aly-MIR159c-p5_1ss20CT	CTCTCTCTCTCTCTCTATATA	comp3789_c0	-	-	-	-	-	3	3-23	N
aly-MIR159c-p5_1ss20CT	CTCTCTCTCTCTCTCTATATA	comp37_c1	sp|Q6DYE4|Y1609_ARATH Uncharacterized protein At1g26090, chloroplastic OS=Arabidopsis thaliana GN=At1g26090 PE=1 SV=1	GO:0010287(plastoglobule);GO:0005524(ATP binding)	-	-	At1g26090	2	335-355	N
aly-MIR159c-p5_1ss20CT	CTCTCTCTCTCTCTCTATATA	comp38687_c0	-	-	-	-	-	4	645-664	N
aly-MIR159c-p5_1ss20CT	CTCTCTCTCTCTCTCTATATA	comp38865_c0	-	-	-	-	-	3	12-32	N
aly-MIR159c-p5_1ss20CT	CTCTCTCTCTCTCTCTATATA	comp39127_c0	-	-	-	-	-	4	115-135	N
aly-MIR159c-p5_1ss20CT	CTCTCTCTCTCTCTCTATATA	comp4087_c0	sp|Q8L612|MACP1_ARATH MACPF domain-containing protein At1g14780 OS=Arabidopsis thaliana GN=At1g14780 PE=2 SV=1	-	-	-	At1g14780	3	15-35	N
aly-MIR159c-p5_1ss20CT	CTCTCTCTCTCTCTCTATATA	comp4193_c0	-	-	-	-	-	4	33-53	N
aly-MIR159c-p5_1ss20CT	CTCTCTCTCTCTCTCTATATA	comp4325_c0	sp|P10587|MYH11_CHICK Myosin-11 OS=Gallus gallus GN=MYH11 PE=1 SV=4	GO:0030016(myofibril);GO:0032982(myosin filament);GO:0003779(actin binding);GO:0005524(ATP binding);GO:0005516(calmodulin binding);GO:0008307(structural constituent of muscle);GO:0048739(cardiac muscle fiber development);GO:0048251(elastic fiber assembly);GO:0030241(skeletal muscle myosin thick filament assembly);GO:0006939(smooth muscle contraction)	ko04130(SNARE interactions in vesicular transport)	-	MYH11	4	17-37	N
aly-MIR159c-p5_1ss20CT	CTCTCTCTCTCTCTCTATATA	comp43596_c0	sp|Q493H3|TGT_BLOPB Queuine tRNA-ribosyltransferase OS=Blochmannia pennsylvanicus (strain BPEN) GN=tgt PE=3 SV=1	GO:0046872(metal ion binding);GO:0008479(queuine tRNA-ribosyltransferase activity);GO:0008616(queuosine biosynthetic process)	-	-	tgt	3	32-52	N
aly-MIR159c-p5_1ss20CT	CTCTCTCTCTCTCTCTATATA	comp4554_c0	-	-	-	-	-	3	50-70	N
aly-MIR159c-p5_1ss20CT	CTCTCTCTCTCTCTCTATATA	comp4976_c0	sp|Q8L8B8|LOG3_ARATH Cytokinin riboside 5'-monophosphate phosphoribohydrolase LOG3 OS=Arabidopsis thaliana GN=LOG3 PE=1 SV=1	GO:0005829(cytosol);GO:0005634(nucleus);GO:0016799(hydrolase activity, hydrolyzing N-glycosyl compounds);GO:0009691(cytokinin biosynthetic process)	-	-	LOG3	3.5	89-109	N
aly-MIR159c-p5_1ss20CT	CTCTCTCTCTCTCTCTATATA	comp5188_c0	-	-	-	-	-	3	106-126	N
aly-MIR159c-p5_1ss20CT	CTCTCTCTCTCTCTCTATATA	comp5191_c0	sp|Q03489|AGL9_PETHY Agamous-like MADS-box protein AGL9 homolog OS=Petunia hybrida GN=FBP2 PE=1 SV=2	GO:0005634(nucleus);GO:0005515(protein binding);GO:0043565(sequence-specific DNA binding);GO:0003700(sequence-specific DNA binding transcription factor activity)	-	[K] Transcription	FBP2	4	136-156	N
aly-MIR159c-p5_1ss20CT	CTCTCTCTCTCTCTCTATATA	comp52172_c0	-	-	-	-	-	3	184-204	N
aly-MIR159c-p5_1ss20CT	CTCTCTCTCTCTCTCTATATA	comp5229_c0	sp|Q9LE33|HPR3_ARATH Glyoxylate/hydroxypyruvate reductase HPR3 OS=Arabidopsis thaliana GN=HPR3 PE=2 SV=1	-	-	[C] Energy production and conversion	HPR3	4	1104-1125	N
aly-MIR159c-p5_1ss20CT	CTCTCTCTCTCTCTCTATATA	comp5399_c0	-	-	-	-	-	3	1-21	N
aly-MIR159c-p5_1ss20CT	CTCTCTCTCTCTCTCTATATA	comp5595_c0	sp|Q9FT52|ATP5H_ARATH ATP synthase subunit d, mitochondrial OS=Arabidopsis thaliana GN=At3g52300 PE=1 SV=3	GO:0009535(chloroplast thylakoid membrane);GO:0022626(cytosolic ribosome);GO:0000276(mitochondrial proton-transporting ATP synthase complex, coupling factor F(o));GO:0005730(nucleolus);GO:0005774(vacuolar membrane);GO:0005507(copper ion binding);GO:0015078(hydrogen ion transmembrane transporter activity);GO:0016787(hydrolase activity);GO:0008270(zinc ion binding);GO:0015986(ATP synthesis coupled …	ko00190(Oxidative phosphorylation);ko05010(Alzheimer's disease);ko05012(Parkinson's disease);ko05016(Huntington's disease)	[C] Energy production and conversion	At3g52300	3	3-23	N
aly-MIR159c-p5_1ss20CT	CTCTCTCTCTCTCTCTATATA	comp5845_c0	-	-	-	-	-	2	115-135	N
aly-MIR159c-p5_1ss20CT	CTCTCTCTCTCTCTCTATATA	comp5974_c0	sp|Q84W91|C3H32_ARATH Zinc finger CCCH domain-containing protein 32 OS=Arabidopsis thaliana GN=At2g47850 PE=2 SV=2	GO:0005634(nucleus);GO:0003677(DNA binding);GO:0008270(zinc ion binding)	ko05010(Alzheimer's disease)	[R] General function prediction only	At2g47850	3	84-104	N
aly-MIR159c-p5_1ss20CT	CTCTCTCTCTCTCTCTATATA	comp6129_c0	sp|Q9FGM0|FTSHB_ARATH ATP-dependent zinc metalloprotease FTSH 11, chloroplastic/mitochondrial OS=Arabidopsis thaliana GN=FTSH11 PE=1 SV=1	GO:0009535(chloroplast thylakoid membrane);GO:0016021(integral to membrane);GO:0005743(mitochondrial inner membrane);GO:0005524(ATP binding);GO:0046872(metal ion binding);GO:0004222(metalloendopeptidase activity);GO:0017111(nucleoside-triphosphatase activity);GO:0006508(proteolysis);GO:0010304(PSII associated light-harvesting complex II catabolic process);GO:0009408(response to heat)	-	[O] Posttranslational modification, protein turnover, chaperones	FTSH11	3	252-272	N
aly-MIR159c-p5_1ss20CT	CTCTCTCTCTCTCTCTATATA	comp6164_c0	-	-	-	-	-	3	86-106	N
aly-MIR159c-p5_1ss20CT	CTCTCTCTCTCTCTCTATATA	comp6258_c0	sp|Q9LP46|SCAR3_ARATH Protein SCAR3 OS=Arabidopsis thaliana GN=SCAR3 PE=1 SV=1	GO:0005856(cytoskeleton);GO:0031209(SCAR complex);GO:0003779(actin binding);GO:0051127(positive regulation of actin nucleation)	-	-	SCAR3	2	198-218	N
aly-MIR159c-p5_1ss20CT	CTCTCTCTCTCTCTCTATATA	comp63594_c0	-	-	-	-	-	4	368-387	N
aly-MIR159c-p5_1ss20CT	CTCTCTCTCTCTCTCTATATA	comp6437_c0	sp|P80497|ATPY_SOLTU ATP synthase 6 kDa subunit, mitochondrial (Fragment) OS=Solanum tuberosum PE=1 SV=1	GO:0005743(mitochondrial inner membrane);GO:0045263(proton-transporting ATP synthase complex, coupling factor F(o));GO:0015992(proton transport)	-	-	-	4	66-86	N
aly-MIR159c-p5_1ss20CT	CTCTCTCTCTCTCTCTATATA	comp6448_c0	sp|Q93VG8|PPDEX_ARATH DeSI-like protein At4g17486 OS=Arabidopsis thaliana GN=At4g17486 PE=2 SV=1	-	-	[S] Function unknown	At4g17486	4	190-210	N
aly-MIR159c-p5_1ss20CT	CTCTCTCTCTCTCTCTATATA	comp6489_c0	sp|Q54RB7|SHKA_DICDI Dual specificity protein kinase shkA OS=Dictyostelium discoideum GN=shkA PE=2 SV=1	GO:0005938(cell cortex);GO:0016020(membrane);GO:0005524(ATP binding);GO:0051219(phosphoprotein binding);GO:0004674(protein serine/threonine kinase activity);GO:0004713(protein tyrosine kinase activity);GO:0030036(actin cytoskeleton organization);GO:0006935(chemotaxis);GO:0009968(negative regulation of signal transduction);GO:0006909(phagocytosis)	ko04010(MAPK signaling pathway);ko04530(Tight junction)	[T] Signal transduction mechanisms	shkA	3	209-229	N
aly-MIR159c-p5_1ss20CT	CTCTCTCTCTCTCTCTATATA	comp6968_c0	-	-	-	[D] Cell cycle control, cell division, chromosome partitioning ;[L] Replication, recombination and repair	-	3	21-41	N
aly-MIR159c-p5_1ss20CT	CTCTCTCTCTCTCTCTATATA	comp7409_c0	sp|Q9C5L3|GLPT1_ARATH Putative glycerol-3-phosphate transporter 1 OS=Arabidopsis thaliana GN=At3g47420 PE=2 SV=1	GO:0016021(integral to membrane);GO:0008643(carbohydrate transport);GO:0055085(transmembrane transport)	-	[G] Carbohydrate transport and metabolism	At3g47420	3	7-27	N
aly-MIR159c-p5_1ss20CT	CTCTCTCTCTCTCTCTATATA	comp74646_c0	sp|Q67YU0|CKX5_ARATH Cytokinin dehydrogenase 5 OS=Arabidopsis thaliana GN=CKX5 PE=2 SV=1	GO:0005615(extracellular space);GO:0019139(cytokinin dehydrogenase activity);GO:0050660(flavin adenine dinucleotide binding);GO:0008762(UDP-N-acetylmuramate dehydrogenase activity);GO:0009823(cytokinin catabolic process)	ko00908(Zeatin biosynthesis)	[C] Energy production and conversion	CKX5	2	14-34	N
aly-MIR159c-p5_1ss20CT	CTCTCTCTCTCTCTCTATATA	comp7560_c0	sp|P48489|PP1_ORYSJ Serine/threonine-protein phosphatase PP1 OS=Oryza sativa subsp. japonica GN=Os03g0268000 PE=2 SV=2	GO:0046872(metal ion binding);GO:0004721(phosphoprotein phosphatase activity)	ko04113(Meiosis - yeast);ko04114(Oocyte meiosis);ko04270(Vascular smooth muscle contraction);ko04510(Focal adhesion);ko04720(Long-term potentiation);ko04810(Regulation of actin cytoskeleton);ko04910(Insulin signaling pathway)	[T] Signal transduction mechanisms ;[R] General function prediction only	Os03g0268000	0	3-23	N
aly-MIR159c-p5_1ss20CT	CTCTCTCTCTCTCTCTATATA	comp7567_c0	sp|Q9MAH1|TTL1_ARATH TPR repeat-containing thioredoxin TTL1 OS=Arabidopsis thaliana GN=TTL1 PE=1 SV=1	GO:0005488(binding);GO:0009738(abscisic acid mediated signaling pathway);GO:0045454(cell redox homeostasis);GO:0009789(positive regulation of abscisic acid mediated signaling pathway);GO:0009651(response to salt stress)	-	[R] General function prediction only	TTL1	4	2904-2924	N
aly-MIR159c-p5_1ss20CT	CTCTCTCTCTCTCTCTATATA	comp7589_c0	sp|P23525|IN37_SPIOL 37 kDa inner envelope membrane protein, chloroplastic OS=Spinacia oleracea PE=1 SV=1	GO:0009706(chloroplast inner membrane);GO:0008168(methyltransferase activity)	ko00130(Ubiquinone and other terpenoid-quinone biosynthesis)	[H] Coenzyme transport and metabolism	-	3	619-640	N
aly-MIR159c-p5_1ss20CT	CTCTCTCTCTCTCTCTATATA	comp76287_c0	-	-	-	-	-	4	71-91	N
aly-MIR159c-p5_1ss20CT	CTCTCTCTCTCTCTCTATATA	comp7718_c0	sp|Q39247|2ABB_ARATH Serine/threonine protein phosphatase 2A 55 kDa regulatory subunit B beta isoform OS=Arabidopsis thaliana GN=PP2AB2 PE=2 SV=1	GO:0005829(cytosol);GO:0000159(protein phosphatase type 2A complex);GO:0008601(protein phosphatase type 2A regulator activity);GO:0007165(signal transduction)	ko04111(Cell cycle - yeast);ko04530(Tight junction);ko05142(Chagas disease)	[T] Signal transduction mechanisms	PP2AB2	3	58-78	N
aly-MIR159c-p5_1ss20CT	CTCTCTCTCTCTCTCTATATA	comp78931_c0	-	-	-	[R] General function prediction only	-	4	18-38	N
aly-MIR159c-p5_1ss20CT	CTCTCTCTCTCTCTCTATATA	comp7914_c0	sp|Q8GYX0|MOB1_ARATH MOB kinase activator-like 1 OS=Arabidopsis thaliana GN=At4g19045 PE=2 SV=1	GO:0046872(metal ion binding)	ko04111(Cell cycle - yeast)	[D] Cell cycle control, cell division, chromosome partitioning	At4g19045	3	30-51	N
aly-MIR159c-p5_1ss20CT	CTCTCTCTCTCTCTCTATATA	comp7947_c0	sp|Q9JJ54|HNRPD_RAT Heterogeneous nuclear ribonucleoprotein D0 OS=Rattus norvegicus GN=Hnrnpd PE=1 SV=1	GO:0005829(cytosol);GO:0005634(nucleus);GO:0030529(ribonucleoprotein complex);GO:0003729(mRNA binding);GO:0000166(nucleotide binding);GO:0042162(telomeric DNA binding);GO:0048255(mRNA stabilization);GO:0000291(nuclear-transcribed mRNA catabolic process, exonucleolytic);GO:0006913(nucleocytoplasmic transport)	-	[R] General function prediction only	Hnrnpd	3.5	101-122	N
aly-MIR159c-p5_1ss20CT	CTCTCTCTCTCTCTCTATATA	comp8075_c0	sp|Q9LT96|Y5977_ARATH Probable leucine-rich repeat receptor-like protein kinase At5g49770 OS=Arabidopsis thaliana GN=At5g49770 PE=2 SV=1	GO:0016021(integral to membrane);GO:0005524(ATP binding);GO:0004674(protein serine/threonine kinase activity);GO:0004872(receptor activity)	ko04210(Apoptosis);ko04620(Toll-like receptor signaling pathway);ko04722(Neurotrophin signaling pathway);ko05140(Leishmaniasis);ko05142(Chagas disease)	-	At5g49770	4	135-154	N
aly-MIR159c-p5_1ss20CT	CTCTCTCTCTCTCTCTATATA	comp820_c1	-	-	-	-	-	2	162-182	N
aly-MIR159c-p5_1ss20CT	CTCTCTCTCTCTCTCTATATA	comp83260_c0	-	-	-	-	-	3.5	70-91	N
aly-MIR159c-p5_1ss20CT	CTCTCTCTCTCTCTCTATATA	comp83436_c0	sp|Q84W66|NFYB6_ARATH Nuclear transcription factor Y subunit B-6 OS=Arabidopsis thaliana GN=NFYB6 PE=1 SV=2	GO:0005634(nucleus);GO:0033613(activating transcription factor binding);GO:0043565(sequence-specific DNA binding);GO:0009738(abscisic acid mediated signaling pathway);GO:0045893(positive regulation of transcription, DNA-dependent);GO:0006351(transcription, DNA-dependent)	-	[K] Transcription	NFYB6	4	2-22	N
aly-MIR159c-p5_1ss20CT	CTCTCTCTCTCTCTCTATATA	comp8381_c0	-	-	-	-	-	4	324-344	N
aly-MIR159c-p5_1ss20CT	CTCTCTCTCTCTCTCTATATA	comp8507_c0	-	-	-	-	-	3.5	51-71	N
aly-MIR159c-p5_1ss20CT	CTCTCTCTCTCTCTCTATATA	comp8750_c0	sp|Q9LSL1|BH093_ARATH Transcription factor bHLH93 OS=Arabidopsis thaliana GN=BHLH93 PE=1 SV=1	GO:0005634(nucleus);GO:0003677(DNA binding);GO:0007275(multicellular organismal development);GO:0006355(regulation of transcription, DNA-dependent);GO:0006351(transcription, DNA-dependent)	-	-	BHLH93	4	21-42	N
aly-MIR159c-p5_1ss20CT	CTCTCTCTCTCTCTCTATATA	comp8918_c0	-	-	-	-	-	3.5	339-359	N
aly-MIR159c-p5_1ss20CT	CTCTCTCTCTCTCTCTATATA	comp8935_c0	-	-	-	-	-	4	1-21	N
aly-MIR159c-p5_1ss20CT	CTCTCTCTCTCTCTCTATATA	comp9053_c0	sp|Q9FXA4|PUB26_ARATH U-box domain-containing protein 26 OS=Arabidopsis thaliana GN=PUB26 PE=2 SV=1	GO:0000151(ubiquitin ligase complex);GO:0005488(binding);GO:0004842(ubiquitin-protein ligase activity)	-	-	PUB26	4	64-84	N
aly-MIR159c-p5_1ss20CT	CTCTCTCTCTCTCTCTATATA	comp9155_c0	-	-	-	-	-	3.5	125-145	N
aly-MIR159c-p5_1ss20CT	CTCTCTCTCTCTCTCTATATA	comp9159_c0	-	-	-	-	-	1	47-67	N
aly-MIR159c-p5_1ss20CT	CTCTCTCTCTCTCTCTATATA	comp9446_c1	-	-	-	-	-	2	105-125	N
aly-MIR159c-p5_1ss20CT	CTCTCTCTCTCTCTCTATATA	comp9472_c0	sp|Q8LG64|CKB22_ARATH Cyclin-dependent kinase B2-2 OS=Arabidopsis thaliana GN=CDKB2-2 PE=1 SV=2	GO:0005524(ATP binding);GO:0004693(cyclin-dependent protein kinase activity);GO:0005515(protein binding);GO:0008353(RNA polymerase II carboxy-terminal domain kinase activity);GO:0009755(hormone-mediated signaling pathway);GO:0046777(protein autophosphorylation);GO:0010389(regulation of G2/M transition of mitotic cell cycle);GO:0009934(regulation of meristem structural organization)	-	[R] General function prediction only	CDKB2-2	3.5	16-36	N
aly-MIR159c-p5_1ss20CT	CTCTCTCTCTCTCTCTATATA	comp9772_c0	-	-	-	-	-	3	10-30	N
aly-MIR159c-p5_1ss20CT	CTCTCTCTCTCTCTCTATATA	comp9973_c0	sp|Q9SB61|Y4466_ARATH ZF-HD homeobox protein At4g24660 OS=Arabidopsis thaliana GN=At4g24660 PE=1 SV=1	GO:0005634(nucleus);GO:0003677(DNA binding);GO:0046872(metal ion binding);GO:0005515(protein binding);GO:0009793(embryo development ending in seed dormancy);GO:0006355(regulation of transcription, DNA-dependent);GO:0006351(transcription, DNA-dependent)	-	-	At4g24660	3	27-47	N
aly-MIR169d-p5_2ss6TG17TA	TTTTAGCAACAAATCTAA	comp10005_c1	sp|Q752Q2|BST1_ASHGO GPI inositol-deacylase OS=Ashbya gossypii (strain ATCC 10895 / CBS 109.51 / FGSC 9923 / NRRL Y-1056) GN=BST1 PE=3 SV=2	GO:0016021(integral to membrane);GO:0031227(intrinsic to endoplasmic reticulum membrane);GO:0016788(hydrolase activity, acting on ester bonds);GO:0006505(GPI anchor metabolic process);GO:0006886(intracellular protein transport)	-	[U] Intracellular trafficking, secretion, and vesicular transport	BST1	4	235-252	N
aly-MIR169d-p5_2ss6TG17TA	TTTTAGCAACAAATCTAA	comp10148_c1	sp|Q3A8C9|SYC_PELCD Cysteine--tRNA ligase OS=Pelobacter carbinolicus (strain DSM 2380 / Gra Bd 1) GN=cysS PE=3 SV=1	GO:0005737(cytoplasm);GO:0005524(ATP binding);GO:0004817(cysteine-tRNA ligase activity);GO:0046872(metal ion binding);GO:0006423(cysteinyl-tRNA aminoacylation)	ko00970(Aminoacyl-tRNA biosynthesis)	[J] Translation, ribosomal structure and biogenesis	cysS	4	305-322	N
aly-MIR169d-p5_2ss6TG17TA	TTTTAGCAACAAATCTAA	comp10476_c0	sp|Q551H4|FRAY2_DICDI Serine/threonine-protein kinase fray2 OS=Dictyostelium discoideum GN=fray2 PE=3 SV=1	GO:0005524(ATP binding);GO:0046872(metal ion binding);GO:0004674(protein serine/threonine kinase activity)	-	[T] Signal transduction mechanisms	fray2	4	141-157	N
aly-MIR169d-p5_2ss6TG17TA	TTTTAGCAACAAATCTAA	comp1121_c0	-	-	-	-	-	4	326-343	N
aly-MIR169d-p5_2ss6TG17TA	TTTTAGCAACAAATCTAA	comp11430_c0	sp|Q810F1|CTL2_CAVPO Choline transporter-like protein 2 OS=Cavia porcellus GN=SLC44A2 PE=1 SV=1	GO:0016021(integral to membrane);GO:0006810(transport)	-	[I] Lipid transport and metabolism	SLC44A2	4	887-903	N
aly-MIR169d-p5_2ss6TG17TA	TTTTAGCAACAAATCTAA	comp11621_c0	-	-	-	-	-	4	306-322	N
aly-MIR169d-p5_2ss6TG17TA	TTTTAGCAACAAATCTAA	comp12227_c0	sp|Q9XZC0|LCTA_LATTR Alpha-latrocrustotoxin-Lt1a (Fragment) OS=Latrodectus tredecimguttatus PE=2 SV=2	GO:0016021(integral to membrane);GO:0072556(other organism presynaptic membrane);GO:0006887(exocytosis);GO:0009405(pathogenesis)	-	[R] General function prediction only	-	4	1708-1724	N
aly-MIR169d-p5_2ss6TG17TA	TTTTAGCAACAAATCTAA	comp12311_c0	-	-	-	-	-	4	732-749	N
aly-MIR169d-p5_2ss6TG17TA	TTTTAGCAACAAATCTAA	comp12386_c0	-	-	-	-	-	2.5	717-734	N
aly-MIR169d-p5_2ss6TG17TA	TTTTAGCAACAAATCTAA	comp129583_c0	-	-	-	-	-	3	233-249	N
aly-MIR169d-p5_2ss6TG17TA	TTTTAGCAACAAATCTAA	comp13373_c0	sp|Q9NVJ2|ARL8B_HUMAN ADP-ribosylation factor-like protein 8B OS=Homo sapiens GN=ARL8B PE=1 SV=1	GO:0031902(late endosome membrane);GO:0005765(lysosomal membrane);GO:0030496(midbody);GO:0051233(spindle midzone);GO:0043014(alpha-tubulin binding);GO:0048487(beta-tubulin binding);GO:0019003(GDP binding);GO:0005525(GTP binding);GO:0003924(GTPase activity);GO:0007049(cell cycle);GO:0051301(cell division);GO:0007059(chromosome segregation);GO:0007264(small GTPase mediated signal transduction)	-	[R] General function prediction only	ARL8B	3.5	943-959	N
aly-MIR169d-p5_2ss6TG17TA	TTTTAGCAACAAATCTAA	comp14287_c0	-	-	-	-	-	4	3132-3149	N
aly-MIR169d-p5_2ss6TG17TA	TTTTAGCAACAAATCTAA	comp14336_c0	sp|O60524|NEMF_HUMAN Nuclear export mediator factor NEMF OS=Homo sapiens GN=NEMF PE=1 SV=4	-	-	[R] General function prediction only	NEMF	4	2640-2658	N
aly-MIR169d-p5_2ss6TG17TA	TTTTAGCAACAAATCTAA	comp14437_c0	sp|O66878|SMC_AQUAE Chromosome partition protein Smc OS=Aquifex aeolicus (strain VF5) GN=smc PE=3 SV=1	GO:0005694(chromosome);GO:0005737(cytoplasm);GO:0005524(ATP binding);GO:0003677(DNA binding);GO:0051276(chromosome organization)	-	-	smc	4	1364-1381	N
aly-MIR169d-p5_2ss6TG17TA	TTTTAGCAACAAATCTAA	comp14475_c0	-	-	-	-	-	4	738-755	N
aly-MIR169d-p5_2ss6TG17TA	TTTTAGCAACAAATCTAA	comp14531_c0	-	-	-	-	-	4	501-519	N
aly-MIR169d-p5_2ss6TG17TA	TTTTAGCAACAAATCTAA	comp15003_c0	-	-	ko04910(Insulin signaling pathway)	[U] Intracellular trafficking, secretion, and vesicular transport	-	2.5	1240-1257	N
aly-MIR169d-p5_2ss6TG17TA	TTTTAGCAACAAATCTAA	comp15028_c0	sp|Q9LEB4|RBP45_NICPL Polyadenylate-binding protein RBP45 OS=Nicotiana plumbaginifolia GN=RBP45 PE=1 SV=1	-	-	[R] General function prediction only	RBP45	2.5	1527-1543	N
aly-MIR169d-p5_2ss6TG17TA	TTTTAGCAACAAATCTAA	comp15175_c0	sp|Q9SV13|SUT31_ARATH Sulfate transporter 3.1 OS=Arabidopsis thaliana GN=SULTR3;1 PE=2 SV=1	GO:0016021(integral to membrane);GO:0008271(secondary active sulfate transmembrane transporter activity);GO:0015293(symporter activity);GO:0006950(response to stress)	-	[P] Inorganic ion transport and metabolism	SULTR3;1	3.5	354-371	N
aly-MIR169d-p5_2ss6TG17TA	TTTTAGCAACAAATCTAA	comp15345_c0	sp|Q9CA90|HPR2_ARATH Glyoxylate/hydroxypyruvate reductase A HPR2 OS=Arabidopsis thaliana GN=HPR2 PE=1 SV=1	-	-	[C] Energy production and conversion	HPR2	4	212-229	N
aly-MIR169d-p5_2ss6TG17TA	TTTTAGCAACAAATCTAA	comp16125_c0	sp|Q6K215|PIP22_ORYSJ Probable aquaporin PIP2-2 OS=Oryza sativa subsp. japonica GN=PIP2-2 PE=2 SV=1	GO:0016021(integral to membrane);GO:0005886(plasma membrane);GO:0005215(transporter activity);GO:0055085(transmembrane transport);GO:0006833(water transport)	-	[G] Carbohydrate transport and metabolism	PIP2-2	3.5	53-71	N
aly-MIR169d-p5_2ss6TG17TA	TTTTAGCAACAAATCTAA	comp16455_c0	-	-	-	-	-	4	836-853	N
aly-MIR169d-p5_2ss6TG17TA	TTTTAGCAACAAATCTAA	comp17407_c0	sp|Q0WRB2|P2C73_ARATH Probable protein phosphatase 2C 73 OS=Arabidopsis thaliana GN=PPC6-7 PE=2 SV=1	GO:0046872(metal ion binding);GO:0004721(phosphoprotein phosphatase activity)	-	[T] Signal transduction mechanisms	PPC6-7	4	527-544	N
aly-MIR169d-p5_2ss6TG17TA	TTTTAGCAACAAATCTAA	comp17854_c0	sp|P0CH30|RING1_GOSHI E3 ubiquitin-protein ligase RING1 OS=Gossypium hirsutum GN=RING1 PE=2 SV=1	GO:0016874(ligase activity);GO:0008270(zinc ion binding)	-	[O] Posttranslational modification, protein turnover, chaperones	RING1	3	847-864	N
aly-MIR169d-p5_2ss6TG17TA	TTTTAGCAACAAATCTAA	comp17885_c0	sp|P37225|MAON_SOLTU NAD-dependent malic enzyme 59 kDa isoform, mitochondrial OS=Solanum tuberosum PE=1 SV=1	GO:0005759(mitochondrial matrix);GO:0004471(malate dehydrogenase (decarboxylating) activity);GO:0016619(malate dehydrogenase (oxaloacetate-decarboxylating) activity);GO:0046872(metal ion binding);GO:0051287(NAD binding);GO:0006108(malate metabolic process)	ko00620(Pyruvate metabolism);ko00710(Carbon fixation in photosynthetic organisms)	[C] Energy production and conversion	-	4	2405-2423	N
aly-MIR169d-p5_2ss6TG17TA	TTTTAGCAACAAATCTAA	comp17981_c0	sp|Q8RWW0|ALE2_ARATH Receptor-like serine/threonine-protein kinase ALE2 OS=Arabidopsis thaliana GN=ALE2 PE=1 SV=1	GO:0016021(integral to membrane);GO:0005886(plasma membrane);GO:0005524(ATP binding);GO:0004674(protein serine/threonine kinase activity);GO:0004872(receptor activity);GO:0030154(cell differentiation);GO:0042335(cuticle development);GO:0048645(organ formation);GO:0046777(protein autophosphorylation);GO:0010068(protoderm histogenesis);GO:0048367(shoot development)	-	[T] Signal transduction mechanisms	ALE2	4	1425-1442	N
aly-MIR169d-p5_2ss6TG17TA	TTTTAGCAACAAATCTAA	comp18684_c0	sp|Q9ZWJ9|ARR2_ARATH Two-component response regulator ARR2 OS=Arabidopsis thaliana GN=ARR2 PE=1 SV=1	GO:0005634(nucleus);GO:0003677(DNA binding);GO:0005515(protein binding);GO:0003700(sequence-specific DNA binding transcription factor activity);GO:0000156(two-component response regulator activity);GO:0009736(cytokinin mediated signaling pathway);GO:0009873(ethylene mediated signaling pathway);GO:0010150(leaf senescence);GO:0010119(regulation of stomatal movement)	ko04712(Circadian rhythm - plant)	[K] Transcription	ARR2	4	1870-1887	N
aly-MIR169d-p5_2ss6TG17TA	TTTTAGCAACAAATCTAA	comp18888_c0	sp|Q9ZQ70|WRKY3_ARATH Probable WRKY transcription factor 3 OS=Arabidopsis thaliana GN=WRKY3 PE=2 SV=1	GO:0005634(nucleus);GO:0043565(sequence-specific DNA binding);GO:0003700(sequence-specific DNA binding transcription factor activity)	-	-	WRKY3	4	109-125	N
aly-MIR169d-p5_2ss6TG17TA	TTTTAGCAACAAATCTAA	comp19045_c0	sp|Q6MEG4|RSMH_PARUW Ribosomal RNA small subunit methyltransferase H OS=Protochlamydia amoebophila (strain UWE25) GN=rsmH PE=3 SV=1	GO:0005737(cytoplasm);GO:0008168(methyltransferase activity);GO:0006364(rRNA processing)	-	[R] General function prediction only	rsmH	3.5	28-46	N
aly-MIR169d-p5_2ss6TG17TA	TTTTAGCAACAAATCTAA	comp19445_c0	sp|Q02283|HAT5_ARATH Homeobox-leucine zipper protein HAT5 OS=Arabidopsis thaliana GN=HAT5 PE=1 SV=1	GO:0005634(nucleus);GO:0042803(protein homodimerization activity);GO:0043565(sequence-specific DNA binding);GO:0003700(sequence-specific DNA binding transcription factor activity);GO:0009965(leaf morphogenesis);GO:0045893(positive regulation of transcription, DNA-dependent);GO:0009637(response to blue light);GO:0009651(response to salt stress)	-	[K] Transcription	HAT5	3	1153-1170	N
aly-MIR169d-p5_2ss6TG17TA	TTTTAGCAACAAATCTAA	comp19680_c0	-	-	-	-	-	3	768-784	N
aly-MIR169d-p5_2ss6TG17TA	TTTTAGCAACAAATCTAA	comp20239_c0	sp|Q3E6Q1|PPR32_ARATH Pentatricopeptide repeat-containing protein At1g11290 OS=Arabidopsis thaliana GN=PCMP-H40 PE=2 SV=1	GO:0009507(chloroplast);GO:0005488(binding);GO:0004519(endonuclease activity);GO:0016556(mRNA modification)	-	[R] General function prediction only	PCMP-H40	4	1862-1880	N
aly-MIR169d-p5_2ss6TG17TA	TTTTAGCAACAAATCTAA	comp203243_c0	-	-	-	-	-	4	40-57	N
aly-MIR169d-p5_2ss6TG17TA	TTTTAGCAACAAATCTAA	comp20949_c0	sp|Q9XGZ9|P2C72_ARATH Probable protein phosphatase 2C 72 OS=Arabidopsis thaliana GN=At5g26010 PE=2 SV=2	GO:0046872(metal ion binding);GO:0004721(phosphoprotein phosphatase activity)	-	[T] Signal transduction mechanisms	At5g26010	4	53-70	N
aly-MIR169d-p5_2ss6TG17TA	TTTTAGCAACAAATCTAA	comp21525_c0	sp|O82533|FTZ21_ARATH Cell division protein FtsZ homolog 2-1, chloroplastic OS=Arabidopsis thaliana GN=FTSZ2-1 PE=1 SV=2	GO:0009570(chloroplast stroma);GO:0009535(chloroplast thylakoid membrane);GO:0043234(protein complex);GO:0005525(GTP binding);GO:0003924(GTPase activity);GO:0043621(protein self-association);GO:0010020(chloroplast fission);GO:0051258(protein polymerization)	ko04112(Cell cycle - Caulobacter)	-	FTSZ2-1	4	2074-2091	N
aly-MIR169d-p5_2ss6TG17TA	TTTTAGCAACAAATCTAA	comp21544_c0	sp|Q9SHI7|UBC34_ARATH Ubiquitin-conjugating enzyme E2 34 OS=Arabidopsis thaliana GN=UBC34 PE=2 SV=1	GO:0016021(integral to membrane);GO:0005524(ATP binding);GO:0004842(ubiquitin-protein ligase activity);GO:0006511(ubiquitin-dependent protein catabolic process)	ko04120(Ubiquitin mediated proteolysis);ko05012(Parkinson's disease)	[O] Posttranslational modification, protein turnover, chaperones	UBC34	3	185-202	N
aly-MIR169d-p5_2ss6TG17TA	TTTTAGCAACAAATCTAA	comp21817_c0	sp|Q9LMG7|PPA2_ARATH Probable inactive purple acid phosphatase 2 OS=Arabidopsis thaliana GN=PAP2 PE=2 SV=1	GO:0009507(chloroplast);GO:0005576(extracellular region);GO:0003993(acid phosphatase activity);GO:0046872(metal ion binding)	-	[G] Carbohydrate transport and metabolism	PAP2	4	2259-2276	N
aly-MIR169d-p5_2ss6TG17TA	TTTTAGCAACAAATCTAA	comp22072_c0	sp|Q9LFS4|NIK1_ARATH Protein NSP-INTERACTING KINASE 1 OS=Arabidopsis thaliana GN=NIK1 PE=1 SV=1	GO:0016021(integral to membrane);GO:0005886(plasma membrane);GO:0005524(ATP binding);GO:0005515(protein binding);GO:0004674(protein serine/threonine kinase activity);GO:0004872(receptor activity);GO:0051607(defense response to virus);GO:0044419(interspecies interaction between organisms)	-	-	NIK1	3	715-732	N
aly-MIR169d-p5_2ss6TG17TA	TTTTAGCAACAAATCTAA	comp22347_c0	sp|P0DH90|FRIGI_ARATH Protein FRIGIDA OS=Arabidopsis thaliana GN=FRI PE=2 SV=1	-	-	-	FRI	4	2023-2041	N
aly-MIR169d-p5_2ss6TG17TA	TTTTAGCAACAAATCTAA	comp22397_c0	sp|Q5REW0|VIP2_PONAB Inositol hexakisphosphate and diphosphoinositol-pentakisphosphate kinase 2 OS=Pongo abelii GN=PPIP5K2 PE=2 SV=1	GO:0005829(cytosol);GO:0003993(acid phosphatase activity);GO:0005524(ATP binding);GO:0033857(diphosphoinositol-pentakisphosphate kinase activity);GO:0000827(inositol 1,3,4,5,6-pentakisphosphate kinase activity);GO:0052723(inositol hexakisphosphate 1-kinase activity);GO:0052724(inositol hexakisphosphate 3-kinase activity);GO:0000832(inositol hexakisphosphate 5-kinase activity);GO:0006020(inositol …	-	[Z] Cytoskeleton	PPIP5K2	4	1424-1441	N
aly-MIR169d-p5_2ss6TG17TA	TTTTAGCAACAAATCTAA	comp22422_c0	-	-	-	-	-	2.5	542-559	N
aly-MIR169d-p5_2ss6TG17TA	TTTTAGCAACAAATCTAA	comp22551_c0	sp|Q9S7Q2|PP124_ARATH Pentatricopeptide repeat-containing protein At1g74850, chloroplastic OS=Arabidopsis thaliana GN=PTAC2 PE=2 SV=1	GO:0009507(chloroplast);GO:0009508(plastid chromosome);GO:0005488(binding);GO:0045893(positive regulation of transcription, DNA-dependent);GO:0042793(transcription from plastid promoter)	-	[R] General function prediction only	PTAC2	4	841-859	N
aly-MIR169d-p5_2ss6TG17TA	TTTTAGCAACAAATCTAA	comp27121_c0	-	-	-	-	-	4	399-417	N
aly-MIR169d-p5_2ss6TG17TA	TTTTAGCAACAAATCTAA	comp29126_c0	sp|Q14149|MORC3_HUMAN MORC family CW-type zinc finger protein 3 OS=Homo sapiens GN=MORC3 PE=1 SV=3	GO:0016235(aggresome);GO:0045111(intermediate filament cytoskeleton);GO:0016605(PML body);GO:0005524(ATP binding);GO:0008270(zinc ion binding);GO:0007569(cell aging);GO:0051457(maintenance of protein location in nucleus);GO:0048147(negative regulation of fibroblast proliferation);GO:0018105(peptidyl-serine phosphorylation);GO:0050821(protein stabilization)	-	[D] Cell cycle control, cell division, chromosome partitioning	MORC3	4	599-616	N
aly-MIR169d-p5_2ss6TG17TA	TTTTAGCAACAAATCTAA	comp3885_c0	-	-	-	-	-	3	2245-2261	N
aly-MIR169d-p5_2ss6TG17TA	TTTTAGCAACAAATCTAA	comp3971_c0	-	-	-	-	-	4	244-260	N
aly-MIR169d-p5_2ss6TG17TA	TTTTAGCAACAAATCTAA	comp4457_c0	sp|Q9SRV1|BPM4_ARATH BTB/POZ and MATH domain-containing protein 4 OS=Arabidopsis thaliana GN=BPM4 PE=1 SV=1	GO:0005829(cytosol);GO:0005515(protein binding);GO:0071472(cellular response to salt stress);GO:0042631(cellular response to water deprivation)	-	[D] Cell cycle control, cell division, chromosome partitioning ;[R] General function prediction only	BPM4	4	599-616	N
aly-MIR169d-p5_2ss6TG17TA	TTTTAGCAACAAATCTAA	comp5075_c0	-	-	-	-	-	4	1992-2010	N
aly-MIR169d-p5_2ss6TG17TA	TTTTAGCAACAAATCTAA	comp5861_c0	sp|Q84P24|4CLL6_ARATH 4-coumarate--CoA ligase-like 6 OS=Arabidopsis thaliana GN=4CLL6 PE=2 SV=2	GO:0005777(peroxisome);GO:0005524(ATP binding);GO:0016874(ligase activity)	ko00592(alpha-Linolenic acid metabolism)	[I] Lipid transport and metabolism	4CLL6	3	2047-2065	N
aly-MIR169d-p5_2ss6TG17TA	TTTTAGCAACAAATCTAA	comp64946_c0	-	-	-	[R] General function prediction only	-	3	195-212	N
aly-MIR169d-p5_2ss6TG17TA	TTTTAGCAACAAATCTAA	comp7016_c0	sp|Q1ACB3|HPT2_ARATH Homogentisate phytyltransferase 2, chloroplastic OS=Arabidopsis thaliana GN=HPT2 PE=2 SV=1	GO:0009941(chloroplast envelope);GO:0009535(chloroplast thylakoid membrane);GO:0016021(integral to membrane);GO:0010355(homogentisate farnesyltransferase activity);GO:0010356(homogentisate geranylgeranyltransferase activity);GO:0010357(homogentisate solanesyltransferase activity);GO:0016117(carotenoid biosynthetic process);GO:0010236(plastoquinone biosynthetic process)	ko00130(Ubiquinone and other terpenoid-quinone biosynthesis)	-	HPT2	3	161-178	N
aly-MIR169d-p5_2ss6TG17TA	TTTTAGCAACAAATCTAA	comp7445_c0	sp|Q43187|IPYR_SOLTU Soluble inorganic pyrophosphatase OS=Solanum tuberosum GN=PPA PE=2 SV=1	GO:0005737(cytoplasm);GO:0004427(inorganic diphosphatase activity);GO:0000287(magnesium ion binding);GO:0006796(phosphate metabolic process)	ko00190(Oxidative phosphorylation)	[C] Energy production and conversion	PPA	3	946-962	N
aly-MIR169d-p5_2ss6TG17TA	TTTTAGCAACAAATCTAA	comp7690_c0	sp|Q8L7A9|AP4E_ARATH AP-4 complex subunit epsilon OS=Arabidopsis thaliana GN=At1g31730 PE=2 SV=1	GO:0005829(cytosol);GO:0005794(Golgi apparatus);GO:0030117(membrane coat);GO:0009506(plasmodesma);GO:0005488(binding);GO:0006886(intracellular protein transport);GO:0016192(vesicle-mediated transport)	ko04142(Lysosome)	[U] Intracellular trafficking, secretion, and vesicular transport	At1g31730	3.5	468-484	N
aly-MIR169d-p5_2ss6TG17TA	TTTTAGCAACAAATCTAA	comp7792_c0	sp|P47927|AP2_ARATH Floral homeotic protein APETALA 2 OS=Arabidopsis thaliana GN=AP2 PE=1 SV=1	GO:0005634(nucleus);GO:0003677(DNA binding);GO:0003700(sequence-specific DNA binding transcription factor activity);GO:0030154(cell differentiation);GO:0010073(meristem maintenance);GO:0048316(seed development);GO:0010093(specification of floral organ identity)	-	-	AP2	4	2296-2313	N
aly-MIR169d-p5_2ss6TG17TA	TTTTAGCAACAAATCTAA	comp78123_c0	-	-	-	-	-	3.5	221-238	N
aly-MIR169d-p5_2ss6TG17TA	TTTTAGCAACAAATCTAA	comp78272_c0	-	-	-	-	-	4	331-347	N
aly-MIR169d-p5_2ss6TG17TA	TTTTAGCAACAAATCTAA	comp8447_c0	sp|Q8NB78|KDM1B_HUMAN Lysine-specific histone demethylase 1B OS=Homo sapiens GN=KDM1B PE=1 SV=3	GO:0005634(nucleus);GO:0034648(histone demethylase activity (H3-dimethyl-K4 specific));GO:0034649(histone demethylase activity (H3-monomethyl-K4 specific));GO:0016491(oxidoreductase activity);GO:0008270(zinc ion binding);GO:0007275(multicellular organismal development);GO:0044030(regulation of DNA methylation);GO:0006349(regulation of gene expression by genetic imprinting);GO:0006355(regulation o…	-	[Q] Secondary metabolites biosynthesis, transport and catabolism	KDM1B	3	73-90	N
aly-MIR169d-p5_2ss6TG17TA	TTTTAGCAACAAATCTAA	comp9504_c0	sp|Q9FL07|ATL46_ARATH RING-H2 finger protein ATL46 OS=Arabidopsis thaliana GN=ATL46 PE=2 SV=1	GO:0016021(integral to membrane);GO:0008270(zinc ion binding)	-	[O] Posttranslational modification, protein turnover, chaperones	ATL46	4	905-921	N
aly-MIR833-p5_2ss14CT17CA	AAAAGAAAAGGAGTAGAT	comp103714_c0	-	-	-	-	-	4	148-166	N
aly-MIR833-p5_2ss14CT17CA	AAAAGAAAAGGAGTAGAT	comp10918_c0	sp|Q9LF61|XPT_ARATH Xylulose 5-phosphate/phosphate translocator, chloroplastic OS=Arabidopsis thaliana GN=XPT PE=2 SV=1	GO:0031969(chloroplast membrane);GO:0016021(integral to membrane);GO:0015120(phosphoglycerate transmembrane transporter activity);GO:0071917(triose-phosphate transmembrane transporter activity)	-	[G] Carbohydrate transport and metabolism ;[E] Amino acid transport and metabolism	XPT	4	1444-1461	N
aly-MIR833-p5_2ss14CT17CA	AAAAGAAAAGGAGTAGAT	comp10953_c0	-	-	-	[S] Function unknown	-	3.5	1862-1879	N
aly-MIR833-p5_2ss14CT17CA	AAAAGAAAAGGAGTAGAT	comp11055_c0	-	-	-	-	-	4	1040-1057	N
aly-MIR833-p5_2ss14CT17CA	AAAAGAAAAGGAGTAGAT	comp11105_c0	sp|Q9XIG1|U80B1_ARATH Sterol 3-beta-glucosyltransferase UGT80B1 OS=Arabidopsis thaliana GN=UGT80B1 PE=2 SV=1	-	-	[G] Carbohydrate transport and metabolism ;[C] Energy production and conversion	UGT80B1	4	1256-1273	N
aly-MIR833-p5_2ss14CT17CA	AAAAGAAAAGGAGTAGAT	comp11163_c0	-	-	-	[G] Carbohydrate transport and metabolism	-	4	1523-1539	N
aly-MIR833-p5_2ss14CT17CA	AAAAGAAAAGGAGTAGAT	comp11172_c0	-	-	-	-	-	4	1344-1360	N
aly-MIR833-p5_2ss14CT17CA	AAAAGAAAAGGAGTAGAT	comp112244_c0	-	-	-	-	-	4	290-307	N
aly-MIR833-p5_2ss14CT17CA	AAAAGAAAAGGAGTAGAT	comp11235_c0	sp|P98205|ALA2_ARATH Phospholipid-transporting ATPase 2 OS=Arabidopsis thaliana GN=ALA2 PE=1 SV=1	GO:0005789(endoplasmic reticulum membrane);GO:0016021(integral to membrane);GO:0031902(late endosome membrane);GO:0009506(plasmodesma);GO:0005524(ATP binding);GO:0015662(ATPase activity, coupled to transmembrane movement of ions, phosphorylative mechanism);GO:0000287(magnesium ion binding);GO:0004012(phospholipid-translocating ATPase activity);GO:0006754(ATP biosynthetic process)	-	[R] General function prediction only	ALA2	3	1855-1871	N
aly-MIR833-p5_2ss14CT17CA	AAAAGAAAAGGAGTAGAT	comp11258_c0	sp|Q56XP9|ERFL1_ARATH Ethylene-responsive transcription factor-like protein At4g13040 OS=Arabidopsis thaliana GN=At4g13040 PE=2 SV=2	GO:0005634(nucleus);GO:0003677(DNA binding);GO:0003700(sequence-specific DNA binding transcription factor activity);GO:0009873(ethylene mediated signaling pathway)	-	-	At4g13040	4	1075-1092	N
aly-MIR833-p5_2ss14CT17CA	AAAAGAAAAGGAGTAGAT	comp114698_c0	-	-	-	-	-	4	252-270	N
aly-MIR833-p5_2ss14CT17CA	AAAAGAAAAGGAGTAGAT	comp115167_c0	-	-	-	-	-	4	202-220	N
aly-MIR833-p5_2ss14CT17CA	AAAAGAAAAGGAGTAGAT	comp11671_c1	sp|Q6PQJ9|5BPOR_DIGLA 3-oxo-Delta(4,5)-steroid 5-beta-reductase OS=Digitalis lanata PE=1 SV=1	-	-	-	-	4	241-259	N
aly-MIR833-p5_2ss14CT17CA	AAAAGAAAAGGAGTAGAT	comp11723_c1	sp|Q9FGR0|CPSF1_ARATH Cleavage and polyadenylation specificity factor subunit 1 OS=Arabidopsis thaliana GN=CPSF160 PE=1 SV=2	GO:0005829(cytosol);GO:0005634(nucleus);GO:0005515(protein binding);GO:0003723(RNA binding);GO:0006397(mRNA processing)	-	[A] RNA processing and modification	CPSF160	3.5	489-505	N
aly-MIR833-p5_2ss14CT17CA	AAAAGAAAAGGAGTAGAT	comp11907_c0	sp|Q8RWB8|UPL6_ARATH E3 ubiquitin-protein ligase UPL6 OS=Arabidopsis thaliana GN=UPL6 PE=2 SV=1	GO:0005622(intracellular);GO:0016881(acid-amino acid ligase activity);GO:0006464(protein modification process)	ko04120(Ubiquitin mediated proteolysis)	[O] Posttranslational modification, protein turnover, chaperones	UPL6	3.5	126-143	N
aly-MIR833-p5_2ss14CT17CA	AAAAGAAAAGGAGTAGAT	comp12047_c0	-	-	-	-	-	3.5	1245-1262	N
aly-MIR833-p5_2ss14CT17CA	AAAAGAAAAGGAGTAGAT	comp12457_c0	-	-	-	-	-	4	253-269	N
aly-MIR833-p5_2ss14CT17CA	AAAAGAAAAGGAGTAGAT	comp12572_c0	-	-	-	-	-	3	103-120	N
aly-MIR833-p5_2ss14CT17CA	AAAAGAAAAGGAGTAGAT	comp12912_c0	sp|Q9FIT7|PP442_ARATH Pentatricopeptide repeat-containing protein At5g61990, mitochondrial OS=Arabidopsis thaliana GN=At5g61990 PE=2 SV=1	GO:0005739(mitochondrion);GO:0005488(binding)	-	[R] General function prediction only	At5g61990	3.5	205-222	N
aly-MIR833-p5_2ss14CT17CA	AAAAGAAAAGGAGTAGAT	comp12951_c0	-	-	-	[S] Function unknown	-	4	1132-1148	N
aly-MIR833-p5_2ss14CT17CA	AAAAGAAAAGGAGTAGAT	comp12984_c0	sp|Q38946|DHE2_ARATH Glutamate dehydrogenase 2 OS=Arabidopsis thaliana GN=GDH2 PE=1 SV=1	GO:0005739(mitochondrion);GO:0005774(vacuolar membrane);GO:0005524(ATP binding);GO:0050897(cobalt ion binding);GO:0005507(copper ion binding);GO:0004352(glutamate dehydrogenase (NAD+) activity);GO:0004353(glutamate dehydrogenase [NAD(P)+] activity);GO:0008270(zinc ion binding);GO:0006520(cellular amino acid metabolic process);GO:0046686(response to cadmium ion);GO:0009651(response to salt stress)	ko00250(Alanine, aspartate and glutamate metabolism);ko00330(Arginine and proline metabolism);ko00471(D-Glutamine and D-glutamate metabolism);ko00910(Nitrogen metabolism);ko04964(Proximal tubule bicarbonate reclamation)	[E] Amino acid transport and metabolism	GDH2	4	369-386	N
aly-MIR833-p5_2ss14CT17CA	AAAAGAAAAGGAGTAGAT	comp13058_c1	sp|Q6NYY9|VMP1_DANRE Vacuole membrane protein 1 OS=Danio rerio GN=vmp1 PE=2 SV=1	GO:0005783(endoplasmic reticulum);GO:0033116(endoplasmic reticulum-Golgi intermediate compartment membrane);GO:0016021(integral to membrane);GO:0005886(plasma membrane);GO:0005774(vacuolar membrane)	-	[R] General function prediction only	vmp1	4	90-108	N
aly-MIR833-p5_2ss14CT17CA	AAAAGAAAAGGAGTAGAT	comp13396_c0	sp|O80327|TLP1_PYRPY Thaumatin-like protein 1 OS=Pyrus pyrifolia GN=TL1 PE=1 SV=1	GO:0005576(extracellular region)	-	-	TL1	3	38-55	N
aly-MIR833-p5_2ss14CT17CA	AAAAGAAAAGGAGTAGAT	comp13433_c0	-	-	-	-	-	4	33-50	N
aly-MIR833-p5_2ss14CT17CA	AAAAGAAAAGGAGTAGAT	comp13831_c0	sp|Q550L8|IFKB_DICDI Probable serine/threonine-protein kinase ifkB OS=Dictyostelium discoideum GN=ifkB PE=2 SV=1	GO:0005622(intracellular);GO:0004812(aminoacyl-tRNA ligase activity);GO:0005524(ATP binding);GO:0004694(eukaryotic translation initiation factor 2alpha kinase activity);GO:0016337(cell-cell adhesion);GO:0031589(cell-substrate adhesion)	ko00270(Cysteine and methionine metabolism)	-	ifkB	4	735-753	N
aly-MIR833-p5_2ss14CT17CA	AAAAGAAAAGGAGTAGAT	comp14133_c0	sp|Q40374|PR1_MEDTR Pathogenesis-related protein PR-1 OS=Medicago truncatula GN=PR-1 PE=2 SV=1	GO:0005576(extracellular region);GO:0006952(defense response);GO:0009607(response to biotic stimulus)	-	[S] Function unknown	PR-1	4	76-93	N
aly-MIR833-p5_2ss14CT17CA	AAAAGAAAAGGAGTAGAT	comp14277_c0	sp|Q8H1F2|RGS1_ARATH Regulator of G-protein signaling 1 OS=Arabidopsis thaliana GN=RGS1 PE=1 SV=1	-	-	-	RGS1	4	211-227	N
aly-MIR833-p5_2ss14CT17CA	AAAAGAAAAGGAGTAGAT	comp14408_c0	sp|P0C8L4|Y4648_ARATH Uncharacterized protein At4g26485 OS=Arabidopsis thaliana GN=At4g26485 PE=4 SV=1	-	-	[S] Function unknown	At4g26485	3.5	70-86	N
aly-MIR833-p5_2ss14CT17CA	AAAAGAAAAGGAGTAGAT	comp14550_c0	-	-	-	-	-	4	720-737	N
aly-MIR833-p5_2ss14CT17CA	AAAAGAAAAGGAGTAGAT	comp14571_c0	sp|P42696|RBM34_HUMAN RNA-binding protein 34 OS=Homo sapiens GN=RBM34 PE=1 SV=2	GO:0005730(nucleolus);GO:0000166(nucleotide binding);GO:0003723(RNA binding)	-	[R] General function prediction only	RBM34	4	1872-1890	N
aly-MIR833-p5_2ss14CT17CA	AAAAGAAAAGGAGTAGAT	comp14706_c0	sp|Q9FNI7|CSLA2_ARATH Glucomannan 4-beta-mannosyltransferase 2 OS=Arabidopsis thaliana GN=CSLA2 PE=2 SV=1	GO:0000139(Golgi membrane);GO:0016021(integral to membrane);GO:0047259(glucomannan 4-beta-mannosyltransferase activity);GO:0051753(mannan synthase activity);GO:0007047(cellular cell wall organization)	-	-	CSLA2	4	263-281	N
aly-MIR833-p5_2ss14CT17CA	AAAAGAAAAGGAGTAGAT	comp147535_c0	-	-	-	-	-	3.5	405-422	N
aly-MIR833-p5_2ss14CT17CA	AAAAGAAAAGGAGTAGAT	comp14794_c0	-	-	-	-	-	4	1392-1409	N
aly-MIR833-p5_2ss14CT17CA	AAAAGAAAAGGAGTAGAT	comp15154_c0	-	-	-	-	-	4	1273-1290	N
aly-MIR833-p5_2ss14CT17CA	AAAAGAAAAGGAGTAGAT	comp15192_c0	sp|Q9LPG6|RHM2_ARATH Probable rhamnose biosynthetic enzyme 2 OS=Arabidopsis thaliana GN=RHM2 PE=1 SV=1	GO:0005829(cytosol);GO:0005625(soluble fraction);GO:0050662(coenzyme binding);GO:0008831(dTDP-4-dehydrorhamnose reductase activity);GO:0008460(dTDP-glucose 4,6-dehydratase activity);GO:0010489(UDP-4-keto-6-deoxy-glucose-3,5-epimerase activity);GO:0010490(UDP-4-keto-rhamnose-4-keto-reductase activity);GO:0050377(UDP-glucose 4,6-dehydratase activity);GO:0010280(UDP-L-rhamnose synthase activity);GO:…	ko00520(Amino sugar and nucleotide sugar metabolism)	[G] Carbohydrate transport and metabolism	RHM2	4	316-332	N
aly-MIR833-p5_2ss14CT17CA	AAAAGAAAAGGAGTAGAT	comp15376_c0	sp|O22466|MSI1_SOLLC WD-40 repeat-containing protein MSI1 OS=Solanum lycopersicum GN=MSI1 PE=2 SV=1	GO:0005634(nucleus)	-	[B] Chromatin structure and dynamics	MSI1	2.5	1796-1812	N
aly-MIR833-p5_2ss14CT17CA	AAAAGAAAAGGAGTAGAT	comp15393_c0	sp|Q66JF3|MKNK1_XENTR MAP kinase-interacting serine/threonine-protein kinase 1 OS=Xenopus tropicalis GN=mknk1 PE=2 SV=1	GO:0005524(ATP binding);GO:0004674(protein serine/threonine kinase activity);GO:0006417(regulation of translation)	-	-	mknk1	4	1606-1622	N
aly-MIR833-p5_2ss14CT17CA	AAAAGAAAAGGAGTAGAT	comp15404_c0	sp|Q7T0Q5|NOL10_XENLA Nucleolar protein 10 OS=Xenopus laevis GN=nol10 PE=2 SV=1	GO:0005730(nucleolus)	-	[R] General function prediction only	nol10	3.5	64-81	N
aly-MIR833-p5_2ss14CT17CA	AAAAGAAAAGGAGTAGAT	comp15407_c0	sp|Q944C1|PLCD4_ARATH Phosphoinositide phospholipase C 4 OS=Arabidopsis thaliana GN=PLC4 PE=2 SV=2	GO:0005829(cytosol);GO:0005886(plasma membrane);GO:0005509(calcium ion binding);GO:0004435(phosphatidylinositol phospholipase C activity);GO:0004871(signal transducer activity);GO:0035556(intracellular signal transduction);GO:0016042(lipid catabolic process)	ko00562(Inositol phosphate metabolism);ko04020(Calcium signaling pathway);ko04070(Phosphatidylinositol signaling system)	[T] Signal transduction mechanisms	PLC4	4	1504-1521	N
aly-MIR833-p5_2ss14CT17CA	AAAAGAAAAGGAGTAGAT	comp15504_c0	sp|Q945K7|IDH5_ARATH Isocitrate dehydrogenase [NAD] catalytic subunit 5, mitochondrial OS=Arabidopsis thaliana GN=IDH5 PE=1 SV=1	GO:0009507(chloroplast);GO:0005739(mitochondrion);GO:0005524(ATP binding);GO:0004449(isocitrate dehydrogenase (NAD+) activity);GO:0000287(magnesium ion binding);GO:0051287(NAD binding);GO:0008270(zinc ion binding);GO:0006102(isocitrate metabolic process);GO:0006099(tricarboxylic acid cycle)	ko00020(Citrate cycle (TCA cycle))	[E] Amino acid transport and metabolism	IDH5	4	273-290	N
aly-MIR833-p5_2ss14CT17CA	AAAAGAAAAGGAGTAGAT	comp15526_c0	-	-	-	-	-	4	352-368	N
aly-MIR833-p5_2ss14CT17CA	AAAAGAAAAGGAGTAGAT	comp15667_c0	-	-	-	-	-	3.5	155-173	N
aly-MIR833-p5_2ss14CT17CA	AAAAGAAAAGGAGTAGAT	comp15674_c0	-	-	-	-	-	3.5	549-567	N
aly-MIR833-p5_2ss14CT17CA	AAAAGAAAAGGAGTAGAT	comp15677_c1	sp|Q94AS9|CNGC4_ARATH Cyclic nucleotide-gated ion channel 4 OS=Arabidopsis thaliana GN=CNGC4 PE=2 SV=2	GO:0016021(integral to membrane);GO:0005886(plasma membrane);GO:0005516(calmodulin binding);GO:0030552(cAMP binding);GO:0008324(cation transmembrane transporter activity);GO:0030553(cGMP binding);GO:0005216(ion channel activity);GO:0009626(plant-type hypersensitive response)	ko04626(Plant-pathogen interaction)	[P] Inorganic ion transport and metabolism ;[T] Signal transduction mechanisms	CNGC4	4	1796-1812	N
aly-MIR833-p5_2ss14CT17CA	AAAAGAAAAGGAGTAGAT	comp15704_c0	-	-	-	-	-	4	904-920	N
aly-MIR833-p5_2ss14CT17CA	AAAAGAAAAGGAGTAGAT	comp15720_c0	-	-	-	-	-	3	852-869	N
aly-MIR833-p5_2ss14CT17CA	AAAAGAAAAGGAGTAGAT	comp15744_c0	sp|Q9FY75|POT7_ARATH Potassium transporter 7 OS=Arabidopsis thaliana GN=POT7 PE=1 SV=2	GO:0016021(integral to membrane);GO:0000325(plant-type vacuole);GO:0005886(plasma membrane);GO:0005774(vacuolar membrane);GO:0015079(potassium ion transmembrane transporter activity)	-	-	POT7	3.5	2716-2733	N
aly-MIR833-p5_2ss14CT17CA	AAAAGAAAAGGAGTAGAT	comp15843_c0	sp|Q08733|PIP13_ARATH Aquaporin PIP1-3 OS=Arabidopsis thaliana GN=PIP1-3 PE=1 SV=1	GO:0009507(chloroplast);GO:0016021(integral to membrane);GO:0005886(plasma membrane);GO:0015250(water channel activity);GO:0009414(response to water deprivation)	-	[G] Carbohydrate transport and metabolism	PIP1-3	3	1032-1048	N
aly-MIR833-p5_2ss14CT17CA	AAAAGAAAAGGAGTAGAT	comp15898_c0	-	-	-	-	-	4	348-365	N
aly-MIR833-p5_2ss14CT17CA	AAAAGAAAAGGAGTAGAT	comp16052_c0	-	-	-	-	-	3	165-183	N
aly-MIR833-p5_2ss14CT17CA	AAAAGAAAAGGAGTAGAT	comp16276_c0	sp|P48495|TPIS_PETHY Triosephosphate isomerase, cytosolic OS=Petunia hybrida GN=TPIP1 PE=2 SV=1	GO:0005737(cytoplasm);GO:0004807(triose-phosphate isomerase activity);GO:0006094(gluconeogenesis);GO:0006096(glycolysis);GO:0006098(pentose-phosphate shunt)	ko00010(Glycolysis / Gluconeogenesis);ko00051(Fructose and mannose metabolism);ko00562(Inositol phosphate metabolism);ko00710(Carbon fixation in photosynthetic organisms)	[G] Carbohydrate transport and metabolism	TPIP1	4	895-912	N
aly-MIR833-p5_2ss14CT17CA	AAAAGAAAAGGAGTAGAT	comp16380_c0	sp|Q8GYB1|NUD15_ARATH Nudix hydrolase 15, mitochondrial OS=Arabidopsis thaliana GN=NUDT15 PE=1 SV=2	GO:0005739(mitochondrion);GO:0010945(CoA pyrophosphatase activity);GO:0046872(metal ion binding)	-	[L] Replication, recombination and repair	NUDT15	4	817-834	N
aly-MIR833-p5_2ss14CT17CA	AAAAGAAAAGGAGTAGAT	comp16429_c0	sp|Q9XG98|KPRS1_SPIOL Ribose-phosphate pyrophosphokinase 1 OS=Spinacia oleracea GN=PRS1 PE=1 SV=1	GO:0005524(ATP binding);GO:0016301(kinase activity);GO:0000287(magnesium ion binding);GO:0004749(ribose phosphate diphosphokinase activity);GO:0009116(nucleoside metabolic process);GO:0009156(ribonucleoside monophosphate biosynthetic process)	ko00030(Pentose phosphate pathway);ko00230(Purine metabolism)	[F] Nucleotide transport and metabolism ;[E] Amino acid transport and metabolism	PRS1	4	617-634	N
aly-MIR833-p5_2ss14CT17CA	AAAAGAAAAGGAGTAGAT	comp16470_c0	sp|Q9LI84|CML16_ARATH Probable calcium-binding protein CML16 OS=Arabidopsis thaliana GN=CML16 PE=2 SV=2	GO:0005509(calcium ion binding)	-	[T] Signal transduction mechanisms	CML16	4	582-598	N
aly-MIR833-p5_2ss14CT17CA	AAAAGAAAAGGAGTAGAT	comp16525_c0	sp|Q67W65|TAF1_ORYSJ Transcription initiation factor TFIID subunit 1 OS=Oryza sativa subsp. japonica GN=TAF1 PE=2 SV=1	GO:0005634(nucleus);GO:0003676(nucleic acid binding);GO:0008270(zinc ion binding);GO:0016568(chromatin modification);GO:0006355(regulation of transcription, DNA-dependent);GO:0006351(transcription, DNA-dependent)	ko03022(Basal transcription factors)	[K] Transcription	TAF1	4	19-35	N
aly-MIR833-p5_2ss14CT17CA	AAAAGAAAAGGAGTAGAT	comp16561_c0	sp|P41379|IF4A2_NICPL Eukaryotic initiation factor 4A-2 OS=Nicotiana plumbaginifolia PE=1 SV=1	GO:0005524(ATP binding);GO:0008026(ATP-dependent helicase activity);GO:0003743(translation initiation factor activity)	-	[J] Translation, ribosomal structure and biogenesis	-	4	1582-1600	N
aly-MIR833-p5_2ss14CT17CA	AAAAGAAAAGGAGTAGAT	comp16654_c0	sp|P46690|GASA4_ARATH Gibberellin-regulated protein 4 OS=Arabidopsis thaliana GN=GASA4 PE=1 SV=2	GO:0005576(extracellular region);GO:0045454(cell redox homeostasis);GO:0009740(gibberellic acid mediated signaling pathway)	-	-	GASA4	3.5	11-28	N
aly-MIR833-p5_2ss14CT17CA	AAAAGAAAAGGAGTAGAT	comp16745_c0	sp|Q9LZX4|FLA10_ARATH Fasciclin-like arabinogalactan protein 10 OS=Arabidopsis thaliana GN=FLA10 PE=1 SV=1	GO:0046658(anchored to plasma membrane)	-	-	FLA10	4	1310-1327	N
aly-MIR833-p5_2ss14CT17CA	AAAAGAAAAGGAGTAGAT	comp16822_c0	sp|Q8L999|BPC6_ARATH Protein BASIC PENTACYSTEINE6 OS=Arabidopsis thaliana GN=BPC6 PE=1 SV=1	GO:0005730(nucleolus);GO:0003677(DNA binding);GO:0042803(protein homodimerization activity);GO:0003700(sequence-specific DNA binding transcription factor activity)	-	-	BPC6	4	1485-1502	N
aly-MIR833-p5_2ss14CT17CA	AAAAGAAAAGGAGTAGAT	comp16829_c0	-	-	-	-	-	4	21-39	N
aly-MIR833-p5_2ss14CT17CA	AAAAGAAAAGGAGTAGAT	comp16886_c0	sp|Q9FIA1|GDL87_ARATH GDSL esterase/lipase At5g55050 OS=Arabidopsis thaliana GN=At5g55050 PE=2 SV=1	GO:0005576(extracellular region);GO:0016298(lipase activity);GO:0016042(lipid catabolic process)	-	-	At5g55050	4	130-147	N
aly-MIR833-p5_2ss14CT17CA	AAAAGAAAAGGAGTAGAT	comp16975_c0	sp|Q9BBQ8|PSBB_LOTJA Photosystem II CP47 chlorophyll apoprotein OS=Lotus japonicus GN=psbB PE=3 SV=1	GO:0009535(chloroplast thylakoid membrane);GO:0016021(integral to membrane);GO:0009523(photosystem II);GO:0016168(chlorophyll binding);GO:0009767(photosynthetic electron transport chain);GO:0018298(protein-chromophore linkage);GO:0006810(transport)	ko00195(Photosynthesis)	-	psbB	3.5	1525-1542	N
aly-MIR833-p5_2ss14CT17CA	AAAAGAAAAGGAGTAGAT	comp16986_c0	sp|Q9FMX0|SODF3_ARATH Superoxide dismutase [Fe] 3, chloroplastic OS=Arabidopsis thaliana GN=FSD3 PE=1 SV=1	-	ko04146(Peroxisome);ko05016(Huntington's disease)	[P] Inorganic ion transport and metabolism	FSD3	4	962-978	N
aly-MIR833-p5_2ss14CT17CA	AAAAGAAAAGGAGTAGAT	comp17044_c0	sp|Q00081|GLGL1_SOLTU Glucose-1-phosphate adenylyltransferase large subunit 1 (Fragment) OS=Solanum tuberosum GN=AGPS1 PE=2 SV=1	GO:0009501(amyloplast);GO:0009507(chloroplast);GO:0005524(ATP binding);GO:0008878(glucose-1-phosphate adenylyltransferase activity);GO:0005978(glycogen biosynthetic process);GO:0019252(starch biosynthetic process)	ko00500(Starch and sucrose metabolism);ko00520(Amino sugar and nucleotide sugar metabolism)	[M] Cell wall/membrane/envelope biogenesis	AGPS1	4	153-170	N
aly-MIR833-p5_2ss14CT17CA	AAAAGAAAAGGAGTAGAT	comp17124_c0	-	-	-	[U] Intracellular trafficking, secretion, and vesicular transport	-	3.5	917-934	N
aly-MIR833-p5_2ss14CT17CA	AAAAGAAAAGGAGTAGAT	comp17421_c0	sp|P18160|SPLA_DICDI Dual specificity protein kinase splA OS=Dictyostelium discoideum GN=splA PE=1 SV=3	GO:0005524(ATP binding);GO:0004715(non-membrane spanning protein tyrosine kinase activity);GO:0004712(protein serine/threonine/tyrosine kinase activity);GO:0030587(sorocarp development);GO:0030435(sporulation resulting in formation of a cellular spore)	ko04010(MAPK signaling pathway);ko04530(Tight junction)	[T] Signal transduction mechanisms	splA	2.5	1585-1602	N
aly-MIR833-p5_2ss14CT17CA	AAAAGAAAAGGAGTAGAT	comp17484_c0	-	-	-	-	-	4	28-45	N
aly-MIR833-p5_2ss14CT17CA	AAAAGAAAAGGAGTAGAT	comp17520_c0	sp|E0CSI1|MTBC1_VITVI Probable bifunctional methylthioribulose-1-phosphate dehydratase/enolase-phosphatase E1 1 OS=Vitis vinifera GN=VIT_19s0014g02480 PE=2 SV=2	GO:0043715(2,3-diketo-5-methylthiopentyl-1-phosphate enolase activity);GO:0043716(2-hydroxy-3-keto-5-methylthiopentenyl-1-phosphate phosphatase activity);GO:0043874(acireductone synthase activity);GO:0000287(magnesium ion binding);GO:0046570(methylthioribulose 1-phosphate dehydratase activity);GO:0008967(phosphoglycolate phosphatase activity);GO:0019509(L-methionine salvage from methylthioadenosi…	ko00270(Cysteine and methionine metabolism)	[G] Carbohydrate transport and metabolism	VIT_19s0014g02480	3.5	1926-1944	N
aly-MIR833-p5_2ss14CT17CA	AAAAGAAAAGGAGTAGAT	comp17586_c0	-	-	-	[I] Lipid transport and metabolism	-	4	692-709	N
aly-MIR833-p5_2ss14CT17CA	AAAAGAAAAGGAGTAGAT	comp17846_c0	-	-	ko04020(Calcium signaling pathway);ko04070(Phosphatidylinositol signaling system);ko04114(Oocyte meiosis);ko04270(Vascular smooth muscle contraction);ko04626(Plant-pathogen interaction);ko04720(Long-term potentiation);ko04722(Neurotrophin signaling pathway);ko04740(Olfactory transduction);ko04744(Phototransduction);ko04745(Phototransduction - fly);ko04910(Insulin signaling pathway);ko04912(GnRH s…	-	-	4	2320-2337	N
aly-MIR833-p5_2ss14CT17CA	AAAAGAAAAGGAGTAGAT	comp17982_c1	sp|Q2PCF1|PDR2_NICPL Pleiotropic drug resistance protein 2 OS=Nicotiana plumbaginifolia GN=PDR2 PE=2 SV=1	GO:0016021(integral to membrane);GO:0005524(ATP binding);GO:0016887(ATPase activity);GO:0006810(transport)	-	[Q] Secondary metabolites biosynthesis, transport and catabolism	PDR2	4	251-267	N
aly-MIR833-p5_2ss14CT17CA	AAAAGAAAAGGAGTAGAT	comp18014_c0	-	-	-	[O] Posttranslational modification, protein turnover, chaperones	-	3.5	1194-1211	N
aly-MIR833-p5_2ss14CT17CA	AAAAGAAAAGGAGTAGAT	comp18441_c0	sp|Q4KLF5|BT3L4_XENLA Transcription factor BTF3 homolog 4 OS=Xenopus laevis GN=btf3l4 PE=2 SV=1	-	-	[K] Transcription	btf3l4	4	703-720	N
aly-MIR833-p5_2ss14CT17CA	AAAAGAAAAGGAGTAGAT	comp18443_c1	sp|Q9SC19|UPTG1_SOLTU Alpha-1,4-glucan-protein synthase [UDP-forming] 1 OS=Solanum tuberosum GN=UPTG1 PE=1 SV=2	GO:0005618(cell wall);GO:0005576(extracellular region);GO:0005794(Golgi apparatus);GO:0009506(plasmodesma);GO:0008466(glycogenin glucosyltransferase activity);GO:0007047(cellular cell wall organization);GO:0030244(cellulose biosynthetic process)	-	-	UPTG1	4	677-694	N
aly-MIR833-p5_2ss14CT17CA	AAAAGAAAAGGAGTAGAT	comp18491_c0	sp|Q9S7M9|P24B2_ARATH Transmembrane emp24 domain-containing protein p24beta2 OS=Arabidopsis thaliana GN=At3g07680 PE=1 SV=1	-	-	[U] Intracellular trafficking, secretion, and vesicular transport	At3g07680	4	22-39	N
aly-MIR833-p5_2ss14CT17CA	AAAAGAAAAGGAGTAGAT	comp18525_c0	sp|O82256|COL13_ARATH Zinc finger protein CONSTANS-LIKE 13 OS=Arabidopsis thaliana GN=COL13 PE=2 SV=1	GO:0005634(nucleus);GO:0008270(zinc ion binding);GO:0006355(regulation of transcription, DNA-dependent)	-	-	COL13	3.5	83-100	N
aly-MIR833-p5_2ss14CT17CA	AAAAGAAAAGGAGTAGAT	comp18596_c0	-	-	-	-	-	3	435-451	N
aly-MIR833-p5_2ss14CT17CA	AAAAGAAAAGGAGTAGAT	comp18627_c0	sp|P32110|GSTX6_SOYBN Probable glutathione S-transferase OS=Glycine max GN=HSP26-A PE=2 SV=1	GO:0004364(glutathione transferase activity);GO:0006950(response to stress)	ko00480(Glutathione metabolism);ko00980(Metabolism of xenobiotics by cytochrome P450);ko00982(Drug metabolism - cytochrome P450)	[O] Posttranslational modification, protein turnover, chaperones	HSP26-A	3.5	722-740	N
aly-MIR833-p5_2ss14CT17CA	AAAAGAAAAGGAGTAGAT	comp18652_c0	sp|O48921|C97B2_SOYBN Cytochrome P450 97B2, chloroplastic OS=Glycine max GN=CYP97B2 PE=2 SV=1	GO:0031969(chloroplast membrane);GO:0009055(electron carrier activity);GO:0020037(heme binding);GO:0004497(monooxygenase activity);GO:0016705(oxidoreductase activity, acting on paired donors, with incorporation or reduction of molecular oxygen)	ko00590(Arachidonic acid metabolism)	[Q] Secondary metabolites biosynthesis, transport and catabolism ;[I] Lipid transport and metabolism	CYP97B2	4	364-381	N
aly-MIR833-p5_2ss14CT17CA	AAAAGAAAAGGAGTAGAT	comp19092_c0	sp|Q9SCP9|VP371_ARATH Vacuolar protein-sorting-associated protein 37 homolog 1 OS=Arabidopsis thaliana GN=VPS37-1 PE=1 SV=1	GO:0005768(endosome);GO:0015031(protein transport)	ko04144(Endocytosis)	[S] Function unknown	VPS37-1	2.5	1038-1055	N
aly-MIR833-p5_2ss14CT17CA	AAAAGAAAAGGAGTAGAT	comp19217_c0	sp|Q67YI9|EPN2_ARATH Clathrin interactor EPSIN 2 OS=Arabidopsis thaliana GN=EPSIN2 PE=1 SV=1	GO:0030136(clathrin-coated vesicle);GO:0005794(Golgi apparatus);GO:0005886(plasma membrane);GO:0005774(vacuolar membrane);GO:0030276(clathrin binding);GO:0005543(phospholipid binding);GO:0015031(protein transport)	-	-	EPSIN2	3.5	1015-1031	N
aly-MIR833-p5_2ss14CT17CA	AAAAGAAAAGGAGTAGAT	comp19247_c0	sp|P59326|YTHD1_MOUSE YTH domain family protein 1 OS=Mus musculus GN=Ythdf1 PE=2 SV=1	-	-	[R] General function prediction only	Ythdf1	4	2686-2703	N
aly-MIR833-p5_2ss14CT17CA	AAAAGAAAAGGAGTAGAT	comp19460_c0	-	-	-	-	-	3.5	693-709	N
aly-MIR833-p5_2ss14CT17CA	AAAAGAAAAGGAGTAGAT	comp19522_c0	sp|P12301|PSBQ_SPIOL Oxygen-evolving enhancer protein 3, chloroplastic OS=Spinacia oleracea GN=PSBQ PE=1 SV=1	GO:0009535(chloroplast thylakoid membrane);GO:0019898(extrinsic to membrane);GO:0009654(oxygen evolving complex);GO:0005509(calcium ion binding);GO:0015979(photosynthesis)	ko00195(Photosynthesis)	-	PSBQ	4	33-49	N
aly-MIR833-p5_2ss14CT17CA	AAAAGAAAAGGAGTAGAT	comp19604_c0	sp|Q9SK82|U85A1_ARATH UDP-glycosyltransferase 85A1 OS=Arabidopsis thaliana GN=UGT85A1 PE=1 SV=1	GO:0050502(cis-zeatin O-beta-D-glucosyltransferase activity);GO:0050403(trans-zeatin O-beta-D-glucosyltransferase activity)	-	[G] Carbohydrate transport and metabolism ;[C] Energy production and conversion	UGT85A1	4	673-690	N
aly-MIR833-p5_2ss14CT17CA	AAAAGAAAAGGAGTAGAT	comp19612_c0	-	-	-	[T] Signal transduction mechanisms ;[U] Intracellular trafficking, secretion, and vesicular transport	-	4	639-656	N
aly-MIR833-p5_2ss14CT17CA	AAAAGAAAAGGAGTAGAT	comp19657_c0	sp|P08926|RUBA_PEA RuBisCO large subunit-binding protein subunit alpha, chloroplastic OS=Pisum sativum PE=1 SV=2	GO:0009507(chloroplast);GO:0005524(ATP binding);GO:0042026(protein refolding)	ko03018(RNA degradation);ko04940(Type I diabetes mellitus)	[O] Posttranslational modification, protein turnover, chaperones	-	3.5	67-84	N
aly-MIR833-p5_2ss14CT17CA	AAAAGAAAAGGAGTAGAT	comp19692_c0	sp|Q9WV32|ARC1B_MOUSE Actin-related protein 2/3 complex subunit 1B OS=Mus musculus GN=Arpc1b PE=1 SV=4	GO:0005885(Arp2/3 protein complex);GO:0005737(cytoplasm);GO:0003779(actin binding);GO:0030833(regulation of actin filament polymerization)	ko04666(Fc gamma R-mediated phagocytosis);ko04810(Regulation of actin cytoskeleton);ko05100(Bacterial invasion of epithelial cells);ko05130(Pathogenic Escherichia coli infection);ko05131(Shigellosis)	[Z] Cytoskeleton	Arpc1b	3	81-99	N
[truncated: 6,802 more rows]
