# Supplementary material for: A tissue-specific profile of miRNAs and their targets related to paeoniaflorin and monoterpenoids biosynthesis in Paeonia lactiflora Pall. by transcriptome, small RNAs and degradome sequencing
Source: PLoS One. 2023 Jan 26;18(1):e0279992. doi: 10.1371/journal.pone.0279992 (PMC9879538; doi:10.1371/journal.pone.0279992)
Supplement: S8 Table — (XLSX) [file pone.0279992.s008.xlsx]

## Sheet: Sheet1
GO_ID	GO_Term	function	S gene number	TS gene number	B gene number	TB gene number	Pvalue of Fisher's Exact Test
GO:0009734	auxin mediated signaling pathway	biological_process	11	390	26	2594	0.000705349
GO:0003743	translation initiation factor activity	molecular_function	9	390	21	2594	0.00195844
GO:0003677	DNA binding	molecular_function	54	390	266	2594	0.00878781
GO:0050662	coenzyme binding	molecular_function	5	390	10	2594	0.00982744
GO:0016070	RNA metabolic process	biological_process	3	390	4	2594	0.0119922
GO:0044237	cellular metabolic process	biological_process	3	390	4	2594	0.0119922
GO:0050378	UDP-glucuronate 4-epimerase activity	molecular_function	3	390	4	2594	0.0119922
GO:0004197	cysteine-type endopeptidase activity	molecular_function	4	390	8	2594	0.0213379
GO:0000236	mitotic prometaphase	biological_process	2	390	2	2594	0.0225549
GO:0004645	phosphorylase activity	molecular_function	2	390	2	2594	0.0225549
GO:0007079	mitotic chromosome movement towards spindle pole	biological_process	2	390	2	2594	0.0225549
GO:0007080	mitotic metaphase plate congression	biological_process	2	390	2	2594	0.0225549
GO:0007596	blood coagulation	biological_process	2	390	2	2594	0.0225549
GO:0010019	chloroplast-nucleus signaling pathway	biological_process	2	390	2	2594	0.0225549
GO:0010025	wax biosynthetic process	biological_process	2	390	2	2594	0.0225549
GO:0010086	embryonic root morphogenesis	biological_process	2	390	2	2594	0.0225549
GO:0010311	lateral root formation	biological_process	2	390	2	2594	0.0225549
GO:0019899	enzyme binding	molecular_function	2	390	2	2594	0.0225549
GO:0031640	killing of cells of other organism	biological_process	2	390	2	2594	0.0225549
GO:0045860	positive regulation of protein kinase activity	biological_process	2	390	2	2594	0.0225549
GO:0048830	adventitious root development	biological_process	2	390	2	2594	0.0225549
GO:0051382	kinetochore assembly	biological_process	2	390	2	2594	0.0225549
GO:0007275	multicellular organismal development	biological_process	10	390	34	2594	0.0235351
GO:0004222	metalloendopeptidase activity	molecular_function	5	390	12	2594	0.0238531
GO:0030154	cell differentiation	biological_process	8	390	25	2594	0.0251775
GO:0005768	endosome	cellular_component	3	390	5	2594	0.0266494
GO:0019005	SCF ubiquitin ligase complex	cellular_component	3	390	5	2594	0.0266494
GO:0043234	protein complex	cellular_component	3	390	5	2594	0.0266494
GO:0031224	intrinsic to membrane	cellular_component	5	390	13	2594	0.0340952
GO:0009408	response to heat	biological_process	7	390	22	2594	0.0365971
GO:0006351	transcription, DNA-dependent	biological_process	42	390	215	2594	0.0368169
GO:0005730	nucleolus	cellular_component	19	390	84	2594	0.0392655
GO:0010286	heat acclimation	biological_process	3	390	6	2594	0.0474264
GO:0015935	small ribosomal subunit	cellular_component	3	390	6	2594	0.0474264
GO:0017111	nucleoside-triphosphatase activity	molecular_function	6	390	19	2594	0.0535497
GO:0005783	endoplasmic reticulum	cellular_component	8	390	29	2594	0.0582051
GO:0000822	inositol hexakisphosphate binding	molecular_function	2	390	3	2594	0.0609123
GO:0002237	response to molecule of bacterial origin	biological_process	2	390	3	2594	0.0609123
GO:0004462	lactoylglutathione lyase activity	molecular_function	2	390	3	2594	0.0609123
GO:0005689	U12-type spliceosomal complex	cellular_component	2	390	3	2594	0.0609123
GO:0005720	nuclear heterochromatin	cellular_component	2	390	3	2594	0.0609123
GO:0006623	protein targeting to vacuole	biological_process	2	390	3	2594	0.0609123
GO:0008810	cellulase activity	molecular_function	2	390	3	2594	0.0609123
GO:0009809	lignin biosynthetic process	biological_process	2	390	3	2594	0.0609123
GO:0010011	auxin binding	molecular_function	2	390	3	2594	0.0609123
GO:0010072	primary shoot apical meristem specification	biological_process	2	390	3	2594	0.0609123
GO:0010093	specification of floral organ identity	biological_process	2	390	3	2594	0.0609123
GO:0032982	myosin filament	cellular_component	2	390	3	2594	0.0609123
GO:0035197	siRNA binding	molecular_function	2	390	3	2594	0.0609123
GO:0048316	seed development	biological_process	2	390	3	2594	0.0609123
GO:0005773	vacuole	cellular_component	8	390	30	2594	0.0694116
GO:0009742	brassinosteroid mediated signaling pathway	biological_process	4	390	11	2594	0.0695268
GO:0000166	nucleotide binding	molecular_function	12	390	51	2594	0.0704056
GO:0006508	proteolysis	biological_process	12	390	51	2594	0.0704056
GO:0032580	Golgi cisterna membrane	cellular_component	3	390	7	2594	0.0739315
GO:0043621	protein self-association	molecular_function	3	390	7	2594	0.0739315
GO:0004888	transmembrane signaling receptor activity	molecular_function	5	390	16	2594	0.0790676
GO:0007018	microtubule-based movement	biological_process	5	390	16	2594	0.0790676
GO:0006334	nucleosome assembly	biological_process	4	390	12	2594	0.0923637
GO:0003735	structural constituent of ribosome	molecular_function	11	390	48	2594	0.0947955
GO:0006412	translation	biological_process	10	390	43	2594	0.100022
GO:0005525	GTP binding	molecular_function	12	390	54	2594	0.100449
GO:0015031	protein transport	biological_process	13	390	60	2594	0.105125
GO:0008289	lipid binding	molecular_function	3	390	8	2594	0.105488
GO:0000089	mitotic metaphase	biological_process	2	390	4	2594	0.109832
GO:0000777	condensed chromosome kinetochore	cellular_component	2	390	4	2594	0.109832
GO:0006629	lipid metabolic process	biological_process	2	390	4	2594	0.109832
GO:0009616	virus induced gene silencing	biological_process	2	390	4	2594	0.109832
GO:0009813	flavonoid biosynthetic process	biological_process	2	390	4	2594	0.109832
GO:0009825	multidimensional cell growth	biological_process	2	390	4	2594	0.109832
GO:0010181	FMN binding	molecular_function	2	390	4	2594	0.109832
GO:0016602	CCAAT-binding factor complex	cellular_component	2	390	4	2594	0.109832
GO:0030245	cellulose catabolic process	biological_process	2	390	4	2594	0.109832
GO:0043515	kinetochore binding	molecular_function	2	390	4	2594	0.109832
GO:0051103	DNA ligation involved in DNA repair	biological_process	2	390	4	2594	0.109832
GO:0006355	regulation of transcription, DNA-dependent	biological_process	39	390	215	2594	0.110861
GO:0005515	protein binding	molecular_function	44	390	247	2594	0.118043
GO:0003777	microtubule motor activity	molecular_function	4	390	13	2594	0.118261
GO:0030529	ribonucleoprotein complex	cellular_component	6	390	23	2594	0.11893
GO:0006810	transport	biological_process	9	390	39	2594	0.119691
GO:0006915	apoptosis	biological_process	7	390	29	2594	0.133257
GO:0005615	extracellular space	cellular_component	3	390	9	2594	0.141266
GO:0009707	chloroplast outer membrane	cellular_component	3	390	9	2594	0.141266
GO:0042802	identical protein binding	molecular_function	4	390	14	2594	0.146892
GO:0000023	maltose metabolic process	biological_process	1	390	1	2594	0.150347
GO:0000038	very long-chain fatty acid metabolic process	biological_process	1	390	1	2594	0.150347
GO:0000045	autophagic vacuole assembly	biological_process	1	390	1	2594	0.150347
GO:0000266	mitochondrial fission	biological_process	1	390	1	2594	0.150347
GO:0000375	RNA splicing, via transesterification reactions	biological_process	1	390	1	2594	0.150347
GO:0000407	pre-autophagosomal structure	cellular_component	1	390	1	2594	0.150347
GO:0000791	euchromatin	cellular_component	1	390	1	2594	0.150347
GO:0000808	origin recognition complex	cellular_component	1	390	1	2594	0.150347
GO:0000917	barrier septum formation	biological_process	1	390	1	2594	0.150347
GO:0000975	regulatory region DNA binding	molecular_function	1	390	1	2594	0.150347
GO:0002009	morphogenesis of an epithelium	biological_process	1	390	1	2594	0.150347
GO:0003747	translation release factor activity	molecular_function	1	390	1	2594	0.150347
GO:0003923	GPI-anchor transamidase activity	molecular_function	1	390	1	2594	0.150347
GO:0003935	GTP cyclohydrolase II activity	molecular_function	1	390	1	2594	0.150347
GO:0004056	argininosuccinate lyase activity	molecular_function	1	390	1	2594	0.150347
GO:0004105	choline-phosphate cytidylyltransferase activity	molecular_function	1	390	1	2594	0.150347
GO:0004127	cytidylate kinase activity	molecular_function	1	390	1	2594	0.150347
GO:0004324	ferredoxin-NADP+ reductase activity	molecular_function	1	390	1	2594	0.150347
GO:0004437	inositol or phosphatidylinositol phosphatase activity	molecular_function	1	390	1	2594	0.150347
GO:0004521	endoribonuclease activity	molecular_function	1	390	1	2594	0.150347
GO:0004585	ornithine carbamoyltransferase activity	molecular_function	1	390	1	2594	0.150347
GO:0004602	glutathione peroxidase activity	molecular_function	1	390	1	2594	0.150347
GO:0004648	O-phospho-L-serine:2-oxoglutarate aminotransferase activity	molecular_function	1	390	1	2594	0.150347
GO:0004694	eukaryotic translation initiation factor 2alpha kinase activity	molecular_function	1	390	1	2594	0.150347
GO:0004729	oxygen-dependent protoporphyrinogen oxidase activity	molecular_function	1	390	1	2594	0.150347
GO:0004777	succinate-semialdehyde dehydrogenase activity	molecular_function	1	390	1	2594	0.150347
GO:0004866	endopeptidase inhibitor activity	molecular_function	1	390	1	2594	0.150347
GO:0005093	Rab GDP-dissociation inhibitor activity	molecular_function	1	390	1	2594	0.150347
GO:0005471	ATP:ADP antiporter activity	molecular_function	1	390	1	2594	0.150347
GO:0005637	nuclear inner membrane	cellular_component	1	390	1	2594	0.150347
GO:0005763	mitochondrial small ribosomal subunit	cellular_component	1	390	1	2594	0.150347
GO:0005769	early endosome	cellular_component	1	390	1	2594	0.150347
GO:0005884	actin filament	cellular_component	1	390	1	2594	0.150347
GO:0005956	protein kinase CK2 complex	cellular_component	1	390	1	2594	0.150347
GO:0006342	chromatin silencing	biological_process	1	390	1	2594	0.150347
GO:0006468	protein phosphorylation	biological_process	1	390	1	2594	0.150347
GO:0006540	glutamate decarboxylation to succinate	biological_process	1	390	1	2594	0.150347
GO:0006790	sulfur compound metabolic process	biological_process	1	390	1	2594	0.150347
GO:0006916	anti-apoptosis	biological_process	1	390	1	2594	0.150347
GO:0006939	smooth muscle contraction	biological_process	1	390	1	2594	0.150347
GO:0006983	ER overload response	biological_process	1	390	1	2594	0.150347
GO:0006986	response to unfolded protein	biological_process	1	390	1	2594	0.150347
GO:0007283	spermatogenesis	biological_process	1	390	1	2594	0.150347
GO:0007323	peptide pheromone maturation	biological_process	1	390	1	2594	0.150347
GO:0007507	heart development	biological_process	1	390	1	2594	0.150347
GO:0007634	optokinetic behavior	biological_process	1	390	1	2594	0.150347
GO:0008307	structural constituent of muscle	molecular_function	1	390	1	2594	0.150347
GO:0008333	endosome to lysosome transport	biological_process	1	390	1	2594	0.150347
GO:0008446	GDP-mannose 4,6-dehydratase activity	molecular_function	1	390	1	2594	0.150347
GO:0008544	epidermis development	biological_process	1	390	1	2594	0.150347
GO:0008686	3,4-dihydroxy-2-butanone-4-phosphate synthase activity	molecular_function	1	390	1	2594	0.150347
GO:0009041	uridylate kinase activity	molecular_function	1	390	1	2594	0.150347
GO:0009051	pentose-phosphate shunt, oxidative branch	biological_process	1	390	1	2594	0.150347
GO:0009173	pyrimidine ribonucleoside monophosphate metabolic process	biological_process	1	390	1	2594	0.150347
GO:0009231	riboflavin biosynthetic process	biological_process	1	390	1	2594	0.150347
GO:0009268	response to pH	biological_process	1	390	1	2594	0.150347
GO:0009269	response to desiccation	biological_process	1	390	1	2594	0.150347
GO:0009303	rRNA transcription	biological_process	1	390	1	2594	0.150347
GO:0009348	ornithine carbamoyltransferase complex	cellular_component	1	390	1	2594	0.150347
GO:0009450	gamma-aminobutyric acid catabolic process	biological_process	1	390	1	2594	0.150347
GO:0009538	photosystem I reaction center	cellular_component	1	390	1	2594	0.150347
GO:0009610	response to symbiotic fungus	biological_process	1	390	1	2594	0.150347
GO:0009638	phototropism	biological_process	1	390	1	2594	0.150347
GO:0009767	photosynthetic electron transport chain	biological_process	1	390	1	2594	0.150347
GO:0009785	blue light signaling pathway	biological_process	1	390	1	2594	0.150347
GO:0009855	determination of bilateral symmetry	biological_process	1	390	1	2594	0.150347
GO:0009856	pollination	biological_process	1	390	1	2594	0.150347
GO:0009877	nodulation	biological_process	1	390	1	2594	0.150347
GO:0009898	internal side of plasma membrane	cellular_component	1	390	1	2594	0.150347
GO:0009963	positive regulation of flavonoid biosynthetic process	biological_process	1	390	1	2594	0.150347
GO:0010014	meristem initiation	biological_process	1	390	1	2594	0.150347
GO:0010016	shoot morphogenesis	biological_process	1	390	1	2594	0.150347
GO:0010031	circumnutation	biological_process	1	390	1	2594	0.150347
GO:0010048	vernalization response	biological_process	1	390	1	2594	0.150347
GO:0010088	phloem development	biological_process	1	390	1	2594	0.150347
GO:0010155	regulation of proton transport	biological_process	1	390	1	2594	0.150347
GO:0010266	response to vitamin B1	biological_process	1	390	1	2594	0.150347
GO:0010321	regulation of vegetative phase change	biological_process	1	390	1	2594	0.150347
GO:0010362	negative regulation of anion channel activity by blue light	biological_process	1	390	1	2594	0.150347
GO:0010370	perinucleolar chromocenter	cellular_component	1	390	1	2594	0.150347
GO:0010507	negative regulation of autophagy	biological_process	1	390	1	2594	0.150347
GO:0010942	positive regulation of cell death	biological_process	1	390	1	2594	0.150347
GO:0014032	neural crest cell development	biological_process	1	390	1	2594	0.150347
GO:0015721	bile acid and bile salt transport	biological_process	1	390	1	2594	0.150347
GO:0016157	sucrose synthase activity	molecular_function	1	390	1	2594	0.150347
GO:0016255	attachment of GPI anchor to protein	biological_process	1	390	1	2594	0.150347
GO:0016337	cell-cell adhesion	biological_process	1	390	1	2594	0.150347
GO:0016482	cytoplasmic transport	biological_process	1	390	1	2594	0.150347
GO:0016559	peroxisome fission	biological_process	1	390	1	2594	0.150347
GO:0016593	Cdc73/Paf1 complex	cellular_component	1	390	1	2594	0.150347
GO:0016710	trans-cinnamate 4-monooxygenase activity	molecular_function	1	390	1	2594	0.150347
GO:0018685	alkane 1-monooxygenase activity	molecular_function	1	390	1	2594	0.150347
GO:0019028	viral capsid	cellular_component	1	390	1	2594	0.150347
GO:0019253	reductive pentose-phosphate cycle	biological_process	1	390	1	2594	0.150347
GO:0019288	isopentenyl diphosphate biosynthetic process, mevalonate-independent pathway	biological_process	1	390	1	2594	0.150347
GO:0019673	GDP-mannose metabolic process	biological_process	1	390	1	2594	0.150347
GO:0019717	synaptosome	cellular_component	1	390	1	2594	0.150347
GO:0019887	protein kinase regulator activity	molecular_function	1	390	1	2594	0.150347
GO:0021782	glial cell development	biological_process	1	390	1	2594	0.150347
GO:0030016	myofibril	cellular_component	1	390	1	2594	0.150347
GO:0030042	actin filament depolymerization	biological_process	1	390	1	2594	0.150347
GO:0030241	skeletal muscle myosin thick filament assembly	biological_process	1	390	1	2594	0.150347
GO:0030307	positive regulation of cell growth	biological_process	1	390	1	2594	0.150347
GO:0030318	melanocyte differentiation	biological_process	1	390	1	2594	0.150347
GO:0030425	dendrite	cellular_component	1	390	1	2594	0.150347
GO:0030430	host cell cytoplasm	cellular_component	1	390	1	2594	0.150347
GO:0030479	actin cortical patch	cellular_component	1	390	1	2594	0.150347
GO:0030604	1-deoxy-D-xylulose-5-phosphate reductoisomerase activity	molecular_function	1	390	1	2594	0.150347
GO:0030686	90S preribosome	cellular_component	1	390	1	2594	0.150347
GO:0031204	posttranslational protein targeting to membrane, translocation	biological_process	1	390	1	2594	0.150347
GO:0031207	Sec62/Sec63 complex	cellular_component	1	390	1	2594	0.150347
GO:0031349	positive regulation of defense response	biological_process	1	390	1	2594	0.150347
GO:0031410	cytoplasmic vesicle	cellular_component	1	390	1	2594	0.150347
GO:0031930	mitochondria-nucleus signaling pathway	biological_process	1	390	1	2594	0.150347
GO:0031957	very long-chain fatty acid-CoA ligase activity	molecular_function	1	390	1	2594	0.150347
GO:0031977	thylakoid lumen	cellular_component	1	390	1	2594	0.150347
GO:0032543	mitochondrial translation	biological_process	1	390	1	2594	0.150347
GO:0032934	sterol binding	molecular_function	1	390	1	2594	0.150347
GO:0033179	proton-transporting V-type ATPase, V0 domain	cellular_component	1	390	1	2594	0.150347
GO:0033180	proton-transporting V-type ATPase, V1 domain	cellular_component	1	390	1	2594	0.150347
GO:0033773	isoflavone 2'-hydroxylase activity	molecular_function	1	390	1	2594	0.150347
GO:0035195	gene silencing by miRNA	biological_process	1	390	1	2594	0.150347
GO:0035198	miRNA binding	molecular_function	1	390	1	2594	0.150347
GO:0040019	positive regulation of embryonic development	biological_process	1	390	1	2594	0.150347
GO:0040025	vulval development	biological_process	1	390	1	2594	0.150347
GO:0040035	hermaphrodite genitalia development	biological_process	1	390	1	2594	0.150347
GO:0042450	arginine biosynthetic process via ornithine	biological_process	1	390	1	2594	0.150347
GO:0042735	protein body	cellular_component	1	390	1	2594	0.150347
GO:0042765	GPI-anchor transamidase complex	cellular_component	1	390	1	2594	0.150347
GO:0043433	negative regulation of sequence-specific DNA binding transcription factor activity	biological_process	1	390	1	2594	0.150347
GO:0043485	endosome to pigment granule transport	biological_process	1	390	1	2594	0.150347
GO:0043508	negative regulation of JUN kinase activity	biological_process	1	390	1	2594	0.150347
GO:0043619	regulation of transcription from RNA polymerase II promoter in response to oxidative stress	biological_process	1	390	1	2594	0.150347
GO:0043661	peribacteroid membrane	cellular_component	1	390	1	2594	0.150347
GO:0045165	cell fate commitment	biological_process	1	390	1	2594	0.150347
GO:0045176	apical protein localization	biological_process	1	390	1	2594	0.150347
GO:0045435	lycopene epsilon cyclase activity	molecular_function	1	390	1	2594	0.150347
GO:0045551	cinnamyl-alcohol dehydrogenase activity	molecular_function	1	390	1	2594	0.150347
GO:0045552	dihydrokaempferol 4-reductase activity	molecular_function	1	390	1	2594	0.150347
GO:0045857	negative regulation of molecular function, epigenetic	biological_process	1	390	1	2594	0.150347
GO:0045910	negative regulation of DNA recombination	biological_process	1	390	1	2594	0.150347
GO:0046481	digalactosyldiacylglycerol synthase activity	molecular_function	1	390	1	2594	0.150347
GO:0046522	S-methyl-5-thioribose kinase activity	molecular_function	1	390	1	2594	0.150347
GO:0046577	long-chain-alcohol oxidase activity	molecular_function	1	390	1	2594	0.150347
GO:0046827	positive regulation of protein export from nucleus	biological_process	1	390	1	2594	0.150347
GO:0046873	metal ion transmembrane transporter activity	molecular_function	1	390	1	2594	0.150347
GO:0046906	tetrapyrrole binding	molecular_function	1	390	1	2594	0.150347
GO:0046967	cytosol to ER transport	biological_process	1	390	1	2594	0.150347
GO:0047066	phospholipid-hydroperoxide glutathione peroxidase activity	molecular_function	1	390	1	2594	0.150347
GO:0047196	long-chain-alcohol O-fatty-acyltransferase activity	molecular_function	1	390	1	2594	0.150347
GO:0047763	caffeate O-methyltransferase activity	molecular_function	1	390	1	2594	0.150347
GO:0048069	eye pigmentation	biological_process	1	390	1	2594	0.150347
GO:0048193	Golgi vesicle transport	biological_process	1	390	1	2594	0.150347
GO:0048196	middle lamella-containing extracellular matrix	cellular_component	1	390	1	2594	0.150347
GO:0048251	elastic fiber assembly	biological_process	1	390	1	2594	0.150347
GO:0048263	determination of dorsal identity	biological_process	1	390	1	2594	0.150347
GO:0048701	embryonic cranial skeleton morphogenesis	biological_process	1	390	1	2594	0.150347
GO:0048739	cardiac muscle fiber development	biological_process	1	390	1	2594	0.150347
GO:0050505	hydroquinone glucosyltransferase activity	molecular_function	1	390	1	2594	0.150347
GO:0050521	alpha-glucan, water dikinase activity	molecular_function	1	390	1	2594	0.150347
GO:0050936	xanthophore differentiation	biological_process	1	390	1	2594	0.150347
GO:0051205	protein insertion into membrane	biological_process	1	390	1	2594	0.150347
GO:0051259	protein oligomerization	biological_process	1	390	1	2594	0.150347
GO:0051764	actin crosslink formation	biological_process	1	390	1	2594	0.150347
GO:0060862	negative regulation of floral organ abscission	biological_process	1	390	1	2594	0.150347
GO:0071900	regulation of protein serine/threonine kinase activity	biological_process	1	390	1	2594	0.150347
GO:2000025	regulation of leaf formation	biological_process	1	390	1	2594	0.150347
GO:2000068	regulation of defense response to insect	biological_process	1	390	1	2594	0.150347
GO:2000234	positive regulation of rRNA processing	biological_process	1	390	1	2594	0.150347
GO:0009737	response to abscisic acid stimulus	biological_process	7	390	30	2594	0.152688
GO:0000910	cytokinesis	biological_process	2	390	5	2594	0.165288
GO:0005765	lysosomal membrane	cellular_component	2	390	5	2594	0.165288
GO:0009058	biosynthetic process	biological_process	2	390	5	2594	0.165288
GO:0009631	cold acclimation	biological_process	2	390	5	2594	0.165288
GO:0010073	meristem maintenance	biological_process	2	390	5	2594	0.165288
GO:0045087	innate immune response	biological_process	2	390	5	2594	0.165288
GO:0051258	protein polymerization	biological_process	2	390	5	2594	0.165288
GO:0016020	membrane	cellular_component	10	390	48	2594	0.17385
GO:0005819	spindle	cellular_component	4	390	15	2594	0.17788
GO:0006417	regulation of translation	biological_process	4	390	15	2594	0.17788
GO:0005840	ribosome	cellular_component	7	390	32	2594	0.19514
GO:0005737	cytoplasm	cellular_component	42	390	246	2594	0.197199
GO:0045893	positive regulation of transcription, DNA-dependent	biological_process	8	390	38	2594	0.201694
GO:0009570	chloroplast stroma	cellular_component	10	390	50	2594	0.209066
GO:0005874	microtubule	cellular_component	6	390	27	2594	0.210256
GO:0006260	DNA replication	biological_process	4	390	16	2594	0.210818
GO:0015979	photosynthesis	biological_process	4	390	16	2594	0.210818
GO:0005516	calmodulin binding	molecular_function	7	390	33	2594	0.21795
GO:0048471	perinuclear region of cytoplasm	cellular_component	3	390	11	2594	0.22195
GO:0005794	Golgi apparatus	cellular_component	8	390	39	2594	0.222856
GO:0009501	amyloplast	cellular_component	2	390	6	2594	0.224218
GO:0015991	ATP hydrolysis coupled proton transport	biological_process	2	390	6	2594	0.224218
GO:0030163	protein catabolic process	biological_process	2	390	6	2594	0.224218
GO:0045735	nutrient reservoir activity	molecular_function	2	390	6	2594	0.224218
GO:0051301	cell division	biological_process	10	390	51	2594	0.227709
GO:0009941	chloroplast envelope	cellular_component	6	390	28	2594	0.236197
GO:0009733	response to auxin stimulus	biological_process	4	390	17	2594	0.245286
GO:0022900	electron transport chain	biological_process	4	390	17	2594	0.245286
GO:0050660	flavin adenine dinucleotide binding	molecular_function	4	390	17	2594	0.245286
GO:0050832	defense response to fungus	biological_process	4	390	17	2594	0.245286
GO:0042254	ribosome biogenesis	biological_process	3	390	12	2594	0.265145
GO:0044419	interspecies interaction between organisms	biological_process	3	390	12	2594	0.265145
GO:0003723	RNA binding	molecular_function	23	390	134	2594	0.273899
GO:0000103	sulfate assimilation	biological_process	1	390	2	2594	0.278139
GO:0000124	SAGA complex	cellular_component	1	390	2	2594	0.278139
GO:0000146	microfilament motor activity	molecular_function	1	390	2	2594	0.278139
GO:0000170	sphingosine hydroxylase activity	molecular_function	1	390	2	2594	0.278139
GO:0000300	peripheral to membrane of membrane fraction	cellular_component	1	390	2	2594	0.278139
GO:0000790	nuclear chromatin	cellular_component	1	390	2	2594	0.278139
GO:0001931	uropod	cellular_component	1	390	2	2594	0.278139
GO:0004144	diacylglycerol O-acyltransferase activity	molecular_function	1	390	2	2594	0.278139
GO:0004345	glucose-6-phosphate dehydrogenase activity	molecular_function	1	390	2	2594	0.278139
GO:0004478	methionine adenosyltransferase activity	molecular_function	1	390	2	2594	0.278139
GO:0004619	phosphoglycerate mutase activity	molecular_function	1	390	2	2594	0.278139
GO:0004812	aminoacyl-tRNA ligase activity	molecular_function	1	390	2	2594	0.278139
GO:0005315	inorganic phosphate transmembrane transporter activity	molecular_function	1	390	2	2594	0.278139
GO:0005319	lipid transporter activity	molecular_function	1	390	2	2594	0.278139
GO:0005770	late endosome	cellular_component	1	390	2	2594	0.278139
GO:0005802	trans-Golgi network	cellular_component	1	390	2	2594	0.278139
GO:0005826	actomyosin contractile ring	cellular_component	1	390	2	2594	0.278139
GO:0005852	eukaryotic translation initiation factor 3 complex	cellular_component	1	390	2	2594	0.278139
GO:0005983	starch catabolic process	biological_process	1	390	2	2594	0.278139
GO:0005985	sucrose metabolic process	biological_process	1	390	2	2594	0.278139
GO:0006221	pyrimidine nucleotide biosynthetic process	biological_process	1	390	2	2594	0.278139
GO:0006556	S-adenosylmethionine biosynthetic process	biological_process	1	390	2	2594	0.278139
GO:0006564	L-serine biosynthetic process	biological_process	1	390	2	2594	0.278139
GO:0006614	SRP-dependent cotranslational protein targeting to membrane	biological_process	1	390	2	2594	0.278139
GO:0006829	zinc ion transport	biological_process	1	390	2	2594	0.278139
GO:0006896	Golgi to vacuole transport	biological_process	1	390	2	2594	0.278139
GO:0007031	peroxisome organization	biological_process	1	390	2	2594	0.278139
GO:0007338	single fertilization	biological_process	1	390	2	2594	0.278139
GO:0007569	cell aging	biological_process	1	390	2	2594	0.278139
GO:0008047	enzyme activator activity	molecular_function	1	390	2	2594	0.278139
GO:0008104	protein localization	biological_process	1	390	2	2594	0.278139
GO:0008121	ubiquinol-cytochrome-c reductase activity	molecular_function	1	390	2	2594	0.278139
GO:0008131	primary amine oxidase activity	molecular_function	1	390	2	2594	0.278139
GO:0008406	gonad development	biological_process	1	390	2	2594	0.278139
GO:0009411	response to UV	biological_process	1	390	2	2594	0.278139
GO:0009579	thylakoid	cellular_component	1	390	2	2594	0.278139
GO:0009620	response to fungus	biological_process	1	390	2	2594	0.278139
GO:0009627	systemic acquired resistance	biological_process	1	390	2	2594	0.278139
GO:0009653	anatomical structure morphogenesis	biological_process	1	390	2	2594	0.278139
GO:0009729	detection of brassinosteroid stimulus	biological_process	1	390	2	2594	0.278139
GO:0009788	negative regulation of abscisic acid mediated signaling pathway	biological_process	1	390	2	2594	0.278139
GO:0009792	embryo development ending in birth or egg hatching	biological_process	1	390	2	2594	0.278139
GO:0009845	seed germination	biological_process	1	390	2	2594	0.278139
GO:0009850	auxin metabolic process	biological_process	1	390	2	2594	0.278139
GO:0009880	embryonic pattern specification	biological_process	1	390	2	2594	0.278139
GO:0009903	chloroplast avoidance movement	biological_process	1	390	2	2594	0.278139
GO:0009904	chloroplast accumulation movement	biological_process	1	390	2	2594	0.278139
GO:0010005	cortical microtubule, transverse to long axis	cellular_component	1	390	2	2594	0.278139
GO:0010020	chloroplast fission	biological_process	1	390	2	2594	0.278139
GO:0010023	proanthocyanidin biosynthetic process	biological_process	1	390	2	2594	0.278139
GO:0010143	cutin biosynthetic process	biological_process	1	390	2	2594	0.278139
GO:0010252	auxin homeostasis	biological_process	1	390	2	2594	0.278139
GO:0010277	chlorophyllide a oxygenase [overall] activity	molecular_function	1	390	2	2594	0.278139
GO:0010319	stromule	cellular_component	1	390	2	2594	0.278139
GO:0010445	nuclear dicing body	cellular_component	1	390	2	2594	0.278139
GO:0010471	GDP-galactose:mannose-1-phosphate guanylyltransferase activity	molecular_function	1	390	2	2594	0.278139
GO:0010472	GDP-galactose:glucose-1-phosphate guanylyltransferase activity	molecular_function	1	390	2	2594	0.278139
GO:0010473	GDP-galactose:myoinositol-1-phosphate guanylyltransferase activity	molecular_function	1	390	2	2594	0.278139
GO:0010599	production of lsiRNA involved in RNA interference	biological_process	1	390	2	2594	0.278139
GO:0015078	hydrogen ion transmembrane transporter activity	molecular_function	1	390	2	2594	0.278139
GO:0016149	translation release factor activity, codon specific	molecular_function	1	390	2	2594	0.278139
GO:0016246	RNA interference	biological_process	1	390	2	2594	0.278139
GO:0016460	myosin II complex	cellular_component	1	390	2	2594	0.278139
GO:0016717	oxidoreductase activity, acting on paired donors, with oxidation of a pair of donors resulting in the reduction of molecular oxygen to two molecules of water	molecular_function	1	390	2	2594	0.278139
GO:0019236	response to pheromone	biological_process	1	390	2	2594	0.278139
GO:0019509	L-methionine salvage from methylthioadenosine	biological_process	1	390	2	2594	0.278139
GO:0030038	contractile actin filament bundle assembly	biological_process	1	390	2	2594	0.278139
GO:0030837	negative regulation of actin filament polymerization	biological_process	1	390	2	2594	0.278139
GO:0030866	cortical actin cytoskeleton organization	biological_process	1	390	2	2594	0.278139
GO:0030898	actin-dependent ATPase activity	molecular_function	1	390	2	2594	0.278139
GO:0031034	myosin filament assembly	biological_process	1	390	2	2594	0.278139
GO:0031154	culmination involved in sorocarp development	biological_process	1	390	2	2594	0.278139
GO:0031270	pseudopodium retraction	biological_process	1	390	2	2594	0.278139
GO:0031386	protein tag	molecular_function	1	390	2	2594	0.278139
GO:0031589	cell-substrate adhesion	biological_process	1	390	2	2594	0.278139
GO:0032060	bleb assembly	biological_process	1	390	2	2594	0.278139
GO:0032880	regulation of protein localization	biological_process	1	390	2	2594	0.278139
GO:0033275	actin-myosin filament sliding	biological_process	1	390	2	2594	0.278139
GO:0034461	uropod retraction	biological_process	1	390	2	2594	0.278139
GO:0035091	phosphatidylinositol binding	molecular_function	1	390	2	2594	0.278139
GO:0035279	mRNA cleavage involved in gene silencing by miRNA	biological_process	1	390	2	2594	0.278139
GO:0040029	regulation of gene expression, epigenetic	biological_process	1	390	2	2594	0.278139
GO:0042162	telomeric DNA binding	molecular_function	1	390	2	2594	0.278139
GO:0042493	response to drug	biological_process	1	390	2	2594	0.278139
GO:0042641	actomyosin	cellular_component	1	390	2	2594	0.278139
GO:0043085	positive regulation of catalytic activity	biological_process	1	390	2	2594	0.278139
GO:0043622	cortical microtubule organization	biological_process	1	390	2	2594	0.278139
GO:0046520	sphingoid biosynthetic process	biological_process	1	390	2	2594	0.278139
GO:0046847	filopodium assembly	biological_process	1	390	2	2594	0.278139
GO:0048527	lateral root development	biological_process	1	390	2	2594	0.278139
GO:0048653	anther development	biological_process	1	390	2	2594	0.278139
GO:0048766	root hair initiation	biological_process	1	390	2	2594	0.278139
GO:0048864	stem cell development	biological_process	1	390	2	2594	0.278139
GO:0050403	trans-zeatin O-beta-D-glucosyltransferase activity	molecular_function	1	390	2	2594	0.278139
GO:0050502	cis-zeatin O-beta-D-glucosyltransferase activity	molecular_function	1	390	2	2594	0.278139
GO:0051014	actin filament severing	biological_process	1	390	2	2594	0.278139
GO:0051090	regulation of sequence-specific DNA binding transcription factor activity	biological_process	1	390	2	2594	0.278139
GO:0051538	3 iron, 4 sulfur cluster binding	molecular_function	1	390	2	2594	0.278139
GO:0051693	actin filament capping	biological_process	1	390	2	2594	0.278139
GO:0052595	aliphatic-amine oxidase activity	molecular_function	1	390	2	2594	0.278139
GO:0060328	cytoplasmic actin-based contraction involved in forward cell motility	biological_process	1	390	2	2594	0.278139
GO:0071369	cellular response to ethylene stimulus	biological_process	1	390	2	2594	0.278139
GO:0071458	integral to cytosolic side of endoplasmic reticulum membrane	cellular_component	1	390	2	2594	0.278139
GO:0071732	cellular response to nitric oxide	biological_process	1	390	2	2594	0.278139
GO:0071782	endoplasmic reticulum tubular network	cellular_component	1	390	2	2594	0.278139
GO:0071786	endoplasmic reticulum tubular network organization	biological_process	1	390	2	2594	0.278139
GO:0080048	GDP-D-glucose phosphorylase activity	molecular_function	1	390	2	2594	0.278139
GO:2000034	regulation of seed maturation	biological_process	1	390	2	2594	0.278139
GO:0004190	aspartic-type endopeptidase activity	molecular_function	2	390	7	2594	0.284333
GO:0006869	lipid transport	biological_process	2	390	7	2594	0.284333
GO:0009644	response to high light intensity	biological_process	2	390	7	2594	0.284333
GO:0031902	late endosome membrane	cellular_component	2	390	7	2594	0.284333
GO:0044459	plasma membrane part	cellular_component	2	390	7	2594	0.284333
GO:0051015	actin filament binding	molecular_function	2	390	7	2594	0.284333
GO:0071281	cellular response to iron ion	biological_process	2	390	7	2594	0.284333
GO:0019843	rRNA binding	molecular_function	3	390	13	2594	0.30921
GO:0042542	response to hydrogen peroxide	biological_process	3	390	13	2594	0.30921
GO:0009535	chloroplast thylakoid membrane	cellular_component	9	390	49	2594	0.311138
GO:0004672	protein kinase activity	molecular_function	4	390	19	2594	0.317176
GO:0003700	sequence-specific DNA binding transcription factor activity	molecular_function	20	390	120	2594	0.342805
GO:0003824	catalytic activity	molecular_function	2	390	8	2594	0.343948
GO:0005694	chromosome	cellular_component	2	390	8	2594	0.343948
GO:0009523	photosystem II	cellular_component	2	390	8	2594	0.343948
GO:0009543	chloroplast thylakoid lumen	cellular_component	2	390	8	2594	0.343948
GO:0009790	embryo development	biological_process	2	390	8	2594	0.343948
GO:0009816	defense response to bacterium, incompatible interaction	biological_process	2	390	8	2594	0.343948
GO:0030136	clathrin-coated vesicle	cellular_component	2	390	8	2594	0.343948
GO:0030276	clathrin binding	molecular_function	2	390	8	2594	0.343948
GO:0048573	photoperiodism, flowering	biological_process	2	390	8	2594	0.343948
GO:0009873	ethylene mediated signaling pathway	biological_process	6	390	32	2594	0.347327
GO:0051287	NAD binding	molecular_function	3	390	14	2594	0.353479
GO:0031969	chloroplast membrane	cellular_component	4	390	20	2594	0.353824
GO:0046983	protein dimerization activity	molecular_function	6	390	33	2594	0.376077
GO:0003924	GTPase activity	molecular_function	5	390	27	2594	0.383216
GO:0009506	plasmodesma	cellular_component	16	390	97	2594	0.384305
GO:0000421	autophagic vacuole membrane	cellular_component	1	390	3	2594	0.386752
GO:0002020	protease binding	molecular_function	1	390	3	2594	0.386752
GO:0003887	DNA-directed DNA polymerase activity	molecular_function	1	390	3	2594	0.386752
GO:0004351	glutamate decarboxylase activity	molecular_function	1	390	3	2594	0.386752
GO:0004364	glutathione transferase activity	molecular_function	1	390	3	2594	0.386752
GO:0004525	ribonuclease III activity	molecular_function	1	390	3	2594	0.386752
GO:0004712	protein serine/threonine/tyrosine kinase activity	molecular_function	1	390	3	2594	0.386752
GO:0004714	transmembrane receptor protein tyrosine kinase activity	molecular_function	1	390	3	2594	0.386752
GO:0005085	guanyl-nucleotide exchange factor activity	molecular_function	1	390	3	2594	0.386752
GO:0005635	nuclear envelope	cellular_component	1	390	3	2594	0.386752
GO:0005732	small nucleolar ribonucleoprotein complex	cellular_component	1	390	3	2594	0.386752
GO:0005778	peroxisomal membrane	cellular_component	1	390	3	2594	0.386752
GO:0006006	glucose metabolic process	biological_process	1	390	3	2594	0.386752
GO:0006265	DNA topological change	biological_process	1	390	3	2594	0.386752
GO:0006367	transcription initiation from RNA polymerase II promoter	biological_process	1	390	3	2594	0.386752
GO:0006526	arginine biosynthetic process	biological_process	1	390	3	2594	0.386752
GO:0006537	glutamate biosynthetic process	biological_process	1	390	3	2594	0.386752
GO:0007059	chromosome segregation	biological_process	1	390	3	2594	0.386752
GO:0007155	cell adhesion	biological_process	1	390	3	2594	0.386752
GO:0007243	intracellular protein kinase cascade	biological_process	1	390	3	2594	0.386752
GO:0008060	ARF GTPase activator activity	molecular_function	1	390	3	2594	0.386752
GO:0009308	amine metabolic process	biological_process	1	390	3	2594	0.386752
GO:0009882	blue light photoreceptor activity	molecular_function	1	390	3	2594	0.386752
GO:0010029	regulation of seed germination	biological_process	1	390	3	2594	0.386752
GO:0010043	response to zinc ion	biological_process	1	390	3	2594	0.386752
GO:0010067	procambium histogenesis	biological_process	1	390	3	2594	0.386752
GO:0010089	xylem development	biological_process	1	390	3	2594	0.386752
GO:0010102	lateral root morphogenesis	biological_process	1	390	3	2594	0.386752
GO:0010162	seed dormancy	biological_process	1	390	3	2594	0.386752
GO:0010267	production of ta-siRNAs involved in RNA interference	biological_process	1	390	3	2594	0.386752
GO:0010427	abscisic acid binding	molecular_function	1	390	3	2594	0.386752
GO:0016485	protein processing	biological_process	1	390	3	2594	0.386752
GO:0016925	protein sumoylation	biological_process	1	390	3	2594	0.386752
GO:0019904	protein domain specific binding	molecular_function	1	390	3	2594	0.386752
GO:0030424	axon	cellular_component	1	390	3	2594	0.386752
GO:0031053	primary miRNA processing	biological_process	1	390	3	2594	0.386752
GO:0032312	regulation of ARF GTPase activity	biological_process	1	390	3	2594	0.386752
GO:0042023	DNA endoreduplication	biological_process	1	390	3	2594	0.386752
GO:0048768	root hair cell tip growth	biological_process	1	390	3	2594	0.386752
GO:0051592	response to calcium ion	biological_process	1	390	3	2594	0.386752
GO:0071472	cellular response to salt stress	biological_process	1	390	3	2594	0.386752
GO:0080046	quercetin 4'-O-glucosyltransferase activity	molecular_function	1	390	3	2594	0.386752
GO:0010008	endosome membrane	cellular_component	3	390	15	2594	0.397378
GO:0048366	leaf development	biological_process	3	390	15	2594	0.397378
GO:0004872	receptor activity	molecular_function	16	390	98	2594	0.401241
GO:0000398	nuclear mRNA splicing, via spliceosome	biological_process	2	390	9	2594	0.401857
GO:0008287	protein serine/threonine phosphatase complex	cellular_component	2	390	9	2594	0.401857
GO:0009416	response to light stimulus	biological_process	2	390	9	2594	0.401857
GO:0009706	chloroplast inner membrane	cellular_component	2	390	9	2594	0.401857
GO:0015995	chlorophyll biosynthetic process	biological_process	2	390	9	2594	0.401857
GO:0051537	2 iron, 2 sulfur cluster binding	molecular_function	2	390	9	2594	0.401857
GO:0005622	intracellular	cellular_component	4	390	22	2594	0.426818
GO:0042742	defense response to bacterium	biological_process	4	390	22	2594	0.426818
GO:0007049	cell cycle	biological_process	6	390	35	2594	0.433585
GO:0005198	structural molecule activity	molecular_function	3	390	16	2594	0.440431
GO:0009753	response to jasmonic acid stimulus	biological_process	3	390	16	2594	0.440431
GO:0016758	transferase activity, transferring hexosyl groups	molecular_function	3	390	16	2594	0.440431
GO:0009507	chloroplast	cellular_component	21	390	134	2594	0.454802
GO:0000786	nucleosome	cellular_component	2	390	10	2594	0.457226
GO:0005654	nucleoplasm	cellular_component	2	390	10	2594	0.457226
GO:0005759	mitochondrial matrix	cellular_component	2	390	10	2594	0.457226
GO:0005792	microsome	cellular_component	2	390	10	2594	0.457226
GO:0006310	DNA recombination	biological_process	2	390	10	2594	0.457226
GO:0009826	unidimensional cell growth	biological_process	2	390	10	2594	0.457226
GO:0010228	vegetative to reproductive phase transition of meristem	biological_process	2	390	10	2594	0.457226
GO:0022625	cytosolic large ribosomal subunit	cellular_component	2	390	10	2594	0.457226
GO:0048544	recognition of pollen	biological_process	2	390	10	2594	0.457226
GO:0050661	NADP binding	molecular_function	2	390	10	2594	0.457226
GO:0009414	response to water deprivation	biological_process	6	390	36	2594	0.462049
GO:0009626	plant-type hypersensitive response	biological_process	4	390	23	2594	0.462585
GO:0030170	pyridoxal phosphate binding	molecular_function	4	390	23	2594	0.462585
GO:0005524	ATP binding	molecular_function	84	390	552	2594	0.469236
GO:0046686	response to cadmium ion	biological_process	5	390	30	2594	0.478115
GO:0003713	transcription coactivator activity	molecular_function	1	390	4	2594	0.479059
GO:0003872	6-phosphofructokinase activity	molecular_function	1	390	4	2594	0.479059
GO:0004467	long-chain fatty acid-CoA ligase activity	molecular_function	1	390	4	2594	0.479059
GO:0004713	protein tyrosine kinase activity	molecular_function	1	390	4	2594	0.479059
GO:0005484	SNAP receptor activity	molecular_function	1	390	4	2594	0.479059
GO:0005496	steroid binding	molecular_function	1	390	4	2594	0.479059
GO:0005578	proteinaceous extracellular matrix	cellular_component	1	390	4	2594	0.479059
GO:0005815	microtubule organizing center	cellular_component	1	390	4	2594	0.479059
GO:0005945	6-phosphofructokinase complex	cellular_component	1	390	4	2594	0.479059
GO:0006270	DNA-dependent DNA replication initiation	biological_process	1	390	4	2594	0.479059
GO:0006730	one-carbon metabolic process	biological_process	1	390	4	2594	0.479059
GO:0006783	heme biosynthetic process	biological_process	1	390	4	2594	0.479059
GO:0006833	water transport	biological_process	1	390	4	2594	0.479059
GO:0006935	chemotaxis	biological_process	1	390	4	2594	0.479059
GO:0008022	protein C-terminus binding	molecular_function	1	390	4	2594	0.479059
GO:0008219	cell death	biological_process	1	390	4	2594	0.479059
GO:0008327	methyl-CpG binding	molecular_function	1	390	4	2594	0.479059
GO:0009567	double fertilization forming a zygote and endosperm	biological_process	1	390	4	2594	0.479059
GO:0009607	response to biotic stimulus	biological_process	1	390	4	2594	0.479059
GO:0009735	response to cytokinin stimulus	biological_process	1	390	4	2594	0.479059
GO:0009791	post-embryonic development	biological_process	1	390	4	2594	0.479059
GO:0009902	chloroplast relocation	biological_process	1	390	4	2594	0.479059
GO:0010218	response to far red light	biological_process	1	390	4	2594	0.479059
GO:0016226	iron-sulfur cluster assembly	biological_process	1	390	4	2594	0.479059
GO:0019853	L-ascorbic acid biosynthetic process	biological_process	1	390	4	2594	0.479059
GO:0021955	central nervous system neuron axonogenesis	biological_process	1	390	4	2594	0.479059
GO:0030126	COPI vesicle coat	cellular_component	1	390	4	2594	0.479059
GO:0030131	clathrin adaptor complex	cellular_component	1	390	4	2594	0.479059
GO:0031047	gene silencing by RNA	biological_process	1	390	4	2594	0.479059
GO:0031117	positive regulation of microtubule depolymerization	biological_process	1	390	4	2594	0.479059
GO:0031122	cytoplasmic microtubule organization	biological_process	1	390	4	2594	0.479059
GO:0035064	methylated histone residue binding	molecular_function	1	390	4	2594	0.479059
GO:0042631	cellular response to water deprivation	biological_process	1	390	4	2594	0.479059
GO:0043066	negative regulation of apoptosis	biological_process	1	390	4	2594	0.479059
GO:0045773	positive regulation of axon extension	biological_process	1	390	4	2594	0.479059
GO:0046933	hydrogen ion transporting ATP synthase activity, rotational mechanism	molecular_function	1	390	4	2594	0.479059
GO:0048510	regulation of timing of transition from vegetative to reproductive phase	biological_process	1	390	4	2594	0.479059
GO:0048676	axon extension involved in development	biological_process	1	390	4	2594	0.479059
GO:0051013	microtubule severing	biological_process	1	390	4	2594	0.479059
GO:0051607	defense response to virus	biological_process	1	390	4	2594	0.479059
GO:0071013	catalytic step 2 spliceosome	cellular_component	1	390	4	2594	0.479059
GO:0005777	peroxisome	cellular_component	3	390	17	2594	0.482248
GO:0009965	leaf morphogenesis	biological_process	3	390	17	2594	0.482248
GO:0005856	cytoskeleton	cellular_component	2	390	11	2594	0.50951
GO:0006633	fatty acid biosynthetic process	biological_process	3	390	18	2594	0.522523
GO:0010200	response to chitin	biological_process	3	390	18	2594	0.522523
GO:0005743	mitochondrial inner membrane	cellular_component	4	390	25	2594	0.531491
GO:0016192	vesicle-mediated transport	biological_process	4	390	25	2594	0.531491
GO:0006457	protein folding	biological_process	6	390	39	2594	0.544755
GO:0000502	proteasome complex	cellular_component	1	390	5	2594	0.557502
GO:0001578	microtubule bundle formation	biological_process	1	390	5	2594	0.557502
GO:0004091	carboxylesterase activity	molecular_function	1	390	5	2594	0.557502
GO:0005096	GTPase activator activity	molecular_function	1	390	5	2594	0.557502
GO:0006536	glutamate metabolic process	biological_process	1	390	5	2594	0.557502
GO:0006914	autophagy	biological_process	1	390	5	2594	0.557502
GO:0008568	microtubule-severing ATPase activity	molecular_function	1	390	5	2594	0.557502
GO:0009789	positive regulation of abscisic acid mediated signaling pathway	biological_process	1	390	5	2594	0.557502
GO:0009835	ripening	biological_process	1	390	5	2594	0.557502
GO:0009846	pollen germination	biological_process	1	390	5	2594	0.557502
GO:0010087	phloem or xylem histogenesis	biological_process	1	390	5	2594	0.557502
GO:0010224	response to UV-B	biological_process	1	390	5	2594	0.557502
GO:0016036	cellular response to phosphate starvation	biological_process	1	390	5	2594	0.557502
GO:0016117	carotenoid biosynthetic process	biological_process	1	390	5	2594	0.557502
GO:0016788	hydrolase activity, acting on ester bonds	molecular_function	1	390	5	2594	0.557502
GO:0030145	manganese ion binding	molecular_function	1	390	5	2594	0.557502
GO:0034214	protein hexamerization	biological_process	1	390	5	2594	0.557502
GO:0042538	hyperosmotic salinity response	biological_process	1	390	5	2594	0.557502
GO:0046961	proton-transporting ATPase activity, rotational mechanism	molecular_function	1	390	5	2594	0.557502
GO:0048487	beta-tubulin binding	molecular_function	1	390	5	2594	0.557502
GO:0048645	organ formation	biological_process	1	390	5	2594	0.557502
GO:0052544	defense response by callose deposition in cell wall	biological_process	1	390	5	2594	0.557502
GO:0072593	reactive oxygen species metabolic process	biological_process	1	390	5	2594	0.557502
GO:0080030	methyl indole-3-acetate esterase activity	molecular_function	1	390	5	2594	0.557502
GO:0080031	methyl salicylate esterase activity	molecular_function	1	390	5	2594	0.557502
GO:0080032	methyl jasmonate esterase activity	molecular_function	1	390	5	2594	0.557502
GO:0004722	protein serine/threonine phosphatase activity	molecular_function	2	390	12	2594	0.558383
GO:0018298	protein-chromophore linkage	biological_process	2	390	12	2594	0.558383
GO:0007165	signal transduction	biological_process	3	390	19	2594	0.561025
GO:0007264	small GTPase mediated signal transduction	biological_process	3	390	19	2594	0.561025
GO:0016568	chromatin modification	biological_process	3	390	19	2594	0.561025
GO:0051082	unfolded protein binding	molecular_function	4	390	26	2594	0.564274
GO:0005829	cytosol	cellular_component	27	390	183	2594	0.577949
GO:0048046	apoplast	cellular_component	5	390	34	2594	0.595747
GO:0003755	peptidyl-prolyl cis-trans isomerase activity	molecular_function	2	390	13	2594	0.603687
GO:0001522	pseudouridine synthesis	biological_process	1	390	6	2594	0.624159
GO:0003725	double-stranded RNA binding	molecular_function	1	390	6	2594	0.624159
GO:0005388	calcium-transporting ATPase activity	molecular_function	1	390	6	2594	0.624159
GO:0005543	phospholipid binding	molecular_function	1	390	6	2594	0.624159
GO:0005643	nuclear pore	cellular_component	1	390	6	2594	0.624159
GO:0006396	RNA processing	biological_process	1	390	6	2594	0.624159
GO:0009504	cell plate	cellular_component	1	390	6	2594	0.624159
GO:0009654	oxygen evolving complex	cellular_component	1	390	6	2594	0.624159
GO:0010075	regulation of meristem growth	biological_process	1	390	6	2594	0.624159
GO:0010287	plastoglobule	cellular_component	1	390	6	2594	0.624159
GO:0016746	transferase activity, transferring acyl groups	molecular_function	1	390	6	2594	0.624159
GO:0019898	extrinsic to membrane	cellular_component	1	390	6	2594	0.624159
GO:0043014	alpha-tubulin binding	molecular_function	1	390	6	2594	0.624159
GO:0048367	shoot development	biological_process	1	390	6	2594	0.624159
GO:0048767	root hair elongation	biological_process	1	390	6	2594	0.624159
GO:0051260	protein homooligomerization	biological_process	1	390	6	2594	0.624159
GO:0006886	intracellular protein transport	biological_process	3	390	21	2594	0.63211
GO:0009409	response to cold	biological_process	3	390	21	2594	0.63211
GO:0055085	transmembrane transport	biological_process	3	390	21	2594	0.63211
GO:0005634	nucleus	cellular_component	85	390	581	2594	0.643697
GO:0006470	protein dephosphorylation	biological_process	2	390	14	2594	0.645389
GO:0008017	microtubule binding	molecular_function	2	390	14	2594	0.645389
GO:0009908	flower development	biological_process	2	390	14	2594	0.645389
GO:0004674	protein serine/threonine kinase activity	molecular_function	31	390	216	2594	0.646544
GO:0006511	ubiquitin-dependent protein catabolic process	biological_process	3	390	22	2594	0.664524
GO:0000184	nuclear-transcribed mRNA catabolic process, nonsense-mediated decay	biological_process	1	390	7	2594	0.680796
GO:0004519	endonuclease activity	molecular_function	1	390	7	2594	0.680796
GO:0006541	glutamine metabolic process	biological_process	1	390	7	2594	0.680796
GO:0006631	fatty acid metabolic process	biological_process	1	390	7	2594	0.680796
GO:0008565	protein transporter activity	molecular_function	1	390	7	2594	0.680796
GO:0009740	gibberellic acid mediated signaling pathway	biological_process	1	390	7	2594	0.680796
GO:0009944	polarity specification of adaxial/abaxial axis	biological_process	1	390	7	2594	0.680796
GO:0009982	pseudouridine synthase activity	molecular_function	1	390	7	2594	0.680796
GO:0016168	chlorophyll binding	molecular_function	1	390	7	2594	0.680796
GO:0016597	amino acid binding	molecular_function	1	390	7	2594	0.680796
GO:0030246	carbohydrate binding	molecular_function	1	390	7	2594	0.680796
GO:0031625	ubiquitin protein ligase binding	molecular_function	1	390	7	2594	0.680796
GO:0070469	respiratory chain	cellular_component	1	390	7	2594	0.680796
GO:0004386	helicase activity	molecular_function	2	390	15	2594	0.683544
GO:0004857	enzyme inhibitor activity	molecular_function	2	390	15	2594	0.683544
GO:0008643	carbohydrate transport	biological_process	2	390	15	2594	0.683544
GO:0016887	ATPase activity	molecular_function	2	390	15	2594	0.683544
GO:0030244	cellulose biosynthetic process	biological_process	2	390	15	2594	0.683544
GO:0005529	sugar binding	molecular_function	3	390	23	2594	0.694815
GO:0008026	ATP-dependent helicase activity	molecular_function	7	390	53	2594	0.705079
GO:0000151	ubiquitin ligase complex	cellular_component	2	390	16	2594	0.718275
GO:0006096	glycolysis	biological_process	2	390	16	2594	0.718275
GO:0005774	vacuolar membrane	cellular_component	5	390	39	2594	0.719465
GO:0005975	carbohydrate metabolic process	biological_process	5	390	39	2594	0.719465
GO:0020037	heme binding	molecular_function	5	390	39	2594	0.719465
GO:0043565	sequence-specific DNA binding	molecular_function	12	390	90	2594	0.721878
GO:0006281	DNA repair	biological_process	3	390	24	2594	0.722997
GO:0006364	rRNA processing	biological_process	3	390	24	2594	0.722997
GO:0000159	protein phosphatase type 2A complex	cellular_component	1	390	8	2594	0.728917
GO:0004221	ubiquitin thiolesterase activity	molecular_function	1	390	8	2594	0.728917
GO:0004871	signal transducer activity	molecular_function	1	390	8	2594	0.728917
GO:0008234	cysteine-type peptidase activity	molecular_function	1	390	8	2594	0.728917
GO:0008353	RNA polymerase II carboxy-terminal domain kinase activity	molecular_function	1	390	8	2594	0.728917
GO:0008601	protein phosphatase type 2A regulator activity	molecular_function	1	390	8	2594	0.728917
GO:0009294	DNA mediated transformation	biological_process	1	390	8	2594	0.728917
GO:0009723	response to ethylene stimulus	biological_process	1	390	8	2594	0.728917
GO:0009739	response to gibberellin stimulus	biological_process	1	390	8	2594	0.728917
GO:0009910	negative regulation of flower development	biological_process	1	390	8	2594	0.728917
GO:0010119	regulation of stomatal movement	biological_process	1	390	8	2594	0.728917
GO:0016607	nuclear speck	cellular_component	1	390	8	2594	0.728917
GO:0042626	ATPase activity, coupled to transmembrane movement of substances	molecular_function	1	390	8	2594	0.728917
GO:0005618	cell wall	cellular_component	8	390	62	2594	0.736019
GO:0016021	integral to membrane	cellular_component	78	390	547	2594	0.736573
GO:0005507	copper ion binding	molecular_function	3	390	25	2594	0.749111
GO:0009738	abscisic acid mediated signaling pathway	biological_process	3	390	25	2594	0.749111
GO:0030599	pectinesterase activity	molecular_function	2	390	17	2594	0.749745
GO:0042545	cell wall modification	biological_process	2	390	17	2594	0.749745
GO:0045330	aspartyl esterase activity	molecular_function	2	390	17	2594	0.749745
GO:0005789	endoplasmic reticulum membrane	cellular_component	6	390	49	2594	0.768166
GO:0000155	two-component sensor activity	molecular_function	1	390	9	2594	0.7698
GO:0005681	spliceosomal complex	cellular_component	1	390	9	2594	0.7698
GO:0048038	quinone binding	molecular_function	1	390	9	2594	0.7698
GO:0005506	iron ion binding	molecular_function	2	390	18	2594	0.778148
GO:0004842	ubiquitin-protein ligase activity	molecular_function	5	390	42	2594	0.779488
GO:0004721	phosphoprotein phosphatase activity	molecular_function	3	390	27	2594	0.795402
GO:0009055	electron carrier activity	molecular_function	6	390	51	2594	0.801285
GO:0009651	response to salt stress	biological_process	6	390	51	2594	0.801285
GO:0046872	metal ion binding	molecular_function	26	390	197	2594	0.801941
GO:0009611	response to wounding	biological_process	2	390	19	2594	0.803692
GO:0031072	heat shock protein binding	molecular_function	2	390	19	2594	0.803692
GO:0004185	serine-type carboxypeptidase activity	molecular_function	1	390	10	2594	0.80453
GO:0007623	circadian rhythm	biological_process	1	390	10	2594	0.80453
GO:0009640	photomorphogenesis	biological_process	1	390	10	2594	0.80453
GO:0005576	extracellular region	cellular_component	10	390	83	2594	0.822788
GO:0046777	protein autophosphorylation	biological_process	2	390	20	2594	0.826592
GO:0006952	defense response	biological_process	5	390	45	2594	0.829136
GO:0008380	RNA splicing	biological_process	4	390	37	2594	0.829773
GO:0004693	cyclin-dependent protein kinase activity	molecular_function	1	390	11	2594	0.834032
GO:0005509	calcium ion binding	molecular_function	4	390	38	2594	0.845386
GO:0006979	response to oxidative stress	biological_process	1	390	13	2594	0.880375
GO:0007067	mitosis	biological_process	1	390	13	2594	0.880375
GO:0009793	embryo development ending in seed dormancy	biological_process	2	390	23	2594	0.881556
GO:0045892	negative regulation of transcription, DNA-dependent	biological_process	2	390	23	2594	0.881556
GO:0003779	actin binding	molecular_function	2	390	24	2594	0.895971
GO:0007047	cellular cell wall organization	biological_process	7	390	67	2594	0.897004
GO:0015293	symporter activity	molecular_function	1	390	14	2594	0.898451
GO:0046658	anchored to plasma membrane	cellular_component	1	390	14	2594	0.898451
GO:0005215	transporter activity	molecular_function	1	390	15	2594	0.913801
GO:0009524	phragmoplast	cellular_component	1	390	15	2594	0.913801
GO:0009751	response to salicylic acid stimulus	biological_process	1	390	15	2594	0.913801
GO:0006754	ATP biosynthetic process	biological_process	1	390	16	2594	0.926836
GO:0016042	lipid catabolic process	biological_process	1	390	16	2594	0.926836
GO:0016787	hydrolase activity	molecular_function	1	390	16	2594	0.926836
GO:0005886	plasma membrane	cellular_component	41	390	329	2594	0.933058
GO:0016705	oxidoreductase activity, acting on paired donors, with incorporation or reduction of molecular oxygen	molecular_function	2	390	28	2594	0.938794
GO:0042803	protein homodimerization activity	molecular_function	2	390	28	2594	0.938794
GO:0006397	mRNA processing	biological_process	4	390	48	2594	0.94514
GO:0009505	plant-type cell wall	cellular_component	1	390	18	2594	0.947302
GO:0016874	ligase activity	molecular_function	1	390	19	2594	0.95528
GO:0006950	response to stress	biological_process	2	390	31	2594	0.959302
GO:0045454	cell redox homeostasis	biological_process	1	390	20	2594	0.962053
GO:0005739	mitochondrion	cellular_component	8	390	91	2594	0.974342
GO:0005488	binding	molecular_function	7	390	84	2594	0.978414
GO:0004497	monooxygenase activity	molecular_function	1	390	25	2594	0.983324
GO:0003676	nucleic acid binding	molecular_function	1	390	39	2594	0.998347
GO:0008270	zinc ion binding	molecular_function	19	390	218	2594	0.998646
GO:0000139	Golgi membrane	cellular_component	1	390	43	2594	0.999148
GO:0000001	mitochondrion inheritance	biological_process	0	390	1	2594	1
GO:0000003	reproduction	biological_process	0	390	2	2594	1
GO:0000014	single-stranded DNA specific endodeoxyribonuclease activity	molecular_function	0	390	1	2594	1
GO:0000015	phosphopyruvate hydratase complex	cellular_component	0	390	1	2594	1
GO:0000030	mannosyltransferase activity	molecular_function	0	390	1	2594	1
GO:0000036	acyl carrier activity	molecular_function	0	390	2	2594	1
GO:0000049	tRNA binding	molecular_function	0	390	3	2594	1
GO:0000062	fatty-acyl-CoA binding	molecular_function	0	390	3	2594	1
GO:0000079	regulation of cyclin-dependent protein kinase activity	biological_process	0	390	6	2594	1
GO:0000082	G1/S transition of mitotic cell cycle	biological_process	0	390	1	2594	1
GO:0000084	S phase of mitotic cell cycle	biological_process	0	390	1	2594	1
GO:0000085	G2 phase of mitotic cell cycle	biological_process	0	390	1	2594	1
GO:0000095	S-adenosylmethionine transmembrane transporter activity	molecular_function	0	390	1	2594	1
GO:0000105	histidine biosynthetic process	biological_process	0	390	2	2594	1
GO:0000107	imidazoleglycerol-phosphate synthase activity	molecular_function	0	390	1	2594	1
GO:0000109	nucleotide-excision repair complex	cellular_component	0	390	1	2594	1
GO:0000118	histone deacetylase complex	cellular_component	0	390	1	2594	1
GO:0000122	negative regulation of transcription from RNA polymerase II promoter	biological_process	0	390	1	2594	1
GO:0000138	Golgi trans cisterna	cellular_component	0	390	1	2594	1
GO:0000145	exocyst	cellular_component	0	390	2	2594	1
GO:0000148	1,3-beta-D-glucan synthase complex	cellular_component	0	390	4	2594	1
GO:0000152	nuclear ubiquitin ligase complex	cellular_component	0	390	1	2594	1
GO:0000156	two-component response regulator activity	molecular_function	0	390	12	2594	1
GO:0000161	MAPKKK cascade involved in osmosensory signaling pathway	biological_process	0	390	1	2594	1
GO:0000162	tryptophan biosynthetic process	biological_process	0	390	2	2594	1
GO:0000175	3'-5'-exoribonuclease activity	molecular_function	0	390	1	2594	1
GO:0000221	vacuolar proton-transporting V-type ATPase, V1 domain	cellular_component	0	390	1	2594	1
GO:0000226	microtubule cytoskeleton organization	biological_process	0	390	1	2594	1
GO:0000228	nuclear chromosome	cellular_component	0	390	2	2594	1
GO:0000256	allantoin catabolic process	biological_process	0	390	1	2594	1
GO:0000272	polysaccharide catabolic process	biological_process	0	390	2	2594	1
GO:0000287	magnesium ion binding	molecular_function	0	390	23	2594	1
GO:0000288	nuclear-transcribed mRNA catabolic process, deadenylation-dependent decay	biological_process	0	390	1	2594	1
GO:0000291	nuclear-transcribed mRNA catabolic process, exonucleolytic	biological_process	0	390	1	2594	1
GO:0000293	ferric-chelate reductase activity	molecular_function	0	390	1	2594	1
GO:0000299	integral to membrane of membrane fraction	cellular_component	0	390	1	2594	1
GO:0000303	response to superoxide	biological_process	0	390	2	2594	1
GO:0000304	response to singlet oxygen	biological_process	0	390	2	2594	1
GO:0000325	plant-type vacuole	cellular_component	0	390	2	2594	1
GO:0000326	protein storage vacuole	cellular_component	0	390	1	2594	1
GO:0000329	fungal-type vacuole membrane	cellular_component	0	390	1	2594	1
GO:0000339	RNA cap binding	molecular_function	0	390	1	2594	1
GO:0000347	THO complex	cellular_component	0	390	1	2594	1
GO:0000354	cis assembly of pre-catalytic spliceosome	biological_process	0	390	1	2594	1
GO:0000373	Group II intron splicing	biological_process	0	390	2	2594	1
GO:0000394	RNA splicing, via endonucleolytic cleavage and ligation	biological_process	0	390	1	2594	1
GO:0000418	DNA-directed RNA polymerase IV complex	cellular_component	0	390	2	2594	1
GO:0000419	DNA-directed RNA polymerase V complex	cellular_component	0	390	2	2594	1
GO:0000460	maturation of 5.8S rRNA	biological_process	0	390	2	2594	1
GO:0000500	RNA polymerase I upstream activating factor complex	cellular_component	0	390	1	2594	1
GO:0000719	photoreactive repair	biological_process	0	390	1	2594	1
GO:0000723	telomere maintenance	biological_process	0	390	3	2594	1
GO:0000724	double-strand break repair via homologous recombination	biological_process	0	390	2	2594	1
GO:0000741	karyogamy	biological_process	0	390	1	2594	1
GO:0000746	conjugation	biological_process	0	390	1	2594	1
GO:0000747	conjugation with cellular fusion	biological_process	0	390	1	2594	1
GO:0000775	chromosome, centromeric region	cellular_component	0	390	5	2594	1
GO:0000776	kinetochore	cellular_component	0	390	1	2594	1
GO:0000781	chromosome, telomeric region	cellular_component	0	390	2	2594	1
GO:0000785	chromatin	cellular_component	0	390	1	2594	1
GO:0000793	condensed chromosome	cellular_component	0	390	1	2594	1
GO:0000794	condensed nuclear chromosome	cellular_component	0	390	4	2594	1
GO:0000823	inositol trisphosphate 6-kinase activity	molecular_function	0	390	1	2594	1
GO:0000827	inositol 1,3,4,5,6-pentakisphosphate kinase activity	molecular_function	0	390	1	2594	1
GO:0000832	inositol hexakisphosphate 5-kinase activity	molecular_function	0	390	1	2594	1
GO:0000900	translation repressor activity, nucleic acid binding	molecular_function	0	390	1	2594	1
GO:0000902	cell morphogenesis	biological_process	0	390	1	2594	1
GO:0000911	cytokinesis by cell plate formation	biological_process	0	390	1	2594	1
GO:0000913	preprophase band assembly	biological_process	0	390	1	2594	1
GO:0000932	cytoplasmic mRNA processing body	cellular_component	0	390	1	2594	1
GO:0001078	RNA polymerase II core promoter proximal region sequence-specific DNA binding transcription factor activity involved in negative regulation of transcription	molecular_function	0	390	1	2594	1
GO:0001516	prostaglandin biosynthetic process	biological_process	0	390	1	2594	1
GO:0001558	regulation of cell growth	biological_process	0	390	2	2594	1
GO:0001560	regulation of cell growth by extracellular stimulus	biological_process	0	390	1	2594	1
GO:0001671	ATPase activator activity	molecular_function	0	390	1	2594	1
GO:0001676	long-chain fatty acid metabolic process	biological_process	0	390	1	2594	1
GO:0001709	cell fate determination	biological_process	0	390	1	2594	1
GO:0001824	blastocyst development	biological_process	0	390	2	2594	1
GO:0001887	selenium compound metabolic process	biological_process	0	390	1	2594	1
GO:0002119	nematode larval development	biological_process	0	390	1	2594	1
GO:0002229	defense response to oomycetes	biological_process	0	390	1	2594	1
GO:0002238	response to molecule of fungal origin	biological_process	0	390	1	2594	1
GO:0003678	DNA helicase activity	molecular_function	0	390	1	2594	1
GO:0003680	AT DNA binding	molecular_function	0	390	3	2594	1
GO:0003682	chromatin binding	molecular_function	0	390	5	2594	1
GO:0003684	damaged DNA binding	molecular_function	0	390	2	2594	1
GO:0003690	double-stranded DNA binding	molecular_function	0	390	4	2594	1
GO:0003691	double-stranded telomeric DNA binding	molecular_function	0	390	2	2594	1
GO:0003697	single-stranded DNA binding	molecular_function	0	390	3	2594	1
GO:0003712	transcription cofactor activity	molecular_function	0	390	4	2594	1
GO:0003727	single-stranded RNA binding	molecular_function	0	390	1	2594	1
GO:0003729	mRNA binding	molecular_function	0	390	3	2594	1
GO:0003730	mRNA 3'-UTR binding	molecular_function	0	390	3	2594	1
GO:0003746	translation elongation factor activity	molecular_function	0	390	4	2594	1
GO:0003756	protein disulfide isomerase activity	molecular_function	0	390	2	2594	1
GO:0003774	motor activity	molecular_function	0	390	1	2594	1
GO:0003796	lysozyme activity	molecular_function	0	390	1	2594	1
GO:0003826	alpha-ketoacid dehydrogenase activity	molecular_function	0	390	1	2594	1
GO:0003827	alpha-1,3-mannosylglycoprotein 2-beta-N-acetylglucosaminyltransferase activity	molecular_function	0	390	1	2594	1
GO:0003838	sterol 24-C-methyltransferase activity	molecular_function	0	390	1	2594	1
GO:0003843	1,3-beta-D-glucan synthase activity	molecular_function	0	390	4	2594	1
GO:0003852	2-isopropylmalate synthase activity	molecular_function	0	390	1	2594	1
GO:0003855	3-dehydroquinate dehydratase activity	molecular_function	0	390	1	2594	1
GO:0003856	3-dehydroquinate synthase activity	molecular_function	0	390	1	2594	1
GO:0003857	3-hydroxyacyl-CoA dehydrogenase activity	molecular_function	0	390	2	2594	1
GO:0003862	3-isopropylmalate dehydrogenase activity	molecular_function	0	390	1	2594	1
GO:0003871	5-methyltetrahydropteroyltriglutamate-homocysteine S-methyltransferase activity	molecular_function	0	390	1	2594	1
GO:0003876	AMP deaminase activity	molecular_function	0	390	1	2594	1
GO:0003878	ATP citrate synthase activity	molecular_function	0	390	2	2594	1
GO:0003885	D-arabinono-1,4-lactone oxidase activity	molecular_function	0	390	1	2594	1
GO:0003899	DNA-directed RNA polymerase activity	molecular_function	0	390	14	2594	1
GO:0003905	alkylbase DNA N-glycosylase activity	molecular_function	0	390	1	2594	1
GO:0003913	DNA photolyase activity	molecular_function	0	390	1	2594	1
GO:0003917	DNA topoisomerase type I activity	molecular_function	0	390	2	2594	1
GO:0003942	N-acetyl-gamma-glutamyl-phosphate reductase activity	molecular_function	0	390	1	2594	1
GO:0003950	NAD+ ADP-ribosyltransferase activity	molecular_function	0	390	4	2594	1
GO:0003951	NAD+ kinase activity	molecular_function	0	390	1	2594	1
GO:0003964	RNA-directed DNA polymerase activity	molecular_function	0	390	1	2594	1
GO:0003979	UDP-glucose 6-dehydrogenase activity	molecular_function	0	390	1	2594	1
GO:0003980	UDP-glucose:glycoprotein glucosyltransferase activity	molecular_function	0	390	1	2594	1
GO:0003985	acetyl-CoA C-acetyltransferase activity	molecular_function	0	390	1	2594	1
GO:0003988	acetyl-CoA C-acyltransferase activity	molecular_function	0	390	1	2594	1
GO:0003989	acetyl-CoA carboxylase activity	molecular_function	0	390	2	2594	1
GO:0003993	acid phosphatase activity	molecular_function	0	390	5	2594	1
GO:0003995	acyl-CoA dehydrogenase activity	molecular_function	0	390	1	2594	1
GO:0003997	acyl-CoA oxidase activity	molecular_function	0	390	1	2594	1
GO:0004003	ATP-dependent DNA helicase activity	molecular_function	0	390	4	2594	1
GO:0004008	copper-exporting ATPase activity	molecular_function	0	390	1	2594	1
GO:0004012	phospholipid-translocating ATPase activity	molecular_function	0	390	6	2594	1
GO:0004014	adenosylmethionine decarboxylase activity	molecular_function	0	390	1	2594	1
GO:0004017	adenylate kinase activity	molecular_function	0	390	3	2594	1
GO:0004038	allantoinase activity	molecular_function	0	390	1	2594	1
GO:0004045	aminoacyl-tRNA hydrolase activity	molecular_function	0	390	3	2594	1
GO:0004049	anthranilate synthase activity	molecular_function	0	390	2	2594	1
GO:0004055	argininosuccinate synthase activity	molecular_function	0	390	1	2594	1
GO:0004057	arginyltransferase activity	molecular_function	0	390	1	2594	1
GO:0004069	L-aspartate:2-oxoglutarate aminotransferase activity	molecular_function	0	390	3	2594	1
GO:0004072	aspartate kinase activity	molecular_function	0	390	2	2594	1
GO:0004073	aspartate-semialdehyde dehydrogenase activity	molecular_function	0	390	1	2594	1
GO:0004075	biotin carboxylase activity	molecular_function	0	390	1	2594	1
GO:0004109	coproporphyrinogen oxidase activity	molecular_function	0	390	1	2594	1
GO:0004121	cystathionine beta-lyase activity	molecular_function	0	390	1	2594	1
GO:0004124	cysteine synthase activity	molecular_function	0	390	1	2594	1
GO:0004129	cytochrome-c oxidase activity	molecular_function	0	390	2	2594	1
GO:0004140	dephospho-CoA kinase activity	molecular_function	0	390	2	2594	1
GO:0004143	diacylglycerol kinase activity	molecular_function	0	390	2	2594	1
GO:0004148	dihydrolipoyl dehydrogenase activity	molecular_function	0	390	1	2594	1
GO:0004149	dihydrolipoyllysine-residue succinyltransferase activity	molecular_function	0	390	1	2594	1
GO:0004157	dihydropyrimidinase activity	molecular_function	0	390	1	2594	1
GO:0004161	dimethylallyltranstransferase activity	molecular_function	0	390	1	2594	1
GO:0004164	diphthine synthase activity	molecular_function	0	390	1	2594	1
GO:0004165	dodecenoyl-CoA delta-isomerase activity	molecular_function	0	390	1	2594	1
GO:0004175	endopeptidase activity	molecular_function	0	390	1	2594	1
GO:0004176	ATP-dependent peptidase activity	molecular_function	0	390	2	2594	1
GO:0004177	aminopeptidase activity	molecular_function	0	390	2	2594	1
GO:0004252	serine-type endopeptidase activity	molecular_function	0	390	12	2594	1
GO:0004298	threonine-type endopeptidase activity	molecular_function	0	390	3	2594	1
GO:0004300	enoyl-CoA hydratase activity	molecular_function	0	390	2	2594	1
GO:0004301	epoxide hydrolase activity	molecular_function	0	390	4	2594	1
GO:0004306	ethanolamine-phosphate cytidylyltransferase activity	molecular_function	0	390	1	2594	1
GO:0004309	exopolyphosphatase activity	molecular_function	0	390	1	2594	1
GO:0004314	[acyl-carrier-protein] S-malonyltransferase activity	molecular_function	0	390	1	2594	1
GO:0004315	3-oxoacyl-[acyl-carrier-protein] synthase activity	molecular_function	0	390	1	2594	1
GO:0004321	fatty-acyl-CoA synthase activity	molecular_function	0	390	1	2594	1
GO:0004325	ferrochelatase activity	molecular_function	0	390	1	2594	1
GO:0004326	tetrahydrofolylpolyglutamate synthase activity	molecular_function	0	390	1	2594	1
GO:0004332	fructose-bisphosphate aldolase activity	molecular_function	0	390	2	2594	1
GO:0004337	geranyltranstransferase activity	molecular_function	0	390	1	2594	1
GO:0004348	glucosylceramidase activity	molecular_function	0	390	2	2594	1
GO:0004356	glutamate-ammonia ligase activity	molecular_function	0	390	1	2594	1
GO:0004357	glutamate-cysteine ligase activity	molecular_function	0	390	1	2594	1
GO:0004362	glutathione-disulfide reductase activity	molecular_function	0	390	1	2594	1
GO:0004366	glycerol-3-phosphate O-acyltransferase activity	molecular_function	0	390	1	2594	1
GO:0004371	glycerone kinase activity	molecular_function	0	390	1	2594	1
GO:0004372	glycine hydroxymethyltransferase activity	molecular_function	0	390	1	2594	1
GO:0004396	hexokinase activity	molecular_function	0	390	1	2594	1
GO:0004400	histidinol-phosphate transaminase activity	molecular_function	0	390	1	2594	1
GO:0004402	histone acetyltransferase activity	molecular_function	0	390	4	2594	1
GO:0004412	homoserine dehydrogenase activity	molecular_function	0	390	1	2594	1
GO:0004416	hydroxyacylglutathione hydrolase activity	molecular_function	0	390	2	2594	1
GO:0004421	hydroxymethylglutaryl-CoA synthase activity	molecular_function	0	390	1	2594	1
GO:0004427	inorganic diphosphatase activity	molecular_function	0	390	4	2594	1
GO:0004430	1-phosphatidylinositol 4-kinase activity	molecular_function	0	390	4	2594	1
GO:0004435	phosphatidylinositol phospholipase C activity	molecular_function	0	390	2	2594	1
GO:0004438	phosphatidylinositol-3-phosphatase activity	molecular_function	0	390	1	2594	1
GO:0004445	inositol-polyphosphate 5-phosphatase activity	molecular_function	0	390	1	2594	1
GO:0004475	mannose-1-phosphate guanylyltransferase activity	molecular_function	0	390	2	2594	1
GO:0004485	methylcrotonoyl-CoA carboxylase activity	molecular_function	0	390	1	2594	1
GO:0004490	methylglutaconyl-CoA hydratase activity	molecular_function	0	390	1	2594	1
GO:0004496	mevalonate kinase activity	molecular_function	0	390	1	2594	1
GO:0004499	flavin-containing monooxygenase activity	molecular_function	0	390	1	2594	1
GO:0004506	squalene monooxygenase activity	molecular_function	0	390	1	2594	1
GO:0004516	nicotinate phosphoribosyltransferase activity	molecular_function	0	390	1	2594	1
GO:0004517	nitric-oxide synthase activity	molecular_function	0	390	1	2594	1
GO:0004518	nuclease activity	molecular_function	0	390	5	2594	1
GO:0004523	ribonuclease H activity	molecular_function	0	390	1	2594	1
GO:0004526	ribonuclease P activity	molecular_function	0	390	2	2594	1
GO:0004527	exonuclease activity	molecular_function	0	390	3	2594	1
GO:0004532	exoribonuclease activity	molecular_function	0	390	1	2594	1
GO:0004534	5'-3' exoribonuclease activity	molecular_function	0	390	1	2594	1
GO:0004550	nucleoside diphosphate kinase activity	molecular_function	0	390	1	2594	1
GO:0004553	hydrolase activity, hydrolyzing O-glycosyl compounds	molecular_function	0	390	3	2594	1
GO:0004556	alpha-amylase activity	molecular_function	0	390	1	2594	1
GO:0004559	alpha-mannosidase activity	molecular_function	0	390	1	2594	1
GO:0004560	alpha-L-fucosidase activity	molecular_function	0	390	1	2594	1
GO:0004565	beta-galactosidase activity	molecular_function	0	390	6	2594	1
GO:0004567	beta-mannosidase activity	molecular_function	0	390	1	2594	1
GO:0004568	chitinase activity	molecular_function	0	390	1	2594	1
GO:0004575	sucrose alpha-glucosidase activity	molecular_function	0	390	1	2594	1
GO:0004601	peroxidase activity	molecular_function	0	390	4	2594	1
GO:0004605	phosphatidate cytidylyltransferase activity	molecular_function	0	390	1	2594	1
GO:0004609	phosphatidylserine decarboxylase activity	molecular_function	0	390	1	2594	1
GO:0004617	phosphoglycerate dehydrogenase activity	molecular_function	0	390	1	2594	1
GO:0004630	phospholipase D activity	molecular_function	0	390	1	2594	1
GO:0004634	phosphopyruvate hydratase activity	molecular_function	0	390	1	2594	1
GO:0004641	phosphoribosylformylglycinamidine cyclo-ligase activity	molecular_function	0	390	1	2594	1
GO:0004647	phosphoserine phosphatase activity	molecular_function	0	390	1	2594	1
GO:0004650	polygalacturonase activity	molecular_function	0	390	1	2594	1
GO:0004652	polynucleotide adenylyltransferase activity	molecular_function	0	390	3	2594	1
GO:0004657	proline dehydrogenase activity	molecular_function	0	390	1	2594	1
GO:0004664	prephenate dehydratase activity	molecular_function	0	390	2	2594	1
GO:0004691	cAMP-dependent protein kinase activity	molecular_function	0	390	1	2594	1
GO:0004707	MAP kinase activity	molecular_function	0	390	1	2594	1
GO:0004715	non-membrane spanning protein tyrosine kinase activity	molecular_function	0	390	2	2594	1
GO:0004725	protein tyrosine phosphatase activity	molecular_function	0	390	3	2594	1
GO:0004737	pyruvate decarboxylase activity	molecular_function	0	390	1	2594	1
GO:0004742	dihydrolipoyllysine-residue acetyltransferase activity	molecular_function	0	390	1	2594	1
GO:0004743	pyruvate kinase activity	molecular_function	0	390	1	2594	1
GO:0004747	ribokinase activity	molecular_function	0	390	2	2594	1
GO:0004748	ribonucleoside-diphosphate reductase activity	molecular_function	0	390	1	2594	1
GO:0004749	ribose phosphate diphosphokinase activity	molecular_function	0	390	4	2594	1
GO:0004765	shikimate kinase activity	molecular_function	0	390	1	2594	1
GO:0004805	trehalose-phosphatase activity	molecular_function	0	390	1	2594	1
GO:0004806	triglyceride lipase activity	molecular_function	0	390	3	2594	1
GO:0004807	triose-phosphate isomerase activity	molecular_function	0	390	1	2594	1
GO:0004813	alanine-tRNA ligase activity	molecular_function	0	390	1	2594	1
GO:0004817	cysteine-tRNA ligase activity	molecular_function	0	390	1	2594	1
GO:0004818	glutamate-tRNA ligase activity	molecular_function	0	390	1	2594	1
GO:0004819	glutamine-tRNA ligase activity	molecular_function	0	390	1	2594	1
GO:0004820	glycine-tRNA ligase activity	molecular_function	0	390	1	2594	1
GO:0004822	isoleucine-tRNA ligase activity	molecular_function	0	390	1	2594	1
GO:0004829	threonine-tRNA ligase activity	molecular_function	0	390	2	2594	1
GO:0004838	L-tyrosine:2-oxoglutarate aminotransferase activity	molecular_function	0	390	2	2594	1
GO:0004843	ubiquitin-specific protease activity	molecular_function	0	390	1	2594	1
GO:0004845	uracil phosphoribosyltransferase activity	molecular_function	0	390	1	2594	1
GO:0004864	protein phosphatase inhibitor activity	molecular_function	0	390	1	2594	1
GO:0004869	cysteine-type endopeptidase inhibitor activity	molecular_function	0	390	1	2594	1
GO:0004930	G-protein coupled receptor activity	molecular_function	0	390	1	2594	1
GO:0004965	GABA-B receptor activity	molecular_function	0	390	1	2594	1
GO:0004970	ionotropic glutamate receptor activity	molecular_function	0	390	2	2594	1
GO:0005034	osmosensor activity	molecular_function	0	390	3	2594	1
GO:0005083	small GTPase regulator activity	molecular_function	0	390	1	2594	1
GO:0005089	Rho guanyl-nucleotide exchange factor activity	molecular_function	0	390	1	2594	1
GO:0005094	Rho GDP-dissociation inhibitor activity	molecular_function	0	390	3	2594	1
GO:0005095	GTPase inhibitor activity	molecular_function	0	390	1	2594	1
GO:0005097	Rab GTPase activator activity	molecular_function	0	390	3	2594	1
GO:0005199	structural constituent of cell wall	molecular_function	0	390	9	2594	1
GO:0005200	structural constituent of cytoskeleton	molecular_function	0	390	1	2594	1
GO:0005216	ion channel activity	molecular_function	0	390	3	2594	1
GO:0005221	intracellular cyclic nucleotide activated cation channel activity	molecular_function	0	390	1	2594	1
GO:0005234	extracellular-glutamate-gated ion channel activity	molecular_function	0	390	2	2594	1
GO:0005247	voltage-gated chloride channel activity	molecular_function	0	390	2	2594	1
GO:0005253	anion channel activity	molecular_function	0	390	1	2594	1
GO:0005262	calcium channel activity	molecular_function	0	390	3	2594	1
GO:0005267	potassium channel activity	molecular_function	0	390	1	2594	1
GO:0005302	L-tyrosine transmembrane transporter activity	molecular_function	0	390	1	2594	1
GO:0005347	ATP transmembrane transporter activity	molecular_function	0	390	1	2594	1
GO:0005366	myo-inositol:hydrogen symporter activity	molecular_function	0	390	1	2594	1
GO:0005385	zinc ion transmembrane transporter activity	molecular_function	0	390	1	2594	1
GO:0005457	GDP-fucose transmembrane transporter activity	molecular_function	0	390	1	2594	1
GO:0005459	UDP-galactose transmembrane transporter activity	molecular_function	0	390	1	2594	1
GO:0005460	UDP-glucose transmembrane transporter activity	molecular_function	0	390	1	2594	1
GO:0005487	nucleocytoplasmic transporter activity	molecular_function	0	390	1	2594	1
GO:0005513	detection of calcium ion	biological_process	0	390	1	2594	1
GO:0005544	calcium-dependent phospholipid binding	molecular_function	0	390	1	2594	1
GO:0005545	1-phosphatidylinositol binding	molecular_function	0	390	4	2594	1
GO:0005546	phosphatidylinositol-4,5-bisphosphate binding	molecular_function	0	390	2	2594	1
GO:0005624	membrane fraction	cellular_component	0	390	1	2594	1
GO:0005625	soluble fraction	cellular_component	0	390	7	2594	1
GO:0005628	prospore membrane	cellular_component	0	390	1	2594	1
GO:0005665	DNA-directed RNA polymerase II, core complex	cellular_component	0	390	6	2594	1
GO:0005667	transcription factor complex	cellular_component	0	390	1	2594	1
GO:0005669	transcription factor TFIID complex	cellular_component	0	390	1	2594	1
GO:0005674	transcription factor TFIIF complex	cellular_component	0	390	1	2594	1
GO:0005675	holo TFIIH complex	cellular_component	0	390	1	2594	1
GO:0005680	anaphase-promoting complex	cellular_component	0	390	1	2594	1
GO:0005682	U5 snRNP	cellular_component	0	390	1	2594	1
GO:0005683	U7 snRNP	cellular_component	0	390	1	2594	1
GO:0005684	U2-type spliceosomal complex	cellular_component	0	390	1	2594	1
GO:0005697	telomerase holoenzyme complex	cellular_component	0	390	1	2594	1
GO:0005719	nuclear euchromatin	cellular_component	0	390	1	2594	1
GO:0005736	DNA-directed RNA polymerase I complex	cellular_component	0	390	1	2594	1
GO:0005741	mitochondrial outer membrane	cellular_component	0	390	3	2594	1
GO:0005747	mitochondrial respiratory chain complex I	cellular_component	0	390	3	2594	1
GO:0005753	mitochondrial proton-transporting ATP synthase complex	cellular_component	0	390	1	2594	1
GO:0005758	mitochondrial intermembrane space	cellular_component	0	390	1	2594	1
GO:0005764	lysosome	cellular_component	0	390	4	2594	1
GO:0005782	peroxisomal matrix	cellular_component	0	390	1	2594	1
GO:0005786	signal recognition particle, endoplasmic reticulum targeting	cellular_component	0	390	1	2594	1
GO:0005788	endoplasmic reticulum lumen	cellular_component	0	390	6	2594	1
GO:0005790	smooth endoplasmic reticulum	cellular_component	0	390	1	2594	1
GO:0005801	cis-Golgi network	cellular_component	0	390	1	2594	1
GO:0005813	centrosome	cellular_component	0	390	2	2594	1
GO:0005816	spindle pole body	cellular_component	0	390	2	2594	1
GO:0005832	chaperonin-containing T-complex	cellular_component	0	390	1	2594	1
GO:0005834	heterotrimeric G-protein complex	cellular_component	0	390	1	2594	1
GO:0005839	proteasome core complex	cellular_component	0	390	1	2594	1
GO:0005844	polysome	cellular_component	0	390	1	2594	1
GO:0005845	mRNA cap binding complex	cellular_component	0	390	1	2594	1
GO:0005847	mRNA cleavage and polyadenylation specificity factor complex	cellular_component	0	390	3	2594	1
GO:0005850	eukaryotic translation initiation factor 2 complex	cellular_component	0	390	1	2594	1
GO:0005851	eukaryotic translation initiation factor 2B complex	cellular_component	0	390	1	2594	1
GO:0005875	microtubule associated complex	cellular_component	0	390	2	2594	1
GO:0005885	Arp2/3 protein complex	cellular_component	0	390	4	2594	1
GO:0005887	integral to plasma membrane	cellular_component	0	390	10	2594	1
GO:0005901	caveola	cellular_component	0	390	1	2594	1
GO:0005905	coated pit	cellular_component	0	390	8	2594	1
GO:0005925	focal adhesion	cellular_component	0	390	4	2594	1
GO:0005929	cilium	cellular_component	0	390	1	2594	1
GO:0005938	cell cortex	cellular_component	0	390	1	2594	1
GO:0005942	phosphatidylinositol 3-kinase complex	cellular_component	0	390	1	2594	1
GO:0005947	mitochondrial alpha-ketoglutarate dehydrogenase complex	cellular_component	0	390	1	2594	1
GO:0005950	anthranilate synthase complex	cellular_component	0	390	1	2594	1
GO:0005958	DNA-dependent protein kinase-DNA ligase 4 complex	cellular_component	0	390	1	2594	1
GO:0005971	ribonucleoside-diphosphate reductase complex	cellular_component	0	390	1	2594	1
GO:0005978	glycogen biosynthetic process	biological_process	0	390	1	2594	1
GO:0005992	trehalose biosynthetic process	biological_process	0	390	4	2594	1
GO:0005997	xylulose metabolic process	biological_process	0	390	1	2594	1
GO:0006013	mannose metabolic process	biological_process	0	390	1	2594	1
GO:0006014	D-ribose metabolic process	biological_process	0	390	2	2594	1
GO:0006020	inositol metabolic process	biological_process	0	390	1	2594	1
GO:0006032	chitin catabolic process	biological_process	0	390	1	2594	1
GO:0006071	glycerol metabolic process	biological_process	0	390	4	2594	1
GO:0006072	glycerol-3-phosphate metabolic process	biological_process	0	390	1	2594	1
GO:0006073	cellular glucan metabolic process	biological_process	0	390	3	2594	1
GO:0006075	1,3-beta-D-glucan biosynthetic process	biological_process	0	390	4	2594	1
GO:0006081	cellular aldehyde metabolic process	biological_process	0	390	1	2594	1
GO:0006090	pyruvate metabolic process	biological_process	0	390	1	2594	1
GO:0006094	gluconeogenesis	biological_process	0	390	1	2594	1
GO:0006097	glyoxylate cycle	biological_process	0	390	1	2594	1
GO:0006098	pentose-phosphate shunt	biological_process	0	390	4	2594	1
GO:0006099	tricarboxylic acid cycle	biological_process	0	390	4	2594	1
GO:0006102	isocitrate metabolic process	biological_process	0	390	1	2594	1
GO:0006103	2-oxoglutarate metabolic process	biological_process	0	390	2	2594	1
GO:0006104	succinyl-CoA metabolic process	biological_process	0	390	1	2594	1
GO:0006105	succinate metabolic process	biological_process	0	390	1	2594	1
GO:0006108	malate metabolic process	biological_process	0	390	4	2594	1
GO:0006123	mitochondrial electron transport, cytochrome c to oxygen	biological_process	0	390	1	2594	1
GO:0006127	glycerophosphate shuttle	biological_process	0	390	1	2594	1
GO:0006144	purine base metabolic process	biological_process	0	390	4	2594	1
GO:0006163	purine nucleotide metabolic process	biological_process	0	390	1	2594	1
GO:0006177	GMP biosynthetic process	biological_process	0	390	1	2594	1
GO:0006183	GTP biosynthetic process	biological_process	0	390	1	2594	1
GO:0006188	IMP biosynthetic process	biological_process	0	390	1	2594	1
GO:0006189	'de novo' IMP biosynthetic process	biological_process	0	390	1	2594	1
GO:0006200	ATP catabolic process	biological_process	0	390	1	2594	1
GO:0006208	pyrimidine base catabolic process	biological_process	0	390	1	2594	1
GO:0006223	uracil salvage	biological_process	0	390	1	2594	1
GO:0006228	UTP biosynthetic process	biological_process	0	390	1	2594	1
GO:0006241	CTP biosynthetic process	biological_process	0	390	1	2594	1
GO:0006268	DNA unwinding involved in replication	biological_process	0	390	2	2594	1
GO:0006276	plasmid maintenance	biological_process	0	390	1	2594	1
GO:0006283	transcription-coupled nucleotide-excision repair	biological_process	0	390	1	2594	1
GO:0006284	base-excision repair	biological_process	0	390	2	2594	1
GO:0006289	nucleotide-excision repair	biological_process	0	390	5	2594	1
GO:0006301	postreplication repair	biological_process	0	390	1	2594	1
GO:0006302	double-strand break repair	biological_process	0	390	1	2594	1
GO:0006303	double-strand break repair via nonhomologous end joining	biological_process	0	390	1	2594	1
GO:0006306	DNA methylation	biological_process	0	390	3	2594	1
GO:0006325	chromatin organization	biological_process	0	390	4	2594	1
GO:0006338	chromatin remodeling	biological_process	0	390	4	2594	1
GO:0006344	maintenance of chromatin silencing	biological_process	0	390	1	2594	1
GO:0006346	methylation-dependent chromatin silencing	biological_process	0	390	1	2594	1
GO:0006349	regulation of gene expression by genetic imprinting	biological_process	0	390	4	2594	1
GO:0006352	transcription initiation, DNA-dependent	biological_process	0	390	1	2594	1
GO:0006357	regulation of transcription from RNA polymerase II promoter	biological_process	0	390	4	2594	1
GO:0006360	transcription from RNA polymerase I promoter	biological_process	0	390	2	2594	1
GO:0006366	transcription from RNA polymerase II promoter	biological_process	0	390	5	2594	1
GO:0006368	transcription elongation from RNA polymerase II promoter	biological_process	0	390	1	2594	1
GO:0006369	termination of RNA polymerase II transcription	biological_process	0	390	3	2594	1
GO:0006370	mRNA capping	biological_process	0	390	1	2594	1
GO:0006378	mRNA polyadenylation	biological_process	0	390	5	2594	1
GO:0006379	mRNA cleavage	biological_process	0	390	2	2594	1
GO:0006400	tRNA modification	biological_process	0	390	1	2594	1
GO:0006406	mRNA export from nucleus	biological_process	0	390	2	2594	1
GO:0006414	translational elongation	biological_process	0	390	4	2594	1
GO:0006419	alanyl-tRNA aminoacylation	biological_process	0	390	1	2594	1
GO:0006423	cysteinyl-tRNA aminoacylation	biological_process	0	390	1	2594	1
GO:0006424	glutamyl-tRNA aminoacylation	biological_process	0	390	1	2594	1
GO:0006425	glutaminyl-tRNA aminoacylation	biological_process	0	390	1	2594	1
GO:0006426	glycyl-tRNA aminoacylation	biological_process	0	390	1	2594	1
GO:0006428	isoleucyl-tRNA aminoacylation	biological_process	0	390	1	2594	1
GO:0006435	threonyl-tRNA aminoacylation	biological_process	0	390	2	2594	1
GO:0006464	protein modification process	biological_process	0	390	3	2594	1
GO:0006465	signal peptide processing	biological_process	0	390	1	2594	1
GO:0006471	protein ADP-ribosylation	biological_process	0	390	3	2594	1
GO:0006486	protein glycosylation	biological_process	0	390	3	2594	1
GO:0006491	N-glycan processing	biological_process	0	390	1	2594	1
GO:0006505	GPI anchor metabolic process	biological_process	0	390	1	2594	1
GO:0006506	GPI anchor biosynthetic process	biological_process	0	390	2	2594	1
GO:0006515	misfolded or incompletely synthesized protein catabolic process	biological_process	0	390	1	2594	1
GO:0006516	glycoprotein catabolic process	biological_process	0	390	1	2594	1
GO:0006517	protein deglycosylation	biological_process	0	390	1	2594	1
GO:0006520	cellular amino acid metabolic process	biological_process	0	390	6	2594	1
GO:0006527	arginine catabolic process	biological_process	0	390	1	2594	1
GO:0006529	asparagine biosynthetic process	biological_process	0	390	2	2594	1
GO:0006531	aspartate metabolic process	biological_process	0	390	2	2594	1
GO:0006534	cysteine metabolic process	biological_process	0	390	1	2594	1
GO:0006535	cysteine biosynthetic process from serine	biological_process	0	390	1	2594	1
GO:0006542	glutamine biosynthetic process	biological_process	0	390	1	2594	1
GO:0006544	glycine metabolic process	biological_process	0	390	2	2594	1
GO:0006559	L-phenylalanine catabolic process	biological_process	0	390	1	2594	1
GO:0006562	proline catabolic process	biological_process	0	390	1	2594	1
GO:0006563	L-serine metabolic process	biological_process	0	390	1	2594	1
GO:0006571	tyrosine biosynthetic process	biological_process	0	390	3	2594	1
GO:0006572	tyrosine catabolic process	biological_process	0	390	1	2594	1
GO:0006573	valine metabolic process	biological_process	0	390	1	2594	1
GO:0006597	spermine biosynthetic process	biological_process	0	390	1	2594	1
GO:0006606	protein import into nucleus	biological_process	0	390	3	2594	1
GO:0006607	NLS-bearing substrate import into nucleus	biological_process	0	390	1	2594	1
GO:0006610	ribosomal protein import into nucleus	biological_process	0	390	2	2594	1
GO:0006611	protein export from nucleus	biological_process	0	390	1	2594	1
GO:0006612	protein targeting to membrane	biological_process	0	390	1	2594	1
GO:0006626	protein targeting to mitochondrion	biological_process	0	390	1	2594	1
GO:0006635	fatty acid beta-oxidation	biological_process	0	390	5	2594	1
GO:0006636	unsaturated fatty acid biosynthetic process	biological_process	0	390	1	2594	1
GO:0006637	acyl-CoA metabolic process	biological_process	0	390	1	2594	1
GO:0006662	glycerol ether metabolic process	biological_process	0	390	3	2594	1
GO:0006674	inositol phosphorylceramide metabolic process	biological_process	0	390	1	2594	1
GO:0006675	mannosyl-inositol phosphorylceramide metabolic process	biological_process	0	390	1	2594	1
GO:0006680	glucosylceramide catabolic process	biological_process	0	390	2	2594	1
GO:0006695	cholesterol biosynthetic process	biological_process	0	390	1	2594	1
GO:0006741	NADP biosynthetic process	biological_process	0	390	1	2594	1
GO:0006749	glutathione metabolic process	biological_process	0	390	1	2594	1
GO:0006750	glutathione biosynthetic process	biological_process	0	390	1	2594	1
GO:0006777	Mo-molybdopterin cofactor biosynthetic process	biological_process	0	390	1	2594	1
GO:0006793	phosphorus metabolic process	biological_process	0	390	2	2594	1
GO:0006796	phosphate metabolic process	biological_process	0	390	1	2594	1
GO:0006798	polyphosphate catabolic process	biological_process	0	390	1	2594	1
GO:0006805	xenobiotic metabolic process	biological_process	0	390	4	2594	1
GO:0006809	nitric oxide biosynthetic process	biological_process	0	390	3	2594	1
GO:0006811	ion transport	biological_process	0	390	4	2594	1
GO:0006812	cation transport	biological_process	0	390	1	2594	1
GO:0006813	potassium ion transport	biological_process	0	390	6	2594	1
GO:0006814	sodium ion transport	biological_process	0	390	3	2594	1
GO:0006816	calcium ion transport	biological_process	0	390	3	2594	1
GO:0006817	phosphate transport	biological_process	0	390	1	2594	1
GO:0006839	mitochondrial transport	biological_process	0	390	1	2594	1
GO:0006857	oligopeptide transport	biological_process	0	390	8	2594	1
GO:0006865	amino acid transport	biological_process	0	390	2	2594	1
GO:0006874	cellular calcium ion homeostasis	biological_process	0	390	7	2594	1
GO:0006878	cellular copper ion homeostasis	biological_process	0	390	1	2594	1
GO:0006879	cellular iron ion homeostasis	biological_process	0	390	2	2594	1
GO:0006882	cellular zinc ion homeostasis	biological_process	0	390	2	2594	1
GO:0006885	regulation of pH	biological_process	0	390	1	2594	1
GO:0006887	exocytosis	biological_process	0	390	3	2594	1
GO:0006888	ER to Golgi vesicle-mediated transport	biological_process	0	390	6	2594	1
GO:0006890	retrograde vesicle-mediated transport, Golgi to ER	biological_process	0	390	1	2594	1
GO:0006891	intra-Golgi vesicle-mediated transport	biological_process	0	390	1	2594	1
GO:0006893	Golgi to plasma membrane transport	biological_process	0	390	2	2594	1
GO:0006897	endocytosis	biological_process	0	390	8	2594	1
GO:0006904	vesicle docking involved in exocytosis	biological_process	0	390	2	2594	1
GO:0006907	pinocytosis	biological_process	0	390	1	2594	1
GO:0006909	phagocytosis	biological_process	0	390	3	2594	1
GO:0006911	phagocytosis, engulfment	biological_process	0	390	1	2594	1
GO:0006913	nucleocytoplasmic transport	biological_process	0	390	3	2594	1
GO:0006917	induction of apoptosis	biological_process	0	390	3	2594	1
GO:0006928	cellular component movement	biological_process	0	390	2	2594	1
GO:0006944	cellular membrane fusion	biological_process	0	390	1	2594	1
GO:0006949	syncytium formation	biological_process	0	390	5	2594	1
GO:0006954	inflammatory response	biological_process	0	390	6	2594	1
GO:0006970	response to osmotic stress	biological_process	0	390	6	2594	1
GO:0006972	hyperosmotic response	biological_process	0	390	1	2594	1
GO:0006995	cellular response to nitrogen starvation	biological_process	0	390	1	2594	1
GO:0007005	mitochondrion organization	biological_process	0	390	1	2594	1
GO:0007010	cytoskeleton organization	biological_process	0	390	2	2594	1
GO:0007015	actin filament organization	biological_process	0	390	1	2594	1
GO:0007017	microtubule-based process	biological_process	0	390	1	2594	1
GO:0007020	microtubule nucleation	biological_process	0	390	1	2594	1
GO:0007030	Golgi organization	biological_process	0	390	1	2594	1
GO:0007034	vacuolar transport	biological_process	0	390	1	2594	1
GO:0007041	lysosomal transport	biological_process	0	390	1	2594	1
GO:0007050	cell cycle arrest	biological_process	0	390	1	2594	1
GO:0007053	spindle assembly involved in male meiosis	biological_process	0	390	1	2594	1
GO:0007064	mitotic sister chromatid cohesion	biological_process	0	390	1	2594	1
GO:0007088	regulation of mitosis	biological_process	0	390	1	2594	1
GO:0007126	meiosis	biological_process	0	390	4	2594	1
GO:0007131	reciprocal meiotic recombination	biological_process	0	390	1	2594	1
GO:0007140	male meiosis	biological_process	0	390	2	2594	1
GO:0007143	female meiosis	biological_process	0	390	2	2594	1
GO:0007163	establishment or maintenance of cell polarity	biological_process	0	390	1	2594	1
GO:0007173	epidermal growth factor receptor signaling pathway	biological_process	0	390	1	2594	1
GO:0007186	G-protein coupled receptor protein signaling pathway	biological_process	0	390	2	2594	1
GO:0007193	inhibition of adenylate cyclase activity by G-protein signaling pathway	biological_process	0	390	1	2594	1
GO:0007205	activation of protein kinase C activity by G-protein coupled receptor protein signaling pathway	biological_process	0	390	2	2594	1
GO:0007219	Notch signaling pathway	biological_process	0	390	4	2594	1
GO:0007263	nitric oxide mediated signal transduction	biological_process	0	390	1	2594	1
GO:0007267	cell-cell signaling	biological_process	0	390	3	2594	1
GO:0007286	spermatid development	biological_process	0	390	1	2594	1
GO:0007362	terminal region determination	biological_process	0	390	1	2594	1
GO:0007369	gastrulation	biological_process	0	390	1	2594	1
GO:0007389	pattern specification process	biological_process	0	390	1	2594	1
GO:0007399	nervous system development	biological_process	0	390	1	2594	1
GO:0007409	axonogenesis	biological_process	0	390	1	2594	1
GO:0007411	axon guidance	biological_process	0	390	1	2594	1
GO:0007474	imaginal disc-derived wing vein specification	biological_process	0	390	1	2594	1
GO:0007517	muscle organ development	biological_process	0	390	1	2594	1
GO:0007597	blood coagulation, intrinsic pathway	biological_process	0	390	1	2594	1
GO:0007631	feeding behavior	biological_process	0	390	1	2594	1
GO:0007638	mechanosensory behavior	biological_process	0	390	1	2594	1
GO:0008013	beta-catenin binding	molecular_function	0	390	1	2594	1
GO:0008020	G-protein coupled photoreceptor activity	molecular_function	0	390	1	2594	1
GO:0008033	tRNA processing	biological_process	0	390	9	2594	1
GO:0008080	N-acetyltransferase activity	molecular_function	0	390	2	2594	1
GO:0008081	phosphoric diester hydrolase activity	molecular_function	0	390	3	2594	1
GO:0008083	growth factor activity	molecular_function	0	390	1	2594	1
GO:0008092	cytoskeletal protein binding	molecular_function	0	390	1	2594	1
GO:0008094	DNA-dependent ATPase activity	molecular_function	0	390	1	2594	1
GO:0008119	thiopurine S-methyltransferase activity	molecular_function	0	390	1	2594	1
GO:0008134	transcription factor binding	molecular_function	0	390	3	2594	1
GO:0008138	protein tyrosine/serine/threonine phosphatase activity	molecular_function	0	390	1	2594	1
GO:0008158	hedgehog receptor activity	molecular_function	0	390	1	2594	1
GO:0008168	methyltransferase activity	molecular_function	0	390	13	2594	1
GO:0008171	O-methyltransferase activity	molecular_function	0	390	1	2594	1
GO:0008173	RNA methyltransferase activity	molecular_function	0	390	4	2594	1
GO:0008180	signalosome	cellular_component	0	390	1	2594	1
GO:0008195	phosphatidate phosphatase activity	molecular_function	0	390	2	2594	1
GO:0008206	bile acid metabolic process	biological_process	0	390	2	2594	1
GO:0008217	regulation of blood pressure	biological_process	0	390	4	2594	1
GO:0008235	metalloexopeptidase activity	molecular_function	0	390	1	2594	1
GO:0008236	serine-type peptidase activity	molecular_function	0	390	2	2594	1
GO:0008237	metallopeptidase activity	molecular_function	0	390	2	2594	1
GO:0008242	omega peptidase activity	molecular_function	0	390	1	2594	1
GO:0008262	importin-alpha export receptor activity	molecular_function	0	390	1	2594	1
GO:0008271	secondary active sulfate transmembrane transporter activity	molecular_function	0	390	5	2594	1
GO:0008272	sulfate transport	biological_process	0	390	1	2594	1
GO:0008283	cell proliferation	biological_process	0	390	8	2594	1
GO:0008284	positive regulation of cell proliferation	biological_process	0	390	1	2594	1
GO:0008285	negative regulation of cell proliferation	biological_process	0	390	3	2594	1
GO:0008295	spermidine biosynthetic process	biological_process	0	390	2	2594	1
GO:0008299	isoprenoid biosynthetic process	biological_process	0	390	4	2594	1
GO:0008312	7S RNA binding	molecular_function	0	390	1	2594	1
GO:0008324	cation transmembrane transporter activity	molecular_function	0	390	5	2594	1
GO:0008344	adult locomotory behavior	biological_process	0	390	1	2594	1
GO:0008356	asymmetric cell division	biological_process	0	390	4	2594	1
GO:0008360	regulation of cell shape	biological_process	0	390	6	2594	1
GO:0008361	regulation of cell size	biological_process	0	390	2	2594	1
GO:0008374	O-acyltransferase activity	molecular_function	0	390	1	2594	1
GO:0008378	galactosyltransferase activity	molecular_function	0	390	1	2594	1
GO:0008381	mechanically-gated ion channel activity	molecular_function	0	390	1	2594	1
GO:0008408	3'-5' exonuclease activity	molecular_function	0	390	2	2594	1
GO:0008409	5'-3' exonuclease activity	molecular_function	0	390	1	2594	1
GO:0008422	beta-glucosidase activity	molecular_function	0	390	5	2594	1
GO:0008440	inositol trisphosphate 3-kinase activity	molecular_function	0	390	1	2594	1
GO:0008442	3-hydroxyisobutyrate dehydrogenase activity	molecular_function	0	390	1	2594	1
GO:0008444	CDP-diacylglycerol-glycerol-3-phosphate 3-phosphatidyltransferase activity	molecular_function	0	390	1	2594	1
GO:0008453	alanine-glyoxylate transaminase activity	molecular_function	0	390	1	2594	1
GO:0008460	dTDP-glucose 4,6-dehydratase activity	molecular_function	0	390	2	2594	1
GO:0008466	glycogenin glucosyltransferase activity	molecular_function	0	390	4	2594	1
GO:0008469	histone-arginine N-methyltransferase activity	molecular_function	0	390	1	2594	1
GO:0008471	laccase activity	molecular_function	0	390	6	2594	1
GO:0008478	pyridoxal kinase activity	molecular_function	0	390	1	2594	1
GO:0008479	queuine tRNA-ribosyltransferase activity	molecular_function	0	390	1	2594	1
GO:0008483	transaminase activity	molecular_function	0	390	1	2594	1
GO:0008495	protoheme IX farnesyltransferase activity	molecular_function	0	390	1	2594	1
GO:0008506	sucrose:hydrogen symporter activity	molecular_function	0	390	1	2594	1
GO:0008515	sucrose transmembrane transporter activity	molecular_function	0	390	1	2594	1
GO:0008519	ammonium transmembrane transporter activity	molecular_function	0	390	1	2594	1
GO:0008525	phosphatidylcholine transmembrane transporter activity	molecular_function	0	390	1	2594	1
GO:0008526	phosphatidylinositol transporter activity	molecular_function	0	390	2	2594	1
GO:0008535	respiratory chain complex IV assembly	biological_process	0	390	1	2594	1
GO:0008536	Ran GTPase binding	molecular_function	0	390	1	2594	1
GO:0008551	cadmium-exporting ATPase activity	molecular_function	0	390	1	2594	1
GO:0008553	hydrogen-exporting ATPase activity, phosphorylative mechanism	molecular_function	0	390	4	2594	1
GO:0008559	xenobiotic-transporting ATPase activity	molecular_function	0	390	1	2594	1
GO:0008586	imaginal disc-derived wing vein morphogenesis	biological_process	0	390	1	2594	1
GO:0008587	imaginal disc-derived wing margin morphogenesis	biological_process	0	390	2	2594	1
GO:0008610	lipid biosynthetic process	biological_process	0	390	5	2594	1
GO:0008612	peptidyl-lysine modification to hypusine	biological_process	0	390	1	2594	1
GO:0008616	queuosine biosynthetic process	biological_process	0	390	1	2594	1
GO:0008654	phospholipid biosynthetic process	biological_process	0	390	5	2594	1
GO:0008661	1-deoxy-D-xylulose-5-phosphate synthase activity	molecular_function	0	390	1	2594	1
GO:0008691	3-hydroxybutyryl-CoA dehydrogenase activity	molecular_function	0	390	1	2594	1
GO:0008692	3-hydroxybutyryl-CoA epimerase activity	molecular_function	0	390	1	2594	1
GO:0008710	8-amino-7-oxononanoate synthase activity	molecular_function	0	390	1	2594	1
GO:0008725	DNA-3-methyladenine glycosylase I activity	molecular_function	0	390	1	2594	1
GO:0008728	GTP diphosphokinase activity	molecular_function	0	390	1	2594	1
GO:0008757	S-adenosylmethionine-dependent methyltransferase activity	molecular_function	0	390	1	2594	1
GO:0008762	UDP-N-acetylmuramate dehydrogenase activity	molecular_function	0	390	3	2594	1
GO:0008765	UDP-N-acetylmuramoylalanyl-D-glutamate-2,6-diaminopimelate ligase activity	molecular_function	0	390	1	2594	1
GO:0008792	arginine decarboxylase activity	molecular_function	0	390	1	2594	1
GO:0008831	dTDP-4-dehydrorhamnose reductase activity	molecular_function	0	390	2	2594	1
GO:0008840	dihydrodipicolinate synthase activity	molecular_function	0	390	1	2594	1
GO:0008841	dihydrofolate synthase activity	molecular_function	0	390	1	2594	1
GO:0008865	fructokinase activity	molecular_function	0	390	2	2594	1
GO:0008878	glucose-1-phosphate adenylyltransferase activity	molecular_function	0	390	1	2594	1
GO:0008883	glutamyl-tRNA reductase activity	molecular_function	0	390	1	2594	1
GO:0008887	glycerate kinase activity	molecular_function	0	390	1	2594	1
GO:0008889	glycerophosphodiester phosphodiesterase activity	molecular_function	0	390	1	2594	1
GO:0008892	guanine deaminase activity	molecular_function	0	390	1	2594	1
GO:0008967	phosphoglycolate phosphatase activity	molecular_function	0	390	1	2594	1
GO:0008970	phospholipase A1 activity	molecular_function	0	390	1	2594	1
GO:0008977	prephenate dehydrogenase activity	molecular_function	0	390	2	2594	1
GO:0009000	selenocysteine lyase activity	molecular_function	0	390	1	2594	1
GO:0009011	starch synthase activity	molecular_function	0	390	3	2594	1
GO:0009044	xylan 1,4-beta-xylosidase activity	molecular_function	0	390	3	2594	1
GO:0009063	cellular amino acid catabolic process	biological_process	0	390	3	2594	1
GO:0009073	aromatic amino acid family biosynthetic process	biological_process	0	390	3	2594	1
GO:0009083	branched chain family amino acid catabolic process	biological_process	0	390	2	2594	1
GO:0009086	methionine biosynthetic process	biological_process	0	390	3	2594	1
GO:0009088	threonine biosynthetic process	biological_process	0	390	2	2594	1
GO:0009089	lysine biosynthetic process via diaminopimelate	biological_process	0	390	1	2594	1
GO:0009094	L-phenylalanine biosynthetic process	biological_process	0	390	2	2594	1
GO:0009097	isoleucine biosynthetic process	biological_process	0	390	1	2594	1
GO:0009098	leucine biosynthetic process	biological_process	0	390	2	2594	1
GO:0009102	biotin biosynthetic process	biological_process	0	390	1	2594	1
GO:0009116	nucleoside metabolic process	biological_process	0	390	5	2594	1
GO:0009156	ribonucleoside monophosphate biosynthetic process	biological_process	0	390	2	2594	1
GO:0009165	nucleotide biosynthetic process	biological_process	0	390	2	2594	1
GO:0009168	purine ribonucleoside monophosphate biosynthetic process	biological_process	0	390	1	2594	1
GO:0009190	cyclic nucleotide biosynthetic process	biological_process	0	390	1	2594	1
GO:0009202	deoxyribonucleoside triphosphate biosynthetic process	biological_process	0	390	1	2594	1
GO:0009228	thiamine biosynthetic process	biological_process	0	390	1	2594	1
GO:0009234	menaquinone biosynthetic process	biological_process	0	390	1	2594	1
GO:0009247	glycolipid biosynthetic process	biological_process	0	390	2	2594	1
GO:0009252	peptidoglycan biosynthetic process	biological_process	0	390	1	2594	1
GO:0009266	response to temperature stimulus	biological_process	0	390	1	2594	1
GO:0009298	GDP-mannose biosynthetic process	biological_process	0	390	2	2594	1
GO:0009314	response to radiation	biological_process	0	390	1	2594	1
GO:0009317	acetyl-CoA carboxylase complex	cellular_component	0	390	2	2594	1
GO:0009331	glycerol-3-phosphate dehydrogenase complex	cellular_component	0	390	1	2594	1
GO:0009341	beta-galactosidase complex	cellular_component	0	390	1	2594	1
GO:0009353	mitochondrial oxoglutarate dehydrogenase complex	cellular_component	0	390	1	2594	1
GO:0009396	folic acid-containing compound biosynthetic process	biological_process	0	390	1	2594	1
GO:0009399	nitrogen fixation	biological_process	0	390	1	2594	1
GO:0009405	pathogenesis	biological_process	0	390	1	2594	1
GO:0009410	response to xenobiotic stimulus	biological_process	0	390	1	2594	1
GO:0009415	response to water	biological_process	0	390	1	2594	1
GO:0009435	NAD biosynthetic process	biological_process	0	390	1	2594	1
GO:0009443	pyridoxal 5'-phosphate salvage	biological_process	0	390	1	2594	1
GO:0009446	putrescine biosynthetic process	biological_process	0	390	1	2594	1
GO:0009496	plastoquinol-plastocyanin reductase activity	molecular_function	0	390	1	2594	1
GO:0009508	plastid chromosome	cellular_component	0	390	1	2594	1
GO:0009509	chromoplast	cellular_component	0	390	2	2594	1
GO:0009514	glyoxysome	cellular_component	0	390	4	2594	1
GO:0009522	photosystem I	cellular_component	0	390	4	2594	1
GO:0009534	chloroplast thylakoid	cellular_component	0	390	3	2594	1
GO:0009536	plastid	cellular_component	0	390	3	2594	1
GO:0009539	photosystem II reaction center	cellular_component	0	390	1	2594	1
GO:0009540	zeaxanthin epoxidase [overall] activity	molecular_function	0	390	1	2594	1
GO:0009553	embryo sac development	biological_process	0	390	4	2594	1
GO:0009555	pollen development	biological_process	0	390	6	2594	1
GO:0009556	microsporogenesis	biological_process	0	390	3	2594	1
GO:0009561	megagametogenesis	biological_process	0	390	1	2594	1
GO:0009574	preprophase band	cellular_component	0	390	3	2594	1
GO:0009583	detection of light stimulus	biological_process	0	390	1	2594	1
GO:0009585	red, far-red light phototransduction	biological_process	0	390	8	2594	1
GO:0009612	response to mechanical stimulus	biological_process	0	390	1	2594	1
GO:0009615	response to virus	biological_process	0	390	5	2594	1
GO:0009617	response to bacterium	biological_process	0	390	4	2594	1
GO:0009624	response to nematode	biological_process	0	390	7	2594	1
GO:0009625	response to insect	biological_process	0	390	2	2594	1
GO:0009628	response to abiotic stimulus	biological_process	0	390	1	2594	1
GO:0009630	gravitropism	biological_process	0	390	4	2594	1
GO:0009636	response to toxin	biological_process	0	390	7	2594	1
GO:0009637	response to blue light	biological_process	0	390	6	2594	1
GO:0009641	shade avoidance	biological_process	0	390	4	2594	1
GO:0009642	response to light intensity	biological_process	0	390	1	2594	1
GO:0009646	response to absence of light	biological_process	0	390	2	2594	1
GO:0009647	skotomorphogenesis	biological_process	0	390	1	2594	1
GO:0009648	photoperiodism	biological_process	0	390	2	2594	1
GO:0009649	entrainment of circadian clock	biological_process	0	390	2	2594	1
GO:0009658	chloroplast organization	biological_process	0	390	8	2594	1
GO:0009663	plasmodesma organization	biological_process	0	390	1	2594	1
GO:0009664	plant-type cell wall organization	biological_process	0	390	7	2594	1
GO:0009678	hydrogen-translocating pyrophosphatase activity	molecular_function	0	390	3	2594	1
GO:0009686	gibberellin biosynthetic process	biological_process	0	390	3	2594	1
GO:0009688	abscisic acid biosynthetic process	biological_process	0	390	5	2594	1
GO:0009690	cytokinin metabolic process	biological_process	0	390	1	2594	1
GO:0009691	cytokinin biosynthetic process	biological_process	0	390	1	2594	1
GO:0009693	ethylene biosynthetic process	biological_process	0	390	2	2594	1
GO:0009695	jasmonic acid biosynthetic process	biological_process	0	390	2	2594	1
GO:0009698	phenylpropanoid metabolic process	biological_process	0	390	2	2594	1
GO:0009699	phenylpropanoid biosynthetic process	biological_process	0	390	1	2594	1
GO:0009705	plant-type vacuole membrane	cellular_component	0	390	10	2594	1
GO:0009718	anthocyanin biosynthetic process	biological_process	0	390	1	2594	1
GO:0009736	cytokinin mediated signaling pathway	biological_process	0	390	5	2594	1
GO:0009741	response to brassinosteroid stimulus	biological_process	0	390	3	2594	1
GO:0009744	response to sucrose stimulus	biological_process	0	390	5	2594	1
GO:0009749	response to glucose stimulus	biological_process	0	390	3	2594	1
GO:0009750	response to fructose stimulus	biological_process	0	390	3	2594	1
GO:0009755	hormone-mediated signaling pathway	biological_process	0	390	4	2594	1
GO:0009765	photosynthesis, light harvesting	biological_process	0	390	4	2594	1
GO:0009772	photosynthetic electron transport in photosystem II	biological_process	0	390	1	2594	1
GO:0009800	cinnamic acid biosynthetic process	biological_process	0	390	1	2594	1
GO:0009808	lignin metabolic process	biological_process	0	390	1	2594	1
GO:0009814	defense response, incompatible interaction	biological_process	0	390	2	2594	1
GO:0009815	1-aminocyclopropane-1-carboxylate oxidase activity	molecular_function	0	390	1	2594	1
GO:0009817	defense response to fungus, incompatible interaction	biological_process	0	390	3	2594	1
GO:0009820	alkaloid metabolic process	biological_process	0	390	1	2594	1
GO:0009823	cytokinin catabolic process	biological_process	0	390	1	2594	1
GO:0009828	plant-type cell wall loosening	biological_process	0	390	1	2594	1
GO:0009832	plant-type cell wall biogenesis	biological_process	0	390	2	2594	1
GO:0009833	primary cell wall biogenesis	biological_process	0	390	2	2594	1
GO:0009834	secondary cell wall biogenesis	biological_process	0	390	1	2594	1
GO:0009838	abscission	biological_process	0	390	2	2594	1
GO:0009840	chloroplastic endopeptidase Clp complex	cellular_component	0	390	2	2594	1
GO:0009842	cyanelle	cellular_component	0	390	2	2594	1
GO:0009851	auxin biosynthetic process	biological_process	0	390	2	2594	1
GO:0009853	photorespiration	biological_process	0	390	2	2594	1
GO:0009854	oxidative photosynthetic carbon pathway	biological_process	0	390	1	2594	1
GO:0009860	pollen tube growth	biological_process	0	390	7	2594	1
GO:0009861	jasmonic acid and ethylene-dependent systemic resistance	biological_process	0	390	1	2594	1
GO:0009862	systemic acquired resistance, salicylic acid mediated signaling pathway	biological_process	0	390	2	2594	1
GO:0009863	salicylic acid mediated signaling pathway	biological_process	0	390	4	2594	1
GO:0009864	induced systemic resistance, jasmonic acid mediated signaling pathway	biological_process	0	390	2	2594	1
GO:0009866	induced systemic resistance, ethylene mediated signaling pathway	biological_process	0	390	1	2594	1
GO:0009867	jasmonic acid mediated signaling pathway	biological_process	0	390	13	2594	1
GO:0009870	defense response signaling pathway, resistance gene-dependent	biological_process	0	390	2	2594	1
GO:0009871	jasmonic acid and ethylene-dependent systemic resistance, ethylene mediated signaling pathway	biological_process	0	390	2	2594	1
GO:0009881	photoreceptor activity	molecular_function	0	390	1	2594	1
GO:0009884	cytokinin receptor activity	molecular_function	0	390	1	2594	1
GO:0009892	negative regulation of metabolic process	biological_process	0	390	1	2594	1
GO:0009909	regulation of flower development	biological_process	0	390	7	2594	1
GO:0009911	positive regulation of flower development	biological_process	0	390	6	2594	1
GO:0009920	cell plate formation involved in plant-type cell wall biogenesis	biological_process	0	390	1	2594	1
GO:0009926	auxin polar transport	biological_process	0	390	5	2594	1
GO:0009927	histidine phosphotransfer kinase activity	molecular_function	0	390	3	2594	1
GO:0009932	cell tip growth	biological_process	0	390	3	2594	1
GO:0009933	meristem structural organization	biological_process	0	390	1	2594	1
GO:0009934	regulation of meristem structural organization	biological_process	0	390	2	2594	1
GO:0009942	longitudinal axis specification	biological_process	0	390	2	2594	1
GO:0009945	radial axis specification	biological_process	0	390	1	2594	1
GO:0009954	proximal/distal pattern formation	biological_process	0	390	3	2594	1
GO:0009956	radial pattern formation	biological_process	0	390	2	2594	1
GO:0009957	epidermal cell fate specification	biological_process	0	390	1	2594	1
GO:0009958	positive gravitropism	biological_process	0	390	2	2594	1
GO:0009959	negative gravitropism	biological_process	0	390	1	2594	1
GO:0009960	endosperm development	biological_process	0	390	2	2594	1
GO:0009961	response to 1-aminocyclopropane-1-carboxylic acid	biological_process	0	390	1	2594	1
GO:0009962	regulation of flavonoid biosynthetic process	biological_process	0	390	1	2594	1
GO:0009966	regulation of signal transduction	biological_process	0	390	1	2594	1
GO:0009967	positive regulation of signal transduction	biological_process	0	390	1	2594	1
GO:0009968	negative regulation of signal transduction	biological_process	0	390	1	2594	1
GO:0009969	xyloglucan biosynthetic process	biological_process	0	390	2	2594	1
GO:0009970	cellular response to sulfate starvation	biological_process	0	390	1	2594	1
GO:0009986	cell surface	cellular_component	0	390	1	2594	1
GO:0009987	cellular process	biological_process	0	390	2	2594	1
GO:0010017	red or far-red light signaling pathway	biological_process	0	390	1	2594	1
GO:0010018	far-red light signaling pathway	biological_process	0	390	1	2594	1
GO:0010021	amylopectin biosynthetic process	biological_process	0	390	1	2594	1
GO:0010022	meristem determinacy	biological_process	0	390	1	2594	1
GO:0010026	trichome differentiation	biological_process	0	390	2	2594	1
GO:0010027	thylakoid membrane organization	biological_process	0	390	1	2594	1
GO:0010032	meiotic chromosome condensation	biological_process	0	390	1	2594	1
GO:0010042	response to manganese ion	biological_process	0	390	1	2594	1
GO:0010044	response to aluminum ion	biological_process	0	390	2	2594	1
GO:0010047	fruit dehiscence	biological_process	0	390	1	2594	1
GO:0010050	vegetative phase change	biological_process	0	390	1	2594	1
GO:0010051	xylem and phloem pattern formation	biological_process	0	390	5	2594	1
GO:0010052	guard cell differentiation	biological_process	0	390	2	2594	1
GO:0010053	root epidermal cell differentiation	biological_process	0	390	3	2594	1
GO:0010054	trichoblast differentiation	biological_process	0	390	1	2594	1
GO:0010062	negative regulation of trichoblast fate specification	biological_process	0	390	1	2594	1
GO:0010068	protoderm histogenesis	biological_process	0	390	2	2594	1
GO:0010074	maintenance of meristem identity	biological_process	0	390	1	2594	1
GO:0010076	maintenance of floral meristem identity	biological_process	0	390	2	2594	1
GO:0010078	maintenance of root meristem identity	biological_process	0	390	1	2594	1
GO:0010080	regulation of floral meristem growth	biological_process	0	390	1	2594	1
GO:0010081	regulation of inflorescence meristem growth	biological_process	0	390	1	2594	1
GO:0010082	regulation of root meristem growth	biological_process	0	390	1	2594	1
GO:0010090	trichome morphogenesis	biological_process	0	390	3	2594	1
GO:0010091	trichome branching	biological_process	0	390	3	2594	1
GO:0010099	regulation of photomorphogenesis	biological_process	0	390	1	2594	1
GO:0010100	negative regulation of photomorphogenesis	biological_process	0	390	1	2594	1
GO:0010103	stomatal complex morphogenesis	biological_process	0	390	2	2594	1
GO:0010105	negative regulation of ethylene mediated signaling pathway	biological_process	0	390	4	2594	1
GO:0010107	potassium ion import	biological_process	0	390	1	2594	1
GO:0010111	glyoxysome organization	biological_process	0	390	1	2594	1
GO:0010114	response to red light	biological_process	0	390	6	2594	1
GO:0010117	photoprotection	biological_process	0	390	1	2594	1
GO:0010118	stomatal movement	biological_process	0	390	3	2594	1
GO:0010148	transpiration	biological_process	0	390	2	2594	1
GO:0010150	leaf senescence	biological_process	0	390	12	2594	1
GO:0010152	pollen maturation	biological_process	0	390	1	2594	1
GO:0010154	fruit development	biological_process	0	390	2	2594	1
GO:0010158	abaxial cell fate specification	biological_process	0	390	1	2594	1
GO:0010161	red light signaling pathway	biological_process	0	390	1	2594	1
GO:0010163	high-affinity potassium ion import	biological_process	0	390	1	2594	1
GO:0010165	response to X-ray	biological_process	0	390	1	2594	1
GO:0010166	wax metabolic process	biological_process	0	390	1	2594	1
GO:0010182	sugar mediated signaling pathway	biological_process	0	390	8	2594	1
GO:0010183	pollen tube guidance	biological_process	0	390	1	2594	1
GO:0010187	negative regulation of seed germination	biological_process	0	390	3	2594	1
GO:0010189	vitamin E biosynthetic process	biological_process	0	390	1	2594	1
GO:0010192	mucilage biosynthetic process	biological_process	0	390	1	2594	1
GO:0010193	response to ozone	biological_process	0	390	4	2594	1
GO:0010199	organ boundary specification between lateral organs and the meristem	biological_process	0	390	1	2594	1
GO:0010204	defense response signaling pathway, resistance gene-independent	biological_process	0	390	3	2594	1
GO:0010206	photosystem II repair	biological_process	0	390	2	2594	1
GO:0010214	seed coat development	biological_process	0	390	2	2594	1
GO:0010216	maintenance of DNA methylation	biological_process	0	390	2	2594	1
GO:0010223	secondary shoot formation	biological_process	0	390	1	2594	1
GO:0010227	floral organ abscission	biological_process	0	390	5	2594	1
GO:0010231	maintenance of seed dormancy	biological_process	0	390	1	2594	1
GO:0010234	tapetal cell fate specification	biological_process	0	390	1	2594	1
GO:0010236	plastoquinone biosynthetic process	biological_process	0	390	1	2594	1
GO:0010241	ent-kaurene oxidation to kaurenoic acid	biological_process	0	390	1	2594	1
GO:0010243	response to organic nitrogen	biological_process	0	390	1	2594	1
GO:0010244	response to low fluence blue light stimulus by blue low-fluence system	biological_process	0	390	1	2594	1
GO:0010248	establishment or maintenance of transmembrane electrochemical gradient	biological_process	0	390	2	2594	1
GO:0010253	UDP-rhamnose biosynthetic process	biological_process	0	390	2	2594	1
GO:0010254	nectary development	biological_process	0	390	2	2594	1
GO:0010255	glucose mediated signaling pathway	biological_process	0	390	2	2594	1
GO:0010256	endomembrane system organization	biological_process	0	390	1	2594	1
GO:0010260	organ senescence	biological_process	0	390	2	2594	1
GO:0010264	myo-inositol hexakisphosphate biosynthetic process	biological_process	0	390	1	2594	1
GO:0010265	SCF complex assembly	biological_process	0	390	3	2594	1
GO:0010268	brassinosteroid homeostasis	biological_process	0	390	3	2594	1
GO:0010269	response to selenium ion	biological_process	0	390	1	2594	1
GO:0010271	regulation of chlorophyll catabolic process	biological_process	0	390	1	2594	1
GO:0010279	indole-3-acetic acid amido synthetase activity	molecular_function	0	390	1	2594	1
GO:0010280	UDP-L-rhamnose synthase activity	molecular_function	0	390	2	2594	1
GO:0010285	L,L-diaminopimelate aminotransferase activity	molecular_function	0	390	1	2594	1
GO:0010288	response to lead ion	biological_process	0	390	1	2594	1
GO:0010289	homogalacturonan biosynthetic process	biological_process	0	390	2	2594	1
GO:0010293	abscisic aldehyde oxidase activity	molecular_function	0	390	1	2594	1
GO:0010303	limit dextrinase activity	molecular_function	0	390	1	2594	1
GO:0010304	PSII associated light-harvesting complex II catabolic process	biological_process	0	390	2	2594	1
GO:0010305	leaf vascular tissue pattern formation	biological_process	0	390	1	2594	1
GO:0010310	regulation of hydrogen peroxide metabolic process	biological_process	0	390	1	2594	1
GO:0010313	phytochrome binding	molecular_function	0	390	1	2594	1
GO:0010315	auxin efflux	biological_process	0	390	2	2594	1
GO:0010322	regulation of isopentenyl diphosphate biosynthetic process, mevalonate-independent pathway	biological_process	0	390	1	2594	1
GO:0010325	raffinose family oligosaccharide biosynthetic process	biological_process	0	390	1	2594	1
GO:0010329	auxin efflux transmembrane transporter activity	molecular_function	0	390	1	2594	1
GO:0010331	gibberellin binding	molecular_function	0	390	1	2594	1
GO:0010338	leaf formation	biological_process	0	390	1	2594	1
GO:0010343	singlet oxygen-mediated programmed cell death	biological_process	0	390	1	2594	1
GO:0010351	lithium ion transport	biological_process	0	390	2	2594	1
GO:0010355	homogentisate farnesyltransferase activity	molecular_function	0	390	1	2594	1
GO:0010356	homogentisate geranylgeranyltransferase activity	molecular_function	0	390	1	2594	1
GO:0010357	homogentisate solanesyltransferase activity	molecular_function	0	390	1	2594	1
GO:0010359	regulation of anion channel activity	biological_process	0	390	1	2594	1
GO:0010363	regulation of plant-type hypersensitive response	biological_process	0	390	2	2594	1
GO:0010364	regulation of ethylene biosynthetic process	biological_process	0	390	1	2594	1
GO:0010368	chloroplast isoamylase complex	cellular_component	0	390	1	2594	1
GO:0010369	chromocenter	cellular_component	0	390	3	2594	1
GO:0010375	stomatal complex patterning	biological_process	0	390	2	2594	1
GO:0010380	regulation of chlorophyll biosynthetic process	biological_process	0	390	2	2594	1
GO:0010385	double-stranded methylated DNA binding	molecular_function	0	390	3	2594	1
GO:0010388	cullin deneddylation	biological_process	0	390	1	2594	1
GO:0010389	regulation of G2/M transition of mitotic cell cycle	biological_process	0	390	2	2594	1
GO:0010390	histone monoubiquitination	biological_process	0	390	2	2594	1
GO:0010411	xyloglucan metabolic process	biological_process	0	390	1	2594	1
GO:0010417	glucuronoxylan biosynthetic process	biological_process	0	390	1	2594	1
GO:0010424	DNA methylation on cytosine within a CG sequence	biological_process	0	390	3	2594	1
GO:0010428	methyl-CpNpG binding	molecular_function	0	390	3	2594	1
GO:0010429	methyl-CpNpN binding	molecular_function	0	390	3	2594	1
GO:0010431	seed maturation	biological_process	0	390	2	2594	1
GO:0010434	bract formation	biological_process	0	390	2	2594	1
GO:0010440	stomatal lineage progression	biological_process	0	390	1	2594	1
GO:0010442	guard cell morphogenesis	biological_process	0	390	1	2594	1
GO:0010447	response to acidity	biological_process	0	390	1	2594	1
GO:0010469	regulation of receptor activity	biological_process	0	390	1	2594	1
GO:0010482	regulation of epidermal cell division	biological_process	0	390	1	2594	1
GO:0010483	pollen tube reception	biological_process	0	390	1	2594	1
GO:0010486	manganese:hydrogen antiporter activity	molecular_function	0	390	1	2594	1
GO:0010489	UDP-4-keto-6-deoxy-glucose-3,5-epimerase activity	molecular_function	0	390	1	2594	1
GO:0010490	UDP-4-keto-rhamnose-4-keto-reductase activity	molecular_function	0	390	1	2594	1
GO:0010494	stress granule	cellular_component	0	390	3	2594	1
GO:0010497	plasmodesmata-mediated intercellular transport	biological_process	0	390	3	2594	1
GO:0010498	proteasomal protein catabolic process	biological_process	0	390	1	2594	1
GO:0010500	transmitting tissue development	biological_process	0	390	1	2594	1
GO:0010540	basipetal auxin transport	biological_process	0	390	2	2594	1
GO:0010555	response to mannitol stimulus	biological_process	0	390	1	2594	1
GO:0010570	regulation of filamentous growth	biological_process	0	390	1	2594	1
GO:0010582	floral meristem determinacy	biological_process	0	390	5	2594	1
GO:0010584	pollen exine formation	biological_process	0	390	2	2594	1
GO:0010587	miRNA catabolic process	biological_process	0	390	1	2594	1
GO:0010588	cotyledon vascular tissue pattern formation	biological_process	0	390	1	2594	1
GO:0010608	posttranscriptional regulation of gene expression	biological_process	0	390	1	2594	1
GO:0010617	circadian regulation of calcium ion oscillation	biological_process	0	390	1	2594	1
GO:0010626	negative regulation of Schwann cell proliferation	biological_process	0	390	1	2594	1
GO:0010629	negative regulation of gene expression	biological_process	0	390	2	2594	1
GO:0010634	positive regulation of epithelial cell migration	biological_process	0	390	1	2594	1
GO:0010727	negative regulation of hydrogen peroxide metabolic process	biological_process	0	390	1	2594	1
GO:0010830	regulation of myotube differentiation	biological_process	0	390	3	2594	1
GO:0010870	positive regulation of receptor biosynthetic process	biological_process	0	390	1	2594	1
GO:0010945	CoA pyrophosphatase activity	molecular_function	0	390	2	2594	1
GO:0012501	programmed cell death	biological_process	0	390	2	2594	1
GO:0012505	endomembrane system	cellular_component	0	390	3	2594	1
GO:0012506	vesicle membrane	cellular_component	0	390	1	2594	1
GO:0012511	monolayer-surrounded lipid storage body	cellular_component	0	390	1	2594	1
GO:0014003	oligodendrocyte development	biological_process	0	390	1	2594	1
GO:0015018	galactosylgalactosylxylosylprotein 3-beta-glucuronosyltransferase activity	molecular_function	0	390	1	2594	1
GO:0015030	Cajal body	cellular_component	0	390	4	2594	1
GO:0015035	protein disulfide oxidoreductase activity	molecular_function	0	390	12	2594	1
GO:0015038	glutathione disulfide oxidoreductase activity	molecular_function	0	390	1	2594	1
GO:0015074	DNA integration	biological_process	0	390	2	2594	1
GO:0015079	potassium ion transmembrane transporter activity	molecular_function	0	390	4	2594	1
GO:0015089	high affinity copper ion transmembrane transporter activity	molecular_function	0	390	1	2594	1
GO:0015095	magnesium ion transmembrane transporter activity	molecular_function	0	390	2	2594	1
GO:0015120	phosphoglycerate transmembrane transporter activity	molecular_function	0	390	2	2594	1
GO:0015121	phosphoenolpyruvate:phosphate antiporter activity	molecular_function	0	390	1	2594	1
GO:0015137	citrate transmembrane transporter activity	molecular_function	0	390	1	2594	1
GO:0015145	monosaccharide transmembrane transporter activity	molecular_function	0	390	1	2594	1
GO:0015171	amino acid transmembrane transporter activity	molecular_function	0	390	1	2594	1
GO:0015172	acidic amino acid transmembrane transporter activity	molecular_function	0	390	1	2594	1
GO:0015175	neutral amino acid transmembrane transporter activity	molecular_function	0	390	1	2594	1
GO:0015186	L-glutamine transmembrane transporter activity	molecular_function	0	390	1	2594	1
GO:0015188	L-isoleucine transmembrane transporter activity	molecular_function	0	390	1	2594	1
GO:0015198	oligopeptide transporter activity	molecular_function	0	390	2	2594	1
GO:0015238	drug transmembrane transporter activity	molecular_function	0	390	5	2594	1
GO:0015250	water channel activity	molecular_function	0	390	2	2594	1
GO:0015297	antiporter activity	molecular_function	0	390	6	2594	1
GO:0015299	solute:hydrogen antiporter activity	molecular_function	0	390	7	2594	1
GO:0015369	calcium:hydrogen antiporter activity	molecular_function	0	390	2	2594	1
GO:0015385	sodium:hydrogen antiporter activity	molecular_function	0	390	1	2594	1
GO:0015434	cadmium-transporting ATPase activity	molecular_function	0	390	1	2594	1
GO:0015446	arsenite-transporting ATPase activity	molecular_function	0	390	2	2594	1
GO:0015450	P-P-bond-hydrolysis-driven protein transmembrane transporter activity	molecular_function	0	390	2	2594	1
GO:0015629	actin cytoskeleton	cellular_component	0	390	2	2594	1
GO:0015633	zinc transporting ATPase activity	molecular_function	0	390	1	2594	1
GO:0015662	ATPase activity, coupled to transmembrane movement of ions, phosphorylative mechanism	molecular_function	0	390	6	2594	1
GO:0015678	high-affinity copper ion transport	biological_process	0	390	1	2594	1
GO:0015743	malate transport	biological_process	0	390	1	2594	1
GO:0015800	acidic amino acid transport	biological_process	0	390	1	2594	1
GO:0015804	neutral amino acid transport	biological_process	0	390	1	2594	1
GO:0015810	aspartate transport	biological_process	0	390	1	2594	1
GO:0015822	ornithine transport	biological_process	0	390	1	2594	1
GO:0015827	tryptophan transport	biological_process	0	390	1	2594	1
GO:0015934	large ribosomal subunit	cellular_component	0	390	1	2594	1
GO:0015936	coenzyme A metabolic process	biological_process	0	390	1	2594	1
GO:0015937	coenzyme A biosynthetic process	biological_process	0	390	2	2594	1
GO:0015969	guanosine tetraphosphate metabolic process	biological_process	0	390	4	2594	1
GO:0015986	ATP synthesis coupled proton transport	biological_process	0	390	4	2594	1
GO:0015992	proton transport	biological_process	0	390	6	2594	1
GO:0015996	chlorophyll catabolic process	biological_process	0	390	1	2594	1
GO:0016018	cyclosporin A binding	molecular_function	0	390	1	2594	1
GO:0016045	detection of bacterium	biological_process	0	390	1	2594	1
GO:0016049	cell growth	biological_process	0	390	4	2594	1
GO:0016055	Wnt receptor signaling pathway	biological_process	0	390	2	2594	1
GO:0016114	terpenoid biosynthetic process	biological_process	0	390	1	2594	1
GO:0016126	sterol biosynthetic process	biological_process	0	390	5	2594	1
GO:0016132	brassinosteroid biosynthetic process	biological_process	0	390	3	2594	1
GO:0016142	O-glycoside catabolic process	biological_process	0	390	1	2594	1
GO:0016161	beta-amylase activity	molecular_function	0	390	2	2594	1
GO:0016165	lipoxygenase activity	molecular_function	0	390	2	2594	1
GO:0016180	snRNA processing	biological_process	0	390	1	2594	1
GO:0016207	4-coumarate-CoA ligase activity	molecular_function	0	390	1	2594	1
GO:0016209	antioxidant activity	molecular_function	0	390	3	2594	1
GO:0016235	aggresome	cellular_component	0	390	2	2594	1
GO:0016236	macroautophagy	biological_process	0	390	2	2594	1
GO:0016262	protein N-acetylglucosaminyltransferase activity	molecular_function	0	390	1	2594	1
GO:0016272	prefoldin complex	cellular_component	0	390	2	2594	1
GO:0016277	[myelin basic protein]-arginine N-methyltransferase activity	molecular_function	0	390	1	2594	1
GO:0016298	lipase activity	molecular_function	0	390	3	2594	1
GO:0016301	kinase activity	molecular_function	0	390	6	2594	1
GO:0016303	1-phosphatidylinositol-3-kinase activity	molecular_function	0	390	1	2594	1
GO:0016308	1-phosphatidylinositol-4-phosphate 5-kinase activity	molecular_function	0	390	2	2594	1
GO:0016323	basolateral plasma membrane	cellular_component	0	390	1	2594	1
GO:0016324	apical plasma membrane	cellular_component	0	390	3	2594	1
GO:0016328	lateral plasma membrane	cellular_component	0	390	1	2594	1
GO:0016363	nuclear matrix	cellular_component	0	390	3	2594	1
GO:0016441	posttranscriptional gene silencing	biological_process	0	390	1	2594	1
GO:0016442	RNA-induced silencing complex	cellular_component	0	390	1	2594	1
GO:0016444	somatic cell DNA recombination	biological_process	0	390	2	2594	1
GO:0016459	myosin complex	cellular_component	0	390	1	2594	1
GO:0016463	zinc-exporting ATPase activity	molecular_function	0	390	1	2594	1
GO:0016471	vacuolar proton-transporting V-type ATPase complex	cellular_component	0	390	1	2594	1
GO:0016491	oxidoreductase activity	molecular_function	0	390	16	2594	1
GO:0016508	long-chain-enoyl-CoA hydratase activity	molecular_function	0	390	1	2594	1
GO:0016540	protein autoprocessing	biological_process	0	390	1	2594	1
GO:0016556	mRNA modification	biological_process	0	390	1	2594	1
GO:0016558	protein import into peroxisome matrix	biological_process	0	390	2	2594	1
GO:0016560	protein import into peroxisome matrix, docking	biological_process	0	390	1	2594	1
GO:0016567	protein ubiquitination	biological_process	0	390	3	2594	1
GO:0016573	histone acetylation	biological_process	0	390	1	2594	1
GO:0016579	protein deubiquitination	biological_process	0	390	2	2594	1
GO:0016585	chromatin remodeling complex	cellular_component	0	390	2	2594	1
GO:0016598	protein arginylation	biological_process	0	390	1	2594	1
GO:0016604	nuclear body	cellular_component	0	390	1	2594	1
GO:0016605	PML body	cellular_component	0	390	1	2594	1
GO:0016614	oxidoreductase activity, acting on CH-OH group of donors	molecular_function	0	390	1	2594	1
GO:0016616	oxidoreductase activity, acting on the CH-OH group of donors, NAD or NADP as acceptor	molecular_function	0	390	1	2594	1
GO:0016624	oxidoreductase activity, acting on the aldehyde or oxo group of donors, disulfide as acceptor	molecular_function	0	390	1	2594	1
GO:0016629	12-oxophytodienoate reductase activity	molecular_function	0	390	1	2594	1
GO:0016630	protochlorophyllide reductase activity	molecular_function	0	390	1	2594	1
GO:0016633	galactonolactone dehydrogenase activity	molecular_function	0	390	1	2594	1
GO:0016651	oxidoreductase activity, acting on NADH or NADPH	molecular_function	0	390	2	2594	1
GO:0016655	oxidoreductase activity, acting on NADH or NADPH, quinone or similar compound as acceptor	molecular_function	0	390	2	2594	1
GO:0016671	oxidoreductase activity, acting on a sulfur group of donors, disulfide as acceptor	molecular_function	0	390	2	2594	1
GO:0016688	L-ascorbate peroxidase activity	molecular_function	0	390	1	2594	1
GO:0016702	oxidoreductase activity, acting on single donors with incorporation of molecular oxygen, incorporation of two atoms of oxygen	molecular_function	0	390	7	2594	1
GO:0016706	oxidoreductase activity, acting on paired donors, with incorporation or reduction of molecular oxygen, 2-oxoglutarate as one donor, and incorporation of one atom each of oxygen into both donors	molecular_function	0	390	4	2594	1
GO:0016709	oxidoreductase activity, acting on paired donors, with incorporation or reduction of molecular oxygen, NADH or NADPH as one donor, and incorporation of one atom of oxygen	molecular_function	0	390	1	2594	1
GO:0016740	transferase activity	molecular_function	0	390	1	2594	1
GO:0016747	transferase activity, transferring acyl groups other than amino-acyl groups	molecular_function	0	390	2	2594	1
GO:0016757	transferase activity, transferring glycosyl groups	molecular_function	0	390	13	2594	1
GO:0016762	xyloglucan:xyloglucosyl transferase activity	molecular_function	0	390	3	2594	1
GO:0016769	transferase activity, transferring nitrogenous groups	molecular_function	0	390	1	2594	1
GO:0016772	transferase activity, transferring phosphorus-containing groups	molecular_function	0	390	2	2594	1
GO:0016779	nucleotidyltransferase activity	molecular_function	0	390	2	2594	1
GO:0016799	hydrolase activity, hydrolyzing N-glycosyl compounds	molecular_function	0	390	1	2594	1
GO:0016820	hydrolase activity, acting on acid anhydrides, catalyzing transmembrane movement of substances	molecular_function	0	390	1	2594	1
GO:0016833	oxo-acid-lyase activity	molecular_function	0	390	1	2594	1
GO:0016836	hydro-lyase activity	molecular_function	0	390	1	2594	1
GO:0016847	1-aminocyclopropane-1-carboxylate synthase activity	molecular_function	0	390	4	2594	1
GO:0016849	phosphorus-oxygen lyase activity	molecular_function	0	390	1	2594	1
GO:0016855	racemase and epimerase activity, acting on amino acids and derivatives	molecular_function	0	390	1	2594	1
GO:0016881	acid-amino acid ligase activity	molecular_function	0	390	4	2594	1
GO:0016888	endodeoxyribonuclease activity, producing 5'-phosphomonoesters	molecular_function	0	390	1	2594	1
GO:0016985	mannan endo-1,4-beta-mannosidase activity	molecular_function	0	390	2	2594	1
GO:0016992	lipoate synthase activity	molecular_function	0	390	1	2594	1
GO:0017003	protein-heme linkage	biological_process	0	390	1	2594	1
GO:0017004	cytochrome complex assembly	biological_process	0	390	2	2594	1
GO:0017006	protein-tetrapyrrole linkage	biological_process	0	390	1	2594	1
GO:0017040	ceramidase activity	molecular_function	0	390	1	2594	1
GO:0017050	D-erythro-sphingosine kinase activity	molecular_function	0	390	1	2594	1
GO:0017057	6-phosphogluconolactonase activity	molecular_function	0	390	2	2594	1
GO:0017124	SH3 domain binding	molecular_function	0	390	1	2594	1
GO:0017137	Rab GTPase binding	molecular_function	0	390	1	2594	1
GO:0017144	drug metabolic process	biological_process	0	390	5	2594	1
GO:0017150	tRNA dihydrouridine synthase activity	molecular_function	0	390	1	2594	1
GO:0017183	peptidyl-diphthamide biosynthetic process from peptidyl-histidine	biological_process	0	390	2	2594	1
GO:0018024	histone-lysine N-methyltransferase activity	molecular_function	0	390	5	2594	1
GO:0018105	peptidyl-serine phosphorylation	biological_process	0	390	1	2594	1
GO:0018106	peptidyl-histidine phosphorylation	biological_process	0	390	5	2594	1
GO:0018283	iron incorporation into metallo-sulfur cluster	biological_process	0	390	1	2594	1
GO:0018708	thiol S-methyltransferase activity	molecular_function	0	390	1	2594	1
GO:0019003	GDP binding	molecular_function	0	390	1	2594	1
GO:0019135	deoxyhypusine monooxygenase activity	molecular_function	0	390	1	2594	1
GO:0019139	cytokinin dehydrogenase activity	molecular_function	0	390	1	2594	1
GO:0019156	isoamylase activity	molecular_function	0	390	1	2594	1
GO:0019210	kinase inhibitor activity	molecular_function	0	390	1	2594	1
GO:0019252	starch biosynthetic process	biological_process	0	390	5	2594	1
GO:0019279	L-methionine biosynthetic process from L-homoserine via cystathionine	biological_process	0	390	1	2594	1
GO:0019287	isopentenyl diphosphate biosynthetic process, mevalonate pathway	biological_process	0	390	1	2594	1
GO:0019310	inositol catabolic process	biological_process	0	390	1	2594	1
GO:0019358	nicotinate nucleotide salvage	biological_process	0	390	1	2594	1
GO:0019374	galactolipid metabolic process	biological_process	0	390	1	2594	1
GO:0019395	fatty acid oxidation	biological_process	0	390	2	2594	1
GO:0019428	allantoin biosynthetic process	biological_process	0	390	1	2594	1
GO:0019439	aromatic compound catabolic process	biological_process	0	390	4	2594	1
GO:0019538	protein metabolic process	biological_process	0	390	4	2594	1
GO:0019563	glycerol catabolic process	biological_process	0	390	1	2594	1
GO:0019632	shikimate metabolic process	biological_process	0	390	1	2594	1
GO:0019722	calcium-mediated signaling	biological_process	0	390	3	2594	1
GO:0019761	glucosinolate biosynthetic process	biological_process	0	390	1	2594	1
GO:0019773	proteasome core complex, alpha-subunit complex	cellular_component	0	390	2	2594	1
GO:0019827	stem cell maintenance	biological_process	0	390	1	2594	1
GO:0019863	IgE binding	molecular_function	0	390	1	2594	1
GO:0019877	diaminopimelate biosynthetic process	biological_process	0	390	2	2594	1
GO:0019900	kinase binding	molecular_function	0	390	1	2594	1
GO:0019901	protein kinase binding	molecular_function	0	390	9	2594	1
GO:0019912	cyclin-dependent protein kinase activating kinase activity	molecular_function	0	390	1	2594	1
GO:0019948	SUMO activating enzyme activity	molecular_function	0	390	1	2594	1
GO:0019953	sexual reproduction	biological_process	0	390	1	2594	1
GO:0021522	spinal cord motor neuron differentiation	biological_process	0	390	1	2594	1
GO:0022626	cytosolic ribosome	cellular_component	0	390	3	2594	1
GO:0022627	cytosolic small ribosomal subunit	cellular_component	0	390	4	2594	1
GO:0022891	substrate-specific transmembrane transporter activity	molecular_function	0	390	5	2594	1
GO:0022904	respiratory electron transport chain	biological_process	0	390	1	2594	1
GO:0023052	signaling	biological_process	0	390	1	2594	1
GO:0030007	cellular potassium ion homeostasis	biological_process	0	390	1	2594	1
GO:0030008	TRAPP complex	cellular_component	0	390	1	2594	1
GO:0030010	establishment of cell polarity	biological_process	0	390	1	2594	1
GO:0030017	sarcomere	cellular_component	0	390	2	2594	1
GO:0030026	cellular manganese ion homeostasis	biological_process	0	390	3	2594	1
GO:0030029	actin filament-based process	biological_process	0	390	1	2594	1
GO:0030030	cell projection organization	biological_process	0	390	1	2594	1
GO:0030036	actin cytoskeleton organization	biological_process	0	390	11	2594	1
GO:0030041	actin filament polymerization	biological_process	0	390	2	2594	1
GO:0030060	L-malate dehydrogenase activity	molecular_function	0	390	1	2594	1
GO:0030071	regulation of mitotic metaphase/anaphase transition	biological_process	0	390	1	2594	1
GO:0030076	light-harvesting complex	cellular_component	0	390	1	2594	1
GO:0030097	hemopoiesis	biological_process	0	390	1	2594	1
GO:0030117	membrane coat	cellular_component	0	390	3	2594	1
GO:0030118	clathrin coat	cellular_component	0	390	4	2594	1
GO:0030125	clathrin vesicle coat	cellular_component	0	390	1	2594	1
GO:0030127	COPII vesicle coat	cellular_component	0	390	3	2594	1
GO:0030139	endocytic vesicle	cellular_component	0	390	1	2594	1
GO:0030140	trans-Golgi network transport vesicle	cellular_component	0	390	2	2594	1
GO:0030148	sphingolipid biosynthetic process	biological_process	0	390	1	2594	1
GO:0030155	regulation of cell adhesion	biological_process	0	390	2	2594	1
GO:0030162	regulation of proteolysis	biological_process	0	390	1	2594	1
GO:0030173	integral to Golgi membrane	cellular_component	0	390	2	2594	1
GO:0030174	regulation of DNA-dependent DNA replication initiation	biological_process	0	390	1	2594	1
GO:0030175	filopodium	cellular_component	0	390	1	2594	1
GO:0030176	integral to endoplasmic reticulum membrane	cellular_component	0	390	1	2594	1
GO:0030234	enzyme regulator activity	molecular_function	0	390	2	2594	1
GO:0030259	lipid glycosylation	biological_process	0	390	2	2594	1
GO:0030272	5-formyltetrahydrofolate cyclo-ligase activity	molecular_function	0	390	1	2594	1
GO:0030286	dynein complex	cellular_component	0	390	1	2594	1
GO:0030288	outer membrane-bounded periplasmic space	cellular_component	0	390	2	2594	1
GO:0030301	cholesterol transport	biological_process	0	390	1	2594	1
GO:0030308	negative regulation of cell growth	biological_process	0	390	1	2594	1
GO:0030422	production of siRNA involved in RNA interference	biological_process	0	390	3	2594	1
GO:0030426	growth cone	cellular_component	0	390	1	2594	1
GO:0030427	site of polarized growth	cellular_component	0	390	1	2594	1
GO:0030433	ER-associated protein catabolic process	biological_process	0	390	1	2594	1
GO:0030435	sporulation resulting in formation of a cellular spore	biological_process	0	390	5	2594	1
GO:0030437	ascospore formation	biological_process	0	390	1	2594	1
GO:0030490	maturation of SSU-rRNA	biological_process	0	390	1	2594	1
GO:0030494	bacteriochlorophyll biosynthetic process	biological_process	0	390	1	2594	1
GO:0030496	midbody	cellular_component	0	390	2	2594	1
GO:0030512	negative regulation of transforming growth factor beta receptor signaling pathway	biological_process	0	390	1	2594	1
GO:0030515	snoRNA binding	molecular_function	0	390	2	2594	1
GO:0030532	small nuclear ribonucleoprotein complex	cellular_component	0	390	2	2594	1
GO:0030552	cAMP binding	molecular_function	0	390	4	2594	1
GO:0030553	cGMP binding	molecular_function	0	390	4	2594	1
GO:0030570	pectate lyase activity	molecular_function	0	390	3	2594	1
GO:0030587	sorocarp development	biological_process	0	390	3	2594	1
GO:0030658	transport vesicle membrane	cellular_component	0	390	2	2594	1
GO:0030659	cytoplasmic vesicle membrane	cellular_component	0	390	2	2594	1
GO:0030663	COPI coated vesicle membrane	cellular_component	0	390	4	2594	1
GO:0030665	clathrin coated vesicle membrane	cellular_component	0	390	1	2594	1
GO:0030691	Noc2p-Noc3p complex	cellular_component	0	390	1	2594	1
GO:0030742	GTP-dependent protein binding	molecular_function	0	390	1	2594	1
GO:0030797	24-methylenesterol C-methyltransferase activity	molecular_function	0	390	1	2594	1
GO:0030833	regulation of actin filament polymerization	biological_process	0	390	2	2594	1
GO:0030864	cortical actin cytoskeleton	cellular_component	0	390	1	2594	1
GO:0030892	mitotic cohesin complex	cellular_component	0	390	1	2594	1
GO:0030897	HOPS complex	cellular_component	0	390	1	2594	1
GO:0030955	potassium ion binding	molecular_function	0	390	1	2594	1
GO:0030968	endoplasmic reticulum unfolded protein response	biological_process	0	390	1	2594	1
GO:0030976	thiamine pyrophosphate binding	molecular_function	0	390	3	2594	1
GO:0031011	Ino80 complex	cellular_component	0	390	1	2594	1
GO:0031012	extracellular matrix	cellular_component	0	390	1	2594	1
GO:0031048	chromatin silencing by small RNA	biological_process	0	390	1	2594	1
GO:0031071	cysteine desulfurase activity	molecular_function	0	390	1	2594	1
GO:0031097	medial cortex	cellular_component	0	390	1	2594	1
GO:0031110	regulation of microtubule polymerization or depolymerization	biological_process	0	390	1	2594	1
GO:0031116	positive regulation of microtubule polymerization	biological_process	0	390	1	2594	1
GO:0031120	snRNA pseudouridine synthesis	biological_process	0	390	1	2594	1
GO:0031129	inductive cell-cell signaling	biological_process	0	390	1	2594	1
GO:0031138	negative regulation of conjugation with cellular fusion	biological_process	0	390	1	2594	1
GO:0031143	pseudopodium	cellular_component	0	390	1	2594	1
GO:0031145	anaphase-promoting complex-dependent proteasomal ubiquitin-dependent protein catabolic process	biological_process	0	390	1	2594	1
GO:0031146	SCF-dependent proteasomal ubiquitin-dependent protein catabolic process	biological_process	0	390	1	2594	1
GO:0031152	aggregation involved in sorocarp development	biological_process	0	390	2	2594	1
GO:0031157	regulation of aggregate size involved in sorocarp development	biological_process	0	390	1	2594	1
GO:0031167	rRNA methylation	biological_process	0	390	1	2594	1
GO:0031177	phosphopantetheine binding	molecular_function	0	390	2	2594	1
GO:0031209	SCAR complex	cellular_component	0	390	1	2594	1
GO:0031225	anchored to membrane	cellular_component	0	390	4	2594	1
GO:0031227	intrinsic to endoplasmic reticulum membrane	cellular_component	0	390	2	2594	1
GO:0031234	extrinsic to internal side of plasma membrane	cellular_component	0	390	1	2594	1
GO:0031252	cell leading edge	cellular_component	0	390	2	2594	1
GO:0031285	regulation of sorocarp stalk cell differentiation	biological_process	0	390	1	2594	1
GO:0031288	sorocarp morphogenesis	biological_process	0	390	1	2594	1
GO:0031321	ascospore-type prospore formation	biological_process	0	390	1	2594	1
GO:0031347	regulation of defense response	biological_process	0	390	2	2594	1
GO:0031348	negative regulation of defense response	biological_process	0	390	5	2594	1
GO:0031372	UBC13-MMS2 complex	cellular_component	0	390	1	2594	1
GO:0031408	oxylipin biosynthetic process	biological_process	0	390	3	2594	1
GO:0031418	L-ascorbic acid binding	molecular_function	0	390	2	2594	1
GO:0031425	chloroplast RNA processing	biological_process	0	390	1	2594	1
GO:0031426	polycistronic mRNA processing	biological_process	0	390	1	2594	1
GO:0031429	box H/ACA snoRNP complex	cellular_component	0	390	1	2594	1
GO:0031461	cullin-RING ubiquitin ligase complex	cellular_component	0	390	3	2594	1
GO:0031491	nucleosome binding	molecular_function	0	390	1	2594	1
GO:0031508	centromeric heterochromatin formation	biological_process	0	390	3	2594	1
GO:0031593	polyubiquitin binding	molecular_function	0	390	1	2594	1
GO:0031624	ubiquitin conjugating enzyme binding	molecular_function	0	390	1	2594	1
GO:0031643	positive regulation of myelination	biological_process	0	390	1	2594	1
GO:0031683	G-protein beta/gamma-subunit complex binding	molecular_function	0	390	1	2594	1
GO:0031821	metabotropic serotonin receptor binding	molecular_function	0	390	1	2594	1
GO:0031965	nuclear membrane	cellular_component	0	390	2	2594	1
GO:0031966	mitochondrial membrane	cellular_component	0	390	5	2594	1
GO:0032040	small-subunit processome	cellular_component	0	390	2	2594	1
GO:0032057	negative regulation of translational initiation in response to stress	biological_process	0	390	1	2594	1
GO:0032153	cell division site	cellular_component	0	390	1	2594	1
GO:0032197	transposition, RNA-mediated	biological_process	0	390	1	2594	1
GO:0032203	telomere formation via telomerase	biological_process	0	390	1	2594	1
GO:0032350	regulation of hormone metabolic process	biological_process	0	390	1	2594	1
GO:0032365	intracellular lipid transport	biological_process	0	390	1	2594	1
GO:0032418	lysosome localization	biological_process	0	390	1	2594	1
GO:0032502	developmental process	biological_process	0	390	1	2594	1
GO:0032527	protein exit from endoplasmic reticulum	biological_process	0	390	1	2594	1
GO:0032549	ribonucleoside binding	molecular_function	0	390	1	2594	1
GO:0032575	ATP-dependent 5'-3' RNA helicase activity	molecular_function	0	390	2	2594	1
GO:0032585	multivesicular body membrane	cellular_component	0	390	1	2594	1
GO:0032586	protein storage vacuole membrane	cellular_component	0	390	1	2594	1
GO:0032875	regulation of DNA endoreduplication	biological_process	0	390	1	2594	1
GO:0032876	negative regulation of DNA endoreduplication	biological_process	0	390	2	2594	1
GO:0032957	inositol trisphosphate metabolic process	biological_process	0	390	2	2594	1
GO:0032968	positive regulation of transcription elongation from RNA polymerase II promoter	biological_process	0	390	2	2594	1
GO:0033110	CVT vesicle membrane	cellular_component	0	390	2	2594	1
GO:0033116	endoplasmic reticulum-Golgi intermediate compartment membrane	cellular_component	0	390	5	2594	1
GO:0033169	histone H3-K9 demethylation	biological_process	0	390	2	2594	1
GO:0033205	cell cycle cytokinesis	biological_process	0	390	3	2594	1
GO:0033234	negative regulation of protein sumoylation	biological_process	0	390	1	2594	1
GO:0033299	secretion of lysosomal enzymes	biological_process	0	390	1	2594	1
GO:0033314	mitotic cell cycle DNA replication checkpoint	biological_process	0	390	1	2594	1
GO:0033523	histone H2B ubiquitination	biological_process	0	390	2	2594	1
GO:0033542	fatty acid beta-oxidation, unsaturated, even number	biological_process	0	390	1	2594	1
GO:0033549	MAP kinase phosphatase activity	molecular_function	0	390	1	2594	1
GO:0033612	receptor serine/threonine kinase binding	molecular_function	0	390	4	2594	1
GO:0033613	activating transcription factor binding	molecular_function	0	390	2	2594	1
GO:0033843	xyloglucan 6-xylosyltransferase activity	molecular_function	0	390	1	2594	1
GO:0033855	nicotianamine aminotransferase activity	molecular_function	0	390	1	2594	1
GO:0033857	diphosphoinositol-pentakisphosphate kinase activity	molecular_function	0	390	1	2594	1
GO:0033971	hydroxyisourate hydrolase activity	molecular_function	0	390	1	2594	1
GO:0034004	germacradienol synthase activity	molecular_function	0	390	2	2594	1
GO:0034019	capsanthin/capsorubin synthase activity	molecular_function	0	390	1	2594	1
GO:0034045	pre-autophagosomal structure membrane	cellular_component	0	390	1	2594	1
GO:0034394	protein localization at cell surface	biological_process	0	390	1	2594	1
GO:0034450	ubiquitin-ubiquitin ligase activity	molecular_function	0	390	1	2594	1
GO:0034613	cellular protein localization	biological_process	0	390	1	2594	1
GO:0034644	cellular response to UV	biological_process	0	390	1	2594	1
GO:0034657	GID complex	cellular_component	0	390	1	2594	1
GO:0034707	chloride channel complex	cellular_component	0	390	2	2594	1
GO:0034757	negative regulation of iron ion transport	biological_process	0	390	1	2594	1
GO:0034970	histone H3-R2 methylation	biological_process	0	390	1	2594	1
GO:0034971	histone H3-R17 methylation	biological_process	0	390	1	2594	1
GO:0034972	histone H3-R26 methylation	biological_process	0	390	1	2594	1
GO:0034983	peptidyl-lysine deacetylation	biological_process	0	390	1	2594	1
GO:0035060	brahma complex	cellular_component	0	390	1	2594	1
GO:0035061	interchromatin granule	cellular_component	0	390	1	2594	1
GO:0035067	negative regulation of histone acetylation	biological_process	0	390	1	2594	1
GO:0035071	salivary gland cell autophagic cell death	biological_process	0	390	1	2594	1
GO:0035086	flagellar axoneme	cellular_component	0	390	1	2594	1
GO:0035145	exon-exon junction complex	cellular_component	0	390	1	2594	1
GO:0035172	hemocyte proliferation	biological_process	0	390	1	2594	1
GO:0035186	syncytial blastoderm mitotic cell cycle	biological_process	0	390	1	2594	1
GO:0035241	protein-arginine omega-N monomethyltransferase activity	molecular_function	0	390	1	2594	1
GO:0035242	protein-arginine omega-N asymmetric methyltransferase activity	molecular_function	0	390	1	2594	1
GO:0035252	UDP-xylosyltransferase activity	molecular_function	0	390	1	2594	1
GO:0035264	multicellular organism growth	biological_process	0	390	1	2594	1
GO:0035281	pre-miRNA export from nucleus	biological_process	0	390	2	2594	1
GO:0035300	inositol-1,3,4-trisphosphate 5/6-kinase activity	molecular_function	0	390	1	2594	1
GO:0035303	regulation of dephosphorylation	biological_process	0	390	1	2594	1
GO:0035327	transcriptionally active chromatin	cellular_component	0	390	1	2594	1
GO:0035556	intracellular signal transduction	biological_process	0	390	5	2594	1
GO:0035619	root hair tip	cellular_component	0	390	1	2594	1
GO:0035649	Nrd1 complex	cellular_component	0	390	1	2594	1
GO:0040007	growth	biological_process	0	390	2	2594	1
GO:0040008	regulation of growth	biological_process	0	390	1	2594	1
GO:0040010	positive regulation of growth rate	biological_process	0	390	1	2594	1
GO:0040017	positive regulation of locomotion	biological_process	0	390	1	2594	1
GO:0042026	protein refolding	biological_process	0	390	1	2594	1
GO:0042127	regulation of cell proliferation	biological_process	0	390	1	2594	1
GO:0042128	nitrate assimilation	biological_process	0	390	6	2594	1
GO:0042132	fructose 1,6-bisphosphate 1-phosphatase activity	molecular_function	0	390	1	2594	1
GO:0042149	cellular response to glucose starvation	biological_process	0	390	1	2594	1
GO:0042170	plastid membrane	cellular_component	0	390	1	2594	1
GO:0042173	regulation of sporulation resulting in formation of a cellular spore	biological_process	0	390	1	2594	1
GO:0042176	regulation of protein catabolic process	biological_process	0	390	2	2594	1
GO:0042255	ribosome assembly	biological_process	0	390	1	2594	1
GO:0042277	peptide binding	molecular_function	0	390	3	2594	1
GO:0042285	xylosyltransferase activity	molecular_function	0	390	1	2594	1
GO:0042286	glutamate-1-semialdehyde 2,1-aminomutase activity	molecular_function	0	390	1	2594	1
GO:0042335	cuticle development	biological_process	0	390	2	2594	1
GO:0042353	fucose biosynthetic process	biological_process	0	390	1	2594	1
GO:0042372	phylloquinone biosynthetic process	biological_process	0	390	1	2594	1
GO:0042373	vitamin K metabolic process	biological_process	0	390	1	2594	1
GO:0042393	histone binding	molecular_function	0	390	7	2594	1
GO:0042409	caffeoyl-CoA O-methyltransferase activity	molecular_function	0	390	1	2594	1
GO:0042470	melanosome	cellular_component	0	390	1	2594	1
GO:0042539	hypotonic salinity response	biological_process	0	390	1	2594	1
GO:0042548	regulation of photosynthesis, light reaction	biological_process	0	390	1	2594	1
GO:0042549	photosystem II stabilization	biological_process	0	390	1	2594	1
GO:0042550	photosystem I stabilization	biological_process	0	390	1	2594	1
GO:0042555	MCM complex	cellular_component	0	390	1	2594	1
GO:0042562	hormone binding	molecular_function	0	390	2	2594	1
GO:0042609	CD4 receptor binding	molecular_function	0	390	1	2594	1
GO:0042632	cholesterol homeostasis	biological_process	0	390	1	2594	1
GO:0042651	thylakoid membrane	cellular_component	0	390	3	2594	1
GO:0042676	compound eye cone cell fate commitment	biological_process	0	390	1	2594	1
GO:0042732	D-xylose metabolic process	biological_process	0	390	1	2594	1
GO:0042736	NADH kinase activity	molecular_function	0	390	1	2594	1
GO:0042744	hydrogen peroxide catabolic process	biological_process	0	390	3	2594	1
GO:0042752	regulation of circadian rhythm	biological_process	0	390	4	2594	1
GO:0042753	positive regulation of circadian rhythm	biological_process	0	390	1	2594	1
GO:0042754	negative regulation of circadian rhythm	biological_process	0	390	1	2594	1
GO:0042762	regulation of sulfur metabolic process	biological_process	0	390	1	2594	1
GO:0042773	ATP synthesis coupled electron transport	biological_process	0	390	5	2594	1
GO:0042780	tRNA 3'-end processing	biological_process	0	390	3	2594	1
GO:0042781	3'-tRNA processing endoribonuclease activity	molecular_function	0	390	3	2594	1
GO:0042793	transcription from plastid promoter	biological_process	0	390	1	2594	1
GO:0042807	central vacuole	cellular_component	0	390	1	2594	1
GO:0042814	monopolar cell growth	biological_process	0	390	2	2594	1
GO:0042826	histone deacetylase binding	molecular_function	0	390	1	2594	1
GO:0042903	tubulin deacetylase activity	molecular_function	0	390	1	2594	1
GO:0042973	glucan endo-1,3-beta-D-glucosidase activity	molecular_function	0	390	6	2594	1
GO:0042995	cell projection	cellular_component	0	390	1	2594	1
GO:0043022	ribosome binding	molecular_function	0	390	3	2594	1
GO:0043044	ATP-dependent chromatin remodeling	biological_process	0	390	2	2594	1
GO:0043065	positive regulation of apoptosis	biological_process	0	390	1	2594	1
GO:0043068	positive regulation of programmed cell death	biological_process	0	390	2	2594	1
GO:0043069	negative regulation of programmed cell death	biological_process	0	390	1	2594	1
GO:0043086	negative regulation of catalytic activity	biological_process	0	390	6	2594	1
GO:0043130	ubiquitin binding	molecular_function	0	390	4	2594	1
GO:0043141	ATP-dependent 5'-3' DNA helicase activity	molecular_function	0	390	2	2594	1
GO:0043144	snoRNA processing	biological_process	0	390	1	2594	1
GO:0043161	proteasomal ubiquitin-dependent protein catabolic process	biological_process	0	390	2	2594	1
[truncated: 321 more rows]
