# Supplementary material for: A tissue-specific profile of miRNAs and their targets related to paeoniaflorin and monoterpenoids biosynthesis in Paeonia lactiflora Pall. by transcriptome, small RNAs and degradome sequencing
Source: PLoS One. 2023 Jan 26;18(1):e0279992. doi: 10.1371/journal.pone.0279992 (PMC9879538; doi:10.1371/journal.pone.0279992)
Supplement: S9 Table — (XLSX) [file pone.0279992.s009.xlsx]

## Sheet: Sheet1
ko_ID	pathway_name	S gene number	TS gene number	B gene number	TB gene number	Pvalue of Fisher's Exact Test
ko04612	Antigen processing and presentation	5	120	13	919	0.0188747
ko04622	RIG-I-like receptor signaling pathway	4	120	9	919	0.0206281
ko04621	NOD-like receptor signaling pathway	3	120	6	919	0.0322684
ko04145	Phagosome	5	120	16	919	0.0463592
ko00941	Flavonoid biosynthesis	2	120	3	919	0.0464236
ko03070	Bacterial secretion system	2	120	3	919	0.0464236
ko05110	Vibrio cholerae infection	3	120	7	919	0.051164
ko05130	Pathogenic Escherichia coli infection	4	120	12	919	0.0592961
ko05215	Prostate cancer	4	120	12	919	0.0592961
ko00500	Starch and sucrose metabolism	12	120	58	919	0.0628326
ko00920	Sulfur metabolism	2	120	4	919	0.0849693
ko04966	Collecting duct acid secretion	2	120	4	919	0.0849693
ko05416	Viral myocarditis	2	120	4	919	0.0849693
ko04520	Adherens junction	3	120	9	919	0.101022
ko04080	Neuroactive ligand-receptor interaction	1	120	1	919	0.130577
ko05412	Arrhythmogenic right ventricular cardiomyopathy (ARVC)	1	120	1	919	0.130577
ko05414	Dilated cardiomyopathy	1	120	1	919	0.130577
ko00480	Glutathione metabolism	3	120	10	919	0.131047
ko03060	Protein export	3	120	10	919	0.131047
ko00195	Photosynthesis	4	120	16	919	0.144843
ko05200	Pathways in cancer	4	120	16	919	0.144843
ko04144	Endocytosis	6	120	28	919	0.146636
ko04540	Gap junction	3	120	11	919	0.163747
ko00940	Phenylpropanoid biosynthesis	5	120	23	919	0.170401
ko01040	Biosynthesis of unsaturated fatty acids	2	120	6	919	0.178469
ko04350	TGF-beta signaling pathway	2	120	6	919	0.178469
ko04012	ErbB signaling pathway	2	120	7	919	0.229391
ko04130	SNARE interactions in vesicular transport	2	120	7	919	0.229391
ko05020	Prion diseases	2	120	7	919	0.229391
ko05120	Epithelial cell signaling in Helicobacter pylori infection	2	120	7	919	0.229391
ko05221	Acute myeloid leukemia	2	120	7	919	0.229391
ko04914	Progesterone-mediated oocyte maturation	3	120	13	919	0.234955
ko00440	Phosphonate and phosphinate metabolism	1	120	2	919	0.244227
ko00740	Riboflavin metabolism	1	120	2	919	0.244227
ko00750	Vitamin B6 metabolism	1	120	2	919	0.244227
ko00966	Glucosinolate biosynthesis	1	120	2	919	0.244227
ko05410	Hypertrophic cardiomyopathy (HCM	1	120	2	919	0.244227
ko00250	Alanine, aspartate and glutamate metabolism	4	120	20	919	0.258637
ko04150	mTOR signaling pathway	2	120	8	919	0.281114
ko04930	Type II diabetes mellitus	2	120	8	919	0.281114
ko03010	Ribosome	8	120	48	919	0.28222
ko00520	Amino sugar and nucleotide sugar metabolism	4	120	21	919	0.289606
ko00240	Pyrimidine metabolism	5	120	28	919	0.29767
ko00410	beta-Alanine metabolism	2	120	9	919	0.332569
ko00450	Selenoamino acid metabolism	2	120	9	919	0.332569
ko04920	Adipocytokine signaling pathway	2	120	9	919	0.332569
ko05100	Bacterial invasion of epithelial cells	2	120	9	919	0.332569
ko00430	Taurine and hypotaurine metabolism	1	120	3	919	0.343128
ko04670	Leukocyte transendothelial migration	1	120	3	919	0.343128
ko03020	RNA polymerase	3	120	16	919	0.348673
ko00260	Glycine, serine and threonine metabolism	2	120	10	919	0.382949
ko00900	Terpenoid backbone biosynthesis	2	120	10	919	0.382949
ko03040	Spliceosome	2	120	10	919	0.382949
ko00945	Stilbenoid, diarylheptanoid and gingerol biosynthesis	4	120	24	919	0.384543
ko04530	Tight junction	3	120	17	919	0.386692
ko00590	Arachidonic acid metabolism	1	120	4	919	0.429181
ko00944	Flavone and flavonol biosynthesis	1	120	4	919	0.429181
ko00980	Metabolism of xenobiotics by cytochrome P450	1	120	4	919	0.429181
ko04330	Notch signaling pathway	1	120	4	919	0.429181
ko04940	Type I diabetes mellitus	1	120	4	919	0.429181
ko00860	Porphyrin and chlorophyll metabolism	2	120	11	919	0.431661
ko05131	Shigellosis	2	120	11	919	0.431661
ko04910	Insulin signaling pathway	4	120	27	919	0.478093
ko00650	Butanoate metabolism	2	120	12	919	0.47828
ko00906	Carotenoid biosynthesis	2	120	12	919	0.47828
ko04013	MAPK signaling pathway - fly	1	120	5	919	0.504043
ko04112	Cell cycle - Caulobacter	1	120	5	919	0.504043
ko04320	Dorso-ventral axis formation	1	120	5	919	0.504043
ko05014	Amyotrophic lateral sclerosis (ALS	1	120	5	919	0.504043
ko05218	Melanoma	1	120	5	919	0.504043
ko05219	Bladder cancer	1	120	5	919	0.504043
ko05220	Chronic myeloid leukemia	1	120	5	919	0.504043
ko00030	Pentose phosphate pathway	2	120	13	919	0.522521
ko05214	Glioma	2	120	13	919	0.522521
ko00330	Arginine and proline metabolism	2	120	14	919	0.564206
ko00350	Tyrosine metabolism	2	120	14	919	0.564206
ko00360	Phenylalanine metabolism	2	120	14	919	0.564206
ko03410	Base excision repair	2	120	14	919	0.564206
ko04510	Focal adhesion	2	120	14	919	0.564206
ko04666	Fc gamma R-mediated phagocytosis	3	120	22	919	0.564251
ko04140	Regulation of autophagy	1	120	6	919	0.569158
ko04960	Aldosterone-regulated sodium reabsorption	1	120	6	919	0.569158
ko04626	Plant-pathogen interaction	2	120	15	919	0.603245
ko05140	Leishmaniasis	2	120	15	919	0.603245
ko00061	Fatty acid biosynthesis	1	120	7	919	0.625785
ko02010	ABC transporters	1	120	7	919	0.625785
ko04062	Chemokine signaling pathway	1	120	7	919	0.625785
ko04660	T cell receptor signaling pathway	1	120	7	919	0.625785
ko04730	Long-term depression	1	120	7	919	0.625785
ko04745	Phototransduction - fly	1	120	7	919	0.625785
ko05212	Pancreatic cancer	1	120	7	919	0.625785
ko05213	Endometrial cancer	1	120	7	919	0.625785
ko05216	Thyroid cancer	1	120	7	919	0.625785
ko05223	Non-small cell lung cancer	1	120	7	919	0.625785
ko00361	gamma-Hexachlorocyclohexane degradation	3	120	24	919	0.626174
ko04310	Wnt signaling pathway	2	120	16	919	0.639613
ko00626	Naphthalene and anthracene degradation	3	120	25	919	0.654816
ko00950	Isoquinoline alkaloid biosynthesis	1	120	8	919	0.675024
ko03320	PPAR signaling pathway	1	120	8	919	0.675024
ko04664	Fc epsilon RI signaling pathway	1	120	8	919	0.675024
ko05210	Colorectal cancer	1	120	8	919	0.675024
ko05211	Renal cell carcinoma	1	120	8	919	0.675024
ko05322	Systemic lupus erythematosus	1	120	8	919	0.675024
ko00903	Limonene and pinene degradation	3	120	26	919	0.681875
ko04810	Regulation of actin cytoskeleton	3	120	27	919	0.707348
ko00380	Tryptophan metabolism	1	120	9	919	0.717831
ko00982	Drug metabolism - cytochrome P450	1	120	9	919	0.717831
ko03030	DNA replication	1	120	9	919	0.717831
ko04360	Axon guidance	1	120	9	919	0.717831
ko04650	Natural killer cell mediated cytotoxicity	1	120	9	919	0.717831
ko04662	B cell receptor signaling pathway	1	120	9	919	0.717831
ko00230	Purine metabolism	5	120	45	919	0.722735
ko00460	Cyanoamino acid metabolism	1	120	10	919	0.75504
ko00561	Glycerolipid metabolism	1	120	10	919	0.75504
ko00960	Tropane, piperidine and pyridine alkaloid biosynthesis	1	120	10	919	0.75504
ko04142	Lysosome	1	120	10	919	0.75504
ko04370	VEGF signaling pathway	1	120	10	919	0.75504
ko00040	Pentose and glucuronate interconversions	2	120	20	919	0.759418
ko05142	Chagas disease	2	120	20	919	0.759418
ko00053	Ascorbate and aldarate metabolism	1	120	11	919	0.787378
ko04146	Peroxisome	1	120	11	919	0.787378
ko04110	Cell cycle	2	120	22	919	0.805372
ko04114	Oocyte meiosis	3	120	32	919	0.811892
ko00564	Glycerophospholipid metabolism	1	120	12	919	0.815478
ko03050	Proteasome	1	120	12	919	0.815478
ko04916	Melanogenesis	1	120	12	919	0.815478
ko00010	Glycolysis / Gluconeogenesis	2	120	23	919	0.825315
ko04111	Cell cycle - yeast	2	120	23	919	0.825315
ko05016	Huntington's disease	3	120	33	919	0.828572
ko00071	Fatty acid metabolism	1	120	13	919	0.839891
ko00710	Carbon fixation in photosynthetic organisms	1	120	13	919	0.839891
ko03420	Nucleotide excision repair	1	120	13	919	0.839891
ko00051	Fructose and mannose metabolism	2	120	24	919	0.843419
ko04912	GnRH signaling pathway	1	120	14	919	0.861097
ko00052	Galactose metabolism	1	120	15	919	0.879515
ko00910	Nitrogen metabolism	1	120	15	919	0.879515
ko04010	MAPK signaling pathway	2	120	27	919	0.888032
ko00270	Cysteine and methionine metabolism	3	120	39	919	0.904373
ko03022	Basal transcription factors	1	120	17	919	0.909395
ko04270	Vascular smooth muscle contraction	1	120	17	919	0.909395
ko04722	Neurotrophin signaling pathway	2	120	29	919	0.910942
ko04620	Toll-like receptor signaling pathway	1	120	18	919	0.921449
ko04120	Ubiquitin mediated proteolysis	2	120	31	919	0.929436
ko04720	Long-term potentiation	1	120	19	919	0.931911
ko05012	Parkinson's disease	1	120	19	919	0.931911
ko04712	Circadian rhythm - plant	1	120	20	919	0.940989
ko00190	Oxidative phosphorylation	2	120	34	919	0.950554
ko05010	Alzheimer's disease	1	120	28	919	0.981334
ko00020	Citrate cycle (TCA cycle)	0	120	10	919	1
ko00072	Synthesis and degradation of ketone bodies	0	120	2	919	1
ko00100	Steroid biosynthesis	0	120	6	919	1
ko00130	Ubiquinone and other terpenoid-quinone biosynthesis	0	120	7	919	1
ko00140	Steroid hormone biosynthesis	0	120	2	919	1
ko00196	Photosynthesis - antenna proteins	0	120	4	919	1
ko00253	Tetracycline biosynthesis	0	120	2	919	1
ko00280	Valine, leucine and isoleucine degradation	0	120	9	919	1
ko00281	Geraniol degradation	0	120	3	919	1
ko00290	Valine, leucine and isoleucine biosynthesis	0	120	5	919	1
ko00300	Lysine biosynthesis	0	120	5	919	1
ko00310	Lysine degradation	0	120	6	919	1
ko00340	Histidine metabolism	0	120	5	919	1
ko00351	1,1,1-Trichloro-2,2-bis(4-chlorophenyl)ethane (DDT)	0	120	1	919	1
ko00362	Benzoate degradation via hydroxylation	0	120	1	919	1
ko00363	Bisphenol A degradation	0	120	1	919	1
ko00364	Fluorobenzoate degradation	0	120	1	919	1
ko00400	Phenylalanine, tyrosine and tryptophan biosynthesis	0	120	15	919	1
ko00401	Novobiocin biosynthesis	0	120	7	919	1
ko00471	D-Glutamine and D-glutamate metabolism	0	120	4	919	1
ko00510	N-Glycan biosynthesis	0	120	8	919	1
ko00511	Other glycan degradation	0	120	8	919	1
ko00521	Streptomycin biosynthesis	0	120	3	919	1
ko00523	Polyketide sugar unit biosynthesis	0	120	2	919	1
ko00524	Butirosin and neomycin biosynthesis	0	120	1	919	1
ko00540	Lipopolysaccharide biosynthesis	0	120	1	919	1
ko00562	Inositol phosphate metabolism	0	120	12	919	1
ko00563	Glycosylphosphatidylinositol(GPI	0	120	2	919	1
ko00565	Ether lipid metabolism	0	120	3	919	1
ko00591	Linoleic acid metabolism	0	120	3	919	1
ko00592	alpha-Linolenic acid metabolism	0	120	10	919	1
ko00600	Sphingolipid metabolism	0	120	9	919	1
ko00603	Glycosphingolipid biosynthesis - globo series	0	120	1	919	1
ko00620	Pyruvate metabolism	0	120	20	919	1
ko00624	1- and 2-Methylnaphthalene degradation	0	120	3	919	1
ko00628	Fluorene degradation	0	120	1	919	1
ko00630	Glyoxylate and dicarboxylate metabolism	0	120	1	919	1
ko00631	1,2-Dichloroethane degradation	0	120	1	919	1
ko00632	Benzoate degradation via CoA ligation	0	120	5	919	1
ko00640	Propanoate metabolism	0	120	10	919	1
ko00641	3-Chloroacrylic acid degradation	0	120	3	919	1
ko00642	Ethylbenzene degradation	0	120	1	919	1
ko00670	One carbon pool by folate	0	120	2	919	1
ko00680	Methane metabolism	0	120	4	919	1
ko00720	Reductive carboxylate cycle (CO2 fixation	0	120	3	919	1
ko00730	Thiamine metabolism	0	120	1	919	1
ko00760	Nicotinate and nicotinamide metabolism	0	120	2	919	1
ko00770	Pantothenate and CoA biosynthesis	0	120	3	919	1
ko00780	Biotin metabolism	0	120	1	919	1
ko00785	Lipoic acid metabolism	0	120	1	919	1
ko00790	Folate biosynthesis	0	120	3	919	1
ko00830	Retinol metabolism	0	120	4	919	1
ko00901	Indole alkaloid biosynthesis	0	120	2	919	1
ko00902	Monoterpenoid biosynthesis	0	120	1	919	1
ko00904	Diterpenoid biosynthesis	0	120	3	919	1
ko00905	Brassinosteroid biosynthesis	0	120	2	919	1
ko00908	Zeatin biosynthesis	0	120	1	919	1
ko00930	Caprolactam degradation	0	120	2	919	1
ko00970	Aminoacyl-tRNA biosynthesis	0	120	8	919	1
ko00983	Drug metabolism - other enzymes	0	120	1	919	1
ko01055	Biosynthesis of vancomycin group antibiotics	0	120	2	919	1
ko02020	Two-component system	0	120	2	919	1
ko03018	RNA degradation	0	120	8	919	1
ko03430	Mismatch repair	0	120	4	919	1
ko03440	Homologous recombination	0	120	6	919	1
ko03450	Non-homologous end-joining	0	120	4	919	1
ko04011	MAPK signaling pathway - yeast	0	120	3	919	1
ko04020	Calcium signaling pathway	0	120	12	919	1
ko04070	Phosphatidylinositol signaling system	0	120	19	919	1
ko04113	Meiosis - yeast	0	120	20	919	1
ko04115	p53 signaling pathway	0	120	11	919	1
ko04210	Apoptosis	0	120	13	919	1
ko04260	Cardiac muscle contraction	0	120	4	919	1
ko04340	Hedgehog signaling pathway	0	120	2	919	1
ko04614	Renin-angiotensin system	0	120	1	919	1
ko04630	Jak-STAT signaling pathway	0	120	1	919	1
ko04711	Circadian rhythm - fly	0	120	2	919	1
ko04740	Olfactory transduction	0	120	6	919	1
ko04744	Phototransduction	0	120	7	919	1
ko04962	Vasopressin-regulated water reabsorption	0	120	3	919	1
ko04964	Proximal tubule bicarbonate reclamation	0	120	4	919	1
ko05222	Small cell lung cancer	0	120	1	919	1
