# Supplementary material for: A tissue-specific profile of miRNAs and their targets related to paeoniaflorin and monoterpenoids biosynthesis in Paeonia lactiflora Pall. by transcriptome, small RNAs and degradome sequencing
Source: PLoS One. 2023 Jan 26;18(1):e0279992. doi: 10.1371/journal.pone.0279992 (PMC9879538; doi:10.1371/journal.pone.0279992)
Supplement: S10 Table — (XLSX) [file pone.0279992.s010.xlsx]

## Sheet: Sheet1
target genes in paeoniaflorin biosynthesis pathway	DEMs
DXR	ath-miR396b-5p
DXS2	cre-MIR1144a-p3
CYP81E1	osa-MIR5794-p3
CYP86A2	aly-MIR835-p3
CYP86A2	aly-MIR835-p5
CYP86A2	bra-MIR9555b-p5
CYP86A2	cpa-MIR393-p5
CYP86A2	vvi-MIR3638-p3
CYP71A1	mes-MIR396c-p5
