# Supplementary material for: A tissue-specific profile of miRNAs and their targets related to paeoniaflorin and monoterpenoids biosynthesis in Paeonia lactiflora Pall. by transcriptome, small RNAs and degradome sequencing
Source: PLoS One. 2023 Jan 26;18(1):e0279992. doi: 10.1371/journal.pone.0279992 (PMC9879538; doi:10.1371/journal.pone.0279992)
Supplement: S11 Table — (XLSX) [file pone.0279992.s011.xlsx]

## Sheet: Sheet1
target gene	miRNA
C1	ath-miR858b
TT2	ath-miR858b
RAX2	ath-miR858b
DREB2A	gra-MIR8642-p5
APS1	mdm-miR395a
AGO2	mes-miR403a
TCP3	mtr-miR159b
PHSL	mtr-miR5213-5p
NFYA1	nta-miR169b
NFYA10	nta-miR169b
TCP3	osa-miR319a-3p
NUP98	osa-miR319a-3p
TCP2	osa-miR319a-3p
NFYA1	sbi-miR169e
NFYA10	sbi-miR169e
sll0005	smo-miR396
ACA12	smo-miR396
GRF2	smo-miR396
PCMP-H66	smo-miR396
AFB2	vvi-miR393a
TIR1	vvi-miR393a
TCP3	zma-miR319a-3p
NUP98	zma-miR319a-3p
TCP2	zma-miR319a-3p
SPL5	ath-miR157a-5p
At4g00840	ath-miR157a-5p
SBP1	ath-miR157a-5p
C1	ath-miR858b
comp37532_c0	cme-MIR160c-p5
SPL5	mdm-miR156t
At4g00840	mdm-miR156t
SBP1	mdm-miR156t
bud32	osa-miR319a-3p
GRF1	smo-miR396
GRF4	smo-miR396
RD21A	smo-miR396
SPL5	vvi-miR156a
At4g00840	vvi-miR156a
SBP1	vvi-miR156a
RD19A	vvi-miR167b
bud32	zma-miR319a-3p
