# Supplementary material for: A tissue-specific profile of miRNAs and their targets related to paeoniaflorin and monoterpenoids biosynthesis in Paeonia lactiflora Pall. by transcriptome, small RNAs and degradome sequencing
Source: PLoS One. 2023 Jan 26;18(1):e0279992. doi: 10.1371/journal.pone.0279992 (PMC9879538; doi:10.1371/journal.pone.0279992)
Supplement: S1 File — (FASTA) [file pone.0279992.s018.fasta]

>comp0_c0_seq1 len=659 path=[1:0-658]
GATGCCATGGACGACGGCGAAAGATATAATACTAGTACTAGTTTAATGGGAACCGACACA
AACGCAGACCCCAGCTACGCTCGAAACGGAAAGATAATGCTATGCTCTGTTGTCAGTATA
ATCGCCATCGTCATCCTTATCGCCGGTTTTCACTCCTACGCTCGTTGGCTCTTCCACCGC
GAGCAAGAGCGCGACCGCCGCCGCCGCTTCATACAACGGCAGCGTAACCGCCACCTCATC
TTCACCTCTGATGTACCCACAACCACCCCCAATAATTCACGCCTTGATCCCTCTGTCCTT
AAATCTCTTCCCACCTTCCTCTATTCCTCCACCACCCACGCTCCGTCGCTGAGTTGCGCC
GTGTGTTTATCCGATTTCGAAGAAAAGGAAAAAGGTCGTCTCTTGCCCAGATGTAAGCAC
TGTTTTCATGTTGAGTGCATTGACATGTGGTTTTACGCTCATTCCAACTGCCCGCTGTGC
AGAGCCTCTGTTCGGCCCGATATTTCGGTAGCTCCTGCCGAGGAACCAGTTGAAAGGGTT
TTATGGCTCGATGAACCGGCCGAATTAAGTTTTGGATGGTACCCACCGCCCGGTCAAAGA
GGTGGAGATGAGAGACCTTGCTCTTGCTCTTGCCCTTCCTCTTCGTCTCGAGGAGTACC
>comp0_c1_seq1 len=241 path=[637:0-240]
TTCGTCTCGAGGAGTACCAGAGTTGGTGGGAATAACTGTGGAAATGCCCAGAAGGAATGA
CATCGGTTTCAGACGTTTTGAAGATCAATTGGGTATGAAATCGCCGGGAAGTCACGGATT
CAGTTAGCGGGCCGGAGACAAAATTCTGTCCATCAAAAAACGTGGTGCTGTTTCAGGAAA
AGCAGAGTGTACAACAGGTGGGACTCTCGCTTTTGAAGATGTGGCAGTGTTATGTGGCCC
C
>comp3_c0_seq1 len=259 path=[1:0-258]
TACAAAAAGAGTTCATATAAATAGTTATAATGGCAGCCCTTCAGGCCTCTTCTCTCCTTT
CTTCTTCTTCTTCCCATAAAGGAAGTTCCTTTGCTACTAATCTCCATGTCCCAAAACTCA
AAAGAGCTCATGTTTCAGTTCCAAACCTTCCTCCTAGGGACAGGGTGAATGTCATAAACA
GAAAAGGCCTGCTGCAAAATCCTACCCACAAACAAATAAAGCCAAAAGTTAGTGTTTGTA
CAGATAATGGAAAAACCCA
>comp3_c1_seq1 len=353 path=[237:0-352]
GCAGCTTCCATCAGCGGAGGAGGAGGAGGAGGAGCCTTTTTAGCTCTAAAGCTCTCCTCA
ACTCTACTCTATATGGCTGCAACTGGGTTTTTAATGGTGATGAACAAGATCCAACCATCT
CAGCTGGCCGAAGAACAAAGGAATGCGGCTAGATTTTTTAGAAACCTCCACTCAAATATC
AAAACTACTCTTGCTCTTGGAAACCCTACACCGAATGATGTGAAAGAAGCAATGGAGAAA
GTTTTGGCATTAGATAAGGGGTACCCACTGCCTTTGCTTGGGACTATGCTTGAAAAGTTC
CCTGTGAATGTTGAGCCTGCAGTGTGGTGGCCGAACCATGAAGAGAAGAAGGT
>comp4_c0_seq1 len=223 path=[1:0-222]
GTCAGGGAAGTTGTTGAACCAGATCAGAATGGTAATCACAAAAGTACGACTGATGATGGG
AATGAAGTTCCACGAATTAATGAGATGAGCAATGCAACCCCAAATTGCTGTGATGAAGAA
TCAAATGTATTTGATAAAAATATTCATTTAATTGATAGTCACAGCGACACAGACCACGAA
TTGTCGTGGGAGAAAGTTGAAGAGGAGGACAATGATGCTACAC
>comp4_c1_seq1 len=293 path=[201:0-292]
GTTTACTTTACTTGCTTTGTGTGGGAAGTTATTACAAAGCTGAAGCAGAAGCTGCACAAC
AGATTCAGCCTTAATCTCAGTCAAACTAAGAAGGGTAGTGACAGTGGCATGGATGTGCAA
TTGAAGAAACAGAGTACCAAAATTAAAAAGTTGGAGAAAGAGAGAGTTGACTGGTTGGCG
CCTGATACCTTGAATAATGAGACATATCAGGTTGCTGACCATAGATGCTATGAGGAACTA
GACAAAGAAAAAGCTAACGATACAACTAATCCAGGGAAAAATGTCAGGGAAGT
>comp8_c0_seq1 len=305 path=[1:0-304]
GGCGGAACCAAAGCAGAAGAGCGTGCCGGTCCTGCCATGGATGAGAAGCCCTATTGATGT
CAGCGTATTTGAAGAATGCCCTCTTGATCTCCTTCCACGTCTTGACCCCAGGTTGGAGGT
AGCTTTGCAGAATATAGGTGTCTCTTCACTCTTTCCAGTGCAAGTTGCAGTCTGGCAAGA
GACAATTGGACCTGGTGCTTTTGAGCGAGATGTTTGTATAAACTCACCGACTGGAAGCGG
AAAAACTCTAGCTTATGCTTTGCCAATAGTGCAAATGCTGTCAACTCGTGCTGTTAAATG
TCTAC
>comp8_c1_seq1 len=666 path=[283:0-665]
TAAATGTCTACGTGCTTTGGTGGTGTTGCCTACTCGTGATTTAGCCTTGCAGGTCAAGGA
TGTTTTTACTGCCATTGCACCTGCAGTGGGCTTATCTGTTGGTTTGGCAGTTGGTCAATC
TTCTATTGCCAATGAAATTTCTGAGCTTATTAAGAGACCTAACCTAGAGGCAGGCATATG
TTATGACCCAGAAGATGTCTTGCCGCAGTTGCAAAGTTCAGTGGACATATTGGTGGCAAC
CCCTGGAAGGTTGATGGATCATATCAATAACACTAAGGGTTTTACACTTGAGCATCTCCG
TTATCTTGTTGTTGATGAGACCGATCGCTTACTCAGAGAGGCATACCAGTCCTGGCTACC
TACGGTGCTTCAGTTGACTCGCTCTGATGATGGAAGCCTTTTCCCTTGTGCCAAAATGTT
CCTTCCTTCTACAGTTGGTTCCTTAAAAACCATAAGGAGATACGGTGTTGAAAGGGGGTT
TAAGGGTAAACCTTTCCCTAGGCTTGTGAAGATGGTTCTATCTGCCACACTAACCCAAGA
TCCAAGCAAGCTTGCTCAGCTTGATCTGCATCACCCTTTGTTCTTGACTACTGGTCAAAC
ACGTTATCAGCTTCCAGAAAAATTAGATTCCTACAAACTGATTTGTGAATCGAACCTCAA
ACCCCT
>comp10_c0_seq1 len=659 path=[1:0-658]
GCTTGGCCCAGACATGGGTTCCCGAGTCGATCAGTCAAGCGGCCGGTGGTTGTTCGTGAC
GAATCGTCTTCTGACATGTCTTCGGATGTTGAAATTCTATCCAGAATGTATCCAGAATGA
AGAGTAGGGGTCGAAAGCGTCAAAAAATTGCTCAGGAAGAGGGAGCCTTAATCACGTCTT
TTAAGCCCATTCAGGGAGGGGGGATTTCGGGCGAGAATTCTAATGCCTGCCAGGTGGAGA
AGATTCCTGAGGGTCCCTTCTGAGTGAGAAAGATATTTCTGCCAGGGGTCAGGATCAGGT
CTTGGTCCAGGAGAACGGTGCTCCTAAATCCTTGGTTCAGGAGGATGTCCCGCCGCCTTC
CGAGCTCATAAGCCTGTCCAAGATACGTATGCTCTGAAGATGCGGAGACTCGCATCAAGA
AGCTTGCAGAGTCCGCTCAGCAGAGCCTGAAGGTGGTGGATATGGTTGGCGAGCTCACTG
CCGGGTTGTCTAAGTTGGCCAAAGACATTGGCAGTGCTAGAAAGGAATGTGAGAGGGCAA
TTTCTACCTCGACCAAGGAGAGGATGGCTCGGTATATTACTGATAGGGAGTTAGCTCTGG
AGAAGGAGGCTCGAGTGAATGCCCATAAGGTTGTTGAGGATGTTCTAGCTTAGGAACGG
>comp10_c1_seq1 len=320 path=[637:0-319]
GTGTTCCTGAAGCTGTTGAGAAAGCAAAAGCTGATGTGGATGCATCTTTGGCTGTTGCTC
AGAGGGAGCTTGAGGCTTCTCGACAGCTGGCCAACGCTAACAGAAAAGATGATGAGAAAT
GGCTAGGGAATGCTGCTAATCTCTTCTTTCAAGGCCTATATGTTGGTTGCCAGCTTTTGG
CAAGGGAGCTCAAGGAGATGCATCCTGCTTCTAAAGTTGAGCCCCCTCTTCCCTCTCCAT
TCTGATGAAGGACGTGGATAGTCTCCTTAGGGCTAACGGGGAGAATGAGATGTCTGAGGT
GCTTCGACTTTTGTATGGCG
>comp11_c0_seq1 len=340 path=[1:0-339]
TTTCGTTACTCGTAATTGCTATGAAGCAGTGCAGCTACATGGTCGACGAACTGATTCAGG
ATGCGCGTCGGGTGCGCGGATGCATGACGGGTGCGTGTTGAGTGCGCACCCAAAACAGGG
TGTGGGAATTTAAGTAGAGATGTGTGCCGGATTCGAAAAGGGTGCGGGGATGAATCTGGA
TGGGTGCAGGAGGGAGGATTCGGCAATATGCCTGATCTTACCTTGCGAAGAGAAGAAACA
AGAAAAGGAATCATTTCGTGTTTGCCTGATCTTACCTTGAGAAGAGAAGAAACAAGAAAA
ATAATCATTTCGACCATCCCTGTTTTGTTTTTGCCATAGC
>comp12_c0_seq1 len=347 path=[1:0-346]
CTACTCATCTCTGAATCTACCGACCTCAAATAATGATGAAGGCATGGAAGCTACATGTGA
TGAGCAATGGAGGAGTTGAATCCTTCTTTTCCCACCGTTCACCTTTTACTAGAAACCCTA
AACAGAGGACTCTCAGCCTCACCAAAACCTACTCCAACCTAACAATGGAGTCAAGCAGCA
GCAACGAAGAAGTCTCTTACGACTGTCATTTTTTCCGGGTATACAAAGACGGCCGGGTAC
ATGTATATAAATCTTACGACAAAATACCCCCTTCTGACGATACCCGAACAGGAGTCCGAT
CCAAAGATGTTGTAATATCACCCGAAACCGGAGTCTCCGCCCGCATC
>comp12_c1_seq1 len=221 path=[325:0-220]
CCGGAGTCTCCGCCCGCATCTTCTTACCCACAATCACTAACCCGAATCAGAAGCTGCCTC
TCTTGTACTACATTCACGGCGGTGGCTTTTGTATGCTTTCTCCCTTTGCTTCCCAATTCC
ATAACTTTCTCAATCTCCTCGTCGCGGAAGCCAACGTCATTGCTGTCTCTGTCGATTACC
GGTTATTCCCGGATCATCCCATACCCGCTTGTTACGAGGAT
>comp14_c0_seq1 len=284 path=[1:0-283]
GCCCTGAAGGAGGGAGCTAGAAGAAAACTTACTCCATATGAGCTTGGTTATTTTACGGCA
ACAACCTATGGTCAGGGCAAAAGGACAAACTCAAGAGGCCGAGGGAAAGCCTCAAGCTTT
TGTATGATGTTGTTAGAGATTGAGGGAAGGCTGAAAGAAGGTGGAATCAGTACTGTGAAT
GACAAGGCAAAGGGTATTGTAAAAGAAATTGCTGATAGTTGATTGGATAAGTATTTGGGG
GAAAATAACGAGGATTATGTGCCTTTTATGGAGTCCAGAAGGGT
>comp15_c0_seq1 len=205 path=[1:0-204]
CAAAATAGCAACCGGTCTGCTGTTCCCCAACACTGAGGTCAATGAAAAAGCCAAACTTTC
TGAAGGAAGCGACCCCCCAATACCCAAAGCCCAACATTTTTGTCATTGAACCTATGCTGC
ACAACCTAGACAACCAAACCGAATTGTGCCCGTGTCACGCCGAAATTTGGTTCAATCCTT
GTCCAATTCGCACCCAAGGAGAATC
>comp16_c0_seq1 len=262 path=[1:0-166 178:167-261]
TAGAGCTGGTCTTTTGGGAGAAGAGTTGGCCAGCAACTCCCTCCTATAAACATATTTCCT
AGCCACAGAATCTAATTACTGCTTTTTTTTTTTTACTAATAAGCCTTATTGTCTGTGAGA
GGAAGTTAGGGAGAGGGAAAATAAAATGGTCTGTACACACTGTACAAGCCCAACACCATA
CCGCAGCCTACAAAAGGCTCAACTCCTTTGAAGATCTACCAAGGGTTTATTCTTTACTTA
CAACGCCTCCACATAGATCATA
>comp17_c0_seq1 len=282 path=[1:0-281]
GTCTCCTCTCCTTCCTCCTCAATGATTCCAATTTCCATAGAGACGAGAATTTAAATGGTA
TATCGCCATAAGTCCCTATAATTACGGAGAAGGCAAAGAACGTTCATTGATAATATCGGT
TGTGATATTGATATAATTAAAACGATTTATGGAGGTGGAAAAAAGGCAAATGAACGTCGA
CGCATCGTCAATGGCGGCCAAAGAAGCGAAAATCAGAGACGACGTACGGACCGTCCGTCC
TCATTCACAGCTCCCAAAGCCAGAAGCTCCACCAGGCCTGTT
>comp17_c1_seq1 len=305 path=[260:0-304]
CCACCAGGCCTGTTGGATTCACCGTCGAATTTGAACCGATCACGGTCGTCGCCGGATAAT
TTCTCAGTTGATGTGCCGGCAATCGGGAAATTCATTCGCGAGAGGAGCAATAGCTTCTCG
TCAGCGATCGCGAAACGATTGTCTTCGTTGAAAGACAAGGACGACGACTCGAATTTGAAG
GTGACCGAGTTCAATCTCTCAGGACTCAAGGTGATCGTCAAGCTCAAGAAGAGGGAACGA
GAAGAGAAAGCACTCAGAGGTCGAATAAGCTTCTTTTCGAGGTCCAGCTGCAGGGATTGT
ACGGC
>comp18_c0_seq1 len=361 path=[248:0-360]
AAACATGCCCCAACCATGAAACCTACTTCTGCTTCAAAAATGGGGTTTTCAAGTGTTGAC
TTGAATAATGCAAATCCTCCATCGGGTACATTCCCTAAAACAGGTGGAATTGGAAGTACG
TCAGCACCTTCCACAGCTGCTCAAGCCGCACATATTGTTCAGCCTTCAGGTGAAAATGTG
TTAAAGAGAGCTCGTGAAGAGAAACAGGCAGCCTTCAAAGAGGAGGCTATTTTGAGGACA
ATGTATGCTTCTCAGGGGCCAGTTGCTGGTTTAGCTACAGAGTATCCTAGTGCTGGAAGA
CCTGCAAGTACCAGTTCTGTTAACAAAGGAGATAAGCCTATGAAAAAGAGGCGCGTTGAT
G
>comp18_c1_seq1 len=239 path=[1:0-202 204:203-211 213:212-238]
TGGCTGCACGATGCAGTATGAATACCATATAGATTATTGTCGTCATACGCTTATTTGCCC
CAACTGTCGTAAGTCCTTTTTCGCTGTTGAGATGCCAGCCCCACCTCTAAATGGTTCCAC
CCCATGGACATCCTATCATCAGCAGCAGAATTCAAGCTGTCATTCAACGGACAAGAATTT
GAATACCCCAACAACAAAACATGCCCCAACAACGAAACATGCCCCAAAAAAGAAACATA
>comp19_c0_seq1 len=356 path=[1:0-355]
GGGATTGGGGATTGGAGGAAGAAGTTGGCTGATGATGGTGGTGATAGTTCATCGCTGTTT
TCAATGCAGCCTGGAGTTTATGTACAAAAGGCAGAAAATGATCTGTTGGAATTGAGGAAG
GCCGCCAGTAGAGATTTTCCACGGCAAATTTCCGCTGAGTGGCATGACCAAGGGTCAGAT
GGTTTGATTGGATTGGCAGGCAGAGGGCTTGGTGCTAGGAAGAAGAGTTTCGTTGACATT
CTTCAGGAGGGTCTTGATCGGCCTGCTTACTTATCGGGTCATTTATCACGCCCTGCAAGT
CGTAATGCTTTTGGCGATATTGTAGATACAAGGGTTATCTCTGATCCCCAGTCAGC
>comp19_c1_seq1 len=376 path=[334:0-375]
GGGTGGAGGTCAGAGCCTTGGTTCAGCAGTTTCTCATTCTTTTCCATCTGCCGTTGGTTC
ATCCCTGTCAAGGAGTTCAACCCCCGAGATGGTTGGGAAGTCCCCTGGTTCTGGTCTTCC
TCCTGTGGGTAGCCGTGTGTCCCAAATTGAGATGAAGAATATCGCTCGCTCTAATGCCCA
AAATGGTCATTCTTCAGGGATGACCGAGCTTGCTGATGTTGCAGCTGGTTTATCTGGCTT
GAGCCTCTCAAAGAATAGGCATGTAGAGGATGATAATCATGTACAATCTCAGCTCCATCT
GGAACTTGATAAACAGCCTGACTTTTTGTTCAATATGCCCAATGGCCACTACCACAATTT
GCAGCAGCAACTAATT
>comp20_c0_seq1 len=380 path=[1:0-379]
TGCTGCCCCTGCAGTGGAGCCGGTTCCTGTTGCTCCAGTTAACAAATATACCCAAGGCGC
TAAGGCGGGGAAGTCCATTTCCGTGAGTAATCGTGGGAGCTCTGTTGATATTCAGTCCCG
GCCATCTTTACATCTGAACTACCATAAGAACTTTGAGAAGAATCGTGTTCCTCCGAAATC
TAGTACGTCCGTGTGGCATCCACCTCCATTGACGGAGGATAACCTTGTGATACGCTTCTC
AGATGATGATAGCAGCAGTGACTCCGAAGAGGAGAAAGCTCTAGAAAGCAAGGGCAACAC
AGTTGGCATAAATGGCAATAGAAGACCTCCCACTTCGTCATTGCCAAAATCTGAAATGTT
GCGGCGGGCTACAAGAAATG
>comp20_c1_seq1 len=356 path=[358:0-355]
ACAAGAAATGAAACCAGACCAGTGCCTAAAAGAACGTCTCTGACTCGCACATTTGTCAAA
TCAATGACCAAAATAAATGGAGCCAATTCCAGTGGTGCTAGGACCTCTTTAATGGAGCAA
GGAATTCACTCCAGAAATTTTGCCCTCAACAGAAATTTGGCAGACCCGGAGCGTGGCCGT
AACCAAGTTGTGGGTCTGGACACTAGTAAACTTCAGGACTTGCGTGAGCAGATTGCAATT
CGGGAAAGTGAATTGAAGCTTAAGTCTGCCCAACAAAATAAGGACCCAGTTTTAAGTTCA
TGTAAGGATTATACTGGTATGAGCCTTACCAGTGATGCAGCTAGAAAAGACAGAGC
>comp21_c0_seq1 len=306 path=[1:0-305]
CTTGAACAACTTCTGTACAGTCCCCACTAAGCTTCTTTTGCAGCTAAGGACAGCCTTCAG
AGAAGGTGGACTATGTGACAGAAGTGGAACTTTCTTTTACAAAAATCACCTAAGCAAAAG
TAATGTTCCCATTTTAGCAGTTGCGGGAGACCAAGACCTAATCTGTCCACCTGAAGCCGT
ATATGAAACAGTCAAGGTTATTCCTAAGCATTTGGTTACTCACAGAGTTTTTGGAGAACC
AGGTGGTCCACATTATGGTCACTATGATTTAGTGGGAGGTCGTTTGGCACCAGATGAAAT
TTATCC
>comp21_c1_seq1 len=226 path=[284:0-225]
GATTACATGTCTTCAAAATCGTCACTTAAATTGATTTTACCTCTGGCAGACCCTGCGCAG
GCTTTTAATGTTCCTGCCGTTCCTATAGGGGCATTGCTTGCAGCTGCTTATCCTCTTGCA
TCTCGTCCTCCTTATGTTTTGTCTTGGTTAAATCCCCAGATTTCTGCGCAGGACATGATG
CATCCAGAGTTATTTAAAAAGCTTGTCTTGAACAACTTCTGTACAG
>comp22_c0_seq1 len=428 path=[1:0-427]
TTGATTCTGTATTAAATGATGCTTGTAGATCAATACATAAGTTTACTAAACTCTTGATAC
ACTTGATAAAAAAAGCCAAGTGGGATTTGGATTTGGCGGCGAACTTGGTTCATCCCGATA
TTGCTTATCCAAAGAAAGGGCATAAACGCTATGCGTTTTTATCATACGTTTGTTTGGTTA
TGTTCCATGGATTTAATTCCGAGTATTTTGGGTTGCCCGGGGCCGGGAGTGAAGATGGTA
AAAATAGTTCGTTGCAGCAATTAGTCGAGCATGTATTGGGCAATCCGTTAGAAGTCCTGA
GTAGGAACCCAGGTTGTGAATTTTCGAGATTTTGTGAGAAAAAGTATCAAGAGCTAATCC
ATCCTAGCATGGAGTCGTCAATCTTCAGCAATATGGATGGAAACGAGGTTGTATTGAATT
CGTGGAGA
>comp22_c1_seq1 len=212 path=[406:0-211]
GTTGTATTGAATTCGTGGAGATCATTGAGTGTGTTTTACGAGTCATTTGTTAACATGGCG
AGCTCTATATGGATGCTTCATAAGCTGGCCTTTTCGTTTGACCCCGTGGTTGAGATTTTC
CAAGTGGAGCGAGGTACAGAATTCTCAATGGTGTACATGGAAGATGTGACAAAGAGAGTG
AGTTTGGCAGGTAGAGTTAGGGCCAAGGTGGG
>comp25_c0_seq1 len=853 path=[1:0-625 627:626-649 855:650-852]
GATAACGAGTTTGAAAACCATCTCAATGTCAAAAGAAGTACTTCAGTTCGCACTACAAGT
TATTCTTTGGCAGATCTGCAGACTGCCACTAGCAACTTTGCAACGGGGCGCTTTCTTGGT
CAGGGATCAATTGGATGTGTTTATAAAGCTAAATATGCTGATGGGAAGGCTTTAGCCGTT
AAGAAGATAGACTCCACATTTCTACATGGGCAAGCAGATGATTTTCCGGAAATTGTTTCA
AAGATCTCCAAGATTCGCCATCCAAACATTGCTGAACTCGTTGGTTATTGTTCAGAACAG
GGGCATAGCATGTTAATTTATGAGTATTTCAGGAATGGCTCGCTTCATGAGTTTCTACAC
CTGTCAGATGAGTACAGCAAACCTCTTACCTGGAACACGAGAGTCAGAATTGCTTTAGGC
ACAGCCAGGGCTATTGAGTACCTCCATGAAACTTGTTCTCCACCTTCAATTCATAAGAAC
ATTAAGTCTTCAAATATTTTTCTTGACACGGAACTTAATCCTCGTCTCTGTGACTGTGGT
TTGGCATCATTTCACAAGGATGCAAACCTATACCTGGGGCCTGGATATATTGCTCCAGAA
TGCACAAAGCCTAAAGCTTATACAATGAAGAGCGATGTTTATAGTTTTGGGGTGGTCATG
TTGGAATTATTGACAGGTCGGATGCCTTTTGACAGTTCAAAACCGAGCCCAGAACAGTCT
CTAGTCCAGTGGGCTACCGGACAGCTCCATGATATTAATGCATTGGAAAAAATGGTTGAT
CCTGGCATGTGTGGATTGTACCCTCCCAAGGCAATTTCTCGATTCGCTGACATTATTGCT
CTTTGTGTACGGA
>comp25_c0_seq2 len=228 path=[757:0-74 627:75-98 651:99-227]
TGACTGCATGTCCGCCATTGCTGGCTCTTATGGCTACATTGCTCCTGAGTATGCATACAC
TCTAAGGGTGGATGAGAAGAGCGATGTTTATAGTTTTGGAGTTGTCCTCTTAGAGCTCAT
TACTGGGCGCCGTCCCGTGGGCAATTTTGGCGAAGGCGTAGATCTTGTACAATGGAGCAA
GCAAGCAACCAATGGTCGCAAAGAAAATGTTAATTGTATCATCGATCC
>comp26_c0_seq1 len=209 path=[216:0-92 123:93-95 126:96-208]
GATGGAATTGGGTTATGGATGCACAGTTAATGACTCACAGTGCAAAGAAATTTTATCTCT
CTTCTTACCATTGACTGAAGCCACGCTCTCTAGGATACTTGGCACAATTGCTCGCACTCA
TGCTGGCCTTGAGGATCATCAAAATGCATTTTCGGCCTTACACTTGGTCCTTGGTGACAA
CATTTTTTCTGATCCACCTTTGTTGAGCT
>comp26_c0_seq2 len=238 path=[1:0-121 123:122-124 126:125-237]
GAGAGTGAAACAAGCATGTCTGATATAATGAGGGAACTGGGCTATGGATGCACACTTAGT
GCTTCACATTGCAAAGAGGTGTTGTCTCTGTTCTTACCTCTGACGGAAGTTACCATCTCC
AAGATACTTGGCACAATTGCTCGCACTCATGCTGGCCTTGAGGATCATCAAAATGCATTT
TCGGCCTTACACTTGGTCCTTGGTGACAACATTTTTTCTGATCCACCTTTGTTGAGCT
>comp27_c0_seq1 len=272 path=[1:0-271]
CAGGGCGCCCAGGATCAGGGTCACTTCAAGGCTATCATGAACTCCATCGGTACAGCGCTC
CTCGTCTTGGTCATGTTCTTCATCCTCTTGGCCTGGATTGGTGGTTTCTTCCGTCACATT
CCCATCTCCGTTGCCCGCGAGGGTACTGACAAGTCCGTCACTCTCCTCCACTACGCCTTG
ATCATGTTCATCGTCGGTGTCCCCGTCGGTCTTCCCGTTGTCACAACCACCACTCTCGCT
GTCGGTGCTGCCTACCTTGCCGAGCAGAAGGC
>comp27_c1_seq1 len=240 path=[250:0-239]
AGCTTGACGAGGAGAAGTTTGACGAGGAGAACCCCATTACCCAGGGTGTTTCCCTCGTTG
CTTGCGATCAGTCTGCTATCACCGGTGAATCTCTCGCTGTCGACAAGTACGTCGGTGAGG
TTGCTTACTACACCACTGGTTGCAAGCGCGGCAAGGCCTACGGTATCGTCATTGCCACTG
CTAAGCACTCTTTCGTCGGTCGCACTGCTTCGCTCGTTCAGGGCGCCCAGGATCAGGGTC
>comp29_c0_seq1 len=342 path=[214:0-113 9:114-341]
GGGTAAACCCTGACGGAATTGGGAGAAGAATCGATCAAATACTTTTCTCTCACTAGAAAG
CTCTCAGAGCGTCTCTCACTGGAGAGTCTTTTTTTCCAAACAGTTCATACTCTATAAGAA
TTCTGTATATCCCGAGAAGGGAAAAATCTCCTATTTGAACACTAGAAAATGTCGACACCG
CCGTACAATATCGACAACTACTCGCCATCGTCAACCATCACCACATTCCATCGCCCGATC
CCCTTACTCCGTGTACCGGTGCCGGCAGCTTCACGGGACGACCCCTCACTTGGTCCCTAC
GTCCTCGCATTCAGAGACGCTCGAGCATGGAGATCAGCATAC
>comp30_c0_seq1 len=286 path=[1:0-285]
GCGTTGAGGTGGAGGCAATCTTATTGGAACTGAAAAGCTACATAGATCTTCCCGAGGTGG
ATTTCTCTATTTTGGCTGTGCAGGTTCGCAATATAGAAGAGAAAAGCTCATGTATTGGTG
CAGAGTACATGAGACGTGCATGCACAGAGCTCATTCAGGCATGTGATGAGAAGCATAAGG
AACATTTCTGTTGTGCCCTAAATTGGATGAAGAATGAATTTTTTCAAACCCAGAACAGGT
TGGAGAGCGTTATCAAGATGGAGCAGAGGATTATCAAACTTGAAAG
>comp31_c0_seq1 len=349 path=[114:0-348]
AATGGACTGTGATGGTTGTGAAAGAAGGGTCAAACATGCTGTGTCTTCTATGAGAGGTGT
GAAATCCGTTGAGGTAATCCGAAAGCAAAGCCGGGTGACAGTTTCAGGTTATGTGGATCC
AAACAAGGTGTTGAAGCGAGTAAAGAGTACTGGAAAAAGAGCGGAATTCTGGCCTTACAT
CCCTTACAATCTAGTTTCACAACCATACGCTTCTCAAACCTACGACAAGAGGGCGCCTGC
CGGCTATGTTCGGAACGTCGTGCATGCCATGCCTGTCACCAATGAGGCCGAGGACAGAAT
TACCTCACTTTTCAGCGACGATAACCCCAACGCCTGCTCCATCATGTGA
>comp33_c0_seq1 len=369 path=[1:0-368]
TAGTCTTTCATCTTCTAGTAACAATGCTTTTGTTGTGAATCAAAATCAGCCCATTTTTCA
AGACTATAATGGTTGTATATCGTTGGGTTCGATGCCTACGGGAGTTCCAAAGACAGACAG
GGCCTCTTTTGTTATTGAAAATCTGGTCAAGGGAAAAACGCTGCCTCAGAAAGGGAAGCT
TTTGGAGGCTGTAGTTGATGCAGGTCCACTTCTTCACACACTCCTTGTTGCGGGACCTCT
TCCCCAATGGCGAATTCCTCCTCCTATAAACCAACCTATCAAGATTCCACCAGTTCCCAT
CAAAGCTTGTGACGCTGCTGCGGTTATTAATTTGAACTCTGCTGCAAATTTGAGTAATGT
TGTTCCAAG
>comp33_c1_seq1 len=317 path=[347:0-316]
CTGGAATCAGTCAAAATTGAAACATATGAGGAACTGAGGAAGAACAAGGAGTATTTGATG
AATTTACTTCATCTCTTAACAATAGCATGCCAAGAAAGAAACGAAGCAAGAGAGTCAAGA
GATCAGCTGCAGAAACTACTCAACAATGTCTTGCCTTCAACCCCAACTGAATTACTCCCT
GCTCTTCCACCTCTCCAACCACAAACCCCACTCACAAAACCCATAAAATCAAACTCTACC
ATAACAGAATCAAATAGTCTCTCTGACACATACACTGATTCTCTCTTTGATACAATTTCG
TCTCCTGACATCCCAAA
>comp34_c0_seq1 len=236 path=[1:0-235]
GGGGAACGACTAGCTCGAGCAGGAACAATGACGATACAGTTGTGAGCAGCAAACAACTCC
AGCAATGGTACAAAAACAGTAATATGGAACTTTGACCTACTTTGATCTTGTCTTCGACAG
TGGATTAGATCTGATTATTGAATGGCACAGACGGCAAGGATGCAACCAACGATGGCGGTA
AGTTCACGGCCTCGCATGAAGTTAGTAACAACACAGTTCGAACTTGGCTTCACCAC
>comp35_c0_seq1 len=243 path=[125:0-111 17:112-242]
GTTTGGTGGTTGGATTGCTGACCTTGTTTGGCTTGAAGTATCTACCACCCAGAAATGGCT
CTCCTGTTCTATGTAAACAATCTGGTTCAGCAATGGTTTGGGATGGTCCTATGGAGAGAC
AGACAGCTGAATTTGCAGAACGTGATTGATTTCGGGACTGCATGGGCAATGGAAGAAACT
TTTGAAGAGTTGACCTGTTTAACCAATGACCTTATGTGCGTATTGGGGGGAAATAATTTT
GTG
>comp36_c0_seq1 len=254 path=[1:0-253]
CACGACAGACATTACTCATTTTGTCGCAGATCTGGTAGTAGAATATAGAACGTATCGAGT
TTGTTGAAGATTCCTGAAGGCCATTCCAGTCATTCCTGGAAGGTTGATAGGGCGGAGATG
GAGTCAATTTTGGCTCGAGCGTTGGAATACACTCTCAAGTACTGGTTGAAATCATTCTCC
AGAGATCAGTTCAAGTTACAGGGCCGTACCGGGCAGCTCTCTAATTTAGATTTAAATGGA
GATGCATTGCATTC
>comp37_c0_seq1 len=608 path=[1:0-607]
GGTGGTGGGAGAAGAACTTGGGGTGCTTCCGGGCATGGATTCTATTTTTTCCGCCTTGGC
ACTAGAGAGACTTGTAGGATTCTTTGGGAATGTGGCTCAAATTAACCACCAGCAAAATAA
ATTTGATATTATTATATATGATGGTATTAGCAGTGAAGAAATGCTACGGATGATAGGTGC
AACCAGTAAAGCAAGGTTGTACTTAAAATATATGCGAAACATGGCCGATAAGACTGATCT
TGGGAGACTGGCTAGTCCTTCATTCTTGAGACTTGTAAATGAAGCAGTTAGTTCAGATGG
TCGCGGGTCCTCTCTAAATGGGAAAACGAGTACTGAAATATGGGACACCTTGGATCGGAC
TCTCGAGAAAGGTTCTTCTTCCTTTGCAGAACCATTCAAGTTTGGGTGCTACCTTGTGAT
GAACCCAGACAACACATCCGTTAATTGTGCACTACGTTATTGGGGTTGTGCAATCCAAGC
TGGTGCACTGGTTTCTGGTGCATTTGCTGTAGCTTCTCCAGAATTATCTAGAGAATCAGC
AGAAAAATTCAAAAGTTTATTTTCACCCATTCCTTTTGGTTTGATTCCACATCTTTCGAC
GAGTTACC
>comp37_c1_seq1 len=361 path=[586:0-360]
CACATCTTTCGACGAGTTACCCTAAAGATTGGAATGCAACTGTGCTGAATACTATTAGTG
AAGATGCACGGGATATTCTTTCTCATTCAGCAAGCCATAGCAGCAGTACAATGTCTCCAG
TTAAATTTGATTTGGCCAAGAAATCTGTCACCCTTTTCATGCCAGGCTTTGACAAGTCGG
AGATCAAGCTTTACCAATATAGAGGAGGATCTGAGTTGCTGGTGGAGGCAGGGGACCAAA
GACGAGTTATTCGTTTGCCTTCTGGAATTCAAGGGAAGGTGGGAGGTGCCAAGTTCATAG
ACAGAAGTCTTGTAGTCACAATGAGATAGTACGTTACAGAGAGAGAGAGAGAGAGAGAGG
C
>comp38_c0_seq1 len=415 path=[1:0-414]
CACTCCAAAGAGTAATACAGAGGAAGCAATCCTTTTGCTTTTTATACTTATGAGAAAGGT
GGCATTTTGTGAAATAAGTTGGGATTCAGAAATTATGGATCATTTGACTTATGCACTCTC
AGTTTCTGGGCAGTTTGAATTTTTAGCGGAACATGTTGAGCAGGCCCTTCCAGGAACCTA
TAACCGAGCTGAGCGGTGGTATATTCTTGCTCTTTGTTACAGCGCAGCAGGTCAGAATGA
AGTAGCTTTGAACCTTTTAAAGAAGGTTTCTGGTAGTTCTGAGGCTAAGCACAAACCCCA
TCTCCCTTCTCTTTTGTTGGGAGCAAAGTTGTGCTCGCAAGATTCCAAACATGCCCATGA
AGGGATTTATTTCTCTCGGCAAGCAATTGATATGGCCAACCAACCAAACAAGCAC
>comp38_c1_seq1 len=327 path=[393:0-326]
GCCAACCAACCAAACAAGCACTTCATGGGTCAGGCCCATAAATTTCTTGGTGTCTGCTAC
GGGAGTGCAGCGAGAGTTTCTGTATCAGATTCCGAAAGGGTTCTTCTTCAAAGAGAATCG
TTGAATTCTTTAAACCACGCTGCTGTTATTGGAAAGGAAGATGCAGAAGTGATGTTTAGC
CTTGGGCTGGAAAATGCCGTGCAAAGAAATCTTGGTGCAGCTTTTGACAATGCTATGATG
TATTCTGATATGGTGGCTGGAAGCTCCGGAAGAGGTTGGAAGCTATTAGTTCTTGTTGTA
TCTGCAGAGCAGCGATTCAAAGATGCC
>comp39_c0_seq1 len=326 path=[1:0-325]
GCATGCTCCTTGGAAGTGATTTGCTTCTGTTCAGTAATGAAAAATATGTTTCCGTGAGCT
TGCATTTGTGGGATGTTACACGACAGGTTACTCCATTAACTTGGCTTGAAGCGTGGCTTG
ACAATGTCATGGCAAGTGTGCCTGAGTTGGCCATCTGTTATCATCAAAATGGCGTTGTTC
AGGGTTATGAGCTTTTGAAAACAAATGATATATTTCTACTGAAAGGCATCTCTGAGGATG
GAACCCCTGCTTTTTATCCTCATGTTGTCCAACAAAATGGCCTTTCTGTTTTGAGATTCC
TCGAGGAAAATTGCAAGCAAGATCCC
>comp39_c1_seq1 len=208 path=[304:0-207]
GGAGTACACAGAGGTCAAACAAGATGGTTTCTTTTGGGGAAGTAAGAAGAATAAGAGAAC
CAAGAGGCGTGATGCTGTCAAAAAGGCTTCACAAGTCGGCGAGAAGCCCAGATGCTCAGT
GCAAGAGTCTGATAAACACAGAAGAGTTGGTAACGATGGGTTTCTTAGGGTTTTGTTTTG
GCAGTTTCACAACTTTCGCATGCTCCTT
>comp40_c0_seq1 len=265 path=[1:0-264]
GTTCAGATCGGTTGGCGGCTTGTGGTGGTATTCTGTTCTGGGGTATTCTCCATCTCTGAT
ATTTCATTTATTGGTTGCATAAGCTCGATTGTTTGACCGTATTCTCTGGGGGTGGGGTTG
TGCTCTCTACCCTCGTGGGTTTGTTTGGTTGGTTCGATCTCTTCAACTGGCCACTCATAA
TTATTTACAGTTTAATTGTACATGCAACGACAGTCTTGGGGTCTTGGATTTGCCAGTGAC
AACAACCTATTCAATTATTCTGGGG
>comp40_c1_seq1 len=221 path=[243:0-220]
ATTTAGTCTTCTCCATGGGAGGCGCTCTTTGTTTGAATCGTGTTGCTTCTCATCTGAGTT
GGTCTCCAACCTCTCAGGTTTGGCCCAACTTTTAGTCGTTTGCCACAATTTTGGCTCCTA
TATTTTTTTCTATAGATCTTTCCAGATCTGTCGCAGGGTTGGGGTGCTACAGTTTTTCTC
GGTCGGTGGGTTTTTTCCAATGGTTCAGATCGGTTGGCGGC
>comp41_c0_seq1 len=275 path=[1:0-274]
GTTCGATGTTTCAGTACAGCGCTATAGCAAGTTAGTCCGATTATACTCAACGGTCATGCT
TTTGAATGCAACTTCAATGCCGTTGGAGCTTCGATTTGATATTCCATTTGGTGTATCTCC
AAAGATCTTAGATCCAATATACCCTGGTCAGGAGTTTCCTCTGCCTTTACATTTGGCTGA
AGCTGGTCGCATGAGGTGGCGCCCTCTTGGAAATACTTACCTGTGGAGTGAAGCTCATAA
CCTTTCGAATATTCTGTCACGGGATAGCAGGATGG
>comp43_c0_seq1 len=245 path=[356:0-244]
GTTGATCTTTACAGTCGGGCAGGGCTCCTTCAAGAGGCCCATGAATTTATCATGAACATG
CCTATAAAGCCAAATGGAGTTGTTTGGGGAGCTCTTCTTGGAGGATGCAGGGTTCACATG
AACATTGAACTAGCTGAAGAAGCAATCGGACACCTTCATGAATTGGACCCACTTAATGAT
GGATACTACATTGTCTTATCGAACATTTATGCAAAGGCAGAACGATGGGAAGACACAGCA
AGAAT
>comp43_c1_seq1 len=378 path=[1:0-377]
CTCAAACCGAAGTGGGTTTGAGAAAAATGTTCGTATTTCTAACACTCTGATCGATATGTA
CGTTAAATGTGGATGCTTGGAGGATGCTCTTAGAGTATTTCATGAGATGAAAGAACGGAC
AGTTGTCTCTTGGTCAGCCATGATCGGAGGCCTTGCAATGCATGGACAGGCTAAGGAAGC
TTTGAAACTCTTCTCTAAGATGACCCAGATAGGCATGAAGCCCAATGGGGTCACCTTCAT
TGGACTATTGCATGCTTGTAGCCACATGGGATTGATAAGCGAAGGCCGTAAATATTTTGC
GAGCATGGCTAGAGATTATGCCATAACTCCCCAGATTGAGCACTATGGTTGCATGGTTGA
TCTTTACAGTCGGGCAGG
>comp44_c0_seq1 len=210 path=[1:0-209]
AGTCAAGGTGTCATTTTTTAATGCTACAGCTTCTGAAGCAGCGGAGGGTCTTGTAGAGAT
AATGGAAGACTATGACGAGGAAAGTTCCCTTGAAACAATGCGCAAAACAGGTTCGCAAAA
ACAAGATTCTCTTGGTGGTTCTGAAGCAGACAATATTAAAGGTGAAGTTGGAGATGAAGA
GTATGCTCGATTAATGTCTAGATTAGAGGA
>comp45_c0_seq1 len=399 path=[1:0-398]
TTTAACTCTAAGAGGCTTTGGCTTCATTGATGGTGTCAAGAGCCTACTAGAAGATGAATG
CCCTGGCATAGTCTCTTGTGCAGATACTCTTGCTTTGGTTGCACGAGACTCCATTGTAGC
AACTGGAGGTCCTTCTTGGAGTGTTCCCACCGGTCGGAGAGATGGACTAGTCTCGAACTC
CTCCGAGGCCTTGGCCAACATTCCAGCTCCTACTAGCAACTTTACCACCCTCCAAACAGA
TTTCGCAAATAAGGGACTAGATTTAAAGGATCTTGTCTTGTTATCTGGTGCTCATACAAT
TGGCATTGGTCATTGCACTTCCTTCTCAAACCGTCTATACAATTTTACTGGGGTTGGTGA
TGAAGATCCAGCTCTAGATAGTGAATATGCAGCCAACCT
>comp45_c1_seq1 len=288 path=[377:0-287]
GTGAGATTTTTTTTCAACTCAATAAAGATGAGAGGACTAGGTTATTTTGGAATTTTGATC
TTGTGTGTTCTAGGATCCATAAGCTCGACGCAAGCTCAGTTAAAGATGAATTTTTACGCC
ACAAGCTGCCCGAAAGCTGAGAAGATTGTGCTAGACTATGTCAACAAGCACATTCATAAT
GCTCCATCACTGGCAGCAGCTTTCATAAGAATGCATTTCCATGATTGCTTTGTTAGGGGT
TGTGATGGATCAGTGCTTCTCAACTCAACCTCGACCACTCAAGCTGAG
>comp46_c0_seq1 len=278 path=[1:0-277]
GATGATTTAAAGAATATAAATAGTCTGAAGACTGGTGGAAATTCTTGGTCTTCTGGCTCC
GCTCCTCCTCCTCCCCCTGGCATGCAGCGTCGTCCTCGTGCGAGTAGAAAGTCAACGAAA
GGTGGAGCTGCGAAGTCTGGTATAAGTGGAGCAGCAATAGCTGGGATAGTAGTAGGTGTT
TTAGTGGTGTTAGCAATTCTAATTGCTTTATTAGTAATAAAAAGACGGCGTTCTTCACAT
TATGTTGATGAAGAGAGGCTTAGCCAGCGCAGACCCTT
>comp48_c0_seq1 len=262 path=[1:0-261]
TCGTTAAGTTTGGAAGATGTCATGAATAAGATGAAAGTGCCATCTACATATTCATACATG
TCAAAAAATGTACTAGACAAGACCATCACATTGGGGAAGGTGGAGGGCTCAGTAAAGGCT
GTTCGAACAGCCTTTGCAATGTTGAAACAAGGACACAGTATTGAGGATGCAAAAGCTGTT
TGTGAACCCAAGATTATCGAACAGATTGTCAAATGGAAGAAGAAGCTCAACGTATATCTT
GCACCTTTTCTCCATGGCATGC
>comp48_c1_seq1 len=304 path=[240:0-303]
CTACGGACTTTTCGAATAACAATGTCAAGTCTTCTCCTGCAAAAGCATATAAATCATCCA
CATCCACATCAGTCGAAAACAAGTTATCATTGAGAGATGATGTCTTCTGCTCCCTGCTGT
ATAAGGGGCCGTCGCCAGTGAAACCTAAGGTGCAGTATTTGGCTAGCAGTAAACTTGAGA
ATACAAAATCAGTCAAGCCTGTGATGGTACAAGGGAGCAGTTCTCTGCCTTCAGTGGATA
CTGAAATGGAAAAACGAATAGTGGCTTTAATGAACAAATCTAAATCTTCGTTAAGTTTGG
AAGA
>comp49_c0_seq1 len=360 path=[1:0-359]
TGAAGCCGATGTGGTTCGAGGGGTTTTACAAATACTACAAGGTTCCTCGAGTTCTCTATT
TTATTGGGATCACACTGGACAGAGTTTTCATGCCAAAAGAGGGATATATTTAAGTCACCT
TTCACATACAAGCCTTCACGTCATTCTTAGCCAATTTATGTATGCCGCAACATGTTTGAA
ACTGGTAGAATTTGTAGTCAATAAAGTGGAAATGTCGGTGAAAGTAGTTCCTCCTACTTT
GAGGGCATTTGCGTGCTCTGTATCTGCATGGCTCAGTAGGTTACGCGATATTGCTTTGAA
GGAAGAAGTTAGGATAAGCAACCCCAGTAGTGAATCCACTCCGACCCTCTTGGGATTGGC
>comp50_c0_seq1 len=326 path=[1:0-325]
ATTATCTTCCTCCCACTTATATATAATTAACCACAACACTGGTGACAAGCAAAGAATAAG
TAGTTCGATCCTCAATTATCTTCTTCCCACAATCGTGTAGTTCCAAATTTTAAACCCCCG
ATCCCCATCTCTGACGATTACGCAACATCAGATCTCAAATCCCCGACGACCTTCTCCGAT
TTGTCTTCTCTGCGTTGTCGCATCTTCTCTTTGCACTGGTGGTCATCCTAACTTCCCTCT
CTTCGTCGGTGGCCAGTACCTGATCGTGCATCAAACCACTATGTTTTAATTGGGATTGAT
ATAAGTTTCACAGATATTAATTTTGA
>comp51_c0_seq1 len=387 path=[148:0-386]
GGAGCCCTAGAGATGGAGATCAGGGATCCGGTAGATCACAGTCCATGGACGAGTCAGATC
AGTACTCTATAGTGGGGTTCCCTGATGATCTACCGTTGGTTTTCTGCAATCATCGCCACG
GTAGCAAACGAAGCCCAACGTTGAGGGAGGCCTTGGGGTGTTCGGTAGGGGTGATGGGAG
AGAGCTTTCTGGGTATTTCAGAAAAGGTGGTTTTGTTGGAAGGAAGACAGGTTTATGCGA
TGAAGAGGTTTAGGAAGGTAAGTGTTAAGGGGAAAGAGTTTGGGAAGAGAATTGAGCGGT
TGGCGCAGGTAAGCAGGAGCTCTGAGTATCTTGTGCCTATATGTGCCTATCTTTATGCCA
AGCGCATCAAGTTCGTTCTGTGTGATT
>comp52_c0_seq1 len=295 path=[275:0-294]
CTACTTTTTCGGACCGATTCCTGAAGAACTCGGTGAGTGTAAATCGCTGACTCGGATACG
AATCACGAAGAACTTCTTCAACGGAACAATTCCTGCCGGTATTTTCAACTTACCGTCGGT
GGATATGCTTGAGCTGAACGATAATTATTTCTCCGGCGAACTTCCTCCGGTTATGTCAGG
TGATGTGCTCGGACTTCTCAGATTGTCTAACAATTGGATTACCGGAAATATACCTCCTGC
AATCGGTAATTTAAGAAATTTACAGACGCTTTCCCTTGAAATGAATAAATTTTAC
>comp52_c1_seq1 len=297 path=[1:0-296]
TTTGGTGAGCTTGAAATCGCTTGATCTTTCTCTCAACTCTCTCACCGGAGAAATACCGGA
GAGCTTCGCAGATCTGAAGAACATTACGCTCATCAATCTGTTTGGGAACCATCTCCACGG
CCGAATTCCGGAGTTCGTAGGCGATTTACCGAATCTTGAGGTGTTGCAAGTTTGGGAGAA
CAACTTCACGTTCGAATTACCGGAAAATCTCGGCCGGAACGGGAAGTTAAAGCACTTGGA
TGTCACTACGAATCATCTTACTGGTACGTTACCTCGAGATTTGTGTAAAGGCGGGAG
>comp53_c0_seq1 len=230 path=[1:0-229]
TTGATTTACTCGTATGATCCCATGCTATGCCATGGTGTTTTGATGATGTATTTACGTTTC
CCGGATGCCTTTGACGGGCACGAGGGAGAGATTACCCGCCGTCTTATGCGTATTTCGAAT
GAAACCCAGCATTATCTGTTTTTTCGTTTGCTGGCTCTTCACTGGTTGTTGGGTTTTATC
GGCTTGGTATCGGATGGAGAAGTTGAGAAGAAGACTATTATTGAAATGGC
>comp54_c0_seq1 len=456 path=[1:0-78 80:79-102 104:103-455]
AAAAAAAAAAAAAAAGGAGCTCGTGTGTTTTCCCTCAAACATATCAGTACAGACGACAGA
AAACAGATCGGTCCTCACCTGCAATCTGTGGCTTTCTTTGGTGACGATGGTAGCATGATT
TCTCCCTCCGTGACTTTCTTTGGTGACGATGGCAGCAGGATTTCTCCATCTATGGCTTTC
TTTGGTGACGATCGCAGCCTGATTTTTGGTACTGGCGGTGATGGTGTCAATTTGCGCGGT
GATGGTGTCAATTTGAGTGACATGTAAGAAGCTCTTCAACATCGTGAGGAGAAAGAGTCT
AAATTTCAGAAATTGATCCGAAGAAAAAATGGCTAATGGCTTGTCCAGAAGGGCGGACTA
TTCACACCGCTTTTTTTTTTGGTCACCACCAATAGGTCATCACCATAGTTATAATCAAAG
AAGAAAATTTCGTGAAATTTTATCGAAATATCGGCG
>comp55_c0_seq1 len=399 path=[1:0-398]
TCTGGTCCAGTGTACCAACCATATGTGTCCAATCCGAGTACACTGGCATGTAAAGCTCAA
TTACAAGGAGTATTGGCGAGTAAAGGTGACGATAACAAATTTCAATTACAGAATGAACTA
CTCACAGTGGAATCTGGTGGTGCAACACCCAAATTTTGATAATCTCACCACGATTTTCAG
CTTTAATTACAAGTCATTAAATCCATATGCCGCCATTAATGACACTGCCATGTTATGGGG
AGTTAAGTTTTATAATGATTTGTTAATGCAAGCTGGCCCTTTGGGGAACGTGCAATCAGA
GTTGCTATTTCGAAAGGATACATCAGCTTTCACTTTTGAAAAGGGATGGGCTTTCCCTCG
AAGGATATATTTCAATGGTGATAACTGTGTCATGCCACC
>comp55_c1_seq1 len=255 path=[377:0-254]
CCAAGTAAATTTGTGACGGCTGATCGGAGGAGAGTAACTCAAGCCTTGATGACCTGGAAT
GTTACTTGCACATATTCACAATTCCTTGCTCAAAAGACACCAACATGCTGTGTATCACTC
TCTTCATTTTATAACAACACAATAGTACCCTGCCCGGCTTGCACCTGTGGTTGTCAAAAC
AACATAACTCAGCCAGGGAGCTGTGTAAATCCCAACTCTCCATATTTAGCTTCGGCTATT
TCAGGTCCAGGAAAA
>comp56_c0_seq1 len=446 path=[1:0-445]
GTTCCATATCATTCTGCGCGAATCGAGTTGTGTCCAGCATCTTCATCGGACTACTCAAAA
AAGGGAAAAGTTTTCTCTGAAATGCTGAATGATTGTTGGGACCAGATACGTTCCCCTTCT
TGCGAGCATAGATTATTCATGCGATGTGATGTTAACTTTGATACCTCCAACCAAGCTAGG
AATTTAAATACCATCATTGGACGGGCTGCCCATATAGAGTTCTTAGAATCAGACATTTTT
GCTAGGTTCATTATGTGGTCTTTCCCAGAACTATTTCGTTAGTTATGTTTACAAGTACAC
ACCTTTTCTTGTTACAGCTCCTCCACCTTGGGGACATTCCCCTTGGGAGATCAAGAATGA
TGAGGTTTTGAGGCGTGGGATGTCTAAAGAATGGGCGACTATAATTTTCACTTACTGGAG
TTGCCAGGTGACGTCGGATAGTGTAA
>comp57_c0_seq1 len=255 path=[164:0-90 23:91-254]
TTTTCTTTACCTCGAAAGAAATGAAAATGGAAGTGGATGAAGTATATGACGGTTGTACAA
CTCCAAAGAACCAGGAGTGTCAGATTCCGGCGATGCTAGTTTGCCCCCCGGCGCCGAAGA
AAGAACGGACATCTGAGAAGAAGCTGGATCTACCAAAAAGGAATTATTTCCACCCACCTG
AACTCGAAGCTTTCTTTGCCGCAGCTCCAAGAAGGGAAGCTTGCGCTTAGTTCAGTTCTA
TATGATTATTAGCGT
>comp58_c0_seq1 len=260 path=[1:0-259]
AGATCTTGATTCTATGCTGGCTTCAGTGATTGGATTCTCCCGAACAAAAATCACGATGCC
GAAGATGCTGACAAATGACACCTCGTCTTCACAGTTAGTAGGTGGAAATATCTTTTTGAG
ACACATGCCTCAGATTTTAAATGAATTATTGAAGATTCTAGCAAGCCAACCGCCTTTCTC
GGTACTAATACAATGGCATACAGGGTGGTTTTTGCGGAAACTATTGATTCTTCAAGAGAT
AAAGCTCAGTGATTATGGTT
>comp60_c0_seq1 len=433 path=[1:0-432]
GTATTGGGGCGTCGGCAGTATTGTTGTTTAGTTCAATTTTGATCAGATTCTTTGTAATTG
AGCATAGGAGTATGTGTTAAACGATTGAAATTGCTCAACCTGAGATGGGTGCGTGTGATC
ATCCGTTTTTGGTTGAGGAACGGTTACGCGATTCATCGGGTATGTTGCGAGCGGGAGCGT
GCAAAGGAGTGTTGGGGGATTCTTTGGGTGAGGGATGTACGGAGGCTGCTCTCGAACAGC
ATTTGTGCTCGGAGTTCACCCCACAATCTGCTCACGAGCAGCGGCCTTGCTCGGATGTTA
CCTATGCCATATCTAATTCTAATGGGGATCTCGGGGATGCAAGGGATGCCTATCCAGGGC
TGTCGGTGGATTATCAGCTTAGGACATCTGTCGTCAAGAGGGATGGGACAGTGGGTGAAA
CTTGTTTGGGAGC
>comp61_c0_seq1 len=731 path=[1:0-730]
TCTTTTTCTTCTCGCATGGCTGCATTAGACTTTCTTGTTTGTGATGAAAGCGATGTATTT
GTGACAAACAACAATGGTAACATGGCTAGAATGTTAGCTGGGCGAAGGAGATACTTTGGG
CACAAACCAACAATCCGTCCAAATGCTAAAAAACTCTATCGATTGTTCATCAACAGAAAT
AACATGACCTGGGAAGAATTTGCATCTAGAGTTCGAACTCATCAGATTGGCTTCATGGGA
GAGCCAAATGAGGTAAAACCAGGCCGAGGTGAGTTTCACGAAAACCCATCATCTTGCATA
TGTGAAAATTCAAACAGCGGAAATTCAGGTCCAGAAGGTCAGATTAGTGCCAGTTATGAA
TATGAGAAAGAAAACAACACTAATCCGAATAAGAATACTTTTGATGAGCAGCTTTTTGAG
GAAGATCAAGATTTATCTGATCCAGACTATGTGGAGAATGAAAACAGTTTTGGCGGGAAA
ATGTTGCCTAGTGGACCAGGTTCATATTCTGGTGTTAAATCCGATCAACCAGAATTGGAA
GAGATTTTTTCAGACTAGTGAATGAATCTAACCCATTTCTTCATCAGATTCTTTCGGTAC
TTTTATGATTGGAAGAGATTTTTTGACAGCTTGCTTCAATAGATGAAGAACTTGTATATA
AAGGCCTCAGCAGTTGAGGCGGCTGCTAAGCCCAAGAAAGTTGCAACAGAGTTTTATAAC
CTCCTGTACAC
>comp61_c1_seq1 len=346 path=[709:0-345]
GAACCTGATATGCTTGCATTCTCTGGATGCTATTATGGTGGAGGTGAAAAAGAACAAAGA
GAACTGGGTAAAATCCGAAAGAGGTGGAAAACTTTACATATAAGCAACCCAGACAAGGAA
CGAAGGCATGGAAAATGCCCACTTACTCCAGAAGAAGTCGGTCTTATGCTGAGAGCATTG
GGTTTTGGCAGTGATGTCCACATATATGTGGCATCTGGTGAAGTATATGGAGGTGAAGAG
ACCTTAGCACCCCTCAAAGCGCTCTTCCCAAATTTACATTCAAAAGAGACTATCGCTAGC
AAGCAAGAGTTGGCACCATTTACTTCTTTTTCTTCTCGCATGGCTG
>comp63_c0_seq1 len=256 path=[1:0-255]
CTAAATTGGATCCTGCATGTTTTACTTCTAGCAAAAGCAATGATGATGTGAAGATCCTCT
TGCAGTGTACATCACCATTGTTATGGAGTCATAACAGTGCTGTAGTACTTGCAGCTGCTT
CAGTACATTGGATTATGGCACCAATCGAGGATGTTAAAAAAATTGTTAAGCCGCTCTTGT
TTGTCCTGAGATCATCCAATGCTTCAAAATATGTGGTCCTCTGCAACATTCAAGTGTTTG
CTAAAGCGATGCCGTC
>comp63_c1_seq1 len=210 path=[234:0-209]
GTTTTCTTCTCGTAGTACAGAGACTTACCTTTCTGATAAGAATGGTTCAGATATCAACTT
CGTGTTAGAACAAGACACGGGTGCCATGGACAGTGGGATCTTTGAGTTTGAGATAGCTAA
TATGGTTTCCAGGTGTTACATTGAAGGGCCCGACGAGTATCTATCACGGTCGAGTTACAG
AAATAAGAGTCTCTCTAAATTGGATCCTGC
>comp65_c0_seq1 len=305 path=[1:0-304]
CTTGAATTAAAAGAAGTTCTTGATAACACAGTTGTTGCAGCAGTATCTCATTCTTCACAA
CTTGTTCGTATCGAGGCTGCTTTGACGTTACGTGCACTGGCCGAGGTTGATCCCACTTGT
GTTGGTGCTTTGGTTTCATATGGGGTGACTACACTAAGTGCTTTAAGAGAGAATATTTCG
TTTGAAAAGGGGACCAGTTTAAAAATTGAGCTTGATTCTTTGCATGGGCAAGCTACAGTT
TTAGCAGCGTTGGTATCCATATCACCGAAGTTACCACTTGGCTATCCAGCTCGATTACCC
AGATC
>comp65_c1_seq1 len=306 path=[283:0-305]
CCACCAAAGAAACTTGAAGGTGGTTTGCAGAGGCATTTTTCATTGCCCTTCATTAAAGCA
AGCGGAGTTCGGTCGAAGGACTTGCGAATTGGCCTGACCTTGTCATGGGTATTCTTTTTA
CAGGCCACTCGTCTAAAGTATCTTCATCCGGATAGTGAGCTTCAAAACTATGCATTGGAG
ATTATGGGCATGCTTGGGGTGGATACTTCTGTTGATGCCCATGCTCTGGCATGTGTTCTC
TACATTCTTCGGGTTGGCCTAATTGATCAGATGACAGAACCTACTCAAAAGAATTTTTTA
GCTTTG
>comp66_c0_seq1 len=328 path=[1:0-327]
GGAGCTGTTTGCCTTTGGGTTGGAAAATCCTGATTTTCTCGGGTATTATCACTTTTATTT
CGGAGAGAATATTTCTGGACCGGGCAAACTTTTGGTCAACTTTTTTGATTCATTTCTCTG
TCGGGCTGACTTGCTTTTGCGTATCTTCGTTTGTCATCTATCGACGTGAGAGGGCTTTTA
TCAACAAAATTATCCGTTTCCGTGACCACTCAGACTGAGATACACATTTTTTTTTTAACT
GACCATGAAGGTGAGAGATAATATTATTTCGATATGTTAAAAACAAGATGCACTGAAATG
AACGAGCCATTTTGTAAGGTTAAGATGG
>comp66_c1_seq1 len=600 path=[306:0-599]
CTTCAGGAAGGGGAAAAGATGGTTCTTGTATGGTTAGATACTCCATATAACCAAGCTGTA
TATGGGCTTGTAGACAAACTAGGGAGCTTGGTTGTGAGGATGGTGTTTCTTCCTTTTGAA
GAAAGTTCATATGCTACATTTGCGAGGTCTGCATCAGGGCATGATCCACATAAACACAGG
AAGTTGGGAAATTGCCTTACAGAGGCCCTGAAGCTTGTTTTGTTGATTGGTCTTGTTGTT
ATGGCATTTGGTCCAAGCTATTCTTACTCTCTCATCAGATTGTTGTATGGTCAGAAGTGG
AGTGACGGTGAAGCGTCTACTGCTCTCCAATATTATTGCTTTTATGTTATCGTTTTGGCG
ATGAATGGAACATCTGAAGCATTTTTACATGCTGTTGCAACTGAGAATCAAATCAAGCGT
TCAAATGATTGGTTACTTGTATTCTCACTGATTTACCTTTTACTCAATGTCCTGCTAATA
CGATCGGCTGGTGCAATTGGCTTAATTCTCGCGAATTCTTTTAATATGATTTTGAGGATT
ATTTACTCAGCGATATTCATCAAGCATTATTTCCACAATTCTTCATCATTTTCATTCTGG
>comp67_c0_seq1 len=346 path=[1:0-345]
GTGGAGTAGTGGAGAGTCTTCTCTCATGGGCTGACTTTAAACAGAGCAAAGACCTCAAGA
AAACTGATGGTACCAAAAAACAGACCCTAACTGGAATTCCTAAGCTTGAGGATGCCATCC
AAGCTGGAACAAGGAGATCTGGGGAATGCACCTTGATTTTGACAGAAGGAGATTCAGCGA
AAGCTCTTGCAATGGCAGGGCTTTCTGTGGTTGGTAAAGACACATACGGTGTATTTCCTT
TACGAGGTAAATTGCTCAATGTGAGGGAGGCCAGCCATAAACAGATCATGGAAAATGCTG
AAATCCAGAACATTAAACAGATTATTGGACTACAACATGGGAAGGC
>comp67_c1_seq1 len=380 path=[324:0-379]
TGGACTACAACATGGGAAGGCTTATGACAGTGTTAATTCATTGAGATATGGTTCCTTGAT
GATTATGACTGATCAGGATCATGATGGTTCCCATATTAAAGGGCTCTTGATCAATTTCAT
TCATTCTTTCTGGCCATCCTTGTTGAAAGTCAGAAATTTTATGGTTGAGTTCATAACACC
CATTGTGAAGGCCACTCACAAGAATGGGCAAGTAATATCCTTCTATTCCATGCCCGAGTA
TGAGAATTGGAAGGAAAGTTTGGGTGGGAATGCAAGTGGCTGGTCTATTAAATACTATAA
GGGGCTGGGAACAAGCACATCAAAAGAAGGGAAGGAGTACTTCGAAAAACTTGGAAGGCA
CAAAAAAGATTTTATCTGGG
>comp69_c0_seq1 len=410 path=[1:0-409]
AATCAAGATGTATGAAGCAAAGGCCAGTGCATTGTGCAGGGAAGGAAGGGCTGACGAAGC
AGTGAAGGTAATTGAAGAAGAGATGGTGGATGGGAATTGTGTTCCAACTGCAAGAGTATA
TAACATTGTGGTGAAAGGTCTATGTGACGAAAGGAAATCGGCATTGGCTGTTGGGTATTT
GGAGAAGATGGCTAAGCAGGTAGGTTGTGTTGCAAACAAGGAGACTTATGGCATCTTGGT
CGATGGGCTCTGCCGAGACAATAAATATAGTGAAGCAAGTCAGATTATGGAGGAGATGTT
GATTAAGTCATATTGGCCTTCTGTCAACACTTTGAATTCACTTATACGCGGTCTTTGTTC
CATGGGCAGGCATTATGAAGCTGTGATATGGTTGGAGGAGATGGTTAGCC
>comp69_c1_seq1 len=337 path=[388:0-336]
GAGAAGGGTAGTGGTGAGGATATTGTAATTTATAGAACACTTTTAGATGCTTTGTGTGAT
AATTGGCAGGTTAAAGAGGCTAGGGAAATTCTGGGTAAGGTCTTGAGGAAGGGGCTGAAG
GCTCCTAAGCAGTGTCGTGGGCTTCTTGATCTTAATCAGTGTGATAATGATGAAGACATA
CAACGCGCCAAGGCTTTAATCAATGAAGCTCTGATCAAGGGCGGGGTTCCTAGTTTGGCT
AGCTACAGCGCAATGGCTATTGATCTTTACTCAGAGGGTAAAATTGGGGAGGCCAACCAA
GTGATTGACGAAATGTGTAAGAGAGGCTTTAAGCCAT
>comp70_c0_seq1 len=533 path=[1:0-532]
ACTCTTTACAACTCATAATGAGAGATTCTCTTCAAGATATTGAGGAAAGTAGTTCTAAGG
TGAAGAACTTCACCAAACAAAGTGACACAGAGATGCAAGGGGTGGATGAACTTAGTTCGG
TGGCATGTGAAATGGTTAGATTAATTGAGACAGCAAATGCTCCAATTTTTGGAGTTGATT
CTTCTGGTCTCATCAATGGATGGAATGTAAAAGTTGCCAAATTAACTGGATTACAAGCTA
GTGAAGCTATCGGGAAGTCCTTGGTAAATGAAGTTGTGCATGAGGAATCACGTGGAGCTA
TTGATAATATTCTATGCAGGGCTTTAAAAGGTGAGGAGGACAAGAATGTTCCACTAAAAC
TCAAATGTTTTGGACAACATCAGCAAAACTCAGCTGTATACATTGTGGCTAATGCCTGCA
TGAGTAGGGACTATACGAAAAATGTTATTGGGGTATGCTTTGTAGGCCAAGATGTCACGC
ATGAGAAAGTGGTCATGGACAAATTCATCCGTTTGCAAGGGGATTATAAGGGT
>comp71_c0_seq1 len=399 path=[1:0-398]
GATTGTACAAGTTCGTGAAGAGGGCTGGACGAGTGGAATGAGGGAGAGCGGCTCGATCGA
CAAAAAAGAAGAGTAGCCCCCTGGCAAAGTCACTATCAATGAATTCCCGTAAAGATTATA
ACACAAGGATGATTTATCAGAAGAATGAAGACTCCTTACCGCTCTGCGGGGGGCGGGATG
AGTGATACATCCGGCGAGCGCCGGTGAAGAACGCAAGCAAAGCTGGAGCTCGGGCATTGT
TATATTCCATCAAGAGAAAGGAGGCAGACTGGTAAGAAGGCCGACCACATAGAGGGAGCG
AACCGAACAGCTTTGCGGAGCGGACCAATCTTCCGTACTGCCCCACAACTATGATCTACG
ACTAATAATAACTGAACAACTCACTGATCTACGAGCATC
>comp71_c1_seq1 len=213 path=[377:0-212]
CTCACTGATCTACGAGCATCCTTACTCTCTCTCTATAAAAAAAGCCTGCGGGAAGCGCGA
AGAGCTAAGCCCGTAGATCGGGAGAGAGAGAAAGTTGCAGAAGTGCTTCTAGGATCTCAT
GGAATAAGGCAGAATTTAGAACAACACTTTCCATCTCTTGCTTTCATAGAAAAAAAGAAT
TTAGGAGATGAAATCCCGATTACATTACCGCAG
>comp72_c0_seq1 len=419 path=[1:0-418]
GGATTTGAATAAACAGGTGGGTTCTAATGGGATAAAGATGAAGTCGGAATGGGATATTCA
GGAATTGGGTTTGAATTTGGTCACGTTTGATGAGTCGACCATGCCGGCTCCTGTTTGCTC
CTGCACAGGTTTGCGCCGGCAGTGCTACAAATGGGGAAACGGAGGGTGGCAGTCATCGTG
TTGTACCACAACTTTATCGGAATATCCATTGCCACAGATGCCGAACAGGCGTCACGCGAG
AATGGGTGGACGGAAGATGAGTGGGAGTGTGTTTACGAGATTGCTTAGTCGGATGGCGGC
TGCCGGTCACGATCTTTCGATTCCAGTGGATTTGAAGGAGTACTGGGCAAGACATGGGTC
AAATCGTTACATTGTGATTAAGTAGCTCACTGGTAAAGTGGCTCGCCAATAATATTTGG
>comp72_c1_seq1 len=520 path=[397:0-519]
AGTTTGGTAGCTTGAAACCAATCTCTACCTTCACATTTAACAGTGTGAATGCAAGATGGA
TGACGGTGCATCACGCGAACGTGGTAGACATCATCCGGATTATTACAAAGGGACAGATAA
TTTGTGGAATGCTAAGATGGCGAAACTTGCCACCGAGAAGGAAGCTGCTATACGTGACAT
GAAAATAGCACTAGCAGAAAAGAAGCAAGCCTTGGCGGAACGAGATGCAGCGTTCGACCG
TCGAGACGAAGCAATTAACGAGAGGAACAACGCCATTAATGAGATGAATAAAGCTCGAAT
GGAACGAGACAATGCCATTGAAGCCCTTAATTATTACAAGCAATGGGGTAGTTTTGGAGC
AACAACAAAGCGTTCCGACCAAATAATCGACGCCTTCCCAATCTCATTTGCTCCTTCCGA
ACCTATCAAGTCATCTGCAAAGCGAACAAAGGAAAAGGATACAGCTTCTTATCCCCCACC
ACCGACACAGAAGAGGAAGAAGGTGAACAAGGATTTGAAT
>comp77_c0_seq1 len=518 path=[1:0-517]
CAGGTTCAAAAGGCTTAGCTATGAGTACAAAATCACCCATTGTTGTTGATTCTATGGAGG
AAGATAGTGAGGAAAGCAACAGTGATAGTGCCTTAGAGTATAATCCACATTCTGACATGG
CGAACATTGGAGATGATTCTGTGGAGGTTGGGATTGAGAAAAACAATATGGAATGCCAAG
CCCAACTGGAGATGAAGAGAGCGAAATTGAGGAAGTTGAGCGCTGGTGGGAAGGGAAAGG
GAGTTGTAGGATCTTCGGGCACGACGAGCCCGTGTGTTACCAGTGATGATACTACAGCGA
TGCCACCACCACTACTAATAGCTAGTAGGGGTAGGGTTTACAAAACTCTCTCATATTTCG
ATGTGGACAGATGTACCCGCTGGGAAGCTCCTTCTAATGTTAGTGATGAAGGAAAAGCTG
AATTAGGGAAATTACCAATACTTTCGAGACCTCTAAAGACTCAGGGCTTTGGTGTGATTG
GAGTTTCTCCAGAGTATACGTATGATGTGCTTGCACCA
>comp77_c1_seq1 len=463 path=[496:0-462]
GTCAAAACTAAAGAATGAGAGCTCAGTTGAGGGATTTGGTGCATTGCTAGAGGACTCTGC
TGCGTTGATAACCAGGTTGTCCTTCCATTCACGTGTTATGGTAGAGAGGGAGGTAAACTT
GGAGAAACGTTAAATTGCAAGAGAATCAGAAATGGGGTGTATGCGAGTGGCCTTAGATGA
GTCTGCAGTACAGCGTAGTCACTTGGTGGAAGATGCTGTTGTAGCCTACAACAAAGGTGT
AAAGGAGCGTAGAATGGAAGGTTGGAATGAAGTTGTGAAAGCCTATAGAGAGGCGGGGTA
TCTGGATCAAGTAGCAGTAGACAGCTTCATATGTCACCTTTCTATGTCAGATGGTGAGGG
AGAGCTTATGGAGGATGAAGCTGCAGCGGGTAACAAGGAAGTTGTCACTTCTAGTGATGA
CATGATGCCATAACCTTCTTGTTTGTTGTTTACAAGTGTAATT
>comp79_c0_seq1 len=428 path=[1:0-427]
TACGAAACGAGTGTAGGCCAGTGCAGAACCTCTTGTTCTCGGAATGTAAGCTTGGACTCA
ATGATCTTCCTAACCACGTTTACGACGTGGATTGGGATGTAATATTGGTGGACGGTCCGA
GAGGGTACTGGCCAGAAGGACCTGGTAGGATGGCTGCCATCTTCACAGCAGGGGTGCTTG
CAAGGAGCAAGAAGGGTGGTAATGCTAAGACGCATGTGTTTGTGCATGATTTCAATAGGG
AGGTGGAAAAAGTTTGTAGTGATGAGTTCTTGTGTAGAGAGAATTTGGTGGGCTCCGTGG
ATTTGCTTGGCCATTTTGTTTTGGAAAGAATGGATGAAAATAGCTTCCATTTCTGTCGCA
GCAACAATTCATCAGCCGCCTCATCCAAGTAGTTTTCATCATCAATTTTATATATAGTCC
CAGTGGAG
>comp79_c1_seq1 len=572 path=[406:0-571]
CACACTCAAAATGAAGAATACCAACAGCAACACAAAACTCATCCTCCTCCATCCCTACAA
TATTCAGAAACAGGGAAGCTCCAATCGTCTATGGCTCTTAGCATTCGTTTCAATCTTTAC
ACTTGCTTTTCTCCTCACCCTCATCTACACGAGAGAATCCATTCCCATTCCCTACTCCAG
TACTACCACCACAACCACAACCACCGCTTCCACTTCATCCGTTCCCGCCTCCATGAATCC
GTCTTTATCAAAATCCGTGGCGGATGCCCTCGTCCATTATGCTTCCAATTTTAACACCAC
CGGCCACATGTCACACGCCGAACTCAAAACAATCTCAGATACCCTCCGGCGATGCTCACC
CCCTTGTAATTTCCTCATTTTCGGCCTCACAATTGAAACACTTCTATGGAAAGCCCTGAA
TCACAATGGCCGTACTGTCTTCATCGATGAAAATCGGTATTATGCGGCATATATTGAAGA
AAAACACCCGGGTGTTGAAGCTTACGACGTGCAGTACACGACCAAAATGAGCGAAATGAA
CGAGCTTATAGCTTCCGCCAAGGAACAAATAC
>comp80_c0_seq1 len=255 path=[258:0-254]
GAAGGGGGTTTTGAATCAAAAGCAAAGGCTTGGGAATCGCCGCCGTGGCAGAGCTTCTCT
TGAATATGTTGGAGATGTTCTGCACTCTTCTTATAATGCTGATGGCGGGGATGCTCCAAC
TAGCATTGATCTGGATGAAACAACTCTGCACGGTTTTGAGTTGAGTAGACATTTTGATGA
AAAGAAGACTCTGGATGCGGATTTACTTTTTATCGAAGAAATTGGTCGTAAAGGTTGGAG
TGAGCTGGGGGTTAC
>comp80_c1_seq1 len=280 path=[1:0-279]
GCTGGTTGATTTCCCAGTACAGAAAATTTCCTCGGTTCAATTCGCGGCAAAAAGTAGGTT
TCCTTTTGATTTCAGTTCGGTTTGGTTGAGGGATCAAGTCTGTGATTTGAATGTGAAGTT
AGTGAAAGATCAAAATTGCACTAATGGGGCTCTCAAATTAGAAGGTGGAGCATCTTCTAG
CTCATGTTCAGGTCCGAGATCCCACAATACGGCCGTCTCCAGAAATACTCTGCCGAAGAG
TGAAGTGTTGGGGATACAGAAGAACAGGTCTGGTGGTAAG
>comp81_c0_seq1 len=753 path=[1:0-752]
GTGAGTTTTGGGTGGCTTTGGGATGTTTATCTCGTCATAATGCATTGAAACAGCATTCTT
TTATCCGGGGTTTGCATTTGGATGTATCTCTAGCTGTTGCTTGGGCATACCTCGGGAAGC
TTTATAGAGAAGAGGGTGAAAAACAATTGGCCAGACAAGCATTTGATTGTGCTAGAAGTA
TAGATCCTTCACTTGCACTACCATGGGCGGGCATGTCAGCTGATACACATGCTAGGGTGC
CCGCACAAGATGAGGCTTTTGAGAGCTGCTTACGGGCTGTGCAGATAATGCCTCTTGCAG
AGTTCCAACTCGGTCTTGCAAAGCACGCTCTGCTCTCCGGCCACCTTTCATATTCACAGG
TATTCGGAGGCATCCGTCAGGCTGTGCAGCGTGCACCTCACTATCCTGAATCCCATAATT
TGAATGGGCTGGTTTGTGAAGCACGGGGTGATTTTGAATCTGCTGTTGCTGCTTATAGGC
TAGCACGGTGTGCCATCAGCACTCTTGCAGGCACTGTTCCAAGATCTTATTTTAGAGATG
TATCAATTAATCTGGCCAGATCTCTTAGTAGGGCAGGAAATGCACTCGATTCTGTACGAG
AATGTGAAGATTTAAAGAAAGAAGGCCAGCTCGATGTGGATGGTTTGCAAATATACGCCA
TCTCTTTGTGGCAACTTGGTGAAAACGATCTCGCTCTCTCTGTGGCAAGAGATCTTGCTG
CAATAGTTTCTACCATGGAGCAAACATCTGGGG
>comp81_c1_seq1 len=267 path=[731:0-266]
AATTACTGAAGAAGCTTTCAATACTTCTGTCCTTTCTTGGAGTCAGACCTGCTGTATGGC
TGCAATATCAGCCAGTAAGTCGTATCAGCGGGCTTTGCACTTGGTCCCGTGGCAAGCTAA
TATCTACACCGACATTGCAATAACTGAAGATCTCATTTGCTCTTTGAAGGACAGTTACAA
ACATGACCCGAATGCTTGGCAGTTACCTGAGAAGATGTCTTTGGGGGGTTTGCTATTGGA
GGGTGACAATAGTGAGTTTTGGGTGGC
>comp82_c0_seq1 len=287 path=[1:0-89 91:90-286]
GTCCAAAAAAATAATAATAATAATAACAGACCAAACTTCATGTTAGATGCAAGTTGAAGG
GGTACAGCCCTAGACCTCGACAGACTCAATGTTGGTCGGGGCCGGCCCTGTAGACAAACA
AATGACACATTTGTGTCAGGCATCACTTCCGAGAAAAAAATGAAGGGCATATATTTTCTG
CCAAAACCTTCATTTTTTCGGGAGACAAGGACTCAAGGGCATATATTTTCTGCCAGAACC
TCCATTTTTTCCAGCGACAAGTACTCAAGGAAAAAAAAACATAAATA
>comp83_c0_seq1 len=369 path=[1:0-368]
GCTTTTGGAAACTTTTATGCTATGCATCCTCCTCTATTACCCAATCCATCTGGTGATGGT
TTGCAGTTTTACACACAGAGTAAATCCGTCACAAATCCTGAAGAAGTTTCTCTTGACAAT
ATTGAGGGTGATGTTGTAATGGAGGATGAAGTTGACCATCAACTAGTTTCAGAAGCAGAA
TCGGCGTGGGCTCAACGTGAATGGTCAATCCAACATGTCTTGTTTCCAGCAATGAGACTT
TTTCTGAAACCACCTACTTCAATGGCTACAAATGGAACATTTGTTCAGGTTGCTTCACTA
GAGAAGCTTTACAGGATATTTGAAAGATGCTAATGGTAGGAGTTGCAAATGGGAATTACT
ATCTGAGTG
>comp83_c1_seq1 len=247 path=[347:0-246]
GAATGATGACCCGAAAACGAAGATTGCAGAGATGACCACTGAGTTGCTCAAGAAAAAAGC
TGAATTGCTAGATGAATATTTTTGCATTCATATTGATACACATGGGAATTTATGTAGGCT
TCCTGTCATTCTTGATCAGTACACACCTGACATGGACCATCTCCCAGAATTTGTACTTAC
TTTGGGCAATGATGTGGACTGGGAGGATGAAAAGAATTGCCTTCAAGCAATTTCAGCGGC
TTTTGGA
>comp84_c0_seq1 len=309 path=[1:0-308]
GTTCGGTTAATGGCGATGATTCGCAGAGCAATGCCCGAAAATTCAACGTCTTCTTATTGA
TCACTTCTCAGCTTTACCTGCCAAAGACTCATTCTTTACCGTCAACGATTTCTTGCGTCA
TCTCCTTCAGTTTCCAGGTTAAAGCTCCATATAAATCCCAACTGGAGAATCTTGATATGG
CCTATGAAGTATCTTACGACAGTGATACGGAGGATGAACAATTTACTCAACGTCATCCAA
ATAGAGCTCCACGAGGGGTCCGCATGGCTGGTGATGGGAGGTATGTTGCTCCTTACCTTC
AGTCACGTA
>comp84_c1_seq1 len=300 path=[287:0-299]
CATACAGTGCTGTTCTACGAGCGTTTAAAGCTCAATCCGATTACCTTACTTGGGATCAGG
AAGGCTTAATGACAGAACTTAGGAAAGAGCTGAGAGTATCAGATGATGAAAACAGAAAAC
TTCTTGCCAGGGTAAATGCTGATGCAACGATCCGTAGTATAAGGGAGTGGAGACAGGCAG
GTGGGCAGCAAGCTGTTGATCCCATAATTACTCCTACTGTTTCAGGATCTCGCAAGAAAC
AAAAGACATCCCACTCAGTACCTTTTCAATCCATGCAGCCATCTTCTTCAGCTGGAAAAC
>comp85_c0_seq1 len=609 path=[1:0-608]
TCAAATACTATTATGGAAGATGAGGGTGAAATGGCTGGTGAAGATGGCGATGCCGAAGGC
CCAAATTTGCGACAGAGGAGTCGGCGGGGTGGAACCGCGGAGGCTGAACAAGAGACGCCG
CGGCCACCTCCGTCTCCACCGAGAACTCCCCCGACGCCGGTCCCACCACCTCCGCCGGAT
TCAAAGGCTGCTTGGGATTACTTCTTTATGGTCGAGAACATGCCGGGGCCATCCTTGAGT
GAATTGGATGATATTGGGGAGGAAAATGAAGGCGAGGGCTTCGATGGAAGAGAGAATGTG
GATGAAGAGACTAATGAGGTTGAGCCAAAGACCCCGGAGAAGGTGATGGAGGAGAAGATA
GAGGAAACGCCCGTGATGAAAAAGGCAAAGCAGATTGTTCACTCCAATACCGCGCCTCCG
GAGGTTAGGAGAGGGAGTAATAAGGTCGCTTCGAGTGTTAATTTGTTGAAGTTATTGAAT
GAGATTGACGACCATTTCTTGAAATCTTCAGAGAGTGCACAAGAGGTTTCAAAGATGCTT
GAGGCCAATCGGTTGCATTATCACTCGAATTTTGCGGATAATAGCGGGCATATTGATCAT
TCTGCAAGG
>comp85_c1_seq1 len=536 path=[587:0-535]
TCACAATATGCACCAGTCAGTGTAAAACTGTAAAGTTCAGGTTTTTCTTTTTCTCGATCT
CTATCTATATCTCAAAGCCTAAATCTTTCTGCTGGTCGCATTTGATTCAAAGCCCCAATA
TTAAATTTGATCATTCACATTTGATTTATAAGTGAGATCTGGAAGAAATGGGTTGTGCAC
AGTCAAGAATTGAAAACGAAGAAGCCGTTTCGCGCTGCAAAGACCGCAAGATCATCATGA
AAGAAGCCCTTGTTGCGCGTAACGCCTTTGCTGCAGGCCATTCCGGTTATGCTGTTGCAT
TGAAGAATACCGGCGCCGCCCTAAGCGATTACGGCCACGGAGAAGCCGAAAACCCACAAT
CTCCCCACTCCCCTGAACATCACCAACACCCATTAAAACCCAATTCACAATCCCCCATGG
ATACCCTCCCACCACCTCCACCGCCGCTTCCGAACTTCTCTCCCAGCCCGCTTAAGCGCT
CTGTGACGATGCCCGAGTTCTCGGTGTCGAAACCCAATTTTAGAAATGATTCAAAT
>comp90_c0_seq1 len=781 path=[1:0-780]
TGAAAGGCGACATGAAGGACGTGGAGAAACTGTACAAAAACTTACAGGAACTCAACGAAG
AGAGCAAGACTGTCCATAATGCGAAAACCATGAAAGAGCTTCGATCTCGAATGGATTCGG
ATGTTGAGAAGGTCTTGAAAAGGGTTAAAGTCATCAAGGGGAAGCTTGAAGCGCTAGACC
GGTCCAATGCTGCTCAGAGAAATATTCCAGGCTGTGGACCAGGCTCATCTGCGGATCGAA
CCAGGACTTCTGTAGTTAGTGGATTAGGGAAGAAACTTAAGGATATGATGGACGATTTTC
AGGATTTGAGGGCTAGAATGCAGAATGAGTACAAAGAGACTGTCGAGAGGAGGTACTTCA
CCATAACAGGAGAGAAGGCCGATGAAGATACGATTGAGAATTTAATCTCGAGTGGTGCCA
GTGAGACTTTCCTTCAAAAGGCAATCCAGGATCAAGGGCGTGGCCAGATTCTGGACACAA
TTTCTGAAATCCAAGAACGGCATGACGCAGTGAAGGAGATTGAGAAGAATTTAATTGAAC
TTCATCAAGTGTTTTTAGACATGGCAGCACTGGTAGAAGCACAGGGGCAGCAACTGAATG
ATATCGAGAGCCACGTGGCGCATGCGAGTTCGTTTGTTAGAAGAGGGACTGAACAACTCC
AAGAAGCCACTGTACTGAAAAAGAAATCAAGGAAATGGACTTGCATTGCCATTATCCTTG
GTCTTGTTCTCCTCGTTCTTATCCTTGCACCACTCATAATTCATTTCTTGCCCAAGTAGC
C
>comp90_c1_seq1 len=361 path=[759:0-360]
TCTCTTCTTCCTCCAAAGTTTGATGGAGAAGAAGCAGGCCCGAGGCAATTAAAAACGACT
CCACTTGAAGAAGAAGAAGGAAGGTTTGAACAAAGCAAAGCCTGCTTCCGGCGGAGTTTC
AATTCCCCGCGGCGGAAGCACCAGTACCACCACTCCCATCATCTGAGATCAAAATTATTC
TAACTAACAAGTCAAGATGAACGACCTTTTCTCCAGTTCGTTCAAGAAATACACCGACCT
CAAGCGCCAGGCCTATCTCGATGATCTAGAGGCTGGCGGCGGCGAGGCCGGAAAAGAGAC
GGTTAATCTAGATAAATTCTTTGAAGATGTTGAGAATGTGAAAGGCGACATGAAGGACGT
G
>comp91_c0_seq1 len=563 path=[1:0-562]
ATGAGAAGCAGAAGGCTAAGGTGCTGAAGGTGACATGTAATCTTAATAACGCAGCCTGCA
AGCTGAAACTCAGAGACTACAAGCAGGCAGAAAAGCTGTGCACTAAGGTGTTAGAAATGG
ATAGTAGGAATGTGAAGGCACTTTACAGGAGGGCACAAGCATATATACAACTTCTCGATT
TGGATTTGGCAGAGATTGATATTAAAAAAGCCCTTGAGATTGACCCAGACAACAGGGATG
TCAAGGTGGAGTACAAGGTTTTGAAGGCTAAGGTGAAGGAGTACAACAAGAAGGATGCAA
AGTTTTATGGGAATATGTTTGCTAAGATGAACAAATTAGAGCAAGCTAGAAATTTGAATG
CAGCAAACAGGCAGGAAGCCATGCCCATGACCATCGACAGCAAGGCTTAAGTGTAGTAGG
TATATAAATCAGTTCTCTCCTTTTTGAGAATGAGAATTAGAGGGAGGGATTTGGATGTGG
ATTTACTTGCAGCAAAATGTACCTTGTTCATAGACTAAGAATTTCCTTTGCATCCTCTCT
TACAATTTGGAAAACATGCTGCC
>comp91_c1_seq1 len=749 path=[541:0-748]
CAAAGGACCTAGATGAAGTTTTTGTTAAGTATGAGGCCCGGCTTGAGGATGGTAAGCTAG
TATCGAAATCGGAGGGGGTTGAGTTCACTGTTGGAGATGGGTATTTCTGTCCTGCCTTAT
CAAAAGCTGTGAAAACGATGAAGAAGGGGGAGAAAGTTTTATTGACTGTGAGACCGCAAT
ATGCATTTGGAGAGAAGGGCAGACAAGCTTTTGGTGATGAAGCTGCCGTCCCACCAAATT
CCATCCTTCATATCACTCTTGAGTTAGTTTCTTGGAAGACTATTTCAGATATTACAAAGG
ACAAGAAGGTCCTTAAGAAGATAATTAAAGAAGGAGAAGGATACGAGCATCCAAATGATG
GGGCAATGGTGCTTGTGAAACTGACTGCAAGGCTACATGATGGCACTGTCTTCTCAAGGA
AGGGTCATGACGAAGAGCCCTTTGAATTTAAAATCGATGAAGAACAAGTCATTGATGGAC
TTGATAGAGCTGTAAAGACCATGAAGAAAGGAGAAATGGCGTTAGTGACAATTGAGCCAG
AGTATGCCTTTGGTGCGTCTGATTCACCACAGGAATTGGCTGTTGTTCCGGCCAATTCAA
CTGTATATTATGAAGTTGAGATGGTTTCCTTTGTCAAGGAGAAGGAATCTTGGGACATGA
ACACTCAAGAGAAAATTGAAGCTTCTGGGAAGAAAAAGGAAGAAGGGAATGCACTATTCA
AAGCTGGTAAATTTGAGAGGGCCTCAAAG
>comp93_c0_seq1 len=457 path=[1:0-456]
GAAAACACGAATTCAAATAAAATGAATAATTTGTATGGAGTCAGCAGAAAATTTAGAAAA
ACTATGGCCTACCATAGCCTCTGGTTTTACCACATCCCCGAACAGAAGAAGGCAACTTTC
CCACCTTCTCTACCCCTTCCTCAAACACCACCATCATACCCAAATACAAATGTGGCTCTA
CGTGACAATGGAAAGACCAAACACCTGGATTATCTGCTCGGAACCTCAGAGCAGTCCACG
CATAAGGATGCAGAACCACAGTATTCCTCTTAACCAGATTTACCAAATTGTACTTGTTTG
TGTCAGTACTCAGATTGAACTTCCTCTCTCCATACCCCAACACCCAGAAATCATGCCCAT
GTAGATGCCATGGGTGTGTGTCACTCAGATTTGGTCCCAGAGAGTTTGCATTTTGCAGTA
TAACATCCACTGTTGTATTAAAACCCAACCTTTAAAT
>comp94_c0_seq1 len=342 path=[137:0-341]
CTTTTATCAAAACGATGGCGGTTGAATCAACATCATTACTAGGAAAAAGCAAAACCCAGA
ACGATACGGGGTTAACAAAATCAGATATGATGGCGGCTGAGCAGCTCATGCAGCTAAGTG
GGGACGATGATGATCATTACAGCGCCAAAATGAAGAAGAACAGAGAAATTGAAGATCAAA
ACCAAAGTGAAATCACTTCGGCAAAGAAAGAAGACATTTTCAGGCCTAGAAAAAGGAAGT
ATCGCTCTCTTATGGATCTTTACAACAAGACGAGGCCGATTATTGAAGTTGGATATAGCA
AGAAGAGGATTCGATATGTTGAAGAACCCCTGATTTGAGAGA
>comp95_c0_seq1 len=421 path=[1:0-420]
GCATGATTCAATAGGTAACGTCATGGATTCCTCTGAACATGACGAGAGTCGAAAGTTACC
ACAGCAATCAATTGCATATTCAGAAACACAGGAGAGTAGCAGAAGGGTGCCCGGGGATTC
CAAGCAAGAGCAAGAAAGTGCTCATTCTGAGTATGGCAAGGTTGAAGAGGGCAATAGAAT
CGAGGATGAAGACGGGGCGCTGGTTTTCAGAATTGCACTTGTAGAGTTTGTTAAGGAGAT
TTTAAAGCCAGCATGGAAAGAAGGCCGACTGAGCAAGGAGATTCATAAAATTATAGTAAA
GAAAGTTGTTGATAAAGTGATTGGTTCAGTTCAAGGAGTTCATGTCCCCAAGACTAAAGA
AACAATCGACCATTTCCTGTCATATTCTAATCCCAAGATCACAAAACTTGTTCAGGCATA
C
>comp95_c1_seq1 len=413 path=[399:0-412]
GTGAAAAGAATACAACGCTAGAAGCATCAGGCCTGCAGCTTGCTTCCATAGATGTTCATC
CAGCAGCGCCTGGAACTTCTAATGTTCTGCAGCATTTCTGCAATATAGAGTCACCTGTAA
GTTTCTCTGGACAAAGCTTCAAACAAGATGGCGATAATTCAAGTTCTCAGCCTCCTTCAA
GTTTTGGCCCTTCAGATGAACAAGCTTTCAAACGGAATGAGCCTGCGCAGACGGCAATTT
CTCCTTTGAACCTGAAACATCTACAGTTTGTTCAGGGAAATTCTGCTGAGACTCCAGAAA
TGGTGGAGCCGCTTAAATCAACAGGATTGATGCCTTCTGTTTCCAGTTCTGGAAACAAAA
TCCCTTGTGCTGATTTAAAAGCTGTCCAGCTTAATCCAGTCATCTTATCCCAC
>comp96_c0_seq1 len=412 path=[1:0-411]
AGACTCGACAAACGAAAAGTTTTAGAGGAAGAGCCTCTCTCTAGAAATAAAGAGAAGGGG
TCTCGACCGACATATGGTGGTGACTTGTGGTGAAGGAGAAGGTATGATCGGAGGACAAAG
AGGGTATGATCATATGATTGTAACTCGGTGTAATCGGTAAGGAAAGGGTTTAGAGGAGAT
TTTCTGATGGATAGAGAGTGGTTCAAGAATGAATTTGAAGAAGTATGGAGATGGGTTGAG
GGTGGAAGGAGATGTTGAAGCTGTTTGGGCTGTTAGAGGGTGCTACGCTGGGAATGATTT
TGGTGATTTTCGTCAGAATGTAGGGGCTAGAGGAGTGTTGTTGTCTGAAGTGGGCTTCTG
TGTTGCAGATAGGGGAGGGTTTGCTGTCGGTACTTGATAGAAGAGCGAAGGG
>comp97_c0_seq1 len=814 path=[1:0-813]
AAACATCATAAGAAATTCGAGACCAACCAATTTCTCGAAGGCAGATAGGGGTCAGCTAAT
TATTATTGTTCCAACAAAGGATGAAGGGTCATGAATCAAAGATGCCTAGAATGGAAGACA
TTCTTAACCTTCCGGTACAAGATCCTCCTTGTGCAGAGTTTTCCGCAGCTCATATAAAGT
GGGCAAAGGTAGAAGGTGGTCGGCAAGGTGGTGATGATATTGCTTTAATCCCTTTTGCAA
GAGTGGATGACTTTGTTAAAGGAGAATCTACTAATGCAGAATGCCCTGCTAGTTTCCGTG
TTGAATCACGAAGGAAAAGACCTGAAGGGAGTGTCAGCAAACCTAGGGTTGATGGCTATC
TTGAGTATACACTGTACTGGTGTTCTTATGGTCCTGAAGACTATCGAGATAGCGAGTCTG
GTATTGGAGACAGCTCAAATATCAAACCTGCATCAGGGAAGGGGAGCAGGCCCGGGAGGC
GTCATATGATGAGAGGTTGCCTTTGCCATTTCACCGTAAAACGTTTATACACCCGCCCCC
TCCTTGCTCTCATTATCTATAATCAAAGAAATCATGTAGATAAGACGGGGGCCCCATGTC
ATGGGATACTTGATAGGGATGCCATTGGAACAAGAGCTATGTATGCTCCTCGAATTTCTG
AGGAATTACGTCAAAAAGTGATATCTATGCTTTACCTTGGAATATCGTTGGACAATATCA
TCCAGCATCACATGGAGGTGGTCCAAAGACATGGTGGGCCCAATAATCGCGATGATTTTC
TCACTCGGAATGACGTTCGTAACATGGAAAGGGT
>comp98_c0_seq1 len=237 path=[1:0-236]
GCTGTAAGTGAGGATGATGAAATGAAGAGGTCAGAGCAAAATTGTAGGTTATAAATTTCA
CATGGCAGCCTGATCCCCATGTATGATGCGAGTTCCATTGATGATAGCATGATGCCTTTG
TTTAGCCTCAAATTTTTGTCACAGCCCGAGGATGCAGTTGTGAATGTCCCACCACTAGCA
GTATTATATCCTCACGTGTCAGTAGTTGCAGATGTAAAGGAAGATAATAGAACCCCC
>comp99_c0_seq1 len=236 path=[115:0-101 4:102-235]
GGTACATCATCTTGGTTTGATGGAGTTTGCCGCAACTGCGGCATTAGGGGACATCGGATG
GCACATTGTCGGAAGCCCGGAGGAGGGGCTTATTCTACAGTTGCTCAGCAGCCAGCAGCA
GGTGGTACACAGGGACGAGGTACTACAGCACAGAGGGGTCATCAGAGGCCGTTCAGATCA
GGTTTCCGGCCAGCAGGACAGTTAGTGACTACACCTCAGCAGCAGCCTCGACCAGT
>comp100_c0_seq1 len=542 path=[1:0-541]
AACTGTGTTCCTTCCGTAATTACAAGGAAAATATTCAGTCAGGTCTTCTCATACATAAAT
GTTCAGCTTTTTAATAGTTTATTGCTTCGCCGCGAATGCTGCTCATTTAGCAATGGAGAA
TATCTAAAGACTGGTTTGCTGGAATTGGAACAGTGGTGCCTTAAAGCAACAGACCAGTTA
GCAGGATTGTCATGGGATGAACTCCAGCACGTAAGGCAAGCTGTAGGCTTTTTGGTTTTG
CATCAAAAATCTCAGAAATCTTTGAAAGAGATCACAAATGAACTCTGCCTGATATTGAGC
ATTCCACAGATTTATCGCATTGGGACTATGTTTTGGGATGACAAATATGGGAGCCAAGGA
TTATCACCAGATGTAATTGGCAAACTAAGAGCTCTGATGGAAGAAGATTCAACAAACATG
CCCAGTAATTCCTTCTTGCTTGATGTTGACTCGAGCATACCTTTCTCCATGGAAGAAATC
TCCCGCTCCTACCTCGACATCAGTCTATCTGAAGTAGATCCCCCACCCCTCCTACGTCAA
AG
>comp100_c1_seq1 len=452 path=[520:0-451]
TTGTTTCTTGTACAAAATACGGTCAAAGCAAGCAATACAGCTTATGCGGCTTCACATCGC
AACCAGGCTTCCCCTACTACCTTGTTTGGCAGAATGGCCCAAGGATTTCGCTCAACTTCA
ATGAGCATGGGGATATCAAGTGGATACAGTGGAATGGTTGGAAACCTGAACATGCACTCA
AAAGTAGAAGCTAAATACCCAGCACTACTGTTTAAGCAACATTTAACTGCATATGTTGAA
AAAATATATGGGATGATCCGTGATAATTTAAAGAAAGAAATTAGTCCATTCTTGAACTTG
TGCATACAGGCACCGAGATCCGTAAGAGCGAGACCGATAAGAGGGCCAAGAAAAAATATC
CATTCAAATATGGTTGCAAAACAACAGGCATCAAACATACACTGGCAAGGCATTGTTAAT
AATCTAGACCATACTTTGTGTCTGATGACTGA
>comp101_c0_seq1 len=365 path=[101:0-244 4:245-364]
TCAAACATTTCTGCCACGATCATCCATTGATCCTCAGTGATGATACCAAGGTTACCGAAG
AAATTAGCTGCTTCATGTGCGAGCTACCCATCTCAGATGGTTCATTCTATGGCTGTGGTG
AATGCGAGGACTTTATCATCCACAAATTATGTGCTAATCTCCCTCAAAACGTTCACCACC
CATTTCATCCACTCCACTCCCTCACCCTTCTCAGCGAACCCCCTAACCAATCAGGAATAT
GTACCTGCAACGCCTGTAGAAAATTATGCTATGGGTTCGTCTACCACTGTCACTTATGTA
ACTTCAACATCGGCCTTGAATGCGCCAGACGGATGCCTACCGTCTTCTATAAAAACCACG
ACCAC
>comp102_c0_seq1 len=245 path=[1:0-103 152:104-244]
GATGAGATCATGACATTGGTAGATGAAGACGGTGATAACTACCAAGCAATTTACTTGGCC
CGGAAACCAGGACTCAGTGGTGGATGGAAAGGGTTTGCTGTTGCTCATAATTTGGTTGAT
GGGGATGCATTAGTTTTCCAGCTGATCCGGCCTACTAAAATGAAGGTGTACATTGTGAGG
GTGAGTAGTTTTGAAGAGGGTAAGCAGGGCGAATAGTCATGGACATTTCGGTGTTGGGAT
CGGCC
>comp103_c0_seq1 len=307 path=[1:0-306]
AGGGATGGCTTAGGTTTTCTCTCTAATAGGTTAAGTTCTCTGGTCCTCCCTGTTTCACTT
GCTAGTGTGAATCCTTGGGTTATTGATTATTCTCTATTGGATAGTTCCCACCCGTATATC
TTTCTGTCAAGCTTACCCATCCTGCTGTATTCCATTTCGGCCATTATCGAACCAGATAGG
ATCTAAAAATGGAGAAAAGCCATACATGGCAGTTAAATTGATGGGGTTCTTCTTTCTCTC
CCTTTTTTTGGCTATGCATTTTTACCGTTATCTATACCCTTTGTCGTGGCTGATACCCTG
GAGGAGG
>comp103_c1_seq1 len=284 path=[285:0-283]
TGGCTGATACCCTGGAGGAGGTGGAAATTTCTCATGGTAGTTTCGGTCATGGTGATATCG
AAATTGGGATGGTTGAAGGCATTTGGTTTTTAGGGAGCTCTGCTTTCTTTTTGGTTGTTC
CCCATACAACTTGGGTACGTAATATTGGGTTTACGTAGACCAAGACTTGGAGATTTTCTT
ATCAGGTATCTGGAGATACAGAGTAGATGGATTGGATTTTTAACTAGAAGACATGCTTGA
AGCATGGATGTTGAGTACCACCAGATGGAGCAACTAGGAGGGAT
>comp104_c0_seq1 len=360 path=[1:0-359]
GAGGCAAAAACAATGCAACTGTAAACATTCACGATGCTTGAAGTTGTATTGTGAGTGTTT
TGCTTCTGGAATATACTGTGATGGGTGCAATTGTGTAAATTGTTATAATAATGCCGAGAA
TGAAGCTGCTAGGCGAGATGCTGTTGAAGCTACCCTAGAGCGTAATCCAAATGCATTCAG
GCCAAAAATTGCAAGCAGTCCACATGGACCTCGAGATAGAATTGAGGAGGCTGGGGAAGT
TTTGGTGTTAGCAAAACACAACAAGGGATGCCATTGTAAGAAATCAGGGTGCCTCAAAAA
GTATTGTGAGTGCTTCCAAGCCAACATTTTATGTTCTGAAAATTGTAAATGCATGGACTG
>comp105_c0_seq1 len=221 path=[1:0-220]
ATCATACCATCATTGCAGAGTTCACTGCTAATGGGTCTGCATCCAAACCTTCCTTGGCCA
AAAGTGCCAGGCCATCAGAAGTGAGAAGGATATTTACAATAGGTCTTCCATTTACAAATA
ATCATGGGGGGCAGATTCTGTTTGGACCTGCAGATGGGTATTTATATGTCATGACAGGGG
ATGGTGGAAGCAAAAACGATCCTTACAATTTTTCCCAAAAC
>comp105_c1_seq1 len=271 path=[199:0-270]
AGGATCTGGAGGAACATTGGAACTTGATGCATCTACTCCCTTTGTAGATTTAACAGATAT
AGTTCATTTGGATCCTAATTTTGGAATGATGGGTATGGCTTTTCATCCAAACTTTGCCCA
AAATGGCCGCTTCTTTGCTTCATTCAATTGCGATAAGGTTACGTCCCCAGGATGTTCTGG
AAGATGCTCGTGTAACTCAGATGTCAACTGTGATCCTTCGACGCTTGATCCTTCAAGTGG
AGCTCAGCCATGCCAGTATCATACCGTCATT
>comp106_c0_seq1 len=263 path=[129:0-130 20:131-154 44:155-262]
CTCCTGTTCTTTTCTCAGACAGCCATAACATCAATCCTCACCACCGATCACTCCCTTTCA
CTATCCTCTTCGATCTCGTATTCTATCTAGTCTCTCCTCCGACGGTTAGCAGGCGTGACA
CACACTCTCTCTCTCCATCAATTACATCTCGTTCAACAGGGAGATCTGGGGAAATCCTGA
CTCAAATTAGTCGGCCTTGTCTTCATCTGGAACTTTCTGCGCATCTTCATCGCCGGCCAA
CAGGTGAAACGGATGAAGATTTT
>comp108_c0_seq1 len=240 path=[1:0-239]
CGAAGATTGTCACAGTTCATGATCCGGGGACCGAGAATTCCGGTGAACAGGAACTTGAAT
TTCAACCTATATGGGTTCTGGTCATCTGTTTCGGGGAAGCTGTGTATGGTGGGATTGGGC
TCGAGGTTCTCGGAAGGTAACTTACTATATCATAATGTTGTTCTTAAGCTAAATTATCCC
CCCAAATCCACTATTCTTAGTAGTTTGGTTACTGGGGTTGTAGAGAGTGCAGATTCGGTG
>comp108_c1_seq1 len=296 path=[218:0-295]
GATAGTATGAATTATTTTGAACCAATTTCTTTATTGAGTATTTCAAAGATGAATTATGAA
TACACATTGATAGAGAAAGAAATAGAAAATGGGTTTACTGGGTTTGGGGGTGAAGAGACA
TCCCCCAGTTTGGGGACAGACCGTGGTTTCTGTTCGTTAATTGGTAATAAGGCTGATAAA
TTCAAATTGGAATATGGGAGTGATTGTAATAGTACTAATTGCAACCCTCTTGGTGGGGGT
GTTGAATTTTTACCTAATGTCATGTGGTATAAGGGAATGGACTGTTCGAATAAGCA
>comp109_c0_seq1 len=916 path=[1:0-915]
AATCATCTCAGTGCACGCGTTCTCGTTCTATTTCTGGTGATAGTGTCGATTTTAGGTCCT
TCGTTGAAATCCCATTGGCGATGGGCATGGGGATCTGGATGCCTTTTTCCACACAGGCCG
TGCATTTTGATTTGGCTATGTTGATATACCGAAACAAGCATGAGGTATAAACAAAACCTT
TTTTGCTTCTGTATTGATTGATTGAGGCAATTTGGATCAGGCTATTTGGACTTTGGGTCA
TAATGGAGTGTAACAAAGAAGAGGCCAATAGGGCCAAGGGGATAGCTGAGACGAAGATGC
ATAATAAAGATTTCGTGGGGGCTCGTAAGACTGCACTCAGGGCCCAACAAATCTTTCCCG
ATCTGGAGAACATTCTTCAGATGCTTGCGGTATGCAATGTACATTGTGCTGCTGAGGAGA
AGATGGTTGGGAATGAGAGCGATTGGTATGGAATTCTTCAAGTCGAGCAAACGGCAGATG
ACGTGTTGATTAAAAAGCAATACCGAAAGTTTGCTCTCCTACTTCATCCCGACAAGAACA
AGTTTCCAGGGGCCGAAGCTGCCTTTAAGATGATTGGTGAAGCCCAAAGAGTGCTTTTGG
ACCCCGAAAAACGTAACTTCCATGATATGAAACGAAGAGCTTCTTTGCGACCAGCAGCTC
CAAATTACCCCCCAAAGCAGGCAGGTATGAACTCGTATGTTGGGAAACAACCAGGGGTTC
AGGTAAATATTCGGAGCAATACTACTCCACAGTACACAGCCGTGCACCCTCAACACACGC
AGCCACAACAGCAGAGTCAACCGTGGTTCTCTAATAAGTCTTTTTTGACTAGCTGTCCTT
TCTGTCACATGAAGTACCAATGCGAAATAGGAACTCTTAAGAAATATATGACTTGCCCAA
CTTGCAGGCAGCCCTT
>comp110_c0_seq1 len=511 path=[1:0-510]
GCCGACCTGAATATTTGGTTGGGAAAGTATGATGAAGCTCTTGTTATTTTGAGGCGGGCT
CTTCCGAAGACTGATAAAGAGAGTGAGGCTCGGGCGCAAGTTCTTGTTTCCATGGCGAAT
GCCTTGTATAAGCAAGAGAAGTTTGTGGATGCCAAGAGGTGTCTAGAAACTGCCAGTGGA
ATTCTTGACGATGAAAAAATTGAAAAAACACAGGGTGTTAGTGAGGTATATGGAAAGATG
GGGATGCTATATGAGACTATGAAGGAGTTCCAACTTGCAATTTCATTGTACAAGAGGATG
CTTGCCATCATTGAGGAACACCCAGGACATAAGTCTGAAGCAGCTATGAGTCGTGCAAGA
ATAGGTAGGACACTTTTGAGGTCAGGTGCGGTGGAAGAGGCTATTTCCTACTTGGAGAGT
GCAGCTAAACAGATGTTTGATAGCATTGGCCCAGATCATATTGGATTGGCGAACGTTTAC
AAATATTTGGGTGCAGCATGTTTGTTGACAA
>comp110_c1_seq1 len=221 path=[489:0-220]
AGTTGTTTGCAGCTGTGAAAGCCATTACTGGAAAAAATTCAAGTTCAATCGAAGCATGTC
AGAAATCACACGCTACCATGGAAAGCTGTAACAATGCACTTGAGAAACAGCAGCGAGTAA
TTGCTTCGCTTAAAAGAAAAGGACAGAGAGCACAAGATGAACTGAGAGAAGCAAACCGAC
ATCTCGAACAAATTACCAAGAGAGCTCGTGTTGCAGCCGAT
>comp111_c0_seq1 len=397 path=[1:0-396]
GGGAAAGGAAAAGTAGTTGATAATTGGTTGTCAATTTACTCGGAGCCAATGGAAATAGAT
TCAGGACCCGAGCTTGATAATTCATTTCAGGGTGCAGCTTCTGCTCTTGTTCTTCTGAGT
GAAGCTCTGGAGCTGGTGCAAGCCGAGGAGTTGGGAAAGAAGAGGGATCAGGCAATCTTA
ACTGCAAAATTGAAAGCATCGAGAAGGAGGGCAGTAATAAGATACAGCCGTGAAAATGCA
AAAAATGCTGCTGCCAAACTAGCAAATCGCGATTCTGAGCAACTGGAGGGGTTTGTTGAG
TCTCATAAGCTAGAAAGTATATTGCCATTTGTAGAGACTGACAACATAGTGGAAGATTTT
CCAGGTCCCTTTTCTACTGCTTTAAAGTTAATCAAAG
>comp112_c0_seq1 len=557 path=[1:0-556]
ATTCACAAGGGGTCATCCACAGAGACCTCAAATCAAATAACTTGCTTCTAAATGATGATA
TGCGGGTCAAAGTGGCAGATTTTGGTACATCATGTCTTGAAACTCAGTGCCAGGAGGCTA
AAGGAAATATGGGAACTTACCGTTGGATGGCCCCAGAGATGATCAAAGAGAAACCTTATA
CTCGGAAAGTTGATGTGTATAGTTTTGGGATTGTGCTATGGGAACTAACAACTGCTTTGC
TTCCATTTCAAGGCATGACCCCTGTGCAGGCTGCATTTGCTGTGGCTGAGAAGAATGAAC
GGCCACCACTACCGGCTAGTTGTCAGCCCGCAATTGCACATCTAATAAAACGTTGTTGGG
CTGTGAACCCAGCAAAACGACCAGATTTCAGCTACATTGTGTCTGCTTTGGAGAAGTTTG
ATGAGTGTGTCAAGGAGGGCCTCCCTCTCACTTCCCACTCAGGCTTGGTTAATCGTAATG
TCATTCTTGAACGCTTGAAAGGTTGTGTATCCTTAAACCCGTCTATATCTGTACATGCAT
AGTTTGATTAGAATTAG
>comp112_c1_seq1 len=339 path=[535:0-338]
AATGGACCGCCGATCTTTCCCAGCTTTTTATTGGTAACAAGTTTGCTTCGGGTGCTCATA
GTAGAATTTACCGTGGAATTTACAAGCAGAGGGCTGTTGCTGTGAAAATGGTGAGAATTC
CAAATCAAAAGGAAGAGACCAGAGCCGTGCTTGAGCAGCAATTTAAGTCTGAAGTTGCCC
TGCTTTCACGTCTTTTTCATCCCAATATAGTGCAGTTTATTGCAGCTTGTAAAAAGCCCC
CAGTTTATTGCATCATCACAGAGTATATGTCACAAGGAACATTGAGGATGTATCTTAACA
AGAAAGAGCCATACTCACTTTCGACAGAGACAGTACTGA
>comp114_c0_seq1 len=339 path=[305:0-338]
CATGCACGGGAACAAATTCCCTGGTTTCTCCGAAGGTGGATTACTCCACGCGAACCTCCT
GATAGACATGTGGTTCTCACTGTGGGAGCTCTTCATCAGGCTGATTCTGCTGCACTCCGA
AGTGCTGCTTCTACTTGGCATGATGAGTTAGGACCACTTCCAAAGCCTTTGCTTGTGGTT
AACATCGGAGGCCCTACAAGTAACTGTCGGTATAGTGCGGACCTTGCTAAGCAGTTAACC
ACTTTACTACATAATGTTCTCTGGAGCTGTGGAAGCCTTAGAATCTCTTTCTCTAGACGA
ACTCCTGACAAGGTATCTAAAATCTTATCTAAAGAATTC
>comp114_c1_seq1 len=327 path=[1:0-326]
GGGACATTTAGCTTGGGCGGATGCTTTTGTTATCACAGCAGATTCAGTGAGTATGTTGAG
TGAAGCATGTAGCACTGGGAAACCCGTGTATGTAGTTGGGGCTGAGCGGTGTACATGGAA
GTTTGCTGATTTTCACAAGTCTCTGCGAGAACGTGGTGTGGTTCGACCCTTCACTGGAAA
AGAAGATATATCTGAGAGCTGGAGCTATCCTCCATTGAATGACACAGCAGAGGCAGCTAG
TCGGGTGTGCGAGGCAGTTGCCGAGCGTGGATGGCAATTGCGGCTTTAATGGCAGTAATT
TTTATTTTTTATTTTTTTTTGTAGCTG
>comp115_c1_seq1 len=218 path=[25:0-47 72:48-217]
TGAAATCTGGATAGATGGCTTGCGTCCAGATCTGGTTTGCCATGATTTGGTGCTACGATT
GCGTCCAGATCTTGTGCTTTCTTGCAACAGGTGAGAAGAAGAGCAACAGGGCTGTGCTGG
TTCTGTTCTGCAATAGGGGAGAAGAAAAAGTAACAGGCTGTGGTGGTTCTGATCTGCAAC
AGGGGAGAAGGGAGAGTATTTCATACTGTCGAGAGGGC
>comp119_c0_seq1 len=883 path=[1:0-882]
CTAGACTAAACCCTCCTTTCCAAAACCCTACTCGTCCTCCCCCCTCCCTGAAACACCTTT
CTTGTTATCTTTTGAATTTCCCTCCCCATTCCCAATACAAAATCCACAAATTCTCTGCCC
TAATTCGGGTTTTAATTTCGCGCTCTTGAATCCCAGGGCTTTAAATTCCCATTCAATTGA
TTCGAGGGGTTTTGCAGTATTGGGTGCGGAGGATGTCTCGGGAAGACGAAATTGTACTGC
GGGATGTGACACAGGCTTGTCTTGTCGTGAGCGATCGAATTGGGCGGGATGTTGCAGCCC
AACTTGATCTAGAAGAAGCCCTAGAAGCTTCGAGGTACGCGAGTCATCCGTATTCAACTC
ATCCAAGAGAGTGGCCTCCTTTGGTTGAAGTGGTGGATACTTGGGAGTTGCCTCCTGGGC
TCATTGAAAGATATAATGCAGCTGGTGGGGAAGGAACTGCGTTATGTGGAATATTTCCAG
AGATACGCAGAGCATGGGCATCAGTGGACAACACTTTGTTTCTTTGGCGTTTTGATAAGT
GGGATGGCCAATGTCCCGAATACAGCGGAGAGGAGCAAGCCATTTGTGCTGTTGGACTTG
CCAAATGTAAACCTGGCATTTTTGTTGAAGCTATTCAATATCTCTTAGTCTTGGCAACGC
CTGTAGAGTTAGTTCTAGTAGGAGTCTGCTGCTCTGGAAGGGGTGATGGGACAGATCCAT
ATGCGGAGGTTTCACTACAGCCTTTACCAGAATATACAATTTCATCTGATGGAGTCACCA
TGACTTGTATTACATGTACTGACAAGGGTCATATTTTTCTGGCTGGCCGTGATGGCCACA
TTTATGAAATACATTATTCAACAGGTTCAGGATGGCATAAGCG
>comp119_c1_seq1 len=284 path=[861:0-283]
TGGTTTTGGAAGTGTAATTTCAAGGTGGGTTGTACCAAATGTGTTCAAGTTTGGAGCTGT
TGACCCCATTGTTGAAATGGTCGTTGATAATGAAAGACATATTCTGTATGCACGAACTGA
AGAGATGAAACTCCAGGTTTTTGCTCTGGGCTCTAGTGGAGAAGGCCCTCTTAAGAAAGT
GGCAGAAGATAGGAATTTGAGAGATGCACATTCTGGAGGTCGACAGTCCTTGGGATCAAG
AGCCCCCAATCGGTCAGCGAAGCCATCTATAGTTTGCATCTCGC
>comp120_c0_seq1 len=360 path=[1:0-359]
CAGGGTCCTCCTCGGGCACGTACTGCTTCCCAGTCATCTGTTGGAAGTCAAAGGCTTGAA
GAGTTGGCTATTATACAATCTAGGCGATTAATTCCAGTGACTCCATCAATGCCCAAACCC
TTGGTTCTGAGTTCTTCGGAGAAACCAAAATCCAAGATTGGGCAGATGCAGCCATTGCCG
CCTGCGAGATTGGATGTTCCAATTACTAGTAATGCTGGAAAACTTTTAGTTCTGAAACCT
GCACTTGCACGAGAGAAGAATGATGTTTTGCCAAGTGCAAGTGATATCTCGAGCCCTACA
AATAGGAGCAAGGTAGCCGCAAATAGTTCATTCACTCTTGCTCAGAGGACTTCAACCAAC
>comp120_c1_seq1 len=357 path=[338:0-356]
CAACCAACCAACCAGATGTGGTTGCCAGTGTTGAGTGCAAGTCAAGTTCAACTTCAACTT
TAGAGAAGAAACCGACATCTCAAGCCCAGAGCCGGAATGATTTTTTCAATCTCGTGAGGA
AAAAATCTTGTACTAATTACCATCATTCTACTGTCCCTTCTCTTGTCTCAGATAAGTCAG
ACGAGTCAATCGCACAAGTTGAACATACTCTTCCGAAGGATTTATCAGATGCTTGTGTTG
CAAATAGTTATAACAGGTCATCTCATAATAATGGAGAAAAACATTCAAGCAGAGATGTAG
TTCTTTATTCAGAGGAGGAAGAAGCTGTTTTTTTACGTTCACTTGGATGGGTGGAGG
>comp121_c0_seq1 len=507 path=[1:0-506]
GCTTCGCGAATTAGACGAATGGAGTATAATCTGGTAAGAGCAATTACCAGCAGCAACAAC
AAGTGCAGCGGTGGCTGTATTTACCAAACCCTGGGTCTGTGTGCGATCAGAGGACATCGG
CGAGTGCTTAGCTCATCAATTCCAATCACGTCAGAGGCTAGTTTGTGATCGCTGGATGAA
GAGAAGTGCTTCGTCGGAGCAGAGATCACAGCTGGTTCATGCTGTTTGAGTTGGCCCAGA
CAAGGGGATTTTGACGGAAGAAGTGACGCAAAGGCAACAGTGTGGGCAGAGACTAATCGA
TTCGTCTCGGTGGCTTCGATCCGTCTAGCACGAGAGTTAATCGATTCGATTTCAAGATGG
ATTTCGAATCCCCTTTTTAATCCTTCGATCGGTGAGGCGACTGGTGGTAGCTGTTGGACA
TGCGATGGAAAAATGATGGCAACACATGGGTTAGCTTACGGTGGCAGAACAAACCACATC
TTGTTTCAGTTTGGATCTTCGATCAAG
>comp121_c1_seq1 len=394 path=[485:0-393]
CATAGGGTCAACCAACGTGATCGGTTGCCATGAGTTCTTGGATCATGCCATAGATATTTG
CTCAGTTACTAAAATAATCGCACAGCCAAATAATTTCTTAAACGGCGTCGATCTAGTTTG
ATTCCGAATCTCCTTGCTCAACTACTATCGCTCATTAAGGTCACGAATCTGAACGAATTC
CCATAATCATGCCTTGGCAAATTTGTTTTAACGGCCGACAGAGTCTGGCTTGATGATCGA
TCAAAAAACTGCATTAAGACACGGTTACAGCTTCTTTTCTTTACAGCCGATCAACCTCCT
CATGATTCATCAATTTCAATCGCGATCTGATGGTTTTGACCCGATCCCTACCAGTGGGTC
TCGCCCAATGTGCTTCGCGAATTAGACGAATGGA
>comp122_c0_seq1 len=443 path=[1:0-442]
GTGCTAAAGAAAACAGCGAGAATAATTGCTCAGAGGTTAGTCAGTGTGTTGTGAAGAAGA
CATGCTCTAAGATCGGGGAAGAAAGTATTTGCAGGAGAAAGTTTTAGAAAAAATATTTGT
TTTGCTTGATGGGGTGGCACGAGTAATTGGATCTTGAAGGAAGGGAAATTGCGTGCTCTG
CAATTTCGTGTGCTGAATAGCTTTGGGGCGCATGCTCAGTTTATGAGTTGACAATAGAGT
TGTCCTATAGTGAATTGATCCTTATAAAACTCGAGTTGATTCTCCATGGAAAACATACCA
TGACCAGAGAATACTAGAGAAGGGCCAATATGTACTAGAGACTGTGAGTTCATCGCCATC
TGTTTCTAATGGGAGAAATGCCTCTCTAAGTGTGCATCTAGAGGATAAATTATGTTTGTG
GGAATACTTATGGGAGTGATGAG
>comp122_c1_seq1 len=222 path=[421:0-221]
GTCCAATTTCTCTTTTGGACATGATTTTCCTTAAGTAGAGATTAGATGAGGTCCGAATCG
GTGCTCAATGATACTCTGTACGCCTAGTTCATGATGGGTCAACGTTATTATTAGATTTTC
ATATAAGAACCAACTGTGCATGTCTGAAAATACTATCACGGAGAGAGAGATTGATGATTC
TCCGGTTGGATTTTGTTGAGTGCTAAAGAAAACAGCGAGAAT
>comp123_c0_seq1 len=232 path=[3:0-17 52:18-231]
GATGCTAGTGACGATATCGATGCTGGTGACGATATCCATCGTGACCTTGATACGGAGCTG
GAGCTGCTAACTGTGATGAATGCGCTAACTATGGATATGATGCCAGAAATAGACCGATTT
TATATCACCCTTCAATTCGAATTTGCAAAAGCAATGTCTCCTTGCATAATATGGATTCCA
AACATTCATGATCTGGATGTGAATGAGTCGAATTACTTATCCCTCGGTCTAT
>comp126_c0_seq1 len=329 path=[1:0-328]
AATTACTTTACCAACCCAACATATGTTGAGCGTTGTGTGAGTGGCATGCGTAAGATTGGG
GATGTGTTGAGAAGCTACACTGTTAGCACTATATGGCACTACCATGGAGGCTGGATTGTG
GGCAAGGTTGTTGATCAAGACTACCGGGTTATGGGTATCTATGCTCTTCGAGTTATTGAC
GGATCGACATTTAATATATCATGGGAAACCAATCCTCGAGCTATTGTGATGATGTTTGGG
CGGTGAGCTGGGTTACAAATTATTAGAGTATTGATAGGAGAATGTTGTATCAGAAAATCA
AGCTATAGAGCACGTGACTGATTAAAATT
>comp127_c0_seq1 len=431 path=[1:0-212 214:213-216 218:217-430]
TGAGAACGAAGGAAATCCGTAACAGAACCCTGAAACCCTAACCTGTGCAACCATGGTTGA
CACCCAAGGAAAGCCGATCGGCGAGACGAGAGACTTTGGGACCCCAACCCCAACTTCGAG
GGGAATGGCTATTGAGGAGCCCCGTTTCGGCAGATTTTCCTTCCAAACTCCAATCGGAAC
CCCAACCCCAACTTCGAGTGAAATGGCTATAGATGAGGTTAAATGGCGTCCATGGGGTGA
GGAAGCATTCAAGGAAGCTCGAGATGCACAAGCGCCCATCTTTTTATCAATTGGATACAA
CACCTGCAGAGAGTGCTATTTGATGGATACTTATTTTGATCTTGGAGAGGGTGTGGCAGA
ATTTCTGAATGCATATTTTGTGTGTGTCAAGGTCGATAGAGATGAACGCCCAGATGTTGG
CAAGGTGTACT
>comp127_c0_seq2 len=557 path=[1:0-212 432:213-342 218:343-556]
TGAGAACGAAGGAAATCCGTAACAGAACCCTGAAACCCTAACCTGTGCAACCATGGTTGA
CACCCAAGGAAAGCCGATCGGCGAGACGAGAGACTTTGGGACCCCAACCCCAACTTCGAG
GGGAATGGCTATTGAGGAGCCCCGTTTCGGCAGATTTTCCTTCCAAACTCCAATCGGAAC
CCCAACCCCAACTTCGAGTGAAATGGCTATAGAGGAGGCTTGCAGCCCTTTCGGCAGATT
TTGCTTCCAAAACTCAATCCCAACACCAACTTCGAAAACTCACACTCCCAACGCCCTCAT
CAATGAGACGAGTTCTTATCTTCAACAAAACGCTCATAGCCCAGTTAAATGGCGTCCATG
GGGTGAGGAAGCATTCAAGGAAGCTCGAGATGCACAAGCGCCCATCTTTTTATCAATTGG
ATACAACACCTGCAGAGAGTGCTATTTGATGGATACTTATTTTGATCTTGGAGAGGGTGT
GGCAGAATTTCTGAATGCATATTTTGTGTGTGTCAAGGTCGATAGAGATGAACGCCCAGA
TGTTGGCAAGGTGTACT
>comp130_c0_seq1 len=945 path=[1:0-944]
TAGACTCTGTCAACTCATATCTGGACATGAGAATCTCAACGATAGGAGCTTTCTTGATCT
TTTAAAAACCACCTCTGGGGTAGTTGCTCAAGTACAGCAGAAGATTGGTTTACCAAAGGC
CACACCGCTATAGTCTTTGGTGAGTTTTTATAAATGGATTGAAATCTTCTGTTCAGTTTT
CACGTCGCCATAGCCTGTGATCGATCAAAGACCATATCTAAACAAGTGTCATCTCCAACC
ATCTGCTTGAAAGCCGCCACGGCCTTCAGCCACTGAACAATCGGCTATATAGCTTCAAGG
GCAAGGATTTTACTTGAGCTCAGTTATTAGTGCAAGGCTTGATATCATCACGAGGGAGAT
TACCCATCCATCATCGGCTGATCAGCAAGAATTTATATAAGGGTAGATCGAGGGTATAGG
GGCTAATATCTGTCTGATTATAATAAATCCAAGCGGTAATACTCTCCACTGCCACAGGTC
GACCTTGTTATACGCTCGCCTCCATCAGACCGTCGTGCTCGATTATCGATTTTCTAAGAT
CTTGTATGAAAGCCACTACAGATCGCATATGTGTAGGGTAGATTATGACCTGGGCTTTGT
GGTCGAATCGCATAACACTTCCTTCTGACTTTCAAAGAATAGCCACAAACCACCAGTAGC
CGTTGGCCCGCCAGTTCTTTGTTAATCCTGACCAAGGGCTCAACCACCACAATTGACCAA
GCATCTAATTTCATTGGCCGTCTTGACGGGATCTACAGAGGTAGTCATCTATTCATGCTG
CTAGATCGACCATCCGACCGATGGAGCTTAGTCGGCAGATCTCAGTTTCCTCTTCTCCAG
CATCTTGAAATGTCTAAATCTCTACAAGATTGGATCAACAGCCTTCAATCTTGAAAGTCT
TGGTTGAATTCAATTTGCGGTCCTCCAACATTCGAGCACCACCTA
>comp131_c0_seq1 len=853 path=[1:0-852]
ACAGGCTTTCAGAGGTTTTTACCGCCCTCTGCTTGGTGTTTACATCGAGGTGTTGGTTCG
ACATGCCTGGAGCTGGATTTGTAGTTTGGGGTTTTGTTTCGTTATTGGGATGTTTGTGGG
TTGGTATTTATCTTCACCAACAGTCTCCGGCTTCACGACTCTGATTGGTGTGTGTGGATT
TCTTCTTAGAAGAGAATTGCGGATATCTCTCTCCCTGTCTTGGATGGGTTTTGTTTGTTG
CTCGTCGGCTTGGATGTCTTGGTTTTGATCTATTTGTGGTCTTCAGTGACGGTGGATTAC
GGGATCACCTTGACTTAGGGAGGGTTTTGTTGATTCTTATTTTCTGCTTAATGCGGGTTA
CCTTTACTTCAGTTTTTACTGCAGGTGGGTTGCCAGTTTTCCTGGGCTGTGGATATTTCT
TTTCTCTGACTTCTTAGGTCGGTAGGTCTCGAAATTCTTTCTGTTTTTAGACTTCGATTG
AGATCTTGTTGACATTTTGTGGGTTCCAAGCACCCGAAAGGGGGTTGTGGTGATCAAGCA
AATGTTCTAATCCTTTGGTTAGGAATTTTGGTTTACCAAGCTTGGTAATATCCTTGCAAA
AGGAGGTGTTCAGGTTGTTGGGGTTTAGTGAGTTGTCTGAAATTTTCTTCCCTGCCCACG
GCCTTCCACTCATCAGTATTTCAGAGGCTCTTACCATCCTCTTCTTGATTTCTTTCGAGA
TGGTGGTGATACGGATACTGGAGTTGCGCTCTAGCCTCTCGGATGGATTTGTTTGCTTTT
GCAGAACACGTTTTTGACTCAAGCTACCAAACACGATCTCATCTTCAAATTCCTCTTTAT
AAGTTTAATCCCA
>comp131_c1_seq1 len=419 path=[831:0-418]
ACATCTCTTTGGTTTGAATGATTGTATTCAAGTTGCGGTTGATGCTTGTTCATTCCTTGT
AAAGGAAGCTGTCGATATTGGTAGATCGATCCTGGGGATTTGATCAATCAAAACGAGTTA
TCATTTTTGATTTCTGGTGACCAGACTCCGGGTTGGCTCATCTAGAAATTTTTAAGTATT
GCTGGTTCTTTCGGTTCTGGCAAGGTATGTTGGTTCCAACTTTTTTGGCGAGTTGGTTGG
CTCGTTTTACCCAGTTTATGGGTTCGTTTGAAGACCAAATTTTGAGTAGGGTTTTGTTGG
TTTATTCTTTGGGTCGATTCTGGTAACGTACCTCTCTGATCGCTTAGTTGTGGCTTTGGT
TTTGCTAATATCTTCGTTCATACCCCCAGTTTCTTCCACTGCCTCAATTTTTTCTCCCT
>comp132_c0_seq1 len=334 path=[1:0-333]
AACGAATACAACTAAAGAGAAAGAACCATCTACATTGGAGGATCTTGCGGTTGCTGCCAG
AGGGGGAATGGAAACACTAAGGCCTGCTTTGCAGCGGGTTTACATGACAAGAGCTTCTGC
ATATAAAGATGGTCTCAAAAGTTTTATACAAGGCTATCAAGAAGGTATTCAACAAGTCAT
AGACAAGAAGAAGGATGAAGATTCTAAATCTCAACAAGAAAGTGATAATCCTCCAAAATC
AACTTAGACCTTTATTACGAAAGGGAAATCTCGTGGGTTCTTCTCTCGGCATAGAACAAT
TTGTAAGGAATTGCTAGCTTGATCTAATTCTGAT
>comp132_c1_seq1 len=390 path=[312:0-389]
GAGGAGATAGAAATGAGGCTATGTCTTAACTAGCTTGGGAGATTGACAATGAATAGAACT
CTTACGAGGCATTAGAAAAAAAGAAGTGTTTTTCACCGTTGAACTTCACCCTACCGGCAG
CGGAATGAAGTTGAAGGTAGTCTGTAGGAAAGTTTATGATTACATTCGCTATGACCTGAA
AGAGATTGCTTTTCCTTCTTCATTGCCCGATCCTCCTCATATAAAGAAGCGACGCAAATT
GACTTGGACAGAGCGCTATTTAGTTCTAAAGGAGGCATCTAGGCTCTATGCTGCCAGTTG
GGTACGGGATATTGGTCCTGATCTTCGGCCAAATGATTACAAAAAGGATGAGGAGGATGA
AGATAACTCCGATGGAGTAACGAATACAAC
>comp133_c0_seq1 len=487 path=[1:0-486]
AAGTTGTTGACCAAGGATGTATTAAGATCTTTAAAATCATTATGTGCCCATAAAAAGCCA
GAGGTACAACAATTAGCTTTATTAGCAGTCGGAAATTTGGCCTTCTGTTTGGAGAATCGC
CGTACTCTTGCTACTTCTGAAAGTTTGCGGGAACTTCTCTTGCGCTTGACGGCTGCACCT
GAGCCACGTGTGCATAAAGCCGCAGCTCGTGCTTTGGCTATTCTTGGTGAGAATGAGAAT
CTGCGGCGTGCTATCAGAGGTAAACAGGTTGCAAAACAAGGGCTGCGCATACTTGCAATG
GATGGAGGTGGCATGAAAGGTCTGGCAACTGTGCAGATCCTTAAAGAAATTGAGAAGGGA
ACTGGAAAGAAGATTAATGAGTTGTTTGATCTCATATGTGGCACATCAACGGGTGGTATG
CTTGCTATTGCTCTTGGAATCAAATTAATGACCTTGGATCAATGTGAAGAGATATACAAG
AATCTTG
>comp133_c1_seq1 len=231 path=[465:0-230]
CCGTGTAGTTGTTGGTAAAGACGAAAATGCAGTGCGGCAGCTCATAAGTATGATAAGCAG
TGACAATCGTCACGTGGTTGAACAAGCATGCTCTGCTCTTTCATCTATTGCCGCAGATGT
TTCTGTGGCAATGCAGTTGATAAAATCTGACATCATACAGCCCATTGAAACAGTTTTGAA
ATCTGTTTCCCCGGAAGAACTAATTTCTGTATTGCAAGTTGTTGTGAACCT
>comp135_c0_seq1 len=857 path=[1:0-856]
TTTTAAGGAGATGAAGGTTTTGGCTCTCAACTGCCATGGCAAAGTGAGGAATAACCTGAC
TTGAAGAATCCCAGAGGCGACATTAGCGAAGGGCGAAGTAATTGGCACACTGGATGGATA
TAGTTGAATCTATATCTAAAATTCCGGTGCAAAATCCACCAGGGGAGGATTTCTACTCGG
CAGACTTGAAATGGAGCAAGCTTGGAACTGCTGAGCACCATGATGATGTTGCCCTAATCC
CGTATGCACGACTTGATGCTTTTATAATTGGAGAGTGCTCCAATGTAGAATCGCCAACAC
AGTTTCATATTGAGAGGGGAAGAAAACGTAAGCAAGGCTTAAAGGAGTACAAAAATGATG
AATATTTGGAGTATAGGCTGTACTGGTGTTCATTTGGTCCTGAGAATTATGGGGAAGATG
GGAATATATTACCTAGCCGGAGATATCGACTTAACACCCGAAATCGTGCTGCTAGACCTC
AATCCATGCGGGGCTGTACATGTCATTTTGTTGTGAAGCGCTTATATGCTCATCCGTCAC
TTGCACTTATTATTTATAATGACCGGCGTCATGTAAACAAGGCTGGTTTTGTTTGCCATG
GGCCACTTGACAGAGATGCCATAGGCCCTGGTGCCAAGAAAATTCCATATATTTGTAATG
AACTTCAACAACAAACAAAGTCTATGATTTACCGTGGCATTCCTAAAGAGAACATACTAG
AAAAACACATTGAAGGGATGCAACGTTACTGTGGTTCAACTGCAAAAGCCCATAGCCTTG
CTTCCCAGTATGTCCACAAATTTGAGATGATTGTCAGAGGTTCTACCTACGAGTTGGATT
TAGATGACCAAGCTAGC
>comp135_c1_seq1 len=322 path=[835:0-321]
CCCTCTCTCTCTCTCTCTCGTTAAACCCTTCTCAATATCTCCCTAAAACCCTCCCTCCAT
CTCCACAGCTAACGACAAATCTACACATGCCCTTCCCTTTACCCGAAAGGTTTTACCTTA
CCCTGCGTCTCTTCCTCTTCAGCCCAACTGTTGTTTTTTTTGTCTATCTCACCGCCTTCC
TCACTCTTCTCTGTCAATCGATTCCAAAAGAGTTTTACTATTACTAGCACAACTATAGTG
ATGCTGCTGATTTAAGAAGTCTTGGTCATAACTGTTGACTGAAGCTTAAAGGGGGGTTTC
GATTTTAAGGAGATGAAGGTTT
>comp137_c0_seq1 len=403 path=[1:0-402]
CCTGTCTTCCCCGAACCCCTAGCCGGCGATGTCCTCCGACGCCGGCAACCGCCGGAAGCA
ATGTCATCGTCATCGCTTTCGACCTTAACTCGCTGTTAGTAGTTTCTTCCCAATCGCAGT
ATAATGTCACTCTCTGCCCTGTTTTGCGGCGAAGAACCCGGTGAAATGAATTCGGTGTCA
GATCAACCGCCATCGGTTGATGCTCCGCCTGCCGATGAGGGTACCATCATTAGCCTTATC
GATTCCGAGACTCATCACATGCCCCACCCTGATTATCTTCATCTCTGTCGACAGCGGCCC
ATCGATGTCACCGCCCGCCAGGATGCCATCAAATGGATCCTAAGGGTGCACGAGTATTAT
CAGTTCAGACCTGTAACGGCTTTTCTCTCTGTCAACTACTTTG
>comp137_c1_seq1 len=245 path=[381:0-244]
AGCGAAGATGGAAGAACTCGAGGTTCCATTACTTGTTGACCTCCAAGTGTCCGAACCGAA
ATTCGTTTTCCTATCCAAAACAGTTCAGAGAATGGAGCTCTGGGTCATGGCCAATCTGGA
ATGGAGGTTACGCTCGGTGACACCTTTCGACTTCATCGATTATCTCATCTCCAATCTTCC
TTCTTCTTCTTCCAAATTTACCCGGGTCCACTCCATTTCTTCGGATCTTATCATCAAGAC
CACCC
>comp139_c0_seq1 len=650 path=[1:0-649]
ACAACATCCACTTCGTCAGTTCATTGCGGACTGGCCCAAGGACCAGTCTGATCGCTCGAC
CATTTTATGGCCTGAAGAATTGAAATCAGACTGGACCCAGCTCTCAATGGCTATCCCTGT
GGCCACAGACTTCTCATCATCCTCATCCTCGCCGATGCATGAGAGACTTGCCCTCTCACC
CCTAAGGTTATCTCGTGATTTGGACACCTTCCAAATTGGCTTGGGGGTCAGTAGTGACTT
CAGCGAACTAACTGAAAGGCAAACAAACTGGACACCAATACCACGGGGAACTTCCATGGG
AGGTCCTTTAGGAGAGGCCTTGAACAACACCACTAATACACTGGGAACATGCAAGAAGTC
GTCAGCGCTTAACCTCGCGACTAAAGAATGGGACGGCAGCTCTCAGATGGAATCTTCTCC
CACTGGTGTCTTGCAGAAAACAACTTTCGGTTCACTTTCAAACAGCAGTTCAGGGAGCAG
TTCAAGAACTGAAAACAACAAGACCCATGAGGGGGCTACCTTGTGTGACGACGGGCTTGG
TTCAACTCTTGGAAGTTCCTCCATTCCATCCTTACAATAAATTATGTGGTCTGATCAAGA
AAAGGTGGAGGTCATAGAACTATGAAAGTCAAGGTAATTGGAGTAAGTGC
>comp139_c1_seq1 len=502 path=[628:0-501]
CCATCGTTCAAGAAAGCCTGTGGAAGGCCAATCTGGCCATGCTGTCTCTGGACGCACCAA
TTCAAAGGTGGCACCGTTGGCTCCTCCCTTGTCAGCCTCGGTAATACCCAACTGTGGTGC
ATCAAACAGCCTCGCTATCCCTCAAAACCAGCTCAACGAGTTGCAGCCTGGTGCTGCCAA
TCCTGCTACCAACGTCTTTGTAAACAGATTGCAAGATCGACAGGGCCTCTCGGCAATGTC
TCCCAATGTGAAATCTAGAGATGGCCCTTTCTCCATGCCGAAACTACACAACCCATTTGA
GGAATCATCTGAATCTGTGTTTGGATTTGTTAGCTCTGATTCCCTCCTCAATCCTTCACA
GAAAAGTGCCCACATGGATTCTAAAAGTTATACATCTGATTCCATCCTCAGCCCTTCACA
AAAAAGTGCCTTCATGGATTGTAAAAATTACAGCTCTTTCCTAGATTTCAATGACCAAGA
AAGCCAAGACCAACAACATCCA
>comp140_c0_seq1 len=614 path=[221:0-17 239:18-613]
AGCCCAAGTTCGAGCTCAAGCCCAAGCTCTAGCTCAAGCCCAAGCTCAGGCACATGCAAC
ATTGGACCAGCACCAGGAACTACATATACCGTTGTTTCCGGCGATACCTTGAGCAAGATT
GCTGATAGCTATGGTGTTGGTATCTGCGACATTCAAAAGGCAAACTCTCAGCAGATCACC
AACGTAAATAATATCTTCCCGGGTGAGGTTCTCAACATCCCTTCCGGCCTCTGCTCCATC
GACAATACCTCTTGCATTCCCCCACCAGCACAATCTTGCCTCTCAACCGGTCAGCTGTCC
TACACCGTTGTTAGCGGTGATACCTTGACCAGCATTGCTGAGCATTTCAATATCACCCTT
AAGTCACTAGAGAATGCCAATCAGCAAGTCACCAACCCCGATTTGATCGAGGTTGGACAA
ATTCTCAACCTTCCGCAGTGCATTTGCCCAAGCTCTTGAGCGAGAATCAACCAATGACTG
CATAGCCTATCAGATCATCTCTGGGGACCAAGTACAATACAGCGGCTACGTTGGACAAAT
TATGGGATTTGACAGTAGAAGCCCGCCTTCTCCATCCTGAAAGGCTTGGCTTAAGCTGCA
GGGGATACCGCCTC
>comp140_c0_seq2 len=238 path=[1:0-219 221:220-237]
GTCGCTCATTTAGCTCACCGCAGTCAATCATTCATTAAAGTCATTCGTTCAGTTCATTCC
TGCTACCAATCCCGAAATGTATATCAGCAAGCCTCTTTCTCTTTTCGCCCTGTTGGGTCT
CGCCGCCGCTGCTCCTGGCCGCATTGCAGCTCGTGGAGAATGGCTTTCGATACCCGCAGG
CGGAAGCTCAAGCTCAAGCCCAAGTTCAGGCCACAGCCCGAGCCCAAGTTCGAGCTCA
>comp141_c0_seq1 len=454 path=[288:0-453]
ATTGAAAGAGATTAAAAGAGGATATTATTAGGGGGAAATTCGCTGAATTTACTTTCGGAT
GGCTGAATTTGGAGCAAAATGGCAGGTCCTGAGATCCATGTTGATGATTTTTTGCAGCTT
CTTATTAGCTACCGTGTTTGTTTCTGCCGAGAGAATTCTGAAACAGGATGCTTCGAGGTC
TAATGCCACAGAACTCACCGAGTCTAATTACCTTCTCAAAGTTGCAAACTTCTTATGGCA
ATCTGATCAATTGGGTTACCAACATATTTGGCCGGAATTGAAATTTGGGTGGCAAATTGT
TGTTGGTTCTTTCATTGGATTTTTAGGAGCTGCGTTTGGGAGTGTAGGTGGTGTTGGTGG
CGGTGGCATTTTCGTTCCTATGCTTAGCCTAATTGTTGGGTTTGATGCAAAATCAGCAAC
AGCTTTATCAAAATGTATGATCATGGGTGCAGCA
>comp141_c1_seq1 len=310 path=[1:0-309]
CTCTCATTCCTCTCATTTTCTATCGCATTTTCTTGGAAATTATTTTTACCAGTCGTCCCC
ATTTCCACACTGCTCCTCTCCTCCGCTTCCATTGTCTTCCAGGAAGATCCTCTCATATCG
AACTCGCCGATCACAAACATCTATAATTCAAAATCACTTCATTTAAAACGGAGGAGCATT
TGTATCAATTTCATGCAGTTTTGAATGTCATTACGTCCATTATTTGATTGGGATAGAAGA
GTTTTCAGGATTCTGTTGAAGGCTTCTATCGAATTAAGGAAGCTCTGATCTGATTTGCAC
TGAGTAGCAG
>comp142_c0_seq1 len=502 path=[1:0-249 251:250-501]
GTGCTGCTCGCTGGGTCTCGGCCTAGCTTGAGCGACGTTGCTCGCTGTTATTGGAGAAGA
TTTAGATAGTTTTATGATTGGTGACAGCCTCGAGGGGCAGTGACATTTCAATTCTTTGTT
AAGATGTGAAGCAATTTTACCCATATATTTCTTATCCCATCCAATTCCTAATGGCTTTGA
TATCTTATTTGTTTTTTCAGATTATTTTACTGCCAAGTGCTCGACCAATTGCCAAAAATG
ATAAGATAGAAGGATTTCAAAGATGGTTTAATTGGCTGCACACCACCTGTTCGAGGAAAT
GGCCTGTCCAAATTAGATGAGTATTGTTATGGCTCTTTCTATCTTCCTTCTTTTTTAATC
TCATTTATTTGGGTTCTTGATTGTTATTATTTAGGTGAAACTTGGTTTTATTTTTTGATT
ATAAGTTGTTGTACAGCCTATAAACAGATTACCACACCGTGAAATTTGAGAACTACGTTG
ATCAAGTACATGTGAATGGACT
>comp142_c0_seq2 len=364 path=[480:0-111 251:112-363]
GTAGATTCTTGATCGGTTTTAACCATATTCTCAACTGCTTGGGTTCCTGGTTATGATTTG
CTATTAGAATAGACTACCTAAGGTATCAGGATGTGAAACAAACACTGCATTCAGGATTTC
AAAGATGGTTTAATTGGCTGCACACCACCTGTTCGAGGAAATGGCCTGTCCAAATTAGAT
GAGTATTGTTATGGCTCTTTCTATCTTCCTTCTTTTTTAATCTCATTTATTTGGGTTCTT
GATTGTTATTATTTAGGTGAAACTTGGTTTTATTTTTTGATTATAAGTTGTTGTACAGCC
TATAAACAGATTACCACACCGTGAAATTTGAGAACTACGTTGATCAAGTACATGTGAATG
GACT
>comp143_c0_seq1 len=499 path=[1:0-498]
GCGCAGAGCCTATAATGTAATTAGTAAGGGAGTAGAGCATGAAGGTGCTAGTAGACTTTT
GTCACTCAAATTGACTGAGATGGAAAAACTCATTGACAAAGAGGTGGAAAGGTCAAAAGA
TTGTAACAATGAGGATATCCATGATGATGATAATGAAGGACCAACATTGGATCCTCCACG
CGTGTCGCCAAAAGGGGAGAAGCGTAAACGGAAGCCATCTGTTGATGAAGTGAAAAAGAA
GCAACCAATGATCTTGCCGAAAAGCAATGTCCCTTCCCACCAGATTTTGCCTCAATATAA
TCCGGTATTTATTTCTACATGGGGCTCTAGTTATCCCAATTTCAGCTTCACAGGCGTGTC
TGCTCCAATGCTTCAAAGCGGAAGTTTCCCTTCAAATCAATGTTTTGGCCAGTATCCCCA
CCTTATTCAGAACTTAAATACCGGTTTTCCTTCAAGCCAAATTGGTTCGGGACAGCAGCA
GCATTGAATATTTGGGCAC
>comp144_c0_seq1 len=403 path=[1:0-402]
AGCAGAAAAGGGAGGCACTGCTGGTTCACAAGAATCAGTGATGAGAAATTTTATAGGGTT
TCCTCCTCAAGTACCGTGTTTTCCAGCGCCTCAGTGGCCTTATCCTTGGAACTCTGCAAT
GCCTCCACCTCCTTTTTTCCATCCTGGCTTTCCCGTGTCATTCTATCCAACTCCAACTTA
TTGGGGTTGCTCTGTACCCAGTTCTTCTAATGTACCTTGGATTTCAACGCCAGTCCCTAC
TTCTCCGGACAACTTCAATCCTAATTCTTCAACCTTAGGGAAACATGCTAGGGACGGTAG
CATCCTTCATCCGTCCAACGCAGAGAAAGAAGAGGGCGTAAAGGGAAATGATTCAGAGAG
ATGCATTTGGATCCCAAAAACTCTGAGGATTGACGATCCTAGT
>comp144_c1_seq1 len=223 path=[381:0-222]
CTCTGAGGATTGACGATCCTAGTGAAGCAGCAAAGAGCTCTATATGGGCAACGCTTGGGA
TTAAGAAAGAGAAAACCAGTTCTATCAGTGGGGGAGGTCTCTTTAGGGCCTTCCAACCAA
AGGGTCAGGAGAAAAGCAAGTTACCTGAAAATTGTCCAGTTTTGCTAGCAAATCCCGCAG
CTTTGTCACGGTCATTCAACTTCCATGAGAGCACATAAATGAG
>comp145_c0_seq1 len=701 path=[1:0-700]
CGTCCATTAATAGATCGGAGGGCCGAGGCCGGAAACGGAGACGGAAGGATATTGAAAATG
TTTCTGTCAATCCACGGGCGGATTCCAAAACTAAACAAAAGGTCGTCGCCTCGAGGTCAG
ATGCGTTGGTGGGCCGATACGTGAAGAAGCAGTTTGAGGGTAGCGGAGTTTTTCTCGGGA
AGATTGTATATTACGATAGTGGATTATACAGAATTGATTACGAGGACGGTGATGCCGAAG
ATTTGGACAGTGGCGAGCTCCGTGGGTTTCTTATTGGGGATGAGGATTTTGACAAAAAGA
TGTTGGTAAGGAAGAGAAAGTTGGATAGATTGGTAGCCAAGAAAAGGTATGAATCAAATC
ATAATGCAGTGGATCCAGAGAGTTGCACAGATAGGGTTATTGAAGCATCTGCATTGACCC
AGTTGAGTTGTGGGGTTGCTCCCACTATTGAAGATGATGGAGCTAAACTTGAAGGTTATG
CAGATTCCTTTAGTGACTCATCCCAATATATTAGTGACAGGGACTCTGGTGCAGATGCCG
AGACCTCGCTTGCTCCACTTGCTCCACCTCCACAGTTGCCTCCGTCTTCAGGGACCATAG
GGGTTCCCGAGGAATATGTATCACATCTTTTCTCTGTATATAGTTTTTTGCGGTCTTTCA
GTATTAGATTGTTCTTGAGCCCGTTTACACTTGATGATTTC
>comp146_c0_seq1 len=318 path=[130:0-184 20:185-317]
CATTAATCGGTGATGGAATGTTTAATAGATTAACGTTTTGTATGTAGTGTGTTAAGTAAA
AAACCTAGAAAGCAGCCTAAAGCTGAAGTACGATGTCAGTCCCATTAAGGATTTGACAAT
CCCTTCCTTCAGTCTTGATTTCCTGACACAGCCCACTGAGGAAGCGGAGAATGTCACACC
ACTACTTATGGTCCGTCCTCCGGGTGGAACCATTTCGAAAGATGTTAAGCAAGAAATAAC
AACCCCTGTTTTAGTCCGTGGACGTGAATTGAAGTTTGAACCGACAGAGACAAAGTGGAG
GAAGGGTAATGATGCCCC
>comp148_c0_seq1 len=379 path=[263:0-105 13:106-378]
GGAGACATTTTATTTGAAAGTTTGGTTTCGTGGTTGTCTTAATCGTATGGAACCATGGAT
GCTTACGGATTAAAAAAAACTATCCCCGGATAATATTTCCCCGTTCTCCGCCACCTCTAC
CCCGTTACCAAACGCCGCTTTCAAGAACGGCCATGAATGTAAAACACATCGTGATCCCAC
GCAGAAATATTGTTGCCTCTCCCAGTCCGAGTGAACCTTCAACGCCGCGCTTTTCACGAA
GCTTTTCATCAAAGCTGTTTTCTCATTCTTCAATTTGTCTGTTTGACGTTTATGCCCAGT
AAAGTAGGTACTTCTCTTTGCTATACTCATCTATGTTTGGAGGTCATGTGACAGTTGCTA
ACAATAGTCCCCATCTAAG
>comp150_c0_seq1 len=723 path=[1:0-722]
AGATGGAGATGGAGATGGAGATGAGAGCAATCCAAGACGTAAGCATAGGCACAGACGTAA
CCCCACCACTCCCACCTTTCGCTTCTTCTCTCTACGACTCACACCTCTCTTCTTTCTGTT
CCTCTTGCTTCTCTCCTCTCCAATCCACACCATTTCTTCCCAATTCTTCCTTTAGTTCCC
ACCGTACTCCAAATTCCCTCTTTTATTGCTCCTCTCAATGCTTCTCTTCCGACTCTCCTC
TCCACTTCTCCTCCGCCGAAAACTACCTTCTTTCCACCTCCCACGTCGGCGACACCTCCG
ACCTTCGCCTTGCCCTCCGCCTCCTTCTAATTTTCAGTGATTACCCTCAACACCAACACA
GAATTCGCGGCTTACTGACGAATCGCGATAAACTGATGTCTCCCGAGAATTCGGATGACG
ACGAGATTTCGAGGAGAATTCGCGACGGAGCGAAGGCTATGGCAACCGCGAGGAGGATGC
TAGACGGCGAGGGATTCAACGTAGAGGGAGAGGACGCTGCGGCGGAGGAAGCTGTGTTGT
GCCTGGTGCTTACGAACGCCGTGGAGGTACAGGTTAACGGGGGACAGACGATTGGTTTAG
CATTGTATGATACGGCCTTCTCCTGGATCAATCACAGCTGTTCTCCTAGTGCTTGTTACC
GCTTTTTGACGTCTGTGTCTTCGGCGTGGCCTTCATTCTCTGGTCAGTCAAGGTTGCAGA
TAA
>comp150_c1_seq1 len=299 path=[701:0-298]
TCCCAGGTGGCGGCGATTGCCACATCGATACTCAAATAGAGAATGGTGTTTGCTGCAAAA
CTAAATTTACGAAAGGTTACCATGCATCTGGTCCAAGAATAGTTGTTAGGAGCATCAAGG
CTATTCAAAAAGGGGATGAGGTGACAGTTGCATACACAGACTTGTTGCAGCCTAAGTCAA
TGAGGCAGTCAAAGTTATGGTTGAAGTATCGGTTTATCTGTTGTTGCAGTCGATGCAGTA
TGATGCCGCCAACTTATGCGGACTGTGCTTTGCAATCCAAAATTTCCCACCATGGCTGA
>comp151_c0_seq1 len=1387 path=[1:0-1386]
TGTTGGATTTTATATCAGCTCAATGATTGTTGTCATTACCGTCTACGTGTACTTGTATGG
AAAATTGTACCTTTCATTGAGTGGGTTGGAGGGTTCAATAATGAGGGTTGCGAGGGCTAA
GGGTAACGATCCTTTAAAAGCAGCCATGGCCACACAGTCTGTAGTCCAAATTGGTCTCTT
GATGGCATTGCCTATGTTCATGGAGATTGGTTTGGAAAGAGGGTTCAGGACTGCAATCGG
GGAGATGATAATCATGCAGCTTCAGCTGGCATCTGTCTTCTTCACTTTCTCACTTGGGAC
CAAGCTGCATTACTTTGGGCGCACCATCTTGCATGGTGGTGCTAAGTACAGGGCAACTGG
GCGTGGTTTTGTGGTCCGACACGAAAAGTTTGCGGAGAACTACAGGATGTACTCAAGGAG
CCATTTCGTGAAGGGGCTAGAGCTGATGATGTTGCTGATTGCTTATCAGATATATGGCTC
AGCCTTCACCGATTCTGTTGCTTACCTTCTCCTGACAATGTCAATGTGGTTCCTAGTTGC
TTCTTGGTTCTTTGCACCTTTCCTGTTCAACCCTTCAGGATTCGAGTGGCAGAAGATCGT
AGAGGATTGGGATGACTGGGCAAAATGGATCAGCAGCCGGGGAGGTATTGGTGTGCCTGC
AACCAAGAGCTGGGAGTCGTGGTGGGAAGAGGAACAAGAACACTTGCAGCACACTGGAAT
CCTGGGACGCTTCTGGGAGATCTTTCTCTCTCTCCGCTTCTTCTTGTACCAATACGGAAT
CGTGTATCATCTTCACGTGGCGAATGGAAACATGAGCATCATCGTTTATGGTCTGTCGTG
GCTGGTCATCGTTGCGGTGATGATCATCTTGAAGATTGTGTCCATGGGTAGGAAGAAGTT
CAGCGCGGATTTCCAGCTCATGTTCAGGCTTCTGAAGCTGTTCCTCTTCATTGGATTCGT
GGTCACCCTCGCCATTCTATTTGCATTCCTCAGCCTCACGATCGGCGACATCTTTGTCAG
CTTGCTTGCCTTCATGCCGACTGGATGGGCCATTCTGCAAATCTCTCAAGCATGCAAGCC
AATGATGAAGGGCGTGGGAATGTGGGGGTCGGTGAGAGCCTTGGCGAGAGGGTACGAGTA
TGTGATGGGAGTTGTCATCTTCGTGCCTGTGGCCGTCCTTGCTTGGTTCCCATTCGTCTC
AGAATTCCAGACCAGGCTGCTCTTTAACCAAGCCTTCAGCAGAGGGCTTCAGATCCAACG
TATTCTGGCTGGTGGAAAGAAGCAGAAGTAAAATCCAGGTTCATAGAGAAGAAGAGAAAA
GAAGAGAGTTAGGGAGAGAGATGGTTCTGAGAGACTTCCGTGAATCAGCAAGATGGCCAT
AGCATAT
>comp151_c1_seq1 len=257 path=[1365:0-256]
GGCATCAGCAAGGCTTCCCGAGGCATCAATCTAAGCGAGGACATCTTTGCTGGCTTCAAC
TCAACACTGAGACGCGGGAATATCACTCACCATGAGTACATCCAAGTTGGTAAGGGACGA
GATGTTGGTCTGAACCAAATCTCACTTTTTGAAGCAAAGGTGGCATGTGGTAATGGGGAG
CAGATACTCAGTCGTGACATCTATCGATTAGGCCATCGTTTTGACTTCTTCCGCATGTTG
TCATGTTACTTCACCAC
>comp152_c0_seq1 len=992 path=[1:0-991]
TCTGTAAAAGAAGATCCAAAAAAGAGCAACAAGGAGATATTGAATGTAGAGACAGAGGAG
AAGAAGAAGAAGAAGAAACGCCAGTGGAAGACATGATGATCGCGTTCAATGGTGGGGAGG
ATCTCACTGTGTTTGATATATTGGATGCACCAGGTGAAGTGATTGGGAAATCTAGTTGCG
GGACAATATACAAAGCTGCTTTAGAAAAGAACAGTACGGTGAGGCTGCTCCGGTTTGTTA
GACCGGCGTGTACAGCAAAAATGGAGGAAGTTGAATCAGTAATTCGATTTTTGGGCCCTG
TAAGGCATCCGAATTTGGTGCCTCTTGAGGCCTTTTATGCTGGTCCCAGAGGGGAGAAGC
TTTTGGTTCATCCGTTTTATAGGTGTGGGAATCTGGCTCAATTCATTGGAGATGGAAATG
CTGAGTCTCACGAATGGGCAATCATTTATGGGGTCTCTGTTGACATTGTCAAAGGACTGA
ATCATCTCCACACAAAATTGCAAAAACCCATAATCCATGGAAATCTCAAGTCCAAAAATA
TACTTCTCGATGGCAATTACCAACCATACATTTCAGATTACGGCCTACATCTTATCTTAA
ACCCAACTGCAGGCCAAGAAATGCTTGAAGCTTCTGCAGCTCAGGGATACAAAGCTCCTG
AGCTGATCAAAATGAAGGACGCGAACAAAGAGAGTGATATTTATAGCCTTGGTGTAATCT
TCCTTGAAATGCTAACTGGAAAAGAACCCATCAATCAGAATCCGTCCCCTGCTGATCAAG
ATATTTATTTGCCCAACGCCATGAGAAATGCCATACTTGATCACAGAATTGGACATGTAT
TTCATCCAGGCATACTTCTCAGCCAAAACAGTGATCAGAGGTCAGCTACTGAGAAATTTT
TTCGGCTTGCAATGGCTTGTTGTTCTCCTTCGCCACCTCTCAGACCTGATATTAAGCAAG
TAATGAAGAAGCTTGAAGAAATTGGGAGATAA
>comp152_c1_seq1 len=320 path=[970:0-319]
AAATTGGGAGATAATTTTTTTTTTTTTAACAGATACAAGAGGTTGATGTGTTAGTGTCAT
GATCATTACAGAAGAAAATGTTTGGAGGAAAAGGTCAAGACATTAATGATGGTGATGACA
ATGATGGTAAGTTGGGTGGGAAAGTTTTAATTTGGGGCGTTCCCTTGAAAACTCGGCATG
GAACGTGGATTGATTGGTGGATTTGACAAAGGTCGGGGAAATTCATTATTGTCAAGTTTC
GGCAACTTAAACGGGTTTTCAAACTTAAGGCCCAATGAAATTTGACTAGTACTATCTGTA
ATGTACACTTTTATTTGTTA
>comp153_c0_seq1 len=373 path=[1:0-372]
TGAACAGCTAACTTACTCCTTCACACGTTGTTCTTCCAACTGCAAGTCATTCTTTTGAAT
AGTCGTTCATTACCAGCGCGATCTTCCCTCTCGGATCTCACGATCTCCACGACATCTCCC
CCCAAACAACCACGATAACAGCGACAATGTACGTCAAGAGCGCCGTCCTCGCCTCGTCCA
TGGCACTTCTTGCCAGCGCCGTCCCAATGCACGAGCATGGCCATCAACACGCCCATCATC
ATATGGAGAAGCGGTCCGGAGCCGGATCATTCCCCCTCCACATCCACAACAACTGTGGAA
GTGACCTGTCGTTCGGTCTGTTCCAAGTCACATCCGACTTCCAGATGCTCCAGATGTCTG
ATGCGAAGAGCAT
>comp153_c1_seq1 len=428 path=[351:0-427]
CAGATGTCTGATGCGAAGAGCATTGCGTCTGGCGAGCACCATCGTCTCTGGGCCCCGTTC
AGCGCAATCGGCATGCGTCTCTCCGCCACTGCCGACCAGGGCGCTGCCGCACAGTGGGCA
CCACAGGCGCTGTTCGAGTTCGGCTACAGCGAATACAACGGCATGACCGGCACCGCGTAC
GATCTCTCGTTCATGCCAGGCAGCTCATCTGACATCGGTGTCGGTGCATATCCCAACAAC
GGCGCGTGCCCGAGCAAAACCTGCACTTCGCCAACGAGCTGCAGCCTTAGCAGTGGCTGG
ACGAACGCCGACCAGGATTCCGAGGGCAGCCCTGCCGATACTGTCTGCTACCACGGCATG
ACTGGCTTCAAGGTCGTGTGGTGCCCAAGTTCTTAGTTTCGAGTTGGAGGTGAAGGATTT
GTTTAGGG
>comp154_c0_seq1 len=862 path=[1:0-861]
GGGGCTTTGTTGATGATGGATTCTGCTGATCAGCATAATTGTGATGCACTTTGTAGATCA
GGGATTAGAACTGGAGTTGAATCAAAATTCACATTTGAAACAACCATACGGCAGAAAGAT
ACTCTTGTTGCAGAGTTTTTGGCCAGTCAGAAAGAGGAGGAGAGTCGTGGTGATGTCCCT
GGAAGTGCACTTTCATTATCAAAAGTGTCATATATGGCGAATGTTAATCACTGGTTTTCC
GTGATTGCAATTCCAGTTGGAGCTCAATGTAGAGATTTTGGAGTCGCTACAAGTTCATCT
AATCTGGGAAAGGGCATGACTGATTTTTCATCTTTTGGACCACCTCTTTTGACTGAGCAA
CAGAATGGTGGTGCCATTGGCTTAACAGTGAGGAAACCCGATGTAGTTGCTTCTTTGGCT
CAGTTTGTTTCTGGACTGGGGATACCTGGTTCTGTCAGAACCAGACATTGCTTCAGTACC
TTTGGGCAAGTTGTATGTCGGCTTACAAGAGGAACAAAACTCACTCTCATGGGTCTTCAT
CAAGTGCCTAGATCATCAAGTCTCGGTGCCCTTACCATACCAGTGAGAATTTCAAAACGT
CGTGAAGCTCCTGAGACTTCCTTGGAAGCATCTTCTCCGCCCATGCGAACAATCACAGAG
GAAACTATTTCTAGTGGTTCTATTGCTATGATGCTGGAATCAAATCTTGATGAGAGTACT
AGAATTGGAGGTTGGGTTGAGATAAAAAAATCTAATCCAAAATGTATACAATGGGCAGTG
ACACTGTCTGATACTCCTGAAAATGAAATGGGATGGGGATTAAGCTTGGGTGGGATTGGC
CAGGGACCCAAATGCTGGGACC
>comp154_c1_seq1 len=372 path=[840:0-371]
GTTGCAGTGGTAATGAAAAGGCACCGAAAAAGTATTTCCCATTGCCGTTCTCTTTGACTC
AGCAACTGGTTCTCACTCTCTCTCTCTTTCCCTTCACAGTTTATAGGGTTGTAGAATGGA
GCCAGTAGCTTTAGTCGTCGACAAATTAAAATGTTTTGTGAAATCGAGCGAAGACTTCGT
TAAGGGTCTCATTCATCACCAAGACAATCCGATTGAAATCTTGAAGCGGTTGCAACGAGA
AGCTTTTTCAGATTTGATGAAACTTAGGGACAGACAAGAGAAGTTTGAGCGGATGCTTTC
CTTCTACAAAATATCCCAGGGAAATCCTTTCCGAGAATCTAGTACCCATTTAAGGGGAGA
GGTTGATGTCTT
>comp155_c0_seq1 len=838 path=[1:0-837]
CAACCTATGGATGGGTGCATGTGGTGAGATAACTGGAGTTGCTTCAGCAGAGATGGTTTA
CAGAGAAATGACAAATGATGAAAATGTTGAAGTGGGGTGGAGCACCCTTTCTACATTGGG
CAATGTCTACCTTAAGGCAGGCCTTGTTGACAGAGCTAATTTGGCCCTGAGAAGTGCCGA
AAAGAAGTTATCTACTTGCAATCACCTTGGTTATTTTTTCATCATGACACTCTATGCCTC
TTTGAAGAATAAGAAGGGAGTTCTACGGCTTTGGGAAGCTAGTAAAGCAGTAGGAGAGAG
AATGACATGTGCTAATTACATGTGCATATTATCGTGTTTGGTAAAGCTTGGCGATCTTGC
AGAAGCAGAGAGGATTTTTATGGAGTGGGAATCCAAGTGTTTGAAATATGATATTAGAGT
CTCCAATGTCCTTTTAGGTGCTTACATGAGGAGTGGATTGATGGAGAAAACAGAGGCATT
ACATCTCCACACATTGGAAAAAGGCGGAAGTCCGAACTACAAGACTTGGGAGATTCTCAT
GCAAGGATGGGTGAAAAGGCAAAATATGGATAAAGCTATCCATGCGATGAAGAAAGGGTT
TGCTATGTTGAAACATTGTGAATGGAGACCACCACATACTATCGTGATGACCATTGCAGA
GCACTTTGAGAAGCATGGAAGTTTTGAAGAGGCAAGCCGATATTTTAGGGTCGTTCAGCG
TTTGGGTCTTGCAAGTTTACCACTATACAAGTCATTACTTAGGATGCATCTCTCTATTGG
GAGACCTGCTTTAGATATTATTAAAATGATGGAGAAAGATAAAATTGAGATGGATGAC
>comp155_c1_seq1 len=222 path=[816:0-221]
TTCTACATTCTTACGTCAAAGAAAGGTTAACTGAGAAAGCAGAGACTTTCATGCTAAAGC
TGAACCAAATGGGGCTCTCTGTGACTCCCCATCCATTTAATGAGATGATGAAGCTTTATA
TGGCCACATCTCAGTTTGAGTATGTACCTGCAGTTATCCTGCAAATGAAGCAAAACAAGA
TACCCCGAAACGTGCTCTCCTACAACCTATGGATGGGTGCAT
>comp156_c0_seq1 len=449 path=[1:0-448]
GAGTACGAAATGAACCGAGAGTGTTCATAGAGAAAAAGTCACCAGACTGGTGAACAAGGC
TTGAACGACGGCAAAACTATGGTGACGATGAGGAGAAGCTTTGATCCGGCGATGGAGCTT
CAATTTCATTCCTCACGGTTAGGAACTGGATAAGTTTACTTCACACGATCCGTCTTTCTA
GTTTGCTCGACCAGAATCATAGGTTCAATCTCTGGTCTTCGAATTGATGGGCTCACCTTT
CTTCGCCGGGTTTGTTAAGTAAGTTCCACAATTTTAACAATTTAAATGGTGCCGGTTCAT
GACTTTATGGGTTTGAACAAACCATAAGTTTGTTTGGGTTCGATTAGTGTTCAAAAGCAT
GTGGCCGGGTTTGGTTCGCACAGTTTTATCTTCGATCTCGGGTGGAAGAACTTCACAGCT
GAGTAGAAGGGTCCAACAATTTCTGAGGT
>comp156_c1_seq1 len=248 path=[427:0-247]
AACAATTTCTGAGGTGATTGGTGTTTGTCTTTGGAGTCCTTAGAAAATACTCGTGAATCA
AGTGTAGAAGGGAGAGGACGCGATATGCTGGTTGTGAATGTTGGTGTGGGGAATGGAGTC
AAAAAATTATGTTTTAAAATAGAGGTAAGAGTATTGTAACCAAGGCATTGGTTGTCTGAT
GGGCATGGTTCATAGTGAGTTTCAAGGTGTTGGGTGTTGGATTAATTAATTACTGGGAAG
ATTTAGAC
>comp157_c0_seq1 len=791 path=[1:0-790]
CATGGATCAAAAATTCTGGTAAGGACCATGCATTTGTTCTTGGCAATCCTTCATGGAATT
TAAGACGATACTCCAATTCTTCATGGGGGACTAGATTATTAGAGATGGATCAGTTTCAGA
ATCCATTAAAGCTCATAATTGAACGACAACCGTGGCAGCTAAACGATATTGGTATTCCAT
ATCCAACCCATTTCCACCCACATTCTGATGATGATATCATTGCCTGGCAATCAAAAGTCA
TCAAATCAAAACGTAGAAATCTAGTCAGTTTTGCAGGGGCGGCGCGGCCTGGTTTGCCTG
ACAACATACGATCAGTACTGATCGAGCAGTGCCAAAATGATAAGAAATATTGCAGGTTTC
TTGATTGTAAATCAGGTGATTGTTATCAGCCCAATTCAGTTAATGAGCTTTTCTTGGAGT
CTGAATTTTGCTTACAGCCTCCGGGAGATACTCCTACAAGAAAATCATTTTTTGATTCGA
TTGTAACGGGTTGTATTCCGGTATTGTTTGATCCATTCTCGGCTTACTATCAGTATCCAT
GGTATTTGCCAGAGGACTATAGAAAATATTCAGTGTTTATAGACCAAGAAGAGGTTAGAC
AGAGGACAGTAAATGTGGTGGAGAGACTTAAGAAGATTTCTGCCAAGGAAGGAAAGGAAA
TGAGGAGATATATAGTGTATGAACTCTTACCTAGAATAGTTTATGGAGATTCAGATTCAA
AATTTGACAAATTTCATGATGCATTTTCCATAGCAATTAGTGGTTTGCTTGAGTTGGGGA
GCAGAATGGAC
>comp158_c0_seq1 len=418 path=[1:0-417]
ATTTGCTCTCTAAACTTGGCTATAAAATTACCAGCCTTCTTGTTATCAACCTCACTACTG
CCAGGTCCTGCGTCATCTTCTTCGTCGGAGCTTGCTTGAAAAAATGCTTGGTTTGGCATG
GGGCATCCGTTATAGAGCCTCTGGTTATTACTGTCCACGGATAGATTATTAAGCCATTCT
GTCTTTGTTTGGCTTTTTTCTTTTGACGTGGCTTCAACTTGATTAAACTTTTTTCCTGCC
TTGTCGTCATTTCCATTCCGTGGCTTAGCAAATTGTTCACCACCCCATCTAATTGTTCTT
ACCGATTTTCCCCTCCTCAATGGAACTTTGTCAAAGGTTCCTACCTTCAAATTACTCAGA
CCTGATTTTTTCCCTGATGATAGGTCCTCTTCTCTTCTCCTCACATCCATCTTAGAAG
>comp158_c1_seq1 len=334 path=[396:0-333]
TCGGTAAGAACAATTAGATGGGGTGGTGAACAATTTGCTAAGCCACGGAATGGAAATGAC
GACAAGGCAGGAAAAAAGTTTAATCAAGTTGAAGCCACGTCAAAAGAAAAAAGCCAAACA
AAGACAGAATGGCTTAATAATCTATCCGTGGACAGTAATAACCAGAGGCTCTATAACGGA
TGCCCCATGCCAAACCAAGCATTTTTTCAAGCAAGCTCCGACGAAGAAGATGACGCAGGA
CCTGGCAGTAGTGAGGTTGATAACAAGAAGGCTGGTAATTTTATAGCCAAGTTTAGAGAG
CAAATTGGGCTTCAGAAGACTAGGTCTATTAACG
>comp159_c0_seq1 len=463 path=[1:0-215 217:216-231 233:232-462]
ACAGATAATTGAATGTAGGAGAGTGTTGAAATGGACCTATGCTTACGGGTACTACGTTCC
TAAACATGAAGTAGCCAAGAAGAAGCTGTTTGAGTACTTGCAAGGTGACGCCGAGTCTTG
GCTAGAAAAGCTTCATCAATGTGCAGAGAATGATCTAAGACTTTTTCTAATAGCTGATGG
CCCATCAGAGAAGTTTAATGATTTCCGAAAGAAGCTTGTTGAACTGACAAACGCAACTCG
TACTTACTTTGAGAACCTGGTTGGAGGACTAGAGAATGGTCTGTCCGAGGCTTGCTCGAA
AAATGTGGTAGGGGGCAGCAAGAGGAAAGGTACTACAAGGGAAAAGGAATTGAAAAGTTG
CAAAAAGCAAAAAAGCTTAATCCTGAATGAAGAGATGGCCTGAGTTCATGGACGACAAAA
TCATTGAAGTGGTAGAGTGGTACAGTGCTAGTTTCTTAAATTA
>comp163_c0_seq1 len=291 path=[1:0-290]
GGAAAAAACCATTTCCGAAACACTCTCTCAACTTAATGTTCTTGTCACTTCAGGGTTGTT
GTATAGAGTGAGAAGATGAAGATGTTGAAGCTCAGACCACTACTTATAATACTTGTTCTT
GTGAGCTACTATAACACATGTATAGTTGCAAAAAAGAAGACTTACATAGTGCGCATGGAC
AAGTCCAACAAGCCATCAAGTTTCAGTGACCACTTTCAGTGGTACGAATCCTCTTTGAAA
GCAGTCTCAAACTCTGCCAACATGCTTTACACGTACAACACCATAATCCAC
>comp163_c1_seq1 len=322 path=[269:0-321]
CAACACCATAATCCACGGCTTCTCAACAAGGTTAACCCCCCAGGAAGCCATTTCTTTAAA
GGGGAAGCAAGGGATTCTCTCCGTCCTACCAGAGGTAATATATGAACTGCACACAACTCG
AACACCAAAGTTCCTCGGCCTTGGAGTCAGAAAGAATGTAGCTCTCTTACCACAATCCAA
CAAGGTGAGCAAAATAATAGTTGGAGTGATTGACACCGGAATTTGGCCTGAGAGTAAAAG
CTTCGATGACATGGGACTTGGTCCAGTACCAAGTAGCTGGAAAGGAGAATGCGAGGTGGG
TAAGACTTTCAACTTATCAAAT
>comp166_c0_seq1 len=373 path=[1:0-372]
TTATCCATGGCGGTGTTTTGAAATCTAGGGCTTATTAAAACCCTTTTTGTCCCGTTAAAA
GGCCCTTGCGAGAGAGGGGGGAGGGAGAAGTTTCGGAGAAACGGATGAACGACTTGTATG
GAAGCCCAGGGAAGGTGAGTGGGCTTGCACTGAGGATTGGACAGTGTGGGTTTGCAGCTG
CATCAATTGGGGTGATGGTCTCTGCTTATGGCTTCGCTAGTTCCACTGCCTTCTGCTATT
TAATCGCATCAATGGGACTTGTAGTTTTGTGGAGTTTTGGACTTGCATGCCTTGATATGC
ATGCTACGAGGTTAAATAGAGACTTGCAAAATCATGTCTTAGTAAGCCTATTTTTTGTTG
GTGATTGGGTGAC
>comp166_c1_seq1 len=279 path=[351:0-278]
TTTTTGTTGGTGATTGGGTGACTACAATTCTATCATTTGCAGCTACATGCTCATCAGCTG
GGGTAATTGTTCTTTACCAAAGAGATACGGATTTGTGCAGAATGCCGCCTTATCTACCAT
GCCACAAGATCCAAATTGCTGTAGCCTTGGCTTTCATCTCATGCTTTCTTCTTGCCATTT
CTTCTCATATCATGTTTTGGCTTCTGGCTAAGCTTCAGTGGACTTAGAACTCACAGCACA
CACACACACACACACACAGAGCACAGCACCACCATGTAC
>comp167_c0_seq1 len=803 path=[395:0-802]
AATGTCTTTTTTTCGAACGATCTGGTGTTTTTGCCGGTTCGTTCGTTCCCCATATATGAT
CTTATCAATTTCTTTTTTTCGTCACTTGTGGTCTTCACTGCAGGATTTTTGTTTAATGTT
TAGGTAAATTCTTCTGTGGATCTCTTCTCACCTTACTCATTTTATTTCTCCTTGCCCCAC
TTATTCTCTCTCGCGGGATTTTAGAGGTATTTGCCTACCTTTGCGGGATGCTTGCATCTT
AACGTTTGGGTAACGCACCTGGAGCTGGATTGTGGCTTAGGGTTTTAAGTTGTGTTTTTT
TTTTGATAAGGAGTCTTATGGTTCCTTTTATCTTATTTTCCCTCTGATTTTTGTCTAGTT
GTGCTTTTGGAGTTTTATAATTCAGGTGATTTCTTATTGCTTCCAGTGATCGTGGATCTC
GTCTTGTTCCACTTTGCTTTTTATTAGTGAGGATTTTCTCCATGGGATTTTGGTGCATCT
GCTGGAATTTGATGTCTTCCTTTTAGTGTTGGCCTCTTACGTCCTCGTCGGGTCACTTTA
CCATTTATGGGTATATGGTTGCTTGCTTTCCTGGGTTTTAAGTCTTTTCTTGTCTTGCTG
ATCTCTGAATGCTTGACTTGCTTTCTTTGGAGGTGTTGAAGGTCCCTTTAATTTTCTGTT
TTAGTGTAGAGGGTGTTTGGCTGCAAGGTGCTTTTTGATTTTGCTATCTTTTTGCTTTAA
TGACGAGTGTATTTTCCAATTACCTCTTAGCTTTTTTATGAGGATTTCCACCGGGGCTTA
TTGTGTCTTTGTTGGTGCTTGGA
>comp167_c1_seq1 len=417 path=[1:0-416]
GAGAAGAGAGATCCAGTTTTGCCAGATTGTAAATCTCTTGTGAGATGTCATTTTGTCTCA
ACCTCATATCTGTTAGTCTGTTGAATTATCAAATCAGTCTCGTCATTTTGGCTTGGCCGG
ATTTCTGTTTCTAGTGGGTCTTTGTTAACCGTTCTTTGGTCTCTCTACTCATTCGTGTTC
GTGCAATCAGGATCTGATCATTTGTGTGGTTTCCGTTTAAGCCATTTTCATCCAGTTTTT
CATCATAGTCATCGTCTGGTCAAGGTAATTTTGGATTGGCGATGACTGTGTGTCTTTCAC
CGGTCATCCTCCTATTTAAATTGGCTTTCGATCATATTCTTCCTGTCTGTTGGCGGGTTT
GCTTCAGACTAGCGTTTCTGTTTGAACCCTTCGACAGTTCAGTTCCAACCCTTCAAC
>comp168_c0_seq1 len=650 path=[1:0-649]
GTTACTCGTCATTTTATTGGGGCCAGCAAGGCTGAACAGGGTTATCACCTCTCAGTCATG
GTCAAGCAGATATGGGCCAAGAGGATCGCCTCGTGACACTGCTTCTGAAGAGGGATGTAG
TCTTGAGCAACCCGCCGTGAGGATCTGCTATCAAGAATCAAAAAAGGATCACCCCTATGG
ACTTCAAACATTGAAGCACCTCCAAGGGTAAAAGGGGGATCAACCGTTATTCTAATACTC
GGGTTTCGATGGTGGGCAATTGAGTGAAGACTGCTCGATCATCCAATCCCCGAGATCCAT
CGCGTTTGTCTGAAGCCAATAAATTGTGATCCAGTTTTGATTCTTTTTCGATTCCTCACT
GGTTTATTCTCATCTTGTGACTTTCTAGACCGATCTCGTCCTGTCCTTGGGTGCCCCTTT
ATTTCTTCGTATCCTCATATCGGCTCGACCACCTCTGCGGCTCTTCGATATGGCTGACCA
TATATCAAGGGCTATACCTGCTAATTAAGGCCTGGATGTTTGACCTTTGAGATCCTATGC
TCGATCATCTTCAAAATATTAGTGACGCTTGATGTATGGGTTGGTCAATCTAAAGCATCA
TCTCTTACTTTACGCAAATCAGCATCAAGATGGGAACTGTACAAACTATC
>comp168_c1_seq1 len=556 path=[628:0-555]
AAACTATCGTTAATCGATCTTGTAATTATTTCTTATGAGTTGATTCTTGGCAAAGGAACA
ACCCCCTCTCGATTGAGGTCATCGATCAGATATTATATGGCTGTTGGAAAAAAATCTTAC
TAATAACTCCGCACCATGTAACACCGCCCACTGCTGAACGATGTTGAGGTTCCCATCTCT
GAGGGATTTGACCATGGCCTGTTCTTGAGCATATGATCAAGGATAATATTCTAGAAGCTT
TCCATGAGAGTTCATTGCTGCCATCTCTAGATCTGGTGCCTATCTCAAGGTTCCAGATGA
TCGTGTTATCTCCAGCGAACCTGGGCTATGCGAGAACGAATCAAATTACTTATGCTTCAA
GAACGAATCCCACGAACACTATGCAACCATCCCCGAGCATGACTCAGGCGTAAGTCTCCT
TATCATTTCTTGTTATTTAATTGGCGAGTTGGTGTGAATAATTGATTCTTCCATAATGGG
GGGCAATATAATCTGCATAGCAGCTCAATCCCTGAACTTAGCTATTCTCTTTTCAATCAA
AGTGCACAGAGCAGAC
>comp169_c0_seq1 len=230 path=[1:0-105 107:106-229]
TCAACTCAAAGTCTTGCGAGTGAGTGGTTGTGACAAACTTTCAAGTGTTGTTTCATCCGG
TTTGCTACAGAGTTTTCAAAGCTTGGAAAAACTCTCCATAGTGAAGTGTGACTCGCTGGA
AGAGGTGGTAGTTGAAGTGGAAGGACATGAAGTAAATGGATGGATATTCCCTCAGTTAAG
AAAATTGACGTTAGAAAAACTTGCCAAGTTAAAGCATATTATGTGTTGGG
>comp170_c0_seq1 len=859 path=[1:0-858]
CAGTTAAACACTAGGGGGTTTCAGTCGGATTGATTCCTGGGTTTTGGAGCTCTGCAACAA
TGGTGAAAGTAAGGCATTCAAAGCAACAAGGCAAGAAATGGTGGACATCATTCAGGCTCG
TACTTTCCATGCTTCTCATGCTTTCAATTGTTCTACTCATGCTTCTCGCTCTCGGAATTT
TCTCTCTTCCGATTGACTCTGATGATTCTCAGTCGTCAAATGATCTGCCTTCGTTCAAAC
GAAAGACTTCAGAGATAGGTGATGAGTTGGGGGAGAGAGGTGAACAGTGGACGGAAGTGC
TTTCTTGGGAGCCCAGAGTTTTCATTTATCATAACTTCCTGTCCAAGAAAGAATGTGAAC
ACTTAATAAGTCTTGCCAAACCTTACATGGCCAAGTCAACGGTTGTTGATAGTGTTACTG
GTGAGAGTAAAGATAGCAGGGTGCGTACTAGCTCTGGAACATTTCTCAGGAGAGGACAAG
ATATAATCATCAGCAACATAGAGAAAAGAATAGCAGACTTCACTTTCATTCCTGTAGAGC
ATGGAGAAGGACTTCAAATTCTTCACTATGAAGTAGGACAGAAATACGAGCCTCACTACG
ACTACTTTCTCGATGAGTTTAACACTAAGAATGGAGGCCAACGGATAGCTACTCTTCTTA
TGTATCTGTCAGATGTTGAAGAAGGGGGTGAAACAGTATTTCCTGATGCCAAGACAAATT
TTAGTTCTGTGCCATGGTGGAATGAGTTATCTGAATGTGGTAAACAGGGCCTCTCCGTGA
AACCGAAAATGGGTGATGCACTTCTTTTCTGGAGCATGAGGCCTGATACCACACTAGATC
CTTCAAGTTTGCACGGTGG
>comp170_c1_seq1 len=336 path=[837:0-335]
TCCTTCAAGTTTGCACGGTGGTTGCCCTGTTATTGAAGGGAACAAGTGGTCATCTACTAA
GTGGATGCATGTTGATGAATACCAGATCTAAGCTAGTGTTACTAAAAGATATGAAGAGGA
GATATGTCATGTGGGTATCTTATAAAAGACCTGCTGCCATGTAACCCTTTTATGACTCAG
GTGATGGTTTTTTTTGTTCTTTCTTTTTTCTTACCATAGCATTTGGGTTGGAGTTGATTG
TCCTCCCACCGTTTTGAAAAAGAACAAAATATAATGTACTTAGTCATAGGGGAGATTATG
TAGGAGAATAGAGATGGGAGCAAACTGTAAACTAGC
>comp171_c0_seq1 len=1059 path=[1:0-1058]
AACCAAGCTCGGTGAAAGTGGTGTGGAAGTCAATTTATATATCAATCCAAATATTGGTCT
TGGATCATCAGAGTCACAGAATTTTGAGAAGTTGCTTCCTTCTACTAAAGCTAAGGGGGA
TAAACTTTCCAGAAACTCAAAATCTAGTGAAGCGAGCAAGTGCAGGTCAGAAGTCCCTAA
TTTAGGAAGAAGCTGGTGGGGAGATGCTTGTCGACAGAAGTCGGTTAGTAAGAGCCAAGT
CAAGGAAAAGGGTGTTTGTGATCAGGTTGTTCATGAAGTCGAAAGTCATCAAGAAACATG
TACAGGGATGTATGCGGTAGATGATAATGGAGAAACCAATACTGGTGATGAACCTATGCC
TGACAAGAAATGTAACTTGGACATGGTTTCAAATGTAGTGGAGCAGTGTTTATCACCACA
CAATGCTTGGGTGTGTTGTGATGAATGCCATAAATGGCGGCGTATACCAGCTACACTTGC
AGATTCCATCAGCGAAACAAATTGCAAATGGACATGTGAGGAGAACATGGATCTAGTTTT
TGCTGACTGCTCAATCCCACAAGAGATGTCAAATGCGGAGATTAATGCAGAGCTAGGCAT
ATCAGATGCCTCTGGCGAGGAAGACGCAAATGATGACCATTTAAAGTCTAAGAGATTGGA
AAGAAAGCGTTCTACAGTTGCCCAGCCGTCATCTTGGATCCTGATCAAATCTAATATGTA
TCTGTACCGAAAGCGTAAAAATCAAACTATCGATGAGGTAATGGTCTGTACCTGCAAGCC
AGGTCGAGATGGCCGTTTGGGATGTGGAGATGAATGTCTGAATCGAATGCTTAACATTGA
ATGTGTTCGAGGATACTGCCCTTGTGGGGACCGTTGTACAAATCAACAGTTCCAGAAACG
CAAGTATGCCAAGTTGAAGTGGTTCAGATGTGGGAAGAAGGGTTATGGTCTGCAGTTGGT
CGAAAATATTTCTAAAGGGCAATTTCTCATTGAATATGTTGGAGAGGTGCTTGATTTGCA
CGCTTATGAGGGACGACAAAAAGAGTATGCTTCCAGGGG
>comp171_c1_seq1 len=261 path=[1037:0-260]
ATTTGGTTGCTTCTGGCAATGTTACAGGATCCAAATTGTCCCGAATGAGTAGTAAGAAAG
GAAGGAAGAAAGAGAAAGTCCCATGGTCTGGGAACTGTATTGTGGATCCATTGACTGGGC
TGGCAAGCACCAGCAAACCCAGACTATTAGAAAAATGCGGAAGCAGACAGAAAACAAGAG
ATGGCTTTTACTCTGATGAGACTCTTACTTCCTCGACTAGCGGATTTGCTTCAAGCAACA
CATTAAGCAGTAAGGAGTTGT
>comp172_c0_seq1 len=308 path=[356:0-22 93:23-24 66:25-29 98:30-307]
GCTACCGAACCCCCTCTCTCGCCCTGAACCGCTACCGAACCCCCTCTCTCACCTTGAATC
ACTATTGAACCCCATGCTATTGAACTACTCTATTGAACCAAACCCGTTGTCGCCCCTAAT
CCAAACCCAACCCTATCATTGCCTATAGTATAACCCAACAACACAGACCACAACATGTGT
CTAGCCACCCTATCGCTCTCGCCTAACCTAACCCCAACAACCATACCGTCCACCTTTATT
TCGCCTCAACCAACAAACACACTAATCAACCAGTTTCGCCCCAACCCAATGCACACTCTA
CCAACCCT
>comp172_c0_seq2 len=347 path=[356:0-22 25:23-63 66:64-68 98:69-346]
GCTACCGAACCCCCTCTCTCGCCTCTCTCGCCCCGTACCACTACCAAACCACCACTCTCG
CCCCGAACCGCTACCGAACCCCCTCTCTCACCTTGAATCACTATTGAACCCCATGCTATT
GAACTACTCTATTGAACCAAACCCGTTGTCGCCCCTAATCCAAACCCAACCCTATCATTG
CCTATAGTATAACCCAACAACACAGACCACAACATGTGTCTAGCCACCCTATCGCTCTCG
CCTAACCTAACCCCAACAACCATACCGTCCACCTTTATTTCGCCTCAACCAACAAACACA
CTAATCAACCAGTTTCGCCCCAACCCAATGCACACTCTACCAACCCT
>comp175_c0_seq1 len=250 path=[1:0-83 85:84-249]
GTGTAGAAGAATGTTGTATATTAAATGAGGGTAATATTGTTGAACAGGTGAAGGGGGTTG
CTGATCTTGCTCAAAGATGCTTGATGCGAGAAGTGAAAGAGAGGCCAACAATGAGGGAAG
TAGCAATGCAACTGGAGGAATTGAGAACGAAAAGATGCCCGATGTCAAATGGAAACGAGG
GACCAACTATGAGGGAAGTTGAAATGCAACTTAATGGATTGGTATGGATGATAACTAATC
CTGGTTATAC
>comp176_c0_seq1 len=293 path=[1:0-292]
CCTGATTTTGATCTTAGTCGTATGAAGTTGTTTGACAGTGATTATTACAGACAACCCGTA
TCTGTGAAGGTTGAGATTCTGCGGTGTCTCTGTGATGATGTGATTGAAGTGGAAGCCATC
AGGTCAGAGATCAATAGAAGAGCTTTGGCAGCTTTGCCCGATAAGGATTTTGAACGGAGT
GCGAATATTGAGATGTGCAAGAAAAGGAGGACTGTGATGGATGTTTCTGGTGGTTCTTGC
TTGACTGAGGAGGTTCTTGATGAAACTACGGACGGGAATAGTGATGAATGCTG
>comp176_c1_seq1 len=277 path=[271:0-276]
GACGGGAATAGTGATGAATGCTGTCTTTGTAAGATGGACGGAAGCTTAATTTGCTGCGAT
GGTTGCCCTGCTGCCTATCATTCAAGGTGTGTGGGAGTGTCTAATGATCTCTTGCCAGAG
GGTGATTGGTACTGCCCTGAGTGTACCATTGACAAACATAAGCCCGGGATAAAACCACAA
AAATCAGTTCGAGGAGCAGAGCTACTAGGTCATGATCCACAAGGTCGACTATATTTTAGC
AGTTGCGGTTACCTATTGGTGTCAGATGCATGTGACT
>comp177_c0_seq1 len=265 path=[1:0-53 55:54-77 79:78-264]
TCTCTTTGACGCTTGTAGAGGGGAAGCATCTCACTCACGATTGAGGAGCTTAGAGCCGTC
ATTTTAGAGTTCAATTATCGATCAAAATGGGAGGAGAGACAACCAAAAGTGGTGGGTCTC
ATTCACGACTGAGCCACTGAGGAGATTCTCATTCACGGTTGAGGAGATTTTCACCATCAA
TCTATATAATCTATAGCAGTTTTTTTTCGTCAATTCATGTAACCCAGACATTTTTCTGAA
TCTTGAAACCTACGTCAATGAACAG
>comp177_c0_seq2 len=232 path=[55:0-23 309:24-231]
GCCGTCATTTTAGAGTTCAATTATTGATTAAAATGGGAGGAGAGACAAACAGAAGTAGTG
GGTCTCATTCACGACTGAGCTGCTGAGGAGATTCTCATTCACGATTGAGGAGATTTTCAC
CATCAATGTAACATGTAGCAGTTTTTTGCCGTCAATTCATGTAACCCAGACAGATTTATT
GCAGCTATCTTGGTGATAGAGTTTTCATGTGGCTTGGGGGTCATAGAGAGAG
>comp179_c0_seq1 len=398 path=[1:0-136 373:137-161 138:162-397]
ACTTACTGTATTCTTGTGGTGCAGCACTGGGAGCGTGTCATCTCTATCGGGCAACATATA
GATGGGGGGTTTAACAATCAACAAGCATCAATGTTCCATCTTAACAATGTTGATTCTTCT
AGATGGCTTTATCAATCTGTACGTCAATGGTCTCGGTGAAGATCTTACTCCAAGAATGGC
TATCCATGGTACCATGCAAAGTTTGTAAAGTCAAGTTGGCACTCGTTGTCTGGACTATGC
CTGTAACTTATCAGCCTTTCTTCTTGCAGCTGGAGTAAAGACTGAAGGAAGGCTTCATCA
AATGATGTTTGTTGGTCACAGTAATGACAGGAAGCCTATTTTGCAGCTAAAAGTTGATTC
ACCTATACTGATTATTCAGAGTTGGGCAGAGAGGTGAC
>comp179_c0_seq2 len=373 path=[1:0-136 138:137-372]
ACTTACTGTATTCTTGTGGTGCAGCACTGGGAGCGTGTCATCTCTATCGGGCAACATATA
GATGGGGGGTTTAACAATCAACAAGCATCAATGTTCCATCTTAACAATGTTGATTCTTCT
AGATGGCTTTATCAATCTCTTACTCCAAGAATGGCTATCCATGGTACCATGCAAAGTTTG
TAAAGTCAAGTTGGCACTCGTTGTCTGGACTATGCCTGTAACTTATCAGCCTTTCTTCTT
GCAGCTGGAGTAAAGACTGAAGGAAGGCTTCATCAAATGATGTTTGTTGGTCACAGTAAT
GACAGGAAGCCTATTTTGCAGCTAAAAGTTGATTCACCTATACTGATTATTCAGAGTTGG
GCAGAGAGGTGAC
>comp180_c0_seq1 len=328 path=[1:0-327]
ATCACAACACCGAGTGACCATGGAAGATATCGATCAAAAATATTCAGTCCCCAGACATCG
ATCAGAATTCTGCCCAAGATCACCCTTTCCCTTATCATTTCCAATGATGATCATCCATCA
TGCCTATCAAAGATCCTTCACAGATCAGAACTCTGAAATCAAATCAGACCCGCAAATCTT
TCTCTTTCGATCGAAACTTTTCTATTCCAGATTAACCGAGAAAATTTTACCCCAATGGAT
TACCTCATCGACCCATCACCGACATCGAATCCGGGAGAACCCTTAATGGATATTGCTGAA
ACGGATGTGATTAAGGGTGAGGTGAAGG
>comp180_c1_seq1 len=356 path=[306:0-355]
TGATTAAGGGTGAGGTGAAGGAGAAAGTGATGAAGATTCTTTGGTGGTCCTCCCTATTCT
GTTTGTTCGGGTCTCTCGTCTGATTGATGCCTCGGGAAGACTTGTTGATGCCATCTCGTC
ATAGATTTTTCTCTTTCACGTTATCTTGAGGATCGCTTCTCTCGTGGCAATTTTTTTATT
TTGTTGCGTCGCCGATCCAGTTCCATTTGTTGGCTTTGGCGAATCAGTGGTTTTGCTCGC
TTCTTGTTGGTTGTTTGTTATGGTTGCTTGAATTGCTCTTGCCATCCCTTTAACTGGACT
GGCTGCTATCTAGCCATTCTTTTATCATAGGTTGGCGGCATGTTCCAATTCTTGGC
>comp181_c0_seq1 len=393 path=[1:0-392]
GGGAGACACTTCCTCTTTCTTATTCTCAGTCTTCATAAAAATCATAATTGTACTCATTTC
TTGGCGATCATCGAAGCTCCCAGAATCACTTCGTGACCTTCGTCCACCAAAATTTTGGTT
GTGGCAACTCGCCTGCAGACGTCGATTTCGAAACGGATATCAGTCAGTAAGCTAAAGAAG
AAGAAGAAGAATCACAGGAAAACCCAGTCAATTTATGGTGGCGCATCTTTTTTATTTTTT
TATTTTATTTTAAAAAAAAGTCTGTTTGAGATGGCATTGTTGTTAATGAAGAATATCATC
AGGGGCATTCTAGTAGAACTGAAAGATGCCAACTTTATCACCATATCGTTGAGCCGTCAC
CATTATTAGCTCCATTGTAAAGGACTTTCCAAC
>comp181_c1_seq1 len=235 path=[371:0-234]
AGATACCATAACTTCCAACAGTTCGATCAGTGATGGGAGAGAGGAAACTCTTGTTTCGAT
CCGAGAAAGATTCCAACTGGGTTTTTTTACTCCTAATGGAAGCTCCAGTTTCTCAAGATA
TGTGGGGATATGGTATTTCAACTCCAACCCTCGGACAGTTGTATGGGTAGCAAATAGGGA
CGCTCCACTTTCTGATCGTAGTGGAGTTTTTACCATTAAAGAAGGCAACCTTGAG
>comp182_c0_seq1 len=1059 path=[1:0-1058]
TAAGAATACAAAAGAGTCCGGTCCGGATATTAATCCAATTCAATTTATCTCATTATTCTT
TGTACTACAATACTTCATTCAGTAGATTTGGATTTATTTAGTTCAAGTTCAGTTTTAATT
TAATTCTATAAAAAGAAATTTCAATAAAAAAAAATTAAGGAGTCTTTATGTCGCGTTACC
GAGGGCCTCGTTTCAAAAAAATACGCCGCCTGGGGGCTTTGCCGGGACTAACTAGTAAAA
GGCCTAGAGCCACAGGCGATCTTAGAAACCAATTGCGTTCTGGTAAAAGATCTCAATATC
GTATTCGTCTAGAAGAAAAACAAAAATTGCGTTTTCATTATGGTCTTACAGAACGACAAT
TACTTAAATATGTTCGTATCGCCGGAAAGGCCAAAGGTTCAACCGGTCAGGTTTTACTAC
AATTAATTGAAATGCGTTTGGATAATATCCTTTTTCGGTTAGGTATGGCTTCCACTATTC
CCGGAGCCCGTCAATTAGTTAACCATAGACATATTTTAGTTAATGGTCGTATAGTAGATA
TACCAAGTTATCGCTGCAAACCCCAAGATATTATTACAGCGAAGGATGAAAAAAAATCCA
GAGCTCTAATTCAAAATTATCTTGACTTATCCCCTCACGAGGAATTACCAAAGCATTTGA
CTCTTCAACCATTCGAATATAAAGGATTAGTCAATCAAATAATAGATAGTAAATGGGTTA
GTTTGAAAATAAATGAATTACTAGTCGTAGAATATTATTCCCGTCAGACTTAAACCTAAC
GAAAATAACAAGGGTTCGGGCTGTTTTGCTGCCCCTTTTCGCCGAAGTAATAGATCGACA
GTTAGATTTGAATCGCCCTTTCGGGTATTTTCCATACCACAGCAATAGTAATTAGGAATA
GAAAATTCCTATCAAATCCTATCAAAGAAGGGTCGAACTTCTAATTCTAACTAACTGTTG
GAATAATGGTAATGGTATCCATTATTATTTGATTTGATCCATTGTGGTCAGTAAGATTTG
TAAATTGTGAAGATACGGAAAGAGAGGGATTCGAACCCT
>comp182_c1_seq1 len=385 path=[1037:0-384]
AGAGAGGGATTCGAACCCTCGGTAAACAAAAGCCTACATAGCAGTTCCAATGCTACGCCT
TGAACCACTCGGCCATCTCTCCCACATAATGATTATGACCCAGAACAGAACCCGAGTGAA
TAGTGAATCATTCATATTAGATTATTGGGTAGGTGCAACCAATCAATTCTAACTATAAAA
AAATAGAAAACTTATCATTAAAGAAAGGCCTTTCCTCCCCGGCTCAGGAGATAAAGACCC
TTTTTTTTATTGTTCTATAAAAATAGCTATTCATATTTGTTTTGTGAAGACGACGCTTCT
GTCTTTTTCGAATATTTTACCGGATTAAATCGCCGATTCCACAAGAATTAGAAAACCCCT
TTCCCGTTTTAGATTTCTCAACAAC
>comp184_c0_seq1 len=664 path=[1:0-663]
TGATGATGAGGGTGTGGGCATGGATATCCAAGCTCTTCTCTCTGAATTTGGAGATTTTGG
TGATTTCTTTGAAAATGATGCTTTGCCTTTTGGAGAGCCACCAGGAACTGCAGAGTCCCA
GGCTCTTGTGTTTTCTGCACCAGATTGTGGAGATGTAGGTAGCAGTCCTTGTACGGCAAT
GGATGTTTCAGATCAGATGCTTTTGCCTGTAGGTTTTCCATCTTTTGAGAGCTTTAATCC
TCTGCCTCCTGCATCCACGGAGGAGTGTCTTGGCAAAAATCAAGAAGTTACAAATAATAC
CCTCTCTTCAGGTCCAGTGTTCTGTAATCCAGTGTCCTCTACAGGTGAGTTTGACCATTT
AGTTAAAGCTGAAGCACTGATGACATTTGCTCCAGAATATGGAGCAGTTCATACTCCCAC
AAGTGAGTTGTCCTCATCGACTTTCACAAGCCCATATCTTCCGAAATCTCGAAAAGTGGA
GAGCTCAGATTCAAGCCCCAGCAGTTATGTATATGGCGCTACACCACCCCCTTCTTGTTT
TAATGGATTAAATGAGAAGCCTGGCATGCCTGTAAAATCGAAAGCATGTCCTGGACGTGA
CGCGAATTCTGTTCTTCATTCGAAGAAATATTACACCCATGTGGAGAGTGGGAAAGGACA
ACAT
>comp184_c1_seq1 len=201 path=[642:0-200]
TGATCGTCTCAAACTGGGTTCTAAGCGTCCGCGAACAGGGATGGGGGATTCATTTGGTCA
AGTGGGTACAGGAATGAATGCTCATGTGCGAGACACATTTAAGTCTGATTTTGGATCTGT
TGAAGTTAATAATTCAGCCATTACAGGAGGTGCAAATGAGCAGATTGGATCTCATTGGGA
TTGGGATGATGATGATGAGGG
>comp186_c0_seq1 len=547 path=[1:0-546]
CGGTGAACCAATAAGGGACTATTTAAGAGGAAGGAAAGACACCATAAAATGCATTGTGAC
CATGCTTACAGATGGGACAGGAAATCCAAACGGATCTGGTAATACTGGGGATAGTCTTCT
TGAAGAATTAAATAGAGATGAAGAAAATGAGGAGAGTGCTAGAGTTGATGATGATATTAA
CACTGATGACAGGCAAGCATGGATCAATGCTGAGCGGTGGGAGCCTGACCCTGTAGAGGC
TGACCCTTTGAAGGGTAGTAGGGATCGAAGGAAGGTTGACATACTTGGGATGATTGTTGG
CGTAATTGGTTCAAAGGATCAGCTAGTTAACGAATATCGAGTTATGCTGGCTGAAAAGCT
TCTCAACAAATCTGATTATGACATTGACTCAGAGATACGTACTTTAGAACTCCTCAAGAT
ACATTTTGGTGAGAGCAGTATGCAGAAGTGTGAAATTATGCTCAATGATCTAATCGATTC
CAAGAGGACAAACTCCAATATAAAAGCAACTATAAATCGGTCATCGCAAATAGGTGCTGA
GCTGGGG
>comp186_c1_seq1 len=255 path=[525:0-254]
AGCTGGGGAAGGTAGATGTATCACTGGATATACTTGATGCTACAATCATATCTTCAAATT
TCTGGCCGCCAATTCAGGATGAGGCATTTAACATACCTGTCCCTGTGGACAACCTGCTTT
CTGATTATGCTAAGAGGTTTAATGAAATCAAGACCCCTCGTAAGCTTTTATGGAAGAAAA
ATCTTGGTACTGTCAAGATGGAGTTGCAATTTGAAGATAGAGCAGTGCAGTTCACAGTGG
CTCCTATTCAAGCAG
>comp188_c0_seq1 len=833 path=[1:0-832]
CTTTTGTATAATTGCTAGCTGAATGTTCCAGAAACTTCAGATATAACTTGATATGTACTA
AGAATTGGGATAAAATGGGGTGTTTAAGTCTGCAGTCTGGAATTAATGCATTTGATGGGG
TACCCAAAGACCGTTCTGTTATGCCTTCCACCGATGCCTTAGCTTGTATGGTCAGTTCAG
AAATAGGTGCCGTTTTGGCTGTGATGAGAAGGAATGTACGATGGGGTGTTCGTTATATGG
CTGATGATGACCAGCTAGAGCATTCTCTCATCCAGTCTTTGAAGGAATTAAGAAAACAGA
TATTTTCATGGAAAGATCAGTGGCATACTGTAAACCCAGCTGTATACCTCCAGCCGTTTT
TGGATGTGATCCAGTCTGATGAAACTGGTGCGCCGATCACTGGTGTTGCTTTATCATCTG
TTTACAAATTCTTAACCCTTGACATGCTTGATCTAAGTACTGTTAATGTTGAAGATGCCA
TGCATTTGATAGTTGATGCTGTGACGAGTTGTCGCTTTGAGGTGACCGATCCTGCCTCTG
AAGAGGTGGTACTGATGAAAATACTTCAGGTTCTTTTGGCTTGCATGAAGTGTAAGGCAT
CAATTAAGTTGAGTAACCAGCACGTATGCAACATAGTAAATAAGTGCTTTCTAGTAGTTC
ATCAAGCAAGCTCTAAAGGCGAGTTGCTGCAGCGGATAGCAAGGCATGCAATGCATGAAT
TGGTTAGGTGTATTTTCTTACACCTACCTTATACTGATAGCACAGGACATGCAATGGCTA
GTGGAGGCAGCTCACATGTCAATAAAGAGGGTGATTCATTTGAAGTGTTGGAG
>comp188_c1_seq1 len=289 path=[811:0-288]
CAGTCATCCACTGGATTTGATTCAAATGCTTCGACAGTTAACATATCAGGCAAACTGGAA
GAAAATAAAATCGATATCAGTAATTCGATGGAGACTGCTCAGATTGGCAACCGTCTTATG
ATGGAGCCCTACGGGGTCCCATGCATGGTCGAAATATTTCACTTCCTATGTTCTCTATTG
AATGCCATTGAGCGCATCGAGATTGGTCCTAGATCTAATCCAATTGCATATGATGAAGAT
GTTCCCTTATTTGCATTAGGTTTAATTAATTCAGCCATTGAATTGGGCG
>comp190_c0_seq1 len=388 path=[1:0-238 240:239-243 245:244-387]
AGACCATGTACCATTCAGGAACTCAAAGCTCACATATCTTCTCCAGCCTTGTCTAGGTGG
AGACTCCAAGACTTTGATGTTCGTAAATATCTCGCCCGATTCTACTTCGGTGGGTGAGTC
ATTGTGCTCCCTTCGTTTTGCGGCCAGGGTTAATGCTTGTGAAATTGGGATTCCACGGCG
TCAGGCCAATATGCGATCTTCGGATTCTCGGTTGAGCTATGGCTGATGTTTGATTTGAAC
GTACGTACGTGGTGGTTCGGTTTATTTATTGAGATAATCGAGTTATCTGTATTTTGTGTG
ATAAGTATTTAAAAGTGGAGAAATGAAAAAGAGCAATATTCTAACATAGGAGATGGTCTT
CTAATTTGTATAGTAGAAGATATGCTGG
>comp191_c0_seq1 len=254 path=[1:0-253]
CATATGTGGAAAAGATCTACGAAATGATTAGAGATAATTTAAAAAAGGAGATTTCTCCAT
TTCTTGGATTGTGTATTCAGGCACCAAGAACATCCAGAGCAAGTTTAGTTAAAGGATCAT
CACGTTCAGTTGCAAACACTGCAGCCCAGCAAGCTTTGATTGCCCACTGGCAAGGGATTG
TGAAGAGCCTTGGGAATTTCTTGAACACTTTGAAAGAAAATCACGTACCCCCATTTTTAG
TTCGCAAGGTGTTC
>comp192_c0_seq1 len=265 path=[1:0-264]
CATTCACTGGCATGGAGTGAAACAGCCAGGGAATCCATGGACAGATGGTCCAGAATACAT
CACGCAATGTCCGATTAAAACAGGAGGAAAATTCATTCAAAAGGTCATATTTTCAGACGA
GGAAGGGACTATATGGTGGCATGCTCACAGTGACTGGTCAAGAGCCACCGTCCACGGACT
AATCGTCATCTACCCAAAGGAAGGAACTTCTTATCCTTTTCCCAAGCCTCATGCAGAGGT
TCCCATCATATTAGGAGAGTGGTGG
>comp192_c1_seq1 len=252 path=[243:0-251]
AGAAAGAAGATTCACGTGTTACAAATCTTAGGGTTTCTTCTGTTTAATGGCCTAGTCCTG
GGCCAAGCTTGGATACATCATCGTTTTGTGGTGAAAGAGGCTCAATACAAGAGAATGTGC
AGCAAGAAGAAAATTTTGACTGTAAATGGACAATTTCCAGGACCAACGTTATATGTTCAC
AGAGGAGATACAATCAATGTCGAGGTTTACAACAAGGGGAAACATAACATTACCATTCAC
TGGCATGGAGTG
>comp194_c0_seq1 len=512 path=[1:0-511]
TTGTAGTGTTTGGGATCCAAATACTGTTGGCATGGATCATGTCAGGGTTCATCCCAAGTT
TCTACATTCCAATGCAACCAGTCATAAATGGGCTCTTGGTGCTTTTGCGGAACTTTTGGA
CAATGCGTTGGATGAGGTCTGCTATGGGGCTACTTATGTTAATATTGATATGGTTGAAAA
TAAGAAAGATATGAGCAAAATGTTGCTTATTGAAGATAATGGTGGCGGTATGGATCCGGA
TAAAATGCGACAATGCATGTCCCTTGGATATTCTGCAAAGAGCAAGATAGCAAACACTAT
AGGACAATATGGAAACGGTTTTAAGACTAGTACCATGAGACTTGGAGCAGATGTTATTGT
GTTCTCACGCTGTCGCGGGAAAGAAGGAAAAAGCCCTACTCAAAGCATTGGCTTGCTGTC
CTACACATTTCTGAAGAGCACGGGGAAGGAAGATATTGTGGTTCCCATGCTTGATTATCA
TATAAGAGAACGGGAATGGCACAAGATGGTAC
>comp194_c1_seq1 len=314 path=[490:0-313]
CGGGAATGGCACAAGATGGTACGTTCCTCTCCTGTTGATTGGAATAAGAATGTTGAAACA
ATAGTGCAGTGGTCTCCATTTTCAAGTGAAGCAGATCTTCTTAGACAGTTCAATATGATG
AAAGATCAAGGTACACGTATAATCATATACAACCTTTGGGAGGACGACCAGGGACTGTTG
GAGCTTGATTTTGACAGTGATAAACATGATATTCAAATTAGAGGTGTCAATCGAGAAGAC
AAGAATATAGAAATGGCAAAACAATACCCTAACTCTAAGCACTTTTTAACTTATCGGCAT
TCATTGAGGAGTTA
>comp196_c0_seq1 len=397 path=[1:0-396]
TATCTTCTCATTTATCCTCTTTCTGTGCAAAAACCCTAACTAAGCTTCCTCCGATCTCCA
TCTCTAAACAATGCTTCCTCACTCATACACCACCGATTCCCAATCCAAATCCCAAGACCT
CGCCTCCATCATCATCGCTGCCTCATCTCCGCCGCAGATCTCTTCCGCGTGCACCTCCAT
CTCATCCTTTTTGCACCACCTCTTACCCGACCAATCTCGCTGGTTTTTCTCCCTCACCTT
CCCCACCCTAATATGCAAGCTCTTTGGCTTTGACGACTCCGCCCCATCTTTATCTTCTAC
GCCGAAACCCCTCCCACCCAACGGCTGGATTGACACCGTCTTGGCATCTAACGATTCCGA
TCTCGCTGGTAAGGTCTTCGAACTCCTCTCCCCAAAT
>comp199_c0_seq1 len=561 path=[479:0-81 23:82-560]
TGATATAAAGAATTACTGGAACACCCACTTGAAGAAGAAGCTCAAGAAATTTCAAACTCC
TTTTAGCTCCCACAATATGACATCAGATTCAGCTCCTTCTGAGCATTTTGAATCCAGGGC
ATCATTAGATGTCAGTAGCCATTCCCCAACTAATCACAGGCCAAACCAGACCTCCACATA
TGCCTCAAGCACAGAAAATATTTCAAGGCTCCTAGAAGGCTGGATGAGGTCTTCCCCAAA
GACTCCTGACGCCAGAAAAACCGCGACAACTGGCTTCGAAAGCAACTACATTGGCAATTC
CGCGGCCGCAGCCACCACGAGCTCCTTCAACTACTACCCACCTAAACATGATCAAGATGG
TGGAGGAGATCAACTAATGTCTCATGAAGAATTCGAATCGATTTTGTCGTTTGAGAATCT
GAATAATATTGGTTGGGGAAAGTCGTCATCTTCGTGTGATTCTTCCACCCTTAATCAACA
AACTGCTGCAAATGAAGACAAGTTCAATTCTATCATGCCAGATAAGAAGCAGCAAAGATC
AGAAAGCAATGTTCCTTTGGC
>comp201_c0_seq1 len=292 path=[1:0-291]
AACAGTTGTTCTTGTTTTCCAACCCGCTGAGGAAGGAGGTGGAGGAGCAAAGGTAATATT
GGAAGCTGGAGTCCTGGAGAATGTTGATGCCATCTTTGGGATGCATGTCTATCCTGATAC
ACCTATTGGCACTGTATCCACCAGGCCCGGCCCTCTTTGTGCTGGGAGCGGTTTCTTCGA
GGTGAAAATAAGTGGAAAGGGGGGTCATGCAGCTCTTCCCCATCAGACAATAGACCCAAT
CTTGGCAGCTTCCAATGTGATTGTTAGTTTGCAACATCTTGTTTCACGTGAA
>comp201_c1_seq1 len=290 path=[270:0-289]
GCAACATCTTGTTTCACGTGAAGCTGATCCCTTGGATTCACAGGTAGTGACGGTTGGAAA
AATTCAAGGCGGTGCTGCCTTCAACGTTATTCCAGATTCTGTTACTATTGCTGGCACATT
CAGAACATTGTCAAAAGAAAGCTTTGTACGACTTAAACAACGAATTGAAGAGGTTATCGT
GCGTCAAGCTAGCGTACATAGGTGCAACGCCACTGTCAACTTCCATGTAAATAACATGTT
ATTAATCCCAGTGGTTATAAATAACCAAGACTTGCACAAGCATTTCCAAA
>comp202_c0_seq1 len=731 path=[1:0-730]
AGGGTAATATCCCTGAAGTTTTAGGAGACTTCAAAGCCCTTTATGTCCTCAATCTATCAG
ATAATGCTCTCACAGGTGGAATCCCATCAGTTCTAGGCAAATTAAAACAGCTAGAGTCAT
TAGACATGTCACGGAACAACCTCACTGGTGCAATTCCTGAGCAGCTTGCAAGCCTAAATT
TCCTTTCATTCCTGAACCTCTCATATAATCAACTGGTAGGAGTGATCCCCACAAGCACTC
AACTTCAGTCATTTTCAGAAGCTTCCTTCACAGGCAACATAGGTCTGTGCGGTAGCCCTT
TGAATGTAAAATGCAAAAGTATTGGCGGGGAACCACCAACAATGCCACGTCCTGAAGATG
CAGCTCCCAGTCCCGGGACTGAGTTTGATTGGCAATTCATAATTAGTGGATTGGGATTTG
GGGTAGGAGCAGCAATAGTTGTTGGGCCCCTTATGTTCTCAAGGAGGGGAAGGGTATGGC
ATGACGAGTGCACAGATAAACTTCTTTTGATGATTCTTCCAGCAATGGGGTTGATTTACA
AAGGCTGCAATGATGGGAAGGTGGATGCAGAAGAAACTGTTGAAGAAGAAGATGACACGG
AAGACTATGAAGATGAAGATGAAATGGATAGTGAAGAATTTCATGGGCGATTTTGTGTGT
ATTGTTCCAAACTTGATATCAGTAGAAAGAGGGCCATTCATAACCCAAATTGTACTTGCC
ATCACTCACCC
>comp202_c1_seq1 len=451 path=[709:0-450]
CAACAGGAATTTGTTGACAGGGAAACTTCCAGAATCGTTGGCCAGTTGCAGAGAATTGGA
GGTGTTAGACCTTGGCAACAATAAGATAAATGATACCTTTCCATGCTGGTTGAAGAACGC
ATCTAGTTTGCGTGTCCTTGTTTTGCGGTCCAACAACTTTCAGGGGGACATTGGATGTTC
ACAAAGTAATTCCTCCTGGGAAAAGCTTCAAATAGTCGATCTAGCCTCCAACAATTTTAG
TGGCAAACTACCGGCAAAATGCTTACTCACCTGGAATGCAATGATGGCGGGCGAAGACGA
AGCAGAATCAAAGCTTAATCACCTTCAATTTGAATTCTTAGGACTGAGTGGGCTGTACTA
TCAAGATGCGGTCGCAGTTACTAGCAAAGGTTTAGAGATGAAGCTGGTTAAGATACTAAC
TCTCTTCACCTCCATTGACTTCTCATGCAAC
>comp203_c0_seq1 len=717 path=[1:0-716]
TGTTCAACAAATTTGGTGTCGCCTTTCTATGCCAAACGCACAAGCCAACATGGCACACTT
GCTATATATTCACACCAAAGAGATATATTCTGACTAATTCTGAAACACCTGTAAGGTGTA
GGTCGATGAATGAGAAGCAGCACCATTTTTATCCCTGACCATACTCACCTCATTATCCTC
TTGATTCGTTCTACTTGTCAAGTAGATCTCGAGGCAGAGATGCCCATTCTTGAACCTCCA
TCACTCGACCTTCATCTATTCGTCGATCGGTGGCTGATTCAACCCGCGACCTTTGCCTAA
TTTTTGTTCATGTTATGCAACGCCAAGTGTTTGCAGCGCACGGAGATACGTCCACCATCA
TGCCGAATTGACCAAATACCAAAGAGCTATGGGCGGGGAACTCCGTCATCAAACCTGTAC
TGGGTCACCGACTAAGGCCATCGTCTGGAAGTGACTCGATTGGGGCCAAGATTCATTCTT
CATCTTCGGTAATCTTTGCATTCGACCTCAATCCTAGTCATGGGATTTTACAATTGAGGG
TTGAGCGAGTATGAACTAGCAAGAGGGTAGGTTATTGCACTTCGTGTTTCTTGAGAATGA
TTTCACCCGATGTCCAACGCTCCATCAGGTTATTCTTGATTCGATCATGCTGAGATCTCC
CCTCACCATCTCAAAATACTACTTGACGGTCAACCGCCTCTCCCTCTCTCTCTCTCT
>comp203_c1_seq1 len=446 path=[695:0-445]
CTCTCTCTCTCTCTCTCTCTTTACAAGATCTGCTCGAACATTAACTTAAGATTAGTCTCG
CCATCGATTTCTAGTTAACATCGTAGTAGCACCTCAAGGTTGTGGCAGTTTACTGAGAAA
TCAACAGAAAGGTGCCAAATTGAAGTTCTATTCTGAAAGAGTGTGGGCCGTCGATGCAGA
TGCAATTTTGATCAAGGTCGTTTATGAGATCTAATCTGGGAAACCCGACCTCCAATGAGG
ACATCATCAAGTCAAGATGCTTTCCTATCGCCACCATATTCACGAGCATATCCACAGGTA
ATGCATTGATAACTGACCATTGTGATTACAGAGGCGAGAACGTTCCTGATCCTTTCCAGC
GAATCCATGGGGATGATGTCAAGAGGGTTCATGTCCATGAGCCAACCATCGTCAATATGA
CTTCGTGATCAAGCACACCTCTCTGA
>comp204_c0_seq1 len=509 path=[1:0-508]
GCCGGCCAATTACACTGATTTTACAGATAGAAAACCACCTATAAAGTTGCCTTTGATACA
TAAAGTGATCTTCTACCTATCCCCATTTTTCTGTTTCACGACCATGGGTTTATTTTAGGG
GAGTATTGTTTTGTGTTCTCGTTGTTCAATGGCGGGTTCATCGATAATGGAGTCACTCTT
CCAACGCACCCTTGACGATGTAATCAAAGGCCTCCGGCTCCAACTTGTCGGCGAATCCAC
CTTCATTTCGAAGGTTATGGAAGAGATCCGGCGTGAGATCAAATCCACAGACCCGGACAC
GAAAGCCACAGCTCTCCAAAAGCTGACATATCTAAACTCTGTTCACGGCCTTGACATGTC
GTGGGCCGCCTTCCACGTCGTCGAGGTCATCGGATCTTCACGCTTCGCACACAAGAAGAT
CGGCTACCTCGCCGCATCACAGTCGTTCCACGAAGGCACCGACGTGATCCTCCTCATCAC
GAACCAACTTCGAAAGGACCTTACGAGCA
>comp204_c1_seq1 len=318 path=[487:0-317]
GAAAGGACCTTACGAGCACGAACGAATTCGAGGTAAGTCTCGCACTCGAATGCTTATCGA
GAATTGCTACAATTGATCTTTCTAGAGACTTGACACCCGAAATATTCACATTATTGTCGA
GTAGTAAGAGTTTAGTTAGAAAGAAAGCAACCGGTGCGATTTTAAAAGTTTTCGATAAGT
ACCCAGATGCTGTAAGAGTGTGTTTTAAGCGTTTAGTAGAGAATTTAGAGAGTTCGGATC
AGCAAACTGTGTCTGCAACTGTCGGGGTCTTTTGCGAGTTGGCTTCCAAAGATCCCATTT
CATATCTTCCTCTGGCTC
>comp205_c0_seq1 len=219 path=[1:0-76 78:77-218]
TCCCCGTCGCTGTGATACTATTGCTCAGGTTGTGGAGATGTGTTTATTAGAGCAGGATAT
TGAAAAAATCTGCACAATAATAGTTGATAATGCAAGCTCCAATAATAAAGCGGTTACAAA
TTTGGTAAAAAGGTTTCGGAAACGGAATGGGTTATTGTTGAATGGCGAGTTCTTTCATGT
GAGGTGTATTGCACATATTCTGAATATTATTGTTAACAA
>comp205_c0_seq2 len=240 path=[197:0-97 78:98-239]
CAACTTTCGTGTTCTTGCAACTCTTCATCGCGGTGATGCTGTTGCTCAGGCTGTGGAAAC
GTGTTTATTAGAGCGGGGTATTGAAAAAATCTGCACAGTAATAGTTGATAATGCAAGCTC
CAATAATAAAGCGGTTACAAATTTGGTAAAAAGGTTTCGGAAACGGAATGGGTTATTGTT
GAATGGCGAGTTCTTTCATGTGAGGTGTATTGCACATATTCTGAATATTATTGTTAACAA
>comp206_c0_seq1 len=642 path=[1:0-641]
AGGGAATCAACAATCAAAATTACTTTTTAATTCGCTTGCTTGCAGGTTCAATATTTCCTG
TTGGCTTGGCCACCAGCAGTGAATGCCAATAGAAGGAAGGGGAAAAACAGGGTAAGAAGA
GGAGAGAGAAAGGGATTTAGGCAATAGTAACCATGAATCCCAGTTCCTCTCTTTATTTCT
CATTCTTTTTCTTCTTGTACATTGCTGTAATCGTCCAAGCCCATGACTTCACTTTAGATG
AATATTGGCTGAAGCGAGCTCAAGAAGCCCAGGAACACAATTCTAAGGCCTACCATCCCA
ATCCGGAAGAGGTCACTGATCACCTCAATGGGGCAATGAAGGGGGCAGTCAATAGCACAA
GAAGAAACTTGGGAAAGAAGTACAACGGAGCATGCAGGGCAACAAACCCTATCGACCAAT
GCTGGAGATGCCAGAAAGACTGGGAAAAGAATAGGAAGAAGCTAGTAGAATGTAGTCTCG
GGTTTGGGCGAAATACCATTGGTGGAAAAAATGGGAGATTCTATGTGGTGACTGACGCTT
CCGACCACTTGACCAATCCTAAGCCTGGAACTCTACGCTATGGCGCGACCAGGAAGGAGC
CGCTTTGGATTATCTTCCAGCGTGATATGATTATCACACTAA
>comp207_c0_seq1 len=427 path=[1:0-426]
GGAATGATAACCCAATCCATTCCAGTTTACCCATTGCATCTTCTGCGCGAAATTGAGACC
AGAGTATGGCTCTTAGCAGTAGAGTCGGAAGCTCAGGTGAAGGGTGAAGGGAACTTCACT
TTAAGCAGTTCTAGGCGAGACCCCGTTATTGGGAATAGTTCCAGTGTTATTGACCGGACT
GCAAATATCATAGCGAAAATGGACAATCATATAAGTAATATGAGGAGTAGAACTACTGAG
AAAAACGATTTAAGGGAAAATAACTTGACACATCACAAGAATCCCCATATATCAGACTCT
GGCTTTTCAACCACCACAGGAGGATATACAAAGACAAAACGGAGGGCCAAGGGATTTGTG
CCTTCAAGACGGTCGTTAGTGGACACAGTTGATAAAAGCACTGACCCTGAAGATGGTTCC
AGTTCTC
>comp207_c1_seq1 len=383 path=[405:0-382]
CCTGAAGATGGTTCCAGTTCTCTCTATTGTAAAAATGATTTGCAGTTACAAGATGAAAAT
CTTAAATTAGAAGTGTGTTTTTCAAGGTGGGAGGAAAGGGTTGAACCTGCAGACCTGGAA
AGGGCTGTTCTTTCTTTGTTGGAGTTTGGACAAATAACAGCTGCCAAGCAACTCCAACAT
AAGCTGTCTCCAGAACACATACCTTCTGAATTCACCCTTGTGGAAGCTGCGTTAAAGCTT
GCAGCTATCTCAACTCCTAGTATTGAAGTTTCCACATCGATGCTTGACGTGGAATTACTA
TCTGTTATTCAGTCATCTAATATACTGCCCATCCAACATTCAGTCGACCCACTGCAGATC
TTGGAGAGTTTAGCAACCATTTT
>comp208_c0_seq1 len=474 path=[357:0-102 9:103-473]
TTCCAATTTGTTGTCAAATTCATCTTGGGAATTTCTTATCAACAGCAAATTTCACAAGAA
CTATTATAAGCTTAGCTGTATTACTGGAGATTCTCGTGGAACGTCATTTGAGTTGCAGGA
GTCAGATTCCTTCAGATCATGTACTGATGGTACACAAAGCCCACAAAAATCATTCCACTC
TGAGCTACTGATGGAGAGTTTGGATGCTCTGCATGCGGTATATGAAAGTTTGAAGCTAGA
TACTCTCCGCAAACGGGACCTTGAACTTTTGGTAGTTCTTTTGTGTGGTATTGCTAATTT
TCTTGGTGAGGAATGCTATTTGGACCACTACATTCGTGATTTTCCTGGCATTTTCAAAAA
TATTGGGACGTGCCAAATCTCATTTTCCTGTAAAACTCCTCCCAATTTATTCAGATGGCT
TGAAGACTGTTTGCAACATGGATATAGTTCTGCAAAAGTTAATGACCTTCCTCC
>comp209_c0_seq1 len=328 path=[1:0-327]
CTCTCTCTCTCTCTCTCTCTCTTACCTACAATTCGAATGCAAATTTATTTTTCGTTCTCA
CCCTCTTACCATATTTTCTCTTTTGTGCCCCCTCGTATCTACAATCGGAATTATCGTCGG
CCGATTGCCGCGGGCTCAAATACCGCAAATTAGTCTCGGAATCGAGGTTTTTCCAGGGTT
TTTGTTCGATTAACTGGGTCATTGTTCGAGCACGAGAGGTTTGTTTAGGTTTTGCGTTGT
CGCCATGGCTCCGGGGCGTAAAAAGGGGGCGCACAAAGCCAAGGCGAGTGAGTTGAGTTT
GGGCGATCTCGTTCTTGCCAAGGTCAAG
>comp209_c1_seq1 len=206 path=[306:0-205]
TCTCGTTCTTGCCAAGGTCAAGGGCTTCCCTGCCTGGCCCGCCAAGATTAGCAGACCTGA
AGATTTTCAGCGGATGCCCGATCCTAAGAAATATTTTGTTCAATTCTTTGGAACAGAAGA
AATAGCTTTTGTTGCCCCGGCGGAAATACAAGCATTTACTACTGAGGTGAAGAATAAATT
GTCAGCTCGGTGTCAAGGTAAAACAG
>comp210_c0_seq1 len=255 path=[115:0-140 101:141-254]
AGGACTTCTTTGTGCTTTTTGTGCTTAGCGTATGCTCGAGGAGCACAAGTATGCCAAACT
ATTTGTGTCAATTTGCTCACGGAGATGGGGACAGACTATATGTCTTGAAACACCCCAATT
TCAAGATAATGGACTGCGCCCATGGACATCGATGCGTCTTCCAGGAGCGTTGCGACTATC
ACCATCCCAATTTTGGACATGAGGACAGACGATATGTGTTGAAACACCCCAATTTTAAGA
TAATGAATTGTGCCT
>comp211_c0_seq1 len=264 path=[1:0-263]
GACTCCCCCTTCTCCATAGCTCTGAGAGATAATCTCCCTTCTCTCTAAAACCTTAGAAGA
GAGGTCCTCAGATTTCCCTCATATCTAAAGTTCCTTTGTGCTCAGGCATTGGATTTCTTT
TTCATCTTTGGAATCTAGGATAGATGTTTTCGCGTTATCTTTTTTTTTTCATTCTTTTTT
TGTTGTTCGGATCTAGGGTAGTCATATCCATAGCTCTGGTCAACGGCCTTGCCATCGCCT
CTTCATTCGTTCGCCTCCATCCAC
>comp211_c1_seq1 len=598 path=[242:0-597]
GCCTCCTTCGTTGGTCTGTTCTATCTCGACGTCGGAGATGCAAGCACAGCCGTTCGGCAT
CTATGAAGATTTGCTTTGATTATCTAACTTCGGATTGCTTCAGATCGAGACAGCCTTGCT
TTGGTTTCGGTGGTGTTCAGGTTATCGGTGTTGAGTCCATTCACGGCAGCTTTGGTTACT
GCTGTTCATATTAATCTCCATTCTTGGGGCTAATTTCTGGGTCGTTTCCACGGTTCACGA
CGTCTCTGCCGATCTCAGCTTCTTCGTGGGTTGGGGAATTTTTTCTGTCAGCTCTTTCTC
AGATCGCGTTTTCTTCATGATGGTTTCTGTTGGTGGGAGTCACATGTCTCGGTATACATA
CCAACTTGTGTGTGAGTGATCGGGGTGTCGTTGTGCTGAGAAAGAAGGTTTTGGATCTAG
GTTTTCACGATGGTTGTGTTGCTTGTGTTCTTAATAAAGATGATTTTGGAGATGGGTGAG
CAGTTCTTGGTTTGGGTGAGTTGAGTTCGTTCAAATTCGGCCATTTGTTCATTTGCATAT
TAGAGACAGACCTAATCTATTCGACCCTATGTGCGCCAGGAAGGGAGATTTTATCTTG
>comp212_c0_seq1 len=265 path=[1:0-264]
AGATGATAGTGCCAATTTATTGAGGGGTGTGGGGAGTCATCCTTCAATTTACGACCACCT
GAACAAGAACCATATAAATCCCGATGAGATGGTCATATCCCGAACTGAGTTTGAGTCCCT
TAAAAAAGATAGAGATTTGCTGACGCAGAGGGTGAACACACTCGAGAATTTATTGAGCCA
CACCCATCCCAATGAGATGGTTATTGGGTATCATGCTGAGTTTGAGCCCCACCAAAGGGA
ACGAGATTTGTTGAGGCAGAGGGTG
>comp212_c1_seq1 len=213 path=[243:0-212]
ATTTGTTGAGGCAGAGGGTGGAGATACTAGAGGATTTGTTGTGCCATGGCGTATCGGGGA
GATGGTTTCTGGGAATCATGCCGAGTTTGAAACTATTCAAAGGGATCGAGATTTGTTAAG
GCGGTGGGTGGAGACTCTCGAGGACTTGACAGTTACTAGAAATCGTGGTGGTAGGCCTCC
AGGTTTGAGTATGACGCTTGATGTTGGCTGGGT
>comp213_c0_seq1 len=448 path=[1:0-447]
GCAGGGCATACCAGGTGCAAGTTGATCTTCTTCGAGCTTGCAAAGATGAATCAACGGCAT
GTGAGTTGGAGCACAATGTTTGGGATGCAGTTGCAGATGAAACTGCTTCTGCAGTAAGAT
ATGGTTTTCGAGAACATCTCTTGGAGTCTTCTCATGGCACATCTACTTCAGAATATCGCG
ATAATAAGTTTGATGGATGTGTTGAGCAAAATTTCTTCCCAAAGAGTGTAAAGGTTGAGT
TACCAGTTCGTGTAGATTTTGTGGGAGGTTGGAGTGATACTCCTCCATGGAGCTTAGAGC
GTGCTGGATTTGTTCTGAATATGGCAATAGGTTTGGAAGGTTCTCTTCCTATTGGCACCA
TTATAGAGACCACAAAGGAAACTGGATTATTGATTAGTGACGATGCTGAAAATCGGTTAC
ACATTGAAGATCTTTCTTCTATTGCTGC
>comp213_c1_seq1 len=373 path=[426:0-372]
AAGTGCTTATGGAATGCAAAAATATTTCCTGTTGTTTCTTACTTTGAGATGCTTAGTTTG
GCATCATGGCTGATGGGATTGAGTGATAAGAAAACTGAATCACTGTCTCTCTTATGGAAA
AGTTCACGCCGGGTCAGTTTGGAGGAGTTGCATAGATCAATTGACTATCAACAAATGTGT
AGAAGTTCCAGCAATCATCAAGCAGATCTTGCAGCTGGAATTGCGAAAGCTTGTATCAAT
CATGGCTTGCTTGGGCGCAATTTGTCTCAATTATGTGACGAAATTCTGCAAAAAGAAGTT
TCAGGTGTTGCCATATGTAAGGACTTTCTAGGCATGTGCCCCAACCTTCTGGCACAGAAT
TCTATAATTCTTC
>comp214_c0_seq1 len=460 path=[1:0-459]
TAATCAGTCTCACAGGGAGACTTGGAATGCAATTTATCCGGTTAATTTCTTGTTTTCAAA
AGGTTTGAAATTCCCCGTAAGTGGTGATGATATTTTGAAGAAATATTCGTCTTTTCCTCA
TTTGTCTATGTACAAGCCACAAACAGTTTTTGGTGATGGGTCTCGGAAAATTTACTTGGA
ACTTTCTTTAGGGTCTTTAGAAGAGATTTGGGTATCAGTCCTTAACATAACTGGTCCTTT
ATCCAGTTGGTCATTTGCAGACAATTTAGTTCCAGCTCCTGAAAGAGTTGCTGGTGGCCC
ACTGTCATACATATGTAGACTTAGCGGAGTTAGTCATGATAACTGGACCTTCTGGTTGGA
GGCTAATAGTTCCGAAACTCTAACTGTTGAAGTCATGGTATTAGATCAATATATGGTGGA
GTCAACAAAGAAGTTGAAGGGACTTTTTCCGGACTGGGTG
>comp214_c1_seq1 len=431 path=[438:0-430]
TATACACGATCTATTTTGGTGGGTTTCTTGCCCAGTTCATAATCGAGAAGATGGGTATGA
TGGGTTCTCTTCCACCACCATTTGGTTATTTTGTTCCTGACATCATCGTGGCAGCAATAA
TTGGAGTTATAACTGGTTCGTGTGTGGGCCCTTTAATACCTATTTGCGGTCATTGGTTAG
CAAGGTCTTCCATCTTGAAATTTTTGATGCATCTTAGTGTGCTTGCCATGGCCCTGTCAT
CACAGTTCTTCCCATATAGCGTATCTGCACCTAAGAGGGTTGTTTTTCAGCATTCATTGG
TGACTGAAGATGCAAGTCGGATTGTGGAGTCGAGTTATGATTTATCAGTAGTGGATTCAA
ATTCTCTATTTTTCATTTTCAAATACGTACCTGAAGTGGCCCGAGAACTGCATGTTGATT
CAAAGTCGTCT
>comp215_c0_seq1 len=685 path=[1:0-684]
GTCGTAGATCAGTTCGCCTACTTGACTTATGAAAGATAATGAGAATGGGTTATTCAAAAA
GGAAAAGGCGCTACTTAGTTTCGCAAGCCTTTGTCATTGTCAGTCAACTAAGTAGGTATT
TATCCCCCTGCGAATCCGTAAATCTGAGGAGCATGCCGCAACAAAAGGATGGTCCCCTAT
GCATTTCATTTTTTCCGGAAGGGAAAAAAAAGAAGTACCCCCCATCATGGTGAACCTCTC
CTTGTGATCGGGATGAGGTAAATGCCTCCCAGCCAGGGGGCGGATCGAATCGGAGTTTCC
TTAGGTAGCCACCGACCTACAGTTATCCTTAAACTTCCGTGCTTGGTGGAGAAGAAGCGA
ACAAAGGTACGCTCGCTTGCTGTCTTGTTCTCTGCCGCGAACTGGGATCGCTCGCCAGCT
AGGTCCGATTGGAGCAACATTGTATGAGAACATATTACCCATCTTCGGGGACAAGGGGCG
GAACGACCTCTCGATCTACTTACTGCAGCCCAGGAAGAAAAACGTCGTCTAGGCGTTCCC
TGTTGCTCCGATCTCCCCTACGCCTAGGACGTTGTCTGGGCCAAGAGCCATAGTTAGTTG
CTGTTTCTATTTGGTTGTTTTTTTCTCGTTGTTGATACCGGCAAGACCCAGCCAGATGAT
GTCTGCTGGTTGGTAGTGAGAGGAC
>comp215_c1_seq1 len=243 path=[663:0-242]
AGTGAGAGGACTCTTAGTACCTGCATACCCAAAAGGGGGCGCTGGTTAAAAAACAATCAT
TTGATTTTCCTTTCTTGCTCTCTCTTAGCAGCGGGAAAGGGGTCTATCTATCTGCCTAGC
TTGGGTAGATTTCCCCCAACGCAATCCACAGAAATTCCACGAGTCCCTTGGTGGATAAGT
CCGACGACTCAGCAGCAGCGCGGAATTTAGTTTCTCGTCCGGTGGATCTGATCTATAGTT
AGG
>comp218_c0_seq1 len=206 path=[71:0-144 33:145-205]
GTATCGTATTCTTTAAACTGACTGAATTATTAAGAGTTGTTTGCTTTCGGCACATGGTAC
TTTAGTTTCGTGTCTAGTTGATATTCTTTAATTCCAAATTGATTGGAAGGATATAAATAA
AATATTAAAGAGTTGACATCCAACAGTGCGCATTTCTAACGTGTTCCTCTTGTGTTTGAC
AGTGATTTTATAGAACAATGGGTCAA
>comp222_c0_seq1 len=260 path=[131:0-107 2:108-259]
GGTTGTATTCTCACAACTACTGGTTAAATATCCTAGAAAGACTAAACATAATGATAGACG
TTGCATCAGGATTGGATTATCTCCATCACAGGAATGCAACACCTATTGTTCACTGTGATT
TGAAGCCAAGCAATGTACTGTTGGATGAAGACATGGGCGCACATGTGGGTGATTTCGGCA
TTGCTAAGCTATTAAGCGAAGAGGAGTCTATGAAGTACACCGAGACCCTAGCCACTATTG
GGTATATGGCACCAGAGTAC
>comp224_c0_seq1 len=620 path=[1:0-619]
CCGGATTCTAAATCATATAATTATATCCTTAGTAGTTTATGCAAAAACAATAGGACTGCT
GAAACTCACGAACTGCTTGAGAAAATGCAGAAAAGGGGTTGTCCACCTGATGCAATTACT
TTTGAGATATTTATCTATTACTCTACTCGACTTGGCAAATTGGATTTTGCACTTGAGTTT
CTTGATCAGATGGTGTCTAGGAGCATTGAACCCAGGCTTACGACACATGCTGCCTTTATC
AGGGGCTACTTGGATTCAGAGCAAAATGAGGAGGCATATAATTATGTGATTGATTCTAGG
GTTAAGTATAAGGATTCAAGCAATTTCATTTACAGCCTGCTTGCGAGCCTTCACAGGAAA
AAGGGAAATCTTTTAATTGCTCAAAAGATTCTAATAGAAATGATGGACAAGGGTTTAAGG
CCACACCTTCCGGTTTATATGAAAGTTTTGAGGCAACTCCAGAAGTTTAGAAGGGGAGAT
TTAGCAAGTGATCTAAAGATAAGGTTTTCTGGGTTGAGTCTCGGGCCATGTACAGAAACT
GGGTGACTCAGGTTTTGTTATGTTTGTTTTGTTCTGTCCCCATGTTCTGTTTCTTTTGTA
GAACTAGAACACATAAGAGC
>comp224_c1_seq1 len=353 path=[598:0-352]
GACACAATGAAGAGTTTGTTGAAGGATTTTAAGACAAGAAGAGTTTGTCTTACCAAAAAG
GCATTTGGGTTTTTACCTGTTTTTAGTTTGAGTAAGGCTTCGGCAATGGATAGTATCAGA
GGACTAGTAATTGTGTTAGATGAGGTTGGGGGGTCTTGCCGTAGTACTGGCATTCGTGCA
TTGATTGTAATGCTTAGTGATTTAGGCTCATTTGAAATGGCTAAGTTTGTGATTGAGATA
ACTGAGAGGAAGCCATCTTATTACAACATTTTAATACTTGAGCAGTGCCGGAGATGTAAT
TTCAAAGAAGCTCAGGATATGCTTGAAGAGATGGAACAATTGGGCTGCAACCC
>comp225_c0_seq1 len=424 path=[1:0-423]
AAGGAAGTCAGTGGATCACTCTAATTCAGGCTTTTGCTGCCCGGCCTGGTGGGCCACCTC
ACATTCGCATAACAGGTATAGACGATTCCACATCAGCTTATGCTCGTGGTGGGGGACTAA
ACATTGTGGGAAAGAGGCTATCTAAACTTGCCGAGGCATTTAACGTGCCATTTGAATTCC
ATGCTGCAGCCATGTCTGGCTGTGAGGTTCAGCTCGAGAATCTTGGAGTTCAACCAGGGG
AGGTTCTGGCTGTGAATTTTGCTTTCATGCTGCACCACATGCCTGACGAGAGCGTGAGCA
CCCACAATCATCGAGACCGTCTGCTGAGATTGGTCAAGGGACTATCACCCAAAGTAGTGA
CCCTTGTTGAGCAAGAATCTAACACAAACACTGCCGCATTCTTCCCACGATTCCTCGAGG
CGCT
>comp225_c1_seq1 len=376 path=[402:0-375]
GATTCCTCGAGGCGCTTAACTATTATACAGCTATGTTCGAGTCAATTGATGTTACTCTTC
CAAGGGAGCACAAGGAGCGGATCAATGTGGAACAGCACTGCCTGGCGCGGGATCTTGTTA
ACATCATAGCATGTGAAGGGGACGAGAGGGTGGAACGGCATGAACTCCTTGGGAAATGGA
GGTCTCGCTTTGCAATGGCAGGGTTTACTCCGTACCCATTGAGCTCCTTTGTGAATGCCA
CCATCAAAACACTACTAGAGAAATATAGTGAAAAATATAAGCTTGAAGAAAGAGATGGGG
CTCTCTATCTTGGTTGGATGAACAGAGCTTTGGTTGCATCATGTGCGTGGAAATGAGAAT
ACAACATTTGGTCAAT
>comp226_c0_seq1 len=288 path=[1:0-287]
AGAATATTGTGGTTCAGTCCCTTGTGAATGCTATTTCAAGGGGAAGAATAGCCCCTGTTT
ATCTATTCCAGGGTCCCCGAGGCACTGGTAAAACATCCATGGCCAGAATATTTTCTGCTG
CCTTGAATTGCCTGGCTACTGAAGAAACCAAGCCATGTGGCTACTGTAGGGAATGCGTGG
ATTTCATGTCTGGCAAGAACAGGTATCTTAGGGAAGTTGATGGCAACAATAAGAAGGGAA
TTGATAGAGTTAGGTACCTTTTAAAAAACTTGCCAGTAAAACTTCCAC
>comp226_c1_seq1 len=971 path=[266:0-970]
GTCTGCGATTCAAAGAGCGATACTTACATTCGTTCGATGATTTTTAGACGCGGAGATACG
AATCTGCTGTCAGCGAAGAGCACAGCGTCCACGACTAACACCACCACTAAGAAAAGAGAT
TATAATGCGGTACTAACACGTCGCCATCGTCCACGGCAACAACTCGGATTGAATTCGGTT
GAGCAATCTGATGATTCTCTTTCTCATTCATTTTCCGAAGAGTTCCGAGCCGCTGCCTCT
CCTTTGCTTTCGAGGCTTAGACGACACAATAAGAAGCCATTGGTTAGTAGCACAAGTTTC
AAAGGAGACTCTTCTTATTCCTACAGCACGCCGGCATTATCGACGGCTTCTTTCAATCGC
CGTGGGAACCGAAACCCCAGTACAGTCGGATCTTGGGATGCCACTACAACACCTTCCTTC
AACAACGATTGGGACAATGAGGTGGATGATGATCACTTGGATTTGCCGGGCCAACACGGA
TGTGGTATTCCCTGCTATTGGTCGTCGGCCAAGAGAACTCCCAAACAATACAGAGGAGGG
GCGTGTGGGAGTTGTTACTCTCCTTCGTTTTCCGACACTTTGAGGAGGAAAGGAGGTAGC
ATTTTGTGTGGAAGTCGCGCTAGACGTCGTCATAAGTCTTCATCGGTTTCTTCCAACAGG
CGAAAAATGGTTTCCAGAAGTGCTCAAGGTCTACTCCCATTGCTTGCCAGCAGTGGTGAT
GGTAGAGGAGGCCGGTCATCTTTGGGAACACGAACAGGGCCTAGTGATGAGGACGATGAC
CTCTCCACCACAAACTTTGGGGAGCTTGACTTAGAGGGTTTGAGCAGGTTGGATGGAAGG
AGGTGGTCGAGTCAACAAGGGTTGGAGCTAGTCCCTATAAATAGGGAAGCTGAAGAGGGA
AGTACTCCAGAAAGTATTAGGACTTTAAGCCACAAGTATAGGCCAATGTTCTTTGATGAA
TTGATTGGACA
>comp227_c0_seq1 len=298 path=[1:0-297]
CCCTCTAAATAATCAGCTTACTTTCCCCTCTATTGTTGGAGCACCAACTAGAGGAACATC
AATGCCCCCACCACGGCCTAGTCCAAATGTGGATTATGTGGTATACAAGCTAAAAAAAGA
CCATGACTCAAGGCCGACTGCTGATCGATAGGACCTAATTATTTTAAAGATGCACTAGTT
GTGCGCGTGCTTCCTAATGGATTGTGACCCCCAAAAGTAGAGTTGTCAAGATCGGTGATG
TTAGATTCTCCCATGCACTACTGCGACGCTGCATACATTAAGGGTCGATATTCCCATC
>comp227_c1_seq1 len=353 path=[276:0-352]
TTCCAGTTAGCATCAACCAATTGGTGTTTGACATTATCCTGCCCCAGCTTGAAGGCTTTG
TTGAGCACGATGTATTGGATTATGATGTCCCATCGTGCTCACTGCAGATGGAACACCCTT
GTCCAACACCCGTGGTTGTCACAATGCCAGCTCAACCATTCTCTTCTCCCATCGATTTCA
AGCCACTGACGTCATTTGCACAATCATAACCAACCAGCAAACTCAGGCTGGTTCATACCC
CATCTCCAATAACTAGCATGGCGTTGAAAGAAGGCTGTGCTTCACCCTCAATGTTATATG
TCCAGGATCCACCAAAGAAGATATGGACAAACCAATGTTAGGTACCATCAGCC
>comp231_c0_seq1 len=752 path=[1:0-751]
GGAGAAAAAGAGAAGGCCAGTCAATGTTAACAAAAATTCTGAGGGAGTGGAGGGCAGATG
GTCCTTAAGAAGGTATGAGCAGGGACTGAAAAGTATGTTGGAGGTCATGAAAGCTCAAGG
GGCAGTGTTTGGAAACCCAATTCTCCGCCCAGATCTGAGAATAGCAGCTCGTAAATATGT
CCGTGACACTGGGCTTCTTGACCACCTATTGAAGCATATGGATGGTAAGGTGGCGCCTGG
TGCATCTGAGCGGTTCCGGCGGTGGCACAACACCAGTGGAATTATGGAGTATTGGTTGGA
GAGGGCAGATCTGAAAGATATACGGAAGGAGGCTGGAGTTAAGGATCCTTTCTGGATTCC
ATCACTTGAGTGGAAGCTTGGTGGTAGTGCATCTCATAATATAGATTTTGCTGGGGAGCT
GAAGTTACTCAAGGAAGAAATGGCGAAAATGAAGAGAGATATCCATGAGCTTGTATCCAA
GAAGCAAGATGAAAATGGGACCCCAAATTCTTCTGCATCTGGCACTTGTCTGCGTCCATT
GCAGGAAATGCACAACGAGTTGGTGAAATGGAAAGCCAAGACTGAAGGACAGTTGATGGA
GATTTCAGGTTCATTGAGTTCTATTCAGGACATGCACAAAGAATTGGAGAAATGGAAAGC
TGAAATTGAGCAGAAGATATTGGAGATTTCAAATTCATTGAGCAGCATGCAGAAGCAACA
CAACACTTTGAATCCCCCGGTTTCTGAAAGTT
>comp231_c1_seq1 len=642 path=[730:0-641]
CCCCCGGTTTCTGAAAGTTGGAAAGATTGGTTAGGAAGCACCGATCTGGTTACTAACCAG
CAGCAAGGGTTCACACCTTGGTTGGAGAGCGACCTGGTTGATATTCAGCAAGACGACCTT
GCTCAATGGTTAGAGAGTTCCGACCTGATTAACATGGAGCCAGACGTCACGATGCAAGAG
CCTTGCTGGCTCTCTGAACCTGAACAGAAGCCTAGTGATGGATCCTCTCAAGTTTGTTCT
GGGGAGCAGAAACCTGGTAATATTCCCTTTGAAGAACTCATTTGTTGTACCGAGCAGAAG
GTTGGTGATATTTCCTCCGAAGAACCCATCTGCTCTAGAGAGCAGAAGCCTGGTGGTGAT
AGCTCGCCTAAAGAACCCATTTACTCTAGAGATGAGCAACCCGGTGATGTTTCCTTTCAA
GAACCCATTTGCTCTGGAGACCAGAAGCCTGGTGGTGATAGCTCCTCTCAAGAACCTGGT
TGCTTTAGAGGCCAAAAGACTGGTGATAGTTCCTGTCAAGAACTTGTTTGTTACAGAGAG
CAGACGCCTGCTGATAGCCCATTTCAAGAACCTGTTTGCTCTAGAGACCTGGAAGTGCTC
AAGGAAGACATGGCAAAAATGAAGAGAGATGTCCAAGAGCTG
>comp232_c0_seq1 len=206 path=[1:0-205]
GCACATAGTGGGGATGAAAATGATAATGGCATATCTTTCCCTTTGAGTTATAATGATTTG
ATGAACAGGTATGCTCACATTGAAAAGGATCACTTGATAAAGCTTTTGAAGCAACTGCTG
CTGCGTGCAGCGCCTTCACTGCATGGCAAGGTTGGACGAAATGCTCCAAATGCGGCTGAT
GTGCCTACACTATTGGGAATTGGTTC
>comp232_c1_seq1 len=319 path=[184:0-318]
CTACACTATTGGGAATTGGTTCCTTTTCACTTCTGGATTGTGGCGGTAACAAGGAAAATG
GGCAGATCAAGCCTCTGCCAGCTTACCTGCGTTGGCCTCATATCCAGTCTGATCAGGTTC
ATGGGCTAAGTTTAAGGGAAATTGGAGGTGGTTTCAGAAAACACCATCGCGCTCCATCCA
TTCGCTCTGCATGTTATGCCATTGCTAAACCATCTACTATGGTGCAAAAAATGCAAAATG
TAAAGAAGTTAAGAGGCCACAGAGATGCTGTTTATTGTGCCATATTTGATCGCTCAGGGA
GATATGTGATTACTGGTTC
>comp233_c0_seq1 len=202 path=[395:0-201]
TAATTGATCGTGATCCATTGCTTGAGATAAAGGTTAAGTTTGTTGAGTTGCTGGGGGAGG
GGCAGAGGGAGAGAGCAGAGCAATTGAGGTTGCAGAAGGAAGCAGTTGAGAAGGACAGGG
AATGTTGGAAGCTAGGAATAATGAATTGAACGGCCACAAACTGCATGAAACAGATGGGAA
TTAAATGATTGATGGAGTTGAG
>comp233_c1_seq1 len=417 path=[1:0-416]
GGAATCCAGAATTTGCGAAGTCGGTAATTGAATCCAGAGCTGAAGAGGAGTCAAGATTGA
CAGGGATTCGGGCTAGGCCTAATTTTACCGTTAAGCTTCCAACTGGGTTTTTTCTTAGGA
AGGAAATGAGGGAGTGGGTGAGGGATTGGATGGAGCTTGATTATGTATCGCCCTACGCTG
ATGTATCCCAGTTGGATCAAGCGTCGAGGGAAATGGAGAAGAGGGCGGTGGGAGTGTTCC
ATGAGTTACTATCCCTTTCATTGTTTAAGAGGATTCCGGTGCCGATTTTGGGGAAATTCA
GTGAAGACTATAGGTTTTCGAATTCGTTCTCAACAGTGTTCACCAGGCATTCAGGTATTT
TTTATATGTCATTGAAAGGTGGGATAAAGACTGCAGTTTTGAGGGAAGCGTATAAGG
>comp234_c0_seq1 len=833 path=[1:0-832]
ACCAGGAAGGTGGCTTACGGGAAGCTTCAACCTTACCAGCTGCCTTACACTCTTTCTTGA
AAGTGGTGCTATCATTCTTGGATCTCAGGATTATACTCATTGGAAAATAGTTGAACCCCT
ACCATCTTATGGTCGAGGAATGGAACTGCCTGGTAGAAGGTACCACAGCTTGATTACTGG
ACAAAATATAAACGACGTGGTGATAACAGGTGACAATGGAACTATAGATGGTCAGGGTTC
AGTCTGGTGGGAGCAGCTCAGTTCTCATTCTTTAAATTACAGCCGTCCGCATCTTGTGGA
ATTTATCAACTCTTCTGATGTAATTATCTCGAATTTGACTTTCTTAAATACCCCTTCTTG
GAGCATCCATCCAGTGTATTGCAGAAATGTGCTAGTTCAAAATATAACGACTCATGCTCC
TCCTGAATCTCCTTACACTAGCGGTGTAGTCCCAGATTCTTCAGATTGTGTTTGCATCGA
GAACAGCCACATTAGTGCTAGTCATGACGCCATTGTGCTCAAAAGCGGTTGGGACGAGTA
TGGAATAGCTTATGACAAACCAACCACAAATGTCCTTATCAGAGGGGTTAATCTTCGGTC
TTTTTCAGGCTCTGCTCTAGCATTTGGTAGTGAAATGTCCGGTGGTATCTCAAATGTCCT
TGTGGAACACCTTCACATATATGACTCCTTTTCAGGCATTAAACTTAAGACAACAAGAGG
CAGAGGTGGTTACATGAAAGACATCTTTGTATCAGATGTAACAATGGAAAATGTCCGTGT
GGCAATCGGAGCGACTGGCCAATGTGGGGGCCACCCAGATGATAAATTTGATC
>comp234_c1_seq1 len=292 path=[811:0-291]
GGTCCTTATTCTTCTTTTCTACAAAATGAAGAAGCCGCTAGTGGTATTGCTTTTCCTCTT
GACATTGAATTATGCTGTTAAACATAGAAAGAGTGTTGCTGCTGAACAGTGCAAATACAA
GAGGTCTTCGGAGACTAGACCTCACAGGGTGTCCCTCTTGGAGTTTGGGGCAGTTGGGGA
TGGTAGAACATTGAACACGGTTGCTTTTCAGAATGCAATTTTTTATGTCAAGTCCTTTGC
TGACAAAGGCGGAGCTCAGCTCTATGTTCCACCAGGAAGGTGGCTTACGGGA
>comp235_c0_seq1 len=255 path=[1:0-254]
GTAGTCAAAGCAGACAAGGCAAAATGGGATTTGGAATCCAAGCATCTTTTGGAGATGATA
AATAAGCTTAAAGGTGAAAGCTTTGGTTCTACTTCTTTTGCTCCAAAGGTAGAAAATATT
GTTCCAAACACTGGGTTGATGAATAGTTCTGGATTTGTGAGTGTGCGAAATACACAAGCT
TCTACACCATCCATTCCCGGGAATAGAGAATATGGGCAAATGAATCAAGCGGGTCAGTAT
GGCAGAGAATATGGG
>comp236_c0_seq1 len=506 path=[1:0-505]
ATATTAATGGATAGTTTCGGTATCCGGAAGAATCAAGAAACGTATGAGATCCTTGTCGAT
TACTATGTCAGTGCTGGGCGGTTGAATGATACTTGGTCAATAATTGGTGAGATGAAGAGG
GAAGGTTGTCAACTTAACACATTTGTGTATAGTAAGATTATTGGTTTTTACAGGGACAAT
GGGATGTGGAAGAAAGCCGTGGGCATTGTGGGAGAGTTAAAGGAGATGGGGTTGCCATTG
GACAAGAGAATTTATAACAGTATCATTGATACATTTGGAAAGTATGGTGAGTTAGGTGAA
GCCTTGCAAGTGTTTGATAAAATGCAAGAAGAAGGTATAAGACCTGATATAGTGACATGG
AATTCATTGATCCAGTGGCATTGTAAAGCTGGGGATCTTACAAAGGCCCTTGAGTTGTTT
ACAGAGATGCAAGAACAAGGGTTATATCCTGATCCAAAGATCTTTATTACCATGATTAGT
CGTTTGGGTGAACAGGGAAAGTGGGA
>comp236_c1_seq1 len=815 path=[484:0-814]
GGGAAAGTGGGATATGATAAAGAAGAATTTTGAGAATATGAAATGTAAAGGACATCAAAA
AAGTGGTGCCATTTATGCAGTTTTGGTTGATATTTATGGGCAATATGGAAAATTTCAAGA
GGCGGAGGAGTGTATATCTGCTTTAAAGTCAGAAGGTCTTCAGCCTTCAGCCAGCACGTT
TTGTTTGTTAGCAAACGCCTATGCTCAACAGGGATTATGTGAACAGACAGTGAAGGTTCT
CCAACTGATGGAAGCAGAAGGAATTGAACCGAACCTTATAATGTTGAATGTATTGATAAA
TGCATTTGGTATTGCTGGGAGACATTTGGAGGCACTATCAATTTATCATCATATAAAAGA
AATTGGTATTAGTCCTGATGTTGTTACTTATACTACGCTTATGAAGGCATTTATTAGGGC
AAAGAAGTTTGAAAAGGTCCCAGAGATATTCAAGGAAATGGAATCTGCTGGATGTACTCC
AGATAGGAAGGCTAGAGAGATGCTAGAAAGTACCCTAATGGTCCTTCAACAGAGACATGA
GATTTGAGGATCTGGGATTTAGTAATGCAGGATCTTATCCTTGCATTCAATCTAGACCGT
GGGCAAACTTTGGTTCACATGTTAAAGGTTCTGATCACAAGTGAGGTAGAGTACAAATCT
TTTTTCCGACCACACTAAAATCGTTTCTATTGTGTCCTCTATATATTTGAGAACTGGTGG
TAATTGAAGCTGTTGCTTGAAAAGCAAATGGTTAAAAAAAATGGACCCGTCTTGCTTCCA
AGACTACCATGCTGGTTTTTCTGTATCTCTGAGGT
>comp239_c0_seq1 len=230 path=[1:0-229]
CAAACCCCAACTCCTCCACTCATGAATCCTTCATCGCCATTGCCCAATCCATCCTTCACC
TTCCTTCCTCCTAACCAGAAGTCCTATATTTCCTACACCCTTCCTCAACCCATTCCCCAG
CATCCTCCTTCACCTGATCTCCCCACTGCACTCTCAGCCCTCGACCATCTCATTCACCTT
GCTCAACGCACCATACATTCCATCTCAACCTTCATCCCAATCCCCTCCCC
>comp239_c1_seq1 len=249 path=[208:0-248]
TCTCAACGTTCATCCCAATCCCCTCCCCAAACGAAGGCGATTTAGTCCCATGCCCTTTTA
ATCCTCATCATCGTATTCCCCCCGAGTCTCTCTTTCGCCATTCCCTTCTCTGCCCTACTC
CTTTGGACCTCGGGACACTTCTCGATTCTCTTTCGTACCCCCACACTCTCAAATCCTCGG
CTGAATTGCAAAAACAGAACCGTTTCGTTCAAACCTTGAATAGTTCTGATGCCGAACTGT
GCTTTTCCC
>comp240_c0_seq1 len=454 path=[1:0-453]
GGGAATTAATTCACTACAAGTATCCTCCCCTTCTAAAGGTGCAAATAGTGACTCAACATT
GCTTTTCGGGGTGATGCTAAATGAACTTCATGCCACGTCACCCACAATGGAAGTTGATGA
GACTGAGATGCAAATTGATGAAGCAGGCGGGGGGTCTAAATTGATTTTGCAGCATAACAA
TTGCAGAGACTCCTGTTATGGAAGTGGGGGGTCCACCCAGAATTCATCCGAGATAGAGGT
ATATGAAGATGATGTGCTTGTCCGGGAAAAAGTGGGGGGATTGAATCCAGAAACAGAGGA
AGGCGGTGAATCTTTTTTAACCTTAAGTGAAGAACTTGCAGTTTGTGTTGTTGAAGATTC
TCAAGAAGAAAACGATGACGAGGAGGAAGTGCTAGCTACAAAACGACTCAGAGTATGTCG
TTAGACTTGCGTTTGTAACGATGATTTATCCCGC
>comp241_c0_seq1 len=215 path=[1:0-214]
ACCGAATTGATGAGTAATTTCCATAGAGAGAACTACAAAAATTGGTAAATATACTCCAAC
AATCCCCTGAGAGAGTCGGAGGCAATCCTCCCACTGGCGTGCGTTTATCGGCAATTACAG
TGATCTTTCGTGGCGAGTTGAGATTGACGATTGAGATCAATGGTTTGGTGATTTTGAGAT
CCAGTGTCTCCAACGACGAGATGATATTGATCCTC
>comp241_c1_seq1 len=714 path=[193:0-713]
ATGATATTGATCCTCAGATGGTTGTTTATTGAGATTGATCCTAAATTGGAAGCATCGAGC
AACAATTGTAGTAATCTTCAATAACGAGATCAAGATTCTTCAACAGCGAGCCGATATCAA
GATTCTTTAGCGGTGAGCCTAGATCAAGCAGCTTTGAAGTGATCCCTCTGAAGCATCTTC
AACAAGGAAAGCGAGTTGGAGATGAAAATCATGTTCGACGATTTGACGGCGAATTGAGAT
GAAGCTTTGATGGCAAGTTGAGATAAAGCTTTGACGGTGATTTGAGATCAAGCCTTCGGC
GGTAATTTTGGATCAACCATCTTAAAATTGATGATTTAATGATGAGTTGAGATCAATCTT
TAACCTCAAAATTTGATGGTAGCCTCAGTGATTTTAATGGTGGTTGTGACATCTGGCGAT
GATGACGATGATAAAGTTTCATGCTGATTTTGATGGTGGCTATTGCATCCGGCAATGATG
ATGTGGTAATTTCAATGGCAACTATCGCATTCGGCGGTGATGAAAACATAACGATAAAAT
TTCACGGTGATTTTTATGGTGGCTATTGCATCTGGTAGTGATGACAATTTAAGATCGATG
ATGAGATAATTTGATATCAGTATGTTATTGGTGAGTCCGCGTGTTGATATCGATCACAAA
TTAGGTGCGTCAAGCAACAATTGTAGCAATCTTTAATAGGAAGGCGATTTGAGG
>comp242_c0_seq1 len=1080 path=[850:0-221 15:222-1079]
CGAAAATACAATTGAAGCCCTTAGGAAACGCATAATGGATGCTGTGGAGAGTGATATTCT
GTTAGGGGGTGAGAGTGACAAGGATCGGGCTGAGAAATGTAAAAAAATGTGGCTTAAGTT
TCTTAAGAGGATGTGGGCACTTGGGCCTAGGCAGGTTGGCCCTAACATTCTCTTCAATTC
AGATTGCAAAGGAGAAAACACTGAAGGATCTGTTTTTATTCGCGGCTCCTCCCACATTTC
TGAGAGATTGGGCTTTGTGGATGAATATACTGACATTGACCCAGTTATTGTGACACATTC
AGCAGCAAGTCAAGCATTGTACAGGGAAGCGGAGAGTCTCGAGAGCAGTGTAGTTTCTGG
GTTTCAATTAGCCACAGCATCTGGCCCCCTGTGTGATGAACCTATGTGGGGTTTGGCATT
TGTTGTAGAGGCTTGCATTTCTCCATTGGCTGGGGAGTTTGATGAGTCTGAATCTAACCA
TCATGCAGAGCAATATGGCATGTTCACCGGACAAGTTATGACAGCTGTCAAAGATGCTTG
TAGAGCAGCTGTACTTCAGAAGAACCCCCGACTTGTTGAGGCCATGTATTTTTGTGAGTT
GAACACTCCAACTGAGTATTTGGGCCCAATGTATGCTGTTCTTGCTCGGAGGCGGGCCCG
GATCTTGAAGGAGGAAATGCAGGAAGGGTCTCCATTGTTCACTGTGCATGCTTATGTGCC
ACTTTCTGAAAGCTTTGGTTTCCCTGATGAACTTAGAAGATGGACATCTGGAGCTGCAAG
TGCTCTACTTGTACTTAGCCACTGGGAAGCACTACCCGAGGACCCATTTTTTGTACCCAA
AACAGAAGAGGAGCTTGAAGAATTTGGAGATGGTTCTAGTGTTCTTCACAATACAGCAAG
AAAGCTCATTGATGCTGTAAGACGGCGGAAGGGCCTTCCGGTGGAGGAAAAAGTAGTTCA
ACATGCAACAAAGCAGAGGACCCTGGCCCGTAAAGTATAGAACTTGTATACCTGTTGTGT
TCTTAGCTTGTAGGCAAATTGTAAGGCAATACATCTCATTAATTTTGGAGAAAAAGTTCC
>comp243_c0_seq1 len=941 path=[1:0-940]
TGCAGAATATCCCTGTCAAGGCTCTAGCAATGCTTATAGAGCAGAGGATACCAGTGATAA
AATCACATATTGAGAAGAGAGTATGCAGCCAAGTTAATGAATGGTTAGTTCACATTAGGA
GCAGTGCAAAGGATATTGGACAGACAGCAATAGGACAAGCTGCATCAGCTCGTCAGAGGG
ATCAGGACATGCTGGTCCGCCAGAAAGAAGCAGAGGAACAGAGTCGTTCAGGGTTAGAGG
ATTTTACGTATACTTTAGATGTTGAAGAATTCCATGAAGACTCTGTTTTGAAGTTTGATC
TTACACCTCTTTATAGGGCATATCACATTCACACTTGCCTAGGGATCCAAGAGCAGTTTC
GTGATTACTATTATAAGAATCGGCTATTGCAGCTTAGCTCTGACTTGCAGATTTCTTCAA
CACAACCATTTCTTGAATCTTATCAGACATTTTTGGCTCAGATTGCAGGGTACTTTATAG
TGGAGGATCGGGTCTTACGGACTGGGGGAGAGCTATTGCTAGCTGACCAGGTCGAGACAA
TGTGGGATACTGCAATAGCCAAAATGAAATCAGTGCTTGAGAAACAGTTTTCTCATATGG
ATTCTGCCACCCATCTTCTCATGGTTAAGGATTATGTCACTCTTCTCGGGGCGACCCTTA
GACAATATGGGTATGAGGTGGGCCCACTTCTTGAGGTTGTCAACGGTAGCCGTGACAAGT
ACCACGTGCTTCTTTTGGACGAGTGTCGGCAACAAATAGTTGACGTCCTTGCCAATGACT
CCTATGAACAGATGGTGATGAAAAAAGAGTCTGACTATATTGCGAATGTCCTTTCGTATC
ATCTTCAAACCTCGGAAATAATGCCAGCTTTCCCATATATAGCACCATTTTCTTCCATGG
TTCCTGATACTTGTCGTATTGTCAGATCTTTTATCAAGGAG
>comp243_c1_seq1 len=476 path=[919:0-475]
ATGGGGTCCATGCTAATCTGTACGACGTGGTCAAAAAGTATTTGGACAAGCTTTTGATTG
ATGTTTTAAATGAAGCTATTCTTAATACGATCAACAGTGGTGTTATTGGTGTATCCCAAG
CCATGCAGATTGCTGCAAACATTGCTGTCCTTGAAAGAGCTTGTGATTTTTTTCTTCGAC
ATGCAGCTCAGCAATGTGGGATCCCAGTCCGATCAGTTGAGAGGCCTCAGGCTAGCTTAA
TGGCCAAAGTGGTTCTAAAAACTTCAAGGGACGCAGCTTATATTTCTTTGCTAAGTTTGG
TGAATACCAAGTTAGATGAGTTTATGGCACTTACAGTCAATGTTAATTGGACTTCAGAGG
AACCTGTGCAGAATGGAAATGAATATATGAATGAGGTGGTTATTTACCTTGACACTCTTT
TGTCCACAGCTCAGCAAATTTTACCTTTGGATGCTTTGTACAAGGTTGGTAGCGGG
>comp244_c0_seq1 len=555 path=[478:0-554]
AGAGGGTGATATTCCTGTTAGGGTCAAGAATTCTTATAATCCGAAGGCTTCTGGGACCTT
CATCACTAAAACAAGAGATATGAGTGAGGCTGTACTGACCAGCATAGTTTTGAAGAGAAA
TGTCACCATGTTGGATATAGTTAGTACCCGCATGCTTGGTCAATTTGGGTTTCTGGCAAA
GGTCTTTTCTATTTTTGAAGATTTGGGTATATCAGTAGATGTAGTTGCTACTAGCGAAGT
TAGTATATCTTTGACGTTGGACCCATCAAAGATTTGGAGCAGAGAACTGATTCAGCAGGA
ACTTGACAATGTAGTGGAAGAGCTTGAAAAAATTGCAGTTGTGAACCTCTTGCAGCATCG
ATCGATCATCTCTCTAATTGGGAATGTTCAACGTTCTTCTTTAGTGCTAGAGAAGGTATT
TCGTGTTCTCCGAACCAATGGAGTAAACGTCCAGATGATCTCTCAAGGGGCATCAAAGGT
GAACATCTCATTGATAGTGAATGATAGTGAAGCAGAGCAATGCGTCAAGGCACTTCATTA
CTCATTTTTCGAGAG
>comp244_c1_seq1 len=500 path=[1:0-499]
CAAGAGACTACATAGTTTCATTTGGAGAGTGCATGTCCACAAGAATTTTTGCTGCGTATA
TGAATAAAATTGGTGCTAAAGCACGCCAATATGATGCATTTGATATTGGTTTTGTAACCA
CGGACGACTTTACAAATGCAGACATTTTGGAAGCAACTTACCCATCTGTTGCAAAGCGAT
TACATGCTGATTGGATCAGTGATCCTGCAATTCCCATCGTTACTGGATTCCTTGGAAAGG
GCTGGAAATCTGGTGCAGTTACTACCTTTGGTAGGGGTGGTAGTGATTTGACAGCTACAA
CTATTGGTAAAGCCTTAGGCTTGCGAGAGATTCAGGTGTGGAAGGATGTTGATGGTGTCT
TGACTTGTGATCCTAGTATTTATTCACGTGCAGAGCCTGTACCATATTTGACATTTGAAG
AAGCAGCCGAGCTTGCTTACTTTGGTGCTCAGGTTCTGCATCCACAATCCATGAGACCAG
CTAGAGAGGGTGATATTCCT
>comp245_c0_seq1 len=363 path=[1:0-362]
TATTCCATCGAAAGAAATAGAGAGAATTGCAGATTTAAAACCCTAGTTGTGGTGATTGAA
TTGGAAGTTAAGAAATGGAGAGATTATCGTCTTCTTCTGATGGTTCGCCAGAGCTGCAGT
GCGTCGGGAGATTGGAGGTTGTTAGACCAGAGCCTGTGGGTTTCCTATGCGGGTCACTAC
CTGTTCCCACTGACAAAGCTTTTCATGCTTTCAATTCTGCTCTCCTTCCTTCTTCTCAAA
CAGTGAGTGCTCCGAGGTATCGGATGCTTCCGACGGAGACTGATCTCAACAGGCTTCCGA
TTATCTCGAATATTCCGGAAAAGGTCCTTCCGACTGGTGCCACGCCGTCAAAGACCGGTG
GAG
>comp245_c1_seq1 len=335 path=[341:0-334]
AGATACAGCTTGGGACAATGGTCCAATTACATCAAATCTTTCTAGGAAAGGTGAAGCCCT
TGCTGTTTCTGGTTTAGTAGAGTATGGTGACGAGATAGATGTGATTGGTCCAGCTGACAT
TTTAAAGCAGATATTTAAGATGCCATATTCCAAGGCTCGCTTGTCGATTGCAGTTCGTCG
TATTGGACGGACTCTTGTTCTGAATACCGGGCCTGGTGTTGAAGAAGGAGAAAAATTAGT
GAGAAGACATAACAACCAATCCAAATGTGCAGATGAATCTTTGTTTTTAAATTTTGCTAT
GCATTCAGTTAGAATGGAGGCTTGTGATTGTCCAC
>comp246_c0_seq1 len=392 path=[1:0-391]
AAGAGGAAGAGGAAGAGGAAGAGCAAGAGCAAGAGGAAGAGGAAGAAGAATTATTGGATG
GATATGAGGCACTCAATCTGGCTGGTGAAGATGATGGTATCTCTCTGCCACCATGTTCAT
ATTTAGATGGGGATATCTCGAAAACCTATTTGCAAGAGCTCTTTTGTAGTTTCCCAACCA
ATGAAGCAGGTGGTGGTAAAGCTCCAGATGGTGACACAAGTGATGCAGAATATCAAATAT
ACGACAATTACTCTGATGATGATGATGATGACCTATAATGTTCTCAGTTCCAGAGGTATT
TTATCCAGGTATGTGTACTGAGTTGAATTGTAAGCGTGAGCATATCTGTACAGGAGTTTT
TTAAACATCCTATGCTCATTACCTTTTAAAGC
>comp246_c1_seq1 len=318 path=[370:0-317]
CAGACAACCTGCACTTGTGCAACAGGATGGTTCTCTGTTGATGTGATTGACAACTTGAGA
TTACGAGTCGCCGTGAGGTTTCTTTCGGTATTCCCTGAAACTGGTGCAGAAAGCTTGCTG
AAATCTGCTTCTCAACGCTTTGAAAAGTCAAAGAAGATGCTGATTTACAAAGATGATATG
AAACTTGTTCAAGTGGCACGACAGCAGCAAGTTGAAAAAGAAGTGGTGAATGATGAAGAT
AAAGAGGAACTGAATGATGTTGTTGATGAGGAAGATGAAATGGAGGTTGATAGTGAAGAA
GAGGAAGAGGAAGAGGAA
>comp247_c0_seq1 len=221 path=[1:0-220]
CTGTCTATTACAAAAATGAACTCACGCAGCTGTTCAGTCACTCCTTGTCGAGCTCTGGCA
AAACAGCTCTTGAAAAGTGATCGCCAGGATATTATATTATGTGGAGTTTATGCACGAAGG
GAGGCTGCTTTTGGGAATATTGATCATGCTAGAAGGGTGTTTGACATGGCATTGTCATCC
ATTGTAGGGCTTCCACTGAATCTTCAGTCTAATGCTCCCCT
>comp249_c0_seq1 len=539 path=[138:0-538]
ATCGAGAGGATGGTCCACCACTTGGAGTTGAATTTCAGTCTCTTCCACCTGGTGCTTTCG
AGACACCACTTACAGATGCAGTCCATGAACCGTATTATGCTAGTGATCCCATTCTTCCCC
ATTCTCCGGAGATTCCTGGAGTTCGCAAGCAAGGCAGTCTTAGCACTCGATATGATTTAT
CCCATCCCAGGTTTGGCTCTCCGGATTCATATATTGGATCCCAAAATTTCAGAACCATTC
ATGGGTCTGATTCTCAAGACAATTACTCTCATCACCAATTGAAACAACATTCTTCTCTTC
CCAGTTATAGAAAGCCTTACCCTGGCCGGAGCTCTTCCTTGGACATGAATGAAGTTTCTG
TTGGAGAAGTATCAACCTATAATGGCAAGAGGAGCCATGTAATGAGGTCTACGCATGGCA
CTGAAGGGTTGAGATTGGAACCTCTTTCTGATAGTCTCAATCTTTATAATGTGAAAATTA
CTGGCATACAGACGGATTCTTACTTGCGTAACTATAATGATGATGATGATGATGATGAT
>comp252_c0_seq1 len=498 path=[1:0-497]
CAGTTAGGTAGAGCACCTCGTTTACACGTGCGCCAATGCTTTTCAGGGAAGTCCATCATG
CAATTCAAAAGGTTGCTCTTGTTGAGAAATCGATGTCTTACTCCATGACTTGGGGGGAAC
AATAGCCTGACAAATGGTTCGGTCCAATTCGGATGCCTACGTTAGGTGCCAAATAGAACC
CATCCTTGATTTGAGATATTGATAAGGTGAATACTCAGCCTATTCAATGCTAGGCAATGG
GTATAAGGACCTCAAAAATGCTCTTTTCGTCCTATGAACTTTAAGGTGTATAAAGTGTCA
TTTTTAAACGGATCGATAGAGACTCCATTTAACTTAGGTTGATCTAGATCTAGGCCAAAG
GCAGCCCTACGTCAAGATAACCAACCCTTCTTTGAAACACTTTGGTAGTGCTCTTGGATC
AGAATTCTAATAATGAATCAGAGCGCATGGAACCATTTCTTTATCTTTCTACCAAGAAAA
ATATGGTGGACTAACTGA
>comp252_c1_seq1 len=714 path=[476:0-713]
TGGTGGACTAACTGATATTTCTATCAGTTACTGAAAGAGCCCAATGCAAAAAAAAATGCA
TGTTGGGTCTTTGAAACAGTTTTAATCATTTTGATACGAATTAGTTTGATCTGTTTTACC
GAGAAGGTCTACGGTTCGAGTCCGTATAGCCCTACCTTAAATGAATGAAATAAAAGCACT
CCCGGAAGCTCGGGGTCAGATCGTCCAGAGCCGAGCATAAAACTGAAAACAAAAACACAT
TTCAATGAATCCAATCGAATCCGTATATTTCCAATATCGGATAAACAAACCCGTTTTTCT
TCATTAATCTTCATAAGTGACTTACATAGGAATTTTCCTTTTTTCTTGTCAATAATCAAA
GAATTAGTAATACTTCTTGGGTCTACCTACCTAATTGGAGTGCGTTTTTAGAACCAAAAT
CATGACATGAGCCCAGTGAAAAAGTCTAACCTAACCCAGACGAAATCACACGGATCTAGG
GGCGACCCTTTTTATTTATTTTTATTTTATTTGGGGGCAAGCCGGAGTTTGAAAAACAAG
GGTCCTTGGCTTTGGTAAGTTTCATTGTAAACATAAACATTGTCAAATAGGGTTTTTCTT
GGTATCCCTTACCTAGCAAAGCACAAGACAAGTAGTCTGTCTTCTCTTTCCGTATCCATT
CCAACCAATCTAAGCTCCTATATTTGAATTCTAATATTCAAAAAGAGAATCTAC
>comp253_c0_seq1 len=653 path=[1:0-652]
CAGAATACATCTGAAACTACATTTGAGAAATTTCAAGTGTCAAGTAGGGAGAGGATTGAG
GTGAAACATTGCGATGTCACGAAAGGGAAGTGGGTTTTTGATGAGAACTATCCTTTGTAC
TCAAATAGAACTTGTCCCTTCATAGACGAGGGCTTTAATTGCGAGGGTAATGGAAGATTG
GATAGAGACTACATGAAATGGAAGTGGCAGCCACAAGATTGCGACATTTCAAGGTTCAAT
GCAGCAAAAATGCTAGAACTGATCAGAGGGAAAAGGCTAGTTTTTGTGGGTGATTCTATC
AACAGGAATCAATGGGAATCCTTGCTGTGTTTGTTAATGGGAGGTGTCAAAGACCCGAAG
AAGGTTTACGAGACACACAAGCGAAGGATTACCAAGGAAAAGGGGAACTATAGTTTTAGA
TTTGAGGATTATAAATGTACTGTTGAATACTATGTCACCCATTTCTTAGTTCATGAGAGC
AAGGCTAGAGTAGGGCAAAAACGGGTGCCTACACTGCGAATAGACACTATGGATAGAAGC
TCGTCAAGGTGGAAAGGAGCTGATATTCTGATCTTTAATACTGCAAATTGGTGGTCTCAT
TATAAAACAAAAGCAGGGGTTAACTACTACCAGGAAGGGAAACAAGTGCATCC
>comp256_c0_seq1 len=494 path=[1:0-493]
CTGATCCAGGAGGTTCAACTCAAAAAGCGCCCTCACATCCGTTCCCTCGCTCGCAAGCGC
AATGAAGAGCGAAACGAGTACCCAGTAATCTTAAACTGGTGAGACCAAGGTTTCGGTGAT
TGAGGATGATGAGGTGCCCTCTGGGGAGGCTGAAGATGAGGGCTTGGAGGTTGAATCGGA
TGGCGCTCGGGTGAATTCCGATTGAGATCTAGAGCCGATTGAATTTTAAGCGGAGATAAG
AACGAAGCTGGTGTGGTATGAGCTCTTTGGTTTCTTGCGGCCGTTGGGTTCGATCGATAT
GGGCATGGAGTCGCTGTTTTTGATCGGCGGATTGTTCTCTCAGATCGTCTTTCGTCGGGA
TGGGGGTGGCCCGTCTCAGTAGAAGAAAAGAAGGAAGGCGATTAGAAGAGGATAGAGGAA
GGCAAATCACTTTCTTGGCCGCCCTCGGCGCTGAGTTCTGTTGGTGTTCCTGCAACATAT
TCTCCACTCAAGAC
>comp256_c1_seq1 len=404 path=[472:0-403]
CTCCACTCAAGACCATGCCGCCGTCGTCATAGCCCGTGATTCCTCTTCAAACTTTTTTTT
CTTTCTAAAAGTGCTCTCTGAAATTGAAACACTTCCACACGGACAGATCGCAAACCAAAC
TAGAGGAATTGATCTGGGTTCAAAATCACCATATCGAATATCGCACCTCCTTCAGCGATG
CCCTTGCGAAATCACACTTCTCATCCGCCCGATTTGGAGCTTCAACCAAGCACGGGTGAG
AATCGCAGCCAAGCCCTCGTGATGAAGACTTCGCGATTTTCTTCTTCCACCAGTAAGTCC
AAACTGTTCTTCTGCAATCTTAGACGCGCACAAAGGAAAGATGCTTTAATAGTCTTAGAG
CCGTACTCTTTTCCTGCAATCATTACTACAGGGACGGATGGGAG
>comp258_c0_seq1 len=225 path=[1:0-133 135:134-224]
GTTTCACCGGTTGTGATTATAAATCTGGTTTAAGTTTAAATTAAATTGCCTTTAATTTGA
GGCTTGCTTCAGCGACTTTGGCATTCTTTTAGCGATCTAATCCTCAAGTCTCTTTAGGAT
GTTTTTTAGGATACAGTGTATGGGGAAATTTTGAATTTTGTTAGGGAGCTGGTTTTTGGT
GGCTGAATTTTGAATCGTCCCATTTTTTTCCGTCTCCATGTATGG
>comp258_c0_seq2 len=419 path=[1:0-133 226:134-418]
GTTTCACCGGTTGTGATTATAAATCTGGTTTAAGTTTAAATTAAATTGCCTTTAATTTGA
GGCTTGCTTCAGCGACTTTGGCATTCTTTTAGCGATCTAATCCTCAAGTCTCTTTAGGAT
GTTTTTTAGGATACTAGTCCGCCCACTGCGGAATGGGTGCCACCTAAGATTCGGTGAAGG
TTCAACCTTCGACAGATATTGTAGTTCCACTCGATGTGGATCGCGCCCATGGTTGCTCAG
AAAAAATACACTTTACACAGCATGTCAAAAATAGACTCATTTAGAGCTAAAAAGGAGTAT
AGACTACATAGAATAGGGTATCAAAATTATAGACAGATAAATGTGTATGTCGGAAAGTTA
TATAGTATGCATAGACAGCTTAGGAGCATCTAGGGTCTAGGCAGAAGGTGTATGGGGAA
>comp259_c0_seq1 len=328 path=[1:0-327]
GTTCCTTCTCAAACGATTTTGATCGTCTTCAAACTAAGGTGCTTCTTCGATGATGATTCG
TCTTCAAAATTAGGGTTCGTCGTCGATGATGGCTCTTCGATTTTGATTCAAAAGGAATGT
GGCTCGCGGTTCGTGGTTCCTTCGCTCGCGATTTGCTCTTCGCTCGTGGTTGGTCGTCTT
CGATCGTGAGTTCGTGTTCGCTTCGATTCGTCTTCCTTCACTGTCTTCTGTCCAGATACC
ATGCCAACTGTGAACTTTATATTATCTTGTGGGAGAAGTCAACATTTATATGAAGGCATA
GACACTGACATCTCTAGTTATATGGACC
>comp259_c1_seq1 len=380 path=[306:0-379]
TTTGTGAAGGCCATACATCACGAACTTGTGGTAAGCACCCATCTACAAAAAGGGTCAATA
CTGGAGTAAGGATGAGAGCCAGTGGTGTGTCATCAAGGGTTAACACAAGTGCAGTCTCAT
CAATGGTTAGCACAGGTCGGTTTGGTGTTGCTGCGTCTTCAAGGACAACCTCTGCACCTT
CAAATAGCTACAGTGGTACAAATGATGTGGTGGTGAAGCTTCATCCGGTTAGAGGGAGAG
GTTCTATAGGTAGGAATATTTCACGTGATGGACGAAAAGATGGGTCGTCTTCCTCTCTTG
GTGGAAGAACTAACAACCACAAATTTCCAGAAAATAGCTCACAAACAAGCCATGTGCAGA
ATAGCCAAGATGAAACCCGC
>comp260_c0_seq1 len=565 path=[1:0-564]
GTAATTTTGTCTCCTACACTCACACCTTTGACCACCCCCTCTTCCTCTCTCTCGATATCT
CTAAACTTCACTACGAAGAGAGAAATACGACTTCTTCACAGTCTTGCAGAATCAAATGAG
AGGAAAAGGGGTGTCAAGGGCCCATTTGCAATCTAGAACTTGTTATGGGAAGAAAACACT
AAAAAGGCGCACGACAAAAGGGGATGCTGATGATGTCGTACTCATTGACGTTGATAGTGA
TAATTCCCATAATGTTATAGTTATTGATGTTCCTGAATCTGTACAACAAAAACTGCGAGG
TTCCAATGGCAAAAAAACTCCACTGCCAAGTATAATAAGTCTTGACGATGACGACGATGA
TGATGAAAGTATCAATGATAACCATCCTAAAGTTGGTGCACAAGGACGTGGTGATTTGGA
CAGTGATGCTACCTCAAGCAAGAGATCATCTTCTGCCTCTAGCCAATCAAAAAATCCCGT
GGATGAAAATGGTGATGAATGTCAGGTCATCCGGGAAAGAAATTTTCCGGTGAAGTTATC
AAAGTGTAAACGCACCTACTCGGGG
>comp260_c1_seq1 len=637 path=[543:0-636]
AGTGTAAACGCACCTACTCGGGGAAAGCCTCCTGTAGTAATCGGTATGGGTTGGATACTG
ATTCTGAGAGTGATTCATCTGATAGTGATTCTTCTGATTGTGAGGTTATGGAAGATTCTT
TTGGAAAGGTTCATGAACAGTGGAAAAGAGCATCCATGAGGAGAAAAAATGATCTCCATA
ATGGTCAATCTGGTTTTGAAGATCAGGCTAGCCCTTTTAGATCTCATATGGATACCCAAG
TAGATATTGGAACAGAAAACACAAGTGAACGGCAACCTGTCTCTCCTGTATGTTCTGGTT
CAAGAAATGTAAATTCTGGAAAAGAAAACCTATATAACTTTATCCCAACTGTTGATGGCA
ACCAGGAGCACAGTCCTCCCGTTCCTGATTTGGAGAATTCTTTTGCACATGTTTCTTTCA
ATGGTAACCCAGAAAAGTTTTCACCGGAGGGAGCTGGGTCAAGGAAAAAAGCAGATTTTT
CTCACGAAAAGGGTGATGTTCAGTTCAGAGGAGCTACGTATGCAGAAGATCCTGGCTATG
GTAACCCTGAATCTTGTAATGAAGAAAAAAGTTCTGAAGGACCTTCATTGTGGTCCAGTA
AAGAAAAGGTTGGAATTTTTAGTGATGTAAGAACATT
>comp261_c0_seq1 len=260 path=[1:0-259]
ATAATGTTTCTGGTCATGCTGTCATAAAAGCATCAAATCAGCCTGGTAACGAGAATGGGG
CTTATCAAAAGTTGGAACATTACAAACTAAATCATCAGGGGGCCCGGGATTCCGGTGCTC
CGAGTTCTGTGAAAAAGGATACTCCCAACCTTACTGCTACTAATACTCTAAAAGAAGCCA
ATGTTCTGAAAGACTATGCTGATAACCTTAAGATCTCTGGATTTGGTTTTGAAAGTAACG
AGTCATACTTCCAAGCTGCC
>comp262_c0_seq1 len=243 path=[1:0-242]
AGTGGCTCCGAAAAATCTTGTTGGACTGACTTCTACTACTGGTTCAGTAATCCCGAACTT
TAATGGAAATAAGCTGAGTCAGACTTCTAGTACACCATCTCGCAAGAGGAGTGCAATCCT
ATCCCCACCGGGTATACACCGAGATCAACGCATAAGGCTCGTGCCTCAACCTTCGGCCCG
TCCATCTGTTTTACCACCCTCCCGGGCTGCTGCACCTATTCCATCCCCAGCTCAGAAAGC
TCC
>comp263_c0_seq1 len=343 path=[1:0-135 139:136-342]
CTCTCTCTCCCATCTCTGGTGCATCTTAGAGCTAGAGCGGGTCTTTGCACTTTTGCCTCG
AAGGATTTTATACATGGTGGAATAGTCTTCTTATGCACGGTCTTTGCTGCATCTTTAAGC
ATGGCGTTCCCCTTTCCACCGTATCTTTCTGAGTGTGGCTAAACCATATAAAACGACCGA
TCTGACCGGAACCTGATGTGGGCAGCTCAACCCGCAGCCCTATATATTTGAGCGATATTC
ATCAAAACGCCACACTTCCAGCAACTGCAAGCTGATCTATGTATGGCGTCATGGACTCCC
AACAAACCTTTTCTCGATATGAATGACGTGCCAAAAGGATCTT
>comp264_c0_seq1 len=389 path=[1:0-388]
AGCAACCTACAGAATCAGCAGGGCGTTCTCTTATCTCTATTGTCGTGGATCACATATTTC
TCTGCATTAAAGATTCTGAATTTCAGCTTGAACTTTTGATGCAATCTCTTTTCTTCTCTC
GGGCCAGTGTTTCTGATGGAGAAATTTCCAAACACTTGTCTCGGGTTATGATTGGTGGAC
TGTTTTTAAGAGATCCCTTTTCACATCCCCCGTGCACCTTGGTGCAACCATCAATGCAGG
CTGTTACAAACAATCCTTTGCAGATTCCCGACTTTGGTCGGAACTTTTGTCCACCAATCT
ATCCACTAGGAGACCAGCCGTGGCAATTAAATGAGGGTGTTCCTCTTATATGCTTTCATT
CTATTCAGGTCAAGCCCTCTCCAGCCCCA
>comp265_c0_seq1 len=377 path=[1:0-376]
GAAGCTGATGTGATATTTGTTCCATTCTTTTCCTCTTTATGTTATAACCGGTACAGCAAG
GTAAATCCCCACCAAAAGAAGAGCAGGAACAAATTACTGCAAGACAAATTGGTGAAGTTC
TTGACAGTTCAAGAGGAATGGAAGCGGTCGGGGGGACGAGACCACATAGTTATGGCACAC
CATCCAAATAGCCTATTGGATGCTAGGATGCAATTGTGGCCTTCAATGTTCATACTATCA
GATTTTGGGAGGTACCCTCCAAATATAGCAAATGTGGAGAAAGATGTGATTACGCCTTAC
AAACATGTAATCAAAAACTACTTCAATGACTCGTCTACTTTCGAAAGTCGTCCTACTTTG
CTATACTTCCAAGGAGC
>comp266_c0_seq1 len=304 path=[1:0-303]
TGAGATTCATGTGGGACCCAACAAAGTCGCTGCAGTTGGTTTGTTGGACTCTTGGTGGTC
AGATCACAGTCCATAACTTTGTATGGATTACAGCTGTCATGGATAATTCAACAGCATTAG
TCATTGATGACTCTAAAATACTAGTGACTCCTCTTTCCTTATCCCTAATGCCACCTCCTA
TGTATCTATTTAACCTCAAGTTTCCAAGTGCTGTGCGGGACATAGCTTTCTGTGCGAAGA
ATTCTAAGAATCAGTTGGCTGTGTTTTGTTCAGATGGATGTTTGTGTGTTGTTGAGCTGC
CTGC
>comp267_c0_seq1 len=489 path=[1:0-488]
TGAGGCCATTCCACATGCCATTGCAATGGTTAGAACAGCAGACAAGAAAAGTCCAAGAGA
AGCTGTTGAATTTGTTTTACAACTTTTGAAGTATAATGATAACAACGGGAATCCTTATTC
TGACGTGTTCTGGCTTGCTGCACTAATCCAGTCAGTTGGCGAACTTGAATTTGGGCAGCA
GAATATTCTCTTTTTACCATCTCTTCTCAAGCGCATCGATCGGTTGTTGCAATTTGACAG
GCTGATGCCAAGCTACAATGGGATCTTGACAGTCAGCTGCATCCGGACTTTAACACAGAT
TGCATTAAAGCTTTCTGGAATCATCCCTCTTGACCGCGCGTATGCACTTATCAAACCATT
TTGTGATCTTAAAACAACGTGGCAAGTTCGAATCGAAGCAAGCAGAGCACTCATTGATCT
CGAGTTCTACTCCAAAGGAATTGATGCTGCTTTATTATTGTTTATTGAATATCTAGGAGA
AGAGCCATC
>comp267_c1_seq1 len=386 path=[467:0-385]
CCTTGTTATGGCTCAGGGCAGATCCTGAAATGGAATATCTAGCTGACATTCAATTTAATC
AACCTGTACAGATGTGGATTAATCAATTGGAGAAGGACAGAGATGTTGTTGCTCAGGCAC
AGGCAATCGTAACGTTAGAGGCGCTACCTCACCTTTCATTTTCTGTTGTTAATGCGCTAA
ATAATTTTCTCACAGACTCCAAGGCTTTCTGGAGAGTTCGTATTGAGGCAGCAATTGCAT
TGGCCAACACTGCATCCGAGGAAACTGACTGGGCTGGTTTACTTCATCTGGTTAAGTTCT
ATAAAAGTCGGAGATTTGATACAAATATTGGACTCCCTAAGCCAAACGACTTTCATGATT
TTCCTGAGTACTTTGTTCTTGAGGCC
>comp268_c0_seq1 len=303 path=[1:0-302]
GCTGCTCGTGATAGGCTTAGCTTTAAGCCGCTATCGTTCGGTTCGGATAAGTCAAGTTCC
TTCGGTCGGTTCGCTCAGGTGGTCTTTCCTTATCTTCCCTAACGTTCAGAGTTGTTCTGG
TTTGAGAAAGGAGCACCGGCCGAGCGCCCTGAATGAATAAGAAATGGACAGCAGAGGGAA
TCAATGATTCTTATTCGACCGAGTTGAAGCTAGAATAGAGCACAAAGACCCCATCATATC
ATGTATAGCCGGACCGAAAAAGACTTACCACGAAGCCAATCTCACTGAAATAGGTTGCAC
ATG
>comp268_c1_seq1 len=231 path=[281:0-230]
CACTGATTTACCATAATAATAAAGAGAGTCAATGGTGACTCCGCCGTGGGAAGAGCCGCT
TCTGGGGGGCTTCCATTCACCAGCGCAGACTAAAAGTGCTCTCCGAACCGTGCTGGATAG
TCACCCATCACACGGCTCTCAAACCCAACCTGTGGTAGATCCCCGGGGACAAAGTAAAAA
GCGCTTGATCTCCATACTTTGAGATGCTCCTCCCCGCCGATCAAGCAGCGA
>comp269_c0_seq1 len=553 path=[1:0-552]
CTCCATGGCTAGATCAAAGTCTCTAGCTCTTAAAAACAAGACCAGCGCTCTAAAGACTCG
CTTGATTATATTCTCCTTGCTGAAAAACAAGAAAGTTTTGCTCAGCACGATCTCTCATAA
GATCCATGCTTTGATGGGTCAGGAGGAGGACAGACAGCGAAATGAAGATGGTGGCGACGA
GCAGAGTAAGGCTATTGTTCTCTGCAATGCAATGACCACTGACTCAGGCCCCAACCCAAC
CCACACTACTGAATTTGTTGAGGAGAGCGAGTATGAAGAAGAAGAAGAAGACAAGTACCC
AGATTGGACTCACTCTCTGTTTGAAAATGAAGACGAACTTGGAGACTCTAGTGGGTCAGT
GATCGATTTGGTGAGGAATTCAAAAGAGGAAGGGGGTGAGGAATTTAAACTGGAGGATGA
GATTGATCAGGTGGCTGATTTATTCATAAAAAGGTTTCATCGACAGATGATGATGCAGAA
GCAGCAATCTTTTAAGAATTATCAGGAGATGCTTGAGAGGAGTGCTTAAGTTAAGTTGGC
TGCCTCTTTTTTT
>comp271_c0_seq1 len=464 path=[1:0-463]
GTATCTTCCACGTTGTGCAGATATTAATTCTGAAGTTAGAAAGTTTTCTGCGCAGGTTCT
TGATCTATTTTTCAGCATATCTCTTTCACTTCCAAGGCCTGTAGGTTCTACCTTTGGCGT
GGATATAGAATTGTCCTATAGTGCTTTGTCCTCCCTTGAGGATGTGATAGCTATATTGAG
AAGAGATGCTTCTATTGACCCATCAGAGGTTTTCAACAGGGTTGTGTCCTCTGTATGCAT
TCTGTTAACAAAGGACGAGCTTGTTGCCACACTGCATGGTTCCACAGCAGCTATATGTGA
TAAGATCAAGCAGTCAGCTGAGGGGGCTATTCAAGCTGTGATCGAGTTTGTTACAAAGAG
GGGGAATGAACTCGATGAAACTGATGTTTCAAGGACAGCTCACTCTTTGCTTTCCGCTAC
AGTTCATGTGACTGAGAAACATTTACGTCAGGAAACTCTTGGAG
>comp271_c1_seq1 len=240 path=[442:0-239]
CCTGTGGAGTATCAAAGAAAAAGAGGGAGTCTTGCAGCTTATGAGCTACTTCTCAAGTTT
CGGACACTTTGTACCAGTGGATATTGCGCGCTTGGCTGCCAAGGAAGTTGCACGCACAGC
AAGCAAATTGAAAGAACTGTGCATGGAAAATTTTCCAACTTGCCATCGGCATTTGTATTG
CCAAGTCGTGCTGCCTTGTGTCTGGGGGAAAGGGTTATAATGTATCTTCCACGTTGTGCA
>comp272_c0_seq1 len=467 path=[1:0-466]
GTTGAGTAAGGTTGGACAGCTTCGGTGAAGGCATTCAGTGATCTTTATTCCTCTCAACCT
AGGATAAAAGTTCCAAGAATTCCAATTGAAAGCTTTGGCTAGTGCAGAGCTTCGATCGAT
TCGTCTTGGTCCTGGATTTTGATCTGTGGCTTCGATCGATGATGGACCCCAATAATGAGA
TGGCAATGAGGTAATTGCGAAGCTCCTCAGCCACAACGATGGTGAATAATTTTGGCAACC
TTGATTTAACTGGAACACTCTTAGAAGCTTCGATTGATTTACTTTGACGGTCACGGAAGG
AACTTGGAGCTCGACCAGACGGATCGTCGATCACGAAAAAGGCGTAAGTCTTCTTAGTTC
TCTCAGATGGAATAACTAGAGGGTGGTCGTGTTTGACCTGAGTGGCCGTGTTGATTCATC
TATCGTAGATGTTTCCTTGTGGTGAGGGGGTTTCTACTTATTTTGGC
>comp272_c1_seq1 len=721 path=[445:0-720]
GGGGGTTTCTACTTATTTTGGCCAAGAATTAAATTCTGACCAGGAATTTTTCGCAGATCT
GTGGTTCGATTTAAATTTCCAATTTGGTTGTGACTGGCAGAATGTGATGGCCAACTTTGG
TTTAGAGAGGGTAGGTTTAATTTTTGGTTATGTATAAAAGAGGAAAAGTGGTTGAGGTTT
CTATAGAAGTGGTGGCCGTTGGTGAAGCGTGGGTGGCACTGTTAGTAGTTTTGCAAGGAT
GGAGGCTCGGCTAAAAAGGTTGTACACTATACTTTGGAAATGTGGTGGTGTTATTCTTGT
TTGGGATGAAAGAGTTTGAGGTCTGTGGGGGGTTTCGGCCAAAATGAATGAAAGGTAAAG
GATGAATTTGCAGTGGGTATTTGTGGGGCTTGTTGTGGTTATTTTATAGGGAGGCAGAAG
GTGGTCATCAAAACTGGGCAAGGGAGGGACTGTTAGATTATGGTGAGCATGGTTATCTTG
AGTCGAGGGTGGAGTATGACAGTGGTTTACAAAGCACCATGGTGGAGTTTTTCTAGCTGA
TAGCGATGATATTTAAGGTTTGACAAGGATTTAACAACCTTGGGCAGAAGGGTTGCATTT
GGCAGTGTAGTACTTGGGGAGTTAGAGTTACTTCCAGTGAGGGTCAAAGCTTGGTGGAAA
ATGTCAGGGGTAACATTGAAATTTGGATGTTACAGGGGGTAGAATTGTAATTCCCCTTAA
T
>comp273_c0_seq1 len=399 path=[139:0-238 2:239-398]
ATGAGATATTCTTATGAGTGCGTAGAATTAAGTGCAAATCCAAGGAAGTAAAGAAGAACT
CTTAAAAGTATGATTTCAGAAGCTTAAAAGTCCACACAGTGCATGGTGATTGTCCATGCA
GTTGCGTGGACATGGATGCACCATGCTTTTTCTGGAAAAGACTTCACGCAGTGCGTGGAA
CAATTTATGCAACTATGTGAAGTTGACTGTATGTTGGAGTCGTTTTGGGAGAAAACTTCA
TGCAGTGCATGGCGCTATTTACAAAACTATGTGAAGTTGGCTTCAAGGTGTGCTTTTGAA
GAATAGTTCACGCACTGCGTGGACATAGTTCATGCACTATGTGAACTCCTAAAACTCTCC
AGTTCCTCTTTCTCTCTCCTCCATGTGGCTACTTTTTAC
>comp274_c0_seq1 len=254 path=[152:0-253]
GAGAAATTAAACCACCTTCAGGTTCTGCATCCATCAAAATGGTGGCATTGGTTGAAGAAA
ACTGAAGCAGGACATGAGGAGATGCGCAGTCTTATATGGCAGTTGCTAATGGCGCTTAAG
TCCTGTCATGACCGCAATATCACGCACAGGGATGTTAAACCTGAGAACATGGTGATATGC
TTTGAGGACCACGACACTGGGAGATGCTTGAAAGGAAGCCCAAGTGGAGAAAAGAAATAT
ACCACTAAAATGCG
>comp275_c0_seq1 len=660 path=[1:0-659]
TTTGCAATCTTCTGGGTTTTGGCAGTTTTCCCAGCAGTACCTTTTTTACCAATTGGTAGG
ACTGCTGGGTCCTTGCTAGGGGCCATGCTCATGGTTGTTTTTAGGGTCATGACCCCTGAA
CAAGCATATGCTGCAATTGACCTCTCAATCCTTGGCCTTCTTTTCGGAACCATGGTAGTT
AGTATATATCTCGAAAGAGCTGATATGTTCAAATACTTGGGTATATTGCTCTCTTGGAAG
AGTAAGGGTGCCAAAGATTTGATATGTAGAATATGTATAATTTCTGCCATTTCAAGTGCT
TTGTTCACTAATGACACAAGTTGTGTAGTTCTAACTGAGTTCATTTTGAAAATCGCGAGG
CAAAACAACATTCCACCCCATCCGTTTTTACTAGCCTTGGCGACGAGTGCAAATATTGGG
TCTGCTGCAACTCCAATTGGCAACCCTCAAAACTTAGTTATTGCTATTAGGAGTAAGATC
TCTTTTGGGGATTTTTTATTGGGAATACTTCCTGCAATGCTTGTGGGTGTTGTTGTAAAT
GCTTTACTTCTTCTATGCATGTATTGGAGGTTGTTGTCTATTGAGAAGGATGAAGAAAAT
GATTTGAATGAAATGATTTCGGAGGAAGATGCGAGTTCCCATCGGTTCTCCCCTGCATCT
>comp277_c0_seq1 len=667 path=[1:0-666]
CAAACACAAACAACCCAGCCTACAGATTGTTCAATGGACAGCTGCTTGACATCCTGCGAA
GGAACTCATAGGGAACAAGAGATGCACAATAGCGCAATGGGGTTGAGACCTTACAATGGC
GGCACATCACTGGAGCCAAATAATATTGTGGAAGAGCTCAGGTTCCAGCATAGTGGCCTC
AAGTGGCAGGATCATGACTTGAAAGAGAACAGAATGCTTATATCCTCAACCGGTAAGGAC
AGAGAAAGCAGAATGTATGCTGTAGAAAAAAACTCCAACGACTTATCGATGAGCATTGGA
TTTCATGGAGAAAAAGCGAGTGGAAGCAGAAGCTATTCTGAGGGAAGATTTAAAGGAACA
GATAAAGACCACTGTCTCCTCAACCAAACCAACAACAAAACAGATTTAGTTAAACCAGAG
AATGAGAAAATAACTCAAGGATACAGGCTGCCTTGCTTTGCAGCAACACTGGACCTCAAT
GCTCGTGATGAAAATGATGCTGGCTCAAGTTGTAAACAATTTGACTTGAATGGTTTCAGC
TGGAGCTGAGATGGATTACTCCGAATGAAAAGGGAGTGAGAAAAGTTAAAGAGGTAAGGG
AACTTCAACCTGAATTTCATTAGAGAAGTTACACACTGGGTATAACCTGCCCTGGTTTTG
TATCCTG
>comp277_c1_seq1 len=304 path=[645:0-303]
TACATATAAATGAAGCTCTACAGATGCAAATTGAAGTGCAGAGAAGACTACATGAGCAGC
TTGAGGTACAGAGGCACTTGCAGCTTCGAATAGAGGCTCAAGGAAAATACCTACAGTCAG
TGTTGGAGAAAGCGCAAGAAACACTAGGAAGACAGAATTTGGGTACAGTAGGACTCGAAG
CTGCCAAAGTTCAGCTCTCAGAACTGGTGTCAAAAGTATCCACTGAATGCCTCAACTCTA
CATTTTCAGATCTGAAAGAAATGCAAAGTCAATGCCCACAGCAAACACAAACAACCCAGC
CTAC
>comp278_c0_seq1 len=1320 path=[1065:0-242 11:243-1319]
AACGAGAAGACAAAGGAAATATAGAAGAAAATTCACACTCAATTTCTTGCTCACAGAGAG
AAGGAGAGAGAGAGAGAGAGAATCATGAAGCAGTGTATAGTACCGAATTGGAATCTAAGT
CACCAAAGACAAGAACAAGTCGATGGAGAAGAAGGGAACAGATCTTCCCACGTGCACAAC
CCAAGCCATCTCGTCCCCATGTCGGATTATGAAGTTGCAGAGCTAACATGGGAAAATGGA
CAGCTAGCCATGCACGGGCTTAGTGGGCTCCTTCCTAGTGCACCGACAAAGCCCACATGG
AGAAGGCCGGGTGATACGCTTGAGTCAATCGTGCATCAAGCAACATTTCATCCACAAAAC
ATGAATTCAGTCCAACAACATGACCACATCAATGAGGAAAATTTAAGTTCTATTGTTCCA
TCGTCTGGTGGGAAATGGACTGACAGCTCAGGCCATGTACCAACTCGACCCGCAATGATT
AGGAAATGGTTGGGATCAGATTCCGACCAGCGTGGAACTAGTACTATTCAGGAAGACAGA
CAGATCCCTAGTGAATGTGCTAGTGCTAGTGCCACTTTTTGTAGGGAAGATGACACAACT
ATGTTGACAAGGGATTCCTTTAAATCTTCTAGGAGCTTGAAAACCAAAAAGGATAAATGC
AAATACGTGCGGGAGATCAAAAGTGAAGCAGACCATTCGGATGCAAGGAGGTCAAATCGA
GTTGCTTCTACTCATAATCAATCAGAGCGGAAACGTAGAGATAGGATCAATCAGAAGATG
AAAGCTCTGCAAAAGCTAGTGCCAAATGCAAATAAGACTGATAAGGCTTCAATGCTTGAT
GAGGTAATTGAATACTTAAAGCAACTTCAAGCACAAGTTGAGATGATAAGTGGAAGAAGC
AATGTGCCACAGATGATGATGTCCATAGGAATGCAGCACCATTTTCATCAAATGTCTCTC
CTAACACGGATGGGCATGGGGGTTGGACTTGGGATGGGCATGGGAACAATGGATATGAGT
ACCATGGCTCGCTCTGTGCCACCTCAATCACTCCCTCCACTCCTCCATCCTGCTACACTT
GCCGCAGCCACCCCAACATTTGTCCCACCTCCTTTCCTGCTGCCTCCGCCCCAAGCAAGT
TCAAATCCTTATCCAAATGCTTCTGTTTCTTTGCAGGATCAGTATCGATCTTTTCTAGCA
CAATCAATGAATATAGACCTCTACAACAAGATGGCTGCCCTCTACCAGCAACAAGTCAGT
CAGACCACACAGGCAACAAGCAGTTCTTTGAAATCAAACAATGTGCAAGAGAATTGAGAG
>comp280_c0_seq1 len=241 path=[1:0-240]
GATAAACCGAGCTCGTTGTGTCTGGAAGGTAGCCTACGAGAATAAGCTTTTTCCAAAGGC
AATAGTATTTGATCAGCATATTGCCTGGTCCCTTGATGTTCGAAACTTGTCTGTGGGGGC
AGCTCTTATAGCAGTTGTCCACACCCTCCATAGGTTCAGGAAACGCATGTTGTATTATGG
TGTTGTACCACGACGGATCAAATTGGTTACGGGGCCTACACTAAAGATTGTGATTGCACA
G
>comp280_c1_seq1 len=306 path=[219:0-305]
AACTTATGTGAACTCAGCCGCTAAAGTTGATCTCATACTTTACACATCAATTTTAGCATA
TCTAGTGAGATGCCAGGAAGACCAGAATGAGAGGCATCTGATGTCAATCCTCAGCACTAC
AAAACATAAGGCACATTCTTTTATGTGCGGGCTCTTCACTGGTCCTGAACAGAGGAAACA
ACCAGTTTTATCCTTTGTTCGAGAATTCTTTCAGAGTATTGATTATGAGGTAGAAGAGGG
AGCTGCCAGGTACTTTGTCAATGTTCTCCTGAACTACCTTGTTCTCATGGGACAGATAAA
CCGAGC
>comp281_c0_seq1 len=512 path=[1:0-511]
TATTCTATACTGCTCTGCTTCCTTATTATTCCCTCTTCTATCAGAGAAGGAGAAGAAGAT
GTTTTTAACCTTAATATTACTAGCAATTTTATTCATTGTTGGCCTCATCAATACTTTCCA
TCATCTACCCACCAAGAAGTTCAAATCATGGTTCCAATCCCAATTGCTCAACAATACAAG
CCCTAAATCATTAGCTCCCAAAAAACAGAGTATCTCTCACAAGAAATTGAACGAGCTCAA
AAGGGTCTTCTCCACGTTCGACAAGAATGGAGACGGATATATAACAAACGAAGAGCTCAG
AGAATCACTAAAGAACGTTGGTATGGTGATGACAGAGAAAGATATTCAAGAGATGGTTGA
GAAATTGGATAGAAACGGAGATGGGTTGCTTGATTTTAATGAGTTTTGTGACTTGTTTGA
GTCGATAGTGAGTAGAGACGGCGGAGAAGATGGGAAAGGAGAGGGTGGAGAGGAGGAAGA
AGTGGATTTGAAGGAAGCTTTTGATGTGTTTG
>comp281_c1_seq1 len=313 path=[490:0-312]
AGGAAGCTTTTGATGTGTTTGATGGAGATAAAAATGGGTTGATTACAGTGGAGGAATTGG
GTTTAATTTTGTCTTCTTTGGGGTTGAAGGAAGGGAAGAAGATAGAAGATTGTAAGGAGA
TGATTAGGAAGGTTGATATGGATGGAGATGGAATGGTTAATTTTGATGAGTTTAAGAAGA
TGATGAAAGCTGGTGGAATGCTTGTTTCTCCAGCCTCTTAAACAATATGGAATCTTCATC
CAATTGTGTGGTATGCTTTTCTCAGTCTCTTACGAAACTTGACCTGACTAAGTCAGATCA
GTCTGAAAAGTCC
>comp282_c0_seq1 len=617 path=[1:0-616]
GGAAGACTTCCATTTGGGCTTCTAGTAATGAGGGTAAGATGGTGGCAGAGTTGGTGGTGG
ATCCTTCTTTTTGGAATGAAGTCAATATGGTGTGTAAGGGAACTATTCCCCTGTTAAATG
TCCTGCGTTTGGTAAACGAAGTTGATAAACCACAAATGGGATATATATACGAAGCCATGG
ATCAAGCAAAGGAAAGTATACAAAGAGGATTGAAGAGGAAGAAAATCTACTACACGCCAT
TTTGGGAAGCAATTGACGAGATTTGGAACAAGCATCTCCATTCCCCTCTTCATGCTGCTG
GTTACTATCTGAACCCAAATCTCTTTTATTCAAGTGATCTCTGTGTTGATAAAGAGGTTG
CGGTTGGTCTTCTGACCTGTATTGTCCGTATGGCACAAGATTGCTACATTCAAGACAAGC
TAACTCTACAGATGGATGCATATCGCGAGGCCAGAGGCTCTTTTAAGCAGGGAAGTACCA
TTGGCCTAGGAGCTGATGTTTCTCCAGTTTTGTGGTGGTCCAAGTATGGTGCTGAATATC
CTGAGTTGCAAAGATTTGCAATAAGAATTCTAAGCCAGACATGTAATGGTGCAGAGAGAT
ATGGACTGAAGAGGACT
>comp282_c1_seq1 len=250 path=[595:0-249]
GGACTGAAGAGGACTTTGGCTGAGCAGCTGCTAACAAGTGGGAGGAGTCAAATAGAACAA
CAATTGAACGACTTCACATTTCTCAACTATAACCTACACTTGCAGAGCTTTGAGCCTGGC
AGAGATGCTACAGTTGAGGCCCAAGAGATAAACCCAATGGACGATTGGGTTGTGGATGAA
ATGCAGGAGACTAATGTGCTCGAGAAAGATTTGAAGAAATAGGAACAAGAGTAGAAATTG
CAGAGGGATG
>comp285_c0_seq1 len=391 path=[1:0-390]
TTTTTGTATCCAAAATCCAGTCAATATGACCATCCTCATTGAGCAGCCTGAACTAGGATT
ACAAGTAGAAGAGAAGAAGGTGTATTCTGATCCCAATGAGCTAGTATTGGATGGTGGTTT
TGTGGTGCCTGAAACCACTACAAATGCTGGATTCATGGCGCCTGAAATTAATTCATTCGG
CCAAACATTTAGGGATTACGATGCCGAGAGCGAAAGGCAGAAGACGGTGGAGGAGTTTTA
TCGGCTAAATCACATTAACCAAACATATGATTTTGTAAAGAAGATGAGAGAAGAGTATGG
GAAACTGAACAGAGTAGAGATGAGCATATGGGAATGTTGTGAACTTCTCAATGATGTTGT
GGACGAAAGTGATCCTGACTTGGATGAACCT
>comp285_c1_seq1 len=318 path=[369:0-317]
CCTCAAATTGAGCACTTGTTGCAAACTGCTGAAGCAATCAGAAAAGACTATCCTGATGAA
GATTGGTTGCACTTAACCGGCCTTATTCACGATCTTGGAAAGGTTCTTCTTCTTCCTAGC
TTTGGAGGGCTTCCACAATGGGCTGTTGTTGGTGACACACACCCTCTTGGATGCGCTTTT
GATGAATCCATCGTTCATCATAAGTATTTCCAAACCAACTCAGACATCAACAATCCTGCA
TACAACACTAAGAATGGAATTTACTCAGAAGGGTGTGGACTAAACAATGTGATGATGTCA
TGGGGGCACGATGATTAC
>comp286_c0_seq1 len=466 path=[1:0-465]
TCATGGGTAAGATAAGTCCAACCTCTTTGAAGAAATTTGGAGAAACAGCAGAGAAATGTT
TGGCTGATTATGGTGTGGATAGGCCAACCATGGGTGATGTGCTGTGGAATTTGGAATATG
CACTTCAGCTTCAGGAAGCTGGCATGCAAAGAGAAGTACATGATGATAACAATGTTAATG
CCCCTGACCTCCCAACACCTAGAGTTATTCCCGGAGGTCCTTCTGGCAATACTAGAATGG
AGAGGGGTGATGGCAGTGGTAGCTCAGACATATCAACAGCCCAACTTTTTTCCCAATTGA
TAAACAATGAAGGCAGATAATCTTTTAAGCTCATGCTACAATACAAGCATTCTCCGTTAC
GATGGTTGTTACCTTCATATTTTCCAAAAGTTTCATGCATTATATCTTACGGCCTGGGTG
TTCCACATCAACCATTTTCCGTGTCTGCTATTGAATAATTGTTTAG
>comp286_c1_seq1 len=223 path=[444:0-222]
ATATCTCGATCCTGAGTATTTCCGGAGGCAGCAGCTTACAGATAAATCAGATGTTTATTC
ATTTGGGGTTGTGCTTCTAGAGGTTCTTTGTGCTAGACCTGCTGTTGATCCATTGCTTGC
AAGGGAGCAGGTGAATTTAGCTGAATGGGCAATGCAATGGCAGAAGAAGGGCTTGCTTCA
TAAAATCATTGATCCCCATCTCATGGGTAAGATAAGTCCAACC
>comp287_c0_seq1 len=230 path=[1:0-229]
TTCCAGAATTGAAGTCAGCTTTAACTGAGTGGCGTCCTCTCTTCGAAATGAGCAGTGACC
ATCTTTTGACTGCCGCGACACGTGATCTGTTTGAACAACTTGATGACAATGCCGGGCCTG
TGGCACCCAGAGTGTTTTTGCAGCTGTTCGAGGAAATGTATCCTACATTAGGGCAGATGG
ATAATCACAACCCCAAGGATGCTCAAGCATGCTGGGGGAAACTATTGGAC
>comp288_c0_seq1 len=574 path=[1:0-573]
GGAACATATCTGGGGACGGTGCATCGAGAGGTGCCATTCCAAGACACTAAGGCAACTGCT
ACGTACTTATGGGAAGCTTGTTTCCCTCTCTGTAGTTGAAGGTGTTGTGGTTGCTTATAT
TGCATTTGGAGATAGAGAGATTAAATCGAGAGCGGAGAGGTTTGTGAGCAGTGTGACAAA
CTCGTTTGAAATTGTTTTGAGACATAATGTGGAGATTAGAATTATCCTTGAAACTGAAAC
AAGTGACGAGAGGGGAAGACAAGACGAAATGAAGCATCAGATTCCAATGCAAAGAATTGA
ATCCATTATCCGGGAGCAGAGATTAGAAACTGCATGGTTACAGACAGCAGAGAAGAGCAC
CCCGGGCCGTTTGAAACTTGACAAGAATCAAATCATGCCTCAAGAGACTAATTCATTGGA
CTCGGACGAAACCAAAAATTTCAAACAAACATCTCCCCCACTTCAAAGGCTTGATCATTA
TCCCATGTCTCCAAGCTTATTGCACAGTAGCAGCTTCAGCAAAGAGAGCTTGGGATATGA
ATCCAGCTCAGGAGGAACTAGAGGTTGCAGTGGC
>comp288_c1_seq1 len=217 path=[552:0-216]
TTGCAGTGGCCTTTTCTGTTGGAATAATACCAAATCTCAAAAGAGGGCTAAGGTTAAACA
AGGAAACCCTGTTCGGCCGCCTAAAGGTGAGGGTGGGAGGTTTTCATTGTTTGGAGATTG
TGCCAAGTCAAAGAAGACGGGGAACGTAGGCAGAAGATAGGCAAACTAGTTTGCATTTTG
AGTTTATATATATATTTTTCTGTATTTATGTTTATTT
>comp289_c0_seq1 len=287 path=[1:0-286]
ATGCTATCAGCTTTACATAGCAAGGATGATTCCTTTTCCCTACTGTTTCATTGTGTTGAT
CCAAATCTCATGCAGTATCACAAAGATTCACTTTTTCAGATGGCCATCTTGTCCAAGGAC
TGTGTGGATGACGACTGGACTCGGCGTCCAGACATGTGCAACGTTGTGCTCCGCCTTTCA
CTCATCCTTGCGTGCTCCAAGGAATGGGAGAAACTAGATTGCAGCTATCCAAAGTCTTTG
ACATTATAGATATGCTCTCTACAGCTCATTAACCCCCTCTTGACTCC
>comp289_c1_seq1 len=259 path=[265:0-258]
GCAAAGATTGCCGATTTTGGACTAGTAAAACTGTTGGAGCAATCTCCAGAAGATGGAGTT
GCAGCATCAAGAATTGTTGGCACATTTGGTTATCTTGCTCCAGAGTATGTTCGAGATGGG
TGTGTGACCACAAAGAGCGATGTCTATGCATTTGGTGTAGTTCTAATGGAACTACTTACT
GGCCAACCAGCCCTTAGTAGAGATGCTAGTCCAGAAAATGATGAGTACGGTGAACACCAT
TCTGTGGTGGATTACATGC
>comp290_c0_seq1 len=212 path=[1:0-211]
TTGGTATCAAGTATGATCATGCGGGTAGACACGCTGGACAATTTGGTATCAAGCATGAGC
ACCTGCCTAGACCCAATGGATGTGTTATTTTCAAGGAAGAGCACGTGAAGATAGGTTTCA
GCGGACATTGCATTCAAGAGAGGTTTCAAAGGATCAACATTTGGTAACAGCAATAGCCAC
CACTGCTGGCCAACATTCAAACTCAGTCGTAC
>comp291_c0_seq1 len=228 path=[1:0-227]
TTGAAAACGACACCAGTGATCAAGTACCTGGACGTGCTTGAATGTCAGCAAGCTCCATTG
CGCTATTCCCCTATATGTTCACCTCCCTGTGTTTGATGTTTTAATTTGCAACCTTCTGTT
TTGGAAGATATTTCATTTCCTTGAACCAACCTTGTTCCTTTGACACACACACACAGAGAT
AGAAAACCAGAAGTCACCAACCGCATTCTACACAAGAAAAATATCAGA
>comp294_c0_seq1 len=430 path=[1:0-429]
CTGCTTCAGTTGCTGGACTAATAGCAATGATGACTGATCACTACTGTGTTCTGGAAGTAA
GTGATAGTGAACCAGAAAGCAGTGATGGTACAGGAGCATCTCGAAAACATCAAAAGCGTG
GTCGGGGAAAATATCTTCATGGCACCTCTAAAGGACTAAGTGGTCATTTTCCAGATCAGC
AGTCTCAGGCAGTTGCATCTAGTTATGATTGCCTGTCTTTGTTGAAGAAGAGGCGCTCTA
GTGGAAGTCGGCCTCCTGTTGTTGGAAAACGAACACCTCGCATCCCCGTTTCATATCTTT
GTGATAAAGATACCAATAAAAAGTTTTTTTCACCAACTAGGCAAGGTCTGAAATTAAAGG
CCGTTGCTAATGATGGCGATGATGATGACGATGCTGATGATGATGATGTTGCTCATGAAA
TAGCACTAGC
>comp294_c1_seq1 len=418 path=[408:0-417]
TCGCGGTTATGCCCTCAAATTCTCATTCAATCGGAACATCATCCTCCACCTTTCTGTTCG
CGTGCTGATAGATTCCAATTCCTTGCTCTTTCGCCTATCCTTGATCATAACATTAACACG
CTTCGATTCGGCATCTGAGGAAGTTCCTCATGCCCCCATCAAGGAAGTCTAGAACTGTGA
ATAAGCGCTATTCTCATATTAATGATGTTGCTCAGAATAAGGATGGAGAAAATGCTCACC
ATATTAGGCCGCGGAAGAAGAAACTGTCAGACATGTTAGGGCCCAAATGGAGCAAGAAAG
AGCTGGAGCGTTTCTATGAAGCATATCGTAAGTATGGGAAGGACTGGAAAAAGGTTGCTG
CTATAGTACGTAACAGATCTGTGGAAATGGTAGATGCTCTTTACATGATGAATAGGGC
>comp296_c0_seq1 len=240 path=[1:0-239]
TTGTCAAAGTTTATTACTTTACAATGCAAGAAAGGTAAATGGAAAGAAGCAGAGGATCTT
CTGAACTTAATTTTAGAGAAAGGGTTGTTGCCAGATTCGTTTTGCTGCTGTTCTTTGGTG
GGGTACCATTGCTCTAGGAAACAGATTGATTCAGCTATAGGGTTGCATAATAAGATTGAG
AAATTAAAGGGTAGTTTGGATGTAACAACTTACAACGTGCTTCTTAATGGGCTCTTTTTA
>comp297_c0_seq1 len=218 path=[147:0-60 13:61-217]
GGTGGAGGGGATGGCTCTGTTTTCTCTTCCCATCTAAGGATTTACTTCGACACAAGCCCC
AAGGGAGTCAACACGGGCTGGCGAATCTTTACAAAGACATGGAGTCTTGTAGAGGATATG
AAGACATACAAGTGATGTGGGAGATGATTTATCCTACAAATGTCCACCACACCAAAACCA
GCACTAAGTCTTGTCATCGGAGGTTCTGTTTTACGCCG
>comp298_c0_seq1 len=361 path=[240:0-116 19:117-360]
GGGAGAAAAAGTAGCAGAGATTTCTCAAACAGAAAAGATTTTATCGAGCAACATTTCTGA
GGATGACCAACCACTATTATTGATGTGGTACAAAGGAATGAACTGTCAAAACGATGAGGA
CGACTCAAGACTCTCCCTTGGTAGAACCAATGAGCAATTGAACGAGGGTACATCGGACAA
GAATCGATCCTTGTCTTTTGTGAAAAGGTCACCGGTTTGGACTACACTAGAAAGTTTGGA
AGTATTTCAAAAGATGCCACAAAGCCCACATTTTCAGCCTCTGGATAGTCAGAAAGAAGA
GTTTCGTGAAGGATTAGCAGTTGCTGACATGGTTAACTTTTCCAATTTGGTAAGCAAAAC
G
>comp300_c0_seq1 len=1317 path=[258:0-1316]
TGCGGTTTTAGGAAGTGATGGCTTCATCACTTTCTACAATCTTCAAAATGGGGGATCTAG
TGTTGCCTCCCCAACAAAAATACCAAGCGACCCGTGCAGCAGGCCAGAACCTTGCGATGC
AAATTATGTTTGTTTTAGTAACAACAGGTGCCAGTGCCCTTCAGGTCTTAGCTCCCTGGA
AAATTGCAAAACAGGGATTGTCTCTTCATGTGATCACCCAAAGGGTTCTACAGAACTTGT
AAATGCCGGGGATGGGCTCAGCTATTTTGCACTAGGGTTTGTTCCCGCCTCTGCCAAAAC
TGATTTAAATGACTGCAAAGCTTCTTGCCTTGGTAACTGCTCCTGCCTTGCTTTGTTCTT
CGAAAACAGTTCTGGAAATTGCTTTCTCTTTGATAGGATAGGAAGCTTGCAGAACTCTGA
CGACTCTAGTTTTGCTTCATACATTAAGGTCTTAAGAAGTGCAGGCAGTGGGGGGAGCCC
TGGAGGTAGTGAAAGCAGCCAGAAGAAGCACTTCCCATTTGTTGTGATCATAGCTATTTG
CACAGTACTAGTCATTCTTGGACTACTTTATGGGGGATTTCAGTACCACAAAAGGAAGCG
ATTCCCAGAGTCCCTTCGAGAGAGTTCAGACGAGGATAATTTCTTGGAGAGCTTATCTGG
GATGCCGATCCGTTTCAGTTACAAAGACCTACAAACTGCAACCAATAACTTTGCCGTGAA
GCTTGGGCAAGGCGGTTTTGGCTCAGTTTACCAAGGGGCACTCTCCGATGGAACTCAAAT
TGCTGTGAAGAAGTTGGAAGGCATTGGTCAAGGAAAGAAAGAGTTCCGAGCTGAAGTTAG
CATCATTGGGAGCATTCATCATATCCACTTGGTTAAGCTTAGAGGCTTCTGTGCTGAAGG
AACATATCGGCTTCTTGCTTATGAGTACATGGCCAATGGGTCTTTGGATAAATGGATTTT
TAAGAAAAACAAGGACGATTTCATGTTGAATTGGGACACAAGGTTCAGTATAGCATTAGG
CACGGCAAAAGGACTGGCCTACCTCCATGAAGATTGTGATTCCAAGATTGTTCACTGTGA
CATAAAACCAGAAAATGTTCTTCTTGATGATAGTTACCATGCTAAAGTTTCAGATTTTGG
CTTGGCAAAGCTAATGACAAGGGAGCAGAGCCATGTTTTCACTACTCTAAGGGGCACAAG
AGGGTACCTTGCACCCGAATGGATCACAAACTACGCCATATCAGAGAAGAGTGATGTTTA
TAGCTACGGGATGGTGTTACTCGAGATCATAGGGGGGAGAAAAAACTATGACCCCAC
>comp300_c1_seq1 len=280 path=[1:0-279]
GAAAAAACTATGACCCCACAGAAGCTTCAGGGAAATCCCATTTCCCATCCTATGCTTTTA
AGATGATGGAAGAGGGGAAGCTGAGAGACATCCTTGATTCGCAACTGAAGATTAATGAGC
AAGACGAGAGAGTTTTCCTTGCAATTAAAGTTGCATTGTGGTGCATACAGGAAGATATGC
ATCTGAGGCCACCCATGACCAAAGTAGTACAAATGCTTGAAGGAGTCTGTGCTGTTCCTC
AGCCTCCAACATCTTCTCAACTTGGTTCCCGCCTTTATTC
>comp301_c0_seq1 len=480 path=[1:0-479]
GAAGCAGGCTTGCCAAGAAGCGGCGTTCCTCCTTTACTGCCCTGATTAACCACAAAGACC
AGGTCACTCGTGATGGAGAGATCAGTGCCGCGAGAACAATTTGCTTCCCTCTGTCGACCT
CCAATCTTGCGAGATCAGATAGAACGCGTTGCTCCAGGGAGATTTTGCTAAAATTTTGTT
AAGCCGTCGTGAGTCGGGATGCAAGGTAAGCCATGAGAATTCATCCGCTTGGTCCCTAAT
TGGATGCTAGAACGAAGTCGAGCAGTCTTAAGGGCCTTTTCCTTCTTTGAATCGACTCTT
GTACTCGACCAAAATTACTCAATCACAAGTCTGCTCGACCCGTGCTCCTCTACTCGTACT
AATTAAAAATGCTTATCATGTCCTCAAGCCCAGTTTGATCTACCCCGTCAACCAGGTATG
TATCAACATTTTAAAAAGTGCTCAAGATCCCTAAACTTTCGTCGAACCGGAGCCACCTAC
>comp303_c0_seq1 len=404 path=[1:0-253 255:254-329 331:330-353 554:354-367 369:368-380 638:381-403]
GTCAGGAAAAAAAAAAAGAAAAGAAAATTGAGGATGATGGTCTTATGCCAGCTCTATGCA
CAGCTACTCAAATTTGGTGCGCAGTGAGGGGCAAATCGGTAGAGAAGAGAGTCCAAAGAT
GGATTCAGATTTGGTGCGCGGTGAGGGGCAACTCGGTAGAGAAGAGAGGTCAGAGATGGT
GGTTGCACTATGCGAATTAAGAGGAGATGGTGGATATATCATGCAAATAAGAGGAGGAGA
AAGAAGATGGTGTCAGTGGTTTTGCAATGCCAGATCTCAAGCCTATTTTGAGCATTATTA
CTGGCCGTTAGTTAGTTTCAACGAAGAAGTAAGGGCTGTTGGTGCTTGATGGAGAAAGTG
CAATATTCAGTGAAGTCTTAGAAGAATAAAACTAAGGATGGTGG
>comp306_c0_seq1 len=372 path=[216:0-149 17:150-371]
CAGCTGCATGGTGGCTGGTGATGAAGATATTGGTGCTTCAACCATAGTTTGCTTAGGTTA
TCCCCTAAAGGGCAGAAATGGAGCAGTGCGAGATGAGACATTGTTGCAACTTGCAGTTCC
TATCTTATTTGTACAGGGTAGCAAAGATGTGCTCTGTCCACTAGAAAAGCTGGATGCTGT
CCGCAAGAAGATGAAAACCCTTAATGAGGTGCATGCGATTGATGGTGGTGACCACTCCTT
CAAGGTTGGAAAGAAGTATCTCGAAACAAAAGGATCAACCCAAAATGAAGCCGAAGAGCT
TGCTGTTAAGGCCATATCAGCATTCGTTTCCAAGTCTCTTGGAGGAAGGTGAAACCATTT
TGCTTACTGGTG
>comp307_c0_seq1 len=486 path=[1:0-485]
TTGAATCTTCAGCGAGAAAATGAGGTCCTCAGTCTGAAGGAACGCTTAAGTAAAGCGGAA
GAAACTCTTGTCGTTGTTCGTTCTGAATTACAGGAGAAAGTAACCGAGCTTGAACAGTCA
GAACAGCGGGTAGCATCTGTTAGAGAAAAACTTAGCATAGCTGTTGCCAAGGGGAAAGGT
TTGGTCGTGCAGCGAGACGGTCTCAAGCAATCATTGGCAGAGACATCTAATGAACTTGAA
AGATGCTCCCAGGAGTTGCAGTTGAAGGATGCTAGGCTTCACGAGGTTGAAACAAAACTC
AAGACTTATTCAGAGGCTGGTGAGCGCGTAGAAGCTCTGGAGTCCGAGCTCTCATACATT
CGCAATTCAGCTACCGCATTGAGAGAATCATTTCTTCTCAAAGATTCTCTACTTCAGAGA
ATAGAAGAGATTCTAGAAGACCTAGAGTTGCCCGAGCATTTTCATTCTAGAGATATAATA
GAAAAG
>comp307_c1_seq1 len=456 path=[464:0-455]
GTCAGTTACTGGGAACTCTTTGCCACTGACTGATTGGGATCAGAAAAGTTCTATGGAAGG
GGGGTCGTACTCTGATGCTGGTTTTGTGGCTATGGATGGCTGGAAAGAAGATATGCAGCC
AAGCTCAATTCCAGGTGATGATATGAAAAGGAAATACGAGGAGCTCCAAAGTAAGTTTTA
TGGGTTGGCTGAACAAACTGAAATGCTAGAACAATCATTAATGGAAAGGAACAACCTAGT
GCAGAGATGGGAACAGGTTTTGGACAGAATCAATATGCCTACACAGTTGCGGTCCATGGA
GCCAGAAGATCGGATCGAGTGGTTAGGAACTGCACTATCAGAGGCTCATCATCATGTGAA
TTCTCTCCAGCAAAAGATTGATAACCTTGAAGCCTATTGTGATAATGTAACTGCTGATCT
GGAAGAGTCACAAAGGAGATTATCTGACATTGAGGA
>comp308_c0_seq1 len=400 path=[271:0-399]
AATGAGAAGCATATGGTCATAGATGGGGGGATATACAAGTGATATTTGGTCAATTACAGG
TTAGAGTCGAGATACCAGGTTGCGAGGTTGCCATGATGGAGATATGTGGTGGTTTCGAGG
AGAAAAGTAGATGTAGGTAAGGGATGGCGGTGGAGTTGTTGTAGCCATGGTGCAAAGAGG
AGGACGACCACTGCTCTTGATCTACGTGAAGATAAGATTGTGACCATCTCATACATCTTT
GGAATTAATAAATTTTTATTACTTTTATGATGTTTAGATCGAAGAAAATCAAGATTTTAT
TTTTTGTTTTTACAGTTGTTGCTGGTTGGACATAAAGAAGGGAGGATCTAGAAGTAAAGA
ATTTTATAATTAGTTAGGGTTGTCAAGTACCATGGGCCAC
>comp309_c0_seq1 len=436 path=[1:0-435]
TTGAGTTTATCGACCAGGTAGATGTTGTTGTCGACATTCGAAGCTTGTATGCTCTTATTG
ATTTTTGTGGGGATTCAAAGTCTCTAGTCTTTGCAAAAGAGCTTCACGGGTACTTTCTAA
GTTTGGGGATTCCGCGAGATCAAATCTGGAGTAAGAGAATTATGCTAATGTACGGGAAGT
GCAAGAGTGTGGCGGATGCACGTAAGGTGTTTGATGATATGCCCCTGAAGGATGTGAATT
CGTTTAACATAATGATGGATCTTTATGCGAGTCTGAGGATGAAAGATGAAGCGTTGCAGC
TGTTGAAGCAGATGCCGGAGATGGGTTTAACGCCTGATGAGGACACACTGCATTCTGCTA
TGACTGCCATTACCGGTCAAGGATTTAATACGTTGCAGTGCACATCTTGCAATGAGTGAA
GAAGCTTTCATCCTCT
>comp309_c1_seq1 len=264 path=[414:0-263]
CTTATTGTGAATCGATCAAAAGGAAGGATCTTGGAATAGGTTGTGAAGCGACTGTGATTT
CTTATAGGTGTCGGAAGATGATAGACACACATAAAATGTTCACTGTCGCCGAAAACTTCC
CCGATCAGAACAAGGAATTGTGGGCTCTGATTCACCGACCCACCGGTGCTTTTCCAACTT
CGTGTATTGGTTACCCATGTATGTGTGAAGCTTTTCGAATCGATGCTAAAATCAAGGTCC
AACGTGCTCTTGAGTTTATCGACC
>comp310_c0_seq1 len=279 path=[1:0-278]
GGGTCACGTACAAAAGCTCAAGCAGCATTTGGTAGAAAAGGAAGAAGTTGTTTCCCTACC
AAAGAAACTCGTCGTCAAAGAGCAGGTCAATGTTGATAAACTGTCTAAGCAAATGACAGT
GACCGAAGTTTCTCTCAAAAATCCGGCCATAACTATCCAGCCCAAGTTGGTATCAAGTAG
CTCCATTTTAGTTCAGGAATCTTTGAAGTTATCTCAAACTAATCAAAAATCAATTGAGGC
CAAGCAAGAAGTAAAAAAAAAACCCATAAAAAACTTGAC
>comp310_c1_seq1 len=321 path=[257:0-320]
AACTGTACAAAATGGACATGTGGAGAAGAACCCATCTCTGATGGATGACAGCTCTTCAAC
ATGTTCGACAGATTCAGTTCCATCAGTGGTAATGATTGGGAATTGCAAGGGGAACTCTTT
GACAGACTGCAAAAACTCAAAATCACGTAGCAGGGGAAATAATCAAAGAGGTAGGGGGAG
ACGTGAGCAAACTAATGGTTCTGTTGAGAATAACAGTGTGCAACTGCAACCTAATCCTGC
AATGAATGGAGGGCTTCAGAATGGTGGTCCTAAAAGTTCTTATGCAGCTGAATTTCATTT
GAAGACTGTTTTAGCCTTGGG
>comp312_c0_seq1 len=230 path=[1:0-229]
GAGATGGAGAGCACACCCGACTCGTTGAGTTTTAAACCGATTCCCGCCGAAGAACCAGAG
CTCGATCTCTACACCATCCCAAGCTATTCAAATTGGTTTTCTTGGGATGATATCCATGAA
ACAGAAAAAGTGTCGCTGAAGGAATTTTTTGATGGAAGTTGGATCTCAAGAACACCGAGA
ATATATAAGGAATATAGAGATTTTATCATCAACAAGTATAGGGAAGAGCC
>comp312_c1_seq1 len=511 path=[208:0-510]
AAGACTCACTTTCACGGAGATTCGCAAATCACTTGTTGGTGATGTTAATTTGCTTCACAA
GGTCTTTCTCTTTTTGGAGAAGTGGGGTTTGATTAATTTTGGTGCACCTAAGGTTGATGA
TTTGGTGGAAGTGTCGGAGGGTGATCAGAGGTGTAAGGTTAGGCTTGAGGAAGGAGCTCC
TGTTGGGGTTCGGGTCGTAGCTGTTCCGAATTCCTTGAGACCTGTTTTAGTGCCTCCGAG
TGTGGTATCTAATCGTCAGTCTGTTGAAAATGGATTCAAATTGCCAAAGCTGGCATCCTA
TTCAGATGTTTTTGGTGATTTGCCAAAGCAGAAGGGATTGGTCTGTGGAAATTGTGAAGA
AAAATGTGATTCGGGGCACTATAAGTGTACAAAGGAAAGTTTTGTAATTTGTGTGAAATG
CTTCAAAAATGGCAAGTATGGGGAGAACAAGTCTCTGGATGATTTCAAGTTCGTTGATTG
CATTGATAACAGTGGTAAACATGGAGCTGTC
>comp313_c0_seq1 len=391 path=[1:0-390]
AACTATTCTCACTTACGCATCATCCTTTGGTTTAGTTGTAATTCTTACATGGTTACTCTT
GGTTGTGGTGAACTGGTTGTGGTTAAAACCAAAGAAGCTGGAAAGGTGTCTAAGACAGCA
AGGTCTTACAGGAAATTCGTATACTCTATTCTATGGAGATTTGAAAGAAAGCTCCATGAT
ATTGAGAGAAGCAACGTCCAAGCCCATCAAACTCTCACATGATATTGCACCCCGTGTCAT
TCCTTTCATTCACCTTACCATCCAAAAATACGGTAAGAATTCTTTTGTATGGAATGGCCC
AACACCAAGAGTGATCATCATGGATCCTGAGTTAATAAAGGACATCTTTACCAAGTATCG
TCACTTTCAGAAGCCAATGACAAACCCAATT
>comp314_c0_seq1 len=415 path=[1:0-414]
GTAAGTTTTTGACCTAATCATAATGTGTGTAAATGGGTCTGCTTATTGTAGGTCTTCTAA
CCCTCTATCCACTCTTACTTAAGTTTATAATGCCCTTTGGAGCACATTGCCGCTCCCTTG
CACTTGTGTTTGACCTAAAAAATGAACATGTCAGCTTGATTGACCCAGATGCACAAGCTG
GTCCTGCTGTCCCTTCTAAGAAATTAAACTACATGGTAAAAAAGGAAGAGACATTAAATA
TTTTCTACTAAACTAGAATAATTCAATAACAACTTCACTATGTTGTACGCAAATTCATAA
CTTCATTCAACTTATCAAAGAGCTCCACATGGTTATTGATGTACAACCAAGACATTCACC
AACAATATTGTCCACTGATATGGAACATGTTGATGTGGTAGCTGCTCCCACAAGA
>comp314_c1_seq1 len=520 path=[393:0-519]
AGAGATGACTCTGCTGTGTTGCTACTCAAATGCATGGAGGCATACGAAAATAATAGCAAG
TGGTACAACATTTGTCAGGCCAATTGGAACTTATACCGTCTCCATCTTCTAACAACACTT
ACACTTTCGATTTACAATGAGAATTGTCCGATCAATGACCCGTGCTTCATGGGATACATG
AATGCGCTACCTTAGAGTGACGATGAGGCCAGAATTTGTGTGTCCTTGCCGGTCAACAAA
TATTAATTACTGCTGAAAAATACAGGGCAGGGACAATTTTGATCCTTTTGGGGGATACTT
GGAAACATTAAACCAAAATGATGTTGCAACATTGGACATGATAGTATCCAATGACGAGCC
ACTGTTTCCGGATGCCATGTTATCGTGAATGGAAATATGAATGTGTGGAGATAAACTTTT
TGATGCGTGCATTCAACCTACAAGAATCTCCCTGCAATGCAACCTATCACAGGAATGCTA
ACATCTAACTGTGTAGGGTGAGGGTGAAATGGAATCCCCG
>comp315_c0_seq1 len=328 path=[1:0-327]
TGGGCTGCCAAGGCCAAAGCATGGGTGGCTACCAACAATGCTACGGGAGATCAATATCCG
CAATCACATTTTACTCCAGTTGGCAGACCTGAAGAACAGAGCCAGTATCATGATCAGCAT
TCACAATCACAGTTTACACCCGCTGGAAGACCGGAAGAACAGAGTCAGTATCATGATCAG
TATGCACAATCCGTTGCCCTGCATTATCCAGAAAGTCAACAACAATCACTTCCGACATCA
AGTTATTTACAGTTTTCAGTTTCCACTGCACCTTTACAAAGGCCACTGGGTGGTCATCTG
CAAGAGTCGGCATCTATCAGCTATGGAC
>comp315_c1_seq1 len=446 path=[306:0-445]
AGCTACACTCTGAAATCCACTTTAACGAGGAAAAACTTAACAACATGGAAGGTTATCAAC
AGTCCCAAAGGTATACGACACCTTCGCTACCTCCGCCATCCATGGCGGATTCCCACCATC
AATACCAGCACCTCCAACAAGCGCCTCCAACTCAATCGACGCCTGCGCAGGGTAGTTGGT
ATTCCGGCCAATTCCAGTACCATCCATTGCCGCCGCAGCCGCAACCGCAACCGCCTCTCC
ACCAGCAGCAGTGGGCTCCCGAACACCTCCCTCCAACTCCTTATTCTGCGACCCATCCCA
ACACTTTTCATCCTTACCCTGCGCACCACCACCTACAAAATCCCCACCCTCTCCCTCCTC
CCCACATGCTGCCTCATCATCCTAATTCTCAAATGCCCTCATCTTATTCTCATGCCAATC
AGGAATGGGGCAATCCGAATTGGGCC
>comp316_c0_seq1 len=1026 path=[1:0-1025]
CTGAAGTCCACTACATTGATCAACCTGGACATGGTTCTGGCAGTGCTTTGAGAAAAACTT
CAGAATCAGTTGCTCTTGTCGGTTGTGCTTCCCCTGGACTTGCAGGTATCACTGTCGACA
AATCGGTTGAGTTTTCATATGAAGAGCTTGCGAAGGCCACAGATAACTTTAACATTGTTA
ATAAGATTGGCCAAGGTGGTTTCGGAACTGTTTACTATGCAGAACTCAGAGGCGAGAGAA
CTGCCATTAAGAAAATGGATATGCAGGCGTCAAAAGAATTCCTGGCAGAACTGAAGGTTT
TAACACATGTTCATCACTTGAACCTGGTTCGCTTAATAGGATTTTGTGTTGAGGGTTCCT
TATTTCTAGTTTATGAGTTCATTGAGAATGGCAACTTAAGTCAACACTTGCGTGGGAGGG
AACCGCTGTCCTGGTCTACTAGGGTGCAAATTGCCCTGGATTCAGCAAGAGGACTTGAAT
ATATTCATGAGCACACTGTTCCTGTGTATATCCACCGTGACATTAAATCAGCAAACATTT
TGATAGATAAAAACTACCGTGGAAAGGTAGCAGATTTTGGGTTAACAAAATTGACTGGAA
GTGCTTCATTGCAAACACAACTTGTGGGTACATTTGGATACATGCCTCCAGAGTATGCTC
AATATGGTGATGTTTCCCCCAAGATTGATGTATATGCATTTGGAGTTGTCATGTATGAAC
TGATATCTGCCAAGGATGCCATTGTCAAGACAAATGAATTAGTGACTGAATCAAGGGGAC
TTGTTGCTTTATTTGAGGATGTTATCAATCAACCTGATCCAAGAGATGATCTTTGCAAAC
TTGTTGACCCCAGACTTGAGGACAACTACCCAATCGACTCAGTTCGTAAGATGGCTCAGC
TTGCCAGAGCATGCACACATGAAAATCCTCAACTAAGGCCAAGTATGAGATCAATTGTGG
TAGCTCTAATGACACTTTCCTCGTCGACAGAGGATTGGGATGTTGGCTCTTTTTATGAAA
ACCAAG
>comp316_c1_seq1 len=933 path=[1004:0-932]
GTTGTATTCAGAAAACATTGGGTTCCCCATGTATGGCTCTCAGGATAGGCTCATTAATCC
TGTTTCTGGTCTTTGTGATGATCCTTATAATTTCAGTCCTCAACAACAAACACCACAACT
GACACAGCTTTATCATCATCCCCCACCACACACCACCACTCAAAACTTTGGTTTTGATTG
TACTAGTCAAGGAGTTGGAGGTGGCGCTGGTGCTTCTTCTTCAACTGCTGAGAACATTTT
CTCCATGGATTTTTCTCAATCTTTGGCTGTGGAGTTTGAAAAGCAGAGGCGTGAGATTGA
CTTGTTTCTTCAATTACAGAATCAGAGATTGAGATCTGCTTTGCAAGAAGAGAGGAAGCA
ACAGCTATCAGTTTTATTGAATACTCTTGAATCAAAAACCCAGAGGTTAATTAGGCAAAA
AGACGAAGAATTGGCAGCAGCAACAAACAAGACAATGGAGCTAGAAAACTGCTTGAAAAG
AGCAGAGATGGAGAAGGAATCATGGAAGAGACTGGCAAAAGCAAATGAAACCATGGTGGT
ACACCTCAACAACACGCTTGAACAGGTGAAAGAGAAGCTGGTATTGGTCAACAATGGAAC
CGATGATGCAGAGTCAATGTGTGGTGGTTCATGTGGAGGAGACAGAATGGAAGTACTACA
AATGGTGGAGGAACAAGGCCGAAATATGGCTTGTAAGGGTTGTCATACTCGGAATTCGTG
CGTACTTTTTCTCCCTTGCAGGCATCTCTGTTCGTGCAAGACTTGTGAAGCTTTTCTTGG
TTCATGTCCTGTCTGTAAATCTGTAAAGCAGGGTAGCGTGGAGGTTTTCTTGGTCTAAAA
GCTGATAGAAGAGAAAGGAAAATTTGTTTTTAGGAAACATTTTTTTGATTTTTGTTCTGT
TTCTTTCTTTTGCTCTGCTTTTATGGTGCATGG
>comp317_c0_seq1 len=463 path=[1:0-462]
GCAGAAGTTAAGAGATTTGGGGTTGGCTAAGACATCATTGAGTTACAATGTTCTGCTGAA
CCTTTATTATCAGACTGGAAATCATGAAAAAGTAGACAGTCTAATGTATGAAATGGAAGA
GAAGGGGATTGAATGTGACCGATATACATTTGGCATTCGACTGAGTGCATATGCAGCCGC
TCACGACATTGATGGAATGGACAAGATTCTTACAAGGATGGAAACCGATGTAAGGGTTGT
TATGGATTGGACTTCTTATGCCGTCGCAGCAAATGGGTACCTGAAAGCCGGACTAGTAGA
CAAGGCCTTTATAATGTTGGAGAAATCCGAGGGACTTGTAAAATCTGTCAAGAAAAGACG
TACTGCATATGAATTTCTTCTCACACAATATGCAGCAACAGGGAGGAAAGATGAAGTGTT
GAGAATTTGGGAAGTTTACAAGAAGAATGGGAAGGTTTATAAC
>comp317_c1_seq1 len=411 path=[441:0-410]
GCTAAAACTATTTTTCATTTGATGAAGCTTGCTGGCTCGCGTTGTCATATACTCGCTATA
TGTTGTCGGTATGGTATCCGAGATGCTCTTGGGGCTTCGTTATACTCATCAACATCAACC
CTAACTCCTCCAAGGAATACAGAGAACAGTTTGTACAGGAGACTGACACCAATGGGAGAT
CACGGGGTGTCAATAGTACCTGTGCTCGATCAATGGATCAAAGAAGGTCGAACTGTTGAC
AAAGAACAGCTTCGAGTTTTTATCAAGGAAATGCGACGATACAGAAGATTCAAACATGCC
CTTGAGATATCTATGTGGATGAGTGAGAAAAGGTATTTTATACTCTCAATCAGGGATATT
GCCATCCGGCTGGACTTGATCTCAAAAGTTCATGGAATAGAGCAAGCAGAG
>comp318_c0_seq1 len=239 path=[288:0-238]
AGATTGCAATGTGAACTCTTCGCTGGCCTTCACTCTTCAGATCTGTCGAGTTGAAGATGT
TATTGTTGAAGGCATCATGATTGGATCTGTTGTTCATTTTCATTGGGTTAGAACAGTAGT
TGTCCACTCTTCTGGAGCAATAAGTGCATCTGGGCTGGGCTGCACTAGTGGCGTTGGAAG
AGGAAAAGTTTTCAGCAATGGTCTTGGTGGCGGTGGTGGGCATGGTGGTAAAGGCGGGG
>comp318_c1_seq1 len=310 path=[1:0-309]
GAGTCTATTGTTGCAACATCATTGCTTGAAGCCAGTAATTTAGTGGTTCTGAAGGAGTCA
TCTATCATACACTCTAATGCAAATTTGGGAGTTCATGGACAAGGTTCATTAAATTTGTCT
GGACCAGGAGACATAATTGAGGCACAGCGTCTAGTTCTGTCATTATTTGCTAGTATCAAC
GTTGGGCCTGAATCCGTTTTGCGAGGCCCCTTGGTGAATGCTAGTAATAATGATGTGACA
CCACGGCTCTACTGTGAACTTCATGATTGCCCAGTGGAACTACTTAACCCACCTGAAGAT
TGCAATGTGA
>comp319_c0_seq1 len=574 path=[1:0-573]
GTGAGGAAATTTTTTTCTACGCCTCAGGTCTTTGGTTGTCCGAGTCTAATAAAAACTCTT
GCACTGGAGATTTTGAGGTCCCTTTTTTATCTCCATTTTCAACTTCAACAGTTACAGGGG
GTTCTGCCCGTGCCTGTATTTGTGATCTAGCCTTTGTTTGGTCGGATTATATCCAATTTT
GGCTGGGAAGATATCGCCTAACAAGATGATTGGGATAAATATTAGGCTTATGATATTGGC
AGTGGTCTTTTGTGGTGGTGATTTCCTTTCTGGATTTCCATGACCAATCTCTTCAATCTC
TGGCAGTTTGATGGGTTTTTGCTGTAACGTCTTCAATTTCTAGGCTAGGTGATTTGTTCT
TACTATTAATGAAGGTTCTTCTATGTTCGTGGTGTCAAGACGGCTGCAATGATGGTGAAG
AAAGGAGTAGAAGATGCCAGTTGTGTGATATTTTTTGCCAAATACTTGTGTTTCTCTGTT
TATGTTTATGGGCTTTATAAATCTAGATGTACCATGGTTTTATCAGCCACTAGTTTTTTA
TTTGCAGAGGAGACAGATTACGTGTAGACCACCC
>comp319_c1_seq1 len=341 path=[552:0-340]
CTACAAACTCTTACCGTCGCTGCAAACTCTAATTGGATCTCATGATCTCACACCCTTCTT
CAATCGGCCACAATTATTTATTATGATGGTCGTAAGGTTCTTTCATTCTGAATAAATGTC
AGTTTTGGCTTGGTTCATGTTTGTCTATACCTAATTCGGTCTAGGTCTTCTACGGTCAGT
TCGTATACATGTTATAGTTTGATTGGCTGTTAATCAGATCTGTTATTCTTCAGACATGCA
GAGGTCATAATACCAACACGATGGTGCAGTACTTCAATGGGAGGTGCAACAATGTTTTCC
TTTGTGGCTTGTTCTGATTTTTGGTTCAATCTTGTACTGTG
>comp320_c0_seq1 len=577 path=[1:0-576]
GACGAACTCTCTTTTTGCTTTAAATCCTCTCGTTCATCCTTTACTATCAATATGTGGGAG
ATTGATGGTATGGTGAAAAAGGGAAGGCGCAAAACTCCTGGTCTTTCCGGGAACAAAAGG
GCCCTTGAAGTTAACTTGCCAGAAAGCTCTCGAAAATTTATTACTTGCATTCGGAAGTAC
ACATTATTGTATCTTAAACTGTTGGAGGAGACTGGAGACATTTCTACTCTTGATCGGGCA
TATACGTCTCTTCGGGCTGATAAGAGGTTTTCATTGTGCCTGGAGGATCTTATTCCAGTA
GCTGTCGGGAGGTACATTAAGGCACTAATTTCATCTATGCGTCAATCTGAGGCGGCTGGC
TCTGGTGCTGCAAGTAGCTCTGACCATCTTCTTGAAAAGATATTCACTTTGTTCATGGAA
CAGGTAACTTTATGGCCTGATATATGCAGTTTGCCAGAGATCAAGAATCCAGAGTGGTCT
GAGAGCTTCTTATACAGATACCTCTACCAATATATCCAGTCATTAGAGAGAAATGTTAGG
CTGGAAACACTTGAATCAATAAACGAGAAGATTCGGA
>comp321_c0_seq1 len=383 path=[1:0-382]
AAAAACCTGCCCCGGAACGTCGAATGAAATAGGTGGCCGGGTTCTCACCCTTTTGATATG
ATAGGTTTTTATTACTGCCCTCTATCCCTTATGTTTAGGAGCGGGATCCGCCCCAGAACG
ACCATTCTTGTGGTGGTACGGAAGGCACGGACTCCGCGAACGTCCCGCGCCCCCTTTACT
AAATAAGGGAAAGAAAGCCTCAACCAGAACCACATTCCTTTTGCGTGCGGATGTAGCTAA
GTGTCTGACTCTATTGGTCATAGTTCCCTGCTGTTGCGGCCGGTGCTCGTTTGCGCGCGC
GTGAACCAACCCAACAAACAAGAAGGAAAGGATGCCTCTCGGGGCATCTGAGAATGATTC
GAGCCGTATGAAGGGAAACTCTC
>comp321_c1_seq1 len=480 path=[361:0-479]
GTTCCCATCAGGCAACAACGGTTCTGCCTGACCCTACTAAAGCATGCATATTATGTCAGT
GAAGACTTGGTGTGAAGCCTTGGAGCTTACGTTAGAAGAGCAAAAGGCCCGGGGCTAGGG
TGAGCCGAGGGGGGACAGCGTAAGTGAGCGAATGTGTGTAAGCCCAGTCAAACATGACTG
TTCTAGGCGGGGAATAAAAACCTTCGAATGGTGTTGGTCCTACGGACCGTGAACGGATTC
GCCTCTGGCCTCTGGGCACGTCGGAACCGCATGAGTTCACCGGGGTGGAGCACGGTCCGC
CAAAATCGGCATAGGTTAGGTGCTATTGATGGAACATGGTAAGCCTATCTTTCTCCATAT
GGAAGTGCTGCGGGCACATAGAGATGTGGGTAGAGGAAGCCTCAAAAAGCGAAGGCCGAG
CTGTAGGTTTTTATTACTGCACCGAGTTGGTGGCTGACTTGGCTTTTTCCTGGATCAAAG
>comp323_c0_seq1 len=270 path=[1:0-269]
GTCACAGATCTGGGTTAACCTAGCTGTGATTATGAATTGATACACCACTAAAGATATTTG
TTTTCAAAACCTTAAGGCCGCGTTTGTTTCGCGATTTAAAACATGTAAGACCGGGCTTAG
GTGAAGTCGATTACTGTTCATCGGCTACACCTGGTTTAACAGAGCGTTTGTTTTGCGGTT
TCCAGATCAATCCCAGGTTTATCATCGGTTAACACCGGGCTTAACTCTCTCTTTTAACAC
CTCTAGAATCGGCGTGTTTGCAAAACAACA
>comp323_c1_seq1 len=246 path=[248:0-245]
CGGCGTGTTTGCAAAACAACACCGTGCTTAGCTTTGGCTGGTTACGGTTTTGTCCTCTAT
CCTCTCCTCTGCATCTTGCCGGAGCAGCAACATCATGCCAGAATCTCCCTTGATGTCGGT
CTGATCTTGCATCACATCATCTTGCCAGAATTTCTTGCCTCGATACACCGATCTGTGAAG
CTTTTTTGTTTGATCGTGATGGTGATCGGTGATGAAGCTTTTTTGTTTGATCGGTGATGA
AAACAG
>comp325_c0_seq1 len=377 path=[1:0-376]
TGTTCAGAACTTTTGGAAGCTCTTGAACTTAGCCGATGCCTTTTCCTGATGAATTATGTA
CACGGGTCTCCTTTACTGGAAAGCACAAATGCATTTAATACACGAGAAGCTGCAGAAAAG
ACAGCAGCTGCTCTTGGTAGGATCTTGATGTTGGACCTTGTCATCAGAAATGAAGATAGA
CTCCCTTGCCGGCAACTCAGATGGCGTGGCAATCCTGCAAACTTATTGTTAGCTGAGAAA
ATGGCTTCTGCAAATATGGATTCTCTGGAAGAAGCTTTTGATTCTGCAATCGACCGATAC
AGACCAAGAGTAATTAGGTCCCTTCAAAAAGAAAGAAGGGCAACTTCAGTTGATAGCAGA
TTGAGTCCTCATAATGC
>comp325_c1_seq1 len=399 path=[355:0-398]
GGATTGGTGTCACAGGGCTCTGATCTTGCTGATGTCATGGAATCTCCAAATCCAAGTTTA
ATGAGCCTAAAAGATCAAACCATGGTTGAGGCAACCTTGTCTGATTTTCAAATTTTGGCA
ATTGACTCTGGTGTTCCTCGCCGACCTCCTGCTGGAAAACGTGCAAATGATCAAGAAAAC
TACCCTAAGGTGGTTGAGCTACTTCTTAATAGTTCTAGGTACTCTTCTAATCTGCTACAC
GACATATCAGGAGGGAAATTAGGATCTCCAGCAGAAGACATTGACACTACTGATGTACGG
CTGACAGATATGAGTTCAGTTGTCCATGAATTTCGTAGTGGATTCCGTGCTGCTCTAAGG
GATCTGCAGGGTTTTCACATATTCCTTCTGACACTGCAC
>comp326_c0_seq1 len=938 path=[1:0-937]
TCAGAGTTGAGGAGAGCCGAAAAACTCCAAGTGATAAAATCTAAACAGAAAGAGGATATG
GCGAGAGAGGAAGCTGTTTTGGAACGCAGGAAACTCATTGAAGCTGAAAAATTGCAGCGC
CTTGCTGAGACACAGCGGAAGAAGGAGGAGGCTCAAGTAAGAAGGGAAGAGGAACGGAGA
GCATCAAGTGCAGCACGCGAGGCAAAGGCTATTGAACAGCTCCGGAGAAAGGAGGTTAGA
GCCAAAGCCCAGCAGGAGGAAGCTGAACTCCTAGCCCAGAAATTAGCTGAGAGACTTAGT
GAAAGTGAACAGCGTCGTAAGTTTTATCTGGAGCAAATAAGGGAGAGAGCTTCAATGGAT
TTCAGGGATCAATCTTCCCCTTTACTGCGTCGTTCTTTGAACAAGGAGAGCCAGGTTAGA
TCTATCCCAAACAATGGTGAGGATTATCAAGCAAACAACTCCTCAAGTTCAGGAAGTTTG
ACTCTTGCACCCGAAAATGCTGCATTACAACATTCTACAAAACGGAGGATTAAAAGGATT
CGACAAAGGCTCATGGCTCTGAAATATGAATTTTCGGAGCCTCCCATCGGCACTGAAAAT
GCTGGTATTGGATATAGGACAGCTGTGGGAACTGCAAGGGTAAAAATTGGTAGGTGGCTT
CAGGAACTTCAAAGACTTCGGCAAGCAAGAAAAGAAGGGGCTGCAAGTATAGGACTAATC
ACTGCTGAAATGATCAAGTTTCTTGACGGAAAGGACCCTGAGCTGCATGCTTCTCGCCAA
GCTGGTCTTATTGATTTTATTGCCTCTGCCCTGCCTGCTTCTCACACATCAAAACCTGAA
GCTTGCCAGGTGACAATATACCTTTTAAGACTTCTGAAGGTGATACTCTCTGTGCCTGCA
AACAGAAGTTATTTTTTAGCACAAAATCTACTGCCCCC
>comp326_c1_seq1 len=590 path=[916:0-589]
CTCAAATCCATTGATTATCATCTCAAGAAGCAAATTCCCCCATCTGAGAAAGACAAGGAA
AGGAGAAATGCAACTTCTTGGAAATCCATGGATGCTTGGAAGGAGAAGAGGAATTGGGAA
GATATTCTTGCATCTCCATTCCGCGTTTCTTCTCGTGTTTCTCATTCACCAGGCATGAGC
AGGAAAAGTGCTGAGCGGGCACGCACTTTGCATGATAAACTATTGTCTCCCGAGAAAAAG
AAGAAGACGGCATTGGATTTGAAAAAGGAAGCAGAAGAAAAGCATGCACGTGCTATGAGG
ATCAGAAGTGAGTTAGAGAATGAGAGAGTTCAAAAGCTTCAGCGTACTTCGGAAAAATTG
AATCGGGTTACTGAATGGCAGGCTGTTCGCAGCATGAAGTTGCGAGAGGGAATGCATGCG
CGACAGCAACGTAGTTTATCTCGTCATGAAGCTTTTCTAGCTCAAGTTGTGAGAAGAGCT
GGTGATGAAAGTAGTAAAGTTAATGAGGTTCGTTTCATTACTTCCTTAAATGAAGAGAAT
AAAAAGCTTATGCTTCGTCAGAAACTTCAGGATTCAGAGTTGAGGAGAGC
>comp327_c0_seq1 len=665 path=[1:0-326 348:327-664]
TCTTCTGTTCAGTTACTCTGTCAGGATGCTTGACATACTGGAAAAATTTCTTATACGCAA
AGGGTACTGTTTTTCAAGACTTGATGGTTCAACTCCAATGAACCTGCGCCAACATATTGT
TGACGAATTTAACTCGAGTCCAAGCAAACAGGTGTTCCTTATATCAACTCGAGCTGGTGG
GCTAGGATTGAATCTCGTGAGTGCAAATCGCGTGGTAATATTTGACCCAAACTGGAATCC
TTCCCACGACTTACAGGCGCAAGACAGGTCGTTTCGTTTTGGGCAGAAGCGACATGTTGT
GGTTTTCCGCCTACTTGCAGCCGGTTCCCTTGAAGAACTCGTGTATTCCCGTCAGGTGTA
CAAGCAGCAATTATCAAACATTGCCGTTTCTGGAAAAATGGAGAAGCGATACTTTGAAGG
TGTTCAGGATTGCAAGGAATTCCAAGGTGAACTTTTTGGAATTTCCAACCTGTTTCGTGA
CTTATCTGATAAGCTTTTCACTAGTGAGATCATTGAGAAACCTGGACAAGATGTAACTGA
CCACAAGACCTGTTCTTCAAAAGAAGCTCGTGAAACAGGGGTAGAGACCAGAGGACCTAA
CGATGAGTTAGTGAAGGTTACAAAAAATAAACCCGAGCTTAAAGATCTGGGTATTTTATA
TGCGC
>comp328_c0_seq1 len=275 path=[1:0-274]
CATGGATGTATAACGGTGGTAATTGTAACTGATTTCTGTTGCGATTCGGTCTATGGAGAA
TTTGACCGATAAATTCTTCAATATTAGATTTGGTATAATTTTCATGATGTTGAGATGTTG
GTGGTGAGGGAGAAATGTATTTATAGAGAGAGAGAGAATAGGAGTAGAGAAGACGTATGG
ACGTACGACGGCGTTATCCATGGGAGGAGGAGAACCTTCGGTGATGAAAACTAAGGGAAA
GGGATACATAAAAAAGCATATTAAAAACATCATCC
>comp328_c1_seq1 len=315 path=[253:0-314]
GGTGAAGTTATTAGTTAGTGACTGAAGATTTATTTATTTATTTTTTAAAAATTTTTCAGA
TATTAATTTTTCATATATTATTCATGAAAGTTCTACAGTGGTGAAGATGGTGTAGCAATT
CAGAATTGGCAGCGACAATTGATAAGGCGACCCAGAAAGGTAGCAAAGCTACTTGGATCT
TAACCTGAAGTAATAAAGAAAGAGGGAGGAACCAGTACGACTAGGGTGGTAAATTGTTTC
TCAATTTATTGTCGACAACAATTCTAGGGATGAGAGGCCAGTATAACGGTGGCCATGGAT
GTATAACGGTGGTAA
>comp329_c0_seq1 len=252 path=[1:0-168 197:169-251]
GTTTAGATAAAAACAAAGATAATAACTCGACTGCAGCAGACCATAAGACATCATCCGCAG
CAAAAGTTCAAATGCCAATGCCATGGCAAAACCAGATTCCACATTATATGTACAATTTTC
AAAACCCTAGTCAACAAACACCTCCATGTGATGGATATCCTTTCCCAGTAATGCAGTCTC
TTCCTCCTTACTATCCAGGGAATATGCAACGGCCTATAAATATGCAAAAATCTAGTCGCG
GTCTTGTTCGGG
>comp330_c0_seq1 len=295 path=[147:0-294]
ACCATCCTGGTTACTTCGGCAAGCTTGGTATGAGGAACTACCACTTAAGGAAAAACCAGA
AGTTCTGCCCCACCATCAACCTCGACAGGTTGTGGACCCTCGTGTCCGATGAGGTCAGAC
ACAAGGCCCAGAAGTCTGAGAAGGCCCCTGTCATTGATGTTGTCAAGTCTGGTTTCTACA
AGGTTTTGGGCAAGGGCCACCTTCCCAAGCAGCCCGTCATCGTCATGGCCAAGTTCTTCT
CCAAGTCTGCTGAAGACAAGATCAAGGCTGCTGGTGGTGCTTGCGTGCTCCAGGC
>comp331_c0_seq1 len=448 path=[1:0-447]
AAGGAGGTGGGAGTGGGTGAATATAGTAACGTTAAGGAGACTGTAACTGGGTTTGAAGAG
CTAAAGTTAGATGATATAGAGCCTTTGAAATTCAACTTTGGGAATGAGCAAGAGTTGGGT
TCGTCAGGTGTGTTTGGATTGGTAGAAGAAAAGAATCAGGTTGAGAGACGACAGCTTACA
ACTGTGTGCGTATGGTGTGAAGTTGAGTTCAACTTAACGGTGGATTATGAGATACAAGCG
GATTCAGTTGGTTTTATGTGTCCGGATTGCAAGGCCAAAATATCCGACCAACTCAATGCT
TTCAACGGTGGCTTGTCCATCAATTCTCATTCTTTTTGATCAATGTCTGGGGGTATTTCT
TAATCTTTTTAACCTTTTGTTGTTGTTCGCTAGAAATGTTTCATATTATACAGCTGTTTT
TTGATCTTGAACTATTGGAGTCTTGTGG
>comp331_c1_seq1 len=511 path=[426:0-510]
ATTGCCCAAAATTCTATGATTGAAGCTTCTCATGGTGGACAGAATGATAAACCCAAGGGC
TGTTCCCCTCCTAATGTACCGAAAGTTGCCTCTACTGAGCATGAACCTAAGGTTAGTGAG
GTGGGAATGGAAGACGACATGTCTATGGAACAAAATTTAAATGAGAACGGTGAAGATATT
ATGAAGAGTGATCAGCCCAACAACATTGTAGATCTTACGACGGGTCCATGTAATGACGAG
GGTGAGAAGAAGAGAATTTTTGATGGAAAAGACGGTCTGGAATTCACCACTAATGGAATT
GACGGGACGGACACTGTGGGTGGAGTTTTGGAAAGCCATTTGATTGAGAATAATATGAAT
GTGGATGAAATGGGAACATATGAGAATAGTGAGCTAGAAATTGGTTTTGGGAGGCGTGAT
GATGTAGAGCAAACTTGTCAAGAATATGGAATTTCTGAGGATTGTTTTGCTGCATTGAAT
GCCGATTCAAATAAGGAGGTGGGAGTGGGTG
>comp332_c0_seq1 len=243 path=[1:0-242]
GGATTGCGATTCGGCGGTATGTGGAATCTGCTTATCAGAAGATGGAAGAACCATCAGAGG
ATTCCTCGATAGCTGCGATCACTACTTCTGCTTCGTATGCATCATGGAGTGGGCTAAGCT
CGAGTCTCGATGCCCCATGTGCAAGCGCAGGTTCACCACCATTCGTCGTCCGCCCAAAGA
CGGAGTCTTTCCCTTCGAACGTTTAGTTCAAGTGCCAGTTCGCGATCAGGTTTACCATCC
TCT
>comp332_c1_seq1 len=220 path=[221:0-219]
TGTAAGGCGGTTCGGAATCGAACATGTTAATACTCTGCCTGTTGGTGTCTTGCGAGTTGC
GGAATCAATGGCTAGAGACTCAAAGAGGAGTCCCCAACTTACCCCAGATCTCGAAACCTC
TCCAAACAAACGCCTCAAAACCTTAAACTCAGCCTCCTCCAAGGGCAAAGGCAAAGGCAA
AGCCAAATTAGAAGAACGCAAAGAAGAATCCCTAGAGGAG
>comp334_c0_seq1 len=225 path=[1:0-224]
GGAGAGACAAGGTACACAAGAAGAAACAGTGACTCTCCTTGTTGGACATCAAAATCAGGA
TGCAAATGACATGGGAGGTGGAGAGCAAATGGCGATGAGTTCTCCAGTCACGCTTGTTCT
TCTTCTTAGCTTAATTGTCGTTCTCTGCGGTGCCTTCACCTTCGGCTGTGCTGCCGGTTA
TTCATCGCCTGTTCAATTTGAAATCATGAAAGATTTGGACCTTTC
>comp335_c0_seq1 len=249 path=[1:0-20 171:21-96 22:97-248]
GTCGACCAAGGAGGAAGTTCTGGTCCTGTGCTCATTCCTGCTGAGGAGTTGCTCTCCTGA
TTTACACTGTTTGCTTATTCTGCACTTATTACTTTTAGGTGAGGATGTTCCAGATGAGGG
TTGATGTTCAAGGCTTGTTGATCTTATTGGTGCGGAGCTTGGAGGGCTGCCATCCTTTTT
GGAGATGTTATTTTTTTGTTGTTGTTGTTGACTTTCTGGGCTACGACCCAAGATTATGTA
TTTATGTTG
>comp336_c0_seq1 len=249 path=[1:0-248]
AAGGCAGATATTGGAATTGCTGTTGATGATGCCACTGACGCTGCACGAGGTGCTTCTGAC
ATTGTTCTAACAGAACCTGGGCTGAGTGTGATTATCAGTGCAGTGCTGACAAGCCGAGCT
ATCTTTCAGAGGATGAAAAACTACACCATTTATGCCGTCTCCATAACAATTCGTATTGTG
TTTGGATTCATGTTTATTGCTTTGATCTGGAAGTTTGATTTTTCTCCATTCATGGTTTTG
ATTATTGCC
>comp336_c1_seq1 len=265 path=[227:0-264]
TACTGGGGATCAACTTGCCATTGCTAAGGAAACGGGCAGGAGACTTGGTATGGGAACGAA
CATGTATCCATCTGCTTCTTTACTTGGTCAAGATAAGGATGCATCGATAGCCTCCCTTCC
TATAGAAGAGTTGATAGAAAAGGCAGATGGGTTTGCTGGAGTATTTCCAGAGCACAAATA
CGAAATTGTGAAGAAGTTGCAGGAGAGGAAGCACATCTGTGGAATGACAGGAGATGGTGT
CAATGATGCCCCTGCTTTGAAGAAG
>comp337_c0_seq1 len=288 path=[373:0-287]
AAAGCAAAAGCCGCTTACAATTCACCTGGTCTCCTCCACCGACTCGCCCGAGTTCACGTA
CCTCACTTACACTCTGACTCGCTCATCACTCATCGCACTCGATGCCGAGTGGAAGCCGAC
TCGCACCCATCAGTCTTCTTCCCCTACGGTCTCACTTCTCCAAATCGCTTGCCGACTCGC
TCCTCGACTCGGCAACGACTCGGACGAGACGCTAGTTTTTTTACTCGACCTCATAGCAAT
TCCACTGCCTTCAATCTATGGTTTGCTAAGAGACGTGTTTGTTTCCCC
>comp337_c1_seq1 len=395 path=[1:0-394]
ATATACTTGTCCTCTACTTTCTGCTTTCAAGGATGTGATCCTGGCTTTGAGCGGGTGGAA
CCTTTTCTGGATATTACAAGCATATACAATTATCTGCAACATAAGCAACCGGGAAGAAGA
ATCTCTAAGGAAACCAAGAGTTTGGCTACTATTTGCAAAGAAGTGTTGGGCATTTCTCTG
TCAAAGGAACTCCAGTGTAGTGATTGGTCACGTCGTCCTCTCACAGAAGAGCAAAAATCA
TATGCAGCGGAAGATGCACACTGCCTGGTTGAAATATTTAATATCTTCCGGGTGAAGGTT
GTTAATGAAGGTATCACTAAACTGCAATTCCTTAATGCTGATCTTGGGTTGAAAGAGATT
CTTGATGAACCTGATATTTGTAATAGGATTTTGAG
>comp338_c0_seq1 len=470 path=[1:0-469]
CATGCAGATGCATATGTGGGGGCATGGATCTCAGTATAGAAAAGGGCCTGAATCATTGAG
GGGAACTCAACCAACAGGCATGCTGAGGCTTCCTTGCTATTGCTGTGCACCAGGGTGCAG
GAACAACATCGATCACCCGAGGTCTAAGCCGCTGAAAGATTTCCGAACCCTTCAGACCCA
TTACAAAAGGAAGCATGGTATTAAGCCTTTTATGTGCAGAAAATGTGGTAAGGCTTTTGC
GGTGAGGGGAGACTGGAGAACCCATGAGAAGAATTGTGGAAAGCTCTGGTACTGCCTTTG
TGGATCGGATTTCAAGCACAAGAGGTCTCTCAAAGACCATATAAAGGCTTTTGGCAATGG
GCATGCAGCGTATGGAATTGATGGCTTTGAAGAAGAAGATGAACCCGCGTCAGAAGTAGA
ACAAGATGATGATCAGTCTATGCAGTGATCATATAGCTAGAAGAAAAGGG
>comp338_c1_seq1 len=724 path=[448:0-723]
TTTACTCCTCCCTCTCTCTCCTTCAGTCATCTGGTACTATCCCTCTTACCTTCTCTCTAT
AAAAGCGAAAACCCATCAAGCCAACCACTCTCCCCTCCCACCTTTTCACACCATGACTGA
CCCATACTCAAATTTCTTCACTGGATATAGATTCAAATTGAACCCTCTTCACCATTTTCC
TTATTTTTCATCAAACCCTCCTCCTTCACAGCAGCCTCCATACACCAACCACAATTTCTT
CTACCCTTCACCAAATAGCTTGAATATCCACCACACCAACTACTCATCTCCCCCATATCA
GATTCAAACACCGCCTTCTTCTCCTCCTCTGAGAGAAGCTCTTCCTCTCCTTAGCCTTAG
CCCAACCAGACATGAAGAAACCTCTAATTGCACTGCCATGGATGAAGAAGCGTACAAGAG
TAACAACTCAGCTGCAAGTATTAATCATGGAGATGATGAAACTGTAACTATAGCCTTACA
TATAGGGTTACCAAGCCCTAGTGCTGCTGATATGGCCTCCATCATGCTCCCTTCTAATTC
TTCCTCAGACCAAGATCATCATGGCGATGATGCTTCTGCGGGGTATTCCATGAACACCAG
TACAATCCATAAGGGTCAGTATTGGATCCCTACCCCTTCTCAGATTCTTATTGGTCCTAC
GCAGTTCGCTTGCCCTGTTTGCAGCAAGACCTTCAACAGATACAACAACATGCAGATGCA
TATG
>comp339_c0_seq1 len=701 path=[1:0-700]
GGTGACTTCAGTTGTTGGGGGCTTTGTTGTCTTATGTTTGGCAATACTTTCTATTCTCCT
CTTCATGAAATGCTGGAAAAAGAAACCAAAAAGAATGCGTGCGGAAAGTGCGGGCTGGAC
TCCTTTATGTGTTTATGGAGGCAGTTCACACAGTAGAACGTATGAAGGTACTGTCAATGC
ATCTCCAGGTCAGAATGTGTATGCGGGCTTGAAGATCCCTTTTGGTGATGTACAATTGGC
AACAAACAGTTTTGACAAGAATCTGATTATTGGTTCGGGTGGTTTTGGTATGGTTTACAC
AGGGGTTCTTAGAGATAATAGAAAAGTTGCTGTGAAGCGAGGTGTTCCAGGTTCTAGGCA
GGGACTCCCAGAATTCCAGAGTGAAATAACTGTTTTGTCCAGAATTCGCCACCGCCATCT
TGTTTCACTTGTTGGATATTGTGAAGAACAGTCGGAGATGATTTTGGTTTACGAGTACAT
GGAGAAAGGGCCATTGAAGAATCATTTATATGGTTCGGGATCTCCACCTTTATCTTGGAA
GCAGAGGCTTGAAATATGCATTGGCTCAGCAAGAGGTGTTCATTACCTTCATACAGGTTC
AGCACAGGGAATCATTCATCGTGATATTAAATCGACTAATATTTTGCTTGATGAGAATTA
TGTGGCTAAGGTTGCCGATTTTGGTCTTTCAAGATCTGGCC
>comp339_c1_seq1 len=279 path=[679:0-278]
TTCAATGTGTATATCAATGGGTTTATCGCATATAAAGATCTTGATCTTTCTGCACTTACA
TTTCATTTGCTCGCGTCTCCTTATTACATTGATTTTGTTGTGGAGTCGAATGATTTGGGG
GTTGTGCGGGTAAGTGTTGGCCCCTCTGGTTTGAGCAGTTCCTTTAAAGTTAATGCCATT
TTGAATGGAGTAGAGATAATGAAGATGGTGAATCTAGTCAGCAAGCATGGTGTGTCTAAG
AAGAAAAATACTTGGATTTTGGTGACTTCAGTTGTTGGG
>comp340_c0_seq1 len=498 path=[1:0-497]
CTCTTGGTGCTTGATGCTACTTGCATTTTACCCAGAATGGCAAGAAAGCGTACGTGCTGA
AATTATCAAGGTCTGTGGTGACGGTGATCATTATCGTTCACCGGATACGGATGCACTCCC
CAAGTTGAAGACGCTGAATATGGTGATTCAAGAAACCCTACGGCTTTATGGTCCTGGTGT
TCTAAATGTGAAGGAAGTATTTTCAGATGTAAAACTTGGAGAATTTGTGTTGCCAAAAGG
CATCAATGTTTGGAATTTTGTTCCAGCAATGCATCGTGACACTGAAAATTGGGGTCCAGA
TGCTAATGAGTTTAAGCCAGAAAGGTTTGCTCGTGGGTTATCTGAAGCCTGTAACTATCC
GTTGGCATACATACCATTTGGTTATGGGGCTCGATTGTGTGTGGGTCAATCATTTACCAT
GCTAGAGCTGAAGATAGTTCTGTCTTTAATTCTTTCCAAGTTCTGCGTTTCACTTTCTCC
ACAATATCGACACTCCCC
>comp341_c0_seq1 len=276 path=[1:0-212 230:213-275]
CTCAGTCTCTCCTCTCGTCTCCGCATCTCTCTCAGAGTCTCGGACTCTCTCGGCTTTCGC
ACAGTGAGATGCACGGCCACCGTTGGCCGCCCACCAGCAGTCCGGCACACTTAGACTCTT
AGTCGCTTATTATTGATTACTGGCTGGCAGCCTGCCAGCGTCAACCTTTACTCCGTACAA
CGAAATTGCTCGTGATCTGTTTATATTTCTCATCTCTACCAAAATCTAAGTGCCAATTTG
TAAATTTTGGAGAAGATAGGGTTTAATAAATTGGGG
>comp342_c0_seq1 len=256 path=[1:0-255]
GGTCAGCGAGGGGGTATACACAAGATTAGCGTGCTCGCCTGTATGATATTCTTAGCTGGC
GGATTGATATGCTGTACTTGGAAAGTTTTGTTTTACTTCTGAAGTTGAATTGCTGATGTG
TTCTGTGGATGTCTTTACCATTAAAATTTACATCAACTTGGTCATTGGCTATTGAAGATA
GCCACCGAAGCCGGTTGTGCTGCCATGTTTTACTTTTTTCCCTTAAAAAAAAAATTAGGA
ACATCCTATATTACCG
>comp342_c1_seq1 len=215 path=[234:0-214]
AGGAACATCCTATATTACCGGTACTTGTCACTTCACTTTTTCTGAAGTACTGTGTTGAGT
ACGAAAAAGACAGACGAGAAAAGAAAAGATTAAAAAAAAAGAAGAAGAAAATGGCAATTG
AAGATAGCCACTGAAGCCGGTTGTGCTGCCCCAATCATTTATTTTTCGTACTTGTCACTT
CTCCTAAAGTACCATTTTGAATATGAAAGAGATGG
>comp343_c0_seq1 len=352 path=[1:0-351]
GTTGAGGCATGTGCCTCTCCCACCACCACAAAAAATAAAATGGAGAGAGCCTTTTCTCCA
TGATTGAGAACCATTTAACCTATTGAGAGAATAGAAGAGATGTGAGTTTATTTAGTGGTG
TCGCATGGTGAGGAAATTACAATAGAGAGCTTTATCTTCCAGTTGAGTATGTGAAAGGAG
CATCCACGAGTGCTTAAGTGGAAGGGAAATCCTCCCCGTATCTTATAATGGCTTGTTTCT
CCTTACCCGTGAGCCGTTTCTGTGATGATATAAAGAAGAGTCTGACAAAGAAGAAGCGCT
GACGCTCAAAACCGTTTGAACCCAGAGAGCAAAAAAATCTTATATAGACGGG
>comp343_c1_seq1 len=733 path=[330:0-732]
TAGACGGGTCTTTCTATAGTGACTCAGTTTTGGGTGCTATACGAAAATAGAGACATAACC
TCTTTTTCTGTGCTCTATTTCTTGGAAACAAAAGGTCTCCTGGTTCTTGAGCCGATGGTA
AATACCAGAGAGAGAGTGATTGCAGATTGAGGAAGAGCTTAATGGGGTGCTGAGTATCAC
TCAAAAACACACCAGAGGGAACCAGAGTTCTATTCTCAGATTGTGTTCTAGAGAATTGAG
AGAGTGAGGTGAGTCAGGGAGACTCAGCTTAGAAAAGAAATAGAATCGAAGCATACTACA
TGGAGGATATTAGAGTTCTTAAAGAGCTGGTTTCCATATGTCGATATTAGCTCCCCTTAT
AAGGAATCTCTGGTCCAAGTATGGCCAGTGGCCTCATAAAGAGGTGATTTATCACTCAAC
CAGGATAGATAAAATAGTACAAGAGAGTGTCTGGCTCGTGCGTGAAAAATTAAAGTCATC
TAGTGAAGAATTAAAGATTCTCTGGTGCGCGAAGAATCCCTGATGCGTTTCTGGCTTTCC
CGAAGGAACTGAAGGAAGGGTCTCGGTCACTGACTTTGATTAAAGTCATCTAGGTTCTTA
TATCAATACAGTCGGTTACACAGGTCACTACTTGAGCATACGAAGGAAGTGTGCACTACA
AAAAAAGTGACTTTAAGAAACAGAAAAAAAATAGTCCCTGAAAGGTTGTTTTCCATCCCA
AAATACTCTAGAG
>comp344_c0_seq1 len=236 path=[135:0-123 46:124-235]
GCTAGAGGAAGAATCTGTTTCTCCAATTAGTGAACTGTTGGTCCCTTTAGATGGTGGGAC
CATTGGAACAGAAAATCTAGAGATGGACCATACTCATTCTGAAAGGAATTCTCCAGAAGA
GTTTCGCTGGGCTGCCCATTTCACAGAAGCGCAAAGTGGTCATAATGTTATGCCATTGTT
CCAAGAGGAAAAACCAGTTGAAGTTTTGTGTGCAAAATCCTCTGAGTTTGGGCAAC
>comp345_c0_seq1 len=201 path=[238:0-43 104:44-200]
TTTCTTAATGGAGAGTATAATGTTGGGGTTGGTTCCGAACATAAAGGGGTTTAATTAGAA
GTCTGAAGCTTGATGATTAGAGGCTTTATTGTGTGATATAAAATGATTGTCCAGAAAAAT
ATAACCTATATGGCTCATGCAGATGCGTCCCTACTACCTGTTTGACGAATATTCTTTGAT
TTGGTCTTCCACATATCTACA
>comp345_c0_seq2 len=260 path=[1:0-102 104:103-259]
CCGAACATAAAGGTACTGATTCTCAGACAGTCAAATTACATGTGTTTTTATATTCTGTAA
TCAGTTCATCTACATGTGCTAACTAAAGGAACTGTAACATTGCAGGGGTTTAATTAGAAG
TCTGAAGCTTGATGATTAGAGGCTTTATTGTGTGATATAAAATGATTGTCCAGAAAAATA
TAACCTATATGGCTCATGCAGATGCGTCCCTACTACCTGTTTGACGAATATTCTTTGATT
TGGTCTTCCACATATCTACA
>comp346_c0_seq1 len=306 path=[1:0-305]
TTCTCCGAATTTGGTCTGCATTAAGGTTTAAGGGGCAAACCAAGAGAGAAGAGGGGTCTA
ATTTGGGTCTGGAGCCGATTTTAAGACCTGCATTTGGCCAATCAGTTAGTTTTAAAGATG
AAAGAAGGGTTGTTGGTGCTTGGTAGCGCAGGTGCAGAGGGAATTAGTTGCGTAGGGAAG
AGACTCTGTACGGTCGCCTGTGTAGGTTTTGTGTTTCTTTTGTAATTTATGTTTGGCAGT
AGCATTCAAAAAGGAGTCAATGCAGATGATTGGCCAAAGGACGCTTTCTTGGGGGCACAT
AAGGTT
>comp346_c1_seq1 len=334 path=[284:0-333]
CTGATGGCGAGCAGCCCATGGAAGAAAAAATAATTTTCATAGAATAAAGAGCAGTTGGGG
CTTTTAATTTTAGCGAAGAACGGTGGAGTTAGAAGAAAAAAGTGAAGATGTTGGTATTTT
TTAGTTCTGTGCGCAGAGAGATGCAAGTGCAGGCGTCTTTGGTGTGCGGTGAGTCCTGAG
GGGCTTTTGGGGCAAAGTGATAGATAAGAGAGGTCGGATTTGGTGTACAGTGAGGCCTAT
AGCCAATTTTGAGACCTGTAGGTGGCCACCCAGTTGGTTTCAGCGGTGAAAGAAGGGCTA
CTGGTGCTTGGCGACACAGATACAAAGGGAAGTA
>comp347_c0_seq1 len=212 path=[1:0-211]
TTAAGTCTTTTCTCTCTAGTAGGCAGCTTGTCAAGTACATAGTACTCGACGTGGAGATTC
GATCTCCTGAAGTTAATGTTGGCGGCGTCATCTACGCAATGGCTGATGCTCAGGTGGCTC
GCGTTTCAGATTTTGGGAAAAATGACACAATTTTCTACATAACAACATATCTGGGTAATC
GTTTAAGACCTGGGGATTATGCTCTTGGTTAT
>comp347_c1_seq1 len=359 path=[190:0-358]
GGATTATGCTCTTGGTTATGACTTATACGGGGCAAACACTAATGGCATTGACATGGACAA
TTATAAGCGTCATTTTGATATCCCAGATGCTATTTTAATAAAAAGGTGCAATGACGATGA
CAAATGCCTGGAGAAACGGCCATCTGAGATAGCGTCTATGGCTGGGGAATTACAAGAGTC
CCTTGCTCATCTTGATTTAAGTGAGGATGGAGATGGGGATGGAGATGATTACATGATGGA
GTGATTTGAAATGCAAAGATCACTGATTTTGACAAAAAAGCAGTGGACTTCAGTTTTATA
GGATCGTCCATGATCCATGCATTTTTGGTAGAAGGGCAAAAGATTGTGAAGAAGGTCTT
>comp348_c0_seq1 len=907 path=[1:0-906]
GAGGTTGGAGGAATGTTTGCTATTGCAAATAAAGTTGATAACATTCACAAGAGACCTTGG
ATTGGGTTTCAATCATGGCGTGCTACTGCTAGGAAGGTTTCTTTGTCTGCCAAAGCTGAG
AAGGTGTTGGAAGAAACACTACAAGAAGAAACTAAAGGAGATGTAATATATTTTTGGGCG
CGCTTGGACATGGATAGTGGAGTGTCTGGAAGTAATACTGCACTTACTTTTTGGTCCATG
TGTGACATCTTGAATGGTGGACACTGCAGAACTTCTTTTGAAGATGCCTTTCGGAAGATG
TATGGCTTGCCATCGTCTATACAAGCTCTACCTCCCATGCCAGAAGGTGGTGGTCATTGG
TCTGCTTTGCATAGCTGGCTGATGCCAACACCGTCCTTTCTAGAGTTTGTAATGTTTTCC
AGGTTGTTCGTTGATTCTCTTGATTTACTTCACATCAACACAAGCAAAACGACTACCTGT
TGGTTAGGTTCTTCTGTGCTTGAGAAAAAACATTGTTACTGCCGAGTCATGGAAATCTTA
GTCAATGTCTGGGCATACCACAGTGCACGAAAGATGGTCTACATGGACCCTCACACCGGC
TTACTCTCGGAACAACACCCAATTGAAAACCGAAAAGGAATTATGTGGACAAAATATTTT
AACTTCACATTACTGAAAGGTATGGATGAAGATTTTGCTGAAGCAGCAGATGATGAAGAT
CATCCAACGGACCAGATTTGGTTATGGCCGTTAACAGGTGAAGTACACTGGCAAGGGATA
TTAGATAGAGAAAGGGAAGAAAGATATAGAGTAAAGATGGATAAGAAAAGGAAAACAAAG
GAGAAGTTATATGGGAGGATGAAACATGGGTATAAACAAAAATCACTCGGAGGATAGAGG
GAGGTGA
>comp350_c0_seq1 len=229 path=[71:0-151 17:152-228]
ACCAGCTAAAGGGAAAAAACGGACTCTTGGTAAAGTCACTCAGAAAGCAGACGCAACGGT
GATAGAAAAATCAGCAGGGGTGCAGAAGAATGTTGACATTGAACAAGATATGGCGTCAGA
GGAAGGGAGAAACAGATCTGAGTTGCAAAAGGCAACTTCTGGAAAGGAACTTGAGCTGGG
CGAACCAACCTTTAAAACAGATGCTGCGAGTGTGAAACCAGCTAAAGGG
>comp351_c0_seq1 len=359 path=[1:0-358]
AAACATGGGTTTCATAATCACGAATTAAAAATAGAAATGTTTACCTCCCCTGTCTGAGCA
AAGCAGCTGTGAAGATAATTCTCATCCATCCAATGGTGAAGGTCACCTGCCCAGATCGTC
TTAACCTCATCCGTCGATCCCTGCTTCTGTAACTGTTGGGTATGTTGCTGCGGCTGAGAT
GGCTGGTGTGGAGATTGTTGGGGGTAATATGGCATGTACTGTTGTGGGTACATCATCATC
ATCTGCTGCTGCATCGCCATAGCAGTAGCAGGGTACTGCGCTCCCATCCATTGCTGCTGG
TACTGCAGCCATTGCTGCTGCTGTATTTGTTGCTGCTGTTGTTGTTGTTGCTGCTGCTG
>comp351_c1_seq1 len=213 path=[337:0-212]
TGTTGTTGTTGCTGCTGCTGCTGATCCGCACCGTTTGTTGACTGCATCATCTTTTTACCT
CCTTGATTCCCTCTCTCTCTATAATTTACGCAGTATTAGGTGGAAGAGAGAGAGAGAATG
GGTCTGAAGAGAGAAGCAGAGAACAGGGTTACGGCGAGATTCAAAGGGCAAAGAGATGTG
AAAGTGGGCTTACGATGGGTTTAAGAAGAGGCG
>comp353_c0_seq1 len=403 path=[1:0-402]
TACTCTTGATGATTCTGATACTGAAAACTCGGTAAAAATCAACGGTTATAAAATTAATAG
CACTAGTACTAGTAATTACAGTGATAGTGATAATGAATTTTTGTCTGAGGGTTTTGTGAG
TGGTGAAGAGGGGTTTGAAACAGAATCAGAGAGGACATTTGTGTCATACCCAGACGATGA
GACTGTAGAAGAAGGTCGTGATTCTGAGGAGTATTTGCGCTTTAGGCCTTTTGTGGCAAA
CCCAGGTGAAGAAACCACAGAAACACTCATGGTAGAGGGAGAAGAGAATGTTGATATTGA
AGAATATGTACCTCTTGCTGACCCCATTGTTGAATATAATCCCAATTTGAAGCGACCGAT
TGCCCAGTTGTCAGGGGACTTTGATGATGATGATGATGATGTG
>comp354_c0_seq1 len=314 path=[142:0-156 8:157-313]
GGCGGGAAGGAGTGTGAAAAAAGGCGCGTTGACACCTTTTGAGAAATCAAAGCCTGTCAT
TAGCAACGTCACGGGTTGCTCGGCCCAAATGCGTCTTATAGGTTGTGAGGATGGGGATTA
TAAAGTAAGCAAAATGATATTGACTCACAATCACGATGTAAGTCCTAGCAAGGCGAGATT
AATGGCACAACACAGATATATTAGTCAACATGACAGGATGAGGCTGAGTTATAATGATCA
AGGAGGTATACGCCGGAATCTGAGTTTCTCTGCTGTTGCAGTTGAGCATGGCGGATACGA
GCAGACAACATTTA
>comp356_c0_seq1 len=580 path=[1:0-579]
AAATTGACTGCATGTATTTTCCTGAAACTGGGAAGTTCAGAGGCATCGCAATGATCAGTT
TCAAGACTGAAGCTGCAGCTAAAAGAGCGTTGGCCCTTGATGGTTCTGATATGGGTGGAC
TATTCTTGAAAATCCAACCCTACAAGACAACAACTCGACCCAACAACAAATCATCAGACT
TCGCTCCGAAAATCGTTGAGGGTTACAACAGAATCTACATGGGAAATTTATCATGGGACA
TAACCGAGGATGACGTGAAGCAACTTTTTTCAGGTTGTAACATATCAGCAATTCGATTTG
GCATGGACAAGGAAACAGGGGAATTTAAGGGATACGCTCACGTTGATTTCTCCGATAGTG
ACTCACTGAAAATGGCATTGAAGTTGGATCAAGAAATTGTGTGTGAAAGACCTGTGAAGA
TAAGTGCTGCTGTTCCTAAGAAAAAAGCAGAAACCCAGCCGAATGGTAAGAAATTTGATA
ATGACGGGGCGAAGAAGAAGAGAAGGACGTGTTACCAGTGTGGCGAACCAGGTCATCTTT
CGTCTGTTTGTCCAAAGAAGAATCCTGTTGACTCCAGTGC
>comp356_c1_seq1 len=386 path=[558:0-385]
GGCGTTTCCCAGTCGGCGGAGGATGTGAGAGCGGTAGAGAAGGCGGAGAAAAAGAAGAAT
AAATTATTGAAGTGGAAGAAGAAATGGAAGGCGAAGAAGAAAAAGGAGGCGAAGAAGGAA
GAGAAGAAGAAGGCGAAGGAGGAGACGGGGAAGGAGGTGACCAAGGAGATGAAGAAGGAA
GAGAACGAGGGTGTTCAGACTGGAAACGAGGGATGTGAAGAAGAAGAAGTGGCAGAGACA
AACAAGTTCATTGATAGACAAGAACATGTAGATGTTGGTACAAAAATCTACGTAGGAGGA
ATTCCGTACTACTCAACTGAGGATGACATTAGGAGTTACTTTGAGGGTTGTGGCACTATT
ACTGAAATTGACTGCATGTATTTTCC
>comp357_c0_seq1 len=452 path=[1:0-451]
CTATTGGGAACAAATCAGAAAGTTAGATGAAAAGGTGAAAGAGATATTAGATTATAAAGA
TCATGCTAAAGGTAATTTTGCGTACTTGAAGAGTCGGTCAAGCTCTTGTTCACTGCATTC
ACAAGCAAGCGTGGGTACTTCGTGTCTTCCAGCAAGTGAACTCTCCGAAAATTTAGTAGA
AACTGAAGCAACTGTAAACTATTCTTGTTCCTCAAGCGTCCATGACATCTTTGAAGTACC
GATGATTAATAAGAATCATGAAGATTGTCCATGGCAGAAGAAACAACAGGGTAAGCTCAT
TTTGGAAGATGAAAACAGACTTGGGAAACCAGAACTAGTTCTGCCAAAAGCAGCTGAATC
ATTTGTCAGAGATGATATTGGCAGGGAGAAGAAAATGCTGCACTGCACAAACAATGAGAA
AAAATTGTTAAAACCAAGAGATGCTGTGGATG
>comp357_c1_seq1 len=330 path=[430:0-329]
AACCAAGAGATGCTGTGGATGTTGACTGCCGTTTGTCTCTCGTTCATGCTACAACTAACG
TTGCTGAATGTCAAGCGGAGATTCATCAGCTTAGTAGAAGAATGAAGCAGATTGAGAACG
AGAGGAGAACAATAAGGCAAGAAATTCGTGGGGGGGAAGAAGAATCGAACTTGTTGAAGG
AGTTACGTGGGCAACTTGATTCAATACAATCTGAGATAAAAAGCTGGAAAACTAAGAAGA
AATCCCCAGTGCCGGACGAGTTTTCCCTAGATTCTCTCTCGGAGGCAATGCTGTATTTTT
GGCTTTAATCTTTTGGCAGACTAGTGCACC
>comp359_c0_seq1 len=869 path=[1:0-868]
GTCGTACTTACAGTGCTACAAATCGTGGAATTTCTGTGCGCTTTTTAGAAGAGCGGCTGG
CAGCTCCAGAAGCAGGAGAGGATTTTAAAAGATCATTTGTCCTTTATGCATTGGGCACTC
TTTTGTGCCCTACGGCAAGGTTGGATGTCAGCCCTTCATTCCTCTACTTATTGACGGATA
TGGACGTCGTTTATCAATATAATTGGGGAAAATTCTTGCTTGACCGGCTAGTTCGGGAGG
TCTCTCGCTTTCGGCAAGGAAAACAGCGTGCTGTTGGCGGATGTCTTTTGTTTCTCCAGC
TCTTTTACTATGAATGCATCTCCGTTGAAAGACCTGATACATTGGCCCCTGCTGTTTATC
CATCCCTGTCCTCATGGGGCGAGGAAGAGATCACAGAGAGAGAAAAAAAAGAAAGAGAGC
TTGGTGGTTATGGTTTTGGAGAGGTGAATTGTAAGGACAGGTGCCTTCCGATGGAGCTGT
CCTTGTACAGAGTCGATGGTCTTCCAGCAAGCGAAATGGGCTCCAATACTGAGCATGATC
TTGTTCTTGAACAGCGAGGGAACCGGGAAAACAAGCCAAATCTTCGCAGGATTAAGAAGA
AGGTAGCACGGGTGGATACTGAAGTAGATGCAGACTCGGAGAAATTCCCGTGCCGAAATG
GAACCTACGGGTGCGAAGAAACTGTGGATTATGCGGAGAGAAACGACCATGAAGAAATGT
GCATCTTTACACCGTGTAAATGCCCTCTTCCTGACTGCAACTTTGTCGGCGCGTCCGAAC
AACTATCACTTCATTTCAGCAGTAGACATTGGGATTCGGGAAGGAGATTCAAGTACAACT
CTCCTCTGGCCGTTTCCTTGAGTATGGAC
>comp359_c1_seq1 len=505 path=[847:0-504]
TTATCAAGGAGTATAGTGCTTCCCATCCCGAGTCCTCGGGCCTTAAAGCTGCCACAATGG
CAGCGTCGGAAGCTTGGAAATCAATGAGCCTTGAGGAGAAAGGAAAATACACTGGGCGTG
CCCGCGAAGGGTGGGAGGATTACTTGAGCACAGCTCCTGCACGTGCACCTAGGCCAAGGA
AACAGACAAAACTAGTCACGAGGTGTTCTCCAGGCCGCTTATTCAATGTGTTACAGCGCC
TCACACCTGACCAGAAGGCTGCAGTGAAGAGCATAGGGTTTGGCAGTCTTCTTAGCCTCA
GATGTCGGACACTGCGCCGAAGCTTGTGTCTTTGGCTATTGGAGAGGTTTAACACCTCGC
GACGCAGCTTGGAGATCTGTGGTGAGCACATTCCTCTATCCTCACGGGATGTGGAACTTG
TGATGGGACTGGCAGCTAGTGGGAAGGATGTGGTGACTTCAGGACCTGATGATATAATTG
CAGAATTGCGTCGTACTTACAGTGC
>comp361_c0_seq1 len=339 path=[1:0-338]
TATTATTTCTAAAGGAGCCATGAAGGCTTTACTAAAGCTGGTAGCTGATTGTTCAGTGGT
GGCTTTGAGCCCAAGTAGAAGAGATGCTGTGAATGAATCACCATTAAAGATAGCTCTTTT
TTCTTTGGCGAAAATGTGTGCACACTTGCCTTGCAGACAATTCCTACGCTCATCTGAGTT
GTACCCTGTGATCGGACGGCTACGGCAATCTCCGGAATCAACCATTGCTAATTATGCGTC
GGTTATTTTGAGTAAAGTTGCTGATGCTTGAAAACCCCCAGAACTAAAATCTGAGCTGGT
GAGAGTAGGGTGATTTTGATAAAGAAATCAAGGTGTGGC
>comp361_c1_seq1 len=388 path=[317:0-387]
TGATGTTCTGATGATAGTTTCTGATCTAGCTCGTATGAATAAGGGTTTCTATGAATACAT
CAATGGGGCTGCTTTGTTGGAGTTGTTGAAGAGCTTTCTGACTCATGAGGATCCCAATGT
TCGCGCAAAGGCTTGCAGTGCTATTGGCAATATGTGTCGACATAGCTCCTACTTTTATAG
TTCACTGGCAAAACATCAGATCATTAGCCTTCTTGTCGATCGTTGTGCTGACCCAGATAA
ACGTACCCGGAAATTTGCTTGTTTTGCCATTGGAAATGCTGCCTACCACAATGACATGTT
GTATGAAGAGCTAAGGAGATCTATACCTCAACTAGCAAATCTACTGCTTTCTTCTGAGGA
AGACAAAACGAAGGCTAATGCTGCCGGC
>comp362_c0_seq1 len=429 path=[1:0-428]
GTTATTTGGCACCAGAATATGCATATTCATCAAAGGCAACGACCAAGTGTGATGTCTACA
GCTTTGGGGTAGTGTTAATGGAACTCATAACAGGGAAGAAGCCAGTAGATGCAGAGTTTG
GTGAAAACAAGAATATTATATATTGGGTTTCAACCAAGGTGGACACCAAGGAAGGAGCAT
TGGAGGTTTTAGACAAGCGATTAGCAGGGTTGTTCAAGGACGAGATGATCCAGGTTCTTT
TGATTGCCATTCGATGTACGTGCAGGACCCCCGCACTTCGTCCAACCATGAACGAGGTAG
TCCAGTTGCTGATTGAGGCTAACCCCTGCAGATTTGATTCTTGCAAGTTGAACAAGACCA
AGGCAATGTCAAATGTCACCAAGACAAAGAATCCGTATGAATTATGATTACACAAGGAGT
CAAGTGGGG
>comp362_c1_seq1 len=339 path=[407:0-338]
CTGCTACTTCTCGAGTTTGGATTGCAGCTTATTGGTTTATGAGTATATGCCAAATGGAAA
CCTCTGGGATGCCCTTCACAAGGGATGGATCCCTTTGGATTGGCCAACCCGTCATCAGAT
TGCTCTTGGGATCGCACAAGGTTTGGCCTACCTCCACCATGATCTGATGCCACCTATCAT
TCACAGAGACATCAAGACAACCAATATCTTACTAGATGTCAATTACCAGCCTAAGGTTGC
AGACTTTGGCATAGCCAAGGTTTTGAAAGCAATTGGAGGGAAAGATTCCACCACTACTGT
TATTGCAGGGACTTATGGTTATTTGGCACCAGAATATGC
>comp364_c0_seq1 len=337 path=[1:0-336]
GAAAAGAAATCCCCAATGGCAACCATCCCTGCAGGACCATCCTTCGCACGGATTTACGAG
GATTTCGAACCTTTCTGCAACTGGCGGAGAGAAGACGAACGCGATACTCTGATAATACAT
CTTCCTGATTTCAAGAAGGATCAACTAAGTGTTCAAATCAGCAATCTTGGAATCATATCA
GTTACAGGGGAGCGTCCCATGGACGAAACAAAATGGAGCCGTTTCAAGAAGCAAATTAGA
ATTTCAAAGAGTTGCAAAGCAAATGAAATCCAAGCAAAGTTTGTTACTGGTCTTCTTCAT
ATTATAATGCCCAAAAAAATTACACCCGTGACAGACC
>comp365_c0_seq1 len=282 path=[1:0-281]
AATATATTCACATCGATGCGGAGTTTGAAGTTTGTAGACGGATGTAAAAGCACACAAGTT
TATGCCCTGAATCCTTCAGGGTCAACCGCCGGCAGTGGCGGCGGTGGAGGTAGTGTCGGC
GACAAGCTCTTTCACCACATTTCCGACCATCTCAAAGCCAATTCGGTTCGATTCAAATCG
AATCAAAATCTCCAAATCAATTCCATAGCCGAGACCCTCCTCCCTTATGGCCTTCCCTCG
TCCGATCTCCTCGAACCCCAAATTGAACCTAATCTAAAATCG
>comp365_c1_seq1 len=623 path=[260:0-622]
TTTTGTCGAAACCCTAGCTGGTGCGTATCGCCGGATTGACAGTTGTTCTCAATTCGAGAG
ATCGGAAGTATATCTTGAACACTTTGCGATATTCCGTGGACTCGGGGATCCGAAATTGTT
TCGGCGGAGTCTTCGATCGGCAAGACAGCACGCTGTTGATGTTCATACAAAGGTTGTGCT
TTCGGCGTGGTTAAGGTACGAGAGGAGAGAGGATGAGCTGATTGGGACATCAGCAATGGA
GTGTGGTGGAAGGAATATGGAATGCCCGAATGCTAGTTTGGTGTCTGGTTATGATCCGGA
ATCGGTTTATGACCGTTGTATGTGTTCTAGAACCCCTCCAGAGGAAGCTGATACTGACGT
TGACACTGACATTTTAATGGGAAACGAGGAATGTTCCACTTCCGAGGAAGATGGTGACAT
GTCATTTTGCATCGGAGATGAAGAGGTTAGATGTATTCGGTACAACATTGCTTCGCTCTC
TAGACCTTTCAAAGCTTTGTTATATGGTAACTTCACTGAATCCCGAAGGGAGAAGATTAA
TTTTTCGCATAATGGAATCTCTGTTGATGGAATGAGAGCTGCTGAGATATTCAGCAGGAC
GAAAAGATTGGACTCTTTTGACC
>comp367_c0_seq1 len=522 path=[1:0-358 360:359-521]
AGCTCCAGCTTTCATTACCACACCTCCACCTCTATCAACCTCTACCACCACCAACTTCAT
TCACAATGGGTTACGAGAAGGGCGATGCTAAGAAGGGTGCCAACCTCTTCAAGACCCGCT
GCGCGCAGTGCCACACCCTGAAGGAGGGCGAGGGCAACAAGATTGGCCCCATGCTCCACG
GCCTTTTCGGCCGCAAGACCGGCCAGGTCGACGGCTACTCGTACACCGACGCCAACAAGC
AGAAGGGCATCACCTGGGACGAGAACACACTGTTCGAGTACCTCGAGAACCCCAAGAAGT
ACATTCCCGGCACCAAGATGGCCTTCGGTGGTCTCAAGAAGCCCAAGGACCGCAACGACC
TCATCACCTTCCTCCAGGAGGAGACCAAATAAGCGCATCCACATCCTCACATTGGACGCT
TGTTCTCTCTCTCACACACATCTACCGACCCGTCATGACCCTTCTCTAATCTCTTTCGAC
CAAACCTTCGATCTTCCGATTGTACCAACACCCACGATAGAC
>comp370_c0_seq1 len=410 path=[1:0-409]
TTGAGTAATTAACGCTTCTCAATATCGATCTCGCCTTCCTACCCGTCATCGTCTTTGAAA
TACAGATTGCTAGAGCGCAAGAGCTGAGAACAAACCCATGAACATCTCCTCACTCCTTTA
TCAGACCAGGTTAAATTCTTGAGAATTATGACACGGTTCTGGGATTTTCCCATTCTATTA
CACCACGAATATTTCATAATTAGAGTTTTTATAGATTAATGAGTGCATTATTGGAAGATT
GAAGGCAAGCTTGATTCCCAATACCCTTTTCGAAAGACATGAGAAGTCAAGTTTGGAGAT
GGGTTTTAGGTTTGATATATATAGTTGCTGTTGCGACTATTTGGATTGCTGCCAGTTTTG
TGGTTCAGTCTGTTGTAGATGAGGGTGTTTCACCATTTCTTATTACCTAC
>comp371_c0_seq1 len=403 path=[1:0-135 137:136-143 145:144-402]
GGTTATGTTCCACCAGGACTTGGAAATTGTAGTTTCTTGCAGGAGCTGTCCCTTGGTGGC
AATTTTCTTACAGGTGGTATACCTAACGATCTATTTCGGTTGGGAAGATTGACCCGATTG
AGTCTTCAAGACAACAATCTTTCGGGGAAGCTCGCCAGTGGAATTGGTAACCTTTCTAAC
CTCATAAGTCTGGATATATCTTTAAATATGTTTTCAGGAAATCTCCCTGATATTTTTCGA
AGCTTGGGAAGGTTGCAGGATTTTATAGCCCATTCAAATAAATTCACTGATCCGATACCC
CTTTCATTGTGGGACTCCCCAGTCCTCACCTTGCTTAATTTGAGGAACAATACATTTGGT
GGTCGGATTCATGTTCGCTGTTGTGCCATGACTAGTTTGGCAT
>comp373_c0_seq1 len=241 path=[1:0-217 256:218-240]
AGTCCTGTTTTGTTTTTGTTTAATTGTTTTCTACTCATTCTATTCTCTTGTGCCGAGGAA
ATCTCGACTGTCCTATCGCGTTTCAAGCGTGGATGGGAAAAAGCGTGGTTGGGCTCTTAC
ATTCGAGAGTACCATGAATTTCCATTTTTGCCCTTTTATTGTTTTTCTTCAGAACATGTT
TTTGTATTTAAGAACCTATACTTGTCATGGTTTCTTTAGGGAAAGGAATTGGAAATGGCA
G
>comp375_c0_seq1 len=591 path=[1:0-440 442:441-590]
TGGAACTCCTCTGATACATCCATCACAGTTGGTCTTTCAGACGGTTCCATCTCAATAACT
TCCATTACAGAATCTCAACTCTCTCCACAACAAGAATGGAAAGCACATGACTTTGAAGTT
TGGGCCGCTGCATTCGACATCCACCAATCCCAATTGGTGTACACCGGCTCAGATGACTGC
AAATTCATTTGTTGGGATACGCGTGACGGGTTTTCAAATCCGGCATTTCAGAATACAAAA
GCACACAAAATGGGTGTTTGTTGCATAGCAAAGAGCCCAAGTGATCCCAACACTTTACTC
ACTGGTAGTTACGATGAATATCTGAGGGTATGGGATGTAAGATCAATCTCAAAACCTGTA
AATGAAACTTCGATTTGTTTGGGGGGAGGTGTTTGGAGAATCAAGCATCATCCGGTTGTA
CCTGACTTGGTCTTGACGGCATGTATGCATAATGGATTTGCAGTTGTTAAGATTACAGGG
GAAAAGGCTGAAGTGATTGAAAGTTATAGCAAGCATGGCTCACTTGCGTATGGAGCTGAT
TGGCAGAGAGGAAAATTTTGCAAAGAGGGAAAAAAAAAGAGTAATGTGGTG
>comp380_c0_seq1 len=382 path=[1:0-381]
GAAGAATCCTACTCGATTCTTTTGCTCTCTCCTCTTCCTTCTATCTCCATGGTTTCTTTT
CACAGAAATACTGGTCATGGCTGAGAAGACAGCATTCATACCTGTGAATGTTGGAGTGGT
TCTTGACCTTGAAACTATAACGGTCGGGAAGATGGGGTTGAGTTGCATAGAATTGGCTCT
TTCAGACTTCTACCACTCTCATTCACATTACAAAACTCGGTTGGTTCTACACACCAGAGA
CTCCAACAAAGATGTTGTTGGCGCTGCAGCTGCAGTTGGGGAGCCGCATCCATAGGTACA
AGCATAACTTCTAGCACCTGCATGGACAAACGAACCAGCTCTAAGACCTGTTGATTTATT
GGAGTTGTCAGAGCTACTCGAG
>comp381_c0_seq1 len=282 path=[1:0-281]
AATGAATCATTTATAGCCTCCATCCATCTACGCCTGAACTGTCATTCCACCTGAACTGCC
ATTCCACCCAGAGTGATGATGGGTTCCAATAGTAATGGAGGCGACGATGAGGATGAAGAT
GGTGCAATGAAGTTGTGACCAGAATTTGATCTTATTGGGCAACTAGGGATCCTTTGGCAT
TGAATCTGCAATGAATTGATTGTGGCTCAAGCATCATCACTGCTACTCCAAATTATCTTG
TAGTACCGAAAGAGTATTAATGTTGTTTTCTTTATATTGGGC
>comp382_c0_seq1 len=359 path=[1:0-358]
AATGAGCGTGACAAGTCTACTTTGTTGGTGGGGTTGGAACGTCATCCTCGAAGAGATGAA
AAGATTGGTGTTGGAGTTCAGGAAATAAAGGTTGGGTATCACCCCAAACATCCAACAAGC
ACATGCTTTTTTGTGGTAAGAACAGATGGAACAATTGAAGATTTCTCGTACCACAAATGT
GTTATCGGTTGGCTGGAGTTAATTGCCCCTCGAAAGGTGAAGAGCTATGAGAGCAAATTG
CAGAAAATGTAGCAGAATAATGTGCGTGAAAAGAAGTGGGATTGGGAGGTGGACAGTCAA
TTTCCTGTCAGCAGTTAAAAATATTTTGTACATTTGTTTTTGTTAATGTAAGGTAAGGC
>comp383_c0_seq1 len=227 path=[1:0-50 52:51-54 56:55-226]
AGGTGTGAGTGCAGTGGGTGAGACCACACCCATGGCTAAAGTCTCTCCTTCACTCCTCCC
TCTCCTCTTATTTGCCAGAATTTCTGGTCTGGCTGTTGCTGTTCTTGTTCTCTCTTGGGC
AATTACCTTCAAGTCTAGCTTCCACCATTCCTCCAATCAAGAAGGCCTTAACTACTCTGT
TCTTCATCCTTTATTAATGGTGATAGGATTCATTCTCATCAGTGGAG
>comp385_c0_seq1 len=334 path=[1:0-305 307:306-333]
GAAACATGTTTTTTCTTTCAACCAAGAATATGGAGATAAGGTTGATGGTTGAGAAGATTC
CGAAAATTAAAAGGCGGGAAATTCAGCTGCTTTCTTTCTTGGCAAAGGAATCTATGTATG
AATGTCTAGTCGTTACTGGCGCATTATTACAGAGGTAATGGAATTCATGGACCCATCTCC
GCCCACTTCTTCTGGGACCCTGTATGTGATTGGATTTTTGTCATGCTTTGATTCATCCCT
AAAGATGATTTCTTTGCCTCAAAGATAAGAGATACAATCATTGGCGATCGCCTCGAGGAG
CCAGCACGATTATCTGACCATAACTCCATTACCC
>comp389_c0_seq1 len=852 path=[1:0-851]
GTTGATCCCATTAATGACGGGATTCATGAATTTACTCCTCCAGTAGCATCTGATGCAACT
ATTGAGACGGAACATGCCATCTCTCATCCTGATCCTGTTGAAGTTGATGTGTCATCTGAA
TCAGTTGCCAATGAAGAGAATTGTGACCCTTCACCCCTATATCAAGTCAATCTTATAAGA
AACTCACAAGATTTGTCATCTGAATTAGTCTGCAACGAAGTGAAAAGTGGCCTCGGCATG
GACACTGGGGTGGAAGCAAACATGGAGAACTTAACACTTGATGAGTTTGATGAGACCATT
ACAGGAGATGAAAATTTGGGTGAGAATGATTTTATTCCTGCCATGAACACTCAGCCTGTT
GAGATGGAGAGAATTCCTTATGATCCGTCATCATGGACACCAATGGAAATAGAAACTGCA
ACGGGTAAAGCAGACTGCACGCTTCTGGAACACAGTCTAAATCTAAGAAGCACATATACC
GAAGTTGAGGACTTTTCTGGTACGAGAGATTCAAATGGAGAACCTATCGCGACCAGTTAC
AACAGGTGTTTTTTGGGCACGGTTGATTATATTTGGCGTTCTGAAGGTCTTGAGACTGTA
AGGGTGCTTGCCCCGTTACCAAAACAAGCTATGCAATGGACGCCAGGGTTCCCAACAAAG
AAATGGGGTAGTGACCATATTGCCTTGGCTTCTGAATTGGCATTTGTGCAAAAATGTGAT
GATCAAAATCGAGAAGGATAGTAGCAAATTGTTCCACTGGCTACCGGCTTTATTCCGTAT
TTTTCAAGTTTGAGGTTGTGGAATAATCCACAGTTACTATAATTTATCTGTGTTTCACCA
ACGAGAGGACTA
>comp390_c0_seq1 len=234 path=[1:0-93 95:94-233]
CAGTACACTCCACTGTTTTTAAAGAATCAGAAACTCTAGAAGGAAGTTGTGCCAAGATTG
AGGGTTATGATTTCAATCGTGGTGTCAACTATTCCCAGCTTATGAAATCACTAGTCTCAA
CGGGTTTTCAGGCCTCCAATCTCGGGGATGCCATTGAAGTTGTTAATCAAATGTTGAATT
GGAGGCTTTCTGATGAATGCCCAACTGAAGACTGTAGTGAGGAAGAGAGAAACC
>comp393_c0_seq1 len=403 path=[1:0-402]
ACGAGGGTTCGTGGAAGTCTAATTTGCAAGATGGGGAAGGGAAGTACGTGTGGAAAAACG
GAAATGCATTCACAGGTGAGTGGAAGAATGGGGTAATTTCGGGTAAAGGGCTTTTGGTTT
GGTCCAATGGGAATCGATTTGAAGGGTTTTGGGAGAAGGGTGTGCCGAAAGGTACTGGAG
TTTTTACGTGTCCAGACGGGAGCAACTACCTTGGTAATTTGGCTAAGGATTTCAAGGTTG
AGGAGAGGAATTTTGAGTTTGTGGTGAGGAAGAGGTCGTCAGTGGAGAGGAATGTTAGTT
TTCCTCGGATTTGCATTTGGGAATCGGATGGCGAAGCTGGTGATATCACCTGTGATATTA
TTGATAACGTGGAGGCATCGATGTTATACAGAAATGGTGATAA
>comp398_c0_seq1 len=320 path=[1:0-32 34:33-46 48:47-319]
TGTTACTGATCTTCTGCAGCCAGGTTTGTCTTAGAATTTCTCCTAAGGAAATCACCTCCT
CTAGATTTTAATATAATCAATCTTGACCACTAATCAGTTTTAAGAAACTTAATTTTAAAA
TTCATCTCATCCTCTCCAAACATTTTTTTTTTTTTAAATAATCTGATTAATTCATTTTTT
TGATTATAATCTAAAATACACACCTCAAGAGTGAGATACGAGTCAAGTTGATTAAAAAAC
CAGGGAAGATCACTTATATGAGTTCCCCAAACCTGTAATTTGTGTTGCTAAATTTGCAGA
CTTGATGGAAGAGAAGAGCA
>comp398_c0_seq2 len=306 path=[1:0-32 48:33-305]
TGTTACTGATCTTCTGCAGCCAGGTTTGTCTTAGAAATCACCTCCTCTAGATTTTAATAT
AATCAATCTTGACCACTAATCAGTTTTAAGAAACTTAATTTTAAAATTCATCTCATCCTC
TCCAAACATTTTTTTTTTTTTAAATAATCTGATTAATTCATTTTTTTGATTATAATCTAA
AATACACACCTCAAGAGTGAGATACGAGTCAAGTTGATTAAAAAACCAGGGAAGATCACT
TATATGAGTTCCCCAAACCTGTAATTTGTGTTGCTAAATTTGCAGACTTGATGGAAGAGA
AGAGCA
>comp400_c0_seq1 len=350 path=[1:0-349]
CTACTCAGGGGGATATCAAAACAGTGCAGAGACTTTTTGCAATGGTTCGACAGAGCGGGT
TGGAGCCTGATGGTTTTATGTTTAAGATTCTGATCCATGCTTATTGCAAGTGTGAGAGAG
CTCCTTTAGCATGGAGGGTTTTTGAAGACATGAGAAGTTGCCATTTGTTGCCAGATGCTG
ACACTAAAAAACTGCTTGTGAAGAATCTTTGGAATGAAGGCAGGCGGAGAGAGGCTGCGG
CTGTAGAAGAGAGTTGTGAGGGGGCTAATGATGAACCGACGCTTGCCTTGCGTGGTCATA
TATGGACCGTGAGCTCTGCAGATCTAGCAAGGGTTTATTCTATTTATTCC
>comp401_c0_seq1 len=709 path=[1:0-708]
GTAACACAGACATGGCGGTAGGCAAAAATAAGGGGCTGTCGAAAGGAGGCAAGAAGGGAG
TTAAGAAGAAGATTGTCGACCCCTTCACCAGGAAGGACTGGTACGATGTCAAGGCACCGT
CCATGTTCACCACCCGCCAGGTCGGCAAGACCTTGGTCAACAGGACTCAGGGTACCAAGA
TTGCCTCTGAGGGTCTGAAGCACCGTGTCTTCGAAGTTTCCTTGGCTGATCTTCAGAACG
ACAATGATGCTGAGAGGTCCTTCCGCAAGTTCCGTCTCATCGCCGAGGATGTTCAGGGCC
GCAATGTCCTGACCAACTTCCACGGCATGGACCTTACTACTGACAAGCTCAGGAGTATGG
TGAAGAAGTGGCAGACCCTGATTGAGGCCAGTATTGATGTCAAGACAACTGACAACTACC
TTCTCAGAGTGTTCTGCATTGGTTTCACCAACAAGGATCACCAGATGTCACATAGGAAAA
CTTGCTACGCTCAGCACACCCAGGTGAGAGCTATCCGCAAGAAGATGGTTGAAATCATCA
CCAGGGATGTTACCTCCAGTGACCTGAAGGAGGTGGTGAACAAGCTCCTCCCTGATTCCA
TTGCCAAGGACATTGAAAAGGCCTGCCAGGGAATCTACCCCCTTCATGATGTGTACATCC
GCAAGGTCAAGGTTCTGAGGAAGCCCCGCTTCGAACTTAGCAAGCTGCT
>comp402_c0_seq1 len=255 path=[1:0-180 182:181-254]
GTGCTTGAACTGCGATGGAGCGGAATCAGCATTGAAGAATGGTGGCGAAATGAGCAGTTT
TGGGTGATTGGAGGAGTGTCAGCCCATCTGTTTGCCGTCTTCCAAGGCTTCCTAAAGATG
CTAGCCGGCCTTGATACAAACTTCACCGTGACTTCCAAAGCTGCTGAAGATGCAGAATTT
GGCGAGCTTTATATTATCAAGTGGACAACACTTCTCATTCCTCCAACAACTATTCTTATT
GTCAACATAGTGGGC
>comp405_c0_seq1 len=277 path=[1:0-276]
CATTACCAAAGACTCCTCGCGCTTTCATTCGTGGAGCCCTGCTTCTCTAAATGTCTAAGC
TGATGAAAATGCCAGAGGTTCAGGCAGGAGCTCACACTTTAAAATCTCATGGGGTCAAGG
TGGCCAGAGTACATTTGCATGACTGGTTGATACTTCTACTTCTTATGGTGGTAGAGATCA
TATTGAATGTTATAGAACCTTTTCACCGGTTTGTGGGGGAGGGGATGATGACCGATATAA
AATATCCTTTTAAAGCCGACACCATACCCTTTTGGTC
>comp406_c0_seq1 len=329 path=[1:0-328]
GACTGGTTCTTCCCAAAAAGGAGGGGTCCAGAATGGAAACAAGGATGGACAGAACAAACG
AGAGCCTCAATGTCAGCACCACCTCTACCGCTGCTTGCGATTTTTGCCATTGTTCTTCTC
TTGTTGTCGTTCTCTCAATACACAGGGTACAAGTCTCAGATGCACCAATCAGCAATAAAC
TACCAGTTATTTCTCTTCTTGGTACCTATTCTATTGATTTTCTTGATCATGGCTTCGTTT
TCTGGTAATGTTGAAAAGTTGAGCTTTAAACTTCCACGCTTTGACAATATGCCTTGGGGT
GTTGCCGTGTTGGTGGTTGTGCTTCTGGT
>comp410_c0_seq1 len=309 path=[3:0-270 340:271-285 355:286-308]
ATGACCTCTACTACTTTGGAGAGGGGAGCACAAAACAGAGTCTCCCAGCCCTAAGGGAAC
CACAAGTAGGCCGCGGTTGCTGAAGTAGGTGGCCCCAAAATACCTCCACCAGCAGTGATC
ATAGAAGTAGAGTTCTCTCGCTTGCATGATCAGTTAAGTCAATTAGCTCAGATAGTGCAA
CAACAAGCCGCTTCCTCTTCTCAGACTCCTTCAGCTCTATCTGCCACAGGACCTGAGTTC
AAGGAAGATTTTTGGCAGGGGCATGAGCGTGATGACCTCTACTACTTTGGAGATCCTCCA
GATATAACC
>comp412_c0_seq1 len=682 path=[1:0-681]
GGGAATTGAACTAATGTGGTTCTGCGCCGCCGTTGGCGGTGGTATCGGTGGTGCTTTTAC
TCTCAAAACCACCGCATAAGCCTCGTGACTCCGACCAACAGATACAACAGCTGCCTCAGG
CATTAATTTCACTTCTATATTCCGTACATCCTTGCCGTTATCATCACCTGATTTAATCGA
ACAAGAACGAGTAGGATTGACGAAGAATCCTTGAAATTCCTGTGTCTCATCATTCTCTTC
TTCGCCTTCTTCATTCTCATCCGCCTCCGGAATTGAAATAAACTTCTCGCCAGCGGTCGG
AGACAGCAATGGTTCATCATCATCGTAAGCTCTGACATCGGAGACCTGACGAATCAGTCT
GGGTGAGGGAGATTCAATCTTCTTCTCTTCTACTTTTGGTCTATTCTCTGCTGCTTGGAC
ATCATCTTGAGTTTCTGGTTGAAGGTTCTTGTGGATAGCGAGTAAAGGCACATCTTTCCA
GGCGGCGTTACAAACGGGACATACAAGGGTGCCCTGTTTTCTAACGTGCGTCGCTATACA
AGGGAAATGAAAGGCGTGAGAACATTCCGCCGTGTATATGGCCATCCCCTGACCAGTCTT
CACACTCTGTAAACAGATTCCACAGCTATTCTGGAAAAGAAAAATAGAACAAATCTATCA
GATACAGTGAACCCAATATAGC
>comp414_c0_seq1 len=737 path=[1:0-736]
GGATTAATCTCTCCACTCTTGGGCGTTTTCTTTTGCAAATGGCAATGAGTTTTTGGGATT
ACTGGGTAGAAAAGGTACTTTCGAGGTTGGAGTCTCGGAAATTACTTCGGTCTCTCAAAC
CCATTTACCTCTCCAATGGAGAACCAAAATCCATTGACAAGAAATCCAATATCACCTCAA
AACCGGACGAGTTCGAAGTGTTCGATGAATTGCAGCCGTGGGATAGAACATCCATCGAAG
TAGAGATTGCTGAAACTACATTTCAGAGATGGGCCTTAGATATTTCTAGCTCTGGAGATG
AGGCTGTCTATGGAGGTGGAGTGGACGATGATAAAGTAAGTACATACCCTCAGCAATTCA
GGAAGCTCCTTTTATTCTCTGGAAATGATTACTTGGGTTTGAGTTCACATCCTGCAGTTA
GGAAGGCAGCTGCAAAGGCAGCCCAAGAATATGGAATGGGTCCTAGGGGTTCTGCTTTAA
TCTGTGGGTACACCAATTACCATAGGTTGCTAGAGTCATGCTTGGCAGACTTAAAGAAGA
AAGAGGATTGCCTTCTTTGTCCTACAGGATTTGCAGCCAATATGGCCGTGATGGTGGCGA
TAGGAAATGTGGGCTCTCTCATGGCTGCAAGTGGAAAACCTTTAAGGGATGAAAGGATTG
CCATATTTTCTGATGCTCTAAACCATGCATCAATAATTGATGGTATACGTCTTGCTGAGA
AACAACAAAGCGTGGAG
>comp418_c0_seq1 len=231 path=[1:0-124 126:125-230]
ATGGAATCGAACCTCATGATCTCTATTATGATTAGGGGTGCAACTTGGGCGGGTCAACCC
GAACCCAACCCGAGTTGAGCCCGAGAATTTTGACCCACGGGTTCGTAGTTTTAGAAATAA
AAAAACCCATGGGTTGAAAAAACTTAAACCCGATCAAACATGGGTCGGGCTTGGGTTGAC
ATTTTGATAACCCGAGCAACCCGAACCCAACCCGATGTATATTATTACACA
>comp420_c0_seq1 len=598 path=[1:0-597]
CTCTCTCTCTGTGCAAGCGTCTCGTGTTCGTGTTGTGATTTCTGCTATCTCTCTCTCTTT
CAACAATGTCGACGGAGAAGGAAAGAGAGACTCATGTTTACATGGCGAAGCTGGCCGAAC
AAGCTGAGCGATACGAAGAAATGGTCGAGTGTATGAAAAAAGTTGCAAAACTTGATGTTG
AGTTGACTGTGGAGGAGAGGAACCTCCTGTCCGTGGGATACAAGAATGTTATTGGTGCTC
GACGAGCTTCTTGGCGCATCATGTCTTCGATTGAGCAAAAGGAAGAGTCAAAGGGGAATG
AACAAAATGTCAAACTGATCAAGGGCTATCGCCAGAAGGTAGAAGAAGAGCTCTCCAAGA
TTTGCAATGACATTTTGACCATCATAGATGATCACCTGATCCCCTCTTCCAAGTCAGGAG
AAGCCACTGTTTTCTACTACAAAATGAAAGGTGACTACTATCGGTATCTTGCTGAGTTCA
AGACTGACACGGAAAGGAAAGAGGCAGCCGACCAGTCACTGAAGGGTTATGAGGCTGCTT
CTACCACTGCAAACACAGATCTTCCATCAACCCATCCTATCCGTCTTGGGCTTGCTCT
>comp421_c0_seq1 len=233 path=[1:0-232]
TTAGTCAAGAGCTTTGAGTGCAAGAATTCACTTCATTCAAGTCTCGGCATCTGAAGTTTT
CTGGTTTGATGCCTATTGTTAATAAGTATGTTCTCTTTATGCGGCAAGCTTAGTGGATAT
GGCACTGTCTCGGTATTGCAATCACGTGGCATGAGTTCCAGTGAGAAACACTTGAGTAGT
GCAATAGCTTTTGAGGTTGAGAAAGGATACCAGAATGCTCTAGGAAGAAAAAT
>comp422_c0_seq1 len=211 path=[1:0-148 150:149-210]
GGAGGGCATCGGTAAAATTAGATTTTCAATGGGAGATTGGTCGGTCGTGGTACATACGTG
GTATGTACGGATTTGTTACCTTCGAGGAGGAATCAAGTGCTAAATCTTTCGAAGGAGACA
CGACTTACATCGAGATAAACAATCGCAATAGCATAATAGAGTATATGCCTACAATACATT
TGTAAGCTATCGTTCCCACCATAAACAATAC
>comp423_c0_seq1 len=402 path=[1:0-401]
GAGTGGGTCAACAGGAGACCGTTTGAAGGAAACCCAGGCCATTAATAAAAGTTTATCTTC
CTTGAGCGACGTTATTCTATCATTGGCGAAGAAGGAGGACCATGTTCCTTTTAGGAACTC
TAAACTGACATATCTTCTTCAGCCTTGCCTGGGTGGAGACTCGAAGACGTTGATGTTTGT
AAACCTATCTCCTGATCCTTATTCGGTTGGTGAGTCGCTCTGCTCACTTCGATTTGCTGC
CCGAGTTAACGCGTGCGAGATTGGTGTTCCGAGGCGCCAGATGAACACACGGGCGCCGAA
TTCTCGATTGAGTTATGGCTAAAAAATTGTAGGATGTTTAATTGTTTGTTGTCACACTTC
AATACTGTGTTGTTTGGTATACTGTATTAATGTATAGTCAAG
>comp424_c0_seq1 len=332 path=[1:0-331]
GACAATTTATGGATTCTGTTTGTCACTTCAATCTTATTGTTGCCCACCATTGTATTTCTA
ATTAGCACTAAAATCAGATCATCAAGGCAGACAAACCCACTTCCTTTAGGCACCCTTGGG
TGGCCTTTCATCGGTGAAACCATTGAGTTCATCTCCTGTGCACTGTCAGACCGCCCTGAA
ACCTTCATGGATAAGCGCCGCCTCAAGTATGGGAAGGTGTTCAAGTCACATATATTTGGA
AGCCCAACCATTGTATCAACAGATGCAGAAGTGAGTAGATTTGTTTTGCAGAGTGATGCT
AAGGCTTTTGTGCCATCTTATCCAAAATCTCT
>comp425_c0_seq1 len=213 path=[1:0-212]
GGCATGGATCCAACAGCTGTAGGGTGCCAGTTTTGATCACATCTCTGACTCTAATTCTTG
TAGTTGCAATATTATTTTTTCGCAACTATGGTGAAGAACCGAATTCTTCTATAGAAGTCC
CAAGGCAGAAATGGAATGATCCTGAATTCTCGATTCAATTTCACCCAACCGTAGAGTTCA
GGAATGGGACAAATGTGATATGGCAGATACCTG
>comp430_c0_seq1 len=1160 path=[1:0-1159]
GTACCGGTAAAGGGAAAAATCTTGCAGCTCCTGAACAACGGTAACCTTGTTATGAAACAT
TCCAATGATTCAGAGGATTATATTTGGGAAAGTTTTAATTATCCATCTGATACTTTGTTG
CCGGATATGAAGCTGGGGTGGAACCTAACAACAGGTTTGCACCGGAATATGACGGCATGG
ATTTCCGGTGATGATCCATCTGAAGGGGAATTCTCATTCAGTCTTGACCCACCCGATTCA
CCTCAGTTGGTTCTCCGTAAAGGGTCGGAGAAGCAGTACCGATGGGGGCCGTGGGATGGT
GTACGGTTTAGTGGTAGCAACGAGTTCAAGAGTAACCCTGTTTTCACACCCGTATTCTTT
TACAGTGATGAAGAGGTATATTACACTTATAAAATGGGCGATGATTCTATAATTTCGAGG
TTTGTGGTCACCCATGAGGGTATAATTCAGTACCTTTTATGGAGGGATCACAGTAATGGG
TGGGTTAATATGGTGACCCTTCAAAGAGACAATTGTGATAGGTACAAGTTGTGTGGGCCT
TATGGGAATTGTTATGATGAAGATCCAAATTGCAGGTGTTTGAAAGGGTTTGAGCCTAAG
TCACCGGATGATTGGAAATTGGTGGATTGGTCTGGCGGGTGTTCGAGGAAATGGGTGTTA
GAATGTGGGAATGGAGATGGGTTTGTCAAGTATAGGGGATTAAAGTTACCGGATAATTCA
CGTGTGTGGGGCAACACTAGTGTGAGCCTTGGGGAATGTGAAGCTCAGTGTTTGAAGAAT
TGTTCTTGTAGGGCTTACACTAAAGTAAATGTTCATGGAAGTGGCAGCCAATGTGTGCTG
TGGTTTGATGATTTGGTTGATATGAGAAATTATCCTGATGGCGGAGAAGAGCTCTATATA
CGAATGGCTGCAAAAGAGCTAGAATCAATTTCTCGTTCTAAGCGGAAGAGACGAGTGACA
AAGATCGTTGTCATTGTCATAACAACAGCTGCTGTGGTACTTCTCTGTTGTTTCAGTGGC
CGATATATTCTTGGGATATTGAGGGCAAAAAGGAAAGCTGAAATCATAAAGAACGCACAC
AAAGATTCCGAAGTAGAAGGTCAGGACGAAGACCTAGAGTTACCTCTATTTGATCTAGAA
ACCATTTCTGCTGCTACGAA
>comp432_c0_seq1 len=327 path=[1:0-162 164:163-166 168:167-326]
CAGACCACACCACCATCCACCGAAACCATGATCTCATCACCACCACCTCACGGTGGTCTA
TTCCCCGGAAAATCCACCTGCGGCGGCGGCGCAAACTCTCATACGTGCGTCTGGGAGGAA
AGAAGACAGGACGAGGTCACTTGCTGGTAAGGATATTGCGGAGGATAAGGCTGAGGTGGC
TGAAAGTGAAGTACTCATGCATGGTTAAGAAGTTGAAGAAATACTATCGTGATTTAATCA
AGGACATGATCGACGGTAGTGCGAGTTTGGAGTCGTTTCAGCAAAGAATGTTCATGGAGG
CGTCTTTTGGGGTCCCTGTTGTCGGCG
>comp433_c0_seq1 len=405 path=[1:0-404]
GTTTAAGTTCAAGATAAGGAAGATGCCTGGCCGGCGTTCGCACCACAGCACAACTGTCCT
GCATCAGTTCGACGGGATGGATGAGGCCGACCAAAGGAAGGTGGCCTTGTCTATCGTCAT
CGCTCACTTCGAAACGGTGGTGGTCAGGACTCCGGCCGACGTTGAAGTTCTGTTGGATGC
TTTCACTCTAGCAACGGCCAACATAGGTCAGCTTCCTCCGATGCCGACCATAGTGATATC
GCTCAAAGTGAAGACCGAAGAGGAGAAGAGACTCATTCAAGATTCCAGCTGGGATTTGCT
TGGAACGGACGTAGTGGATCCATCAGAGGAATCAGAGGATGGGATGAATCAGTGGATTTA
GTTTTCTAGAATCAGATGATTTAGTTTTCTTTTGCATGAACGTGG
>comp439_c0_seq1 len=282 path=[1:0-281]
GTTGATGATGCAGAGGTGCTTATGCTTTATCTTATGCTTTCAATATGTACTTCCAAATGC
AAGACCAAAGCGTGGAGGCATGTGATTTTAATGGGGTTTGCAAAGATAGTTACTGATAAT
GCCTCCACACCTGACTGTCTCTTCCCCATGCAGTTAAAGAATGCTGGAGAGAGGATTAAC
TTGTCTGGAGCAACTACTATCGTGGCAGGATTTTTGTTGATTTTGTTCATGTTTCTGTAG
GATTAACGAGTCATAAAGTCAGTGCAAGGTTGACGCATTGTT
>comp440_c0_seq1 len=799 path=[1:0-798]
ACGACAAGTGCTGCACCCATGAACCGCCATAGCAGCCACCTCCCTCTGGCTTCTACCCCT
CCACTATCCACTTCATCCTTCGCCAGAAAATTACAACCACCAACACCAGGAGCTTCGTGA
ACCACCCTTTATAATTTTGAATCGATCCACCACCAAGCTCCAGATATGGCGGCTCTGTAA
ATTTCTATCATTGCGATTCCCAATTGCGTTGCGAGTCTAACCCCCGTATCGATTTTGAAT
AGGTATACGAGAATCTCCTTCTCTCAAATCAGTCGACCCGCCTCTATTTTTGCTTTCCCC
ATTCTCTACAAATCATATCGAGCTGCCACCATCTCAACTTCTTCTTCCTGCTCGCTCCAC
GTCGATCACATCGCGATTAGTTCAGACCATCGCCGTTTTAATTACTGTTGTCATTCACAC
CAGATCGCACCGTATTGTTCTCCTTGTTTATCCCATGGTACAACCTCAACGCGTATAGGA
TCCGTTTCTCTGGCTCTCTCCTCTGTTCACAGTAGTTGAATCTTGGATCACCTTCAACTA
GCGCCGCGTGATGTCTAACCTGATCGTGGTTTGACCACATCGACCACTACAATTATTTTC
TCTGCCATTTGTATCCCTTACTCAGGTTGTATCGCCCTTGCCGTCAATACTGCATTGTTT
TATCCTCCACTGTGATCCAGCATAGATTGGCCGAAAGGGTTTGGATCCCTTATTGTTACT
CGCCTCGTCTTGAATGACCGTGTCGATCAGGTATGGGATTTTGAGTCCCTTTATTTAATT
GTACCTTTGAAAATCTTTT
>comp440_c1_seq1 len=228 path=[777:0-227]
TGTTGCTCGATTGGTTGTACACGGTGATCCTATAACGTTTGGGCGATACCAAACTCTTGC
TTGTTGGAGTTGTACCTTTTTGGCAATGGGAGCTATTTGATAAAAATATGATTGGACCCA
ATCTACTTGACCTGGACTAGACGCACTGGACTTAGCTGAAATTGTTGACCCGAACTTAAT
TCTGGAATGAACTGGGACGCTTGATGGAATTATGAGCCAGGACCATAG
>comp442_c0_seq1 len=461 path=[1:0-460]
GAAGGGTGTTGATTTAAGTCAGAATAACTTCTTTGGAACCTTTCCGGTGGGTCTTGGGGT
TTCTTCGGCGTTGGTAACAGTGAACGCGTCGAGTAATAATTTCTCGGGGTTTCTTCCTGA
GGATCTCGGAAACGCGACGATGCTCGAGAGCCTTGATTTTAGAGGGAGTTTTTTCGAAGG
TGAGATTCCGACTTCTTTCAAAAACTTGAAGAAGCTCAAGTTTCTTGGACTTTCCGGGAA
TAATCTCACCGGAAAAATCCCGCCGGAGCTTGGGGAGCTTTCGTTGATCGAAACGATGAT
TCTCGGATACAATGAGTTTAAAGGTGAAATTCCAGCGGAGTTTGGGAATCTTAAGAATCT
CCAGTATCTTGACTTGGCAGTTGGGGGACTAGGTGGTCAGATTCCGGCTGAATTGGGTAG
ACTACAACGACTTGACACCATTTTCTTGTATAAAAATAGTT
>comp446_c0_seq1 len=353 path=[1:0-352]
GTACACGTGAGCTTCTATGACTGAAGTCAATCTTGTGCTCACACTGTTCATAATCTATAA
GAAAAAGTGTGTGTGGCACTAATAATGGAAATCCAAGATTTTGTTGAGAAAAGGCTTGTA
AAATATTGTAATTGACAAAAGACTCCCTAGCCGCACACCTCCCTCAAATAATGAGGCAAT
ATTTTTCGATCACAGAGTCCTTAGTGAAGGACGAGCTGGGCATTGGGTCCCAGAAATCGT
TTTACAGTGACAGGTCCTTCTATATTGTATTCTGATAATAAATTTGCCATCATGCTCTCA
GATTCTATTTCTCATGAGTTATTCAGGAGTGTTATTTATCCAGTCTTCATTTC
>comp448_c0_seq1 len=350 path=[1:0-349]
CTTTGGAGCAGAATGAGCTATTGCAGAAGATTTTCAAGGATTTGGGTAAGGATTTCGATG
TGCTTTGTCGAGAGATTGAGGCTGGAGACATGAATATTTGGATGGGAAAGTATGATGAGG
CTCTTGTTATTTTGAAGAAGGCTCTTCAGAAGTCTGATAAAGAGAGCCAAACTCGGGCGC
AGATTCTCATTGCCATGGCTAATGCCTTGTTTGAACAGAAAAAGCTTGTCGATGCCAAGA
GATGTCTAAAGAATGCTGGTGGAATTCTAGACAACGCAAAAATGGAGAAAACAATTGAAA
TTGGTCAAGAATACGGGAAGATGGCAATGCTGTATGAGCGTATGAAGGAG
>comp448_c1_seq1 len=224 path=[328:0-223]
AGAAATGATGGATGAACCTCTGATCTTTGGTTTTGACAATTATGCTTTGGCGAATGGGTA
TGTTAAGGTGTTGAATTACAAAGAGGCATTGCCTTATTGTTTGAGGGCCTTAGATATACA
CATGAACCAATTGGGGCATGATTCAGAGGTGGTTTTGCAGGAGAGGACGCTTTTGACACA
TATCTACAATGAGTTGCATAATTATGAGAAGGCTTTGGAGCAGA
>comp450_c0_seq1 len=312 path=[1:0-184 186:185-311]
AGTTCTTTCTCCGCCGTCTCCAGTCATGACCGCCGCTGCCGTCACTTCCCCTTCACGTCG
TCGTTCACCACCACCTCTTAGGGTTGCTATTCTGGCCAAGCGAAGGCGTCGAGTTATGGA
AGAAGTCGTCGCTGGTGATTGGATTGGTGTAAGCCGGGCTCTTTTCGGTGGTGCCGAATT
CTCTCGAAATTCTCACCGAGGAGAGGGTGAAGAAGAAGAATCAGGTGGAAGGGCGGATCG
ATTAAAGAAAAAGCTAAAAACAGTTGAGATTGTAGAAGAGGGAGATTGCTGTGTTGTTTG
TCTGAAAGAAAT
>comp451_c0_seq1 len=325 path=[1:0-324]
GGAGGAGTTAGAACTAAATTTTGTTTTATAAAGAGCAGTGGTGAAGGAATGAATGACTAA
TTGGGGTGTCTGTACAAATGTTTTGTGAAGGTAAGGCCTCACCAGCATGCCCAGGTGGCT
TGAATCGCTAGTGTGTGTGGCTGAGGTTGGTCTTTAAAGTTTCTGGGTCCTGAGCACGCC
TCGAGTTGTAAGTGGATCAAGGCTACGGCTTTTGAGGTAACTGGAAAGGGGGAGCAAGAG
GCGGCTTCCACTGGGCAAAACAATTGTTATTGGCCTCAAAGCTTCATCCCCACTGGCTGG
AATATCTGGATTGACAGAAACCATG
>comp452_c0_seq1 len=289 path=[1:0-119 125:120-288]
CATTGAAGGTAACCTCTTTTCAGGAACCATTCCTCAGGAGATTGGGAACTTGGTTAATAT
AGAGAGATTGCATCTGTCGTCAAATACTTTTACTGGAAAATTGCCGGTGGCACTTGCCAA
GTTGATCAACTTGAGGGATATGAGGATAAGTGATAATAGTTTCTCTGGAAAGATACCTGA
TTTCATCAAGAACTGGACGCACATGGAAAAGCTGCATATACATGGTTGTTCTTTCCAGGG
TCCTATCCCTTCTAGCATTGATGCCTTGATGAACTTAAGTGATTTGAGG
>comp454_c0_seq1 len=274 path=[1:0-273]
TTTGGAGATTTTGGTTTGAAATGATTCATCCATATTTAGTATTAGTAATTGAAATAGGGT
CACGATTGGGATGGCCTCAGTGAGACCCTGTAGCATTGGCCATTGAAATATGCAAATTCT
GTTAGTAGCGTGATAAATTTTTACAAAGTACTACAAAACTGCAGTCTTTCTCCTCTTTTC
ATAGTCATTACATAAATAATGAATCTAATATCTTTGGCAAGTATACTAACAGTATTATAT
GGAGCTACTTTAACTCTTGCTGAAAAAGATATTA
>comp455_c0_seq1 len=1544 path=[1:0-1543]
GCTTGCAAAGCGAAAATCATTTTTTCATCCTGAAGGCTCGAGTATGAACCTAGTTCGATA
TAATATCAATATGAATGGAGTCGGTGAACATGGATCTCTGGTTGAGAATCTTTCTTTACC
CCAGTCAATTATGGATGATCCTATCCTACATAAATTTTCAAAGATTAAAGAGGCAACTCA
GAGTTTTGGATTAAATCGCAGGAAACCCAAATTGAACCAGTTTTCAAGCAAACCATTTTC
CTGCAAAACCCCTCTGGTTGCTTTCCACCTTCTGAATTCCGAGGATAACAGAAACTCAAA
ATATAATCCATCCAGTTCCTTCCTTGATAGGAGCCTTGATGTATTGAAGACAAGGACATT
GACATTTGTACCTCAAGGAAATGGGATTCGTAATTGCGAGTCTCGCAAGAAACTGGTTAT
AACTGAGAAGCTTAATGAGCGGATCGTGGGTGCAAGTGTACTTTATGGAGATGAAAACGA
GATGGATTCTGCTAATTGTTTGCTCACCCCAGCATTTCCTAACACTAAGCAGTATGCGGA
CCTGTTTGCTGTTCAGTTTACTTCCCTGATGGTGCGTGAAGGATATCAGCTATTGAGTGA
TGAAATAAAACACACTCCTCCTTGTACTGGGGGTGGAAAACGTGGTAGCACTGTCTATCC
TTCAATTCCTATCCCGGGGCCATCTCCTAACATGCTGAGTCCCATGAATGGGGTCATGTC
ATCACAATTACTATCTAGGAATATTATCTCAGGAGGCCATGCCCTCCCCTTCCAGTCCGT
TTTACAGTCAAAAGCGCTATATGACGTTCCCACACAACTAAACGCCGTGCAACAACAGTG
GCTACGTATTATCAATACACAGAGAGTTCTTGAGTTTCAGATGCAGCAAAGACGAAGGGA
GAGAGAGATCTTGGAGAGGAAGTTGATGGTTGAAGGATTTGGTGGTCTGGGTATGCTACC
AGGGCTTGGAAATTTAAGGCTTGGTTCCTTGGGTAACAACATGGGTCCCATGCCTCTTTC
GTTGGGAAATATGGCTTCACCTGGTAACCTAACCGGCAATGCTTTGAGTTTCGGCGGAAG
TAGAAGACCCCTGATGAGAAATATTGGTGCCTTTCCAATTCAACGACCAAGCATTCCTGA
CATGGTGTTTAATATGACACATCAACAACTGCCACCTCAGGTACCGGTACCACTCCAGCT
CCCAGAAGCAGCTTCCAGCTTGGGTTCGCCCAAAAGTGATGTTATCTCACAACAATTTGA
TCCACAGGGTCTGCTACTGAGCTCAGTGGTGCAACAGGGGATGAATGCCGGGAATGTAGC
TGCGGGGCCTGAAACCTCTCATGGATCTATCAATAGTAGCAATGCTAGCTCGTCTCTGGC
GTTGGTGGGTGTTGTTAAGGAAGGTTGTGTGTTTCAGACTGGAGGGGTCAAGCAGGAATA
AATATTTTAGGGAGTCTTCTTGTGTGTAATAAACAGGGGGTCGTAGCTATGTGAATACCA
AAGAGGTATATATAGTTTGTTGTAAAAGAAGAAATTACCTGTCC
>comp457_c0_seq1 len=321 path=[1:0-144 146:145-320]
AATAAATAGGATATGATATTAAAACCTAGTTTTTATCATAGTTGATAAAAACTAGGTATT
GCTAGTTTGAGAGATGGAAGATTATTAGTTATAGAGTGATTCGTATGGGTAGGATTGGAA
TCACCGAACTTGATGGAACTGCACAGGCAGTTGAGCAATTGAGTCGACCAGCTGGCATAG
CGGCTCAGCGTCAAGAGAATACAAGCATGAATTATGGTGGTTATCCTCATGACCATTCCA
CAGGTTGGATGGTTAACAAAGATGTAGTTGGACGACCCTGGAGTACAGGATTATTCGATT
GTCATGAACATAAAGTCAATG
>comp458_c0_seq1 len=596 path=[1:0-595]
GGGGGTGATATGGAATATGGGTCGATAAAGAGCCTACCTGGAATTGCTTTGTTAACCTAA
GGAAGCATAATTCAAATGAAATTTGAAAACAAAAGTAGGAGAGAGGAGATTAAGAGTGAA
GCTTTATCAGCGGAGGGAGAAAGGTCTTTGGGAGAGGAGATTATAATCGATTCACAGGTC
ATCGTCGATAGCTTTGGTCAGGGGACAATTAACTCATTCTCTACTATTATCTATGGTTTA
TCATAGTTATGTCGCGCAGGGAATATGTGATTTTTCGAGGGGGCATCCTTGGTGTGTATA
AAAGTTGGGAAACCTTCCAGAAGCAGGTTTATCATTTCAGTAACAGTTATTTTTGTTCAT
ACAGCACAATTGCAGAGGCCATGGTAGCTTGGAGAGAATATGTCGTTATTGATAGGGCCT
CGAAGCAGTATCCTTCTGTTGAAGTAATACCTATTTATTGTGATTATGAAGCAAAACTTG
ATGCATTACATTCTTTTTTAGATGAAGAATGAATGCGATGTGAAACCCTTGGCCAGGCAG
TCAGTGTTGTATTTTGTTTGCTAGTTTGGTTTATGTTGAAGATGTGAAAGAGGGTG
>comp460_c0_seq1 len=345 path=[1:0-344]
AACCTAGCCCTAACAGCCCCCTTCGGTCAGCTCTGCTCCAAAACCCAGAAACCTTGAACA
CATGCCCGAGCCCTCAACTTCAGCTCTTAAGTTCTCCCTCCTCCTTACACCTCCGGCCAA
ACTTCTTGAACCCTCTTAAACACCTTATAGCCCCATGTATATTCTAGTTTAACCACACCA
TACCTCATCCTCCACAGCTATTCCTTGACCCTTGATGTCCCTGTGAGCAACCTGCTCTGT
TTTTGCATCCCCTGCTTCTACCTGAGCTCAGGCATCGTTTCCAGCCAGTGATTCCTGTCC
CAGATCCTTCCTCCACCTCTAATGTCTACATTTGGCAACCCTTGC
>comp461_c0_seq1 len=326 path=[1:0-325]
GTACCATACCATGGCGAAATTACTCTCGCAGAACGAAGAATCACAAGAAATAGACACAGA
AGAAGAAGAAGAAGAGCTCGACAACTGGGAAGATTGGATGGTTGGTGATGAAGAAGGAGG
AGGTTCAGAGTCAGAACTTGTGTGTTTGTTTTGTGATTCTAAGTACAGTTCATGCGATGA
GCTCTTTGAGCACTGTCGGTTAATTCACAAATTCGATTTTCATAGTATTAGGAAAGCATT
TAACTTGGATTTCTATGGCTGTTTCAAGCTCATCAACTACGTCAGGTCTCAGGTGGCAGA
AAATAGATGTTGGAATTGTGGGTTTA
>comp463_c0_seq1 len=333 path=[1:0-83 85:84-332]
TGACGCTATTGCCATCGCCAAGGAGACTTGCAAGATGCTTGCCCTCGGAACCAAGGTCTA
CAACTCTACCAAGCTCATCCACGGTGGTCTTACCGGTACCACTCAGCACGATCTCGTTGA
GCGTGCTGACGGTTTCGCTGAGGTTTTCCCCGAGCACAAGTACCAGGTCGTCGAAATGCT
CCAGCAGCGTGGTCACTTGACTGCCATGACTGGTGACGGTGTCAACGATGCTCCTTCCCT
GAAGAAGTCTGACTGCGGTATTGCTGTCGAGGGTTCCACTGAGGCTGCCCAAGCTGCCGC
TGATATCGTTTTCCTTGCCCCCGGTCTGTCCAC
>comp464_c0_seq1 len=507 path=[1:0-506]
CATGCGCCAAAGTTTCTGATCAATCATTCACGTGTTACATCTTTTGTGCCCCAGGGTCTG
CCATGCTCGAGCATAAATCTTGTTCAACTATTTTGGGGAGACCATCTTCAAATTGAGCTG
ATTGAGCGTGGCTCGCAGTCAATCATGTGCGGCCTCTGACCCTTCTTCTTGATTCTTCAT
CACATGATTACCGTCTGATGATCTTTGAACCAGGTCCTGGTCCCCAAGATTTTCTTGAAG
AATCATCCTATAGATAGTCGATTCTTGATGGATCTGCTCAAATATTGATGCTGATGAATC
TTGAAGAATCGTCCTCTATGGGATCTCACAAGCGCGTGCAGCCTAACGAATAGGGCCATG
GGCTCAATCAATTCCTCCTCTCTCATCTTGCTTTGCGTGACAGACAATAGAGAGGAACTT
TCTCTGAACATAGGGGTGGCCCCGTTTTGCCTCATCAGAAATTTTACTTAAATTTTTTGC
TGTTTTCAAAACACACCAGAAAGAAGC
>comp465_c0_seq1 len=982 path=[1:0-981]
GTGTTATTCATGGAGCACATAAGCAGCAAGGCAAGAATGACGACGATTTTCCTGATTATG
CTTCCCGCTATACTTTTGTCTCTTCTCACTATCTCCGAATCAGCTACCATGGCTTCTCAT
GATGATTCTCAAGCTGCATGTCAAAATCAACAGAACAAACCTTTGATATCCGAATTGCAG
GGATTGAAGCTCAAGATCGATCGATTAGAAGCAAAGCTGGAAGAAAGCATCCAAAAGATC
AATGCTAAAAGCCTATATCTTGAGGATTGTGAGAAGCTAATTGGGGAAATGGAACGTAAG
ATTCACAGTCTGCAGTCAGTTTTGTTAGGTATTAAGGGTGATTCGTTGCGAGTGAATGAA
AGGCTCAATGCACTAGAAGAAGAGGTGCGACTTCTTTGGGCTGCATCAAGAAAGAACAAC
TTTGATCTCCACCTTCTAAAGTCCAAAGTACAGGATTCTGAAGACAGATTGGAAGCAGTT
AATTCACAAGTTGAAAAGATGGATGACATTGTTACAGAACACTGGATTCATATTCGTCAT
CTTGAACATGCTATTCAAAGTGCAGAGATGAGGGCTTTGAAGGCTCAAATGCTAGAAGGC
TCTACAAGAAGCACGCTCTTGAAGTTCATCAACATCTTCACTGGCAATCATGTTCGGAAG
GCGATTATGATTCTGGATCCATTTTCATTTGACAAAAGGTCTACCTCGAGTTCACATGAG
TCTCAAATTCTGCATCAGCTGAAAAGAATCTTGTCAGGAGCTAAAAAGTATCACCATCAG
TTGCAAGCTATGGTTAAACAAGAAATGGAAAGAAATGATTTTACTGCTGCCTTTGCTAAC
GAGGAAGTGGTATTTTTTGTGGCTTCTGCTCTGATTACTCTCCCAATAATGAGTGCTTGG
ATCGTGCTCTCATCACACTTCTACTAGCTGAGGACTTTTCACGAGAGGATTGAATTCATC
AATGAATTCACATATTTATAAA
>comp466_c0_seq1 len=233 path=[1:0-232]
TATTCTCTCGGGTGGTGCCTCTGCAGTTGTATTGTTCATCAGACTCACTTGCTTATTGAA
AAGGCGTTGGCAAACCATGATCTACATTTTAGCGAAACTGATGGGTGGGGGATTTTGGAA
ACGAGCAGCAATACTGCCGGCACAAAATCACGTAAGTGGCCAGCAATATCATATACCAGT
ATAACATTGTACGTGTAACATTGTTTAGATAAAAATGTTCATGTATTGCCCTG
>comp471_c0_seq1 len=536 path=[1:0-535]
TGTCATATTTGCAACTGGATTTAAAAGTGATGAAAAGCTCAAGAACATTTTCTCATCAAC
TTACTTCCAAAGATGCATTGTAGGCTCTTCACTTCCCTTCTACAGGGAATGTATTCATCC
ACGGATTCCACAGCTGGCAATTCTCGGCTACTCAGAGAGTCCTGCCATTTTATACACAAC
GGAGATGAGGAGCAAGTGGCTTGCACATTTTCTCGTGGGGAAGTTCAAGTTGCCGAGTAT
TAAAAAAATGGAAGAGGATGTGATCGAATGGGATAGATGTTCGAGGCATTATGCAGGTGA
GAGCTACAAAAGAAGTTGCGCAAGCGTGTTGCTTCAAATATACTGCAACGATCAGTTGTG
CAGGGACATGGGTTGCAATCCAAGAAGAAAGAGTTGGTTTTTTCCTGACCTATTTGCTCC
TTATGGTCCTTCAGATTATGCAAACCTAACTTCTCAACCTGATGCTAAGTCACCTCCATG
GTGGAGCATGTTTCAAAGTATAAAATGGGGTTTTGGTTTCTTCAAAAAGGGGTAGG
>comp473_c0_seq1 len=327 path=[1:0-36 38:37-326]
TTGGCTTAGAAGCAGCCACCATTTCAAAAGTGCGTAACAGCTTACCGGTCGAGCCATCCC
GCGCCGAAAATGACGGGGACTAAGCGTCGCGCCGCAGTCGCGGATTCAATGAATGGTAGG
AGAGCGTCGACGGCTGCGTCGAAGCTGGACGGTAACGACCAGTGGAGCGCCGTCGAGTGC
GTATGCCGGAACGAGTAACGACAAGACGGGTGGGAAGCCCGTCCGCCGAAAGCACAAGGT
TTCCTGGGGAAGGTCAATCCGCCCAGGGTCAGTCGGGACCTAAGGCGAGGCCCAAGGGCG
CAGCCGATGGACAGGCGGTTAATATTC
>comp474_c0_seq1 len=483 path=[1:0-432 461:433-482]
TGGAACATATTCACAGCCAAAGGTACAATATACTAATGGAGATGAGAATTTGGATTCAAA
TGCAGACCAAAGTACTATAGATCAATTGAGAGAAGAGAACCGCGAGTTAAAGGAAAGGTT
GAACAAAAGGGAGGATGAAATTTTACGTGATCTGTTGCATGATTTACAATGTGAAAGAGA
TAAGAACAAATCACTTGAAACTCAGCTCCAGGAAGCTCAAACAAAAATTGAGGAAATGAA
CAAGGAACAAGAAAGCTTGATTGATATATTTTCAGAGGAGAGGGATCGGCGAGATGTTGA
GGAAGAAAATTTGAGAAAGAAGTTGAGGGATGCGACAAACACGATTCAAGAATTGAATGA
TAAGGTGAAGCTGTTGGAGAAGATGAAGTCACCTAATTCCAAACTAAAGTAGCTAATTTG
TACGTGGTTAAAAGAGAACAAGTAGTTTAATTTGTTCATGGTAGATTTGTATATGGTCTG
GAC
>comp476_c0_seq1 len=445 path=[1:0-444]
GAAACTCACACGCCCTCTTTGCATTGACGTATTGTGTTCAGCTCAATTCAGGGCACGCAT
AATAATGGAGGAGAGGCCGGAAACAGAGCTAATCTCAATCCCAGCGACCCCGCGCGTATC
GACGCCGGAGATACTAACTCCGTCGGGACAGAGGTCACCTCGTCCGCCGTCAAAAGATGC
CAAATCGTCGACGGCGTGGACTCCGACTTCTTTTATTTCGCCGAGGTTTCTTAGTCCGAT
TGGGACGCCGATGAAGAGAGTGCTGATTAACATGAAAGGGTATCTAGAGGAAGTGGGTCA
CCTCACCAAGCTCAACCCACAAGACGCATGGCTTCCCATCACTGAGTCTCGTAATGGAAA
TGCTCATTACGCTGCGTTTCACAACCTTAATGCTGGGATTGGGTTCCAAGCTCTTCTTTT
GCCTGTTGCTTTCGCTTTTCTTGGC
>comp477_c0_seq1 len=214 path=[1:0-56 58:57-213]
GTCCTCCTAACTTTGGCCGCGATGAAAAAATTCACGCCCTGCTGACTCGAAATTCCAGCT
CATCCTTTGATTACATGTGTGGTCAATAAATTGTTTTACTGGTTTGCTACTCAACAAAAT
CAAATCTTCTTATCTCCATCTCATAGTGTTAGCTTGTTGTGTTCATATTTTATGGGCGAA
AGATGCAAGCTTTGGACAAACGATTCATTCCTCC
>comp478_c0_seq1 len=592 path=[1:0-591]
ATTAACCCAAAACGAAGAAAATACTTCATCGTTTCTCGAAACTCATATATAGACTCCTCG
TCTCCCGCTGTTTTATTTCAACTCCGTTACACTGCCCTGACGGCGTGCACTAGCACGTTC
CCTATCACGCCGTTAACGCTGACTCATTCCCCTGTCACTTTCTCTCTCCAGTGTATAAGT
TTCGGAAACTGAACCAACCATCAAATGTCTCGTGTCATAGACGAGAATATCTCGGCGCCC
AGAAATCATAAACCCCCTTTTGACCGCAGAACAAGAGTCATGGAGTTCGGTGACATCCGG
CGTGCCGGAAACGGAACCACGTTAACGTTCGGGCAGCTTTTGAAAGAAGTCGGAGATGTA
AGGGAGGATTCCGACGCCGACGAGACGCCGACTCATCAGGTACTCGATATGATGAGTGAT
TCGAGTTTGGAGACAACTCGTTCTCTTCCCTTCGTTCTTTCCTTCAATAATCTCACTTAC
AGCGTCAAGACTCGCCGGAAACTTGGCTTGCCGGCTTTGTTTCATCACCGTAAGATTCCC
GGAGCAGCGACGGCGGAACCAGTCGACGGGGAGAACTTGTTTACGAAGACGA
>comp478_c1_seq1 len=215 path=[570:0-214]
GTTTACGAAGACGAAAGTGCTGTTGAATGATATCTCCGGTCAGGCGAGAGACGGTGAGAT
CCTCGCTGTTCTTGGCGCGAGTGGATCCGGGAAGTCGACGTTGATTGATGCTTTAGCAAA
TCGGATTGCGAAAGGAAGCTTGAAAGGAAGTGTAACTTTAAACGGCGAAGCTCTGGAGTC
TCGTCTTCTCAAAGTGATCTCTGCCTATGTGATGC
>comp479_c0_seq1 len=594 path=[1:0-267 269:268-593]
GTTCAATTTCAATTTAGCATTATTTGTTTGAAATAATCTGTTGGGAAATGTCGTACCAAA
ACCAATATGCAACCCCAACCCTCCAAGGCCAAAGCAACGTGTATGGAAACCCAGTTAGCC
AAAGAGATGAGCATGGAAATCCACTTCATCATTATGGAGGCTCAATTAGCCAGATAGACG
AGTATGGAAATCCAGTTTATTATCAGAAGCAGGAGCATGGTCATGGTCAGGGCATCTCTG
GCATGCTACAACGCTCGGGGAGCTCCAGCTCGTCTGAGGATGATGGGTATGGCAGGAGGA
GGAAGAAAGGGTTGAGAGAGAGGATAAAGGAGAAGATGCCATGTAGTGGCCAACACCAGT
CTCACGGGATTGAAACTACTACTCCACATGAGAAGAAAGGAGTGGTGGCCAAGATCAAGG
ACAAGCTCCATGCTGGACACCACTAACTGTGGCCGGCGTCATCGCGTAATCACGTGCTTG
TATTTTGGCGACTTCGTTTTTAAATTCCAAAATAAATTGTGTTGTTTAGTGTGGTAGGTC
ACGTGATTTTGGAATTTATTCTTGTATTCATGTCATCATGTGATCAGCAAATGT
>comp480_c0_seq1 len=590 path=[1:0-157 159:158-589]
GTTTCTTTACATTCCCTTTTCCACATTGTTATCATCGATCTCGTCGTTTCTTTTCTACAA
ATTCACGGTTGCATTTTAGTGGCCTGTACGCAGAGTAGTGACGGCCGAACACTCGAGTTT
CTTTACATTCCCTCTTCCACCTTGTTATCATCAATCTCGTCGTTTATTTTCTACAAATTC
ACGGTTGGTGGCATAAACCTCCAGAAGATAGGTTTCTTTTCATTTTCTTTGGTCTTTTCC
CTGTACGCGGAGTACTGACGGCTGGTTTATTTACCTTTCCACTTCCGCCCCGATATCATC
AATTGATATAGTCGATTCTTTTCTACAATTTCTCATGGAACAAGGCGCACACGACATTAA
TGTGGAAGATCACCAATGTAAAAGAGATGAGCCTAAAGGAAAAGTTACAAGAGATCGGGT
TCTCGCCGGTCATAAAAAATCTACCCCAACAGCTTGCTCACCCACTAGCGCGAGCAGAGT
TAATTTGACCTTTAACAGCATATACTATCCCATTCCTCCATCAAAAGAAGAAATTGAATT
TCTCGATGCTGCCTTAATGGGATTACGAACATACCGTCCTCTCAAACTAG
>comp481_c0_seq1 len=340 path=[1:0-339]
TTGTATTGTATTTTACGGCTATAGCGGAATTGTGAAGCACATAACGTATCTCTTTCATGG
CTCAAATAGCGGCTGAACACGTATATGTACAGGGAGCTGGTACTGCTGCTACGTTTAGTT
CGAAATGGAAAGTTCATGGAAGAAGGAAGAAGCCACAAATTCAACTTATATCTTCAATAA
TTAGAGCTTCTCAGTCCATGGATGACAAGGGTTTGTTTTCATTAAGAAAGAAGATTGAAG
ATGCAATTCAACGTGCTGAGAGGCTGGCACCAACAGCACTAGAACTCGAAGAAGCAAAAC
AAATTAAGCAGGAAGAAATGATACGCCAATATAACCTGTG
>comp482_c0_seq1 len=610 path=[578:0-39 31:40-609]
GTCAATCCAAGACAAGCTCATCTTCTTCTTCACCATGTCTGAATTCGAAGAACAAGAACC
TTCTCCACCTCCCTTCGACCCATCACTGCCGTCTGTTCCAGTCTCTTACTCAATCAAAAC
GCTAGAAGACCTTGAGTCTCGATCCTACTTCAAGTCTTTTCACTACCCTTTTAACAGAGC
CTCTGTTCCACTTCAATTCGATTCCAGTTCTTTGCCTGATCGGCCGAGGATACTCGTGTG
TCATGATATGGCGGGTGGGTATACAGATGATAAATGGGTTCAAGGTGGATCTAATGCTGA
TGCTTATGCGATATGGCATTGGTATTTGATGGATGTTTTTATATATTTTTCACATGGTCT
GGTTACGCTCCCGCCTCCTTGTTGGACTAATACTGCCCACAAGCATGGGGTCAAGGTATT
GGGGACTTTTATCACTGAATGGGATGAAGGAAAAATTATTTGCAATACACTGCTTGCAAC
AAAAGAAAATGCTCATATGTATGCTGAGCGCTTGGCAGAGCTTGCTATCGCTTTGGGATT
TGATGGATGGCTGATCAATATGGAAATTGTTTTAGAGTTGGGGCAAATCCCTAATCTGAA
AGAATTTGTC
>comp483_c0_seq1 len=317 path=[1:0-316]
GTTCAACCACTAACAATTCTCATGTGATGTGGGCATTTCCGACTCCTCAGCCACTCCAAC
TACCTTACCAACCAAATCACTTGTACTATCCAACTCGTACCTCTTTGAAACAACTCGGCT
GCTCCGTGGCCTTACGCACCACCACCACCACCGATAACAACCACTTAATCCAATCTCTCT
GCAGACGTGGCAACCTCAAGCGAGCCTTTCAAGTCCTCTCTGACGAGCCCGATCCCACCC
AACACACGTACGAGCTGTTAATCCTCTCTTGCATCCGCCAGAACTCTCTCTCCGATGGTT
TAAATGTTCAACGTCAC
>comp485_c0_seq1 len=293 path=[1:0-292]
GGGGGATCAGGACAGCCTGATTTAGGGACGAAGTACTTTAGGCAGTCAAAAGTCCCAGTT
CCGTGGATTCGGAAAAGAAGTGGTTGGGGGAACAATTCTAGAAGTGGGATGTACAACCCA
GGTGTAGCAAATGTAGCAGGAAATGGTGGATTGCAGAGCAATGGTAATACTTTTTATCAT
CACCACCACCATCATCATTGAAACTCAGCTTTGTAGGAAAGAAAAGAAAAACCCCGAGGA
GGTTCTGAATTTTCTCCTATATACTCCATGTACACCCAATTTGTTTTTTTTTT
>comp487_c0_seq1 len=789 path=[1:0-788]
CTGAACAGGAGCAAAGAACTTCCGTTTCAACTATGCTTTCCTCTTCGAATGCTCAGAACT
TTGGAAATGGCCAAGGATCTATGACTCTTGAGAATCAAATTGATGCTGAGAATCGTGCAC
GGTTACAGAGCATGGCACCTGATGAGATTGCACAAGCACAGGCTGAGTTAATGGAGAAGA
TGGATCCTGCATTACTAAAGGTACTGAAAATGCGGGGTCAGGGCAAACTGAAGAAGCAAA
AATGCTCGAGCTCAGATCTGGCTACCAATGGTGAACTTGGTAATCCACAAAATGAAAATC
AGGTTACCCAAGATGCCAAAGGCTCTTCACCTTTTGAGAGTGACATATTTCAGACGGTAA
GAAATGCAACTTCAGAAGATACGCAGAGAGGGTTGAACAATGGCGCTGCTCAGAATATTG
TCCCAGCCAATAGCACTTTGTGGAATTCTTGGAGCGAAAGAGTTGAAGCCGTTAGGGAAT
TAAGGTTTTCTTTGGATGGAACTATTATTGAAAATGATTTTGCCCAGGGACCCAAGACTG
GTGAAGATTATGTTCGGAGTACGTATAGCACTAATAATGTTTCTGAACGTGATTTCCTGC
GAACTGACGGGGACCCTGGGGCAGCGGGTTACACAATTAAGGAAGCAGTAGCACTCATTA
GAAGTGTGATTCCAGGACAACGGTCTCTTGCTTTGCATCTTCTTGCTTCTGTTCTTGACA
AGGCATTACAGAATATTTGTCAAAAACAAGTTGGGTGTAACATAAGCAACGCTATTAATG
TTGATAGGG
>comp488_c0_seq1 len=284 path=[1:0-150 152:151-283]
TAGTTGGTGTGAAGAGAGAGAAGAAAGGCGAAAGTCGCTGTGGTTGTGGGTGTGTTTGCG
TTGGCCATCTGCCGAAGGAGGAGGAGATCGCAATGAGAAATCCGAAGAGATCACAGGCTT
GATCGCGGTGACGATGAGGATAACAGTTGAGTCGTGGCCAAATATTGTACAGCGTCAGTT
CGCAGAGGTTCTGCAATCCGTGGGTTGCGAAGAGTTGGTTACCAAGGGAGGATTTTGTGA
AGGGCAAAAGAGAGTGGAGTTCGCGCAGGATGAATAAGAGTAAG
>comp489_c0_seq1 len=337 path=[1:0-182 184:183-336]
ACAATGCAGTGAGAAATGATTCAGAAAGTGGAAGGTGTTCAGAGTCACTCGATGACAGTG
GCACTCTTAACAACATATCGCGGAAGGCTGTGGGAAAACTGTTAAGGCGGGTGAATTTAC
ACGGCTCACCAAGGATGAAGAAACAAGATAGCTACCCTTATCAATGTGATTCAGTTAGCT
TGCCAGAAAGCAGCCCAAAAAGCGACCGACAGGATGCAGGTACTACGGTCACATTGAACA
CTTTGAGAGATGAAGGTTGCAGTACAGATGTTACAGGGAACACCCCTGGTAGGAAAGAAG
AGATGGATGAGTCAGACTGGGAAGATGGTTCCATTCC
>comp491_c0_seq1 len=276 path=[1:0-155 157:156-275]
CTCACAGTCACGCACCAGCGAGAAAACACTACATCGCGATGTTCATCACTGCATTTGGCG
CTAAAATCATCTGTCACTTACAGGCGCTAAAAGCAGCTAGTGAGAAATACGTTTGTACAA
CAGTGGAGAGGGAAATCTTCCGCCATCATTCACCCAAAACGTGACTATCTCACACCAACA
AGGAGATTAGTGATGCATGGGGTTTAACGCATCAATCTTTCAATCCCATTCGTACATGAT
GGACATGATAGAGTGGGCGAAGTCTTTCGATTCAGC
>comp492_c0_seq1 len=382 path=[1:0-381]
GAGAAATAGTGAAGGTGTGGTGGTCGTTGTTAATGGCGACTGGGTGGGTCAAGTCATTAC
AATGCAAGTCAAGAGCTTATGAAGATGTAATCCACCCCAGCCCAAAACACCTGATACCCA
GTTGCAGAAGTAGCGTTCAAGACATCAAAAACGTGATTGAAACCACCAAACACCACAAAC
CCAGAAAACCCAAACCACCATCATCGCCACCGCCGCCGCCGCCACCCAAACAACCCAGTT
CAAAACACCCACGAAGCAAAAAATCGGCATCCGGTTCAGCCCCGGCGAGCTTTAACCGGG
TTAGGCATAACAACCCACCCCATCCAGTCCGTACCCAGGACTCATTCTTTCCCACCTTGA
CAGAGCTATCCGAAGGCCATCC
>comp492_c1_seq1 len=209 path=[360:0-208]
TCTCGCAATGTCGTCGAAATAATCTTTCACACGAGCTGGTCTCCGTCTAAGGCGTTTTCG
GGTCGGATCGAGATGATATTCAAGGTACAGAATTTGCCGAGAACGGTAACTCGGTTCGAG
GAGTATCGCGAGACGGTGAAGTCTCGTTGGGAGGACGATGCGCGGTGTAGCGCAGATGGA
AATGAGGTGATGGGTTTTCATTGCCTTGG
>comp496_c0_seq1 len=530 path=[1:0-529]
AAAAATGGCCGAGCCCATTCGCAATGATATGCGGCGTCTTACTTGTGCTATCATTTTTCA
AGTTCATTTACCATCCATTTCAATGGGTGGCTCTCGGCGCCGTAGCTGCCGGCATCTTTC
CGATTGCTTTGAAGGCTGTGGTTGCTATACGCAACATGAGGCTCGATATCAACATTCTAG
CACTTGTTGCAGTGATAGGTACAATTGTTTTAAAGGACTATTTGGAAGCTGCTACCATTG
TCTTTCTATTCACTATTGCAGAATGGCTTGAGTCGAGGGCAAGCCACAAGGCTACTGCAG
TAATGTCGTCATTGATGAGCATAGCTCCTCAAAAAGCAGTAATTGCTGAATCCGGAGAAG
TTGTTGATGCTGAAAAGGTGAAGCTGAACACAATTCTTGCTGTTAAGGCTGGTGAAATTA
TACCCATTGATGGAGTTGTTGTAGAAGGAAAATGTGAAGTAGATCAGAAAACATTAACTG
GAGAGTCTTTTCCAGTTGCCAAACAAAAAGACTCCACTGTTTTGGCTGGC
>comp497_c0_seq1 len=426 path=[1:0-286 288:287-288 290:289-425]
AGCTAGCGTGTGAAAATTCAAAAAGAAAATGGCAAATAGAGTTTCTGCCCTGCTGCTTAT
CTGTCTAGTTCTTGTTGCTGCACTTGGCATTCAGGCGGACGACACCAAAGCTCAGCAATT
TCACGTGTATGAGAAGTGTCTCATGTATTGCAATGACACTAAATGCAAAGATTTAAGCCC
CGAGGACTGCGAAAACAAATGCAAGACCGATTGCATGTGGGATGAAGAAGCCTACAACCA
GGCCAACTTGTCATGGGACGAAATGAAGTCGTTGAATAAACTTTACAATGAAGCATACGA
GAAACTTTCAGAGAAGATCAAATCCAGTAAGGATAACCTGGCGGAGATGCAGAAGGAGAG
GGAGCACTGAGCAGTATCCTTCGATTAAATGGGGTCCTCAGAAAAACGGAGTCCTGTCAA
TAGGGG
>comp500_c0_seq1 len=281 path=[1:0-142 144:143-186 188:187-280]
ACAGGGTTGAAGTCAGTTGAGATGGAGGTTCTGTTATTGTGTTTATAAATTGATATATTT
AAAGTTTCCTATGTGAAATTCAAGGAAACCCGAGAGATCCTGATGCGCCAGCGAAGTGCT
ATTGTTGCCTGGCTATGGAACATTATTCTAATCAGCATACATCTTAAAATTTTGTTTTAA
TTGAAGTGGAAGAGGGATCTTAAGAATGATAATTGAAAATGTCATATGTTGTTCTAGATT
CAAGCCAAGACAAAGTGTAGAAGCATCTACACAAATGAAAG
>comp502_c0_seq1 len=308 path=[1:0-307]
CACCTTTCTTTCCCTAAAACCCTTTCTCCATCTGAAAACCCCAGAGCGCAGACAAAGGCG
GATAGTGAGAGCTTCTGGGCTTCTGCTACACGTTCCTCTGCTTTTCAAAGTGCCGTTGAG
GATATGTTCTTCACTATCAAAACGCGCAATGGCCAAGCTGCTGTTCTTGGTCCCGAAGAG
GTACCCACTCACCGTTCCTTTCTAAATCGGAGGTCGTTTTCGTGCATTTGCAGATGAGAA
GGTGTAGAATGTAGCTCTACCTCTCTCTGTATATTTGCGTGCAAAAAGGCAGACAGGATG
GAGCCAGG
>comp503_c0_seq1 len=322 path=[1:0-321]
AGATGAGATAGAGAGAAAATGTATGCGAGAAGAGGGTGGCACACTGGCGCATCTAGGAGG
AATAACCACAGCGCACCAGTCTAGGCCAGCGGCGGATCCAGCCGAATAAACATGCGATGA
CAGCGAATCCCATGGGGTTATACTGACCAGTCACGCCGGCGAGCCAAGGGCTCAAACCTA
CGACACCGGGGTGCCATGGGCTCAAGCCAGCAACGACAGACGTGCAAACAAAGGTCACCA
GATCGATGAACCTGACCAAAATTTCCCATTAACACTAGTGAACCCGAGAACTCAAGATGG
ATCATCATCAAATATGTACGGA
>comp504_c0_seq1 len=326 path=[1:0-63 65:64-325]
CATCAGCAGCTGGAACAATTATGGTTTGGCTTGTTGCAATTTTCATTTATTCATTAGCAT
TTGTATTAGTAGGTTAGCCGACAGGTTTTAAGCATCATGAGCTTGCAAAATTACACTATT
TTTTAGTATGATGCTAATAATGGGGAAATTATGATGTTGCCATGTTAAGACTTGTGTGAT
TAGATGCTCTATGAGTAGGATCACATGCACTGTTGAGATACCATTTTAACCTTGATTAAC
AATTAGTCATGGTTTAAATGCTGTTTTAAACCACAACAAATGATCCAGAAATATATCAGA
GAAGTAAGTAGTGTTCTAAACATCCC
>comp505_c0_seq1 len=435 path=[1:0-434]
GTTCTATTTTTCATTTGTAGATTTAAACGACGTCGAGCCTCTCAATGTCGATCTCTTTGG
CCGAAACGCACAGCTTTACCTCTTCATCGTCTCGCACCTTTTCCCCCCTTGCCGCGTAGA
ATCGTACCTTCAAACTTCAGACTTCAGAGAGATGGATGAAACGGAAATTCTTGAACTCTA
CGAGCTCCAATATTCAGATCTCATGTTATTATCTTCAGACAGAGTTTATTCTTCTTCATC
ATCAGAAGAGATTGAAAGGCTTGAGTTGATTTCAAGAGCCATAATGGAAACCCTAGGACC
CTCAGGCCCTGGTCTTCTTTCGATCACTGGTGTTCCCGATGTTTCTAATCTCCGTCATTA
TCTCCTTTTCTTGGCTCGCGAGCTGGCACTTCTCAACAATGATGATCGTAAACGGGTTCT
CAAGGTAAACTCTAC
>comp506_c0_seq1 len=246 path=[1:0-245]
GGGGATACATGGCACTGCGACTCGTTTACGGGATCCTCTTCTTAACTCTCTCTTGCGCTG
CCTTCAAATTCCTCCACTTCATACTTCTCCCTGCCTTTTACTTCACCTCCTGAGAAATCA
GTCGCAGAATGATAGTGATTTGCGCCAGCTCCGTTGGACGGTGGTCGATATGTAATTCAT
GGGTTAGTGGGTTGGATGTATTGTTTGCACGAAGACGTTTGATTAGAAAAAAGCTTGTGA
TTACGA
>comp507_c0_seq1 len=292 path=[1:0-172 174:173-291]
ATCCATCGGCTCAGGCAGATGAAGACAATAGAGACTGGAATATACTAACAACGGGCACTG
AAATGGTAGAGAGAAGTGCAGGAGGACCTCAATCAGTTTCTTCCTTGCACGAACCAAGGC
ATCAAATACCTGGTGTAGAACCATGCCAGACGAGTTCATCCAATTCAATGATTCCCAATG
CTTCAATGCTCTTAGGTCCTGGTACAAGGCAAAGGGTTATGGATAATTCTGGTGTTGTTC
CCTTCACATTCTATCCTACGGGGCCACCAGTTCCATTTCTTATGATGCTCCC
>comp508_c0_seq1 len=219 path=[1:0-63 65:64-131 133:132-218]
TAAGGAGAGGAGATCTCAACAAAGAGCATGGAATTCAAAATGGTCTACTAAGGTTCAACA
ACAAAAAAAGGCGAGTAGAGCCAATGACGTTGCAGATTACATGAGTCGTGTTGCTTACTG
GTACAACGATCAACTCAAAGGTTTCAAATATTCCTATTGTCCCCAGGAAAGATGAATTGA
AAAATTGATTAAGATCGATAAGGGTAAGGTGGATTAGTT
>comp509_c0_seq1 len=312 path=[1:0-311]
TCCAATTAACAGGAAGCAGCAAAAAATTGTAGAGTGGATATCGGAAAGCAAAAGAGCAAA
TTGATCGGATTAACCAATAAATAGTCGCAAACAAATATAGAAGGCCCGCCTCCCCTTTCT
CCCTCCCCGCCTCCCCTTTCCCTTCCCTTCCCTTCCCTTCCCGGGGTCGTCTACTTTTTG
TTTTTTTCGTTTTTGAAGCTCTTTTACTGCTACATAAATCTGAATTCTTTCGTTCTTTTA
TTTACGATCTAGCCTGCTAGGTTGATGTTTTCATTTATCCTTTGCTTTTTTTACATTTAA
AAAAAATCCATG
>comp510_c0_seq1 len=273 path=[1:0-96 275:97-113 116:114-272]
TGGGTTGGCAACTCGTTCTGAAATTTCTACAGCATCCATTAGTGATTGTCCTATTAGTCA
TGCCAGCCAGCTGGGTAACCCTTTCCTTGGTCTGCCGCTGGAATTTGGCAAATGTGAATC
TTGTGGTACAGCTGAACCTGGAAAATGTGAAGGTCATTTTGGTTACATTGAGTTACCAAT
TCCCATATATCATCCTTGCCACATCAGTGAGCTAAAACGGTTGCTGAGCTTGCTGTGCTT
GAAGTGTTTGAAAATGAGAAACAGCAAGGCGAA
>comp511_c0_seq1 len=217 path=[1:0-216]
TTGGGTGGAGGTGGTGGTTTATGAAGCTGGGTTTGATGGAGTGGTGTGTTTGGAGGCCGA
ATGAAGATTTGGCTCGGTGTAGGCCATTGGTTTAAATGAGGAGACATTGTAGTTTTGGAT
CAACAGAGTATAGGAGCTCAAGTCATTCCCGGTATGATTGTTTATGGAGTTGGGGATTAT
GGTGTTGGATATGGTTCAATAGGTTGGTGATCAAGTG
>comp512_c0_seq1 len=410 path=[1:0-131 133:132-409]
GTAAAGAGCTGAGCTCCTCTGGTATGGAGATTGACCATAAGGATATACAAACTCGCCTTC
ATCAAATGGAGCTGGAGCTCACCTCTACACTTCATTTTGTGAAGTTGAAAACTGATGCCT
TTGCACAAAAGCAGGATCACAAAGTCTCTGATAACTTTTGGAAGCTTTCTGATGATTGGG
AGTTCCAGGAAAACGAAATTATGAATGCACAGGGCAGATGGCGCTCATTACGCGCAAAGT
TAGCGGTACTAGAGGGAAAGATGGCATTAGCAATAATTGATGCACAGAAAATAGCAGACG
AGAAGCAAAAGCAAATTGACAGTGCTCGTAGAGCTCTTCAACTTCTTCGTACTACCTACA
TACTTTGGCCTACTTCAGCTTCAGAAGTTCTCCTAGCAGGATCGTTTGAC
>comp514_c0_seq1 len=218 path=[1:0-217]
CAAATCCATACCTGCTTTCAACGAGGAGCTCAAGAAGAAGAAAGGAAACAAGTTGGGGCC
TGTCTTCATCTCTGGAACCCCAGGTTCCTTCTATGACAGGCTCTTTCCTGCCAAAAGTAT
AGACTTTTTTCATTCCTCCTACAGTCTCCACTGGCTCTCAAAGGTAGTACCTTTACGTAC
CTGAGTAGAAAGCTTAAGGAATTAAAAAAAAAAAAAAA
>comp521_c0_seq1 len=210 path=[1:0-44 46:45-209]
TAGGAGTTTTGCTCGGATATGTGGCCAATTTGCAAGTACAGGGTTTGTGGATTGGAATGT
TATGTGGGGTGGCCATTCAAACACTTATTCTTGGTTACATCACATGGAGAACTAACTGGG
ATGACCAGGTGAGTAAGGCTTCAGAGCGTCTTAATAAGTGGTTCTTGAAATCTTCAGAGG
AATCCAGCCAAAGTTCCATTCAAGACTGAC
>comp522_c0_seq1 len=419 path=[1:0-418]
AGTCGTTCGTTAACTCCATACTTTCACTCACCACAGTCGCTCTTTAGCACAATCAACTAC
CAACAAGATGAAGGCTTTTATTGCATCGGTTACCACCGCTCTCGTCGGCCTCGCTGCCGC
AGCTCCTCAATGGGGCAACCCAACCCAGCCCGGCGGTTCTTCCTACCCAGGCCAACCAAA
AGTCACCTGCTTGACCCAGACAACTGCAAACAACCTCGTCACCGGCTTCGCAGGTCTCCT
CACCAACTACCAAAAGGCCAACGCTGACGCCCTTCTCACATCTGATTTCACCGATACATC
CGACTCTATCAACATCCTCGCCGGAATCCCTCTTGGCTCTACCACCTTCGGCAGTAGGGA
TGCTTTCGAGGCGGGTCAAAGTCAGCAGCCAGCCATTGGTTTCCAGGTCTTATCTATTG
>comp523_c0_seq1 len=499 path=[1:0-498]
CTCTTTCCCACTTTCTTCTCTCTCTCTGCGTAAATCTCCCATTTCCATACTAGGAAGTTC
CTGCAATTATTCTTTGATGACAACGCAGCAGGATAAGGGACGGCCGTTGCCAAAATTTGG
CGAGTGGGATGTAAATAACCCTGCTTCGGCCGAAGGATTTACCGTCATATTTAGCAAAGC
TAGAGATGAGAAGAAAACAAACAAGAATGCTGGGACAGGGGGTCGGATACCGGTTACACA
ACAAAGGAATGATAATAGAAATTGTCAAGATAGAAATTACCCAGATAGAAATTATCAGTA
TCCAGCTCCGAAGAAGTGGTTCTGCTGTTTCTAAAACCCTTGCCACTTTCGGTGCTAAAA
GCCGGTGTAATTTGACCATGGCGGCGATTGATGCATGTTCGCCCCTTAGGGTTGATAGTG
TGGGAGATACTTAGTGATTACCTTTTCTTTCTTTTCTTCTACTTCCTTTTATATGTATAT
ATGTTTCCCCAACCTTTAC
>comp527_c0_seq1 len=324 path=[1:0-323]
CTAATCTATGGACACAATTTTGAGTTAATGAACCGTAAATATATAATAGTTATTTTTATA
ATGTAGGTAGTAACAAGTATCGAGTCTTGTATCTTCAAGAAAATGCCGAGTTGCCAAGTC
TGTGCCGTGTTGAGTTGGATTCTCGTGTCCGGATCCATGTATCATAGAGAGTATACTTCT
ATTAATATGAATTTTACAAGATTTTACATTTTTTGTCAGATTAACCACAAACTCATCAGT
CCTCGGCTACGTAAATGGAGCTTAATGATTAAAGTTAAATGAGTGATAGTAGACATTGTT
TTTGCTTTCAATGAAACTAAATTC
>comp529_c0_seq1 len=324 path=[1:0-323]
TACGGAAAGCCTAAATCTCAAAGTGGAAAGGAGAAGATGAGCCCATCTATGCTCAATGAA
CTCATGACAACGCAACATATGATGGCTAAAGAGTTAGCTGAGCTGAAAGAAGTCCTTATC
CGTGAGTGCCGTGAACTTGACAGTGAGCGTCGTGAAACAAGAGAAAGGGAGGATCGCATT
TTAGCAGCGTTTCAGGCCACACATAGAGAAGGTACGAGTAGTGGTGGTACTGGTGGTGCT
AGTGGTGGTGGTATTGATGGTAGTGTTGGTGGTGCTGGTGCTGGTGGTACTGATGGTGGT
GTTTGTGGTGCTAGTGGTGGTGTT
>comp531_c0_seq1 len=2322 path=[1:0-1199 1201:1200-2321]
TCTGCATTTGAAGGAAAGAGAAGTCTATATACATTACAGATCCGTTTTGTATTTCATGAA
AATGTCAGAGGGCTACATGTTTTGGGGTTTTGATGGGGGTCTTGAAGATAAGAAAGCAGA
AGTGTAAGAAGATGGATTTAGCTAGGAGGAGCAATGTCTGTCTTTTACATTTGTAAATAT
TGAAGGGGTCTTGATTTCTGTGTGAGAAAATGGGAGTTGAGAAACAAAGTTCGAAGGGTG
GAGGAGGTTATGTTGGTGGCTTTTTTCAGCTGTTTGATTGGAATGCTAAATCTCGGAAAA
AATTATTCCCAAACAAGTCTGAATTACCAGAGCGATCAAAACTGGGAAAGAAAAGTGATG
AGAACTTGCCAATGACACAGCTTCATCTGATAGATGAAGATGATGCTGGGGGAGGGACAA
GCAATAAAGGAAGTGGTGATTATAGTCGTACTTCATCAGTGACTGATGATGAAGGATATG
GAACCAGGGCTCCTGGGGTAGTAGCCAAGCTTATGGGACTAGACTCCTTACCCACGTCCA
CTTCAGCAGAACCTTACTCTACTCCATCTTTTGACACCCAATCTCTTCCAGATGCTCATT
ACCACAGGAGAAACCTTGATTTTCACACTGAATATCAGAACTTTAATTCTAAGCATCTTC
TCGATAAGGCGGAGGGGCCTGTTAGAAGTTCTGTGGAGTCAAAGCGTCAAAGGTTGCTAA
ATAGGCCAATTGAGAAGTTCCAAACTGAAGTTTTGCCTCCTAGGTCGGCTAAATCAATTC
CAGTTACCCACCATAAGCTTTTGTCTCCTATCAAGAGTCATGGTTTCACTACATCAAAGA
ATGCAGCTCACATAATGGAAGCAGCCACTAGAATTAGAATTATTGAGCCAGGGCCTCCTG
CTACAACGAAGGCGAAAATGCCATCAGTTGGTTCTTCTTCAGTACCCTTGAAAGTTAGAG
ATCTGAGAGAAAAAATGGAAGCTACTAAAAAAATGCCTATGGTTGGGTCTTCTTCAGTGC
CACTGAAAGTTCGAGATGCAAAAGAGAAAGTGGAAACTGCTCAGAAACCATTCCGCCTAG
CTGAAGTATCTCGAAATCCTCTCGAGTCCAATGCTGCAAAGTCTCTAAAGGGACAGTCTT
TGAACAAAAGCTGGAATGGATCAGAAGATAAAACATCATTCAGGATTCTTCCTGATACAG
AGGGAAGCTCTTCTGGTGTCAAGCATAAAGGAAAATCTATTTCGCTTGCAATCCAAGCAA
AGGTCAACGTCCAGAGAAGGGAAGGCATAAGTGCCTCTAGAAGTTCAGTGGGCCAGAAAG
AACAAAGTGAGGTTAGGTTAAGTCAGCCCTCCCACGGCCAACCAAATATCCAAAAGAGTG
TGCATAAGAAATCCTCTGCACATAATGGTTCTGCTGTACTGAAGCAGAATAATCAGAAGC
AAAATGGCCCAGTAGGCAGAGACAACTTACCTTCAAAGTCCTTGGTTTCTAGCTCACAAG
GTAGAAGACCGCAGTCTGGGGTTTCTTCTTTTGGGCGTCAGAAAGCCTCTAGCAAATCTG
TAGGGAACTCCAAAATTGGAGTCAGGAAGTTGGGCTTAGAGGTAACAAATGGTGAAAATG
ATGTCTCATGTTCTAGTACAAAGAATTTTCCTCAAAAGAAACGTAGTATTGAAAGAGATT
TTCACTTTGAGAAAAATCGCGCCTTCAATAATGGGCTGTCTGACAAAAGTGAGAAACCAT
TTCAACCTAATCCAGTGATGGACAAACACTTAAGTTGGGCTGAAGATGGCAGAAAGAAAG
GCATGGATGTTATTTCTTTTACATTCACAGCTCCAATGACACGATCAATGCCTGGCTCTG
ATCCCTCAAGACAGGTGGCACAGAAAAGTTACGGTCTATGCACAGGTAAAAGCCGGTTGC
ATGATTCTCCCGATAGCAGAAAGTTCTCTTCTCCTCTGGGATTAAATATGATGGGAGGCG
ATGACTTGAATATTCTTTTGGAACAAAAATTAAGGGAGTTAACTAATGCAGTTGAATCTT
CCTGCCATGACTCTGTCAGAGTAGGGCCAGCTGCTAATCCTCAACATCCCGTACCCACTC
CAACTGCAGTTAGCACCACACAAAGATTCCATGAAAAAGGGGACCAACATGGTCTGCATC
CGGATAAAGTGGGTAGCCAATTTTCTTCAACTGATCCTCTAATGTTCAGAACTAAACACA
AATTCCAGGGCATGGATGAGGTGGATAATGAGTGTAGCAACAATCACATTAAAGCCAAAT
GGTTACTTGATTGTCAGCATCCCAGTCCTGTTTCTATTCTTG
>comp533_c0_seq1 len=552 path=[478:0-92 42:93-551]
AGCCTCCAACAACTCTTTTCTCTCCATTGTGGAAGGTTGAAAACAACGTTTTGATTCATT
GATTTTACAGTTATGATTGGTTTGGCCAACACCGCATCTGGAATGGCTGTTGATGATGAG
TGTAAGCTGAAATTTTTGGAACTGAAGGCAAAGAGGAATTATCGATTTATTACTTTCAGG
ATTGATAATCAACAGGTGGTGGTCGAAAGGCTTGGCAGCCCCGAAGAAACCTACGAGGAT
TTCTCTGCTGCCTTACCTGCCGATGAGTGTCGCTATGCCGTCTTTGATTTGGATTTCACA
ACTAATGAGAACTGCCAGAAAAGCAAGATTTTCTTCATTGCTTGGGCACCTGATACGGCA
AAAGTGAGAAGTAAAATGGTGTATGCCAGCTCCAAGGACAGATTCAAGAGGGAACTTGAT
GGCATTCAAGTTGAATTGCAGGCAACAGATCCTAGTGAAATGAGCTTTGACATTATAAAA
GCACGAGCACTCTGAACAAACTTATTCGTCTCCGATTTTAAAGTCTTTCATCACTGTCAT
ATTTTTGAGCAT
>comp533_c0_seq2 len=500 path=[1:0-40 42:41-499]
CGGCTTTCTCTAGCTAGTTGGAGGACAACATGGCCAACGCGGCATCTGGAATGGCTGTTG
ATGATGAGTGTAAGCTGAAATTTTTGGAACTGAAGGCAAAGAGGAATTATCGATTTATTA
CTTTCAGGATTGATAATCAACAGGTGGTGGTCGAAAGGCTTGGCAGCCCCGAAGAAACCT
ACGAGGATTTCTCTGCTGCCTTACCTGCCGATGAGTGTCGCTATGCCGTCTTTGATTTGG
ATTTCACAACTAATGAGAACTGCCAGAAAAGCAAGATTTTCTTCATTGCTTGGGCACCTG
ATACGGCAAAAGTGAGAAGTAAAATGGTGTATGCCAGCTCCAAGGACAGATTCAAGAGGG
AACTTGATGGCATTCAAGTTGAATTGCAGGCAACAGATCCTAGTGAAATGAGCTTTGACA
TTATAAAAGCACGAGCACTCTGAACAAACTTATTCGTCTCCGATTTTAAAGTCTTTCATC
ACTGTCATATTTTTGAGCAT
>comp537_c0_seq1 len=640 path=[1:0-491 493:492-507 509:508-639]
GACAGTACAGTCCTTTGTTGGGCAACAGGGGCGATAGTAATAGTCTTGAAGAATCTGCCG
AATCCCCGGGGGGTATTCAGATGGTTCCCTAACTTTTAATGGTTCAGGAATCTTCTTAAC
AAGTTTCTCAACCATGTTAGCAGCTTGCTGGATCTGAATAGGTTTGCCCGTGATCACAAT
GTTCGTACCCTCACTTGCAATTTCAATTCCAGCACCCGTGTCATCAGCAATTTTGTTCAA
GCGACTCCTGTATATGTCAACAGCCGATTTATAAAAAGATATGACACAAAGGCAAGCTGG
ACCGTTTGCTGATTCTTCCGGTAGTGGTTTCGTCCTTGGCTTCCAATGCTCACTCTCACC
AAGGGCAACAACAGGCGGGTCTCTCCTGTCCAAAAGCTTAGCCTTGAGCAAACTGGGATC
AGTGGCAGAAGACAAACCAACCTCCTCTGCAGCATACTCAAAGACAAAAGCAAAGACTTC
ATCTGAATTGTATCGAAGCTGCACCCACGCCCTTTCTGCAGCACTTTCATTCTTGTCAAT
CCAATACCCAACATCAGTATAATCCATGTGGATTACCTGCCAGCAATTGCAAACCCAATT
ACATGTTAATATCATGTTTATTTTCTCAGGTGGGTAATGA
>comp538_c0_seq1 len=533 path=[1:0-273 275:274-532]
TCTCATGTGGGATATTATTTTTAGTGATGTACCGAACGTCTTTCGCACCAAATTTCAGAC
TGCACCCTTGGATTTGGAGACTGACAGTTTTTATGAAGTGAGAAAATGCGAAATAGAATC
TCATTTGCAAAAGATTAACGATGGAATGGGGGAAGAGATTCTCATAACATCGTGGGAATC
ACACACAGGGACAGCTTGTAGAGGGGTAAACTGGGACAGACATTCATTGTCTGAGGTTAG
GGCAGCTGTTACATGTGTTGGAGGGCCTTGTTTGGCTTCGCTTTGTAGACATTTGGCTCA
GGATTATCGGAGCTGGTCTAGCGGTATGCCGGATTTGTTGCTGTGGCGATTTCATGATGA
TTATAAAGGTGAAGCCAAGCTTGTGGAAGTTAAAGGGCCTAGGGATAGATTATCTGAACA
GCAACGAGCATGGTTGCTGTTTTTAATGGATTGTGGATTTAATACTGAGGTTTGTAAAGT
AAGCCCAGAACCCATTTGAAGTTTTATTGTTTGTGAGGGCGTTTTAAAGTGTG
>comp540_c0_seq1 len=260 path=[1:0-186 188:187-204 206:205-259]
CTTTGGGTACAATGGGTGCTTCTGTCTTCAGTGGAATCACGCTTACAAAGCTTGTTGGGG
TCATTGTTCTTGCCTTCTCGAAGTCGGAAGTTTTTGTGGTTTACTACTTCCAAATGTACT
TGGCTTTGGTTCTTCTTGGTTTCTTGCATGGACTCGTATTTTTACCTGTAGTATTAAACA
TGTTTGGCCCACCTTCAAGATGTGTGGTAATGGATAAGCGAGAAGAGCACACATCTGCTG
AATCACAGCTATAAGAAGGC
>comp543_c0_seq1 len=486 path=[1:0-485]
AGGAAGGTTGAGGGAAGTGAAGTTCACAGTTCTATTCCCAGAATCTCCAAGAAGTCTGGA
TCAGAAACTATTAAAAATGAAACTTCTCATCCTGAAGGATCGAAAAATACTTCATCAGCA
AGCCTGCTCCATACACCAAAGAATCTGAAAAGGGTTCATCGGAGAAACAACCGAAAGTCA
TTGACCAGCTCTTCAAAGAAAACGAAGCTTATGAGTGCTCCACTTGGATCACCCACCAAC
AGCCAAAAGGACAATATGGAGTTTAGTGATGATGTAAGCTTGAAGTTGTTAATAGCAAAA
TCTAAGATGGGGAAGAAGAGGGTCAATTTTGAGACTGGAGGTGAAGTAGAAGCTGCAGAA
ATTGAGATGGAGAGACTTTGTAGGATCCAAGGTAGGCTAGAAAATATGAAGCAAAGATTT
CTGGGACTTCAAAATGAAAACACTGATGTTTGGTCCATATTCTATGTTCCTGTAGCACAA
CTAAGG
>comp544_c0_seq1 len=481 path=[1:0-480]
GTACGAACGTCTGTCTTGCTCTTAGCTTACAAAACAAAGCAAAAAGCAAAAGCTGCCGAT
CCTGATCCTCTTCCTCTTCTCCTCCCCTGTCTCTCCAAATCCATAATTCACAATCTATGG
CGATTGATGTGTGCTCGAGCTTCTCGAACTCGGAGTTTTCTGGTATGGGGATGAGTCCTA
GGATCTCATTTTCTCAGGATCTCGAACAAACTGATGATGCTGTGGCGCCAATGGAAACGA
ACGCTCATCGATCCGATATGTTTGTTTTGGACATCAATTCTGACTTCAACTTCTGCATCA
ATGAGAGCTTCGAGCAAGAGCCATCTTCAGCAGATGAGCTCTTCTTCAACGGCAAGATTC
TTCCTACTGAAATTAAGAAAAAACCCATTACTGTTAAAGATATCCAGCATCGTAATACGC
CTTCTCAGCATCTTTCGACCGACAATGCCACGAAGAAGAGATTAAAAGAATTCTTGGCCG
C
>comp545_c0_seq1 len=641 path=[1:0-250 252:251-640]
GAGAAAGAGACGGAGAAAAGAGGGGGAGACGAGTGTGTGAGAGAGAGGACCGATGAGGAC
CAAAACCGTAAAGAGGAGTTCTAGAAGGAAAGAGACGAACACATTGAAGGGTACACTAGC
AGGGCACTTGAAGGCTCAGCTAGGGAAAGCCTCCTTTTTTCCTCACCACCTCCAGAACCA
GTCTTTAAATACATCATCGTTATCCAAGCCTTCTCGCTTCCAGAGTCTGCTCGATTCCGA
AGCAAACGATGCACATCTTCCTTCCTCGTCGCCTCTCCACAACGACGCCGATTCCAATCT
GGATGAGAAAGATGTCATCCTCAGTCAAGACTTCTTTTGCACGCCTGATTACATCACACC
AGATGATCAACATATACCAACCAATTGCAACAAGGAAGCCACCCCCTGCCCCAAGTCACC
CGAGAAACCAAACACACTCAGGGGCAAAAGATATAGACAAGATATCTCATTAAGCTCTCT
CAATCCTGACCTGTCTGACCATCAACAAATAGTCGAACTCGCAAAAGATACCTTGGGTGC
AGAGGAAGTCACAGTTGAGGAAATAAGGGTATCTGGATCACAAAAGAAGAAAGGGTATGT
TTCACAATCTGCAATAGCTTTACGCTGTCGTGTTATGCCCC
>comp548_c0_seq1 len=346 path=[1:0-345]
TCAGGTAAGAACGAGATTTTCCGGCGGCCGCTTCTTTCCGTTTTCTTGTTTTCGGGTTGT
TAATTCGTGTGACTCCGATGATATTCCGGTTGAGATATTACCGTTTTCCGATCAACAAAA
ACCAGTGTTTAATTAATTAATTAATTATTGAAAATTGAAAGGATGTGTTGCGTTGAATAC
TCGCCGCGTACGTAAACAATATATTTTTGTTCCCAAGTTCTAGGAACTGGTTCCCTTTCC
AACGCGTCAAGATCCAACCTATTTTTAAACGGATGACAAGGGTATTTTTGGAATTTTTTT
TAGCCAAAACCTTTTTTAATTAGTTATATCTTTATTTTAACTCGGG
>comp549_c0_seq1 len=254 path=[1:0-102 104:103-253]
AGAGAAACAGAGCTCACCTTTCATGGCGTATCCGTACGCAAATCTCTGATCGTGTTAGAT
TGAAGATAATGCTCCTCTTTACCACCATTATTCCCCCTCCGAGCTCGCTTGTAACTTCGC
TTTTTCCCTATCCCCCTTTTCTCCTTCATACAGAACAGACATAGAGATAGAACGGTGTTT
TTCTCTACCTTCTTTGTTATTTGACTTTGTCTGATCGGAAAATTTTCATTGTAGACGACG
ACCAGAAGTTCGAC
>comp553_c0_seq1 len=261 path=[1:0-117 119:118-260]
CTCTAATGAGTGGCAAGCAGCCATGCGCTTAAGAAAACATAAGACAGTGGAGTTGGAAGC
ACTCAAGAGGCGATTGAAGAGTTCAACAAAGGCGGAGAAGACCGACTATTCTCTAAAAAT
ACAGGAATTGCAAAAGCAACTTGCAATGGACAGCGAGGAGGCTCACAAGTTGCAGGATGA
CAGGGACAATTTCCTCAGCCTGGCATTGGAGCATTATAAATATTGTTTGGTCATAGGGGA
CAAATATGATGTGAGGGTGGT
>comp554_c0_seq1 len=355 path=[1:0-219 221:220-354]
CTTCTGAACCCATCTCTTCCTCCGGCCCCGTCCGGAGACCGCATTTCTGGGTTTTCATCT
CCGCACAATTTCCGGCGCGAAGTTGATCGCTCGAATCGTACGGCGGCGATTTCTGGGTTG
CCGGAGATTGTTGAAGACGGTGATGACAGAGTACATGTGGCGGTCGGTAAATCAGTAGAC
AAAGCTATTAGTTTGCTTGTCTGGGCTTTCCGCCAATTTGGGAACCGGGAAGTTTGTATT
CTCCATGTTCATCAGCCTTCTCCGTTTATTCCTACTCTCTTGGGAAAATTACCTGCCGCT
CAAGCAAATGGTGAAGTAGTGTCTGGATATAGAAGAGAGGAGAAAGAAAACACAA
>comp555_c0_seq1 len=437 path=[1:0-436]
ATTCAATATCCCTTCAAATGGCTTCGTCTAAACTTAGAAGCTCTTGTTCCTTCCCTAATC
TTCTCCTCTCGTCTTTGAATTTCATTCTTTTCATCCTCTCCTTAACGTCTATTGTTCCCA
TTATTCTCCTCAAAATGCCTCCAACTTCAATGGGTTTTGCTTTCCTCATGGTTTCCTGCA
TCTCACTACTCTCATCTTTTGTGGGTTTCTATTCTCAACTCACCCATTTCTGTTTCATAA
CCCACGTTTCACTTCTCCTGGCCGCATCAATCGGTCAACTTCTCAGCATTATGGTCTTGT
TTACGCGAGAGAATTCAAGCATTTCATTGTTGAATTCACCCAGGGACCCAAAAGAGGCAA
AGCTTTTGGTGAGGTTGGAATGTGGGGTTTTGATGGCTATGTTTATAATGCAGATGTTGG
TGTTTGTATTGAGCTGC
>comp557_c0_seq1 len=1040 path=[1:0-747 749:748-840 842:841-1039]
CTGCCATATTCATATACCTTCCTCTCACAGCTGCCAAATACTATGACCACCATTGTATAA
ATACAGCTAATTACACTGCCCTTAGTGCCTTCGAACTAAACCTCAAGTTCACTCTTGAAA
CCCTAAATCATACACTATCACAATACAACTACAACCCTTTATTCTTCAGTAGCACCGCTG
GTGATGGTGCAGATATGGTCCAAGGGATCCTCCACTGTAGAATGGACATCGCTCATAAAT
TGTGCAAAAATTGTCTCAAGAAAAGCAGTGAAGATATCATACGTCTTTGTCCAACCCAGA
GAGAAGCAATTATATATCATGATGAGTGCATGTTACGGTACGCAAATCGTCCCATACACA
AACGCATGGAGGAAACACCGGCATCATCTGGGTGCAATCCGGCTAATGTGTCAGACTCCG
AAAGTGTTCAATTCAATAAAACCTTGACAAGTTTGATGAACAGTTTGGTCCCATCAGCTG
TTAGATATAGCAGTATGAATGCTATTGGAGAAGAAAATGTTACCTCTTCTAGAAGAATAT
ATGGGCTAGTTGAGTGCACAGATGAGATAGCATCATCTGATTGCAACATATGCTTGTCAC
GGGCCATTTGGGATATCCAATCCCCTCAGCTCTGTGGTCGAAGCCTAGGCGGAAGAATTA
TGAAGCCAAGTTGCAACGTTAGGTTTGAATTGGACCGTTTCTATACGATATATTCATATC
GAGAACCAGAACGACCATTTCGTGCTGCAGGAACCATAATTGGCATTGTTGTTCCAACAG
TATTTGTCTCCCTTCTGCTTTTCTACGCTCTGTTCTTATATTTTCTAAGTTGGAAGAAAA
AAGGAGCAACCGAGGCTTCGAGAAACAAATTCATCAACATGTGCTACTATATTGCAAGTC
CGAAACCATGGAGGAAGGCATGGACAAAGGCACGGATGACATACAATATTCTAAAGCAGA
AGAATGCGAATGGAATTATAAATGTACAATCATTACAATTTGAATTGGGAAAAATTATGA
ATGCTACAAACAAATTTTCC
>comp557_c0_seq2 len=947 path=[1:0-747 842:748-946]
CTGCCATATTCATATACCTTCCTCTCACAGCTGCCAAATACTATGACCACCATTGTATAA
ATACAGCTAATTACACTGCCCTTAGTGCCTTCGAACTAAACCTCAAGTTCACTCTTGAAA
CCCTAAATCATACACTATCACAATACAACTACAACCCTTTATTCTTCAGTAGCACCGCTG
GTGATGGTGCAGATATGGTCCAAGGGATCCTCCACTGTAGAATGGACATCGCTCATAAAT
TGTGCAAAAATTGTCTCAAGAAAAGCAGTGAAGATATCATACGTCTTTGTCCAACCCAGA
GAGAAGCAATTATATATCATGATGAGTGCATGTTACGGTACGCAAATCGTCCCATACACA
AACGCATGGAGGAAACACCGGCATCATCTGGGTGCAATCCGGCTAATGTGTCAGACTCCG
AAAGTGTTCAATTCAATAAAACCTTGACAAGTTTGATGAACAGTTTGGTCCCATCAGCTG
TTAGATATAGCAGTATGAATGCTATTGGAGAAGAAAATGTTACCTCTTCTAGAAGAATAT
ATGGGCTAGTTGAGTGCACAGATGAGATAGCATCATCTGATTGCAACATATGCTTGTCAC
GGGCCATTTGGGATATCCAATCCCCTCAGCTCTGTGGTCGAAGCCTAGGCGGAAGAATTA
TGAAGCCAAGTTGCAACGTTAGGTTTGAATTGGACCGTTTCTATACGATATATTCATATC
GAGAACCAGAACGACCATTTCGTGCTGCAGGAGCAACCGAGGCTTCGAGAAACAAATTCA
TCAACATGTGCTACTATATTGCAAGTCCGAAACCATGGAGGAAGGCATGGACAAAGGCAC
GGATGACATACAATATTCTAAAGCAGAAGAATGCGAATGGAATTATAAATGTACAATCAT
TACAATTTGAATTGGGAAAAATTATGAATGCTACAAACAAATTTTCC
>comp558_c0_seq1 len=275 path=[1:0-274]
ATTACGGGCTTGTTGCAGGCTTGTTATTTCAGGAAAAGGCTTGTAATGAGGCAGAGCAAC
ATTACAGAATCTTCAAAGTCGCTTGTTGACGTGATTGAAGAGAGCAAGCAATGTGCACAA
GCGGATTTGAAGGTGTTTAATGAGCAGATGGCAGGACTGGGGTGGTCCGTTAAAAACATT
TTATTGAGCACACATGAGAGGGCTAGATATAGTTTCATAGAGGATTGAATTTTGTTTTAT
GGACTTGCCTTAATGTTGAGGAAAATTTTGGGGAC
>comp562_c0_seq1 len=269 path=[1:0-268]
GAGTAAGAGCCCAAGTCCTAGCGATGAAGATGATGTTGAGCTAAGACGAGGGCCATGGAC
TCTGGAAGAAGACACCCTTCTAATTCGCTACATTGCTTCTCATGGCGAAGGCCGATGGAA
TTTGCTCGCCAAAAGTTCAGGATTGAGGAGAACCGGCAAAAGTTGCAGGCTAAGATGGCT
GAATTACCTGAAACCAGACGTGAAACGTGGAAACCTTACCCCACAAGAACAGCTCTTGAT
TCTTCAACTCCATTCCAAGTGGGGCAACA
>comp564_c0_seq1 len=300 path=[1:0-299]
AGAGGAAGCATCATCTATCCGAAGCTTCAAGCTTTTCGGCAGGACGGTATTAGTCGCAGA
TTCCCACAAAACACATTCTCCTACAATGGAAACTTCAATGGAGACAGGCAATTCACTCTC
TTCTGACATGAAGGCAGGCAAACCAAATCAAACATTTCCACGGAGCTTTCCAATGCCGTA
CCCCCAAAATCCTGAAGAGGTTTGCCATTACAAGCAATTTTTGAATGAGGACATGAATAA
GCTGGTAGAGTCAGGCACTGGTGCTCCTCTTCCATGGTGGAGTTTTTATGGAGGAATAGC
>comp565_c0_seq1 len=262 path=[1:0-261]
ATGGGATTTATTCTCATATTCTAGTATGATACATGGTCTATCGATGCACGGGTGTGGGAC
TCAGGCTGTTGCCCTATTCAATCGGATGCTTAATGAAGGCCCAGCTCCTGATGGAGTGGC
CTTCACAGTCATTTTAACAGCTTGTAGCCGTGCAGGTTTTGTTGAGGAAGGGTGTTCTTA
CTTTGATTGCATGATAAATAAGTTCTCTATAGTTCCTTCTCCTGATCATTATGCATGTAT
GGTTGATCTTCTTGGCCGATCT
>comp566_c0_seq1 len=437 path=[1:0-64 66:65-436]
CGGAAATCCCTTGAACACTCGGTTTCTCTTGTGACTTCCAGGCAACTCTGCTTGACTGAT
TCTCAATCGGAATGCCCCACGCGGACGAGGAAACGCCGGGTATCGTGGGGTGGTGCAACC
GAGCTGTATAACACTTCTGGGACTTTTGAAATTTCCGGGGCTTCATCCAGAATGCAGGAA
CAGTTGGAGAAACCTCATAGGAGTCGCCGGAAAAGTGTGCAGTTTGATGATAGTAATTTA
TTACAAGAAGATAATTCCAGGTTGATCTACATTAATGATCCTGGAAAGACAAATGATAAG
TATGAGTTCACTGGTAACGAGATTCGAACTAGCAAGTACACATTGTTTACTTTCTTGCCG
AAGAATCTCTTCATTCAGTTTCATCGAATAGCTTATTTATATTTCCTAGCTATTGCTGCT
CTCAACCAGCTTCCCCC
>comp567_c0_seq1 len=247 path=[1:0-150 152:151-246]
CATCAGTTGATGTGGTAGAGCCTCTCGTTCCTCAGGTTCCTGATGCTGGTGTATCCGAAA
CCCAGAATGGAGAAGCTTGGATTGACTTGAAAGTTTCTGTTGTCATTGATCTTGTTGAAC
TGTGCTTACATTCGGGGGCAGCAAGAGATGCGTCTTTAGCTACTTTGCAGGTCAGTGGTG
CATGGGTTCTTTACAAGTCTAACACACTGGGGGATGGTTTTCTATCTGCAACACTTAAAG
GTTTCAC
>comp569_c0_seq1 len=441 path=[1:0-440]
GTTTAATTGTGGGTGTAAAAAAATTGTTTGGATTGCAAACCCTCCATTTAATTTTTAGCA
CTGCGAGGATGTTGAATTATGGGTCTCTGACGGTTTTGCAGTTATTGAGTTTCGGGGGTT
TTGCTCATCTGGGTTGACGAGTTTTGAGGGCGTAGAAGTGGTTGGTGGAGACAAATTTGG
ACAACCTGCTTTGAGGAGAATCCATTTCGGGGCTCTTTTCTTTTCTTTGTGGGCTTTTTG
TTTGAGAATCGAATCTTTGGGCTCTGTATATCTCATTATCTCTTCCTCTCAAACTTCCCA
CAGGGGCTGCTTTTGTAGTGGGTTTTTGATGGTAGTGGGTTATAATATTTTCCCCTTTCA
TGATGATTCCTGGGTTCTGGTGTGGTAAAGAGGGCCTAATTTGAGAATGTGATTACGGAT
TGTCGTGTGAAGATTTCTGGT
>comp570_c0_seq1 len=1043 path=[1:0-1042]
GTTGAGTACTTTTCTCAATCCAGTTGGTCTTCTGAGTAATGCATATTGAAGGTCTCAACA
ATGGCATCTCTTGTTCCTGGTGTCCTTCTGAAGCTTCTACAGCATATGAACACAGATGTG
AAGGTTGCTGGTGAACACAGGTCATCTCTGCTACAAGTTGTGAGCATTGTCCCAGCACTA
GCAGGTGGTGGGCTCTTCTCAAACCAAGGGTTTTATCTCAAGGTTTCAGATTCTTCTCAC
GCCAGCTACGTATCTCTCCCTGATGAGCATAATGATCTCATTCTTAGTGATAAGATACAA
TTGGGTCAGTTCATTCATGTTGAACGGCTGGAAGCTGCTTCCCCAGTTCCAATCCTTCGT
GGGGTGAGGCCGGTCCCCGGTCGACACCCTTGTGTGGGTAGCCCTGAAGATCTTGTTGCC
ACTCATTCTCTTGGGTTTCTGAATAACAATTCTTCTTTAGGATCAAAATCAGGGGAGATA
GTGAAAACGCCTTCGAAATTGTCGAGCAGTAATCATGTCGGCGAGAAGGTAAAATTAAAT
GGTACATCTAAGGCAGAGCAATTGGAGAAGAAAACAGCACCATTTAGTAGATCCAAGTCT
CAACCTTCGAAACCCAATTTGAAAGTAGTAATAGAGAAGAGGGATTCTTTGTTGAAATCA
AAGTCTTCGAATTCTCGGTCAATCCCTTCATCCCCAACGAGTTGCTATTCCTTGCCGACT
TCTTTTGAGAAATTTGCAAATGGGATCAAGCAGCAGGCAAAGGTTAAGGGGTTGGAGAAG
ACGGCATCTAAGTTGGGGTTGGTGGAGAAGGCTGGTTCGGTTCGTGGGTCGAGTCCGATT
GGGAAGAAGGTAACCCCTGGAAGCTCTATCAGAAATTTGGTTCAGGGATTTGATTTGGGG
CCTAAGGCTTTAAGAAAAAGCTGGGAAGGGAATCTTGAAGTGAAAACTAAGGATAATTCA
AGAATGAGAGCCACCAAGAATGATTCAAAGCCTGAAGCTCGAAGTTCTTCTGCTCCTAGA
AGAAATCCATTGCCTTCTAAAGA
>comp571_c0_seq1 len=274 path=[1:0-273]
TTTAGATCATGGATATTCTTCTGCTGTAACAGCACTCCAAGCTTATTCTTTGGCCCTGCA
ACGGATTCTACCTTTAAATTACCTTACAACAAGCCCAGTGCATGGCTGGGCACAAGTTCT
GCAATTATCTGCAAATTCCGTTTCATCTGATGTTCTTGCTGTTGCCAGAAGACAGGCTAC
CGAACTTATTTCGAAGGATAGTGGGGATGGACTAGATCTTGTCAAACACAGTCACGATAA
CCTATGTCTTAAAGTAGAGAAGTATGCTGCGGAG
>comp573_c0_seq1 len=262 path=[1:0-207 209:208-261]
ATTCCATTCTCTTTCCCCATTTTTCGTCATTTCAACCAACCCTGAAGTTTTCATTTACAT
TTCCTCACGATCTTCATCTCAGCATCACCTTCAAACACATCTTTAAAACACAAAAAGAAC
TCGTTAAACACATCTAACACAAATAGAACCAGTTAAACACATCTTTAGAACCAGCGGGTT
GTTAAAACCCCCGATTTGACCCGGGTAGGCCATGTTGCTAACCCGGCCAGAGGAACCTCG
TGTATGCTTTTTTGTTGGTTGC
>comp575_c0_seq1 len=858 path=[1:0-834 863:835-857]
GGTGACATTCCCAAGAGCTTAAGTTATTGTAAAAGCTTAAGGCGTATACGAATTCAGGAT
AACCGTCTCACTGGTGTACTGTCAGCAGAATTCATCCAATTGCCACTGGTGTATTTTCTT
GATATATCAGGTAACAATTTCACTGGCAGGATCAGTGGCCCAGGGCAAACCTGGAAAATG
CCGTTGCTTGAAATGCTGGATTTAGCTAGAAACCAATTTTGGGGAGAGTTGCCAGAAACT
TTTGGAGGCAAGAAAATTCAGAAGATGGACTTATCTCAAAACCGGTTTTCTGGTACCATC
CCCTCCAGTTTTGGAAGCTTATCTGAGCTCGTGCAATTAAAGATTAGTCAAAACAATCTC
AATGGAAAAATCCCAGAAGAGTTATCTTGGTGTAAGAAGCTTGTGAGTCTAGACCTGAGC
CACAACCAACTCAGTGGCAAAATCCCTTCTAGTCTTTCTGAAATGTCAGTTCTTGGGCAG
CTTGACTTGTCAGAAAACCAACTATCTGGTGAAATACCATCAAATTTAGGGAAAGTGGAA
TCACTTGTTCAAGTGAATATATCTCATAATCATTTCCATGGAAGTTTACCTTCCACCGGA
GCATTCCTCACCATCAACTCCAGTTCAGTGGCCGGTAACAACCTTTGTGGCGGTCATACA
ACAACTGGTTTGCCACCATGTAAAAGGGTTGAAAGGTTTCCAGCTTGGTGGATATTAGTC
ATGTGTTTGCTGGTTGTTTTGGTGGTGCTTGTGATTTCTGCTTTTGTATTGGTATTCATT
CGGCGAGGTAAGAGACTACAAGCATTTCATCGAGCACATAGTGTCCATAAAAGAGTGGGA
AATGAGGATGGAGAGTGG
>comp577_c0_seq1 len=213 path=[1:0-187 208:188-212]
GTCGCTTCATTTCACAGGATGACAGACCCAGGATTTGTACAGAGGGAGAGACTTTTTAAG
AAGCAACAATATTTCCAAAGCATTCAAAAATACACACATCTTAAGGGACCGTATGATAAG
ATTACATCAGTTGCTATTCCTCTTGGCTTGGCATTTGCATCCGGAGCTCTCATTTTGCGC
GGGATCTATAATGTGTCTCATGGGATTGGGAAG
>comp578_c0_seq1 len=438 path=[1:0-293 295:294-437]
AATTGAGGTAAAAGGGAATATTTGTGTTGTGGAATTCGGGTAGTGTTTTTTTCTTCTGTG
GAAGGGAGAGTGAGAATGGATATGTGGGTTGTTGCAGCAGCTGCTGGTGCTGGATATTTA
GCCAAGTATTGGCAGAATTCGAGGGATAGGGATAGTTTGCCAAAGTCATCTTCTGAGAGT
TCTGATTTTGAGAAACCTGAATCCCCGCTGTTGAGTCCGCAACTTCACAATATGAGCTGT
CCCTTCCGCAGATTGGCACGGAGAAAAACGCTCTGCGGAGATGTTTCTACAGAAAGAGAG
AAGGTTTCAGATGCAAGCTTATCAGAAATGTCTCAGTCAGATGGTGCTTCAATGTCGGAA
GTGGCTTCTACTAGTGGTTTTGTTGGTGAAAATCTGGTAAATTTGGGAAAAGATGGCTGC
AATTTACTTTCTATATCG
>comp579_c0_seq1 len=239 path=[1:0-238]
CATGAGGATCCTCAAGCTTCAGGGGTGGGAGATGAAGTTTCTCTCCAAGATTGTTGAGCT
CAGGACAGTTGAGGAAGGTTGGTTGAAAAAATACGTTTACACTTCGGCCATGACCACTTT
TGTCTTTTGGGGTGCTCCCACATTTATAGCTGTTGTCACTTTTGGTGCTTGTATGCTTAT
GGGGATCCCTCTAGAATCAGGGAAGATATTATCTTCACTTGCAACTTTCAGGATACTTC
>comp580_c0_seq1 len=641 path=[1:0-640]
CAGCAGGTCAAAATGGGTATTTCCCGGGACAGCTGGCATAAGAGGCGTGCCACCGGAGGT
AAGAGGAAGCCCATCCGCAAGAAGAGGAAGTACGAGCTCGGCCGCCCTGCTGCCAACACC
AAGCTTGGTGCCCGCCGTATCCACACCGTCCGTACTCGCGGAGGCAACAAGAAATACCGT
GCTCTGCGTTTGGACCAAGGAAACTTCTCCTGGGGTTCCGAATGCTGCACCCGCAAGACC
CGTATCATTGATGTTGTGTACAATGCCTCCAACAACGAGTTGGTGAGGACAAAGACCCTC
GTCAAGAACGCCATTGTTGTGATTGATGGTACTCCTTTCAGGCAGTGGTATGAAGCCCAC
TATGCCATTCCCCTTGGCCGCAAGAAGGGTGCCAAGCTGACTGAGGCTGATGAGGCTCTC
TTCAACAAGAAGAAGTCAAAGAAGTGTGAAAACAAGTACAAGAACAGACAAAGGACAGCC
AAGGTTGAGCCAGCCGTGGAAGAACAGTTCACCACCTCCCGTATTCTCGCCTGCGTGTCG
AGTCGACCTGGCCAGTGCGGTAGATCCGATGGGTACATTCTTGAAGGCAAGGAGCTAGAA
TTCTACATGAGGAAGATCAAGGCCAAGAAGGGCAAATAAAT
>comp581_c0_seq1 len=308 path=[1:0-284 336:285-307]
CCTTTTGTAATCACATGAATACAAGTGCCGAGTGTCTAAGAGCTGTATCCGACCAAGTGA
ATCTGTTATTGCAGCCAATGTAGTACTAGGCGATAAGGTATAACTTTTGAAAGAATAGCT
CCCACTAAAGATCTGTTTCTGTCTTCTGAAAGTCTGAATGCTGAAATCACAGCATCCTCT
CCAACAGTGACCTCATAGTAATAACATTGACTTGACTGCCCAATAATAAAAGTAGCTGGA
GTTGCATCAGTGGAGGTGGCATTATACCAGTGATTGTTGCATCAGCACAAGGGGAAAGTT
GACAAGGG
>comp583_c0_seq1 len=301 path=[1:0-300]
AAGAATCCTTAAGGACTCAAAATCTATTATGCCGGTCTCCTTTGTTTCATTTAATTCACG
ATGGGGGGCAGCTGTTTGTGCACAAACACAGCAAAGCAAGAATCCAACTCTTTGGTTAAC
AAATTGGGCTCCAGAGCCTCGCGACATTTATTGGCAGAATCTGGCTATACCTTTTGTTTC
TCTCAGCATCAGAAAATTGATAATCTCCTTGTCGGTGTTTGCTTTAGTGTTCTTTTACAT
GATACCCATTGCTTTTGTACAATCCCTTGCAAACTTGCAGGGTCTTGAAAGAGTCGCTCC
T
>comp584_c0_seq1 len=289 path=[1:0-138 140:139-288]
ACGTTGTTGGGTTTGAGACATCTGATACACATAAGAAAATGATTGAGATACTGGCAAAAG
CCGATTTTATTACACAGGAATTTATTTTGAGTCCATTGCAGTTTGGCGTGCCATATTCCA
GGCCACGTTACTTTTGCTTGGCAAAAAGAAGACCTTCGTCCTTTAAATACCCACTCTTTA
GTAACCAGCTGCTTTGTACTCCAGGCCCTTTAATTGGGTCTGGTGACAAAATGATCATTG
AAGAAAATCGATCAGAGGAGAGTTGGAACAAGTTGCTTGAGTTTTGCCA
>comp586_c0_seq1 len=210 path=[1:0-43 45:44-209]
TCTCCGCCAGTGACAAAGGTGCAGTGCTTTTACGGGCTCACTTGGCTTTGTTCAGAGCTC
TATCTTGAGGAACATGCATCTTGCACACTTTTGAAGACATGGGCAAAGAGGAAAGCCCAC
AAGTTACCAGAAGAACAACCAGATTCTCCGCTTCCACCCCAAATAATGCTGTTAAAACAG
CAAAAATAACTGATTACCACCCTCCAACAC
>comp587_c0_seq1 len=833 path=[1:0-832]
AAAGATTTCAAGCAGCTAATATCTGAAGATGTGCAGATTGTCATGCCTATTCCAGAGTTC
AAGAGATGGTCCTTTTACACCTTAAAGCACTACATAGCTCAGTATAATTGTGATCCGTGC
TCTGACTTGAGTCTTAGATGCATTATGGGTGATGAAGTTGATGGTGTTCCTGGGATTCAA
CACATGGTTCCTGGTTTTGGTCGAAAGACTGCCCTTAAACTCATTAAGAAGCACGGTTCA
CTGGAAAATTTACTGGATGCAGCAGCAATAAGAACTGTGGGTCGACAGTATGCGCAAGAT
GCACTTACAAAATATGCTGATTACCTTCGGAGGAATTATAAAGTTCTTACCCTGAAGAGG
GATGTTAATATTCATCTCGATGAGGCGTGGTTGTCTGAGAGAGACACAAGCAATGATTCA
GTTATTTTATCCGACTTCTTGAAATTGTTGGCACAAACCCGAAAGCTCAATCACTGAAAT
GGATATCATTCTTCAGATGCTTAGGTGTCAAAATGGAGAAAAATCTTGGGCACTAAAAAT
GAGCAGAACACACGCACAAAAAGGGGTTGCGACGTGAAGGGTATTCTCGAAAGTTGGCTT
TAGTAAATATGAAACTAATCAATTATAATAGGATATCTTTCTTAATCAAAGCAGTGGAGA
AATGTGGGACTGTACAAAGTGATATTCCAGGTCATTTATGATGCTGCAGAATAGTGATTA
GTTTCTTTCTGGCGTGGGAGATCGAAGTGCGGAATCACAACTAGAAAGCATTCTTGATTG
CTGTCCACTTTTGTTATATTTTGGGAAGAAAAGAATATTATAATTTCTTACGA
>comp589_c0_seq1 len=336 path=[1:0-335]
AGAACAAAATGATTCTTTTTTAAGCTCATACTTCAAGTATGGAATTGGGTTTGGCAAGCC
AACATTTGTGCCAGTTCGAGACTTAGAGATGGGTTTTAAGAAGATTGTGAAGATAGCACA
AGCTCGTGGTGCATGTAAAAGGCGGGATGCCATATCAAAAGTGAGGATGGAGAGGGAGCG
AATGCTGCAAGCAATGGACATTTTCCTAAGAGTTGTCACATCAGTACCTGGCACTGACAG
CCATGACGCGAATTCGCTCAGTCAAGCTATTGGTTCGATCGAAGCAATAACCAAAGCAGC
AAAGGAATATATCTTAGAAAACACAGACCTTTCAGC
>comp593_c0_seq1 len=748 path=[1:0-747]
CAAATCTGAAATCCCCAAACCTTTTTCTCCCGAAACCACGAATCATCTGTTGAATCGCTC
AAGCTTAATTGTGTGGTCAGCTTTCCGAAGAAGATGGAGTACCGTGACAAGCTCATCCTT
GCTCCCATGGTTCGAGTTGGTACATTGCCGCTTAGATTACTTGCTGCTCAATACGGCGCA
GATATTACATATGGGGAGGAAATTGTTGATCATAAAATCATCAAATGCGAGCGCATATTA
AATGAATACATTGGATCTATAGATTATACGGAGAAGGGAACAGAAAATGTTGTTTTCAGA
ACATGCAATGAAGAAAGGAGTCGGGTAGTATTTCAAATGGGCACTTCTAATGCAGTGAGG
GCTCTCACTGCTGCCCAGATAGTGTGTAACGATGTTGCGGCAATAGATATTAATATGGGT
TGCCCCAAACCATTCTCTATTAGTGGAGGCATGGGTGCTGCTCTATTGAGGAAACCAGAT
CTCATTCATGATATTTTGACAACATTAAAGAGGAACTTGAACACACCAGTAACGTGTAAG
ATCCGACTTCTGAAAGCCCCTCAGGATACAGTAGAACTAGCACGGATAATTGAGAAAACT
GGTGTTTCTGCTCTTGCTGTCCATGGAAGGAAAGTTGCAGATAGGCCAAAGGATCCTGCC
AAGTGGAGTGAGATAGCTGATGTTGCAGCAGCACTATCTATTCCAGTTATAGCAAATGGA
GATGTCATAGATTATGATGATTTTGAAC
>comp594_c0_seq1 len=302 path=[1:0-301]
TCCTCTTTCTTGTATGCATTCAGTACCGATGCTTCCCGATGATATGATCGTGAACATACT
GTCTAGACTCCCCGTCAAGCCTCTAATCCGATTCAAGTGTGTATGTAAGCTATGGAATTC
CTTAATCTCTGACCCCCATTTTGCCAAAATCCATCTCGATAAAGCTATTAAAGACACCAC
CATCAATCGTCGGAGGCTTCTCCTCTCGACCTCCCCCTTTCAATCCATAGACTACGAAGC
AGCATCAGCATGCGATGATGAAGGTGCCTTTGAGTTGCTTGATAATACACCCTGGAGGAC
CC
>comp595_c0_seq1 len=930 path=[1:0-929]
GAGAAAAGAAAAATGAGTGTCTTGGCACCGGATGACTTGTTTGCCAGGTTCAAACAACGG
CTAGTTGTTTGGATGGTGTTTATGGCAATGTCAGGTCTTCTATGCAATTCGAAATGTAAT
TTTGAGGCAATTTTCAACTTCGGCGACTCAAATTCTGATACTGGAGGATTTTGGGCAGCA
TTTCCGGCACAGTTGGGGCCTTTCGGGATGACATACTTCAGAAGACCGGCTGGTCGGGCT
TCTGATGGGAGACTCATTGTTGATTTCTTGGCTGAAGCACTAGGGCTACCGTTTTTGAGC
CCATATCTGCAATCAATTGGGTCTGACTATAGACATGGAGCCAACTATGCAACATTGGCA
TCTACTGTCCTGCTGCCAAACACTTCCTTATTTGTCACTGGGATCAGTCCCTTCTCTCTG
GCCATTCAGCTCAACCAAATGAAACAATTCAAGGCTTTAGTTGATCAACTCTACTCTCCA
AGTTCAACAACTCTTCCTCCCCCGGATATATTTGGAAAATCACTCTACATGTTATACATT
GGTCAAAATGACTTCACTTCCAACTTGGGAGCTAGTACCGGAGGAGATAAGCAGTATCTT
CTTCAAGTGGTGTCCCAAATTGCAGGCACCATCAAGGAACTATTCGGGCTAGGCGGGCGA
ACATTTATGGTACTCAATCTTGCACCGGTGAGCTGTTATCCGGCATTTCTTGCCGGCCAA
AGTTCAGACCTAGACGAGTTTGGATGTGCCATCTCCTACAACAATGCAGTGGTGGAATAT
AATAACATGCTCAAAACGACACTGAATCAAACCAGACGAGCTCTTCCAAATGCTTCTGTT
ATATATGTGGACACTCACTCTGTGCTGCTAGAGCTCATTCATCATCCCACAAATCATGGG
TTCAAATATGGTACTAAAGCATGTTGTGGA
>comp596_c0_seq1 len=555 path=[1:0-174 176:175-184 186:185-554]
AACAATCCGTGCTGGTATTGAACCCTTCTTTACAAACGCACACAAACGAATTACCCGGAG
GAGAATACCCACATACACCTTCACTCCTCTCACAGGCATCACAGGTGGTGGCAGCGTTGT
AATTACTCACCCCTCCTGCTCCATTTGTATACTTCAATGCCACCCCGTACTCCCATTGAG
ACGGATCGGTCGGGATTTGACCCAGCGACACAACCGATGTATAACCGGCACACTCCAGCC
CGTGCAGGTCCAGTTCTCCCTTGGTATTGAGATTCGCCGGGGAGTAGACGCAACACGTGC
TCGTCTCAGGGAAGAGTGGCAGGCCGAGGGAGACGACGGTGGGACACGTGTAGATTGATG
CACAGAGATGAGATGAGGAAGGGTCACAGATGTGAGCGCCTCTGACGGTGAGGGTAGAGG
AAGGGGAAGAGCATGATAAGAGGATGAAAGTAGACGGGCCGATTTGAAACGGGCTGTCCC
AGTCCAAGCCGAAGTTGGAAGAGGGTTGCATAGAGTTGCAGGTGGACATGTTTGGTGGGG
TGATGGTTATGGTGG
>comp598_c0_seq1 len=288 path=[1:0-287]
CTCTCTCAACTCTTCTGACCTTCCATCTTTCCTCTTTTTGCTTTCTCTTCATCGTTTTTA
CTTTTTCAACTTCTTGACCGCCTCTCACCATTCATGATACACCCAGCCTACCTGAAAACC
GCTCTTGAAAATCCCAAACAGTGGTTTTCCGGTTACAAAACAACTCCACAACAGATCTGT
AAGAAACCCATCTTTTTATTTTATTTTTTTAGGGCTGCCCTTTAGCTCTCAAAGATTTTC
CTCTTCTGATTGTCAAAATCAAACCCCTAGTAACAGTGATCGACTTTA
>comp599_c0_seq1 len=397 path=[1:0-396]
GACAAACTCAGTTATTCCTACAGTTGATCTTTCTCCTTTCTTTAGAGAAGGTGATGACGA
TGGAAAGAGGAACACTATAGAAGAGATTGGCAAAGCTTGCTCTGAATATGGGTTTTTCCA
AGTTGTAAACCATGGAGTGCCCATTGATTTAATGAGCCAATCATTGGAGCTCTCCAAAAT
ATTTTTTGAGTCATCAACTGAGGAGAAACTCAAGTCCAGTCCCAAACCGGGTGCCCCTCT
TCCTGCTGGTTACAGCAAGCAACCGGATCATTCACCCGACAAGAATGAATATTTGTTGAT
GTTTCCTCCAGGATGCAGCTTCAATATCTACCCTAAAAACCCACCTGAACTCCAGGAGGT
ATTTGGAGAGATGTTTTCCCACTTAACAAACACAGGC
>comp601_c0_seq1 len=763 path=[1:0-762]
AAAAAACGCAGGGGAAAGAAAGAAAAAGAATGGAGAAAGAGAGGAGATAGGCGCTCACCT
GGGCAGATCGCGCGGATGGGGAGACGCAGCCGGTTCGGCCAGAGAGAAAAAGACACGCCG
GAGGAAGAGAGGAAGAAAGACGCTGGTGGTGGGGTTTTGCGAGGATCTGAGCAACGACGG
AGGAAAATAGGAGCGGCGGCAGTTCTGGGAGCTGTCGGTTCACCACGGCGGGCTGCGGGG
GAGAACGCCGGCGACAATGGCTTTTCACGGCCAACTCTCCAGAACAGCAATTGGGGTGGT
TCGAAATTGGTAGTGGGGAGCTTGGATTAGTGAGGTGTTGTTCGATTTGGTTGAAGTGTG
TATTTGATTTTGTTTGTTGGAAAATTTTATTTGGAGGTTGGGTGATAATGGTGGTGTTGT
TTGATTCTTTGGCCAGGGGAAGATGGAGATTGGGGTCGTTTGTGGTGGTCTCGACCAGCT
GGGAGTTATAAGGATGGTGTGGCTTTGCTTTGGGTAGTGGAGTTGATGGGAGAGGAGGAA
GAGATTGATGGAGATTGAAGGGAGTAGGGTGGCTGAGGACAGGTCTTTCCTGCCACAGTT
GGTGTCTCGGGCAAAGATGAGGAGACAGGAAATGATGGCTAACGTGTAGGGGTATTTTGG
TCTTTTCGTATTTTTATCGTGTTTATAAACTTGGTTCGGTTTGTAGGGTTGTTATTATCG
GATAACGGGTTTTCAGTTCGGGTTTAATTTAATGTTGTTTGGG
>comp603_c0_seq1 len=247 path=[1:0-148 150:149-246]
GTACGAACCTTTCAGTACTGACATACAATTCTACCCTTGCAATTTTAGTGAGACATCACT
ACGACCTGGTGAAGTTGCTTCAATTTGTTTTGTATTCTTACCTAGATGGTTGGGCTCGTC
TTCTGCTCACTTGATCTTGCAGACAAGCTTCGGCGGTTTCTTGGTACAGGCCAAAGGCTT
TGCTATTGACTCCCCTTATGGGATACAGCCCTTAATGGGTCTGGATGCTTCTTCCAGAGG
ACAGTGG
>comp605_c0_seq1 len=580 path=[1:0-579]
CGATTCACATACTGATCAGTCGGTAATTGTTTGCCACCTATGCCAAAAGCCGTATAACTC
TGATCTGACTTATATTCGTTGTGAAACTTGCCAAAGTTGGTACCATGGTGATGCAGTTGA
ACTTGAGGAGTCGAAAATAATTCAATTGGTGGGATACAAGTGTTGCAGGTGTCGCAGGAT
AAAGTCACCTTTGTGTCCATACATGGATGCAGTAAGTAAGAAGCCACGCACTAGTGCTTC
AAAGCCTGGAAATACTGAAACGGACTTTGTTAATGGAACTGCCATCTCCGGACAATCTAT
GATGGAGGAAGCGCACAGACAAGATAGCGATTCTTTTATTTTACCCGTTCCTTGTGTTGA
GCGAATTACGGAGCAAAGTTCAGAAGTGGATATTGAATGTTATACTTCTGCTTCTAGGCC
AGGCCGGCAGAAACTACCCGTGAGGAGGAATGTGAAACGTCAAAGGTCTGCAGATGGTGG
TATTTCTGAAAACAATCATCAGTTGAGTTATCAACACTCCTTGAACCCTAAAGAGAATAG
CTCCATCTGCTAGTGTACTCTGAAAAGGGGTAAAATAGGC
>comp608_c0_seq1 len=335 path=[1:0-334]
GAGGATTCAGTGATTTCCAAGGTTTCTTTTTCTGACAAGGTCATTGGTGTTTATCTTGCC
ATGGTACATGAGCAAGACACGATACTAATAATTTGATTTTAAGCAGCACTGAAAGGTCCC
ATGGACTTGAAATTGGATCCTTGTATGTGTCGAACATTTGAACGGGTTTAGCTTCCAACC
CGAAACTCACGGGTTAGCTAATTTACAACTTGGGTTGGGCATGGGCAGACCTCTCAACCT
GTCCAACACTCCAACCTACCCGAGTTGTGATTTGGGAAGGAGTTGTGGCACAAAATGCAT
CTAGAACAAGAAATTTGCAGATTAAAATGGCGTTA
>comp609_c0_seq1 len=355 path=[1:0-354]
AAGAAATCATAGTCCATTGACTTCCGTCTAATTTCTAGCAGCGTTTAATCCTCTCATTTG
AAGCCATTGTTACTGTTCGTGGTGCTTACTACATAGTTTCATGGGTAGGAAACCCTAAAT
TTGTTGGTTCTATAGATGAGGACCTCTTCTCTAATTTAATTGGTCGTTTGAACACGAACA
AGGCCAAATAAAAACCTTGGTTCACTTTTTTGCTGCCTCACAGACCGGGATCACACCAGG
CCTCATATCCTCCGAATTTCATCGCTTTGGGCTGTAATTATTAATTGACTGGTTCCCTTT
GCGTTTACTTGTTCTTTTATAAAAGGCATCTGTACTTTTAGACATCGATTCTTAC
>comp610_c0_seq1 len=385 path=[1:0-255 257:256-384]
GAAGAGTCATGCGAAGCAATTGGCTGCTGCAGAGGCTAATGCTTGGAGGTTCAAACAAAA
GAAAGAGCCATTTAAAAAGCGAAAAATTGAAACACCTCAAGTTACAGTTGGAGGCCCTCA
TAAACCTGCTGGTCACAGATCTGGATTGTCGTCAGCAACTTTTGCAATGGGAAGAAACTC
AGCTTCACCTCTACCATCCCCACCCGAGCAATCTGGTGCTCCAGCATCCCCACTAGGAAT
CGAAAATCTTCCAAAAAGCCATGCCAGAGTAGAGAATGTGGCACCCATCCAACTGACAAT
TAAAGAGAACTCTGGTAGCGCTGAGAAAGAATTCCCTAGCAAGCCTGTTAGTGTAGCACG
GGGGACACCAGGATTCAAAGGAAAC
>comp613_c0_seq1 len=563 path=[1:0-562]
GTTAATTCGTACTGATGAATGCATTACCGAACGGATCATAGCAACGCGAATACTATACCA
AGGTTATTGCTATAATTCCACCAGCTGGGTTAAGTTGTTCATGCTAAATGGGAAATTGCT
GCACTAAGTTTCCTGATGATGATGATGAACAAAGTCATATGGCACTACTTGCCAGCGGTA
ATGTACACCTCGTCACCACCATTGAGAGTTGGGAAGAAAAGTTATCTGAAGCAAACAGGG
ATGGAAAACTTGTTGTGGCAAATTTCAGTGCATCCTGGTGTGGTCCTTGTAGAATGTTGG
CACCGGCCTACTGCGAACTTGCTGACAAATATACTAATGCCATGTTTTTAACAGTGGATG
TGGACGTGTTAGCTGAGTTTAGCACTTCATGGGATATTAAAGCCACTCCAACCTTCTTCT
TTCTTAAAGATGGACGAGAAGTGGACAAATTTGTAGGGGCCAACAAGGCAGAGCTTCAGA
AGAAGGTGGTTGCGCTTCTTGATTCTACCTCCCGGAAGAGATACACTGGGTAGATCCAAT
GCTTTGCTTTAAAATCCAACAAA
>comp614_c0_seq1 len=222 path=[1:0-47 49:48-221]
TGTTTTAGAATCTTACCTTAATCGAGACATGATTGAAGAAGCCAATTTGCTTTATGAGAG
TGCGGTGAAAAGGGGAGCTGAACCCAATTTTAGGACGCTGGATTTGTTCATGAATTTTTA
CTTGAAGAAGCGGCAGATGGATTTGGCTCTGAAATATTTGGAAACGGGTGTATCTAAATT
GAATCCAGAAAAGAACAAGTGGTTTCCAAATGAAGAAACTGT
>comp616_c0_seq1 len=310 path=[1:0-309]
TGTGTTCATGGCTACCAGGTTTTTAACAGTCGCTTGTCTTCGCAATGAACGAAGCGGGGA
TCTATCGCCTAGGCCTCACTATCCGTCCATGCCAAAGTATCCCAAGGGCACGTCCGCACA
GGCAGAGAGCGTGGAGGAGGGATTGGAAGCAAAAGTCATTCTTTCTGTGATGGGAATGAC
ATGCTCTGCCTGCGCTGGATCGGTGGAAAAGGCGGTCAAACGCCTTCCTGGGATTAAAGA
GGCCGTGGTTGATGTGTTGAACAATCGAGCTCAAGTGTTTTACCATCCCAATTTCGTCAC
TGAGGAGGTG
>comp621_c0_seq1 len=330 path=[1:0-329]
TGGTCCTTGGATGGACACCAATCTAGTACTTCCACTCGGACCTACGAAGTGCCAGGTGGT
ATTTGACTACTTTCTTGAAGGTTCTCTTAAGGATGACAAAGCTTTTATAGAGACGAGCCT
AGAAGATAGTGAAAGAGTGCAGATGGAAGATGTTATGTTGTGCCAAGGTGTTCAGCGGGG
ACTTGAATCACCAGCATATTCTAGTGGCAGATATGCTCCCACTGTTGAGAAGGCCATGCA
CCATTTCCATTGCCGCCTTCATCAAAATCTTACTCAATGATTTTTTTTTCTCCTAATATT
GTGAAGTTTCAGCAAGATCCTTTCTCTTCT
>comp624_c0_seq1 len=227 path=[1:0-151 153:152-226]
TCAACCTTGGTTCGACTTCTGGATCGCCTCTGATTAAGATCCGGGGTTAATGAACTGATC
TGGGCTTAAAGGTACATTTGATCAGATCTGTCTTCTGTTGCTCCGGCGGCGAATAAATCA
AGACCAACTTTGTGAGAATTTAATGAAAGGAGTGTGCACTTGTGGGGATCGATGCCGCTT
TGTACATGGAGCAGATGAGATGTGTAGGTTGGGACCAGAAGAAAGAG
>comp627_c0_seq1 len=645 path=[1:0-48 50:49-644]
AGATCACGTTCCTCATAGGTATCTGTTGGCAGAAGCAGGTGACACATTATTTGCCTCCTT
CATCGGAACAAAGCAGTACAAGGATGTCATGGTCGATGCGAATATACTGCAAGGTGCCAT
ATTTCATGAGGATGCTGTCGAGGATTCTGAGGTGATTAAAGATGAACCTGATCAAGTTGG
TACTTTAAAGAGAAATAAAGAGAACCTGTGGAAGCCACTTGAAACAAATTCTAAGCAATT
TCAGAATAAACCCAAACCTGCTGCTCATCGGGGGTTCTTGGCTCGTGCTAAAGGTATACC
TGCTTTGGAGTTGTACAGGCTTGCTCAGAAGAAGAACCAAAAACTTGTTCTGTGTGGACA
TTCACTTGGTGGAGCAGTAGCAGCATTAGCTACCCTTGCCATTTTGAGAGTTATTGCTGC
TTCTTCTTCATTAAAAGAAAATGAAAAAGTTCCAGTCAAATGTATTACATTCTCCCAACC
CCCAGTTGGCAACGCTGCTTTAAGAGACTATGTTAATAGGAAAGGGTGGCAGCATTATTT
CAAGACTTATTGCATTCCAGAAGATCTGGTTCCTCGCATCTTATCACCGGCTTATTTTCA
TCACTATAATGCACAACCTCTGTCAATGGCTACTGATGTTGGAAC
>comp628_c0_seq1 len=298 path=[1:0-224 226:225-297]
CTGTAATATTGGAGAAGTCCATGATAGAGAGATTCGAAAGGGAGGATCTTGGGAGGATTC
CAACAGTGGATCGGGAAATAAAGATGAAAACTGGGATTTCGAAACCCAGAGTTGCCGATT
ATCTTCTGACAAGGAGGAAAATGAACCAGACACGTTTCTTCAGATTATTAAATCATCGAG
CGGGAATTCTTCTGCAGAACAAAGAGGGTTTGTGCCATATAAAAGATGTTTAGCTGATAG
ACACACCCAGTCATTGACTGTAACCAACGAGGCAAAGGAAGAGTCAAGAGTCCAGCTT
>comp631_c0_seq1 len=454 path=[1:0-453]
TTCCTGAAGTGGAAGTTCCCAAGTGGGCAGCTGTTTATATTCCTTCAACCATTACTCTTC
TCAATGCAGTCGGAACTCCAAGATCTCTCCACCTATTGGTATTTTGGATCCTTTTTGAGA
ATGTCATGTCTCTACACCGGACTAAGGCAACATTTATAGGTCTGCTAGAGGCTGGCAGGG
TAAATGAATGGGTTGTCACTGAGAAATTGGGAGATGCCCACAAGACAAAATTAGGGGCGA
AAGCACCCAGGAAACCACGCTTCACGATTGGAGAAAGAGTCCATATGTTGGAGCTTTGGG
TGGGAGCCTATCTCTTCTTCTGCGGGTGCTACGATGTCACATTTGGAAAGAACCACTACT
TCATATACCTCTTTCTGCAGTCCATCACATTCTTCATAGCAGGGTTTGGTTATATTGGCA
CCTTTGTCCCCAACTCTTAGCACACTTTTTGGGC
>comp632_c0_seq1 len=312 path=[1:0-311]
GTCATTGAATACTGTCCGGAAGGTGATTTGTTCTCCAACATCACCGAACAGGGCCGCTTC
GTGGGCGACGACCGACTGGCCAAGCATGTCTTTCTCCAGCTCCTGGATGCCGTTCAATTC
TGCCATTCCATTGGAATCTACCACCGGGATCTCAAGCCTGAGAATGTTTTGGTAACAGAC
CACGGCCACACTGTCAAACTAGCCGATTTCGGTCTCGCCACAAGAGACAAGATCACAACC
GACTTCGGCTGCGGCTCAACATTTTACATGTCACCAGAATGTCAGCGTCCATCTTCTCGA
ACTCACGCCTGC
>comp633_c0_seq1 len=692 path=[1:0-691]
ATTAATCTGACAGGGATTTAAAATGGCAGCAGATCCAGTCTCGAGTAGAGGAATTGTTCA
TGAATATCTCACAGAAGCTAACCATGAATGCTGGAAGGCGTGCGTAAAGAACTACTTGGA
GGCCCAAGATTTGTGGGACATTGTCGAGTATGGATTTGATCCAGAAGACACTGGTCGTGA
TGAATTCAATACTTGGAAGAAGCAGAACGCCATGGCATTGCATGTCATCCAACTTTCATG
CGGCCCACAAATGCTCAAACTCATTTGGAATTCAAAAACAGCTGAATCTGCCTGGAAATC
ACTGGAAGAATCCATAACCAACTTGCAGCAAACACAAGGAGTCGTCAGTGCTGCTGCTGG
CCCTATTCAAGAGGAGAAAGATGGTCAAGAAGAATCTGTTCTTGAGAAACAGGGAACGTG
GCAGGAGAGTGAGAACACTGATATGAATAATATTGACTACGAGCCTTTAATCAAAGCTGT
TGAAAATGGCGATTGGGAAGATGCAGAGGTGTTCCTCAACAAGCACCCAGAAGCAGTGCG
GGCAAGAATTACAAAAGATGGCGATACAGCCCTGCATCTTGCGACTTATGCTGGACGCAC
CAGGATTGTGAGGAAACTGGTGGAGAAGATGGAAAAAGGTGACTTGGAAATACAAAACTT
TGATGGCGAGACGGCTTTTATCATCGCTGTTT
>comp634_c0_seq1 len=384 path=[1:0-383]
TGCAATGCATTGTCAGACTGATCAAAGGATGGGGTCCCAACCACAGCAAGAGAGGTCAAG
AGGAAATTTTTCGGACCATCCATCTGATCACACCCGGTTATGGTCTGAACTGTCCGGAAG
TGCGGCCAAAAATTGTAGTGGTGTTGAAGAAGGACATGTTCAAGGGGAAAGAGATCTATT
TGGTAGTGAACTAAGGGAAATTCAAAGGATTAACACAATGCACATATCGCAGGCTAGGTC
TGTAGGAGGAAATGGTCCTACCTCGTATCCTAAGGAAACAAATCATGTTGAAGAACCCCG
AGACAGGGCAGAAACCAATGTTCATGGGTTTACTCAACATGATCCTAGAAATTGGGTGGA
TGCCGATGAGGATGATGATGATGG
>comp635_c0_seq1 len=334 path=[1:0-333]
ATAACTGAACTCATAGTTTTAGTCTTGTGGTCAAAGACAGTACACAGTTTGCCTCACTGT
TGTATCCTTTTCAGCGGTTGAGAAGCTATTTTAACTTAATTGCCACTCATCATATAGGAA
TTGTTGTCTTTGTTTCTTTTTTTGTAGTGGTGGTCTGAGAATTGAAGATGCTTTTTAGTT
GTACTTTGTGGACTTATTGTAAACTTAAAATAAAAGAATTGTGTATTACCCCAAAAAAGT
TTGCCAGTCCCAAGACTTTTGACGGGTTGAATAATTTGAGCTCAATCGTTGGACCTTTAA
AAACATTTGAATTCTATTCAAGCTTGATGGGCTC
>comp638_c0_seq1 len=539 path=[1:0-260 262:261-538]
TCTTGCAATATCATGTCATGACAACAAAGTTCGTATACTTAGTGGAATTAACTTGGAGGA
CGTATCTACAACATACTACCATGAATGCATCCGTCCTTATTTTTTCAGGAAAGCAATTTG
GGGTTGGGATGATTCACACGTCTTGGTTGGCACTAAGAAAAAAAGCATTGATGTAATCTG
TCCAACTAGAGGAAAAAGAATTACGACTTTACAGAGCGAATACATGACTTCAAATCCTTG
GAGCTTAGCTGCACACCCTTATAAGGTTGGGATGCTAGCAGGAGGGACAACTGGCGGAAA
TTTATTTGTATGGGTGCCCAGTGTTGGCTAATTGTATCTATTCTCAGGCAGTTTTTGTGT
CGGGGGATCCAGTAGGTGGACTAGCCGACTAGCCCCACCCATTTTTGGGGGAAAAATTTG
CAATGATCATAAGCCTGTCATTTTTTTGGGTAAGGCAGTTTATGTGTTGTAATGAAACTT
GTGTAAAACCCTTTCCGATTTTTAATTTTCTTTTTATCACTTTTCTGTTAAAGACCCTG
>comp641_c0_seq1 len=243 path=[1:0-103 105:104-242]
GGCGGACAAATTCCCTTTCTAGTTACAAGTTAGTTCATCCACATCCGACATCCTCCCTGC
TTTTATTTGACCTTTCATTGCAGGTCAGGTCTTTATCTAATCCGAAAAATTTCAACGCAA
TTGTAGCAGGTGTAGAAGAAGAAGAAGAAAAGGAGTCTATCTTTGTTAGTAGGTAGTGGA
AGTGGATAGAGATAGAGATAGAGATTGATTGCCCAATTCGCCCCGCACAAAAAAAAAAAA
AAA
>comp643_c0_seq1 len=314 path=[1:0-313]
GAACCAATCACTTTTGGGCATCGACATGAGAATGATCAGTTTCAAGGTCAAAATGATTTT
ACAGAAAATTGGCAGACTGTTAACAGAAATTTCCATAAAATTGGAGGTGAGAAAACAAGC
AATTCTTATTTGAGTGCGCCACCAGAGTCTTTCCATCATAGAGGACCGTTGCCCTTGATT
AATTTTTCGCCCAGGGTGGCAGTATCGAATTGGCAACCCCAGCAACATAATATGTTTAGC
CACAGTGAAGTTCATAAATCACCATCCTTTCTGAAGTCATGTAATACAGATACAGGGAAT
GCTGAGGTTGGTCC
>comp647_c0_seq1 len=719 path=[1:0-718]
AGGCCAAGTGTTCCTACAATCGAAGTGAAAAACCATTACCTAATCGTTATGCTATTGAAA
AGAAAATGGTCAAGAAACCTGGAAAGAAAGAGCACCACTTGTGGATGAAACGAGATTCAG
CTGGGTCTGGGCAAAAGGCACTTAATCTTGTCCGGATTGTTTCTGGACTTTCTAACGAGA
AAGAGGCTGTTTACGGAGCATTAGATAAATGGACAGCTTGGGAAACAGAGTTCCCATTAA
TTGCGGCATCCAAGGCTCTAATAATCCTAAAGAAGAGGAAACAATGGAGACGAGTTATTC
AGGTGGCCAAGTGGATGTTGAGCAAAGGTCAAGGAGCAACACTGAGAACATATGATACAG
TTTTACTCGCATTTGATATGGAATGTAGGGTCGACGAGGCTGAATCGTTATGGAACATGA
TTTTGCATACACATACACGCTCAATTTCAAAGCAGTTGTTTAATAGGATGACTTCATTGT
ATAATCACCATAACATGCATGAGAAGATGGTAGAGGTGTTTGCAGATATGGAGGAATTGG
GTGTGAAACCAGACGAAGATACTGTAAGGAGAGTGGCACGCGCTTTTCAGAAGCTGGGTC
AAGAAGACAAGAAGATGATGGTTCTTAAAAGATATCAGGGTCAATGGAAGTATATACATT
TTAATGGTGAACGGGTTAAGGTGAGAAGAAAAACCCCATGGGATGAATGTAGTGAAAAC
>comp649_c0_seq1 len=509 path=[1:0-508]
AAAAAAAAAAAAACCCTATTTATACCTGGCACACTCGACAATCTCCTCTTCATTAATCAT
GTCGACGTCTAGGGTTTTGAAGTTGATGAGTTCCGATAAGGAACTATTCGAAGTCGATGA
AGCCCTCGCCGTTCAATCAAAGACGATCCAGAATATGATCGACGACGGCTTCGGCGACGC
CAAAATACCTCTTCCAAACGTGAACGGCGCAACCCTATCCAAGATTGTAGAGTGGTTCAA
AATGCACGGTGCTGATTCAACCAAGGAGAAATCTGTAAAGGGGTTGGAGAAGTGGGAATC
CGATTTCGTGAATGTTGATACCAACATGCTCTACTTTCTCCTCATGACGGCGAATTATCT
GAATGTTGAGAAGTTGCTGGAGGTAACGACTAAGAAAGTTGCTGACATGCTTAAAGGGAA
GACGCCGGAAGAGATCCGGAAAACGTTTAATATTAAGTATGATTTTACGCCTGAGCAAGA
GGAGGAGATTCGTAAGGAGAATACTTGGG
>comp651_c0_seq1 len=671 path=[1:0-670]
AAGATTTATTAAGGTACAATACCAGTACGAGACCATTCCATCCCGCCATTTTCTCCTTCC
GGCTTATTTCTGTAATTCTGTCTTTGCCCGCCAGCATCTTACTGGAGGCGGCAATTTTTA
TGCATCCATCATCGCCTCAGCACAGCAGTGACCGGAGGTGTCCTTTATTTCATACATAAC
CAATATTATTCATCACATATAAGAAGTGCAGTAGCAAGAAAGATGAGCACGGTGGATAAG
ATGCTGATAAAGGGAATCCGGAGTTTCGACCCGGAGAACAAGAACGTCATCACCTTCTTC
AGGCCGTTAACCCTAATCGTCGGTCCCAACGGCGCCGGCAAAACCACCATCATCGAGTGC
TTGAAGCTTTCTTGTACTGGTGAGTTACCTCCAAACGCAAGGTCCGGTCACAGTTTCATC
CATGACCCCAAGGTTTCCGGTGAGACGGAGACTAAGGGTCAGATAAAGTTGAGATTCAAG
ACCGCAGCGGGTAAGGATGTGGTGTGTATAAGGTCATTTCAGCTGACGCAGAAGGCATCC
AAGATGGAGTATAAAGCAATAGAGAGCGTGCTTCAGACACTTAATCCTCACACTGGAGAG
AAGGTTTGTCTTAGCTACAGATGTGCTGACATGGATCGGGAAATCCCTGCTTTAATGGGT
GTCTCAAAGGC
>comp652_c0_seq1 len=217 path=[1:0-76 78:77-216]
ATTCTTTCTGGAAGGTGAACAGAGGCAAGACAGTAATTATGTCAAGGCATCGTGATACTC
CCAAGCCTTTGAAGGTAGCAAAAGTCGTAGCTGAGTGGATGCATAGTTATGGATCTATTG
CTTGAGCACATTTTGCAAGTCCATCTTTTTCCTCCAGCGTGTTCATCCAAAACTGTAAGC
CAATACATATTTGTACAGTTCACTTGTTTGATGCCTG
>comp655_c0_seq1 len=253 path=[1:0-25 27:26-252]
CCGGAGCTATACCTTCGATTTTCACATGCCGGCCGATCTTCCTGGCGGTATCTATAACTC
AGAGTCCCCTCAAGAGCTTTTTATCTCTTGCAATATTCCTTTACTTTGGTAGACTATTAT
AATACCAGGGTTTGGATTCATATTTCAAATGGAAGATGTCTTTCTCAGCAGTGATCAAGT
GCTCAACGATGAAGGCAATGAGACTCTGAAACAAATAGACGGTGAGATAACAGAAGTAGA
TGGACAAAATGAT
>comp657_c0_seq1 len=606 path=[1:0-247 249:248-605]
TTCGATCGGCAATTCGCGTGGCACGAATTGTCAAAGAAGCGGTGGACCGTAACGAGTCTG
ATGTGAGGTGGTTTGTGTTTGGAGATGATGATACGATCTTCTTTGTGGACAATTTGGTGA
GGACTTTGTCGAAGTATGATCACGATAGGTGGTTTTATGTGGGGGGTAGTTCGGAGAGTT
ATGAGCAGAACGTGAAGCACTCGTTTGGTATGGCGTTTGGTGGTGGAGGGTTCGCAATCA
GCCATTCGCTCGCTAGGGTTTTAGCTAGGGTTTTGGATTCGTGCCTCTTGAGGTACCCTC
ATTTGTATGGGAGTGATTTTAGGATTTATTCTTGTTTGGCGGAGCTTGGCGTTGAGTTGA
CGCATGAATCAGGTTTTCATCAGGTTGATGTTCGGGGAAGTCTGTTTGGATTGCTCTCTG
CACATCCTTTGTCACCACTGGTGTCTCTTCACCATATGGATTACGTGGAGCCACTCTTCC
CTAACATGAGCCAGATTCAATCCTTTAAACATCTTTTTAAAGCCGTAAACAATGATTCTG
CCAGGATTTTACAGCAGACTGTATGCTACAACCATCCAAATTCATTGACTATTTCAGTTG
CGTGGG
>comp658_c0_seq1 len=232 path=[1:0-38 40:39-231]
AGGTCACAATGGGGTAACCTTACCATTGCGCCGAGGCTCGCCCTCATCCTTATGTGTTTT
GCTTGTCTCATAGAAACTGGATTTTTGGTGGATGCAATTGCTGAATTTTTATTTGAGACA
ATACAGTTCCTCTTTTTTGAGGACACTTCAATTCTTCTATCACCCATCTCAGCCTTAAGG
CTTGACATGCCCTTTTGATCAACATTTCCACCCCAATCATTGATACTATAAC
>comp661_c0_seq1 len=307 path=[1:0-306]
ATTGCCGGACCTGCTATTTTCACTTCAATCTGTCAGTACTCACTCGGTGCACTCACCCAG
ACCTTTGCTGGTCAAGTCGGTGAGCTTGAACTCGCTGCTGTTTCGGTCGAAAAGTCTGCC
ATTGCCGGTCTTGCTTTTGGTGTCATGTATGGAATAGGGAGTGCATTAGAGACACTGTGT
GGACAAGCTTATGGTGCAGGGCAGATCAGGTCGTTGGGGGTGTACATGCAAAGATCATGG
GTTATTTTTTGTACTACAGCTTGTCTTTTAGTTCCCCTCTATATCTTCTCTCCTTCTCTG
CTTGTGC
>comp662_c0_seq1 len=251 path=[1:0-250]
GTAAGTTTTAATGGCGAAGGAACTCTTTGAAGACTATGGTCGTGAAGGTGTGACCAATCT
CTTGGAAGACGCTGGACTGGGAGCCGTGGCCGGGGAGCTATTGAAGGTCGTTTTGGCTAA
CACGAAAAAAGCCTCCAACTTCACCTCCATTTTGAAACGCCTCGAATCCACTCTCAGCGT
TCTAATTCCTATGGTCAATCAGTTAGAGCAGTTAAATCCAAATATTGCTTCTTCTTCTTC
TTCTTCTTCTT
>comp664_c0_seq1 len=571 path=[1:0-570]
CTCTTACTCTGGCTTCCTCGTTCTCTCTAATTGATATTATGAGTACTCTACAATGGAAAA
CAATTGCAATGTTACTAGCTTTGTCTCAGCTATGTTTGTTCACGGGCGTGCAAGCCTCTC
TGTCTTTGTTTGATAAAATCACTGAGTTACCGGGTCAGCCCCGAGTCAGTTTCCAGCAAT
ATTCAGGTTATGTGACCGTTGATGAGAAGAAACAGAGAGCTCTGTTTTATTACTTTGCTG
AAGCAGAAATAGATCCTCTTTCCAAGCCTCTTGTCCTTTGGTTGAATGGAGGACCTGGTT
GTTCCTCTCTAGGGGTTGGGGCATTTTCCGAAAATGGGCCATTTAGGCCTAAAGGGGAGG
TACTGGTGAGGAATGAATATAGCTGGAACAGAGAAGCAAATATGTTGTATTTGGAGACAC
CAATTGGAGTTGGGTTCTCATATTCAACTGACACCTCTTCTTATGAGGCTGTAAATGACA
AGATCACAGCCAGGGACAATCTGGTGTTCTTGCAAAGATGGTTAGTGAAATTCCCACAAT
ACAAAAACAGAAGTTTGTACATTACAGGGGA
>comp665_c0_seq1 len=339 path=[1:0-300 302:301-338]
GGCAACCAACACCCTTATCCATGACAAACATATCGGTGCAATCACTGCTATCGACCCCCT
CTTGGAAAAAGAAGTAGAAACAGCAATTCAAAAATACAACTACAATTCGCAGTCATTCCT
CCATTACCGGAATTTCAGCAGAGAACCCTTTGGATCTGAAAAGAAGGGATACAAAGAGGT
CGACTGCTTGGCTCCACAGTTGTTTTGCACAGACAGCAACGTTGTTGTTCACGGTGGAGA
AAGCAACAGAAATAGTTATGGCGTTGACCTACAAAATGTGAAGGCCATCAATGAGTTCAA
GCCATACAATTGGAGCTATGCAGAATTGGCTGACTCTGT
>comp665_c0_seq2 len=356 path=[1:0-300 340:301-355]
GGCAACCAACACCCTTATCCATGACAAACATATCGGTGCAATCACTGCTATCGACCCCCT
CTTGGAAAAAGAAGTAGAAACAGCAATTCAAAAATACAACTACAATTCGCAGTCATTCCT
CCATTACCGGAATTTCAGCAGAGAACCCTTTGGATCTGAAAAGAAGGGATACAAAGAGGT
CGACTGCTTGGCTCCACAGTTGTTTTGCACAGACAGCAACGTTGTTGTTCACGGTGGAGA
AAGCAACAGAAATAGTTATGGCGTTGACCTACAAAATGTGAAGGCCATCAATGAGTTCAA
GTCATCTCCATCTACTCTTAACCTTAATTATTGCTTCTCTGAAACACTAAACCCCT
>comp666_c0_seq1 len=787 path=[1:0-786]
TGTCCAGTTATTCACTTGCTAAAGAGGTGTTTAATGAAAGTAACCTTTGTGAAGTTGAGA
GCTCACTCTGTATAGATGAATCAAGTTTTGAAACCAATGAGTTGGAGAAAAGAATTTTTG
TTTCCCAAGCAATGAGAACAAGATATGTAACTATCCTGATGAGCACTTTGCTTACGGAAG
CAGTAACTCTCATGTTGGTCGAGAAGCAGTCTTGTGCAGTAATTGTTGATAATGACAATC
TCCTGATAGGTTTTCTGACACTTGAAGATATTCAGGAGTTTAGCAAATCCCCAAAAGCAA
GAAGCAGAAGACTAAAGGAACTTCTAGTATCTGAAATGTGTTCTTTCGATGGTGAAAAAT
GTCAAGTATCATGGACGGTGACACCAGGCATGGATCTTTTCTCTGCCCAAATGATTATGA
ATAAACATGGTGTGAACCAGCTTCCAGTTATTTCAGAGCATCTTGATGATTATCGAAGGT
ACCCGGTAGGCCTTCTAGACAGAGATTGCATCAGCCTAGCTTGCAGAGTTATAGCAACCA
GAGAATACCTCAGCTAATTGTGTACTCTGGAATTGCAAATGCATGAATATACTGGTCCAG
GATAAAGAGTTATCTTTGCTAACATGGTATGCGAAGTTGCTTATCATCTATCTTAATTTT
ATGGGTAATCTCCTCATTGCATCCTAAGAGGACAGTGTGATAAGACTTGAAAGAATGAAC
CGCCTCATAGAAAGAGCACGACTATTATGCCTACCATCATGTGAACACCCCATAGTTTTT
TTTTTTT
>comp669_c0_seq1 len=507 path=[1:0-506]
CGCTCTGCAAATTGCAATGATTTCTGGAAGAGATTTGAGAGGTGATAATGGGAGGGGGTA
GGGTGGATGTGATAAGCAGCAAGGGTTGTTCAAAGCTGTTTGTGGGGATTTCATCTTTTA
GAGGTCTGCGATCATTCGACCCAATGTCTCCGTCTTCCTCCTCTGTTGCGTCAGAACCGG
TGGTTAGGTCCAGCGGCCCCTTTTCTGGCCTTATTATATGTGTTACTGGTCTATCCAAAG
AAGCAAGGAAACAAGTGAAGGATGCGACTGAGGGATTAGGAGGTCATTATAGTCCTAATC
TGCATCCTCAATGTACCCATTTGGTGGTCCAGAGCTTTGGTGGACGTAAACTTGAACATG
CTTTGAAGCATGGATTAAGAAATGGTCTCTTTGTTGTTACACTGGGATGGTTTGTCGATA
GCGTCAGAAGGAATGTGAGGCTGAGTGAGTCACTTTACGGTGTTAAGAATGTTGGAGAAA
ATGGTATGCGCTTGGATGAGTTTAATC
>comp672_c0_seq1 len=376 path=[1:0-352 381:353-375]
AAGGGGAACCAAAAGTTGACATGAACGAAGGCCATCCTGCCTATTCTGTAGACTGGGGCA
ACCATGGGTGGTTTTACGTCTCAGTGAGAGTTGGTCTTTTTCTTTGGGTTGCGCTGCTTA
ATCTTATTACCATTTCTTCCACCTGGGCTAGAATAATTGATGTCATGGATAATGAGTCAG
GTTCAAGATTGTTTGGTTTCATCGGTGCTGGTGCTACACTTGGCCAGCTCTTTGGCTCAT
TGTTTGCCACGGGAATGGCTTGGTTGGGTTCATCTTTACTCCTATTTGCTGCTCTCTTGA
TGGAACTTGCTGCACAGTCATCTAAAGGGATCAATCAGGATTTATCACATCTACAGGAAG
AATTATCACCCATCAT
>comp675_c0_seq1 len=740 path=[1:0-739]
GCGGCGATTGTCAAGTTTTATCATCCATGGGAACGAACGTTAATCCAGATTCCCTTTTTT
CATCGCCGATTCATAACCCTAATTTTAATTTCATGGGCAATAATATTTCTTTTAATCCTT
TTGCCATCGTACCTAAGGAAGAATCTGGAATGCTGATGCGAAAAGAAGAGATTGATCAAA
GTGGGTCTGGAAGTGAACATGTTGAAGGGGCGTCTCTATCAGGCAATGAGCAAGACAATA
TTGATCAGCCGCAGCAGCAACATCCCAAGAAAAAACGATATCACCGCCACACTGCTCGTC
AGATCCAAGAGATGGAAGCTTTGTTCAAGGAGTGTCCACACCCAGATGATAAGCAAAGGA
TGAAACTGAGTCAAGAACTCGGTCTTAAACCCCGGCAAGTCAAGTTCTGGTTCCAGAACC
GGCGAACCCAGATGAAGGCGCAACAAGACCGAGCTGATAATGCTATACTTAGAGCAGAGA
ATGAGAACTTAAGGAATGAGAATTATCGGTTGCAATCGGCACTACGGAATGTTATGTGCC
CTAACTGTGGAGGTCCGGCTATGATTGGGGAGGTCTCTTTTGATGAGCAGCAACTTCGCA
TTGAAAATGCTAGACTTAAAGAAGAGTTGGATCGTGTATGCTCTTTTACTTCGGGATATG
GTGGACGGCAAATCCAAACCATAGGACATTCTCCACATCTCCTCCCACCTTCCCTGGACT
TGGATATGAATATGTATTCC
>comp676_c0_seq1 len=291 path=[1:0-290]
GAATCTCCCTTTGCTTTCACAGACTCACTCTCAGCCCCTCACTCTCCTGCTCACGAATTC
TTGATCTTTGTAAAAGTTTGTATATATGTCTTTCAAACTCTAAAGGGTTCATCTGCCAAT
AGATCTTCCAGTTCATATATGAAGCATTAAAACACTCGATCTCTCTCCATTTCTTTTGAA
CATCTTGCCTTCGTATCAATCACTCCCGCTCTCGGTCTCAGAACAAAAATGTTATGCGAG
AACTCCAGATCTGCACCACCAGTCTATCTATAAAACTCCGGTTATCCAGCG
>comp677_c0_seq1 len=271 path=[1:0-224 226:225-270]
ATGAGAGGTTAACTAAATTGGATGTTAATAAGGGGGAGGATTCAATGGTCCATTGGTCTG
GATTTAAGTTTGGTTCATTTTTCAGACGAGGGGTGGTTGGAGATTGGAAGAATCATTTGA
CACCTGCCATGGTGGCGAAGCTGCACGAGATTGCAAACCAGAAGTGGGAAGGATCTGGGT
TGGAGTTCAACCCATTTGTTGAGGAATCGTAACTCTGAAATCAACTGTTCACTAATAATG
TCAGCAGTGGTCCACCCGCATTTTTTTTCCA
>comp678_c0_seq1 len=455 path=[1:0-174 438:175-185 176:186-454]
GGTTTTTAACTTGCTTGCATAAGCTCACTGCTTCTTCCAACGGGTCTAATTCTGTGTGAT
CTCCCATAATTTATGAAGTTCCTGATCACGAAGTGGGAGAAATACATGTGAGCAACAGTC
TAATTCTGTGAGATCCCCATAATTTATGAAGATCCTGGTCGCAAAGTGGGTGAAATACAT
GTGAGCTACATGTTTTGTTTGAAGAGGCAGGAGCATGACGCCCAACTCAATGCATGTAAG
AATGCCAGACACATATGCTTTGTATGATAACCGTTGCCAGTTGTTTGTTACAAGAGTTAC
TGAATGAGTTACAGAAGGACCGAGAGTTACCGTGGTCAGAGTTGAGTTCTAATGGACAAT
TATTGATGCTACGGAAGAAGCTAAAGTTACAATTGATGTTACAGAAGGAGCGTGGGTTAC
ATATAATGTTACAGGAGGAACGAGAGTTGAAGTCA
>comp678_c0_seq2 len=444 path=[1:0-174 176:175-443]
GGTTTTTAACTTGCTTGCATAAGCTCACTGCTTCTTCCAACGGGTCTAATTCTGTGTGAT
CTCCCATAATTTATGAAGTTCCTGATCACGAAGTGGGAGAAATACATGTGAGCAACAGTC
TAATTCTGTGAGATCCCCATAATTTATGAAGATCCTGGTCGCAAAGTGGGTGAAATACAT
GTTTTGTTTGAAGAGGCAGGAGCATGACGCCCAACTCAATGCATGTAAGAATGCCAGACA
CATATGCTTTGTATGATAACCGTTGCCAGTTGTTTGTTACAAGAGTTACTGAATGAGTTA
CAGAAGGACCGAGAGTTACCGTGGTCAGAGTTGAGTTCTAATGGACAATTATTGATGCTA
CGGAAGAAGCTAAAGTTACAATTGATGTTACAGAAGGAGCGTGGGTTACATATAATGTTA
CAGGAGGAACGAGAGTTGAAGTCA
>comp679_c0_seq1 len=398 path=[1:0-42 44:43-397]
CTATTGCCGTCTCTCTGTCAACACGCAACTCCTATCTCGAGTCTTCCATCTCCTCAAAGT
AGGAAAGAACAACTTCCGTCCCCCACCCAAGGTAGATTCCTCCGTTGTACGAATCGAGCC
AAGAAAACCGCTCCCTCCTATTAACTTCAAGGAATGGGATGGTTTGGTCCGGATTTGTTT
CAACCGAAAGAACAAAACCCTGGGTTCGATCTTTAGACAGAAAAGTGTCCTCACTTTGCT
GGAGAAAAATTACAAAACCTTGCAGGCACTAAGGCATGGAGGTGGTTTGTCAGAAGGTAA
TGAGATGGAAATGGATATATCTATACTGGGGGATGTGAAGGGTGATGATGGGGTGCATGA
AGAAATGGAGTTGGATGATTTAGGAGATGAAATGGAGG
>comp680_c0_seq1 len=235 path=[1:0-234]
TAGTAGTGTTATAAAATTATAGAGGTAGTAGCGGTTGGAGTAAAATACAGAGGATTTTGC
GGTGGAAATAAGAAGGCGTTCATGTGAAAATCTGAGTAATGGAAAGAGCGGTGCTGGAGG
AATGAAGCTGCTATGTGTGCGGTTTTGGTCTTGCAAAGATGGGGTTAAAATCTGAACAGT
GAGGTTAGGTGGAACAAAAGACCGATCTGCGCATGTTATTTTTTCAATTTTGTTA
>comp681_c0_seq1 len=317 path=[1:0-168 170:169-316]
GAGGGCCGTGAAAAGAGGAAAAAATACAAAGGAAAAAAAAGTAATGTGAAGAAAGTGGGA
GAAGAGGGTGCAATATCCTTCATTATCGTGGCTTTAGTTTGGCCTAAAGGTTTTGCGGTA
ACCGTCCCAAAAGTGGACTCACGCATCAAAGACGAGCTTTGTGATAAACCATACCTTCAT
GGTATATTTATTTCCCACTCGGATTTGTACAAGAAGCCAAAAAATTACCACATGGAAAAA
AATTGACGTGGACAAGGTAGTATTATTAATATGATTATTTTAAGAATACCCCTGTTTTCA
GCTTTCTACCTTTAATA
>comp682_c0_seq1 len=203 path=[1:0-138 140:139-144 146:145-202]
TGAATGCAATTTGCCTGTTGGTGTTATTTCGGCCATGGACTCTGAAACTTCAATGCTCGA
GGGCCTTTCCATGGGAGCGGCATTTTTTTGGACTTCGAAATTATTGTATCCAAAATATGG
AATAAATCCTGCTATTATCGAAGATGAGGAATTGACAGAGGAGGCATGTATGAGTGAAGA
CGAGGAATTGTCAGAGGGGGGTC
>comp683_c0_seq1 len=885 path=[1:0-884]
GACTGGCAGACAAGACTGCATTAATTTCGAATAATAATTGATGATAATTTGATGCTCCAG
TTCACCCCTCCAATCACCAAAATCCAAAACTCTCACGATCTATTTCGTATCCATTGCCTG
TGACAAACTCGTCTCAACATTGATTTTGACCGCACCCAGGTCTTCTACCATCCATATCAA
TCTAGCCGAACTCTAGCAATAATTGATCCGTACAGGGTTCCTCCAGGTTAGTTTCTTTTA
GCAGCCGCCTGATCAAGCACATCCGACCGTGCATCAAGAGTTTGCTTGTATACTAAGGCC
TCAATACAAGTTCTCTCAAATACCGTGCTCGACCACTGATTAGTTTTAATCGGTTATGAA
TTCCAACATTCCAAATATAATGACCACGATCTGTACTGGGCGAGCAGATTCATGCCTCGC
GATTGCTTCATCGCCAACTATAATTCATTCCGTCTTTGATGCTTCTCCTGTACAGTTCTT
GGTGATAATTTTGGCACATAATGTATTACATATGCAAGCTCGAGCGACGATCCCGAATAG
GAATTCAAGATTTACCTCAAGAATCAGGTAACCCTGTATCTTGGCCGACCATTGATTATT
CTTGACCTATTGTGGAGCTATTATGGTTGCAACTCTCATATCCGGCCATGGGAGCCTATC
ACCTCGTGAGACAGTTGATTACGGTAGACGCCAGTGGCCTTATTTCCACCTCTGTAGTAA
TTAAATGGATGTATGATGATGGTTGATCTTCATGGATAAACTATGCTTGTTCACGAGTCG
AGGAAGGTTATTGAGGCCAAATGACTACCAGATGGCTACTTACATTAAGGACTTAGAACA
TCAGATTCACAGGGCAATTCTTTGACGACATCAAGCTTCACTCGA
>comp684_c0_seq1 len=227 path=[1:0-39 41:40-226]
ATAACATGGCGGCCGGAGACACAACTACTCGTTCCCTTCAATTTACTCCGACATGGGCTT
TGGCCACTGTTTGCTTCTTCATCATCGCAGTTTCCATTATCATTGAGAATATTATCCACC
GGATTACCAACTGGCTCAAAAAACACAAGAAGACTGCCCTGAATGATGCTGTTGATAAGC
TTAAATCAGAGCTTATGCTTTTGGGGTTTCTCTCGCTTTTGTTAGCT
>comp687_c0_seq1 len=1411 path=[1:0-1410]
ATCCAACGGTAGGACATTTAGTTTTGGCAAATTCAGACTATGTAATTGATTCTCTATGTC
GGCAATTACGTCATTTGGATCTCAATCCTCACGTGCCAAATGTGCTTGCTGCCATGCTTT
CATACATTGGAATAGCTGACAAAATATTGCCACTACTAGAGGAGCCGATTCGTGCTGTTT
CTCTGGAATTGGAGATTCTTGGCAGGCATCAGCACCCAAATTTAACTATTCCCTTTTTAA
AGGCTGTTGCAGAAATTGCCAAGGCATCAAAGATTGAGGCTTGTTCAATGCCCACCCAAG
CGGAGTCTTATTTTGAACATGTCCAGTCTAAAATGGCTGTTGTGGAAAACAAAGCAATGG
AGGATTCCGTACAAATTTCAGCATCAGACGTTGATACATCTCCCATGAAAACAGAGGCTG
GGGCCTATTTCAATGAGGACGTTACACAAATAGAGGAATGGGAAAATATTTTGTTCAAGC
TGAACGATTCCAAAAGATATAGACGAACCGTTGCTTCAATTGTTGCTTCTTGTTTGACCT
CTGCAATCCCACTACTTGCTTCAGTGAATCAAGCCGCTTGCTTGGTGGCGTTGGATATAA
TCGAGGATGGCATTATGGCACTATCCAAAGTAGAAGCAGCATATAAGTACGAAAAGGGAA
GTAAAGAACTAATCGAACAAATTGTAGACTTGTGTTCATATCATCATCTTCGAGATACTC
TTGATGTTGCTGAGGAAAGTGCTGACGAGAATAGATTACTTCCAGCAATGAATAAAATTT
GGCCATTTTTGGTTATTTGTGTGCGTAATAAGAACCCAGTGGCTGTCCGAAGATGCTTTG
ATGTGGTAAACAACGTAGTACAAATATGCGGAGGTGATTTCTTCTCTCGCCGATTTTATA
CCGATGGGTCCCACTTCTGGAAACTTCTAACTACATCCCCATTCCAGAAGAAACCCTTCT
CTCAAATGGATAAAACACCCTTACAACTTCCTTACAGAAATGCTCCTATTCTTATAGAGG
ACTCGATGTCTGAAGCTACCAGTCTCAAAGTCCAGGTGGCACTACTTAATATGATTGCCA
ATTTGTCGCGCAACAAAAGAAGCGCTTCTGCACTCGAAGTTGTTTTGAAAAAAGTCAGTG
GTCTCGTTGTGGGGATTGCTTGTAGTGGTGTTGTTAAGCTTCGCGACGCGTCTCTGAATG
CTTTAATGGGACTTGCGTCCATTGATTCTGATCTTGTTTGGCTTCTTTTAGCGGATGTGT
ATTACTCATTGAAGAAAAAAGACTTGCCTTCACCGCCAATCTCAGATTTACCAGAGATTT
GCCGAATTTTACCGCCTTCGTCGTCTGCTAAAGAGTATGTTTATGTGCAATATGGCGGGC
AGAGCTATGGTTTTGATGTTGATTTTGCTTC
>comp690_c0_seq1 len=257 path=[1:0-144 146:145-256]
CTCGAGACAGTTGGAGAATAGCGCAGGTTGCCCATCAGCTCGTTTCCCTGTCTGAGAAAA
AATGGTAAAAGAAGTTATGGCTGTTCCATGCAATGATGCCGAATCAGAGGGGAAACCGAT
CGGGTGGATCCCTATTGAGTGTTGATTTGAAGACGACGAGTTGTGAAAGAAGATGGTGAT
TTGTGAAAGAATCCTGCTGACTAGTCGATGAGGGATAGCGAGAAGGATCCATTAGTTGAT
ACTCTAGGCAATATACC
>comp691_c0_seq1 len=382 path=[1:0-381]
CCGAACACTCGAGAAAGCTTCAAGAACTAAAGATGCGATCGGAGGAGGAGATAGGTAAAT
TGAAAGCAGCAGTTGGGGAATTGTCAAATTTAAGCAAGGCGAGGCAAGCTTCTGTAGCTT
TGAATGTTTGGCAACCTGAGGTGATTAGGGGTAGGCAGAAACAGGTGGTTGAACAATGTG
TTGTTCCGATTGAATCACGAATCAAAGCACTTGAGATGGAGGTTAGGCTGTGCAGGCAGC
AGATTTCTGGGTTTGATAAGGCGTATAAAAATGAGAAGAGAAAGCTTGAGGCTGCTGAGG
AGCAGTTGAGCTCCATGAAATATCATCCCTTGCGGGAATTTACGTTGACAAGTAGCAAGG
TTGATGATTGTAACATCAAGAG
>comp693_c0_seq1 len=1015 path=[1:0-1014]
AGAGAGAGAGATGGAGGTTGAAAAATATATTCACGACCATCCATTGATTCTCAGAGATAA
GAAGAAGAATGAGAAGATTAACTGCTCTGGCTGCAAGCTTCCCATATCAGGTGAAGATAC
AATCTATAGCTGCAACCAATGCATTGACTTTCTAATCCACAAATCATGTACTCAACTGCC
TTACCAAATCCAACACCCGTTCCATCCTCTTCACCCCCTCAACCTCTTCAACAAAAACCC
TTCTTACCCAGAAACGCATGAATGCCACGCCTGTTCAAAATTATGCTTCGGCTTCGTCTA
CTACTGTGCTGAATGTAAATTTCACCTCGATGTTCCATGCGCTTCGTTGTCACCTACAAT
AAAATACAAAGGTCATAAACACATCCTCACTCTCTTTGATAAGATTTACGGGTACCGTCT
GTGCAACGCTTGCCGAAAAAGGTGTGATGGTATTGTTTTCCATTGCGTGGAGTGCGAATT
CAATCTCCATGTCCATTGTTTTCCCTCGTTGCCGCGTGTTATTAAACATGAATGTCATAT
AGATCAGTTAATTCTTACTGATTCCATTGAAGATGAAGAGGCTTGTGACGAGTTTTATTG
TGATGCTTGTGAAAAGTTAAGACATCCAACTGATCCAGTTTATTATTGTGCGGAATGTCA
ATTTGTTGCTGAAATCAAATGCGTCATCTCTGAGGTGTTATCTTCCTTGCTGGCAAACCA
AGAGAGTGATGGGGAACGAGCAAGTGAGGAGTCTGTTGTTAAAGACCCCATCCTTGTTGA
ACTAGATGAAAAAATTGCAGAACTCGACTTGGAGATAGAGACACTAACAACAAAATTAGG
GGCACTAGCAGCACAACGACACACACTAACACAAAAACGAGATGCAATTGAGGGTAAAGA
TTCACCAACAATGCCCATATCAAGGGGTGAGGCTTCTGTGCAGACAGTGATTGCAGGTTT
GTTATAATGTAAGCAATGTTATACTGGTGAATGTTCTAGTGTTGTAAAGCTGGAT
>comp698_c0_seq1 len=330 path=[1:0-329]
AACCTCTTCACTCATTTTACTGTCCAATTACTCGGGATGTTATGGTAGATCCCGTGGAGA
CTTCTTCAGGCCAGACATTTGAGAGAAGTGCAATAGAGAAATGGTTTGCAGATGGGAATA
AATTGTGTCCCCTGACCACAGTTCCTTTAGATACATCGGTACTGCGGCCGAACAAAACTC
TGAGACAATCTATTGAGGAATGGAAGGACAGGAACACTATGATAACCATTGCTTCCATGA
AATCAAAACTCCTGCCAGAGAACGAGGAAGAAGTTCTTCATTGCCTCGGACAGGTACACC
ACCTCTGTGAACAAAGAGACTTGCACCGGG
>comp698_c1_seq1 len=252 path=[308:0-251]
TTCTCATTGCAGAGGCTGCTGGAATTTCAACTGAACCAACAGCATTGAAAAAGGAATTCG
AAGAATTCAAGAGTGAAATAGAAAATGCACAGTTGAGGAAGGACCATGCAGAAGCTATAC
AAATGGATCAAATTATTGCTTTGCTAGAAAGGGCAGATGCTACTTCATCTAGTAAGGAGA
AAGAGTTGAAGTATTTAACCAAGCGGAATTCTTTGGGTAGTCAGCCACTAGAACCTCTTC
ACTCATTTTACT
>comp703_c0_seq1 len=377 path=[1:0-114 116:115-376]
GGATAAGCAAGTAGAGCCTGAAAGGACAAAGATCATCCCGGAATCAACTGATCAACATTC
TAAAGCATGGCAAGCAATCCCAAAACCTAAAGGACATTCGAATCTGGATTACTCGCGATG
GGATAGCGTTGAGGATGATTCTAGTGAAGACGAGGATGACGACGATGATGAAGATTGTCA
ACCTCAATATCGGTTTCGTGTACGAACAGTTGGCGTTCGACCTGTGAAGTGAGAAAGACC
AAAGAAACTCTGCAAGTGATATAAATTGGTTGGTTGTTCTGATCCGTAAGGTGTTGTTTG
GTTCGTTGCTTAAAAACTGTTTTCTGATTTTTAAAAGAAAACTAAAATTTATTTGGTTTA
GGCAGTTTTGTAAAATC
>comp705_c0_seq1 len=237 path=[1:0-236]
ATCTATTGAAGTATATTAGGAGGAAAAAGAATCCTTCTCAGTCTCAGACTGCACAAAATG
CTGGGGACTCTAGTGTTGAAGTTGGGTGTTTTGGATTAGACACAGAAGTTGACTGGTTAA
GGTGTGACAGGCAGGTTCTGATGCTGGAGGTGAGGAAACTTAGACAGCAGCAGCAAAATA
CTAGAGCTAACCTTGAGGCAATGGAGAAAAGATTAAAAGAGAGAGAGCTTAAACAGC
>comp706_c0_seq1 len=495 path=[1:0-494]
GCGACTCACCAGATTTAATGGCTGGCACAAGAATCGCCGGCGTTTGGCACTCTGGATTGG
TGTGCTACATGAGCTGAGGGATCGGCGGTGAAAAGGGATCTGGTGCGGCTGTCTCTGCAG
TTTGAAGCAGCAGCTGGTCGTTTGTAGGGGTTCGATCTCCCTCTGGTGCAGCGCGAGGAG
AAGACCGGTGCGCGATGAAGGAGAAGTTCTCGACAACTGAGGAGCAGCGTCTGAAATTCG
CGATTGAAGTAACCGGTTCGACTGCAGCGATGGGATAGGACCGTGCAATTTCGTCGGAGA
ACCAGGGGAAGAAGATTTGGCGGTTGGTTTTGTGCTGGAGAGATAAGGCTTCGTGTGATA
AGGCCGGCGCGATGAGAGGTTGGCCGTGAAATTCGGCTGAAGTGAAGGGATATGCGGCTG
GTTTAGCGGCAGTAAAACTTGTGTTAGGTTGCGAAGGAAACGGGCGCACAATTTATAAAT
TGGCCCAAGTTGTCA
>comp707_c0_seq1 len=295 path=[1:0-294]
GAAAGAAAGGATAACATTAATCAACAAAGCATGGAGAACCTAATCCTGCCTTGCAAATCA
AGACCTCCCATACCAATTCCTTCGAAACCCGAAATTCCAGCTGATTTCTCAACAAAAATC
GTAAGATCCACACTCTCTTTCACCAAAACCCACCAACAATCACACTCAAAAGCCATAGAC
AACCATTTAACTTATCTCTGCGAAAAGGGACGCCTCAGCGAAGCCGTTACAGCTCTTGAT
GCCATTGCTCTGCGTGGGTCAAAGGTAAGACCCAATACCTACGCTCAGTTACTAC
>comp708_c0_seq1 len=266 path=[1:0-265]
GAGTTTTACTGGTGCCTTTGAGGTATGCTTTTTCTTCACTTGGTTGTCTATGTACTGCTG
GGAAGTGAAAAAGTTAGGGAACCCTTGAAATTGGCCTGTCCCGTATCAACTTTGTTAGGT
TCCAGATAACTTGGATAATTCTGGTGTAAATAAATTTCACAACATTGTAAGTTGTAATAA
TGTATCTACATATCGTTTCATGGGGAATTTATATTTACTGATTTTATTTTTTATGAATGA
TCAGGCGAGACAGTCACTCATTGTCA
>comp709_c0_seq1 len=746 path=[1:0-745]
GAGTTTGGCTGATTCTAATTTGTTTCTTTTCTTTGTTTGTTCTTAAACTCTGCAACCCAA
TGGAGGAGTAACAGTCATTTCTTTATTCTTTATTTCTTCTTGTAACCATTTTGGTTTTTA
AACCCTGCAACACAATGGAGGTGTGACAGTCATTTCTGCTCTCTTTATTTCTTCTTGTAA
CCAATGTTGTTCATTCATTTCTTTACCTTTCAGAACATGGTAATCTTCTTTCATTCTGTA
AATCTGTAGTAATGCTTTTGCTCCATCAGTCTAGGTTTCTTGTTCACCAATGCGAATCCT
TTCTTTTCTTTTCTATTTCATACAAGGTGGCTTTGGCATCTGTGAAACTACTTAAATATG
ATGTTAGCTTAGATTAATCTCTACTCCGTTATCCTCAGTGGGAGCGTGTTCAAACCCCTT
CCCACCTATTATTTTTCCTTTCATTTTAGAGGTCTTTATTATAAAGAATTTTTCCAAACC
AACTTAACCTATTGCCGTTTGGAGCGTAATGTGATCATTTCTAATTTTTTTTAATCTTTT
TGTAGTTTTACTGCAAATCTATCTCCACATTTCCAATTCTGCCACTATGTTTTTCAACTA
TATCATTCTGCCACTATCTATTTCAACTGTCATTCTATCTTTTTTGTAGTTTTATTGCAA
ATCCATCTCCGCATTTGCAATTCTCCCATCTTCTTTTTTCAACTATTCCAGTTGCATGAC
ATTACATCTCACAGCGGTTCTTTACG
>comp710_c0_seq1 len=599 path=[1:0-150 152:151-153 155:154-598]
CGGAGGAGAAGGCGAAGGCGGAGGTGGAGGCGGCCGCGAAGGCAAAGGAGAAAGCCAAGG
CAGAGGAGGAGAAGGAGGCGGAGGCGACGATGAAGGCGATGGAGGAGAAGGAGAAACAAG
CTGAAAAGGAAGAAGCAAAAGCAAAAGCAGAGGCTGAGAGGTTGAAGACCGAAGAAGAAG
AAGTTAATACAAAAATAAAAACAGCAGCAGAAAAATTCGAGACTGAAAAACTAATTGGTG
AAAAAATTGTTGGTTCCACTAAGTGCCTAATAGAACAGTTGGAAAGCATTAAGCAACTGG
CGGACCTTTTGACAAAAGAGATGAAGGCACTCGAAGCTCTCGCTGATGAGGTCGTGAAAG
AAACGGATGAATTTGCGTTATCCTTCACAATTGATGATGTGAAAAGTCAGGCCATAACTT
TTCAAGCAGACATTAATAAGCTGACTATTCATGCTCGCGAATGCAAAGAGTTGATAGAAA
CCGACAGGGAGAGTGTGTTGAGCCACATACGTCACTTAAAGTAAAACGTGCGTGAAACAT
TGCATCATTTCTATATTTCCCCCCGTGTGTATGTGTTGTTACTATTTTTTTTTTTTTTT
>comp711_c0_seq1 len=436 path=[1:0-185 187:186-435]
GAAACAATGGGGTTTTCGGTATTTGTAGTAGAAAATTCTTCTTCTTTTTCTGTTTCAGCA
CTAATCAACTCAAATCTGTTTACTGGGGAAGCTTTTGAAGCAAGGGGGCTGAAGACTTTT
TCTTCTGAGAGTTTTCCTCTACTTTGAGAACTAGAGTTACTTGATGCTGCAGATACTACA
GTTGAAGAACTAATTGGGCTAGCCTTGGACACAAATATAACATTGGAAGGACAAATACCA
TTGGGACTCGCTGCCAAACCAAAATTACTGGCAAACTTGGGAGGAAACTCAAAAGGCCTA
GCAACAGTAGGCATCCTGGTAACAGGAGACTGCACTAAAATCCCAAATTGAGGCTGTACT
GAAGTCACAATATGATGCAGAGTCAGAACCGATCCCTGCAAAGAAGGTGCTTGATAAAAT
GCTGCAGTCCTTTTTT
>comp713_c0_seq1 len=384 path=[1:0-383]
ATATGAGGAATGGCCAGAAGAAGAATATCCACCCTATGCAAATGGTCCAGGTTATGTCAT
ATCGTCTGACATTGCAAATTTCATTGTATCGGAGTTTGAAAAGCACAAGTTGAGATTGTT
CAAGATGGAAGATGTGAGCATGGGAATGTGGGTAGAACAATTCAATGGTTCAAGGCCAGT
GGAGTATCTGCACAGTATGAACTTTTGCCAGTTTGGGTGCATTGAAGATTATTACACTGC
ACATTATCAGTCTCCAAGACAGATGAAATGCATGTGGGACAAATTGCAACTTCGAGGGAA
ACCCCAGTGCTGCAATATGAGATGATAATGGTAAAAGTACAGGAGATTTTGAGAAAGAAG
AACCATAGAAACAAGTTTTGCAGC
>comp715_c0_seq1 len=309 path=[1:0-308]
CTCTCTCTCGCTCTGTGGTATGGTGATAGATAAGACCATGAATGGGATCTCCTTCTTCCT
TTCCCATGAGGAGATGGACAAGAAGATTTCCACTAAATTGTACTTAGAGTCGCCACGACG
TCGAGGAGTAGTTGCAGGTGGTAGCAAGAAGATGTGCCTAATACCTCCAGTCAGGGGCAG
CATAAAGCGCAAGATCTTCGCCAGTCTCTATAAAAAGCTGAAGTATGTCATCCAAAACAC
ATCCTTCGCCACCTTCTGATCATCAACTGCAGAAGTGTGGCCATGCAATATTAATTAGTT
ACCTACCCT
>comp716_c0_seq1 len=224 path=[1:0-24 26:25-223]
CTCTCTCTCTCTCTCTCTGGGTCCAGGACCAAAAAGGAAGGATGGGGATGATGGATTCTG
ATTTTGAACAGGAACTCAAAAGAATCCTTGAAGTTGATGACAAACATAAATTTGTCTTGT
TCATCAGAAGCCAAATGAAAAGTTCTAGACAATATATGCCCACTATTTTAAAGCACATAT
GTTTACTGAACTCGGTAGATTGTGCAACTGCATTGTTGGAAGGG
>comp717_c0_seq1 len=447 path=[1:0-446]
GTTCGACAATTTCTTTCGGAGCCAGCTCAAACAGCCGGTGAGACAGAGAGATGGAACAAG
AGAAAGATGATAGTCTGGAATACTTTTTGAAATGGGCTGCAGAACTCGGGATATCTGACT
CCACCAACACACTCCAATATGAAAACCCTCATTCCTGTTTGGGTCACTCTCTATCAGTTT
CCTACTTTCTCGACGCTGGCGGTCGAGGTTTGGCTGCCGTCCGTGATGTCCGGAAAGGAG
AACTGATTCTCAGAGTGCCAAAATCGGCCTTGATGACAAGGGAGAGTCTATTAAAAGATC
TTAAACTTAAAGTTGCTGCCAAAAGCCACCCCTCCCTGTCCCCTACTCAGACATTGATTG
TCTTTTTGTTAGCTGAAATGGGCAAGGGAAAGAGTTCTTGGTGGCACCCTTACTTAATGC
AGTTGCCACACAGTTACGACATTCTAG
>comp718_c0_seq1 len=256 path=[1:0-170 172:171-255]
GGAGAGGGGTGAATTGGCGGCTTGGCACGTTCAGAGGGAGAACATGGATAAGAAGGATAC
AGAATATGGGAAAAGATAAGGAAAATAGGGTTTTTGTTGCAATTCTGGAAAACCGTCAGA
CCATGGTTACATAAATAAATTATTCCACTCAAATAACAGATCGTCTACAGCCAGGTGGCT
TGCCCCGTTCACTTAGATTCCTGCTTTTCCTCTTGTAATTAGCAGTAGCAGCTCACTGGT
TCGAGTCCTTCTCCCC
>comp720_c0_seq1 len=240 path=[1:0-68 70:69-239]
TCATTATTTAATGCTGACCCATTTCATTTTTCCACGTGAACTGGGTGCGTATCCTATTTG
GTTGTGTAGTTGGGGAGCCATATCCACATGTACCGACACAGCTTCACTTACTAGCACCAG
GACCAGCTCAAGCAAATGGACAAGTACCAGGACCAGTAGTTTGATTAGATTGACAGAGCT
TTCATCATCAGGAGTTTACCTTTATTTTAGTTATTCTAGTTTCTTTGATGTAAGCCTACA
>comp720_c0_seq2 len=234 path=[218:0-62 70:63-233]
AGAAATTCTTGGATCATCATCTTTGAGGCTTGTACAAGGCATGAAGCTTAATCAGGACCA
CATTTGGGGAGCCATATCCACATGTACCGACACAGCTTCACTTACTAGCACCAGGACCAG
CTCAAGCAAATGGACAAGTACCAGGACCAGTAGTTTGATTAGATTGACAGAGCTTTCATC
ATCAGGAGTTTACCTTTATTTTAGTTATTCTAGTTTCTTTGATGTAAGCCTACA
>comp721_c0_seq1 len=277 path=[1:0-276]
CCGAACTCAGATTTGGACTATAATCTAAGAAGCAAAACAGATTATAACAAATTAAAGAGA
GAATCCGTCCATTTTTCTTCTTCTTTTATGTCAGCAAAATCGCAATTGACAACCGCCCTC
CATTACTTTCGACGACAACACAGAGGAGAGGGAGAGAGAAGCCAGATCGAGCCGATTTAG
CCAAAATTGATCATCGGCAGTAACGGTCAGAACCAGACCAGATCGTGAACTAATTCGACA
AAAAATTGACGACATCCTAACTTCCTTTCGATTTGGC
>comp723_c0_seq1 len=336 path=[1:0-335]
GAAAAGTTTGAGAAGCAAAATGGCCACCTTGGAGAATGAAAACCATAATCTTAAGAAGGC
ACATTCATCTAGAAGTATTCGTGAAAAAGAAGATATGGAGCTATCCTTGGCAAAATTGGA
GAAGAACCTGAAGGGAGCATGGCGAGAAAGGGACAGAGCATTCCGACAATTGGCTCGTTT
TAAGCGGCTTTTATTAGGGAAGGCACCCGAAGAATCAGAAGAAATGGACGAGGACAGCAA
AATCATTGAAGATCTTCGACAAGATAATGAATATCAAAGAACTCAATTATTACATTTGGA
GAAAGCTTTGAGGCAGGCAATTGCAAGTCAGGACGA
>comp724_c0_seq1 len=452 path=[1:0-274 278:275-451]
GGGGTGTTCGGCGTTTCACCCAAAATTCCTTTCTTTTCTCCTCTGCCTGGGTTCTTCGCC
GATACCCCTTCCTCTTCATCTGGCCATCTTCGCCGCACCTCCTTCTACCCCCATATCTTC
TCCTACTTCTCTCCATATATAAATCATATAACCCACCATCACCTCCTGACCCCAAAAATC
CAGATCGGTTCAGACAATTACCATTAAACATTTGCCCCCCTAACAAAAATGAGTCACCAT
ACGAACAGGAAATTTCCTCTCACCGTTAAAATTCTTCTCTCTCTCGATCGAGTTCAGCCC
GACCGCAAACAAACAAGCTGAAATCTATTGTCATTGCAATTGCAGGCCGAAACTAATTTC
TTAGTTTCTACTTCTCCGTCGCATCTGACCTGACCAACGAGATTCAGTCGCCATCGTTTT
TTGCTGCCGTCGCAGCTCTCCCTGTGCCGAAC
>comp725_c0_seq1 len=607 path=[1:0-483 485:484-485 487:486-606]
GGGGGCTGTTTTTGTGCGAAAATATGTTTCTCATTCTGTCATGCTTGCTGTTGCGGTCCA
GTCTTCATGTGCTACAACTCTTCGGTTTACTACTTTTCTAAACTCGATTTTGGGGTATAT
GAAAAGGGCGACAGTCAAGTTGAAGGAGCTTTCTGCCTTTCTATTATCGAAGTCCATAAC
TGATGTTTTCTCTTCACATGGCATTCATTTCTCTCGGGGTCCTACTCACTTAAATAGCTC
GGGTATCTGCAAAATATTTGGGGCCAGGCAATTTTCACCTTCGTTTGCTGTGGATTTCTC
AGCACTGCCTCTCTGTTTTATGTATATGCATTCAAGTATGCTTCTTAGATTAGAGCGCCA
GCTATTTCTTCACATGACATTCTTGATGGGTTTGGACACTGATTCCAAAACAATGATTGA
AAGTGATGACATTTCTTCTGAAAGTGAGCCCTCCGACAGGCAACTTGTGGCTTGGGGAGA
TGAAAGTCCTTGTAAAAGGAGTATGCTTAATGGAAATTTACAATATAGGAATGGTTTGAA
TTCTGGCAGTATTAGGCGGAAGAGAAGTTCACGAAGATCAAGGAATGTTGGAAATCTCTC
GTGCCTC
>comp726_c0_seq1 len=456 path=[1:0-455]
TCCAAGTTCTTAAGGGGTTTGTGATTGGTGATCCCAAAAGCAGAAGCTTGTGTACCCTTG
ACCACTTGGCAAATTTAAAGAAGCTGAGGAAGTTGAGCATCAGTACAGGTTGGGAGGATT
TCCCTACAGACAAAGAGGTAGGTGCTCTCCAAAAGTTAAAAGCCCTTCGCAAGTTAACCA
TAGCATGGGGAGGGGGCACAATGAAATCACACAGAAGAGCTGCAACGAGACCAAGTATGG
ATAGAAGTAAAACTCTATCAAAAAACAAATCTCTACGGAAAACATTTACTATCAAGCGAG
ACGAAGATCCAGATCCAGCACCAGCACTTCCTACTGAACTCGTGAAGCTGGACCTTCAGT
GTTTTCCTCTGAAGATAGGACCCACTTGGCTGAAGCCTGAGAAGTTGACGAGCCTTAAGA
AACTCTACATTAGAGGAGGGAATCTTTGTAGTTTGA
>comp730_c0_seq1 len=304 path=[1:0-229 231:230-303]
CTCGACTCTTTCTTCCTTATATGGCGTTCAATTTCTCTCTGTAAACTCTTGTCGGGATAT
CTTTTTTCAGCTCAACAACTAAGAAAATGTGGAGAGCAACAAGGTGGTTGAAGGGCTTGT
TTGGTTTAAACAGAGACAGGGAGCACAAAGAAAATTCAAGCCCCAGCAACCGGAAAGACA
AGAAAAGGTATAGTTTTTGCCGTTCCGGTGAATTGTGCCATAATCCGGCGACTATACCAC
CCAACATATCGGCGTCGGAGGCTGCTTGGTTAAGATCTTACTATACAGAGACGGAAAAGG
AGCA
>comp732_c0_seq1 len=392 path=[1:0-88 393:89-93 95:94-391]
TGTATATATAATATTTTTTTCTGCAAATCTTGTGTATAAGCAGGTTCAGTATGAAAATGG
GAGTTTTAGGGTTTTGGTGAAGAAAAGGGCAAACAAGGAAGCGAGAGGGTCACGTTCTAC
GACGATAGCTTCTTGGGGCCTGCTCTGTTGCTGCAACAAGTTCCCAGACTTGTCTTCTCA
GAGGGTACAATTACCAAAATATCCTCTCTTTTGAAGATCCAGACTGTGTGAACAAGAAAT
TGTCTGAAAAAAACTATTTCCACTTGAAATTGTCTGCCTTCTTCCGATGCTTGTATGTTG
TGAAGCTCCGATGATGTCATTTGACTTTTGGTTGATTGTATCCCCAGTTTCTTCTATTTT
TTGTTTTCTCCACCGTTAAAAATGGGCTCTTT
>comp734_c0_seq1 len=498 path=[1:0-497]
TCCATAGTCAAGTTCTGTCTGTTACTTATGTTAGAGGAGGGGAAGCATTAAATGTAATTC
CATCATATGTTGAATTTGGGGGCACTTTGAGAAGTCTTACCACTGAAGGCTTGCGAAATC
TTAAGAAGAGGTTGAAAGAGGTTATTGAAGGCCAGGCGGCTGTACATAGATGTAATGCAT
ATGTTAACATGAAAGAAGATGAATACCCATCATATCCAGCTGTTGTGAACGATGAAAAGT
TGCACCATTTTGTGGAGAGGGTCGGTGGTCTTCTTGTTGGTCCAGAGAATGTTGAGATGG
GGAAAGTGTTGATGGCGGGCGAGGATTTTGCATTCTATCAAGAAGTGATTCCCGGTGTTA
TGTTTAGTGTTGGAATTGGAAACGAGAAAGTGGGTTCGGTTTATTCTCCACATTCTCCTT
TCTTCTTCCTTGATGAGGATGCCCTTCCTATTGGGGCAGCATTATATGCTTCTCTGGCTG
AGATATATCTGAATGAAC
>comp735_c0_seq1 len=453 path=[1:0-452]
TCGTTATCGGGAACCCTGAACCTCTCGTTCAACCATTTCTCCGGGAAAATTCCGAAACAA
CTCGGGAATTTACCAGTGACAGTGAGTTTTGATCTCCGAAACAACAATCTCACCGGCGAA
ATTCCTCAAACCGGAGCGTTTTCGAACCAGGGTCCGACGGCATTTCTCAACAATCCTTTA
TTATGCGGATTCCCTTTGCAGAAATCATGCCGCAAGTCAGACGATGCTTCGCCGGATAAT
CAGAGTAAGTCACCTGAATCTGACCACAATTCAGGAAAAGGCCTAAAACCAGGAGTGATC
ATTCTAATATCAGTAGCTGATGCGGTTGTAGTATCATTCATTGGCCTCGTAATCGTATAC
ATATATTGGAAAAAGAAAGATTCAAATGGCTGTAGTTGCACAGGAAAAACGAAGCTTGGT
GGGAGCAATCAAAGGACTCCATTGTGTTCGTGC
>comp736_c0_seq1 len=234 path=[567:0-233]
CTTCATGTCGAAGCGTCTAGCGATACGACAAGAGCAAAGTTTCCAACAGGGAAATTCTTC
TACAGTAAAGATATCAGCGTTGGGCGGGTGCTGGATATGGCGGCTAAAGCGCTGATGGTT
GAGAATGTCAACAATCGGAGCGAAAAGGAAGAGGACAAGCTGCGGGTCTTTCACGTAGAA
GGGGGACGGCTTCTGAAGTTTAGCGAGAAGATCGGAGACGCAACTCAAAATGGC
>comp736_c1_seq1 len=589 path=[1:0-588]
CTAACGGGGATGTGGAGAATATTGGCAGGCACTGCGAACTAGAATATTGCGGGCAGCTGG
ATTTCCTGCCATTCCCCTGCGCCAGTTGTAATAAACACTTCTGCCTTGATCACCGAACCG
AGTATGCGCATAAGTGCGCTCATGCAGGTACGGCTGCAAAGAGGGCTGCCGATGCGAAGA
GGAAGCAGGAGGAAGAGGAGCGCAACAAAACACCAACTAGCACGTCGTGGCAAGGGAAGC
CGAACGTTCTATATCAAGAGAGCCAGTGTTCAAAGCCATCTTGCAAGACTCGCATCGACA
CAACCCGCGAACAGGGCTCAACCTGCGACCGGTGTCTTCGCCGATATTGCCTTCCGCACC
GCCACGAAGAGAAACACGACTGTAAGACCCTCACACCCGTGGGTATACGTCCGCCTACTG
TACAACAACGAACACAATCAGCGCTTTCGAAGCTGAAGTTATGGGCGGAGAACAAGCGCA
AGGAGGACGAGAAGAGGCGAGCCGGACCCAAGAAGTCTGGGTTTCTCGGCCTTGGCAAGA
GCTCGAATTCGAGTGCTGCAGTGTCGGCTCAGGTCGAGTTGAATGCGCT
>comp737_c0_seq1 len=482 path=[1:0-481]
CTGCCACGAACGGGGAAGGCTGATACTAGTTCTGATGTATTTGCATTTGGTGCTTTGTTG
CTTGAGGTTGTATGTGGACGCAGACCCATTGAACCCAAGGCGCAGCCTGAAGAGTTGGTT
CTGGTAGAGTGGGTGTGGGGTAAGTGGATACAAGGGAAAATCCTTGATGTGGTGGACCGG
AGGTTAATGAACCGGTATGATGAGAGTGAGGTGGTGTTGGTGTTGAAGTTGGGGTTAATG
TGCTCCAACAACTTGCAGGCTGCACGGCCTAGTATGAGGCAGGTTGTGAGGTATTTAGAA
GGAGAGGCTGGAATGCCAGAAGTTTTGAAAGCACCTTGTATGTATGATGGAGGAAAGAAT
GTACACGAGCTTGAAGATTTGATGTACTCGTACGCGTCTTCTTCGTTTGAGAATGGTTTT
GCATCTATTTCAACCTCCCCTATATCCCTTATTTCTGGCAGAGGGGACACTGGTTAGTCA
TG
>comp738_c0_seq1 len=419 path=[1:0-77 79:78-85 87:86-418]
ATCTCTATTATATACATACTTCATACTTATTCAAAAAGAATTATCAAAAATCAGCAACAT
GCAGTTCACCAACTTCATTATCGCCTTTTTGCCAGCTCTCACTGCTGCTCAGGTAGTTAG
CTCTGATGTGTCATGCGGCGGCAGTACTAGCAGTTGTGCACCAAGCACTGATGGTCTTCG
ACGCTGCCTTGTACTAGATGGTGCTGCAATCTGCGTTGTTGACTGCAGAGCCCAGACTGC
TTGCCATGATGGCTGCGTGAAACAAGGCTTCGTTGAAGGGTTCTGTTCTACTGGTGATAA
CCCTTGCATCTGCACAAACAACGCTAGTGTCTAGTTGAGGGGATATGGGACAAATTACTA
GAGATAGAGCTATATCTATTACGTGGAATGGATGGCATACAATAGTTAGCTTGATAACC
>comp739_c0_seq1 len=238 path=[1:0-237]
GTTTTGATTGCGAGAATGAAATGGAGGAAGATGTGGGAATTTGAAGATTTTGATTAATTT
GAAGGGAGATGGAGAAATTTTCATCGAATGGAGAATTGGGGTTTGGCTGTAGCCAAAATT
CTAATCGGAATTGGGGTTCGACCACAGCTGGGCCGAACCATTCGAGAGGGATTCTTCAAG
GGATTCGTTTCTTTGATTTCTGTCGGCGTCGGAGGTTTTGTTATTTTCAGGTAACAGG
>comp740_c0_seq1 len=507 path=[1:0-506]
CTAGAACTCCTAGTCGGACAAATTAATGTTAAAATTCAGGCAGGGAAGGATAAATATCAA
TTTGTTCGTCTTTTGTCGCAAGTGGCTTTTCTGGAAGACATGGTTAATAGCTGGGCGTAC
ACACTGCAGAGTTTTGAGGCGGATGTTCAAGTAATGGTGCCGAACCCTAAGCTAGCTACT
GAGGAAACTTCAGATATTCATGGCACAGGTGTTGATCACCTAGTTAGAAGTGGGAAGTGC
AAACCAAATGCTTCTAGCAGAACCTCCCGGGAAACAGGAATGCTTGAAGAATGTTCTGGT
GGAATTGCAGCTGAAATTGTGGATTCTGTTGAGTTGAGAAATGGAAAAGGTGATTTTGGT
CATCCTATTTCTGAGGAAAGAGTTGCAATGCCAGAAGGATGTCTTGCACAGGCAGTGGTT
GTGGGTCATTCTATCCGGGATATACATCAGAATGCTCCTGTTGCAGATGATGGAGTGGAT
GGTAAAATTTTGAATGTGCAGAATGGG
>comp742_c0_seq1 len=282 path=[1:0-281]
TGCACGAGGAAACCAGCTGTGATGGCAACAGAACACTCAGAATGTGGAACTCAACAGCTG
CGGTTCGGTTTATTCTCACAGCTAAAAAAGACTGCGCCTCGTATGCATGATAATGTTGTC
CCATTTTCAAAACCCCTTCGACGTGGGATCAAAACCCTACCTTCTGATAAGTGTTCAATC
CATACTAATCAAGTTTCAGCAATTTTGGATGTCCAAGTTAAAAAGGGGACCAAAGCAATA
GAGCGAAGTGTGACGAAATTTCCTTCAAGCGAGAAGTTGGCA
>comp743_c0_seq1 len=233 path=[1:0-232]
TATTTATAAAAGGGTGAGAATTCGGTGTGGTTGAGCATAGTAACACGCTCGATTTTAAAC
AACACTACACGCTTTCAAAAAGCAGAAGGAACTATCGCAGAAATGTGAAGGATGGTCGGA
ATGCATTGACATGACCAAGGTCTGATGTTCATCCTATTTAATTACCTCCATCTCATACGC
AATTTTCAAGAAATAATGGAGATGCCTTCCTCTTCTTCCTCCTCCTCCTCCTC
>comp747_c0_seq1 len=211 path=[1:0-210]
AAGAGGGATATTGGACAGAGAGTAGTGGTCTCAAAATCTCCCTCTGAATTGGAAGTTGTT
CTTGGAGTTATTAAGAGCTATTCCAAGGCTCGGCTAGGGAAAGAGGGTTTATCAGCAGCA
ACAAAGCAGCTACATTTTCTTGAGGACATGCGAAAGGAGTATGCCCATGCGAGGTCCTTG
GCACGTGCTCAATTAGAATTTTTGCTTGCCC
>comp749_c0_seq1 len=323 path=[1:0-322]
GACTTCCAGTTATTGTTTCTCCTCATGGAATGTGTGGCAGGGTTACTGGATTTTGCCCAA
GTGATCTTGTTAAGCAAGCTTATTTCAGTTCTGGCAAGTTTAGGACTTCAAATGGATTCG
TAGGTCTACCATACCATGTTTCTCAAGGTTCTGGTTGCCAGTTGAGGGGGCAAAATTGCT
ACGTTGAAGTAACCCTTGGCTTGCCTCGCGCTGAAAGTGACAAGGCATTGCAATCAAACT
CTCCTACTGCAGGAATAGGTTTTCAGAAGGGATCACCAGACTATAGTTCAGTTTGTGAAA
GGACATTTATTTATCCAATGGAG
>comp750_c0_seq1 len=224 path=[1:0-146 157:147-223]
CGTCGACGTTTTGCTCGGCAGTTAGTTTTTGGAGATGAAACATCAAACCAAGGCTGGCTG
CACTTGAAGTGAAGAAGAGGTAAGAAGGCACCCCGAATTCATTTGCTACATCTATCATAC
ACGTACTGAACATATCTACAACGAACCCGGCCAATCGGGGGGAGTCCGACCGAGTTAGTT
CGGCGACAGCTTTTTTGACATGAGGTTTTTGCTTTTCCGCGAAC
>comp751_c0_seq1 len=384 path=[1:0-383]
GAGCCGGAATCTTGGACAACTTCATTATTCAAAGGTGAGCGGTATAACCATTTTACAGTA
AATGTCGCAGAGTCATACACTAAGGTCATAGAGGAAGCACGAGAGGTACCTATAATTCAG
AAGATTGAAGCATTGAAAAACATGATGACCGAGTTGATGAGTAACTGCCGAATGGGTTCG
AGCAAGTGGTGTACAAAGCTCACTCCATCGAAGGAGGTGAAGCTACAAGAAGAGAGTAAA
AAGGCACGAGGTCTTAAAGTATTGTTTTCATCTGATACTTTGTTTGAAGTTCATGATGAT
TCTATTAATGTCGTGAACCTTGTTGATTGGGACTGTAGTTGCATGGGTTGGAAAGCAACT
GGGTTACCTTGCCGCCATGCTATT
>comp751_c1_seq1 len=382 path=[362:0-381]
GTTTGAATGTGTACGATTATTGTTCAAAGTACTTCACTGTCACAAGTTACCGTTCGATGT
ATGCTGAATCAATAAAAGCTGTTCCGAGCATTGGCAAGGCAGTGGATAAAGATAAAGAAA
ATGATGGTACAAATACTGTGATTGTACTTCCTCCGAGCATCTTGCGACCGCTAAGTCAGC
AAAAGAGGAAACGAAGCGAAAATGGAATGAACAGAAGGGTGGTCTCTTGTACAGTATGCA
AAGAAGCTGGGCATAATAAGGCTACATGTAAGGCGACTTTGTAAGGCTTCTATGTTTTTA
AATCTTGTATGTGCTATAATACTGTACACCTTTTACATTTTTACTTAGATACTAGTGTGT
TATTCACCGCAGCAACTTGGGG
>comp753_c0_seq1 len=1269 path=[1:0-369 371:370-387 389:388-1268]
GATAGTCGTTGGCATCAGAACCTGGACAGGGTACTCGACAATGGTGAACGACGACGATAG
TTGTTCATTAACAAAATGCCGTGAGCGCCGCCGACGTAGAATCGAGATGCGACGAGCGTC
TATCACAGGTTCATCTCCTCCGGCGAACGAGATGGAGAGCTCCGACGGCGGTGAGGAGGT
TAAGAGAGTTCGGAGAACGGAGGTAACTGATGCTTCTTCGTCTTCCGGCAATGATGCTGA
TGCGTCTTCTGCCACCGCTTTGATTGAAACTCCCGCGACGGATTGGACGCCGGTGGCCGG
CTTCATCTCAGTCGCAGGAAGGTCAAGAGAAATGCAAGACGCCGTTTGCGTGCAGACGGG
ATTTTGCCAGCCAGAGATTTTTCGGCGCCGACCTCTGCATTTCTACGCTGTCTACGACGG
CCATGGAGGATCTCACGTGGCCACGCTATGCAGCAAGAAGGTGCACATGCACTTAAAGGA
AGAGTTGATGCGCATGGAGAGCATGAGACAGAGTGTAGGTGCTAGAAACACTGATGCCAT
GCAAGAAACACAACAACAAATACAAGGGGCTGAGGAGGAGGAGAAAGAGGTGTGGAGACG
GGCACTAAAGAGGAGTTTTAAGAGAACGGACGAGATGGCACTGAGTATGTGCCTCTGTGG
GAGGGTGGGGTACCAATGTGAGTTGCACTCCAAGGAGGAGGTGATGCTTATTGGGTCCAC
TGCCGTGGTGGCTGTGTTAACACCAGATCACATCATTGTTGCCAACTGTGGCGACTCACG
CGCTGTGCTCTGCCGTTCAGGGATCTCCATACCTCTTAGCGTTGATCACAAGCCTGATAG
ATCGGATGAACGTGCAAGAATTGAAGCTTGTAATGGCCGAGTCATCTTTCGCAATGGAGC
TCGAGTTGAAGGAATTCTTGCTGTGTCTCGAGCAATAGGAGACAGGTATCTGAAACCATC
TGTAACATCAGAACCAGAGATCACCTTTACAAAAAGAGACCCAGGAGACGAGTGTTTAAT
TCTCGCTAGTGATGGCTTGTGGGATGTTGTCAAAAATGAGACAGCATGCAACGTAGCTTT
GCAGTGTCTTCGAGAAAGAAGTCCTGTTGCTGCTACATATCGTAACACTGAGACTCGGAT
AGAAGATGCAACGGCTGGAGCATTATTCACGTCTCAAAGTGAACTAGCAGCTGCTATCCT
AACTCGCCTGGCTTTGGGACGGATGAGCGGAGATAATATCAGTGTCATAGTTGTTGATCT
AAGAGGTAC
>comp755_c0_seq1 len=338 path=[1:0-337]
AGGTGGATATGGCCCTGTTTACAAAGGCTACCTCGATCATACCCCAGTTGCTATCAAAGT
TTTAAGACCCGATGCCGCGCAAGGGAGGAAGCAATTCCAACAGGAGGTTGAGGTCCTCAG
CTGCATTAGGCATCCAAATATGGTCCTCCTCCTAGGTGCTTGTCCAGATTATGGATGTTT
GGTATACGAATACATGAACTATGGCAGCTTAGAAGATCGACTTTTTCGCAGAGGTAACAG
CCCACCAATTCCATGGAGACAGCGGTTCAAAATTGCAGCAGAGATTGCAACTGCACTTCA
GTTCCTTCACCAGGCAAAGCCAGAACCTCTTGTTCACC
>comp756_c0_seq1 len=708 path=[1:0-707]
CTCAGACTAGAATTTTCAGAGTCCTTCCTTTCAATTCGTCGCTTTAAGAGACTGTAGTAC
GTTGATCGGAGCTTAACTATTGTATAGAAACTACCTATTAAGCTAAATCGCTGAATCGGA
GGTAATTCAAGAGAACGAGTCATGTTGGATCTCAACCTCAATGTCGGTTCGATGGGTTCG
TTCGATTCAACTCAGAACGAAGGCTCGTTAACGTTTATGGAGAAGCTGCAGGAAGGTTCT
GGAATCCAAATGGACGAGTCGGGAACTTCCAACTCGTCAATCGTCAATGCCGAAGCGGAC
GATGACTCATGCTCTACCCGTGCCGGTGAGTTCTTCGGCTTCAATTTCGACATAATGAAG
GTCGGGGGTGTTGCTCCGAATCATATTGTCACCAAGCAACTCTTCCCGATGAGCGGGGGT
GGTGGAGCTGACGGGGATTCTGGGATTCGTCAAGGGCAATTTCCAGCTTCTTTGAACAAT
TCGATTGATCTCTCGTTTGTTCACGGTGGTACTGCTGGCGGACAAGACGTGGTGATGATA
CAACAGCAGTTTCAGCCGCCGCCACAGCAGGTGAAGAAGAGTAGGAGGGGACCGAGGTCT
CGGAGCTCGCAGTACAGAGGAGTCACGTTTTACCGGAGGACTGGAAGATGGGAATCGCAT
ATCTGGGATTGTGGGAAACAAGTTTATTTGGGTGGATTTGACACTGCT
>comp758_c0_seq1 len=312 path=[1:0-311]
CTCAAGGGTCTATGCAAGATTGAAGTAGTTCCCTATGCGTTGACACTTGGATATTCATAC
TGGGGTGCAGACCATGTGTTGAAGCAGATTCTGCCTCCTGGAGTTGAGGTACCTTCATCG
TTTGAAACAATAGGTCACATTGCTCATCTGAATTTAACTGATGATTTACTTCCCTACAAG
GATGTTATTGCAAAGGTTATCTATGATAAAAATTATCCAAGAATCAAAACGGTTGCAAAT
AAAGTGGGGACCATTACCAACGAGTTCCGCGTGCCAAACTTTGAAGTTCTAGCAGGAATA
AATGATATGGTT
>comp759_c0_seq1 len=707 path=[1:0-706]
AGCGATTGTTGAGGTTCTTGATCTATTCGTGTTCGTCCTCCTCAGCTTTCAATCATGTTT
CATCCAGTCGTTCAACTTTCCTCGCCAGTTTGCCAATTATACCAAGCAAGATAAGTCGGG
ATTCTTCTGAGCATTTCTGGAAAAGATTGGGATGTCCTCAAGGACAGAAAACATAAAGCT
CGGACCTCGCGGGACTTTGAATTGTACCACCAGACTGGTTCAACAACCAGCGACCCTCAC
TCAATTAGAACCTTCATTCGATCGCCTAACCGAGAACCAATATCAAAATCACCTCAATTC
GATCAAACCAAGACTTCATCTATTCAGCAAGAAAGTTGGCCTTCGTGATTGAATTCTTGA
GAAGACCAAGAAGGGGCACTTCATGAACCCAGTCTAGTAAATTATTTAGCAATAAGGTCA
ACTGTCACTGCCGTGATACTTCCACCGATGTCTAGCGCTCGACCAGATGATCGAACATCA
TACCTCGGCCCAGATATTCATGAAGTCAAGCACTTTATCAATATGAATGCTCAATCCAGG
AGACTAATTTGACGGCCAAATTCTCTTTTTTGGCCTGGGGGTATCGTATAAGCTTCACCA
CCACTCGTGAGATACTCTCTTCCAGCTGTAATGGTAATTTTTCAGAATACAAGTGCAGGC
CAGGCAGTGGATAACAGAGTTACCTCCTGTTCGATCATCCAAACCGG
>comp761_c0_seq1 len=313 path=[1:0-312]
CAATAATACAGCTCCATTTTGAGAAGACTCTGGAGAAGAAAAGAGCAGTGGACCTCCAAA
AGAAAGAACTCTGGAAACTCTTTCAGCTCTTCTTCATCTTCCTGGGTCTCATCTTCTTTG
CCCAAATAAGTTCACCCAGGCTACAGTGTAGACACTGCTGGATCCCCATAACCCTCCTCT
CTCTAGCCCATCTCATCTTCTATGTTTCTGTAGCCCAAACCCTCCGATGCATCAATGGGT
TCAAGTACCAGAGGCGGTGCCACAAGCTGACTCTTGGGTTGGCCACGGAGAGGCTGAGGC
AGTTGAAGATGAG
>comp762_c0_seq1 len=475 path=[1:0-474]
CTTCATTTTGATTAGTTTGTAAGAGCGAAGAGAGAGAGATGGGCGACTTTAGTTATGCAC
GGGGGCTTTTCGTGTTTCTAACTGCTTCCATGTTGGCTTTTACTATGGCCAATAGGCCCT
TCGGAGAATGGCCCAATCCATGGCACTCCAGCTGTAACTACACCAATTGGCCTTGCAAGA
ATGGATCCCTTCACCCCATACAAGGTCCCAATAAGATCATTGTTGGCGGGTCGGAACACT
GGCGTTTTAATTTTAGCTACACTAATTGGGCTCTCAAAAATGGGCCTTTCTACCTAAATG
ATACGTTGGTGTTCAAGTATGATCCACCAAATAATATCACATTTCAACACAGTGTTTACT
TGCTTCCTAACCTTTGGAGCTTCTTAACGTGTGACCTAAGAAGAGCTAAGCTAGTGGCAA
ATGTGACACAAGGAGGTGGTGAAGGATTTGAGTTTGTGTTGAAGAAATGGAAGCC
>comp763_c0_seq1 len=322 path=[1:0-321]
CCACTCGAATGCTCTTGTTGAGGTGTTGCCTCCCGAAGCTGATTCCAGTATCTCGCTCTT
AAGCCAGTCTGAGAAGCCAGATGTCACCTATAATGATATTGGAGGATGTGACATCCAGAA
ACAAGAGATTCGTGAAGCTGTTGAATTACCACTGACACATCATGACCTATACAAGCAAAT
TGGTATAGATCCTCCACGGGGTGTGTTGCTTTTTGGTCCACCTGGCACAGGTAAAACCAT
GCTTGCCAAGGCTGTTGCTAATCAAACAACAGCAGCATTCATAAGGATGGTTGGCTCAGA
GTTTGTTCAGAAGTATTTGGGT
>comp763_c1_seq1 len=263 path=[300:0-262]
CTCATTCTTCGCTACACAGTGTCTCCCCCGTCAACGGCGATGATCTCTACCGCTGCCTCA
AATTTCTGGAACGACAACTCGAATTCATCGACATTCAAGAAGAATACGTCAAGGACGAAC
TCAAGAATCTTAAGCGCGAGCTTCTCCGTGCACAAGAGGAGGTTAAGCGGATCCAATCCG
TTCCTCTTGTGATTGGGCAGTTCATGGAGATGGTCGACCAGAACAGCGGCATTGTCGCGT
CCACGAAAGGTTCCAATTACTAC
>comp766_c0_seq1 len=1033 path=[1:0-370 372:371-392 394:393-1032]
GAAGGAATCATTCCTAATGTTCTTGCAGGGATTGGTTATGCACTATCTTCTTCTGAAAAT
GTTTATTTTGTCAGAATTTTGGCTTCTCTAATGGGAATTTGGGGTAAGCAGGATGGGCCA
TGTGAACTTGTTTCTCATGGGCTTATGGTTCTGCATTTGATAGAATGGACCATGTCTGAT
TTCATCAAATCACGATCTTTAGAGAAAATTAATGCCATCATTAAAGAAATTTTATATTCT
CTGAAAGGGAATTACAGTCCATTTGCTGTGGTCATGGCTGCAGCTGGAGTGCTGAGGGCT
TCTAGTAAATCTGTATCAAGTGGTCTGAGACCGGAAAATCTATCCAGACTAAGAATGTAT
GCTGAGGAACGGATTGAAGCTGTTGCAAGAGACGTGATTGATAAATCAGAAGGCTTTACT
AACTTAACTAATAATCCAGCAAACAGTCTTCTCTTACAGTGTATTTCATTAGCTTTAGCT
CGAAGTGGCTTTGTTTCTTTCCGCCCCCCTCTGCTTATATGCCTCGTGTCTTCCTTGTTG
TCCGAAATCTTTCCCCTACAACGTTTCTATAAAAGGCTTCTTCAACTTCCACATGGCTAC
TCTGCTAAACCAGGGCATGGTGAGGTCAAAGAACATCTAGAAAGTGTTATTTTCAAGGAA
GCAGGCGCTATAACTGGTGTTTTGTGCAATCAATATGCCTCAGCAGATGAAGATAGCATG
GGTATGGTGGAGAATCTTATATGGGGCTACTGTCAGGATATCTACTCAGGGCACCGCCAG
GTGGCTTTAATGCTTCGGGGCGAGGAAGATGAATTACTTGGAGATTTGGAGAAAGTTGCC
GAATCAGCTTTTCTTATGATTGTTCTTTTTTCACTGGCTGTCACAAAGCAGAAGTTAAAT
TCAAAATTCACCCGGAATGCTCAGATGGATGTATCAGTACGGATATTAGTTTCGTTTTCT
TGTGTGGAGTATTTTCGGCGTATTCGTTTGCCTGAATATATGGATACTATTCGAGGGGTT
GCTGCAAGTGTTC
>comp767_c0_seq1 len=384 path=[1:0-289 403:290-292 312:293-383]
GAAGATGAACTTGCATTGCTTGGGAGAGAATCAACCGGTGTGTCTCCAAGACCAGAGGTG
GGTCATTCAGGGAATATATTAACTAAATGGGTTTTTGTATTTCTTCTTTTTCAGTCAGGT
TTAATGGGTCTTACAGGAGTGTTCATTGCAAGTGATGAAAAGTTCCCTAACTAGATCCTT
CTGCCGATCAATGGACTTCTGTCGATCTGGTTACCATGGATGGGAAAGCATTACCACAGA
AAGAGAAGAGTTGAAAAGGTCTGTGGATATTGTTCCAGAAAAGATCTGATTAAGGGTATG
TGGTGGAACAGCTTCATCCCTCAGATGTTCAGCGACGAAAATCCCATTTGCTTTCACCTA
GGAAAATTTCGTTTTTTTAAGCCC
>comp767_c0_seq2 len=402 path=[1:0-289 291:290-310 312:311-401]
GAAGATGAACTTGCATTGCTTGGGAGAGAATCAACCGGTGTGTCTCCAAGACCAGAGGTG
GGTCATTCAGGGAATATATTAACTAAATGGGTTTTTGTATTTCTTCTTTTTCAGTCAGGT
TTAATGGGTCTTACAGGAGTGTTCATTGCAAGTGATGAAAAGTTCCCTAACTAGATCCTT
CTGCCGATCAATGGACTTCTGTCGATCTGGTTACCATGGATGGGAAAGCATTACCACAGA
AAGAGAAGAGTTGAAAAGGTCTGTGGATATTGTTCCAGAAAAGATCTGATCAAGGGTACT
ATCTCGGAGCTGGGTATGTGGTGGAACAGCTTCATCCCTCAGATGTTCAGCGACGAAAAT
CCCATTTGCTTTCACCTAGGAAAATTTCGTTTTTTTAAGCCC
>comp768_c0_seq1 len=311 path=[1:0-227 229:228-310]
GATTTCTTCTACTTGATTGATTATGACCAAGAAAACAGAATTAGGAACGTTTTTTGGGCG
GATGCGAGAAGTAGGGTTGCGTATGAGTCATTTGGCGATGTTGTTAGCTTTGACACCACA
TATTTGACTAACAAATACGACATGCCGTTTGCCCCATTTGTGGGGGTTAACCATCATGGG
CAATCAATTTTGCTTGGGTGCGCCCTTATTTGTAAGGAGGATGAGTTAAATTTTTGTTGG
TTGTTCGAGACATGGAAGGAGTGCATGGGTGGAGTGGCCCCTCCGTGTATTATAACTGAT
CAATGTGGGGC
>comp772_c0_seq1 len=217 path=[1:0-216]
CACAAGTTCATCTCAACAACAATACACGACATGTCGTACCCATCAGAGACAACATCTCCA
TCCTCATCCAACCAAACAAACACATCTTCAATACCACCTCAAGATCCATATCATCCGCCC
GACAGCCCGCCCCAGCACTTTGAAGATCCCGTCGGCCTCACCCTCCAAGTCGACTTCGCC
TGGTCCAAGTTCCGCAACGTCGTCTCTCAAAAATCAC
>comp773_c0_seq1 len=229 path=[1:0-228]
TTCAAATTCTTCAGTAATGTATTTGGATGGACCTCTTGTTAGAAATGATGAGGAAACCAA
CAATGGAATTCTTCAGAACTTCTGCACTTATGGGAAGTTAGAAGAGGCATCAAACTTGAT
AGATGTGATGGCGCGACGCAACCAAATTCCCCACTTCCCTTCTTGCATAAACTTGATCCG
GGGACTCATTAGAGTTGATCGGATAGACAAGGCTTCCAAAATTTTAAAT
>comp775_c0_seq1 len=446 path=[1:0-445]
CTTATCTTCAAACTCGACTTCCTCTACTTCCTATTCCAGATCTGTCCGTTTTCTCTCAGG
CGGTTCCATTTCCCGCTCACGTTCCAAGTCACTGCTCTGGTTGCAATCAACTTTCAAGCC
GCCCCTTCCATCTGCATTTGCGTTCAAGTATGGAAATGGAACCAGCTCATGTCAACGGCA
ATATCAACAGTATAGACCATTCATAACTATGCGTTGCAAATTTATTACAACCGCTAACAC
AACAGAGAATGCCGTCGTGGTTGTGGTGGAGGAGGAGGAGGCAGAGACCGAAGAAGAAAA
GTTCATTTGGGGGTTTATTTTACTCATTCTATTCACGAGTTGAAATTTGTTCGCGCAGGT
TAACTCCTAAAGGTTAACTCCTGAAGGTTTGGCTGGCAATCTTTTTTTTGTGCCAACCAA
AGGTATCGACACATGGAAATGGAAGG
>comp777_c0_seq1 len=449 path=[867:0-51 493:52-448]
CAGATATTGAACCTGAGAAAAGAATAACATCTCTAACCTCATGCTCAATCCCTCCAGCCT
CCGTCAAAGGAATTACTTCTTGAGAAGCTACCACCGGGATGCTTGGTGATGAAGACTCTA
CCACAAAATTTAGAGGCCGTGAAGAAGAGTCAATGATAGAAGGAGACAACAACTTATGGC
ATCGTGGAGCTCAATACCATAGGAGAAGAAAATTCCAAGGGGAGTTCTACTGCTGATTCA
AGTGGAGCTACCAATAATGAAGTCTCAATGTCATGCCCATCAACTGTTGGCTGAAATGCC
CCACTCACTTCTGGATTTTGAACCTCTGTTGCACTCTCTTTATCCTACATCTTATGCATT
TGTTGAGATTCTTCTACTTTTCCTTTGCCTTTGTTGTTTCTTCTCTGACATGAAACTTTA
TTTATTTGCCTAAAAGGGCCAGATTGCTA
>comp777_c0_seq2 len=889 path=[1:0-491 493:492-888]
GTTTCCTTTAGATAATCTAGCACTCCTTCACTTTCTACCACACTACACGAATACATGTCT
TCGTGATAGAGAAATGGAAGAGAATTGAGCTTATTCTGCCCAAATCATGTATGAAAATGA
GGAAGAGATCCCCTTTACTCAGCTTCAAATTAACCATAGAAGAGAAAAAAGCCTCAGCCA
AACTAAAATGAGACTATTTTACCCAGCAAACCCACCACCTTCTCGCCACTGAATTTTTTT
AACACTTCTATCTTACATCACTATGTTAAGTTCTTTTTCTTTTGATTTATGTAAAAAAAT
TCTGATTCAACAAAAAGTGCATATCAAAGTTCTCAAAAACCCAACAGAATCAGACCCTAA
AGTCTTGTAATCACCTCATTTTGATATGTTTAGATCCAAAGGGCAACATAACTCTCCTGA
TATCGGGAAAGTTGCTGGAACCAACACACAACAACAGATCTGGCCCAAAGCAACCAATTA
TTCTTATGACAATCCAGCCTCCGTCAAAGGAATTACTTCTTGAGAAGCTACCACCGGGAT
GCTTGGTGATGAAGACTCTACCACAAAATTTAGAGGCCGTGAAGAAGAGTCAATGATAGA
AGGAGACAACAACTTATGGCATCGTGGAGCTCAATACCATAGGAGAAGAAAATTCCAAGG
GGAGTTCTACTGCTGATTCAAGTGGAGCTACCAATAATGAAGTCTCAATGTCATGCCCAT
CAACTGTTGGCTGAAATGCCCCACTCACTTCTGGATTTTGAACCTCTGTTGCACTCTCTT
TATCCTACATCTTATGCATTTGTTGAGATTCTTCTACTTTTCCTTTGCCTTTGTTGTTTC
TTCTCTGACATGAAACTTTATTTATTTGCCTAAAAGGGCCAGATTGCTA
>comp781_c0_seq1 len=395 path=[1:0-39 41:40-43 45:44-394]
CTAAACCCAAACGCACCCAGAAAGACCAAAACTCCCATTGTTCCTCCTCTTCTTCTTATT
CTTCGTTCAGATCCTTGATGGAACCATCATCAAATATCTTCCCATCCAAAGCCGAGTTCT
TTAGGCTCATCGCTGTAGTCGCCATCGCATCTTCCGTCGCAATGACCTGCAATTTTGTTG
TCACCTTTCTTAATCGTCAGCCCAAGCCATTTTGCGATAGCAGCATAGTTTTCGACGATT
CACTGTCTGATTTCTGCGAGCCTTGTCCAAGCAATGGAGAGTGTTATCAAGGCGAGTTGG
AATGTGTTCACGGCTATAGAAAACATGGGAAGTTATGTGTAGAAGATGGAGATATTAATA
ATAAGGCTAAGCAACTTGCAGAATGGGTACAAAGT
>comp787_c0_seq1 len=688 path=[1:0-687]
CTACGAACTGCAGTTGGTTTTTCTAATGAAGAAGGCGTTAAGTTTTTGGAAAAGTGCAAT
TATGAAGCACGGGGTGTTGCTGATGAAAAAATTGAAAGAGAGAAAGTTGCTGATGAATGC
CCACAGCCATTGGTGAAGCCGCCGTCCAGTCCTCTTTCTTTGGTTTCTGATGCTTATGAA
GCTGCAGCAGAACAATTGGCAAAGCAAGGAAGCCCTTCACCCATGGACAATATCCATACT
TCTGCAAAGCAAGTGAGTCCTGTCATTTCTCATGCTAATGCCACAGGTGAAATCCCATAC
TCAAGCTGGGCAGTCGATCCTCTTCTTGGCCATGTTCCTCGTCCCACTCAGTTAACACCA
ACAGAACCTTCAACCAAGTCACAGACTACTGTCCCAAAGATCATGCCCTTAGTCTCAGAC
AACAAAGAGAACATTGGCCATGGTGCATCTAAAGTTGAGCTTAGAAAAGAGAAGGAGGAG
AAGAAGGTCATTACTGAGGACAAATCATTGCATGAGAAGAGTTTAAGACAGCTGACTAAG
TTGTTCAAAGAACAACTACGGATTAAGCAGCAGGTGGGGAAGAGACCAGCCTTGCAGAAA
GTGGAAGAGAACCGTTTGGCTACAGGTGAATCAGAGATGGAAAGCTGAAGAATGCTTCTG
AATTGAATAAAGGACTTATTTGGGGGGG
>comp788_c0_seq1 len=291 path=[1:0-290]
GTACAAACGATAGTATTTACCCTTTGACACAAAACATTTCAACCCCAGTAGGAGATTACT
ACCACCGAGTAACGATTGATGATCATGGGAATTTTCAACAATTTGTTCACCCCAAAGTCA
ATGGCACCAGCTGGACAAGGGTGTGGAGAGCCATTAATGAGTCGTGCCTGGTAAATTCTG
TTTGTGGAGTTTATGGTTTGTGCTCTTCATCTGACAACGAAACTTTGACATGCACTTGCT
TACCAGGTTATATTCCATTGGATTCTAATGATGTGTCAAAAGGGTGCCACC
>comp789_c0_seq1 len=790 path=[1:0-270 272:271-320 322:321-789]
CAGAGGGATCCGAGAAAGGACATAGAGTAGTGAGACCCAGATTCAAAAATAGAGAGACTT
GTTGATGGGTCAAAAAAGTGAAATAGAGAGGATGATATAACCTATAGGTTGAAAGAGATA
TTCAGGTGCTCTATTTAGTTGAAGGTGTGCTCTGCTCTTCTCGATTGATGTGAGAAGCGA
TGTTGAATAACCCCCTAGAGATCAGCCAATAGAAGAATGTGAAGAGAGACTCCTTCTCTT
TGGTTTGTGGAGAGCGCAAAGAGGTGCTTTAAACCAGAGGAGACATATATTGGAAGGTTA
TGAGCAGAGTTGATTTCTCTAAAGTCTGGACAAGTGATTATTTTTAAAGACAAGAGAATA
AGGGTCTCTTGATTTGAGAAGGGAGAGAGCAACATCGCATCATAGTCCACAAGGGTTGAT
GCTGAAACACCTTGGGAAGTGGTGTGTGAACTTACCTATGGTTAGCTGAGGAACAAAAGT
GTATCAGACTGAGGAACTATTTGGTCCTGAGTAAAAATTAGAAAAAGAGATTTATTAATC
TTAGGATTTGGCCAGCCAGCTTCTCTATGGATTATGATTGGCGGCTTAGTATGCTTGGTA
CAAACATTTCATTCAAGATGGTACAATACCTGGGTTATTAAAGCCAGATTCCTTTGTGGC
TATGGTAAGAGGTTGAGGATGGACCAGAGAACAGGGAAAATTAACTCCAGTGTTTCCTCT
ATTTTTTATTATTGATAGTTGTTAGTTCAACGCATTATTGGGAGAAGGGTCTTGGGCCAC
TGGTTTTAAA
>comp789_c0_seq2 len=755 path=[1:0-270 791:271-285 322:286-754]
CAGAGGGATCCGAGAAAGGACATAGAGTAGTGAGACCCAGATTCAAAAATAGAGAGACTT
GTTGATGGGTCAAAAAAGTGAAATAGAGAGGATGATATAACCTATAGGTTGAAAGAGATA
TTCAGGTGCTCTATTTAGTTGAAGGTGTGCTCTGCTCTTCTCGATTGATGTGAGAAGCGA
TGTTGAATAACCCCCTAGAGATCAGCCAATAGAAGAATGTGAAGAGAGACTCCTTCTCTT
TGGTTTGTGGAGAGCGCAAAGAGGTGCTTTAGAGTTGATTTCTCTGAAGTCTGGACAAGT
GATTATTTTTAAAGACAAGAGAATAAGGGTCTCTTGATTTGAGAAGGGAGAGAGCAACAT
CGCATCATAGTCCACAAGGGTTGATGCTGAAACACCTTGGGAAGTGGTGTGTGAACTTAC
CTATGGTTAGCTGAGGAACAAAAGTGTATCAGACTGAGGAACTATTTGGTCCTGAGTAAA
AATTAGAAAAAGAGATTTATTAATCTTAGGATTTGGCCAGCCAGCTTCTCTATGGATTAT
GATTGGCGGCTTAGTATGCTTGGTACAAACATTTCATTCAAGATGGTACAATACCTGGGT
TATTAAAGCCAGATTCCTTTGTGGCTATGGTAAGAGGTTGAGGATGGACCAGAGAACAGG
GAAAATTAACTCCAGTGTTTCCTCTATTTTTTATTATTGATAGTTGTTAGTTCAACGCAT
TATTGGGAGAAGGGTCTTGGGCCACTGGTTTTAAA
>comp790_c0_seq1 len=457 path=[1:0-456]
TCTCTTCGTGCTGTACTCCTGCAAACATGGGTAAGCCCCGCGGTATCCGTACGGCGCGCA
AGCACGTCAACCACAGGCGTGAGCAGAGGTGGGCCGACAACGACTTCAAGAAAGCCCATC
TTGGAACCAGGTGGAAGGCCAACCCCTTCGGAGGTGCTTCCCACGCCAAGGGAATCGTCC
TTGAGAAAGTTGGTGTTGAAGCTAAGCAGCCCAACTCTGCCATCAGAAAGTGTGTGCGAG
TTCAGCTCATTAAGAACGGCAAGAAGATCACCGCCTTCGTCCCCAATGATGGTTGCTTAA
ACTACATTGAAGAGAACGATGAAGTCCTGGTTGCCGGATTCGGTCGTAAGGGTCACGCCG
TCGGTGATATTCCCGGTGTCCGTTTCAAGGTGGTGAAGGTTGCTAACGTCTCACTCATTG
CCCTCTACAAGGAAAAGAAGGAGCGACCTCGTTCATA
>comp791_c0_seq1 len=361 path=[1:0-360]
GTCGAAGTCGAAAAATCCACCTGCCAATTCATTACTCAAGTCACCATCTTCCATCCAGTT
CTAATTTCTTTTAGGGTGAAAAGGTCGAATAATTGGTGTGCGCTCAAATAAGTTTCGTAT
AAGCCTTACAACTTGAAGAAGAAGAAGAAAACAGAGACAATAAATATGTTACCGTTAATG
AAGTTAGGAACCCTCGCTCTGAGAACCATGTGCAAACCGATTGCTAATCGTCTAAAGAAA
CAGGCTGGCTTGCATCCCAAATTCCGCAGTTTCATCATCAACATCGCGCAGGCAAATCAT
CGATTTAGGACAAATGTGCAAAGACGCATTTATGGTCGTGCAACAGATATTGTAATACGC
C
>comp795_c0_seq1 len=394 path=[1:0-393]
TGGTGTTTTGTGCAATTGTTGTTACAACAGCCAATAAATACAATGCCTATATTTCTACTT
TTTGTACAAGTCCTGGCCAGCATGCTTTATTATTCTTGTTGCACACCGAATCATAAGCAG
TGGGTTGAGGTTGCTGCACTGTACTACTTGGGAATGGCAGGCCATTTTGCTCTAGGAAAC
ACCAATACCCTAGCCACCATTGACGTTGCTGGAGCTTTCATTGGTATCTCGAGCCACTCA
ACAATACTATCTGGCATTTTAATGTTCATGATTACCTATGCATCCCCAATGTTATTTATT
TTAAGCATGACATTGTACATCTCCATGAAGACCACAAGCTGTCAATTAAATGTACGGGAG
GCAGATGCAGGACATGTTCTAAAGACGATGCTTA
>comp795_c1_seq1 len=222 path=[372:0-221]
TCTTTGTTGAGGTCAAAGAGAAAAATTGTCTTACTGTTGGGATTTATTTGTTGTTCATCT
GGGTTGTTGGTTTTGCAACATATCGTTAAATATCAAGACCACTCCTTTTCAGCAGACAAT
CGTGGCGCTACCTTAATGGCACAAATAATATACACAGTTCTTGGCTTTTCTACGGCCACG
ACTCTTGTATGTTCACCGTGGCTTATGTCTCGTCAAATCTCC
>comp797_c0_seq1 len=353 path=[292:0-50 13:51-352]
AATTATCATGTGTTTTACTTCATGTCATCTTAAATTTCTTAATCAACACATCACTAAACA
GATTGTGAAAATTAAACTCCATCTGGGTTTTTGTTAGAATTGGGTAGTGTGTGTAGTCAA
ATGCCACTGCCATACATTGTTCAACACCTGTCTTTTGGGCATCGTGATGATTGAGACTTT
TCCTCTGGTGGGCCGGCCTATAAGATTCCCCGTTATGATAAAAACAAGTAAATATATTTG
AAAGCCGTTTGGTTCCTTTTTTTAAATATGTGGACAATTACAAAACGGCATCTGTACTAA
ACCCTACCCTTGATTTAGACAGGCATGTTCAAATCTGAAAACGTGTATGGCAC
>comp800_c0_seq1 len=221 path=[1:0-220]
TGTTTTACCATCTCTACAATCAGGTACATGTGAATTTTTGCAACTTCTATCATTGACCTA
AATCTTCATAAGAAAATTACGCTACACCCGCCTCGATATCCACCCAAATTACATTACACA
TATTTGATAATTTTGGCCAGCCATTACAAAGTGCATGTTAAATGACCAGTATGCTCTTAT
GCAAAATGGATTTTAGAACACTGACTTTTACTATATTCTCC
>comp801_c0_seq1 len=356 path=[1:0-197 199:198-200 202:201-355]
CCCACGATAACTTCGCACAATCCCAACCTAACCTGCAACTCCAACCCACCCATCCCCTCT
TCAAATCGCTTTAGTGTATTGTACCCTCTCCCCACTAATTGCTATTATTGTACAACTAAA
CCAACCCACTACCGCATGAAGCTACCCTAGCCCAACACCAACCCACTCCCTTCATTTCTA
AACCGCTACCCCACCCGATCACTTATAGCAATATCATCCCAAACTATCTATCTACCTCTC
CTCAGCACAATTCTACTCTCCGCAGCGATAATAGAAAAAATGACTAAAAAAGCACTCCAT
CTCACCCGTTGATCTATCAACGGTCTAAAATTAAAATTACTTCCCCAAACTACTCC
>comp804_c0_seq1 len=430 path=[1:0-429]
ATTATCTCTGTCTCACCATTGCAGCCAGGAGGATAGCTTTATACCAAAGGGTAGTCATCA
ATGGAGGAAGAAAAGCTTGATTTGCTCAGCAACTTACCTTATGAAATCACCCGCCACATC
GTTTCTTTCCTCCCACTGAAACAAGCAGTTAGAACCAGCATCCTTTCAACTACATGGAGG
AGCCACTGGACTCCACATTGTGTGAACTGGGACCTCAACTCAGCTCCGATTCATGAAGAT
GGTGAAGATCAGGTAGCCAAAGTCATGGGTAACTTTTTAAAATCATACAATGTTCCAGAG
CAGAGGAAATTTTGTCTTGGTTTTCATGCAAGCGAAGAAGACGAGTATTCTTTAAAAGAG
AAGGATGCTGAACTGGTTGTCTTAGCCACCAAGGGTGTAGGCAAAGAGCTCCATCTTGAC
TTCTCCAAAG
>comp807_c0_seq1 len=696 path=[1:0-695]
AGAGAAACAAAAATGGTGAGAGCTCCATGCTGTGAGAAGATGGGATTGAAGAGAGGTCCA
TGGACTGCTGAAGAAGATCAGATACTCACCAATTACATACAACTCTATGGTCATGGCAAT
TGGCGTGCTCTTCCGAAACTAGCTGGTTTATTAAGGTGTGGCAAGAGCTGCAGGCTCCGA
TGGACAAATTATTTGCGACCTGATATTAAAAGAGGGAACTTCACCAGAGAAGAGGAGGAA
ACAATAATCAAATTACACCAAATGTTGGGAAATAGATGGTCCGCGATCGCAGCGAGATTA
CCGGGTCGTACAGACAATGAAATAAAAAATGTGTGGCACACCCACTTAAAAAAGAGACTA
CTCAAACAAGATGAACACCGCCTCATCGATGCGTCCAAATATGATCAGAACTCGGCTAAA
GAAGCGGAACCACCCGTGAACTACACAACTTCTCATGCAATGTCAGAAGAAATTACCATG
GTCCCCGTCTCTCCACAACAGTCTTGTAGTGATATCTCCTCCTCCTCCGCCACCGCCGGT
GGCGGCGGTGAATTCATCAACAAGGTTGGTTCCCCGGAAAATTACCCACAAGTGGACGAG
AGTTTCTGGTCTGAAGTGTTGTCAATTGAGAACTCCAGCAGTGATTTTCCGGTGGAGTTT
CCCTTCTCGTCACTGGAGTCAGCTGGGCAGAGCTAC
>comp807_c1_seq1 len=235 path=[674:0-234]
CATACATACTATTTGAACTGTAGCTCTGCCCAGCTGACTCCAGTGACGAGAAGGGAAACT
CCACCGGAAAATCACTGCTGGAGTTCTCAATTGACAACACTTCAGACCAGAAACTCTCGT
CCACTTGTGGGTAATTTTCCGGGGAACCAACCTTGTTGATGAATTCACCGCCGCCACCGG
CGGTGGCGGAGGAGGAGGAGATATCACTACAAGACTGTTGTGGAGAGACGGGGAC
>comp810_c0_seq1 len=365 path=[1:0-364]
AGGTAAGAGATATAACCAAATGGAGGTCGCAATGGTCAGTAATGGCAGCAAGCAGAGGGA
TCATTTCTGCAACAGATGTATGTGTTACCCTCAATTTGGAAGAGAATGGTGAGCTCTGTT
TGCTAAGAAGCATTTCTTACCAATTTCTCAGAATCGCAGTAGCTGTTGCGATCAAGTGTC
CAGCAATGGCTCCACCTGCAACACCCCGCAGGGCCTACAAAAAGGAATAAAATTTCGTAG
AGCTTGGAAGGATGGATTTAGTGATATGGTATAAAGTTTACAAATATGTGCATGTGCTGC
ACCCAGAGCAATCGTTGCAAGCATTGAACTGTCTTTCCAAATAATTTTTAATTACTATAC
TACCC
>comp812_c0_seq1 len=494 path=[1:0-466 488:467-493]
CCGAGTAAGAATTTGCAGCCAAGAGTTGTCACTAGTAAAAGGGGACATTTGGTTGCTTCT
ACCTCAAAAGACCTCTCAAGAAAGACGTTCAAATGTATTACTTCAATGAACCAAGTTATT
CTAGGAAAAAGTGGTGGTAGCGATATAGGACTCTTTATACTTGAGATTGCAATCCTAGAC
ATTATTCGGAGATTTTCAAAGGCTAGGTGGCCTTTTGCTTGGCGTGGTCTCCAGGCACTA
CAGTGTTTTTGCTATCCTCCATTTAAGTGGATTGAAAGATGGGCTCCCTTCAAGGGCGCG
GTCAAATGTATGCAGACTTTATCGAGGCCGGTACTCGTCCTATCAATTGCAACAACTTTC
TCTGATCTATCAGGGTGTGTAAAAGAAACTTTGAACAGTTCCAATAATTTGCAAGAATAT
AATGACCTGCAATCAGAGCCATCTACCAGTCAGTCAACTCATGACCCAAGCAGGATTTGT
GACGATATTCCCCG
>comp813_c0_seq1 len=229 path=[1:0-228]
CATTTGTCGCAGTACAGGGTGCTCCAGGCTTGCCATCTACTAGTGCATCTGTAAGCAGTG
GGTTCCTTCTCAATATGGGTTCACCTGGTGGGAGAGTATGCATGGAAAACAAGGACATGG
TGAAAGCAATTGGGGAAGACATGGAGAAGTATATAGAAATCATTATGGAGATTGGTGTAC
CTAGTGTTATTCTCCGGTGCTTGGAGCATATGGACATAAAAGATGTGGG
>comp814_c0_seq1 len=212 path=[146:0-57 15:58-211]
AACCCACTTCTCTTCCACCAAATTCTTCTCAAAACCCAAACTAACCCACAAATATATCTT
TCTTTCTTCAACTGGGCAAAATCGAGCCTAGGATTTCAACCAAACCTCAAGTCCCACTGC
AAACTCATCCAAATTTCAATCCAATCGGGATTTTTCCAATCCGCAAAACCCATCTTGGAT
AATCTGATTCAAACCCACCCCGCATCAGTACT
>comp817_c0_seq1 len=816 path=[1:0-815]
ATAGGGAACGCCATGGAGAGCAAGAGAGAAGGAGGAGCCATGGTAATGGCAAGTGATAAT
GGAGTGACCAAAATCCTCATTTTTGGAGGGACTGGTTATATTGGTAGCTATATGGTTAAG
GCAAGCGTGCTGATGGGTCATCCAACTTACGTTTACTCTCGTCCAATTACTCATCAAACT
AGCCCCTCCAAGATTAGCCTTATCCAAGAGTTTCAAGCCATGGGTGTCACCATTGTCGAG
GGAGAACTGAATGAGCATGAGAAACTTGTAGCCGTACTCCGTCAGGTAGATGTGGTGATC
TCAGCGCTTGCCTACCCTCAGATTTTTGACCAATTCAAAATCATTGATGCCATTGTTGTT
GCGGGGAACATTAAGAGGTTCCTTCCATCGGATTTTGGATGTGAAGAAGATAGGGTGGTT
GCCTTACCCCCATTTCAAGCTTTTTTGGATAAGAAGAAAAAGATCAGAAGAGCCATTGAA
GCAGCTGGGATCCCTTACACTTTTGTGTCTGCAAACTGTTTTGGTGCATATTTTGTCAAC
TACTTGCTCAATCCACATGAACAACGAGATGATATCTGTGTGTATGGTAGTGGCCAAGCC
AAGGTGGTGTTAAACTGTGAAGAAGATATCGCTTTGTATACAATCAAAGTGGCAAATGAC
CCCAGAGCCTGTAATCGTATTGTTATATACCGACTACCAAAAAATATTATTACACAACTT
GAATTGATCGCTCTTTGGGAGAAGAAGACTGGTCGAATTTTTAACAGGGTCCATGTCCCA
GAGGAAGAAATTGTCAAGCTCTCTCAAACTTTGCCA
>comp818_c0_seq1 len=679 path=[1:0-678]
GATACAACAAGAGAATTACTGGTTTCCGTTCGTTTTATCGAACCAGGATGGCAATGGTCA
GGCAGCTTCTTGCCTGATCATCTGGGTGATACTCAGGTGAAAATGCGGAATTACATTTCT
GGTGCAATAAATATGATACGTGTTGAAGTGCAGAATCCTGACATTTCCATTAAAGACGAG
AAGATTGTTGGAAGCCTCAATGGAATTTCGGGGACCAACTTGATTCTTATATCGGATGAT
GATACAGGGTTTATACCATACAGAATCGATAATTTCTCTAAGGAGAGGCTGCGAATTTAT
CAACAAAGATGTGAAACTTTTGAGACCATCGTTCACTCGTACACCTCTTGTCCTTATGCC
TGGGATGAACCCTGCTACCCTCATCGTCTCACTGTGGAGGTGCCTGGAGAGCGTGTTGTG
GGGTCTTACATTCTTGATGATGTGAAGGAGTACATGCCTGTATGCTTACCTGCAAATTCT
GAGAACTCTGAAAGAACATTGCTTGTCTCTGTCCACGCCGAAGGAGCAAGGAAGGTGATT
AGCATTATAGATTCTGGTTATCATATTTTGAGGGATATCAAGGATCCAAGGGCCCGTCGT
TACAGAGGAGAAAGGCAACATGACCAGAGACAGGGTGCTTGTGTTGATTATACAGAGAAG
ATTTCGGTCAGTATTCCTT
>comp819_c0_seq1 len=292 path=[1:0-65 67:66-150 152:151-291]
GTGATCAGAGCTACATGGCCGGAGCAATGGCGAGAATTCAGGCGACTTGCCGGCATTTAA
TGTATGCTAGTCATGAAGATGAATCGTCCGATGGATCCACGACCTCGAGCTTATCAGACT
TGTTTTTTGGGTTTCTTGAGGTAGGTGAAGAGTCGCCAGAAAGTTATGATCATGAAAATG
AAGCCGTTTTAGAGGAAGATGGAGAGAGGCAAAATTCTGGTACTAGTTTTGAAAATAGCA
AGACTTTCTGGGAGAACCAGCATCAACTTTTAAAGGCAACCTTGTGTAGGAC
>comp819_c0_seq2 len=280 path=[1:0-65 293:66-138 152:139-279]
GTGATCAGAGCTACATGGCCGGAGCAATGGCGAGAATTCAGGCGACTTGCCGGCATTTAA
TGTATGTTAGTCATGAAGATGGATCCACGACCTCGAGTTTATCAGACTTCTTTTTTGGGT
TTCTTGAGGAAGGTGAAGGGTCGCCAGAAAGTTATGATCATGAAAATGAAGCCGTTTTAG
AGGAAGATGGAGAGAGGCAAAATTCTGGTACTAGTTTTGAAAATAGCAAGACTTTCTGGG
AGAACCAGCATCAACTTTTAAAGGCAACCTTGTGTAGGAC
>comp820_c0_seq1 len=446 path=[1:0-445]
GATGAATGGTCGATCTAAGACGTGATAACAAAATTGTAGGACAAAATCGTCCACGACTCA
TGACAACTGGTGGTGGATGAATGGTCGATCTAAGACTTGATAACAAAATTGCGGGACAAA
ATCGTCCACTACTCACAACGACAACTGGTGGTGCGAAGAGGGTAGAGAACGGTCGGGAAC
CACCTAGAGCAAAGACGTGGTGGTAAATCATGACAAAACCCAAAGGAGAATGAGGGGAAG
CAAAGCGGGACAGAATCACTATCGAAGAGGGTCTATGCAAGCAAAGGGGATCTCAATGGT
GGCATAGAAAAGCAGGACCGTGCACGGCATGTAGATGAATGGAATCAGAGTGTGAAGAGA
TTTTGATATTTGTGCCTGAGAGGTAGATGTCGACAAATGTCGACTATCATGGAGGTAAAA
GGCTTGATTTATGGGTTAACAACGTG
>comp820_c1_seq1 len=263 path=[424:0-262]
CCCATATATGAACGATTCAACAATTGGAACTGCACTTTCGTTTCCCTCCCAGCCTTCATT
TGCAATCAACGTTGGCATCAACTCAGGCAAGACGGCCACTCCACAGGTATGTATTTTCTT
TTATTATAATATAACATCTATTATAGAGAAAGAGATGGTTCGATAGAGAGAGAGAGAGAG
AGATTCGAAGAATGGGAGTCCAAGACTGTTTATGATGGTGAAGAAAGGTTAGGAACTAAT
ATTCTGTTGGTGACTCTTCAAAT
>comp821_c0_seq1 len=278 path=[1:0-132 134:133-277]
GAGAAAATGAAGAAGAAGGTAACGAGAAAAATGAGGACGATAATAGATCCAGTTCAACAG
AGGAGATTTAGATCTCCCTATGCAACTAGTGGAACCATAGTCAATAAGGATCGTCGATCA
AGTACTATAGATGGGTGTCAAAATTTTTTAGATCATTCAGATAATTCTAATGATCACGTT
ACTAAAATACGAACACACTCTACAATATCACCAAACAAACCTTCAGCTAGTCTAACTGAA
ATTGATTTCAGTTTACCCCTACTTCAAAAAACGACATG
>comp822_c0_seq1 len=510 path=[1:0-509]
TTAATTAGTGGTCGTCGTAATGTTGAAGCACCGCCACCATCCGGTGCTAGTGGCGGTGGT
TCTGATGCAGCTAATGGAGGGGATAAGTGGTTTTTTCCTCCCTGGGCCGCACGGCAGATA
ATTGAAGGAAATTTGGCTGCAGTAGTGGACAACCGACTCATTGGCACATATAATATTGTT
GAGGCAGAGCGTCTAGGGTTGGTGGCGGTTTGGTGTATACAGGATGATGAGGCAATGAGA
CCTCCAATGGGGATGGTTGTGAAGATGTTGGAGGGCATAGTGGAAGTGGCAGTGCCACCG
CCCCCAAAGCTGCTTCAAGCATTGGTATCCGGGGAGTCTTTTCGTGGGGTTGGGGTGGAT
TCCGGCAATGGAAGATCATCGGGCGATGGTGGTTCTGGTGATAGTATTAGAGTCTCTGGT
GGTTCACAATCAACTTTGGGTGATGACTCTTTGGCAGTTGATGTGAATGGCAATGTTTAA
CTAACAAAGTTTGGTGAGATAATTTAGAGC
>comp823_c0_seq1 len=213 path=[1:0-173 175:174-212]
TGAATGGGAGAACTACATGCTCACTGAAATTAAGTTGACCAAGATGTTTAACTTCAATAT
CAAGTGAACTGCTATTGAGCCGGAGAATATTGCATGCAAGTTATCATTTGGTCGACTGCA
TGCTCTAGCACGCCACATGACAAACATAAGCTCGACAGCTCTGAACCCATTCTCTTTCAT
TTGATTACAGGACATGTTTATTGGAGGAACTGA
>comp825_c0_seq1 len=272 path=[1:0-271]
ACAAACAATGGACATTTTGGTCACCACAAACCAACCATTAGGCCTTTATTACATTGCCGC
TAGACAATACAACAGCCCAAGCATCACCGGTTACGATAAAGCAATCGCTACAGCGATTCT
TCAATACAAAAACTACACTCTCCCATCACTTCCTTATTTCCCCGCCACCCTTCCTTCTGT
TGATGATTACATTGCTGCCGTAAAATTCAGAAGGCGCTTTAGAAGCTTAGCAAGCCAAGA
CCACCCAATAAATGTTCCACTAAACATCACCA
>comp831_c0_seq1 len=329 path=[1:0-126 128:127-328]
TGTATTTACTACTATTTCAAAACATGTTATACCTGTTGCAATTCATTTGGCTAGAGGGAA
GCGAATTGCACTTGCCCCAGCCGTTCTGGCAAGCATTTACAGGGATTTGAAATCTTTAAA
AGAAGCAACTGTTGCTTTAACCAAATTGGAGGATGAATATGATGTTAAAAAACTTACCCT
TTGGGCCCCATTTCAGTTGGTTCAGAGTTGGGCTCTGGAAAGATTTATGTCATTGCTACC
TAATCTCAAGCCCAATTTGATTGAGGATAATGAGCCAAGATTAGCAAGATGGCACCAACT
GAAAAAATTGAAACTAGAGAATATGAGGC
>comp832_c0_seq1 len=272 path=[1:0-271]
GCAAAATAGTACATGCGTAAGGTTTTACAGCTCTGAACGAGCATCTCTTGCTCAAGCTTT
GCATATTTCCAAGTTCGTTCACTACGTAGTATGGCTATCTTGGTAGTGATGTTTGATGCG
ATCCGTTTGTGTGTTTCAACGATTTGGGATCTGCAAGAAATGCGATTTTCTGCAGTCTTT
GATGATGTGAGTTCTCTCGCCACGACTGTAATCATGGGTGCTGTCTCGTGTTTTATAGCA
ACAAGGAGATCACGTTGAAGCTTTTTTTTTTT
>comp833_c0_seq1 len=382 path=[1:0-381]
TTACTATCGAATGCGATACTTTTGGTGTTAACGATCCGTGCCTTGTGATCCGCATTGATA
GTAAGACAGTGATGCAGGTGAAGCGCCTACGGTGGAAGTTCCGGGGGAACCACACCATTT
TGGTCGATGGGCTTCCGGTAGAAGTATTTTGGGATGCTCACAACTGGCTCTTTGGAAATA
CTATGGGCAATGCGGTTTTCTTGTTCCGAACTTGTCTTTCAGCTGAAAAGTTGTGGACCG
GCCAGTTGATCTATGATGCCTATGATGCCTCGGAGCTGACTTGGCCTTACTCGCAACGAT
TTGGAGTTTCTCAATCACAAGGTCTGGGTTTCTCGTTAGTATTGTATGCTTGGAAGAATG
AATAGAAGTGCACCATTTTTTT
>comp836_c0_seq1 len=250 path=[1:0-249]
GCATGAGAGTTTGATGGGATGGAAATGGAATGGGGACATATTTGAGTGGACTTGGAGCAT
CGAGGAGGAGGAGCGGTGTTTGAATTTGGGTTGGTTGTGCAACCCGCTTGGCGTGGATGC
AGCAGTGATTGGTGGCGGCGTGGGTGAAAAGGAGGTGGTTGGGGGAAATGATGTGTTGGA
GAATGATACTCCAAACCCATGAAACGATGTATATGTGTTTGTGTTAATTTGAGTGTATTT
TCTGTAAGTG
>comp837_c0_seq1 len=226 path=[1:0-67 79:68-225]
CTGTGTTTTTCATGGCAGATGTTCTGATGATGTTCTGATGTTGAGATTCTGATTTTGTTT
TTGCAAACGCCGCTACATGGCTAGTGCTATAGATTCACCCGCCTGGGTTGGAAAGATTTC
TTCAAGAGTTGGGGCTGGCGGAGGTTCATCGACATGCACGGAGTTTGTCACCCTTGAGGT
AGCGGGGCGAGGCTCTTGAGTCACCTGGTTTTTCTCCTTTAGCAGG
>comp838_c0_seq1 len=294 path=[173:0-293]
AGTTCATAAGGATTTCTCCCTTTGCAAATCGGTTGTCATTTGATGCTCCTCCACCTGTGC
AGAGACTTAGATGCTTGGCTAATTATGAAGCTTTACGATTTTCCAATCCTATATTAACCC
TAGGTGAAACCTTAGTTGCAAGAATGAAAGAACGGAGTGCAAACAACAGTGGGAAATACA
TTTCAGTGCATCTTCGCTTTGAGGAGGACATGGTTGCATTTTCTTGTTGTGTATTTGATG
GTGGAGAGCATGAAAAAGTAGATATGGATGCAGCCAGGGAAAAAGGTTGGAAAG
>comp839_c0_seq1 len=295 path=[1:0-294]
GTTTGGTGAGTCAAATTCAGATGTTTCTGTAAATCATGGATCAGATGCTCAGCGAAGAAA
GAAGGAGGCTTCCTTTTCTGATTTGGGTCCTTTGAAGGACAATGAACGCCGAGACCTTAA
CTGTGCTGTAAAGGAGTATTTGCTTATAGCTGGGTACCGGCTTACTGCAATGACGTTCTA
TGAAGAGGTTACTCAACAAAACCTAGATGTTTGGCAGAATTCACCTGCATGCGTGCCAGA
TGCCTTGCGTCATTATTATTATCAGTACCTTTCATCCACTGCAGAGGCTGCTGAG
>comp840_c0_seq1 len=426 path=[1:0-425]
GGTGAAATGGATCACAATTCTTCTAATGGTTTGTGTTATAGCATTGAAATCAATGATGAG
TATTTACCTCCGTGGATAATTAGCAACTTGTGTGCAATTATGGGTTCTGATGGGAGGAGT
TTTGAGGCAAGTTTTAAGACAGAACCGAGCTCGATTGGTTTGAATGTCGCTCTTGAAAGT
GTTTGCCAGAAATCAGAATCAGCTGTGGAAGAGAGCAACCAGAATTTTGGGATTCCAGAT
GTTATTGTTAGTCCGTACTTGCGATCTGGGATATTAAAAGGCTTGAAGTACTGCAGTGAT
GCTTATACTGCTTCCCTTTCTCCTGTATGAATGACTTTTTATGTTTGCATCAACCAACGG
GGACAGTATTTGTTGTTTTTTTACCAGATGTTGGTAATTAATTAGTTTGCTTACTCTTAT
TTCTCG
>comp841_c0_seq1 len=325 path=[1:0-324]
TTACAAGAAGGGGAGCTGAAATAGAAATGGCAATGGACATGCGTGGTTTGATTATGGTAG
GCATTGTCATGAGCCTTGTCTCCATGGCTTCTGCCATCGCCGGAACAGCCACTTACTATA
CTGTTTATGTTCCCTCGGCCTGCTACGGCTATGAAGATCAAGGAGTGATGATTGGGGCAG
CCAGCGACGCCCTCTGGGAAAATGGGGCAGCATGCGGCAGAATGTACAACGTTAGATGCA
CCGGACCAACAAACCAGGGCGTTCCCCAGCCTTGCAGGGGTGACGGGGTTACTATCAAGA
TTGTGGATCGATGTCCATCACCTGG
>comp842_c0_seq1 len=371 path=[1:0-370]
CACGGTTTATCTTAAAACTTGAACCAATAAACAAAGTGGATCAGCCACTTGTACAACCTG
CCTCGATCGGCGCAGGGACTCCTCTTTGTCACTATCTTTGATTTTTTTTATATTTCATCC
TTCTCCCTCATATCCCACCCTCCATTTCCCTTGAAAAGCCAACTAACTTTTTTAAAGTTA
ATCCTACGGCATTTTACCAAGCAAAACCAACTACCTAGACACAGTCCAACCTACACTTTA
TTTATTTTCTTTTGCCGAGCATCTTTCTCTCTCCGACTTTAAAGTATTTTCACTCTCTTT
CTTCTCTCCTTTTGACCTTTCTCTATATAAACCCATTCCTCCCTTCCTCTCTCATCATCG
CTTCTTTCCTC
>comp847_c0_seq1 len=457 path=[1:0-456]
GTGAAGGTAGGCCGAGTATCCTCTTCGCTAGGTTTTCAATAATCAGATAATTTGCGTCTG
TTGTCAATAAAGTGCTTCGCCCTGTTTGGTCTCTTAGTTTTGGCGACGGGATCGGCAAGG
TGATGGTCATCATCCAGATCGGTATTTGATCGTGGTTTGCTTCGTTTGCGGCTAGCGATC
ATGTGTTATTCAGGCCGATTGGGAAGGTTAAGATCTGGTTCTGTGACAGGAGGTTGCCTG
GGGGTGGCTTGATCTTTCAGCGTGGCTTCTGGATCACCAGTTAGCGGCTGGATCCCAGAT
TTGGGATTTTTGTTGTCACCTATTGGTTTCTTTCAGAACCAGGTTCAGTTGTTGGGTGTG
AGCATATCTCGAAAGGGTTGTTGGGGTGTTGGCCTCATCCTTTACTCATCTCAATCATAC
ACCAGTTTTGTCATCCTGCTGCGATGGTGGAGGTTTG
>comp848_c0_seq1 len=277 path=[1:0-276]
TTTATCTTCGCTTGCTTCTATAGCCTTGCTCCTATCATCGTTTTATGGAAATTGTCGAAC
TACCTGAGTTGAGACCTTCCTCCTATCACCGACAACTCGTTCATGATGGGAACATGATAA
GACTATTTGTGGGCGATAGCTCAGTAGATAAATTTGATGATAAACTCAGGTATGTTTATG
CGATTCAGGTGATGCCTTATACAGGGAGAATTCTTGGGTGTTTAAGTGATTCTTGAAAGG
GGTCCAAATCAATCCGTATAGAAGGGTTTGATTAGAC
>comp848_c1_seq1 len=217 path=[255:0-216]
GTTTGATTAGACAGGGATTGAAGGGTTTGATTAGATTTAGTCCGAATCTGAGTTCTTCAA
CGTTTAATCAATCACAATATGAACTGGGTTGATTAGATTAAATTCGTATCTGAGTTCTTC
AACATTCAATCAATCACAATATGCACTGGCTTATGCATCAATTATCTGGGTTCTATGGTT
TCAGTTCCAGTTCTTCGGTATCTTGCATCAATTATCT
>comp849_c0_seq1 len=211 path=[184:0-21 18:22-210]
CCCTGATCGGTTTGATTCCTTATCAAATTTGACAAAGCTTAGTTTGAGGGAGAATCAATT
GAAAGGTCCATTCCCATATTCAATTCACAGAATCACCACCCTCACTATGCTTGATTTGTC
TGGCAACGAGTTATCAGGTAAAGTACCGGACCTTAGTAGCTTAACTAGCCTTCATATGTT
GGATTTGAGTAAGAACAAATTCGATTCTAAA
>comp850_c0_seq1 len=302 path=[1:0-301]
AGTTGCTGGATGATGAAAAAAAGGTTCATGATTTCTTTCTACAGTCAGTATTTCAAGGTG
ATCTTCAGTATAACAATAAAATTATTGAGATTTTTGACAAGTGTGGAAGTATGATTGATG
CACGTAGAGTGTTTGTTCGTATGCCGAACTGGAATATTGGATACTTGGCATTTGATGATA
AATGGGTATGCAATAACGGGCTGGGGGATGATGGATTGCAGCTGTTTGAAGAGATGAGAG
AGTTAAGATTGCAACCCACTGAGTAGACATTCCTTGTGCTAGCGCGGATGCAGTGGAAGA
AA
>comp850_c1_seq1 len=278 path=[280:0-277]
TTTTATACATTTCCAGTCTATGAAAACTGAATGTGGAATTGCTCTTATGATTGAACATTA
TTTGAGGATTATATACGTTCTTGGGAAATCTGAGCATCTTACTGAAGCTCATGACCTTAT
TGAGAGCATGCCAGTGGAATCTACCGCTGCAGTCTGGTAGGCTTTGATGAATTATGCCCA
ATTCCATGGAGATATTGGTCTTGAAGACCTTGTTGAAGGCTTAATGCTTGGTCTTGGCCA
TTCTTTGATGCCTGTGAATTGTAACATCCCTACGCCAC
>comp854_c0_seq1 len=294 path=[1:0-50 52:51-70 72:71-293]
TTGATTTATATCTAACACTCTGGTTTGACCGCCACCCAACTTCCCCTCCAGGCTCCAGCT
ATAGTATTTCGTCCTCACAATTTTCATCGTCAATCATGATTCTGTACAGAATTTTTCAAA
AGATGTTCGATTTTCCCCGAGTCGGCATGGCTAAGTACTCTTCTATCTTCACTACAATCT
CCTTTGCTGCGATTTTCTTGCTCATCATCTTCATTGATAGCCTCATCTCCAATCTCTCCT
TACATTCTGTTGCTATAAGAAATAAAGGAGGAAGTACTTCCGAGGTGACCCAAC
>comp856_c0_seq1 len=556 path=[1:0-555]
GATTTTTGTAAAGAGCAGCCATGGCAGACACCTTGGGGAGCATTAGAGGACGTTTCCTAG
AAAGCATTACTCATCATCCAGAGGAAATCAATACACTTTTGTTATGGATTGAAAGCCAAG
GGAAAGGTCTCTTACAACCTCATCAGCTTTTGGCTGAGTTTGAAAATATATTCAAAGGGA
TTGGACTAAAACAAATTAAAGGGGGGTTAGTTGATATTTTAAGATGTACTCAGGAAGCAA
TAGTTTTACCTCCATGGGTAGCACTTGCTGTTCGTCCCAGTCCTGGTGTCTGGCAATATA
TTCGTGTGAATCTGAATGGCGTCCTTGTTGAAGAGTTGAGTGTGCCTGAGTATTTGCAGT
TCAAAGAAGTACTGGTGGATGGAAACTCTAATGGTGACCTTGTTCTTGAGTTGGACTTTG
AACCCTTCAATGCCTCATTACCCCGCTCAACACTTTCGAAGTCCATTGGTAATGGTGTTG
AGTTCCTCAATCGGCATCTTTCTGCAAAACTATTCCATGAAAAGGAGAGCATAAACACAC
TATTTGATTTTCTCCG
>comp860_c0_seq1 len=245 path=[112:0-92 87:93-117 228:118-244]
TGAGCCACTAAGAGTCATTTCGATAAAAATAACTATAATATAAGAATACATTAAAAATTA
TTCATTCCAGATTTATTTCTATGATCCATTGTTCTCCATGAAAACCAGTTCCTCCACCCG
ACCTGCCAAAACCAACAAGGCTATGTGGTCACTCGGAATCACAGAATCTTCGTGTTCATA
CTTTGTTCTTTGTTGGCAGTTGAGGTATTTGGTGGCAGATGGGCTCTTTTAGTGCTATTA
TAAAG
>comp861_c0_seq1 len=356 path=[1:0-186 188:187-355]
CAAAAAATCAAGGAAACTCATAAAAAAAATGCAGTCTTTTAACCTTTTTTTCACTAGAGT
TGATGCATCCAACTTACCTGCTTTGCAATATATCTCTGAACCTCTAGTTCAGTTAGCAAG
CTCTTGGATGAACGAACAACGTATGCAATTGGAACCTCTCCAGCTTCAGCATCAGGAAAT
CTACAAAAGGATGAGAAAGCAGAAGCCCTTCAAGTTCCGCTGGTGCCACCTAGCAAACAA
CCGAGTACATACGCACGATTCAATAGTTTAGCGTTATATTTAGTAATGTGTATCTAAAAA
TCTATTGATATATATGGCCATGAATATGGGTTTTAAGGCATATATGGCGAATGCTC
>comp862_c0_seq1 len=556 path=[1:0-555]
GAAGAAATGAGACTCTTGCTTTCATACGGTCTATTAGGAACCTTCCTCCTCCTTTCCCAT
TATTCCCACCCTTCCCATTCTCTGTCAGACTCAGACGACCATTTTTCCTTCAACTCCAGA
CGTTTATTAAAAAAAACCCATCCCAAAAACACAATTCAACAATATCTAACCCCCCATAAC
ATTATAAGAGCAAAACTAGGCCTCCCTCCACTGAAATGGAGCAAGAAAGTCGCCAGCTTC
GCCAACTCCTGGGCACACCAGCGGCAAGGTGACTGTGGTTTGATTCATTCCAACACCGAT
TACGGCGAGAACCTGTTCTGGGGCAGTGGCAAGGATTGGACGCCAAGGGATGCGGTTCAG
GCATGGGCTTCAGAGAAAGGGTTTTACAATTACAAAACGAATACTTGTAAGAGCAATAAA
GACTGTCTGCATTATACTCAGATGGTGTGGAGGCAAAGCTTGAAGGTGGGTTGTGCCAGA
GTTACGTGTAGGAGTGGTGACACGCTTATTGGCTGCAACTATGATCCTCATGGTAATGTG
ATAGGCCAGAAACCTT
>comp864_c0_seq1 len=259 path=[1:0-258]
TGGTTTTCCTTCACTTTTAGCAGCCAAAGATATGCAAGCTTCAGTTACTAGATCTTCAAA
ATATGGTTCGGAACCACATGAATGTTTACTTGCATTTCTTCAATCACAAGCTGCTTCAGC
AGCTGTTGGTCATTGGCTATCGCTTCTTCTCAATGCTGCAGACAGTGAGGCTGCACGAGG
ACACCATGGCAGTGCAAAATTACGCATAAACGCCTTTTTGACACTTCGTGTGCTAGTTGC
AAAGGTTGGTACTGCAGAT
>comp865_c0_seq1 len=352 path=[1:0-351]
ATGTCCTGAATTAACCTTTCCCCCTCTCTTCATTACAATGGTGGCAGAGGCTCATCGCCA
GCACATGATCGCTCACACAGTACTTGATTCGGTGTTCAACAAAGACGATTGTATGCACAT
TGTATGGAGAATAAAGGTATTTGAATTTCTTTTACGAGTTCTTTTTCTGTGATGGAGTGG
AACTCAAGAACTCTGTCGGACTGGGACTGGGAGAGCTTAGTGGTGTTCAGCGCGAAAGCA
GTTCAAATTCCCAAACAGTTACGATCTTCAAATCATGACATTGAAGGGGATGGAGGTATT
GACAATGGATCTGTGTACTCATCTGGATGTGGTGGTTTCTCTGGCTCTGATT
>comp867_c0_seq1 len=384 path=[1:0-383]
CACAAATCCTATTTCAAACACTTGACATCATTTCTAACAACCATTTTACTTCATGGCTCA
CTTCAACACAATCTCAATTGTCTTTGCTCTTTTATTAGTCTTTTCCGTGCCATCATTTGA
AGCAAGAAAGCTCTTGACAAAAGAAGAAAGGACAGTGCCTAATTCTTTGCAGGAAAGTTT
GGTCTTAACTGCCCTTCCCAAAGGCCCTCTACCTCCATCTTCTCCAAGTGGTAAAGGTCA
TCCAATGTCCCTCAACGAAAAGCTATTCGTGCTTCATCTCTCCAAGATTGATCGAATTTT
GGGATCAGTTCCTAGTCCAGGAACAGGGCATTAAACCTATTTTGATTTTCCTTTCCAAAT
TTCTATCTTTCTTGGAAACTTTAC
>comp868_c0_seq1 len=284 path=[1:0-283]
AAAACACTCACCAGGAGAGAGAGTTCGTGAGGGGTTTCTTCCCCCAACCTCTCGATGTCG
GCGAACTGGCACGGAACCAGGACCAAAATCGCGTGTCCACCTATCGGCGAACCCGCAGTA
GTTAAAGCCAAACCAACAAACCTCGTGCCATGGACTAGCAAGCCACGTACTCCAATCGAA
CGGCATACCGCGACTCAAACCAGGCCGACGAATTGCAAGACTCAAGCCAGCTTGATGAAC
CACAGGCCACCGCAAGGTCGCCAGAACTACAGGAAGATTTTGAC
>comp869_c0_seq1 len=308 path=[1:0-307]
ATTAGTAATGGTATGGGAAAGGGAAGATAGTGGGAATATGGTGGCTGTGACTGCACTAAG
GGGCCACACAAAGTCTATATTGTGCTTGGCTGTGGTGTCTGATTTGGTGTGTAGTGGCTC
TGCAGATAAAACCATAAGAATTTGGAGGGGCGTGGGTAGGAGTTACTCTTGTTTGTCTGT
TCTGGAAGGACATAATGGACCGGTCAAGTGCTTGACTGCGGCAATGGATCATCATCACAA
TTCGTCTGATTCGTCATCTTCATACCACATTTACAGTGGCAGTTTGGATTGTGACATCAA
GGTGTGGC
>comp870_c0_seq1 len=302 path=[1:0-301]
GAGGGAGAGAGATGAAATTCCAAGTATCAAAAGAGTCAACTTCTAGATTGTTTAACAGGT
TGAAGCCTTTTCTAGGTGTTATTTTCTTGCAATCTGGGCTTGCAGGGATGGATATTTTTT
CTAAGGTTGCACTAAACAAAGGAATGAACAATTATGTTTTCGTAGTCTATCGCCACGCCA
TTGCCACCGCTGTCATTGCTCCTTTTGCAGTTGTTCTAGACAAGAAAATACGGCCAAAGA
TGACTTTATCAATCCTCGCCCAAATTGCGTTACTCGGCTTATTGGAGCCAGTCATTGACC
AG
>comp871_c0_seq1 len=552 path=[1:0-551]
GGGATAATAGGAAAGTTGATGACTATGATGTATCAATCCAAAAAAATAGCCAGTCAAGTC
TCGACAAAAGTGTTCCAGCAGGTTCAAACTTGCGAAAGCGGAAATCTGGTGTTTCTGTGG
CTACTGGCATGAGTTATAGTCCCAATATAAGCGACTCTTCCAAAACCTGCTCAGGTCTGC
TTGATGAGATTCGAGCCCTCCTGTTATCATCGTGGAATTTGAAGTGGGAGCTTTTGATCT
CATTTAGTCCATTCTTTCTAGTTTTGGTGGCTTTTATTGCTTTTGTCCTTTGGAATGGGA
GTGTAGTTCTAGGTGCAAAAGAAGCCCATGCCGTTTCTCTGCATTTTGCACAGCTATTTT
ATTTTAGTCTGGTTTCTGCTTTGGCCACGGCGCCAATGCACTTCACATTCAGTCAATCTT
GGAATCTTTTGTGGTCATTTCGGAAGAATAGGCCTTTTAGTTACTTTCTAGTGTTGATTA
GTCTTCTAGCTGGCTTTCTCTCTGTGCACTTTTTCAGCATAGTTCACCCTTATCTTCTTG
CTGACAATCGGC
>comp872_c0_seq1 len=415 path=[1:0-195 391:196-217 197:218-414]
TGTACAATTGTTCTTCATCCCCAAATCACAAATTACTCACTTAAATTCACTGCTTTGCAA
GGATTTTAATCCCTGCTTCAATATCCAGCCATAATAGTCCACTGTTTGGACTTGTTCTTG
GTTTTCTGACCACCTGGGCTCACTTTCCAGCTATTCCAGCTCCTGAAATCACTCTGGCAT
ATTGTTGTGCAACCTGAGGTTGTACCTTCTGATTTTGTAGGGTTCTTGGACAACCCAAGG
TACAAGTATACTCTCCTAAGTACCAAGATCAGTTTTATACCTTCAGAAGAAGGCAAAATC
TGAGAGGGATCATAACAAAAAAGATGTCACGATGAAGGATTCTTTTTGGGTGCATATGCA
GGGAGCATGGTGCAAGATTTGACTAGAACCAACACCCGGGAAGCACGGTATGGCG
>comp872_c0_seq2 len=393 path=[1:0-195 197:196-392]
TGTACAATTGTTCTTCATCCCCAAATCACAAATTACTCACTTAAATTCACTGCTTTGCAA
GGATTTTAATCCCTGCTTCAATATCCAGCCATAATAGTCCACTGTTTGGACTTGTTCTTG
GTTTTCTGACCACCTGGGCTCACTTTCCAGCTATTCCAGCTCCTGAAATCACTCTGGCAT
ATTGTTGTGCAACCTGAGGGTTCTTGGACAACCCAAGGTACAAGTATACTCTCCTAAGTA
CCAAGATCAGTTTTATACCTTCAGAAGAAGGCAAAATCTGAGAGGGATCATAACAAAAAA
GATGTCACGATGAAGGATTCTTTTTGGGTGCATATGCAGGGAGCATGGTGCAAGATTTGA
CTAGAACCAACACCCGGGAAGCACGGTATGGCG
>comp878_c0_seq1 len=553 path=[1:0-373 375:374-552]
AATGCTTCACATGTTGAATCAAACCTTGCAAGAGCCAATTTGACCATGGATCAGATCATC
AACAAATTCGCTGCCAAAGGACTCACGGTAGAAGATATGGTTGCATTATCGGGTGGCCAC
ACAATCGGATTCTCTCACTGCAAGGAGTTTAGCAACAGGATCTTCAATTACAGCAAGAGT
GCAGATTATGATCCAGACTACCATCCCAAATATGCTGAAGCATTGAAGAAAATGTGCGCG
AATTACAAGACTGATACAACCATGTCGGCTTTTAATGATGTAATGACGCCAGGCAAGTTT
GATAACATGTACTTCCAGAATTTAAAGAGGGGGTTGGGACTTTTGGCTTCAGACAATGCT
CTGTTTCGTGACCCCAGGACGAAGCCGTTTGTAGAACTCTATGCTGCCAACGAGACCGCC
TTCTTTCAGGCATTTACTCGTGCAATTGAGAAACTTAGTGTTTGTGGGGTCAAGACCGGT
ACACAAGGTGAAGTGAGGAGCCGTTGTGATGCATTCAACTCTATCAAGACATAAATTAAC
GTGAGAAAGAGAG
>comp879_c0_seq1 len=222 path=[1:0-80 83:81-221]
CGCAGGTTTTGATCAGAGCTTGAAATTGGTATCACAGGTTTTTTCTTTAAAATTGGTTTC
GATTCTTGAAAGAAAAAATATGCAGGTTTCGATCTTCATTTGAAGGTTTCGATCACGAGT
AGTCTGATAGCTGTTCAGTTCTTGCTTGAAGGGTTTTGTGTCTTCTCATGGAGTAGGGCA
TTTTATCACATACAGTGTCTGCTATTCTTTACAACGCTGGTA
>comp880_c0_seq1 len=321 path=[1:0-320]
GAAAAACAAGTTCCATTCACGCTGGAGCAGCAACGAAGGATTGCATCAATGCTCAATACA
TTAGTGTATAATGGCTTGTCCCAAGGTAGTGGTCAGCCGAATAAACCCCTTATGGATGCT
GCAGTTCGATGCCTGCATCTATTGTATGAAAGGGATTGCAGGCACCGGTTTTGTCCCCCT
GCTTTGTGGCTTTCACCTGGTAGAAAGAGTCGCCCTCCAATTGCAACAGCTGCAAGAACT
CATGAAGCTTTGTCTGCTAATCTTGGATTGGATGATGCTTTCACAGTTCCAAGCATGGGT
TCTGTTATCACTACTACTCCT
>comp881_c0_seq1 len=208 path=[1:0-207]
AGAAAGGATGTCAGAGGGACGGAAGAGAGGCTCGGAGGCGACCCCGGTGGAAGGACGACA
CAGGATTTGGCACCAACGGCACAACAACTTCGTACGTCCAGGAGGAAGACGAAGGCGATA
GAGAAATCCCATGGCGCGATAAGTGGCGGCCACCAGCCGAAGCCAAGGGTGGCTCAACCG
TAGCAACCAGATGTAGCGTATGGAAGTC
>comp887_c0_seq1 len=466 path=[1:0-465]
TCAAAACAAAGTCCTTTCTAAAACGAAAGAATGGTTATCAGCGGAGTATGCGGCGTTCGT
ACATTGGGACTAGTAAGGCTTCCTTTCTCGCCCGAGAATCCCTGCCTCCAATCATCTCCG
TTCTTTTTAACTCACAGTCGGCGACTATTCGTTTCCTTATGCTCTGCTTCCAAAACGACG
ACGAAGAGTGAGAAGAAGGAGAGGGTTATTGTGATATCCGGACCAACCGGCGCCGGTAAG
AGCCGGCTTGCGCTGGAGCTCGCTAAGCGACTCAATGGGGAAATCATCAGCGCCGACTCT
GTTCAGGTATATCAGGGTCTTGATGTTGGATCTGCAAAGCCTTCAACCAGTGACAGAAAG
GAGGTGCTGCATCATCTGGTTGACATATTGCATCCATCTGAAGAGTATTCCGTTGGACAA
TTTTTTGAGGATGCAAGACAAACAACAAGAGACATTCTTAACAGGG
>comp890_c0_seq1 len=364 path=[1:0-168 170:169-241 243:242-363]
GAGAAATCAACATTCCTCTTCCACAGTCAATTCACCCATGGCCACTTCTCAGACGACTGA
CATGGCCACATCTCAGACGACTGATGATGAAGAAACAAGCTTCTTGGCTGATATACCGAG
AGTTTCATGGCGGCCAGATACAAATTTGATTCAATGGAAAGGTTTCTGGGTCATGCCTGA
GATTGTAAAAGTTGTCACAACTATTCAAAACGAGTACAAGCCTCTCCCAACCGACATAAT
CTTAGCTTCATTTCCCAAAACCGGCACAACATGGCTCAAAGCTCTCACCGTCACAATCCT
AAGTCAAAATTCAAAACCGAACTCCCAACTTGACCCACTAGCAACCAGAAACCCCCATGA
ACTC
>comp891_c0_seq1 len=584 path=[1:0-536 583:537-583]
CCCTCCAGATCTGCCTTCGACCTAGGCCAAGATTCATGCTTCATCTTCAGTAATCTGTAG
GGTCGATCTCAGTTCTAATCTTGGGACTTTAACCGTTGAGAGTTGAGCGTGGACTACCTT
AATTTGTCCAGAGCGTTGGGTCCCAGATCTAAGCGCGGACAGGTATTCAGCCAGATACGA
GTTTCTCCTCGCTGAATATTTCTTCTTGGTACACATCTTGACTTCATCAGGTGAGCAAGT
TTAGCGAGGATTGCCACTAGATGTTTTAAGGATTCAAAATATGCCTCAAGAATCAAGATA
TTCTTCTGATCGCCACCGAACCTAGGCTGAGTATAGGCACTTCGATCAAGATGACCATCT
AACTCAGTCAACCACTTCAACTCGAGCTTTCAAGCGTCTACTTCCTATGATGCAGAGTCA
GACAGGTACTATGTTATTTTTGATTCTTTGATTACTTCCAACAGATCGGATGCTCAAGCG
ATGCTCATCAAGAGTGCAGGTTCTTGGTCATGAGCTGTGTAGACTATGGGAATTTTTGGT
TGAATTGGTGTAGACCATGGACCCTAATTTGATTTTTTTTTTTT
>comp894_c0_seq1 len=378 path=[1:0-335 337:336-377]
AGCCTGTGACCCTCACTCAGAGTTGAATAGGCATCGCCCTTAGATTACAATATGCAGTAC
TCCCTCTTGCTCGTCGCCATGATGGCGGTTAGTGCAACCGCCGGATTACCGCCGTGGTCG
CAGTGTGGATGGAAAGGCTGGGGGAGACCGTACCGTTGCTCGAAGGGCTACGTCTGCAAG
AAGTATGACCGGTGGTACTCCCAATGTGTACCGGTTGGCACTGCCACCGCTACCGCCACC
GGCACCGGCACCGGCACCGACACCTTCACTGGCACCTACACTGGCACCGCTACCGGCACT
AACACCTGCGCCTGCACTGCCACTGCCACTGGCACCGGCACTGGCACCGCTACCGGCACC
GCCACCGGCACTGGCACT
>comp895_c0_seq1 len=841 path=[1:0-840]
ATGTAGCCATTCAGGCTACATACAACCGGAGAAGTGAATTAGATATGATACCTAGAGTTG
CCAGCTATTTTTTAGATCGGGCTGTTGAGATATCAAGGATAGACTATGAGCCTTCTGATA
CAGACATCTTGTATGCCGAAGGAATTACTTCATCCAACGGACTTGCTTGCATGGAATTTT
CATTCCCGAAATCACCACAGGACAGTTGTGTGGACCCTGCTGATCAGCATAGTGGCCGTG
ATCCAAGGTACCAACTCATTAGAGTGCATCCAAGAAGCCTTGGAGAAAAGTGCAAGTGGT
CGGAGATGTTCGAAGATGTTGGGATGGTCATATTTTGCGTTGGCTTATCGGATTATGATC
AATTATTTGACGACGGTAATGGAGTCCCCACAAACAAGATGATGGCGAGCAAGAAACTCT
TTGAAAGCATCGTCACACATCCCACCTTCAGTGGAAAGGACTTCCTTCTAGTCCTAAACA
AGTTTGATCTCTTAGAAGAAAAGATTGAACAAGTTCCTCTCACTAAATGCGAGTGGTTTC
CCGACTTCCATCCGGTGATCAGCCATAATCAACACAATCGCAGTAATACTAATAATAATG
TCACTACTAACCCTACGTTACCTCAACAAGCTTTCTACTATATTGCAATGAAGTTTAAAA
CATTATTCCATTCTCTCACCGGACACAAGTTGTTTGTGTCGCGAGTTACTGGATTGGAGT
CTGATACTGTGGATGAAGCTTTGAGATACGCTAGAGAGATTTTCAAGTGGTATGAAGCAA
AACCCAACTTCAATGAGTGGTCTTCCTATAGCATTGAGGCAAGCACCACCTCATGATAAA
C
>comp896_c0_seq1 len=229 path=[1:0-228]
ACCTACTCTGACAACCAGCCCGGAGTGTTGATCCAGGTCTATGAAGGTGAACGTACCATG
ACCAAGGACAACCACCAGCTTGGAAAGTTCGAGCTCAGCGGAATTCCCCCTGCACCCCGT
GGCGTTCCCCAGATCGAAGTTACCTTCGACATTGATGCCAACGGTATCTTGAACGTCTCT
GCCTGCGACAAGTCCACCGGCAAGGAGAGCAAGATCACCATCACCAACG
>comp896_c1_seq1 len=354 path=[207:0-353]
ATCACCATCACCAACGACAAGGGTCGTCTGAGCAAGGAGGAGATCGAGCGTATGGTCAAC
GACGCCGAGAAGTTCCGCAGCGAAGACGAGCAGCAGAAGGAGCGTATCACCGCCAAGAAC
GCCCTCGAGTCCTACTGCTTCAACATGAAGAGCACGGTTGAGGATGAGAAGATGAAGGAC
AAGATCTCCGACGCCGAGAAGACCCAGATCCTGGACAAGTGCAACGAGACTGTCAAGTGG
TTGGACTCCAACCAGCTGGCCGAGAAGGAAGAGTACGAGCACAAGCAGAAGGAGGTTGAG
GCCATCTGCAACCCCATCATCACCAAGCTGTACCAGGGTGCCGGCGGCGCTGGT
>comp897_c0_seq1 len=264 path=[1:0-263]
AAAAACTTTATGTACCCCTCTTGAAAAACAATATGTACCCCTAGCAGATACTGGCGCCCA
ACCCGAACCTAGGAAACGAACTCAACTGCTACGTAGCTGGAAGTTAGAACTACATGCATA
CGTAAACGTATGGTTACTACTACACAAGTTTCCAAACAAACCTAATTAACACCAACCAAG
TACAAAACTAAACCAGTCCACCACATCGTATTGGATTGATTGAGTCCTAAAATTGGACTC
TTCCTCCTCCACACACTCCCCTCC
>comp899_c0_seq1 len=386 path=[1:0-385]
AAACTACATGGTTCCTATACTCAACTCTCTCCCTTATCTTTCTCCTTTCTTTGAAATTCT
TGGTACAAACAAGGAATGGACGCAAACATCTTCCACCTAGCCCCCTCGCTCTTCCTGTCA
TAGGCCATCTTCATCTCCTTAGAGGGTTGCTCCATCGAAATCTATACCATCTTTCCCAAA
AATATGGTCCAATAATCTCCCTCCGATTTGGGTCGCGCCTTGTTGTGGTTGTTTCCTCTC
CGTCGGCCGTTGAAGAGTGCTTCACCAAAAACGACATCATCTTTGCAAACCGCCCTCGAA
TCCTTGCCGGAAAACACTTGAATTACAACCACACCTCCCTCGTCACAGCACCTTACGGAG
ACCACTGGCGCAACCTCCGCCGTTTA
>comp901_c0_seq1 len=207 path=[1:0-124 142:125-206]
TGCATAGAAGAATGAAGGATAAAAGAAAGTTGAGGAATAGAAATGTACACGAAAAAACTG
AGAAGCATTACGACGATAAGAGAAGAGATCTTACCCAGAAATACATACAAGCATCGGGAC
TGCTTTCATAGGGTTAAGCAACAACCATGTGGCTGCTGCGGTGGATCCTTTGGTTGTTCA
CACTGGTGTCAAGTGTTGCAAGTGCTA
>comp906_c0_seq1 len=543 path=[1:0-138 140:139-542]
AAGAGGGAGACTGGAATACAGGTCGGAGAAGCGTGTTTGGGAGAAGAGATCAAAGTCGAT
TCACCACTCATCATCACTAGCTTTGGCAAGGGGACGATCAAGTGCATCTTTATAGCTCCT
AATATCTTTTATTACCTATGGATACATAGTTTTTTGAGGGTGCAACCCTAGTGTGTATAA
AAGTTGGGACGCTTGCCATAAGGAGTTGTATCATTTCAATAATAGCTATTTTTGCTCCTA
TAAGACTGTTACAGAGGCCATGGCAGCTTGGCGAGAATATGCTGCCCAAGACATGTTTAG
GAAGTATCGTTCATCTGTTGAAGTAGCAGTTGGTTGTTGTAGTGGTGGTCATGAATCAGA
ACTTGACGCATTATGTTCTATTTTGGCTGAAGAACGTGTGCGATGTGAAACCCTTAGCCA
GGCTCTTAGTGGTGTCCTTATCATTTGAGGCATTGTATTTTGTTGGCTGGTGTGGAGTAT
GTTGAAGATGTGGCAGATAGTGCCTTAAGAATCAATATTTGTTTATGGTAGTAGTGAAAA
TAT
>comp907_c0_seq1 len=277 path=[1:0-253 284:254-276]
TGAGGTTTCATTGCCATTTATAGTTGTCCATGGTGGAGATGATAAAGTAACAGACCCTTC
AGGAAGCAAGCTACTATACGAATCTGCCAAAAGCAGAGACAAGAGCTTCAAGTTGTATCC
AGGGATGTGGCATAGCCTAACCTTAGGAGAGAAGCAAGATAACATTGACAGTGTGTTTTC
AGACATTGTATATTGGTTGGAGGATAGGACTCAATATGGAAATTCAAGGTTAGAAAGAGA
GCACAAGAGTGAGAGCGACCAGATACTTCAAGTTGGC
>comp911_c0_seq1 len=1066 path=[1:0-1065]
GAGGCGTGTAAATGATAAGTAGAGGACGATCTGTATTGACAAATGGGCCTTCTTACATCT
ATTTTCACGAATCAAAGTGTAAAAACCGAGCACTTCTTACATCCTTGGAGTCACGACTCA
CGAAGTACCCGTGACCCTGTCAGAATCGAGCTCATGAATGGCGTCCACCTGGTGTGTGTT
CAGAACTTTGGGCTTCCCATTACAAGTGGTCAAATCAAATCATTATAACTCAAAGCAGTG
TATCCCGCGATGTTTCATGAAGAAAATTTCCGGAGAATTGTCAGATAAAGCAACTTTAAA
GGGTCCTTCAGGTCGTTGTTGGAATGTTAAATTAAATTTCACTAAAGACAGCAGTTATCT
ACAAGATGGCTGGCAGGAGTTCCAAAGAGATCACTCATTAGGGGACAATGAGTTCTTACT
TTTCCGATATGATGGATATATGCATTTTAATGTACAAATTTTTGATAAGAGTGGAGTGGA
GAGAAGAGATATAACAACTATTTCACAAGAACATCATCAATCTGCTTCCCTTGATGAAAA
AAGGAAACGTGGAAGACCACGAAAACACCCAATTCCATTAGAGTATGGTGAAGATGGTTC
AGGTCAACACCTTCGATCTCTTGAATCAAGTAAGCTGAGGAAGATTAAAGAAAAAGTTAT
ACATCCGACATCACCGGAAATGAGCTCACAATCCATGAAAATCAAGGAAGACATTGATAC
TCAAAAGGAGCTTAGTGGAGAATTTGTTGGCTCGTCTTCACAGAATATGGATGCAGATTA
TGAAGTGCAGCCTCAAAATGGAGCAGCTAGGGTTCAGAAAGAAGCCAATGCTTTTACCTC
TAGCTATCCTTACTTTAAGATTTCCTTGACAAAAGCTTGCGTGTACAAGGTACATATTAT
GACAGTCCCCTGGAACTTTTCTAGGGCACACTTCCCTCAATTCGAAACCAGGATGGTCCT
AAGGAACGCGAAAGGGAAGTCTTGGGTAGTGAACTGCATTCCTGCTGCGGATAAACACTT
TTTTTGTGGGGGATGGGAGTCCTTTGTGTCTGATAATAATCTCAAG
>comp914_c0_seq1 len=324 path=[1:0-323]
TTGTCTTCAATGAGTCGTCTACAAATAAAGTTGTAGTTTTTGGAGTGACAACAGCAACTT
CATCAATAGTAGAAGTAGCTTTTATTGGAGTGCTAGCAGTGTTTCCAGAAGCATGGAGAG
CCTTTAGAACCTCCGTTAGAGAAGGGCTCTTGGTAGAAAGAGCTTGAGAGTGTGTAGGAA
GCTCTCTTGGTGACGAGCACACAGTAACAGCTTTATTTGCAGATTGCTCCCCACTAACTA
CTCGAGTAGCGGGCTCAAACTCAGGCTCACTAAATACTGATATTGCTATAAGATCTTCAT
TAAATGTTGTCTCTGCTTGGAGAT
>comp915_c0_seq1 len=258 path=[1:0-257]
GTATTGCTCGCTAGGTCTCACCCTGGCTTGAGCGGTGTTGCTCGGTGATGTTATATACGG
TTCTGGTTACAAGGATGGTCCTAAAACCCAGTCTAGGGTTTTTGCCTATTTCATTTCCTC
ATATTCCTTTCCAGTATCCAATTCGGACTCAATACAGAGGTAAAATTTGATACCGTGATA
ATATTTGTCAATTTCTACAACAAAGCAACTCTATTAGACATTCTTGCTTTCTGCTGATGA
TCAATCCTCTACTATGGT
>comp917_c0_seq1 len=630 path=[1:0-335 337:336-629]
AGCAAATGGGGTAGATGATGGCATCATGAGGAAACTTTTGCAAGATTTCTATCATACCAG
CAACTCACGCAAACCAGAACAAATAATTTTGTTCAGGGATGGGGTGAGTGAATCACAGTT
CAATCAAGTTTTGAACATTGAGCTGGAACAAATAATAAAGGCCTACGAGCATCTTGGTGC
CGATAAGATTCCTAAGTTTACCGTGATTGTGGCCCAGAAGAACCACCACACTAAACTTTT
TCGAGCTGATGCTTCTGGAGATAGTAGAGCTGGTCCTGGTTCTGTGAATGTTCCACCTGG
GACAGTTGTGGATCGAAAGATCGTCCATCCTAGAAACTATGATTTCTACATGTGCGCGCA
CGAAGGGAAAATTGGAACCTCTCGACCAGTTCACTACCATGTCTTGCTCGACGAGATTGG
TTTTTCTCCTGACGAGCTGCAAAATCTGATCCATTCGCTGTCCTATGTGTATCAAAGGAG
TACAACTGCAGTTTCACTTGTGGCACCGATTTGTTATGCTCACCTTGCGGCCAAACAGGC
GGGACAGTTTGTAAAGTTCGAGAATTCGTCAGAGACATCATCACAGAGCGATGTTACCAC
GGTAGGGAGTGTCCCCGTTCCAGAACTCCC
>comp921_c0_seq1 len=281 path=[1:0-280]
ATCATCAGTGACGATCCAGACAAATAGTTGGAGCGAAAACAGCAACAGAGAACGCCGACC
GATATAGTGGTGCCGGATCTGATTGTGATCATTTTCCAACTCGATCGACGTCTATGACCT
CACAATCTGACGACGATTCAGATCTACATGGGTTGTATCAAAAATCGTCAGGTTTGGACT
ACATCAAATTTTTCAGTCGTGATTTTAAGGTATTTATCTGCTTTATTTATTTCTTTTTCT
TCTGCTTTATTTATGTTGTTGTAATCCGTTCAGTGCAAAAC
>comp923_c0_seq1 len=242 path=[1:0-183 185:184-241]
GGGTATGTAACAACAAAGCAGCTTCAAAAATGAGTGAGCTGCAGAGTGATACCCTGAGGG
ACGCCATCTTGGCGATTATACTACTAAAGCCAAGGACCAAAAGCGAAATTTTGTCGAGAC
TGTTGAGCTTCAGATTGGTCTTAAAAATTATGATCCCCAGAAGGAGGATAAGCTTTCAGT
GGTTTTGTGAAGTTACCTCACATTCCTTGCCCCAAAATGAAGGTCTGCATGCTCGATGAT
GC
>comp924_c0_seq1 len=263 path=[1:0-118 120:119-262]
CCAACCTCAGATACTGAAGAACCAAGGGCCGAGCCTGATCATTTGAATGGAGCTGAAAGC
ATAAGAGAACTTTATGAGTTCACAAGCACGAACTACACTGGAAAACAGTCAATTCCTAGA
TGTATTATCATGTTAGTGGGAGAGAATATATTTTATGCAATTTTTATTTAGTTCTGTTTG
AGTTTGCAACTTATTGGTTGGATTTATGCTTTATAATAGGTTCTGTGGGACAAGCAAGTA
AAACAGTTGTGAACAATGAGAGC
>comp925_c0_seq1 len=375 path=[1:0-160 162:161-374]
GATAGGGCCATAGACTGACGCCAATTCTGCAAATGATCGATGTAGGTCCGCCCCTAAAAA
TGGGAGATATCCAACTACTGGCAGGCCGCGAGGACCAGGTAGAAATGTGGGCAGTCTCTT
CTTCAGGCACCAGAATATTGCTAGCATCACAACTGAAATTGTGACAACTGTTTGGGTGAC
TGCATGTTTTTTGCTGCTACCTTCCCACCACGTACCATCTCAACTGGTTGCGGGCAGTTT
TCTCTAAAAGGTCTGAGATCATAACTATGAATTAGAGGAACAGATTGTATATAGTTGTTG
ATAGTCTCAAGGTAATTGTTCTTACTATGTTATATAGACAGGGTTCTAGCTAGTACCCTA
AATATTGCAAGGCTC
>comp926_c0_seq1 len=440 path=[1:0-320 322:321-344 346:345-439]
GGTTTAAGGCATGCTCTGTTTATTTTTAAGCCAATTCAGTCATCAACATCATCAATATCA
ACATCTTCCTCTTCAACACCACGGTCATCTCAGACAGGGAGTTCTAGTTCAGTAGAAGGG
TATAATGCAGGTGGGTCATCTGAGTTTTGCTTATTCCTGTATGCATGGAAGATTGAATGA
GAGGATTTTGCATTAGTTGTGGCATCATCCTCTTCATCATCAGTCCAAGAGGAGAAAGAC
AAAAGGCTCCATCTTCACGGAGTGGTGAGGATGAAGATTGGGCAGACAGAGAGAGGATTG
GATGAAAGAAAGGAGGTGGGGCCCAAATAAGTGCGGGTTGGAGGTTAGTTACAGCTGGAA
GATTGGAAATGTTGGCATAATTGAACAGGACAGATTGGATCACATTAATTTAACACCTGT
AGCTGTAGAGGCATCTCTCC
>comp928_c0_seq1 len=217 path=[1:0-193 279:194-216]
TGGCGGGAGCCTCGTGCACTGGGTAAGCCTTTTAAGTAGAAGGATCCAATTGAAGAGTCG
ATCCACTGCAACCAAGAGGAGCATTCTCTTCTCTCTTGTAGGCAAATCCATTGTAGATTC
AATATTTCTGCTTCCACTCTGTTGTGTGAGATAAAGTGAAGTTGGTTGTATTGTGGTGTT
CTCTATTGAAAACAGCATCATGAACCTTTTTGGTGTT
>comp928_c0_seq2 len=257 path=[1:0-193 195:194-256]
TGGCGGGAGCCTCGTGCACTGGGTAAGCCTTTTAAGTAGAAGGATCCAATTGAAGAGTCG
ATCCACTGCAACCAAGAGGAGCATTCTCTTCTCTCTTGTAGGCAAATCCATTGTAGATTC
AATATTTCTGCTTCCACTCTGTTGTGTGAGATAAAGTGAAGTTGGTTGTATTGTGGTGTT
CTCTATTGAAAACAGGTGACTCTGAGTGATTATTGTGAACTGTATATCTGACCACCATTA
TTTAAGACGTCATTGAG
>comp933_c0_seq1 len=221 path=[1:0-220]
GCTGCTTCTCTTATTATTAATATACTTGGAGTGAGGGGAGCCACCCATATCGTCGGTGAT
AGCGACGGATGGACACACTTCACCACAACTATTAAGTGGGCTGCCACAAGAGACATTCAT
GTTGGTGATATCCTTGTGTTCAGGTATGAAAAAGGCTTACATGATGTGACGCAAGTGAAC
TCAAGTTCGTATGAAAATTGCATAAACAACCCAAATTTAGG
>comp934_c0_seq1 len=489 path=[1:0-488]
ATTGAAGAAGGACATAGAGAACAGGAAATCTCTTTTAGGACCCTTATTTAAGCTTCTTGA
AAAGATACTTTCAGATGAGTGGGTTTCTGGGGCTGTTGATCATGATGATGAGTGGGTCAA
GGCTTCATCTGGCATTTCTCAGACAATTTCCAGCACGATATGTGACATTCAACGAAGGCT
TCTTTCACTCCTGAAAGATATTAGTTCTTCACTGTTACCAGCAGAGGATGACATATTTAA
TAAAACCAACATTAAGCTGTTAGTTGAAGGTGCTCATACTGCAAAAGATGGAGACACCCG
CAACCGTGTATTTTCACTTTTATCCTCTATTGCAAAGATCAGCCCAGTCAAAGTTTTTGA
CCATATACCCGACATTTTCAAGGTTATTGGAGAGTCTGCAGTGACACAGGTTGACAGCCA
CTCTCAACAGGTGTTTGAGGATCTTCTTTCTTCAATAGTTCCATGTTGGCTATCTGTAAC
AGACGGCAC
>comp935_c0_seq1 len=376 path=[1:0-128 130:129-142 144:143-375]
ATAAGAATGATTAGGAAGCAAGGTAGGAATGTGAATGACCCGAGAGTCTGCAAGGGAGGT
AAAAGAGAGAAAGGCTCTCTCCTTTCGCCCCTCTCTCTCTCCCCAACTGCTCAATATTTC
TTTCTCCATGGTGTTGTAAAAAACCCCCATTCCCCACCGCCGCAACCCAATCTCTTCCTT
TCTTCCTGTTGAAATAAACAAAACCATACCAAGAAAAGAACACATTTTGGATTAATCTAT
TGTTTATCATTATTTTAGTCTCATTATTATATAAACACGCCACATTTTCCCAACATTCAA
GAGCAAGACATCTCATTATCCGGAGTCTCTGCTAGTAGGAAACAACAACCAACCACAAAA
TCAAAAATACCTTCTC
>comp936_c0_seq1 len=385 path=[1:0-384]
GTGGAGTTGCGATGCCACTGTCGATGGCCGTTGTGGTGTTGTGATAAACGTAATCCGAAG
ATACAGAACTGATGGTTCCGATATGTGGGTTTGATGCACATCGGTGATAGAGAAACTTGG
TTCCGGTATGTGCTGACTTGATTACTGGCGACCCCTCCCCCACGTCTTTATTCTTTCTAA
ATTTCAGAACGACGCTATGCCATATCACCTACTACATGTTGCAAATTTTCACTAACCCTC
AAACACGATGGACTTCTCAGAAGAATGGAAGTCCCTATTTGCAATCTCCTCCGTGTTCAC
GCCGCCTCTCCTACTCTCAAACCCCTCATCAAGATCCATAATAGGTCCACTCATCTTCAA
CCCATTACCGAAAACCTTAACGCAC
>comp937_c0_seq1 len=393 path=[1:0-296 298:297-368 370:369-392]
CCACCTTGTTTTTCTGCTTGCCGCCTTTTCTCTTCTTCTTCTTGTTGTTTCTGTTGCTCC
CTTGCTTCTTCCTGTCTCCTGGTTGCTTCTTGCCTTCTTATCTCCTCTTCTTGTTGTTGC
TGTTTCTCTCTCGCTTCTTCCTGCCTGGCTGCTTCTCCTCGTTGTTTTTCCCTTTCTTCT
TCCTCTCTTCCTTGCTTTTCTTCTTCTTGTTGCTGTTCTTTCTCCCTTTTTTCCTTTTCT
TCTTCTTCTCTCCTGGCCTCCTCCCTCTTCTCTGCCTCTTCTTTTTGTTGCCTTCTAGCT
TCCTCCTCTGCCCTCTTCTTGGCCTCTTCTTTCTCTCGCCTTCTTGCTTCTTCCTCTGCC
CTCTTCTTGGCTTCCTCTTCCTCTTGCCTTCTT
>comp938_c0_seq1 len=440 path=[1:0-439]
TGTTGAGAATAGGATGCGAACGATAAAAAATAATTGGAAGGTGATACAAGATTTGAAGAA
AAATGGTAGTGGTTTTGGTTGGGATGACACGTTGAAGATGTTCACAGCTAGTGACTTGGT
GTTTGAGGATTATGTGAAGGCGCACCCCGGGAAAGAAGAGTTCCTTAACAAACCGATTGA
AATGTATGAGGAGCTGGCACTAGTTGTGGGAGATGATCGTGCAAGGGGTAATTATGCAAA
GTCATTTGCTGATACTGATGATGATCTAGAGCAGACCGAACCTCTTCCGTCTAGTGATAC
AGTTGGGATTGAGAACAAGCCAGAAGGTTCCCAAACTGGAAATCAACCTTCATTGCCTAA
TAATTCAGTTGATGAACGTGTGCATGGGAAGAGGAGTCGCCAATACGAGTATGTAGAGAA
AACAATGGACAAAGTAGCTA
>comp942_c0_seq1 len=779 path=[1:0-725 727:726-778]
GGTTACTCTTCGTAAATCACAAGAAGACACCGCCATTACTATTTCTTTACAATCCTTTTC
ATAAATCAGATGGGATTTTCAAACTACCACCACTAACCAACATGGGCAGTTCAAGCATTG
TCAAATTCACTCCGGAGTGCAGTGTCTTTGTCATAGAAAACACCACAGAAACAGACCAAA
TCACCATTAGCACATGGCGTCGTGGCGATGCAAATTGGAGCACCCATATCTTTTCCAATA
AGGGTTGTCCTGGCATTGTTAAGGATGCGGAATATATCAACGGAGCATTCTATTTTGTTT
TTAGCCATGGAGCATTGGGTTCTTTTCGCATCGATCACCATGACTGGATTGTCCACTGCA
ACTCCGATTTAGTTATAAAAGAACTCTATGATAATCACTGTGAATTCAACATGGTTGAGT
CTGACGGAGGAGGCCTTCTACTGGTACTGCTTGACAAAAACAGCGGTAGTCATTGGCCAC
AATACAATTTTTATATACAACGTTTTGATTTTACTGGTTCGGGTAGGTATTTGAAAAATG
GTCCTAGTCCTTATTGGATAAATGAAGAATGGTTGGGAAATCGAACCGTTTTTATCAATG
AAGATGGAACTTCGTCTCTTGCTTGTGCGATCCCAACAGTGCCAGGAGATAAAACTAGTG
AGATGGCAGACAGGATCTATTACCATGGTATTAAGTGCACTCAGTATTTTACCAATCACA
AGATAAGCTACAAGCCCATGGCCGTCGACTCCTCCTCTCCTTCGTGTTCTGAATTTTAC
>comp943_c0_seq1 len=311 path=[1:0-310]
TTTGGAACCTTTATATGTTATTGATAGTTGCAATAGCCATCTGACGTCTGTCATTTTGCG
ATACAGTTATAAACTGTTTTCCATCAATATGATGAGCCGTGAGATGAGGTGCATTTCTCT
TGAAACTGATAAATTCTGCAATATAGGGCCGTATGGTGAAAGCGTTGGCTGGATTGTCAA
AAAATACAATTGTTGAGTGTACGTGAGTCGAGTGTGATCAGGCTAAGAAGAGACAAGTCC
AAGGATGCTTCCTTTCCTCCCACCCGCTATTTTGCTTCCTTCTTATATTTGGTGTCTGTT
GCAAGCTGCCT
>comp946_c0_seq1 len=246 path=[1:0-245]
AATTTCCGAATGCTTTCAGAAAACGCTTTTTCTATTTCCCAAAAACGTAAAGTTAGGTTT
TTCAAAAACAAACTCCTCTCAGCAACAGCTTTTTCAAAAGAAGAATTTGTTTAAAAAATT
GCAGCCATTAATCTCGTTCCTCCTCCATCTCAACAAACCTCCTCTACCTTTCTTATTAGT
CTTCTCCACCTCGTAACTTCCGCTTTCAGTGAACAAAACGAAATCCCCCCTCGTTTAGCA
AACGCC
>comp948_c0_seq1 len=338 path=[1:0-337]
GTGAAAAAGACGAGAGAGAGAAATGGGTGGGAGCAAGAACACGCGTCTCCAATTGATTGT
TCAACCAAAAGCAAAATTGAATAGGGTAATGGATCTATCTGCATACAAGAAGACCAGCGG
TGACTGTGGATTCCCATTTCCCGATGAATTCCACAAAAAAACTATTGCTCGGCATACGAA
GCATGCATTGACGCCTTGACACCTCGAGCTTGAGCACGTGATCGTGCCCCAGCCATTGCT
CCAGCTGTAGCTCATGGTGTATCCGGTCCATTGCCCTATCAAATTCAACTGAAAATTGTC
TACTAACTAATAATTAAATGGAAACAAAAATTATAATA
>comp949_c0_seq1 len=312 path=[1:0-311]
CGAACGGCCAGCCAATTGCCAATTCCATCTCCCCTCATCAAATCACCATCCTCTCAGCTA
TTCAGAATGTTCAGCCGCTCCGTCACCTCTCTGGCCGGCCGGTCCGCACGAGCTGCAAGG
CCGGCGCGTTTCGTTTCAACAAACGCCTCCTCTCGTGTGCAGAGCTCCATCATGGGCCAG
CGCGCTGTCCAAGTCCCCAAAAACGGCCTTGTCCTGAACACCATGCGCACCCAGTTCTCC
AACAACATCGGCCGTAACATCATCCAGTCCCGCGGCGTCGTCGCTGAGTCTGCTGCCGCT
GCCATCGTCACC
>comp950_c0_seq1 len=306 path=[508:0-305]
ATTTGAACAAGAGGAGGGTGGAAAATTTCACCTCCCGCCTGGAAGGAAAAGGGAGATTGG
ATTTACATTTTCTTTCCCAGTGAAGCAGACGTCCATTGATTCTGGCATACTAATGAAGTG
GACAAAGGGCTTTGCAGTATCTGGAACGGCAGGAAAGGATGTAGTAGCATGTTTGAATGA
AGCTATGGAAAGACAGCAACTAGATATGCAGGTGTCTGCCCTGGTTAATGATACTGTGGG
AACATTAGCTGGAGCCAGGTACTGGGATGACGATGTCATGGTTGCTGTCATTTTGGGTAC
TGGAAC
>comp950_c1_seq1 len=530 path=[1:0-529]
AAAGCTCGTTCTTCTTCATTGACTCTCCCTTTTCATCCTGGTTCTTACCGCCTTTCGACA
ATGTCGGTTACCGCAAGACCACCCACCGTCGGATCCTTTGGTCATCACCGGTCTTATAGA
CGGACGGCTCGGGTCAAAATGTGCATCCGGTCTAACACCATCTCTGTGGCTCCAATTCTG
ACCAAGTTACAGAAGGAGTGTGCAACTCCTTTGCCAATTTTGCGCCACGTGGCAGACGCC
ATGGCTGATGATATGCGAGCTGGGCTTGCTGTTGATGGTGGTAGTGATCTCAAGATGATA
CTCAGCTATGTTAATAGCCTTCCAAGTGGGAATGAGACGGGCTTGTTTTATGCTTTGGAT
CTCGGCGGCACAAACTTCCGGGTGTTGAGAGTGCAATTAGGTGGCAAGGATGATCGTGTT
ATTGCCACTGAATTTGATCAAGTATCAATCCCTCAAGAGCTTATGTTTGGTACCACTGAG
GAACTTTTCGATTTTATTGCTTCTGGGCTGGCAAAATTTGAACAAGAGGA
>comp951_c0_seq1 len=827 path=[1:0-826]
AGAGAAAAAGGTTGATTTATAATGGAATACAACAATTTTCCTACTCAACCTCAGACTTTT
GCTTTGAAAGTGGACCTCAGTTGCTGTAAATTATGTCCCAAAAGAGCCGAGAGACTCTTG
CTGCAAACTGATGGAGTGAATACTGTCAGCATAGATGTTGAAGATGGGATTGTGAAAGTA
ACAGGTACAATTGACCCAGATACGCTCATAGAAAAGTTTAAAAATCGGGGTAAGAAAGCT
AAACTTTGGTCACCTCCAAATGAAGCCAAGATTAAGATTGAGCCTTTGGACACATCCGAC
GAAGAAAACCTCCACCACCTCCATGACAGAAGAGACGTTCATGAAGAGGATCATATCCTC
GAGAGAAAAGAACATGTTCCCACACGACCACCAAGAAATGATGATCAAAAGAAAAAGAAG
AATTTTTTCAAATATGGAGGAATGGGCCAATTTTTTGATGCATTTAATCAAGGCTATCCT
AGTATGCACCAAACCATGCCGCCTCCAATGTCATGGCAGTATCCGAATTGTCAATATGGT
GGCGGGGCATGGCCTCTTGGATATGAAGCAGCCGCTGGGAGCTCTTTCTTTCAACAACCC
ATGTTTCAACAAATGATGCCGCCAATTGGATATGGCGGTTATGTTCCGCCACAGCCCATG
ATTCAAGAAATGATGCCATCACTTGGATATGGTGGCGGCTTTCCACAACAGCTAATGATA
CCGACTCCATATGGTGTCTTAGTGCCAGAGCTAGCAAAACCAAAAGGTCCTTCCAAACCA
GCCCCACACTACTTGAGTGACAGAGGATGCTGTCTCATGTGAAGGGC
>comp953_c0_seq1 len=399 path=[1:0-398]
ATGCACGTACTATTCATGATGGGTTATATCGGTCCATTGATATTTACCTCAAAGCCCATC
CGGGTTTATCAGACATAGATAGGAAGAAGCTCAGCAAACTGATTGATTTCCAAAAGCTCT
CGCAAGAAGCCGGTGCACACGCTGCACAAAATGAGCGCCTTCCTCTTCAATCTATAGTCC
AAGTGCTCTATTTTGAGCAAATACGACTCCGAAATGCCTTAAGCTGTTCTAATCCCGATG
ATGACCACAAGCCAATGCACCAATCATGGCGAATCAGCAGTGGTGCCCTCAGTGCAGCAA
TGTCTCCTCGAGACAATTATGCATCACTAAGGCGAGAAAACCGAGAGCTGAAACTTGAGC
TAGCTCGGTTAAGAATGAGACTAAATGATTTGGAGAAAG
>comp955_c0_seq1 len=312 path=[1:0-311]
AATGGTGGTCGGATTCATAATCCACCAAGATTCGTTCACCTTTGTTGTAGCCACTTCTTG
AGTACCACTGTCAAAAGCTTAGCCATCAGACCCAAACACCCCTCTCTGCCATCTTTAGTA
CACTGAAATTGGATGCTCAACAAGGATTCTACTCAGGTTGAGGAAGTCGACCAGCTAACA
TGTTTACCCCGGATCTTGAGAAATTGGGCTAAGAACATTTCAAGGATTATTGGTTAACAA
TATAGATCTAGCATCTATCTCAAAAACCCACACCAAGATGGTCGTGCGATCACCACTGAA
CCTGGCTTCCAC
>comp956_c0_seq1 len=379 path=[1:0-100 102:101-129 131:130-378]
GTTGGATCGAACCAGCTTCAGAAAATCAGGAGCGGGTTGCGTGGTGACTCGGTGGTCCTT
ATGGGGAAGAACACCATGATGAAGCGTTCTGTTCGTCTCCACGCAGAGAAGACTGGCAAC
ACAGCTCTCCTCAACCTCATTCCTCTACTTGTGGGCAACGTTGGCTTGATTTTCACCAAG
GGCGATCTGAAAGAAGTCAGGGAAGAAGTTGCTAAGTACAAGGTTGGTGCTCCGGCTCGT
GTTGGATTAGTTGCTCCCATTGATGTCGTTGTTCCTCCAGGCAACACCGGTCTCGATCCA
TCTCAGACCAGTTTTTTCCAGGTCCTCAATATTCCAACCAAGATCAACAAGGGCACTGTT
GAAATCGTCACGCCTGTCG
>comp957_c0_seq1 len=440 path=[1:0-439]
GTGAGACAGGTTAGTTTTACCCTTCTGATGACTTTAAATGTTGTTGCGATAGTAATCAAC
CATAGTACGAGAGGAACTGGTTGTTCAGACCTCTGGTTCGTGCACTTGGCCGAGCGACCA
GTGGTGCCACGCTACCATCTGTTGGATTATGCCTGAATGCCTCTAAGGCCGAATCCGCGC
TGGATCATTGTTGGCAATGATACTTTCTGGGGGTCCTATGTTTCGTGCAGTGCGAGACAG
TCAATGTGATTTACCAGGCGGCCCCTCCACGGAGAGGGCTTCCGTAAAACCCGAACGCCA
TGCCTGTGCGGTGCCACCTTCTCACAAATAAGGATCCTTATCAGGACAGAGAAGACCCCA
AACAGGAAGACCAAGGGTTTAGTTCGAAGTTTGGACTCAGAATCGTGTGTAAACGACTCA
AAACAGGCGGGGTGTTGTAC
>comp958_c0_seq1 len=528 path=[1:0-527]
TACCTTTCGTTTTGTACCAATCAAAATTCAAATCCTCGAGCTAAAACCCTGATCTTCTAA
AAATAGTTCGGAGAAACTCTGAGGATTCTCAGGAAAATTGTTTCTCCCTTCCAAGAAAAA
AAGAAACTTCAAATCGCTTTGTTCAGGTAAAAAATTGCTTCAAACATGTCGAAAATCCAG
AACGATCCACTTCTGCAAGTGGAAACGACGTGTGGCTCCCTTTTATACGAACTTCAGATA
ATTTGGGATGAAGTGGGGGAGCCTGACACTGAAAGGGACAAAATGTTGCTTGAGCTAGAA
CAAGAATGTCTACAAGTCTACAGAAGGAAAGTGGATCAGGCGAACAGGTCTAGAGCTCAG
CTACGACAGACAATTGCTGATTCTGAAGCAGAGCTTGCAGCAATCTGTTCTGCAATGGGG
GAACCACCTGTACATATCAGAGAGCTTGATCAAAGTGCGGGAAGCTTGATGGAAGAGCTT
AGGGCCATTCTTCCACAAGTAGAAGAGATGCGGAAGAGGAAATGTGAC
>comp960_c0_seq1 len=373 path=[1:0-372]
CCCTACCTTTTCCCTCAAAGTTATAAATTTTTCCTCCTGTTTTAGGCTTTAAATCCAGTG
GGTATTCTTTATTTTTCTCATATTTTGTTATGGTTCATTTTCTTTGTCAGAGTTTTAAAG
GGTCCTGAAGAAGGTGGTTAGGCTGATCACTTTAGTTTCCAAGGCTTCGCTGTCTCCTTG
TGTAGCTTTTAACAGGTGTTTTCTTTATTTCCCCAAGTGGGTATATTTTTCTATTTTCTC
AATCAGGATTCTCCCACATCTTTATTGTTACCCGTTCCTTCTTTTTCCCGGGAAAGTTTT
CCCACCAAGGTCTTCATCATATTTCTTTTCAAAGACTTGCATTTTCAGTGAGTCTGAAAA
GGGTTGGATTCCT
>comp962_c0_seq1 len=777 path=[1:0-776]
GCTCATTTCTCTTTTTTCCTCAAATGGACCCTGCATCCAAATCTCCCCTTGAAGTCCAGA
AGGGCATTTACAGTCGTCTACTCCAAATGGGAGTGGATGGATTCTTATCAATGAGAATCA
TGGCCTTATGGCTATGGTTTCATTACCAAGGTCATGAAAACTTCATTAAAGCTTTAAGCT
TGAATGATAATATGTTTCTGACCTTGACAGTAGTTGAAGCACAGGTTATTATAGCTATTT
TAACCCAATCTGATGCAGCCCCTTCTCAGCTCTGGGTTCCCCGCACCGCCAAACTCTTAA
ACTTGCGTCCATCCCTTGAAAACCTACTTGTCGATACAGAAGAAGTCTCCAAAGGGGTCA
AGGACTTCTATGATAGGGTTTGCATAAAAATGTTTAAGCACATATGGGATGCAAGAACAA
AAGAATCTGGAGAGGGTTCAAGTCAAGAAGATACAGTGGTGGATGCTCCTGAACCAGTGA
CGGTTCAAGCTAAGCTGAACCCTAGCGCAAAGGAATGGATTCCTTTGCAACATGGACTGC
CCGAAAACCATAGGTGTTTGTTCTTCACTTTCTCCAGACTGAACCCTTTGACCGAACTAC
AAATTACCAACTTTTTTTCTGAGAAATATGGGTCAGTCGAATCCGTGAAGTTGCACAGGG
ATGGAGAGCAACCCCCATTTTTGGGAAAGGTGGTGTTTAAGGATTCTTCAATACCAACAA
CAATTCTAAACGGGCTGCCGAAAGTTCAATTCCGGGTGAATGGCAAGAAGTTGTGGT
>comp963_c0_seq1 len=266 path=[1:0-265]
GCTTAGCATGTTGCCTGATGACATTATTGTTTTTATGCTGTCTTTCTTAGCACTTAAGGA
AGCAGCAGTTACCAGTCTTCTTGGAAAACGTTGGAGGTATTTGTGGGCTTCTATCAGCAA
TCTCAACTTTGATGCTGAAGTGAGATTGCATAAAATTGCAGCGGCGATCATGGACAAGAA
GGACAGGGGGGAGCCGGAGCTCCTTAATACTGAAAGGACAAAATATGTCAATTTTGTTAA
TCATGTCTTGTCTTTGCATAGTGGGC
>comp966_c0_seq1 len=215 path=[1:0-214]
CTTCAATCGGAGGTCAAGAGGTGATTTGGGTGTTCACGACGGTATCTTCTGATTCCTTCT
CTGGTTCTATCAGCGGTGCTCCTCGATATTCTGATTGATTCGAAAATGGTGTCTTCTGAG
TCCAACGGCTATGGTTGTCGTGAGCCCAGCAACTGGTGATTTTGGCAGCACTCCTTGCTT
CTTCACTCGCTCAGTCAAATCGGCGTGACTCGAAG
>comp966_c1_seq1 len=267 path=[193:0-266]
AACGGTGAGGGTTAGCAGCGACGGCGTCCACGATGTTTGGTGGCGGCGGTGAGACAGTCC
TTTATCCTCGTGAGATAGACGGTTGGGACATGATTGCAACGACGGTCTAATGGCGGCCGA
CTTCGATAATTGGTTTCAGCTTCGGTTCACGCCAATTAAATTGGTAATCTACGGTAGCGA
TGAATTTCTTGATTCCGATTGAGCCAAGACGTAAGCTATAGAGACGGGTCAGTCTTGTTA
TTTTGGGAATTTAAGGTTTCCTCTTCT
>comp968_c0_seq1 len=427 path=[1:0-426]
GTAGTCTGAACAATTTCTTTATACTTTTTGATAATATGGGCTAACAATATATAAGATAGT
GAATGAAAGGGAGATTGGAATGGTGAACTGAGATTGGATTTGTTTTTCTTCAGTGAGCAG
AGCTTTGGGGGCACTGTACTCTCTTTTGTGAGTTTTGGGCAATTGGGCTGGCTCTCTGGT
GACTGTTGGTCACGAATTGATGAGGCAAGCCCATAGGCATCACACTTAGGGACTGAAAAT
ATTGAAGGGTGAAGAAACGGAGATACCATCACTAATGAACTCCATCTAAATAGAGGAGAG
ATAAACTGCATCTGAACCGAGGAGAGATGAATAGCATCAGGATCCTTTCCATGCTCAAGA
CAAGTACAAAGACGGGAGAGTCGCTGAATCATTAAAACAGAGGGATAAATACCCTTTTAG
TGTGTTG
>comp971_c0_seq1 len=208 path=[1:0-207]
TATATATATATATATATATATAGTATATGTAATGTTGTGATTAGATTGGGGTCAATTATA
TATGTTATGGATAGTATGCATATCTAATTGTTGAACCTCGGTTGATTGATGAGTATTGCG
CTATAGTGGAAAAGACACTGTTTAATTGTACGGGTGCACAAAAGTGTGATGTAAAAATTT
CTATATTCCAAGTCCAACTTCGTAAGAC
>comp974_c0_seq1 len=249 path=[1:0-96 98:97-248]
TGGAGACAGCTCAACAAGGAACAGAAGCAAGCAAAGCAAAGATACATCCAAATGTTTTAT
AATCTCCAGTTCAGGAATTTGGTGAAGAATGTACCCATCCCAACTGATGAAGCTGAACAA
CAAAAGGCAGTAGAAAAACCAAAACCCATACAGAGCGTAAGGCGCACGCAGTCCCTAATG
GAAAGGATGTTTGGGGCTTAAAGGTTAAAAGATAAGGTGGCTTTGCTCTTGTGCCAACCG
ACCTTGGTG
>comp977_c0_seq1 len=327 path=[1:0-326]
GTGACTTTCTCATATTCAGCCATTTGCTTCATATTGTCTTCATACCCTGAGTTGACCAAC
TAATTTTAATGGCGAATTCTCGACTTCGTGGTTTGATTTGGTGTAAAACATGGGCCAAGA
AAGATTGGGCGGTCGCAGCTGTCGGATTCAGCGTCATTATCTTCGCTTCCACTCTCATAT
TCGATTCGCATAGCGAAGATACTGCAATCGACACACCATTTGATCCCACTCCCACCGATT
TGGTCGATTTGACCCTTTCGCGCATTGCCAAGGAAAAAGGCGCCTTTTGTTTAGATGGGA
GTTTGCCGGGATACCATTTTCAGAAGG
>comp978_c0_seq1 len=229 path=[170:0-228]
GCTGAGCAGCTGAAGGGTGTTGGGGTTGCTGTTTGGGGAGATTTAGTGGTTTGGTATTAT
AGGTTGCGTTTAGTGTAGGCTGCGAAATGGAGAAGGGATAATTTTGATTGATGATAGGTG
AGGCTGCTGAATGATAGGGGATAGTTTGAAGATGGAGAAGAGATAGTTTAGATGTTGGTT
TCTCTTCCTAAATTTTCTAGCTGACCACCAACTTTTATGTATTTTTAGT
>comp979_c0_seq1 len=496 path=[1:0-289 291:290-303 305:304-495]
ACACTCAAAATACATTTACTTGAAATAAAACATTAAACCGGGAACATAAAGTTAGAAAAA
TGCACTTTCAGAAATTTGGAATAAACTGAGACTTGTTGATACAAATATAAAATGCACTGT
TGGATGGGCAGCTAGCAGGCCTGCCTAAACTCAATACGACGTAAATCGGATTGGTAGGAC
TGTTTGATGGGCAACCAGCTACTCGACCCTACCTGAACTGGATTGGTCGGATTGTTGGAT
GCACGCACAGTTAGCAGGCCTGCCCGAACTCGACCAAACATGAATTGGGTTGGTTTGGTC
GAATGGTGGTGGTGGCGTGCGGTAAAGTTATCGAAATAAATAGAACCCTTGCCAAAACCT
TTTGTGATGCAGCAAATTTTTTGCTACTTGATAAATTAGGGTTGTCTTAGACTGATGAAT
ATTTAAAAAAATTCTCCTATATGTTAGCTAATATCTCATTCTTTCATATTGAATAACAGT
ACAAACAGATCTCTTC
>comp980_c0_seq1 len=333 path=[1:0-332]
GTTGAATTAAAAAAAAGACTATGCTTCTAGAGTCGGTGAATGATGCTCGGGATGCTCAAA
TCCTTACAAAATTGCTCGTGGGAACCTTATTCCGAAAAGGAGGCCTACAAGGAGGCAATC
TCTGATGGGAGGTTTGGATGATGGGGTGGATGTTAGTTTCTTTTGGATGATGGGGTGGAT
GTTGGTTTCTTCTGTCATGACGGTGATGTCCAGTTTGTAGTGATAACGGTAGCCATGGAA
GAGGATCAAAATTTGGTTAATTTGAAAGAGGAAACTGTTGTTCACTTGTCGAACCTCATC
ATGTTCATTTACCGTTATGTATTGGGTTGTAAT
>comp983_c0_seq1 len=211 path=[1:0-35 37:36-210]
TTCGAATGGAGGGCGTCGGTAAGACCGTAATATAAGAGATAGATGCATCCCAATGAAATG
GTGTCCTATGTTGAATTTGAATTCCTTCAAAGAGATCGAGATTTGCTGAAGCGGAGGGTA
GAGACTCTTGAGGATTTGTAGAACCACACATGTCTTGATGTAATGGAAACAATATCATGC
TGAGATCGAGTCTCTCCAAAGGGATCGAGAT
>comp986_c0_seq1 len=530 path=[1:0-529]
GATCAGATGCTTGGAATGGAAAAGCTTATCCTCAGGAAGTTAAAGTTCCGTCTAAATGTT
CCTACTCCATATGTGTTCATGATAAGGTTTCTTAAGGCTGCTCAGTCCGACACAAAGCTT
GAGCATTTATCATTCTACCTGGTTGAGCTGTGCTTGGTTCAATACGAAGCCTTAAAGTAC
AAGTCGTCACTGCTGTGTGCATCAGCCATATATGTCGCGCGGTGTACTCTGCAAATGAAT
CCAGCTTGGACTCTACTACTTGGTAAACATGCACGCTACGAGGAAGACCAAATCAGGGAG
TGTGCAGAGATGATTTTGAGATTTCACAAAGGTGCCAAAACAGCATTGTTGAGTGTCACA
TATGAGAAGTACAAGAAGCCTGATCTTAGTGGTGTCGCTGCAATTAAACCCTTGGATCGG
CTCCCTCTTTGAATTAACTTGTGTGAATGTGCGTATTTTTTTTCCTTGTGTGTGAATGAA
TATGTTTTAAGAAACATGTTAGTAGAGGGTGACATGAGTGAAATTGTGAG
>comp988_c0_seq1 len=250 path=[1:0-249]
CAGGATCTGAAACCCGTTCAACTGAAAGATGCTCGTAGGTATAAGGCATTATTTATCCAA
CAAAAAAAGAAGGATGATGCAACAATTCCTGGTGAGGAGTTGAAACAGCTGGATAAGTTG
CCCCAGTGTGATAGTGCCAATAGTGGAGGTAGTGGCTCCAAGAAAGTCGAGGGTCAGGGC
CATGAGTACATGGAAAGGATTGGAGAAAATATAAGAGGGGACTATCGAGCTTGTGAAAGA
TCTATGGAGG
>comp990_c0_seq1 len=283 path=[1:0-282]
GAGAAATTCCTTCCTCTCTCTCTTCCTCTGATGGGTAAAGTATTGCCAACCACTTTTAAG
CCCCCAAGCGAAGACGTGAAATTAGCTGCCATAGCAATCACCCTGAACGTAAGGCTGAAA
TCATCTGATATGCCGGTCAACATGCTAGAACGCGCTCTGCGGTACACCAGATCACTTGTG
GATGAAAGTCCCAACCACCACCGTCCTAATCCGACTCACATAGCCCGAGCCCTTAAAAAG
GAGTTTGACTCGTCGTACGGACCGGCGTGGCATTGTGTGGTGG
>comp993_c0_seq1 len=298 path=[1:0-197 199:198-211 213:212-297]
TGATGACCTCCCTCCCGCATTACGTTCAAGTAATCTTGCAATTGAAGATTCCATATCCTC
TCTCAAGGCATTAACTCTACGAGTTGCTCCATTGGATATATCTGTTGAAACGAAGCAGTT
TTTACAGTTGCTGATTAAGGTTTTGGAGTTGACAAACTTAGGGGATGCAATCTATAACGT
TGTTAGTACTGTTGTGTCGTCAGCTTCTTACGTCAGCCGTGACCTGCCATGCACAACAAT
TCATCAGAAACAGTTCACACGTGGAAGATCCAGTTTTTATGAAGAATCTCAGCATGGC
>comp995_c0_seq1 len=477 path=[413:0-55 15:56-476]
TGATTCTTCTCTCCCTCATCGAATTCTATGTATTATTTTATCGATCGCCTGCATCCCTTC
ATCGAATTACATAGATAATATTCTCCGGGGCTAAAGAAGTGGGAGATACTGGAACAGGGC
AGGTTACTTATTGATAGAAAAATTTGTCTGCATCATCGGTAGGAGGATTTTTTCCATGGC
ATCAAGAATTTAACATATGGAGTGCATATTGAGCAGATGAGAGAATTGCAATAGCATATT
GGCTAGCAACAATTTTTGAGATTTAGCTCGAGGGCTATTCATGGATTACATAAAGTAAGC
TATCAAAAAGTTCGGGACTGTGACAATAAGAACTTGAGGGAGTCATTAAAGCATGAGGTT
CAAAGACGTGAATGCTATTAGAGGACGTTTTCGGTGGAGCATCAATGATATTTTTTGAGT
TCATGCCAAATGAAGACAGAGAAAGAACCTTCTTGCTTTTTTTTTTTTTTTTTTTTT
>comp996_c0_seq1 len=277 path=[1:0-84 86:85-276]
TCCATAGTTCAGAGATTGTTCATCACAGTTTGGAAATTGATGCCATATGGGTGTTTGTTA
CAAAGAGATCCCTACTCGTGAAAATTGCCGACGTAAGAATAATGGGACACCATACACCTG
CAGGAGAAAATTCTGGCTGTTGGCAAACGCGTGATCAATTTTTGAGAGGGCAAAAATACG
ATGTTTATTCTCTTGCCAGGGTCATACAATGCTTTTTATGTGATTGTTCTCGACCAAATG
AAGTTGACAATGGGATTTTTAAACTTCTACCACCCAC
>comp997_c0_seq1 len=371 path=[1:0-370]
GTAATATTCTCTTGCGCACAGGCTCTCTTTCTGCTCAGTTGAGAGATTACTCATTTCCTC
TTTTTTCTGCATCTTCTGGTAAATGTGAAGGTCGTCTTGTACTAGCACAGCAGGCAACAT
TTTTTCAACCTCAAATCCGCCAAGAAGTCTACATTGGTAAATGGAGGAAGGTGCGTGTGC
TGCGGTCAGCTACTGGCACAACTCCACCAATGAAAACTTACTCAGATCTGCCTATATATT
TTCATAAAGCAGAAGTTGCCTTTGGGGTGGGGTTTGAACCAGCTTTTGCAGATGTAAGCT
ATGCATTTACCGTTGCTCTTCGCAGGGCTAATCTAAGTGTCAGAAATAAAGATGTACAAC
CTCTGCCGCCT
>comp999_c0_seq1 len=524 path=[1:0-401 414:402-523]
GGCTACTCCTTTAACCCTCCACAACTATAGACCACCGTTATCATCTTCTGAGAACCCTCA
CCTTCACCTGAGAAACACCACGCCCGCCCTCGCTGTATTCGCATCCGCCGCCGCCACCAC
CACCACCGTGAGCGCCACCATCGCCACCAGCAGTAATAACAACATTAGCAACTCAACTCA
AACACCCCCATGTGTCGTGTTACTCGAAAAATGCTCCACAATGTCCGAACTGAAGCAAAT
CCACGCCCAAATGCTCAGGACAGGGCTCTTTTTCGATGCCTTCACCGCCGCCAGAATCGT
CGCGTTCTGCGCGCTTGAAGACTCGGGAAGCCTCCATTACGCCCGCCTCGCCTTCTCCCA
AATCCCCAACCCCACCTCCTTTACTTGCAATTGCATAATACGAGGTTATACCAATAAGAA
CATGCCACAAAAGGCCATTCTTTTTTATCGAGAAATGGTCGTGGAAGGTCTGCTTCCTGA
CAAGTTCACATTCCCCTCTTTGTTCAAATCTTGTGGGGACTTAC
>comp1000_c0_seq1 len=252 path=[1:0-228 263:229-251]
TTGACCTTTGTATTAGATTGCTTGGAACGTTTGCTCTCCCTGACCATTAAGATGTTTAGA
AGGTTGGAATCAAATTTTTATTTTGCTAATCTAGTAGCATACATTTAAATGTTGATGCTC
CTGCTTTTCTGTCTGCAAATGGTATGGTCAGGGATCAACTTTTGATGGAAGCATGCCATT
TTCTTCTGATGGAAATTGTTATTAGGGACCACTCGCTTGTAGCGCAGTTGGTCACCCGAT
GCTGGAAAAAAC
>comp1001_c0_seq1 len=204 path=[1:0-203]
GTGTTCTCAATTGCAGTTAGTCTCGCTAGAGGGACTCGAATTGCGTTGGGGCCAGCGGTT
CTCGCGAGCTTATATAGAGATTTGAGCTTGCTGAAAGAAGCAATTGTTGTTTCAACCAAA
TTTGACTGTGGGGAGGATAAAAATGATGTTTTGGCACTTACCCTTTGGGCACCATTTCAT
TTAGTTCAGGTTTGGGCTTGGGAG
>comp1001_c1_seq1 len=206 path=[182:0-205]
GCTTGGGAGAGATTTCTAGAATTGAGGCCAAACCCCAGTTTAATTAAACATGGTGAGCCT
AGATTAGCTCGATGGCATGATTTAAAATTAGTAAAAAATTACAATATGAGGATGGTACTA
GACTCAGCAGGAGATAGTTTCTTGTGGCGCCCTTACACAATAGCCATTAACAATTGGGTT
TTTCCCAAGTATTACAGTGATAAAGA
>comp1002_c0_seq1 len=672 path=[1:0-671]
CATGGGTACAAGGGATGTTGAAAGCATTGCTAGTAAGGAAGGGTTTGGCAATAGGCTTGC
GCCTTCTATGAAAACCCTGACCAATAAATGTGATTATGGCATGAACCGGGTTAGGTCCGA
GTTGGTTAATTCGAGTGTGGAGGATGAACTTGGAGAAATGACATCTCAAAATGGGAACAA
GGCTGGTTTGGGGTTGAAATCAGGGGCGATTGCAGATAGGTGGGCTGTGGGAAGAGATGG
ATTCCGGGCACTTGGTGGAAATTCCAGGGCCGTTAATGAACAAGGGAGGTATTCACGTTT
TGGCTATCCTGATGAGGGACCTTCCAACCACCCCCCTGGTTCTGTTTTTGGAGTTGGTGA
GCCGCGAAAAAATGGTGACAATCTGGATGGGTCTAATAGAGTTGAGAATTTAGAACACGA
TCGAGCCGAACTCCTCAGAAAGCTGGACGAGTTGAAAGATCAGCTTAGCAGGTCTTGTGA
TGTTGCAGAAAATCCCAGGGAACAAATTCCTGTTGGTAGGAGGATGGCTCCTGGTGATTC
TTATGGTGGCGGTGATACTTATAGGGTCTCAATGCAGCCTTCTTCCCTGGGTAAGCAAGT
TCCAAGTTTCCCTCATTTCAACCATAGCCATGGACCTGTGCCTTTCGTAAATGGTCTTGG
CATGGATGCCCA
>comp1003_c0_seq1 len=396 path=[1:0-395]
TCAGAACCCGGACGTGTCTATTACTGTAATTCGTTTTCTTTCGTATAATTACGTGGGAGA
TGATGAGAAGGAGAAGAAACTTGACGACGGGGTGGTGACATGGTTTTGGGTTAAAAACGA
AGCGAATGAGCAAGTCGTGTACAAAGAGGTGGTTGTGAAGAATGGTGCAGAAACAGTGGC
GGCCATTCAAGCAATGAATGATGATTTTTATGACCTTTGGATTGTGGGAAGGAAACAAGG
AATAAATCCAGTGTTGCTCGAGGGGTTATCGGATTGGAGTGAAAACCTTGAACTTGGGGT
GATTGGAGATTATGTGTCAGCCATGGATTTTGGGGGTATGGCTTCTGTATTGGTGGTACA
ACAGCAGGTTTTAAGAGGGCAAGGGATGACCATCAC
>comp1005_c0_seq1 len=400 path=[1:0-399]
GGAGAGCAGCAGCTAAGATTGATGGGACAGTCTCTCAAGAAACTAGCAACTAATGGGGGT
GAGGAAAAGAAGGCTAGGGAAATTGGTCCAATAATAGAGATATGTTACGACTCACATTTT
TCACACGCCAAACAGGATTGGAACTCGACTGACTTCTACCGAGCAGTATGCGAAACTGTT
GAAGAAATCAACAAAAATCTGGGTAACACGCAATTTCGCGTGCCCAAGGCTGCCACCGTC
GAGCAAGCATACAATAGTCACCACCAAGGCAAAGGAAAATCACTAACAAGGGAAGAGTTT
CAAAAGATCCTTCAAGATGTGGTTATTGATACAGGATTTACAGGTGCGGGAGCAAAGGAC
ATACTCTTTTACATCTTCGGTGTTCCTGCAATATCTCTAC
>comp1007_c0_seq1 len=415 path=[1:0-414]
TAACTCTTCATTCGTCATCAACATTTTTCGGTTAAACACTTCCTCTGGCTCTGGCTCTAC
CCCAGGAGAAGGCTTTGCGTTCCTAATAGCGCCAGACCTCAATCTCCCTCTTGCAAGCGA
CGGCCAATATCTTGGTTTGACTAACTCAACTACCGATGGTAATTCCACTAATCATCTTGT
CGCCATTGAGCTCGATACATTCAAGCAAGATTTTGATCCTGATGACAACCATATGGGGCT
CGACATTAATAGCATTCGATCTAACAAGACGGTTACTCTGTCTCATTTGGGCATCCAAAT
CACTCCCGTCGATCCTAAATTTTACAGGTTATGGATCGAGTATGATGGTGGAAACAAAGT
GCTGGAAGTATACATGACAGAGGAAGGGAAGGTCAAGCCAGTTGCTCCAGTGCTA
>comp1007_c1_seq1 len=253 path=[393:0-252]
ATGAGTATGCTAGTTCGTCTGCTTGTTACTCTGTTTCTTTTGTTTTCTCCAGCAATCTCC
AAAGCCAAGGACCTCACAACGTTGAACCGCGAATTTGGTCCCTTTAACAGCTCATATTAT
GACATATTTGCAGTCATAACCCCGGCAACAATCAGCAATGAAGCCCTTCAAGTGACACCG
GATTCTGCCGGAAACTTCAGCCTTAAACACAAGTCTGGTAGAGTTCTTTACAAACATCAA
TTCAAGCTCTGGG
>comp1009_c0_seq1 len=469 path=[1:0-468]
ACTCATATAAGGTGCCATCTGTTAGTCCTGACTAATGCTCTGTTGTAGTAATCTTTTCAT
GTTTATCAGGTTTCTGGTGCTAATAACTCTATTTATTGATGCATGTGCATATTTGAGAAT
GGTGGGTAGGGGGCATGTAGTTTTCAGAGGGCGTACCCCCAGTGTGCATGATAGCTGCGA
TGGGTGCCTGGAGGGAGTATCTAGGTGCTTCCAGCTCCATTGCAATTGACAAAATCCCAG
GAGCTCAGAAGCAGAGGTAGATAAGTCACATTCTGTAATGGCAGTGCAGCATCCCTGCAG
CGGTTCTTTGGGTGTGTCGTGGCTGCTATCATCATCGGAGTTGTTTTTGTTCTTGGCTTA
TGGAAGTTGCTGCTGTACTGAAGGGTGCACAAGTGCAGCCACATGTAATGGTTTTTATAA
TATTTATGTGTAATAGAAGGTGTGGTTAGGCGGATGAATTGAACCCATC
>comp1010_c0_seq1 len=327 path=[1:0-326]
AATGCCAGGGGCCTTTTATGTTGGTCTGTTCAATGGCATTGGTCCTATCAGAACACAATC
AAAGATGATTAATAGAGGCTTATCATACTTCTTTAAAGCCAACGTAACTGTGGAAGCCTG
CAAACAAGAGTGGGGCCAATACTGTAACCAGACAGTTCATAAGCTTGAATGCGCTATATT
TGATCGGGGCAAGGTTCAAAGTTATCAGGATGCAACAGTTTACAACCAAACGGTTAAAAG
TGTTATTACTTGTGAAGATTCTTTTGGGGTTTCGTGCCATGGAAATATGGAGTCAAAATT
CTTCTCTTTAGATGTATCTGAAACAAC
>comp1014_c0_seq1 len=295 path=[1:0-163 165:164-237 239:238-294]
CCGTTCAATCACCTATAAACGCCCAAGAATCAATTCATCATGGTCGTCAAGGTCGGAATC
AACGGCTTCGGTCGCATTGGCCGTATCGTCTTCCGCAATGCTATCGAGCACAACGATGTC
GAGATCGTCGCCGTCAACGACCCCTTCATTGAGCCTCACTACGCCGCATACATGCTCAAG
TATGACAGCACACACGGACAGTTCAAGGGCGACATCAAGGTCGACGGCAACAACCTGACC
ATCAACGGCAAGACCATCCGCTTCTACACCGAGAAGGACCCCGCCAACATTCCCT
>comp1015_c0_seq1 len=244 path=[1:0-120 122:121-243]
TCTGGAAATTGAATACTGTGAGCCTACAGTAATATTTTGTACTGTTACAATAACTAAATT
AATTGACTAGGCTTGAGATGTTAACAATTGTGTTTTGTTTTATGCATTGAAAATTAATGT
GGAAGGCTTTAGGCATACAGCGCTACACAAGCAGGCAGGTAGGGTTTATGTTTAGTTAGT
ATATTAGTCTAGTGAGAGTAGAGGCAGTTAGCTTATTAGAGATGGTTTATTATGGTGGTT
TTAT
>comp1017_c0_seq1 len=588 path=[1:0-587]
GGAACATTATAGCAAGAAGGATTTCATTTCCCCAAGCTTGAAAACACGCGAGAAACAAAA
AAAAAACCTCCCTTGTTTCTTCCGACAACACAGCTTCTTTCAGAACACGACAGCCAACGT
TCTGACTCGATCTCAAACCACAAGCAAATCCAACCGCCACCATCATGCCTCACGCAACAA
GCGAAACCCTGACCAACGGCGAGGAGCAGCCGCATTCGAAATTCCTCAACCACCTGAACT
CCTACCCCGTCGTCTCCGACGGCGTGGAGACGTTCAAGTCCAACCCCTACGGCCGCAAAT
CCCTCGACCTCGCCGACAGCGCCTACCAGCGCTTCGCCAAGCCCGTCGAACCCTACCTCG
AGACGCCGTACAGCTACGCCAAGCCGTACGTGGCGAAGGCCGACGAGCTCGCGGATTCCG
GCTTGGGCCATGTCGAGCAGCGCTTTCCCATTGTGAAGGAGGAGACGAACACGATTGTGG
AGTTCGGGAAGGGCTTGGTCTGGTGGCCGTTCAAGACCGCCGCTGAGGGGAAGGAGTATC
TGGTCAGCACTTGGTATGACGAGTACGACAAGACGGCCAAGCACAAAG
>comp1020_c0_seq1 len=264 path=[1:0-263]
ATAATATTTCATTTCAGCTAGACGTTACTACACCTGAACATGCTATCCTTTCAGTTGGAC
CAAAAAATTAGACGATCCTCCCCTCTGCAATGATCTTGCTGTGAAGGTCCAATCTAGAAC
CTTACAATCTATTTCTGCTCTTGAATTGAAAAAAAGACACCCAGTTTGGGGCGTTGCTCC
CATTATTCAGCTATAACAACTACGGCTAGCACAATTGATGACGAAGGCAAAGATATTCTT
GATTCCCAAGGTAATATTGCAACA
>comp1021_c0_seq1 len=267 path=[1:0-96 98:97-266]
CTATGATTCTATCTACTAAAAACTTTTCTTTTCCAATCGACTTCCTGAAATGGAGAAACA
GTGGAAGAGTGTCAACGGATTGATCGGGTCTTCAATTCTTCAGAGCGGTCAAGAATACAC
GTTCTCCTCCGACAGCCAGACTCTCAGGGTTCTGGTTCGCTTTGAATCATGATATGACTC
CCTCTTCTCCTCTATTTCGGCTATGTGTTAGGGCAGTGACACCTCCACCTCTTCTTGTCC
ACCGCTTTGATCTCCTATTAATACCCT
>comp1023_c0_seq1 len=317 path=[1:0-162 164:163-316]
GCTAAACCTTCTTCGCAAAAGCAAAAGCAAAACGGCGGCAAAAGCAAAACGGCACCGAAC
AAGAGCCACTAGGCGGCGCTAGACGAGTACGACACCTCACGCCGGTATACCGACACTCTT
TTCCAGACCTTATTTGGTGCCATACTCCATCTAAAATACATCGAGATGGTGCGTTCTAAG
GCTCCCTCAAAGAAGCAACAGAAGCGCGGTGTAGACTTCAAAAAAATAAGGAGAAAGATC
GGTAGGAAGTTGCCTCCACCAAATAATGCTACAAATACTGAAATTAAATCCAAAGTGATT
ATTCTTCCTGAACAGAG
>comp1024_c0_seq1 len=328 path=[1:0-50 52:51-69 71:70-327]
CTCCGTGCGTCTGGTGTTCTATCCCACATTCACCATGGGTCGTATGCACGCACCTGGCAA
GGGTATTTCGCAGAGTGCCCTGCCCTACCGCCGCACAGTCCCCACCTGGCTGAAGCTTAC
CTCTGATGATGTCAAGGACCAAATCCAGAAGCTTGCCAAGAAGGGTCTTACCCCCTCACA
GATCGGTGTCATTCTCCGAGACTCCCATGGTGTGGCCCAAGTTAGATTTGTTACTGGCAG
CAAGATCCTCAGAATCATGAAGGCTATGGGATCTGCCCCTGATCTCCGTGAGGACCTTTA
CTTCCTTATCAAGAAGGCTGTTGCTATC
>comp1027_c0_seq1 len=418 path=[19:0-75 454:76-417]
GATTGAACTGATTGCATGTACGCCTGAAGCTGATGACTGTTGGTTTTGTTCGAGGTAGAT
TTTATTTTTGAGTGCAGATTGAGAAAGTAAGAAAATGCAGGCATATCAGAACAGTTTTGC
AAACAAGAGCAAGGAAAGGCTGCTTCGGTTTGGAAGCTTGGATGAAGATGATTATAGTAA
AAGTGATGGATGCACGTGTTTCCAAAAGATGTCAAAGACTTGGCACGAACTGGTTATTTT
TTCTGGGAAAGTATGGGAAATGGGTCGGTCAGATCCACGAAAATTCATATTCGCAATCAA
AATGGGACTGGCCTTGGCAGCTGTGTCTTTGCTCTTGTTCTGGAAACAACCCTTTGCCGA
TGCTAGCCAATACTCAATCTGGGCAATTCTCACTGTCATTGTCATGTTTGAATTCAGC
>comp1028_c0_seq1 len=334 path=[1:0-234 236:235-333]
AAACCCTAGGCACAATATGTCGTGGAATGATCTTCCCGAGGAATTATTGGAAACAATCGC
CAGTAATCTAGATGTTATTCGATTTGATTCCGTCTGCAAGTCATGGCGGCGTTTCTGCTG
TATCCCTCCCTTCCACCAAGCAAAAATACCTACTCCCCTCTCCTCTCTCAAATTCACCGG
GCATCACACCCATACCGTCTCTGAATCCATATTCTATCGTCTCAAACCTTCTGTTCCGAA
TTCTAAGAGTTGGATGGTTAGACTTGATAAAGATGAAGCATCAAACAGAATGCAAGCGTC
AATTATCCAGACGTCTCAAACGCCGCCGCCGCCA
>comp1029_c0_seq1 len=439 path=[1:0-189 191:190-438]
ATTATATCTTCTTTGCATTTGCGAGCACGGAGAGTCAGTTTGGAAATGCCTTCCCGAAAG
TTCTCGGTCCGTTCCTCGACAGTTTTCATGGTTTCCTGTAGGCTGTACGAGTCGATCGGG
ATTGATACATGATTACGTGTACTGTACTTGAGCGAGTCAATCTGGTTCGACAAATCCTTA
GCCAAAATGTCCAAGACGGCAATTGGCGGGAAAACCACAGCTATGGCCCGACAAACTCTA
GTAACAGCACCGGCGGCAGCAATAACAATACTGAACAAATTGGCCCACCAATTTTTTCTT
TTTTTCTCGTTCTCATCATGCATTTTGGTGACCTTGCGCAACAACGCCTCCTGTCTCTTG
TGTAACTTATCAAACACGGGATAAAATTTCTCCTCAAAAGGGTTGTCTTTGGCCTCAAAT
TTCTTAAGGATTTCCACGC
>comp1029_c0_seq2 len=339 path=[417:0-89 191:90-338]
TGTCATCCAACATTTTTATTATGCATGTAGTGGAAGCAAAAATATTTTTAATAATTTCTT
CTCGATTCTTACGTCTCTCATGTATGTTAGCCAAGACGGCAATTGGCGGGAAAACCACAG
CTATGGCCCGACAAACTCTAGTAACAGCACCGGCGGCAGCAATAACAATACTGAACAAAT
TGGCCCACCAATTTTTTCTTTTTTTCTCGTTCTCATCATGCATTTTGGTGACCTTGCGCA
ACAACGCCTCCTGTCTCTTGTGTAACTTATCAAACACGGGATAAAATTTCTCCTCAAAAG
GGTTGTCTTTGGCCTCAAATTTCTTAAGGATTTCCACGC
>comp1030_c0_seq1 len=340 path=[1:0-271 273:272-339]
AATGGGTCCAAGAATCCTCGTCTCCTTGCTGCTTCTTTTCCTTCACATTATTGTTATAGA
AGCAGAGACTCACGTTGAGAGTTATGTAGCTCTAAACGCGCTGAAGGATATCTGGAACAA
CACACCACCAAGTTGGGTTGGCTCAGATCCTTGTGGCGACAACTGGGAAGCAATTCGGTG
CACAAATTCACATGTGACCTCCATAATGTTATCAAGCATGAGTATTACAGGCCAGCTGTC
TGGAGACATCCAGGGGCTATCTGAATTAATAACTTTGATTTTTGATAGCAACCAACTCAC
TGGCGCCATCCCTTCTACACTTGGACTTGTGCGGACTTTG
>comp1031_c0_seq1 len=542 path=[1:0-358 360:359-541]
TGAAGATTGAGTCTGCGCAATTTTTGTTGGGTTAAATTGTGAGAATAGTTGGTGAAAGAG
TAAGAATTTAATTTTCAAATGGCTTCAAGAGTGGAGACAGATGAAGACAGTGATAACAAA
GGTAGCATGTGGATTTTGGATCAGAAACTTGATCAGCCCATGGATGAGGAGGCTGGGAGG
CTTAGAAATATGTATAAAGAAAAGAAATTTTCAGCTTTATTGCTTCTGCGACTAGCATTC
CAGAGTCTTGGAGTGGTCTATGGAGACTTGGGCACGTCCCCCTTGTATGTTTTCTACAAT
ACATTTCCTCATGGAATCGATGATACGGAGGATGTGATTGGAGCTCTTTCATTGATTATA
TACTCCCTCACTCTTATCCCGCTTCTCAAATATGTTTTTGTTGTGTGTAGAGCAAATGAT
AACGGTCAAGGTGGAACATTTGCTCTCTATTCATTACTATGCCGACATGCGAAGATCAAA
ACTATTCCGAACCAACATCGGACTGATGAGGAGCTGACAACTTATAGTCGTTCTACATTC
CA
>comp1032_c0_seq1 len=300 path=[1:0-161 163:162-299]
TGGATTATATTCTGGATGTTGGTACGTTGAGCAACATCATCAGCTCTCACTAGGTAGATT
AATAAATTAAGATCTGAAGAATTTGTCATTTCCACTGCCACATCACAAGTTTGTTAAAAG
AGTAAATGGAGAGGTGATGCCAGGATCGGACAGAGGAGAAGGAGTGATAAAAAATTACAT
GTGATCAAATTAACATTGAACATGAGTTTCCATCATTCAAGTGACAATGACGATCAGTTT
GTCCCTCTAATACATACGGGTTTATCGCATTGAAATCATCGAGCACTAAAAGTGTAGGAA
>comp1035_c0_seq1 len=455 path=[1:0-454]
CCAAGACATCCCTTCAGGCGAGCACACTTTTTTGGATGTAGTAGACAACTCAAATTCTAA
AAAAGGAGAGGTGAGGGTGATAATCGAGTTGAACTTTCGAGCTGAGTTTGAGATGGCGAG
GGCAAACGAAGAATACAACCGACTAATCCACCGGTTACCAGAAGTATTTGTAGGCAAAGT
AGAAAGATTACAAAGCCTAATCCAGATCTTGTGCTCAGCTGCTAAAAGATGCATGAAGGA
GAAGAAAATGCACATGGGTCCGTGGAGGAAGCAAAAGTACATGCAAGCCAAGTGGCTTAG
CACATGCAAACGGACTGAGTCTATGCCGCTATTCTCGATGGGCGATTCTGGCCGGTTGCC
AAAACCGAAGCCGAGAGCATCAATGCTAACAGTAGATTTGCATAGGACAGTTGTTGAGGT
TCTGTAATAATGGAAGCATATGTGGTGTTGTTTAC
>comp1036_c0_seq1 len=230 path=[1:0-35 37:36-229]
TTCCCCACCGATAAGATCGATCCAATTTTGTGAAAGAGGGTTTTTCTTCAACATCAACTA
AGACAACTAATGGCATAGATGTGGGAGGGAGTTATGGCTGAGGGTAGCAAGGCTGTTTTG
GGTTACAGAAGAGAAGAGGGTGTTGTGGTAGAAACAGAGGTGGCAGCCCCTGTCCCAGAT
TTAGGAGAGCCCATGGACCTCGTGATAGCCTTGCAGCTTGTCTTGAGGAA
>comp1038_c0_seq1 len=807 path=[1:0-806]
GGGTACAAAAGTGTTCTCAATTCAAAAAGTAATGAAGAATCCTTGGCAAATTTTGCAAAA
TGGGAGCCATCTCATGGTCGATTTATGTTTCACCATCCATGGAAGCTATACTTGAAAGTT
GGGACCCTAACTCGCCAATGTGCTTACCGCATTGATGCTCTCAATGGTTGCCTCATGTCT
GATGCTAAGGAACCAACAGAAATCCGACGAAAAATTAAAGAATCATGCACAAAAATGAGT
AGGGAATCAGGAAAAGCACTAAATGAACTAGCATCTGCAATCAAAACAATGACCCATCCA
TTGTCCGCTGATCCTCACATTGCGAACGCCAAACAATCTGCAAAAACCCTCAAGTCCTTA
CTGAAATCAAACTTATGGGAAGACATTGACCTCCTACAGGTAGTACCAGTCGTCACGGTT
GCTTCAGTTCTAATCGATGTTGTCATCTGCACAGAGAAAATTGCCGAGTCCGTCCAAGAG
CTGGCTTCCCTTGCACATTTCAAGCCTATAGAACCAAGTGTTTCGGCAGAAAAATCAGAA
CTGGACCAATGTGGTGGTTCAAAACCAGTTGCTGACCTTGATTGTCCTCATGATGTAATT
GTGGTCAAGGAATCAGCTCAGGCTTCTAGCGGCAATGATAACCCTCCACTGCCTTTTGTT
CGTCATGCGGAAGTGTAAATATATGTTACATATAACCGCCATTACATGTCATTGGACAAG
TTTCTTTTCAAGTTTTCCTAGTTTGGGTAAATAGAGCTAGAGCTCACCATAACCAGTTTC
TTTCCAAGTATGTATAAAATAACCAGT
>comp1039_c0_seq1 len=324 path=[1:0-323]
AGCCTTTACTATGCGCGGTGTGCAACGTCAAATGCTTCTATCAGCATGAGGTTGACTCTC
ATCTGGCTGGCAAGAAACATCAATCCTGGCTTGAGAACTTCGCCCCGTACGAAGCTATAC
CTGAATTGACGACCCTTGAACCACTTTCCCAGACCTTCCTTAATTCTCCTCCAGCTCCGT
CCATCCCTCAACAAGATGATCAGCTACCTTGCACACTTCCTCAAGCCGAAGCATCATTAC
CAGTTCCAGAAACGCAAATGCAGGATGGTACAAAACATCAGTCAAAGCTTAAGAACTTGG
CCCCTAGCCAAGCTATACCTGGAC
>comp1040_c0_seq1 len=411 path=[1:0-216 218:217-410]
AACTTCATATCATTCTCCTCCTTCTTAGCACATCACGATATTCTCCTCCTCCTTCTCAAC
AACTCCCCGAGCTCTTCTCCTTCTTTGCACAACATCGCCATAATAGCCACAACCTCCATC
GTTTGACGCCTTTCTCTCCATCTTTGCTTCGCTCACAGACACACCATCAATTTTAATGAA
TTTCTCAGGAAATGGATCGCAAAAAGGCTTGCTTGATGGGAAATAAATGTATTAAATAAG
TTGGAAAGGGAAGATGCAAGATATACCCATACATATCCTTCTCAGAGAATACCACCACTG
AGACTCTAATTGTTCTGTTGCACCTAAGGAATACATCGATGGATTTGAGATGGGTGTGGG
AGGCGGGAAGCTGAGAAGGATCGCTGCAAGTGTAAACCCAATGAATGTGTG
>comp1040_c0_seq2 len=424 path=[1:0-216 412:217-229 218:230-423]
AACTTCATATCATTCTCCTCCTTCTTAGCACATCACGATATTCTCCTCCTCCTTCTCAAC
AACTCCCCGAGCTCTTCTCCTTCTTTGCACAACATCGCCATAATAGCCACAACCTCCATC
GTTTGACGCCTTTCTCTCCATCTTTGCTTCGCTCACAGACACACCATCAATTTTAATGAA
TTTCTCAGGAAATGGATCGCAAAAAGGCTTGCTTGATTGATGGTTTGTAGGGGAAATAAA
TGTATTAAATAAGTTGGAAAGGGAAGATGCAAGATATACCCATACATATCCTTCTCAGAG
AATACCACCACTGAGACTCTAATTGTTCTGTTGCACCTAAGGAATACATCGATGGATTTG
AGATGGGTGTGGGAGGCGGGAAGCTGAGAAGGATCGCTGCAAGTGTAAACCCAATGAATG
TGTG
>comp1043_c0_seq1 len=346 path=[1:0-345]
CACCAAACAAGTGCAAAGTCTGCCTTGACCACATCCAAATCCAAGCTACACACACATAAT
AAACTAATCCAACATACAAAATGCATAACGACATGTGCCCCAAGTGCGGATGCGCCATAT
CGGAGGGGTCCAAGACATGCTCCTCCTGTGACGCTACATGCCCTGTTTAAAGGAGCAAGA
CATCGTCTAATGTAGGGAAGTTGGGCAGATTGGATGCCTAGGGATGCTCGCAATAGTTGG
GGGAAGAGACGGTGGATTTGATGCTTGACAAGGGTTCTCAGAGGGCCATGGGAGTGATTC
GGGCCATGGTATCAGGTAGTGGAATATGGAGGTTACATGATGATGA
>comp1044_c0_seq1 len=327 path=[1:0-326]
AGAATTTTATTAGAGAGATATACTCATTATTATGAACGATGGGCAACCAACCAATCGTCA
AGGCAAAAAGCACTGGCAGACTTGGAGCAAATGCAGGATGTGCATATTGAAAAGCTGAGT
GACAAACAGTGCCAACCTGAGTCACAGCTGAAATTCATAATAGAAGCATGGCAGCAGATA
GTTGAATGTAGGAGAGTTCTAAAATGGACTTATGCATATGGATACTATATACCCGAAGAT
GAACATGCCAAGAGAGAGTTTTTTGAGTACCTGCAGGGTGAGGCTGAGTCTGGGTTGGAA
CGACTTCATCAATGTGCAGAAAAGGAG
>comp1045_c0_seq1 len=827 path=[1:0-638 640:639-826]
TGTTCTCCGATTGAGCAAGAATTGGTAACAGATGGTCTGCTACAGGGGTCTCATCTTATA
TCAGATTGGGTGCCATTTTCTATCAACAAAAATCAGAAATATGGAACTGAAGGAGATTTA
GATTTTGGAGAAAGCATGGATCAATTTTTTGAATGTTTTGATGGCATGAGAAGTTCTCAA
TCAGCTTTGGGGAGTAGTGGGATGTGGAACTGGACTTGTTCCATCTTTAGTGCAATAACG
GCTGCGTCCAGCCTTGCTTCTGGATCTTTGCATGTTCCGAACGAACAGCAGCATGTTGAA
ACCAATTTTAAGGTACTTGCTACCGGAATTTCCATTGTTTTTTCTTTCTATGATGAAGAT
CAGAAACACTCGTGTGATCTGAAGGGAGATCACGCTGACCCAGATTTTCATTATCTGGTT
GCAGAATGCAGAGACACGAGTCTTGTTTTACAGGTATGTCCTCGAGATATGAAGGTTGAA
GCAACGGTGCAGCATATTGAGCTTGCCGATTACCACTGTAATGGAAATAATGATAGGAAA
TTTGGTTTGCACAGTCAGACTCATTTCATGCAACATCTGCAAGATGAAGTTGAAGCTGCT
CTCCCTCGATTTGCCTTGTCGTCCAGCATTCACGATGTACAAAGACCATGTCGGGTAGCT
GCCACAATTTTCCCATTTATCAATTCTACAAGTATTAATGAAGACAATGTTGTTAAGGTC
ACATTGCTTCAGACTTCCGGTGCTTCTCATTGCCAACTTACTATAAATTCAAGTTCTGTG
GATGGCACTTTAACAGGGCCAACATCATTTTCGTTGAAGCTTCCACC
>comp1046_c0_seq1 len=403 path=[1:0-330 332:331-402]
ACCCTTTGTACCGTCTAAAGCCTATGGAACTCTTCACCTGCGACCGCCAAGTGCTAAACC
CCGACGAGTTCCCCGAACGGATAGCTCCCTTCCCCGAAACCACAAACTTAGTATACAACC
ACGCAACGCCGGTGATTCCTTCACCTGAGATCAAATACTCACCCAACGTGCCGCCTCAGA
AACTTCGTCCAATCAGGTGTAACGGGAATAATATCTTGGAGTATTCAGATCCTACGGCGG
ATACTCAACCGGGGGAGCTTCTAGAAAATGGAGTGTTGTCGTCCCTATTGAGGTGTCCGA
ACATGGGTTCGCCGGAAGTAGGGTTTTTAAGTCATCAGCTTTGTGCACTCGACGGTGACC
CTAAGGAGTTTTTCGATTCTCAAACTAATGATCAAATTGATGA
>comp1047_c0_seq1 len=497 path=[1:0-138 140:139-496]
ATTTGAAATGAGTTATACGGGAGTGAAGATCGAGAGGAAAAATGGAATTCACCTTCAAAT
TGATTCACCAAATTATGAAACTCAATAGTTTGGCTCTGGGGACGATCAACTCCATCGAGT
TGTCGTTGGTACGCTGCGCTAGGGATATGTGGTTTTTTTAGGGCACAACCCTGGTGTGTA
TAATAGTTGGGATACCTACCATAGGGAGGTTTATCGTTTTAGCAACAGTTGTTTTTACTC
ATACAACACTGTTGCCAAAGAAATGAAAGCTTGGAAATAATATGTTACCCAAGATATATC
AGTGAAGCAGCGTCCATAATTTGAAGTAACTGTTGGTTTTTTTGGAGTGGGTCATGAAGC
AAAACTTGATGCATTACGTTCTCTTTTGGCTAAAGAATATGTGCGACGCGAGACCCTTAG
GCAGGTTGTTAGTGGTGTCCTTATCATTACAGGCATTATATTATGTTGGTTGACGTGGAG
TATGTTGAAGTTATGAG
>comp1050_c0_seq1 len=208 path=[1:0-121 123:122-207]
CTTTGTATTGTGGTGATGCATGTGGATCAAAATCAAAGTCCAAATATGGGTTGTCGGCTT
GTCGCTCAAAATACAAGTTCAAATCTATTCGTTATTACACCACATTTTCTTTGATTAAAA
GGACAGATGCTACAGTGCGCATGAACAGTGTCGGAGAACAGTACCCCATGAACAGTGTCG
ATGATCAGTACCCGTGAATAGTGTGTGC
>comp1052_c0_seq1 len=670 path=[1:0-491 493:492-669]
GTCATTCTGTTTTGAAGAGACATATTTATGACCAATTCCATGAATGGCTACACATTTCGT
GTAAGTCAAGCAACGACAATGATGATATACCATACCGGTTTTTTACCATTCCCCACATTA
GTTTTGGTTATTACGGGGATCAGTTTTGGCCGAAAGGTAAATTGATGATTCCGAAGCTGA
TACATAGGTGGTTGTCACCACGTACCCTTGCGTATTGGTATATGTATGCGGGTCACAGAA
CATCGTCGGGTGATATTGTGTTGAAGTTGAAAGGAAGTAACGAGGGTATTGAAAAGGTTG
TGAAAGCATTGAAAAGCAAGTCTTTGGATTGCAAGGTTAAGAGGAAGGGGAGAGTGTGTT
GGATTGGTTTTCTGGGGAAGGATTCCACGTGGTTTTGGAAAATGACTGAACCGTATATTT
TAGATGAATTGAAAGATGTTTTGAAAGTAGGTGAAGTGACGTCAGAAAATGAAATGGTAG
AAGGTTTTAGCAGTGAGTCTGATTCCGACGAGAAGGCTTCCTTTGCTTTACAATGATGCC
GAGGAGTTCGGTCCTCCGTGTAGCCTTTGTCCGTTGGGTTTACGAGTTGTCCAATATAAT
CTTTGGTTGTATTTGTATATACCCTGTGTACAGATTAAATTTGAAGCTTGTTTTCTTGAA
AAAATGCCCC
>comp1057_c0_seq1 len=319 path=[1:0-206 208:207-229 231:230-318]
AAACATGGCAACTGGTGTATTTGTCATATTCGCGCTCATCGCTGGGGTTGTGGGTGTCAC
CACCTCCCTTACTGGAATGAACAATGTTTTTCAATGGAGTGTCTCCAATTTACACGCTGC
CGCAGCCTCTTCTCTCATAACTTTGCTACTCACTTTACTAGCCATGGGATTGGCATGTAA
AGAAATTTCTCTAGGCTGGACGGATTCAAACATGCGGACGTTAGAAGTATTGATGATACT
GGTGACCGGGTCACAATTGTTTTGCACAGGAGCCATTCATGCTGGGGTTGGAGATGCCGC
ACGACAATGGGGCAGTGGG
>comp1061_c0_seq1 len=345 path=[1:0-223 225:224-344]
GATAGCAAGAGATTTTTCTTAGTAACTGCAGCTCTCATGAGTATTATCTATTTGGGAGCC
AATTTTGTGCCTAGCATTTGGGATGCTTTCCAGATCACTGGTGCCACAGCTGCTGTTGCT
GTTGGATTTATCTTCCCGGCTGCAATTGCTCTTAGGGACACTCATGGAATCGCAACAAAG
AATGATAGGGTTGTATCATGCGTGATGATCTTTTTAGCTGTGTCTTCAAGCACTGTCGCC
ATCTCCAGTGACATTTACAGTATTTTTCATAGATGAGAAGGGGAGTTGGATGTTGACCTG
CGTACATAGAAAACCATGATTGATTTCTTCTCTTTTCGATTTATT
>comp1062_c0_seq1 len=515 path=[1:0-156 158:157-514]
GGCAGGTAAAGATTGAGACTGAGGCGTGGGAACAAGCAGCAAATGAGTATAAAGATCTTC
TAAAGGACATGTGTGAGCAGAAGTTGGCACCCAATTTGCCGTACATAAAGTCGTTGTTTC
TTGGTTGGTTCGAGCCTTTGTGCAATGCCATTACCGCGGAGCAGGAGTTATGCCGACAGG
GGAAGAACAGGGCGGCATATGCTCGCTACTTTGATCTGTTACCGGCAGACATGATGTCCG
TTATCACAATGCATAAGCTGATGGGATTGGTGATGATCGGAGGTGAACATGGCAGTGCAA
GAGTTGTACAAGCCGCTTGTATGCTAGGTGAGGCCATTGAGCAGGAGGTTAGGATACACA
AGTTTTTGGAGAAGACAAAAAAGAAGAAAGTTGACAGAGATAAGAATGCAGGAGACAGAT
CTGAAATTGTAATCCAAGAACAGGATAAACTAAGAAAAAAGGTTACTAACTTAATTAAGA
AACAAAAGCTTCAAGCAGTGAGGCAGATAGTGAAG
>comp1064_c0_seq1 len=406 path=[1:0-353 367:354-405]
GTTCGAGATGGCTATTTTGGCTTCAGTGATTACTTTAAATCGTTATGTGACACCATAGAG
GGCAGTGGCGATTTCTATCTCCTGGGTTATGATTTTGCCAGTTATCTAGAGGCACAGGCT
GCTGCTGATAAAGCATTTGTTGATAAAGAGAAGTGGACTAAGATGAGCATCCTTAGCACA
GCTGGATCAGGGAGGTTCAGCAGTGATAGAACAATTCAAGAGTATGCAGAACAGACTTGG
GGAATTGAACCGTGCACGTGCCCTCTCTGAACACTGATTCAGGTCCGAGGAACTTGATGA
CTTGTGGTTATCTCTCGATGGCTATGTTGGTTTTGGTTTTGCACACGCATGTACTCAAGC
ATAATAATGTTTGGAGGGATGTGAAAAATTGATTCGTTGATATATG
>comp1066_c0_seq1 len=403 path=[1:0-402]
GCAATAAATCTTCATTGTTCCCCACTATTCGTTTAATATCCACCATAGCCCCTTCTTCCT
TCTTGTCTTCTCTGTGTCGAAGCGAAAACGCTGTTTTTTCACCTTCCTCACAAGTCCCTC
CCGTCCCGAAGAAAGTACCCTTCACCGTTTCTGCACATGGAAGGTCGTGGATAGACCCCT
ACCATTGGATGTCCAACACGAACGACCCGGATCTTACCGACTACCTCAGCAGTGAAAACT
CATATGCTGAAGCTTTCATGGCCGACACCAAGAGCTTGCAACAGAAACTATTTTCCGAGA
TGACCAGTCGAATTCCTGCCGAAATTTCCACTATTCCTGAACGCTGGGGACCCTGGTTGT
ATTACCAAAATATTCCGGAGGGGAAGGAATACCCAGTTTTATG
>comp1071_c0_seq1 len=518 path=[1:0-115 117:116-517]
CTGCAACAGTTGACACTAAAGTTAGAAGCAGCAATTAGCTCTAGAGTTCTGATAGTTTCT
AGCTCCAGTTCTAGCTCTGGCTCTAGCTCTGACAGTTGTTCCACCGACTCTGATGCGAGC
ATTGATGTTGCAATTAGCACAAGGAGAAGACGCAAAAAGAGAATTCGCAGGATCATTGAT
GATACTGAATTAGGAGAAGAGACTAAAAGAAAAATTGCAATAGAAAAGGAACGTCAAGAA
CGCCTGAAGTCTTTGCATGTACAGTTTTCTGCGAGATCCAGGACGATGAGTAGTGGGGGT
TGTAATGGAAATTTACCTGAAGGTGCTACTGTTGAAATGCTTGGTGATGCATCAAAAGGT
TATATTGTCAATGTTGTTAGGGAAAAAGGCGAAGAAGCTGTGAGGATTCCACCAAGCATC
TCAGCCAAATTGAAAGTCCACCAGATTGCTGGGATACGATTTATGTGGGAAAATATTATA
CAGTCAATCAGAAAAGTGAAGTCTGGAGATAAAGGTCT
>comp1072_c0_seq1 len=204 path=[1:0-115 117:116-203]
GCTCCAGGCTGCAATCAATCAGCATCCGACCTAATTATTACTTTTGAATATTTCAATGAT
AGTTTAGGGGATGTGCAGAAAATCCAAAACTCTTTTAACCTAAAATTTTAGATATGGATT
ATTTGTGTTCCTAAATACAAAATCCAAAAATTCCAAAAAAATGGATTGGATCTGGATATT
GATTTTACTTCCCGAAAATCTGAC
>comp1073_c0_seq1 len=516 path=[1:0-515]
CTGCTCTTGTATGGCTTATGCAAGTTTGGATATAAGTAAAGGAGGGAGTGGATGCTTGCT
TTGGTCCGACGACTTGTTTGATATTAGAACGTTAACAGAGAATGGGCAGGACATTTACAT
CAGGATGGCTTCCTCTGAAGTAGGTCAAGTTGGATCCAGCGGAAGGAAACGGGATAAGCC
CAGAGTCATCATCTTGGTTTTATCATTTGGAACAGTACTGCTAGTGCTATGTCTGATTCT
AGCCTTGTACCTCTGGAGGAGAATGAAGAAGCCAATTAGAGAAGGTATAGAGGCACACAA
TCCAGAATCCAACCCTGAAAGTCAGAAGGGAGATCTAGAGTTGCCGTTATTTGACTTGGC
TACAGTAGATAAGGCCACCAATAACTTTTCAATTAACAATAAGATTGGAGAAGGCGGTTT
TGGACCTGTTTACAAGGGTGTATTGGAAGGGGGACAAGAAGTAGCTGTTAAGAGGCTTTC
ACAAGATTCCAGACAAGGACTTGACGAGTTCAAGAA
>comp1074_c0_seq1 len=202 path=[1:0-98 100:99-201]
AAGCCGGAATTTGAGAGTACTCGCAACATGATTATCAATACATCTCCTCTTCCCTCACTA
TTTGATGCATATGCTATGGTTGATAGTCATGAGAAACGTAGACTCCTTCCCACTGAGTAT
GTTGCTCCAAACACTGCTCCAGCCGTTGCTTCACCAACCTTGTCTGATCAGATGGCATTT
GCTGCCCGCTCTAAGCCTTCAT
>comp1075_c0_seq1 len=407 path=[1:0-406]
GCCCGACTTGTAGTCCTAGATTCATCCGCTCCAAAGAATTCCCATTCGATTTTGCCCTCA
TTTACCTCCTAATTCTCAAACGACGCTGTAGCTCCTCATCTCCCCCCCCCTTTCATCGAG
TCTATTTCTTCACGCCCGCCATTATAGTCCTTCTCCCGCCGTTTTTATACGTCTTTTTCC
TCTCGCAACCCCACTTTTGTTTTTTCTTCACTTCCTTCTTCCTATCTTCGAACTTCGATA
CTGTAACAATGTTGAAGCTCGAGGTGATACCACTTTGTCACCTGAACTTGGGTTTCTCCT
AGATATATTTGGTTCGTTGGCGTTTTTGCCTTTTGTATTCGCTCATATCTAAGAAGCTCG
AATATTCGTTCGCTGCTATGAGTCTTGCAACTTACTCTCCTGTATGC
>comp1076_c0_seq1 len=408 path=[1:0-93 95:94-114 116:115-118 120:119-407]
CACATGGTGGCAGAAACTATAGGCTCACATTACATATATAAGATAGCCAACATAACATAC
GTACGAGAAACAACTTCCGTAATACTTGTTGTTGGGCTCACAAGAACATCTCTGCTATAT
ATTATGGAGAAGGATATGACTAACGGTCGGCAATCATCTTTGTGCTTTCCGGCGGTAATT
AACAAAGGATATTCTCGCATTCATCATCAGTTGAGTAGCGGTAACAGCAGAAGCAGAGGG
ATGAGATGGCGAAACCTTCTGAAGAGGCTTGTTAAAGAAAGTAAGATCATATATGGATCG
CCAAAACCTTTGACATTTCATTACGATGCTATTAGTTATTCTCAGAATTTTGACGACGGA
TTTGATGATCAAGAGTGCTATCCACATGTTCGACATTATAGATGGGAC
>comp1079_c0_seq1 len=431 path=[1:0-430]
TATGGAAGATGTTTCACTTTAAGGTTTGGGAGTGGCCGTCTCGAAATTTTCTACGAAGAT
TGAAATGAAGGAGCCGTTCAAAGGATTTGTTAGATCAATACAACGTCCTATAATAGAACA
TGGAGATCTTCCTAATAGTAGGACTAAGGGTTTGGACCCAAATGCGTACAAGCTGCTCGC
AAAGGCTGGATTTGACGCAAATGCCTCTACGAGTCAAGAGGGACTTCTTGTTGATGTTTA
AACCCCTAAAAAAGTTAAGTTCGGACTCGGGTACCAATATTTTCCTCCTATCCGTATTGG
TAGGGCAAAGGCACAATATATCTCTGTGGGTGAAGAAGAAGAATTCCCTGATCTTCCTAG
ACGTGACATCTGTGTTCGATCGCATTGCGGCTCCTCCTCTGAGAACCTCTTTATATTACC
GCATCGGGGCT
>comp1084_c0_seq1 len=410 path=[1:0-409]
CAAAAGGGGCCTATCACTAATCTGGTAGTGATTCCCCAGTCATCACTGGTGTCTGTGCCG
AATCATCGGAGAACCTCTAATCAAAGTCGTCTTTCTTCGCTTGAGAAGTTCCCTCAACCA
CCCGACTTATCCAAGGGAACACTTGTTAGTCTAAATTCATGTTTATCCCTCAAAGAAGAC
CAAAGTACTACTGTTGGTTTCCAAAGTGAAGATTCTTTGAACCAGCAGATTCTTGAACTA
GAGCAAGGATGCACACCTGCCGCACTGGAAATGAAAGTACAAAAATATGCGGAGGGTCGA
TTGTGGGCTATGAGAATGTCAAAGCATATCATGGAGATGAACAAGCATTTACAATGTCAG
TTACTAGATTTGATGGAATGCCGGTTATTATGGCCTTCACCCGATTCAAC
>comp1086_c0_seq1 len=201 path=[184:0-11 18:12-200]
AACATAGCAATCGAAGACTTGTGGAAATATGGGATGGGTTTGGGTTCCTTCCAAGGTCTT
GGCAGAGATTCAGTGGAAGTAGCAAGAGACAGGGCCTATGCATTGGCAGAGGTTTTAAAA
TATTCTTGTTTACTGCAAGAGGGTATGAACAAAGATTATGTCAAAATGCATGACGTCGTG
CGAGACTTTGCCATTTCAGTT
>comp1088_c0_seq1 len=1400 path=[1:0-1399]
GTCATATCTCTCTCTTGCTCGTTGTCCTCCCTTATCCAAATCAATGGCGTTTAGGAGAGT
GCTGTCAGAGCGTCTAACCAGAGCCACCGCAGCTCTTGATCACTCCGTCGCTTTCAAACC
CCCTCTTCCTCCCAATGTCGCCAAATACAACTTCCACCGTGAGTTTATCACCTCGTCGGA
CTCCAACGAGAAAGGCATTTTCCGGCGATTCTTTCATCGCCGCCTTAACAACCAGGCCTC
TGCCATTCTCCCTGAGTTCCTGACCCTACCGGTGGGCGAAAGGCTGAAGGAGACTCTCAG
AGGTATCAACCTCACCGGCGATCGTCTCCGGCTTGATATTCTCACTGCACCGCCGCCAGA
ACAAGCCGGCTCTTTCGACGGAATTTCCGTTCACGATGCGAGGAAGATTCTGAGGATTTC
GCAGCTGGAGAAGGTGAAATCAACCCTCCGTGAGATCAAAGAGAACTCAATTTCTTACAC
CGACTTTCTGAAGATCTGCGCGGAGGCTTGTTCCAATGTTGATCAAGGGGTGGAGTTTGC
TAAGATGATGGATGAGTCCGGAACCGTCATCGTTTTGGGGAACGTCGTTTTCCTAAGGCC
AGAACAGGTAGCCAAGTCGATGACGACGGTAATCTTTGAAGCAATTGCCACGCCAAATGA
TCCAAGAAGGAAAGAGCTAGAGAAGATGGAAGAATTGAAGGCTTTGATCGACCTAAAAGC
AAGATCACTTGTTCGTTCAGAGCTCCACTTTGGGCTGGGCTATGTGGTCCTTCAAACAAT
TGGGTTCATGAGGCTTACATTTTGGGAACTGAGTTGGGATGTGATGGAGCCCATTTGCTT
CTTTGTAACCTCTCTTCATTTTGTGGGTGCCTATGGCTTTTTCCTCCGAACATCCAAAGA
ACCATCTTTCGAAGGCTATTTTCAGCGTCGGTTTAAGGTGAAGCAAGAAAAGCTCATGAA
GGCACATAACTTTGATGTGGAAAAGTACAATGAGCTCTGCAAAGTGTTCTATCCTTCCAC
TTCCTTTGGTGATGAAGCCGGTGGGCTTATGCGTGGCAGGCGTGCCTGCCATGCATAGTT
TAAAATAACCTCTAGCTAGTAGTACATATGGGGAAAGCATGGTTGATAGAGAGAAAGTAG
AGAGTTTTGTGCATCAGCCATTAGACTAGTATAAACTTTTCCCTTGTGTACTTGTAAAAA
AAAAAAAGGCTTTTAAGTATCATGAGTTAGAAGAGTCTTAGTGGGCATAAGACCCAACTA
GGTGGTGTAATGTTATGGGCCTGTAGTGTAATATGTTTGGGTTGGAGGATGCACGTGTGC
TCGACTTGATGTCAATGTAAATTTCCGCTGTTTTGGGTCGGGTCATCTTCAGCTCTAGAT
CGAATAAATAGAGCGCGGTG
>comp1089_c0_seq1 len=431 path=[1:0-259 261:260-430]
CAGTCGTGATTGACGATGACAAGGACGAGGGGGAGGATGGGAGTGGCGGCGATGATTCTA
CTGATGAAGATTGGGCGAAGAATGCAGCAAAGGAGGAAGAAGCGATTGATGAATGTTCAG
AGGACATGGATTTAGAGGATGAGTTAGATGAAGAGGATGGAGCAGACAGCCCAAAGCCCA
AGGGCGGTAAGAGTTCTGCGTCGAGAAAGCGAAAGGTTAGTGGCGAAGCCAAGTCGGGGT
CTGGTAAGAAGACCAAGAGCGGTAGCAATTTGGGGAATGGGGCTATCAAGAGTATCTCGC
CGGTACCTGCAATCAGTGTCGAGACCGAGAGCAGGAAGTTGCCTCATGTTTTGGATAATG
CTTTAAGGGAAGATCCTTCAGAAAGGTTTGCCATGCGTGAAACAGAGAAATTTCACTTCC
TTGGGGATGGG
>comp1090_c0_seq1 len=387 path=[1:0-127 129:128-386]
GCAAAGGGCAAACTACTTATGCAGGCTGCCTCCATCAGAAAGGAAAAAGAACTCATCAAA
[truncated: 41,759,929 more chars]
