# Supplementary material for: A tissue-specific profile of miRNAs and their targets related to paeoniaflorin and monoterpenoids biosynthesis in Paeonia lactiflora Pall. by transcriptome, small RNAs and degradome sequencing
Source: PLoS One. 2023 Jan 26;18(1):e0279992. doi: 10.1371/journal.pone.0279992 (PMC9879538; doi:10.1371/journal.pone.0279992)
Supplement: S2 File — (ZIP) [file pone.0279992.s019.zip]

Archive with 5 entries (4 files):
- S2_File/
- S2_File/FlowerVSRootVSLeafVSFruit_differential_expression.xlsx
- S2_File/FlowerVSRoot_differential_expression.xlsx
- S2_File/FruitVSRoot_differential_expression.xlsx
- S2_File/LeafVSRoot_differential_expression.xlsx
