# Supplementary material for: A tissue-specific profile of miRNAs and their targets related to paeoniaflorin and monoterpenoids biosynthesis in Paeonia lactiflora Pall. by transcriptome, small RNAs and degradome sequencing
Source: PLoS One. 2023 Jan 26;18(1):e0279992. doi: 10.1371/journal.pone.0279992 (PMC9879538; doi:10.1371/journal.pone.0279992)
Supplement: S2 File — (ZIP) [file pone.0279992.s019.zip › S2_File/FlowerVSRootVSLeafVSFruit_differential_expression.xlsx]

## Sheet: Sheet1
gene_ID	transcript_id(s)	length	effective_length	Name	Annotation	GO_Term	KOG_des	KEGG_KO	KEGG_Pathway	Flower_1_Flower_count	Flower_2_Flower_count	Root_1_Root_count	Root_2_Root_count	Leaf_1_Leaf_count	Leaf_2_Leaf_count	Fruit_1_Fruit_count	Fruit_2_Fruit_count	Flower_1_Flower_TPM	Flower_2_Flower_TPM	Root_1_Root_TPM	Root_2_Root_TPM	Leaf_1_Leaf_TPM	Leaf_2_Leaf_TPM	Fruit_1_Fruit_TPM	Fruit_2_Fruit_TPM	Flower_1_Flower_rpkm	Flower_2_Flower_rpkm	Root_1_Root_rpkm	Root_2_Root_rpkm	Leaf_1_Leaf_rpkm	Leaf_2_Leaf_rpkm	Fruit_1_Fruit_rpkm	Fruit_2_Fruit_rpkm	pval	FDR	significant
comp0_c0	comp0_c0_seq1	659	460	ATL5	-	GO:0016021(integral to membrane);GO:0008270(zinc ion binding);GO:0006461(protein complex assembly)	[O] Posttranslational modification, protein turnover, chaperones	-	-	0	1	0	0	0	0	0	318	0	0.08	0	0	0	0	0	12.73	0	0.07	0	0	0	0	0	17.32	1	1	no
comp0_c1	comp0_c1_seq1	241	48.46	-	-	-	-	-	-	0	0	0	0	0	0	0	51	0	0	0	0	0	0	0	19.38	0	0	0	0	0	0	0	26.37	1	1	no
comp10_c0	comp10_c0_seq1	659	460	-	-	-	-	-	-	51	42	88	122	47	23	143	34	1.89	3.2	3.46	5.35	1.66	0.95	4.85	1.36	2.79	3	4.31	6.48	2.08	1.17	6.29	1.85	0.387791	0.493204	no
comp10_c1	comp10_c1_seq1	320	121	-	-	-	-	-	-	22	13	23	26	10	8	64	24	3.09	3.77	3.44	4.33	1.34	1.25	8.25	3.65	4.57	3.53	4.28	5.25	1.68	1.54	10.7	4.97	1	1	no
comp100_c0	comp100_c0_seq1	542	343	-	-	-	[Z] Cytoskeleton	-	-	8	10	91	34	44	74	19	28	0.4	1.02	4.8	2	2.08	4.09	0.86	1.5	0.59	0.96	5.98	2.42	2.61	5.04	1.12	2.04	0.149545	0.235973	no
comp100_c1	comp100_c1_seq1	452	253	-	-	-	[Z] Cytoskeleton	-	-	9	4	80	26	47	57	29	27	0.61	0.55	5.72	2.07	3.01	4.27	1.79	1.97	0.89	0.52	7.12	2.51	3.78	5.26	2.32	2.67	0.131212	0.213374	no
comp1000_c0	comp1000_c0_seq1	252	57.06	-	-	-	-	-	-	4	3	22	63	31	4	13	1	1.19	1.84	6.97	22.26	8.81	1.33	3.55	0.32	1.76	1.73	8.68	26.99	11.05	1.64	4.61	0.44	1	1	no
comp10000_c0	comp10000_c0_seq1	234	43.32	-	-	-	-	-	-	0	0	5	6	17	89	3	24	0	0	2.09	2.79	6.36	38.96	1.08	10.2	0	0	2.6	3.39	7.98	48.01	1.4	13.88	1	1	no
comp100008_c0	comp100008_c0_seq1	355	156	-	-	-	-	-	-	34	39	4	5	0	2	16	11	3.71	8.77	0.46	0.65	0	0.24	1.6	1.3	5.48	8.22	0.58	0.78	0	0.3	2.08	1.77	1	1	no
comp10001_c0	comp10001_c0_seq1	237	45.49	-	-	GO:0004190(aspartic-type endopeptidase activity);GO:0003677(DNA binding);GO:0004519(endonuclease activity);GO:0003964(RNA-directed DNA polymerase activity);GO:0008270(zinc ion binding);GO:0015074(DNA integration)	[R] General function prediction only	-	-	0	25	107	45	71	56	20	20	0	19.27	42.56	19.95	25.32	23.35	6.86	8.1	0	18.08	52.99	24.19	31.74	28.77	8.9	11.01	0.303522	0.4093	no
comp100015_c0	comp100015_c0_seq1	277	78.81	-	-	-	-	-	-	0	0	0	0	0	0	71	1	0	0	0	0	0	0	14.06	0.23	0	0	0	0	0	0	18.23	0.32	1	1	no
comp10002_c0	comp10002_c0_seq1	235	44.04	-	-	-	-	-	-	7	23	4	12	12	4	20	15	2.7	18.31	1.64	5.49	4.42	1.72	7.09	6.27	4	17.18	2.05	6.66	5.54	2.12	9.19	8.53	1	1	no
comp100021_c0	comp100021_c0_seq1	396	197	-	-	-	-	-	-	0	3	48	36	11	19	21	54	0	0.53	4.41	3.68	0.91	1.83	1.66	5.05	0	0.5	5.49	4.47	1.14	2.25	2.16	6.87	0.0464042	0.0914878	no
comp100023_c0	comp100023_c0_seq1	399	200	-	-	-	-	-	-	124	0	4	0	22	0	0	0	10.55	0	0.36	0	1.78	0	0	0	15.59	0	0.45	0	2.24	0	0	0	1	1	no
comp100025_c0	comp100025_c0_seq1	321	122	-	-	-	-	-	-	14	6	10	24	32	43	45	30	1.95	1.72	1.48	3.97	4.25	6.68	5.76	4.53	2.89	1.62	1.85	4.81	5.33	8.24	7.46	6.16	1	1	no
comp10003_c0	comp10003_c0_seq1	468	269	-	-	-	-	-	-	8	12	116	71	25	55	22	83	0.51	1.56	7.8	5.32	1.51	3.88	1.28	5.68	0.75	1.47	9.71	6.45	1.89	4.78	1.65	7.73	0.117453	0.195664	no
comp100031_c0	comp100031_c0_seq1	315	116	-	-	-	-	-	-	0	12	16	89	0	1	44	17	0	3.63	2.5	15.47	0	0.16	5.92	2.7	0	3.4	3.11	18.76	0	0.2	7.68	3.67	1	1	no
comp10004_c0	comp10004_c0_seq1	356	157	KEA5	-	GO:0016021(integral to membrane);GO:0015299(solute:hydrogen antiporter activity);GO:0006813(potassium ion transport)	[P] Inorganic ion transport and metabolism	-	-	58	53	61	52	43	42	67	31	6.29	11.84	7.03	6.68	4.44	5.07	6.66	3.64	9.29	11.1	8.75	8.1	5.57	6.25	8.64	4.95	0.86651	0.899794	no
comp10005_c0	comp10005_c0_seq1	432	233	bst1	-	GO:0016021(integral to membrane);GO:0031227(intrinsic to endoplasmic reticulum membrane);GO:0016788(hydrolase activity, acting on ester bonds);GO:0006505(GPI anchor metabolic process);GO:0006886(intracellular protein transport)	[U] Intracellular trafficking, secretion, and vesicular transport	-	-	29	31	78	133	53	42	80	45	2.12	4.66	6.06	11.51	3.69	3.42	5.36	3.56	3.13	4.38	7.54	13.96	4.63	4.21	6.95	4.84	0.395975	0.501209	no
comp10005_c1	comp10005_c1_seq1	691	492	BST1	-	GO:0016021(integral to membrane);GO:0031227(intrinsic to endoplasmic reticulum membrane);GO:0016788(hydrolase activity, acting on ester bonds);GO:0006505(GPI anchor metabolic process);GO:0006886(intracellular protein transport)	[U] Intracellular trafficking, secretion, and vesicular transport	-	-	21	51	135	145	42	59	72	80	0.73	3.63	4.96	5.94	1.38	2.27	2.28	2.99	1.07	3.41	6.18	7.21	1.74	2.8	2.96	4.07	0.302393	0.408224	no
comp100053_c0	comp100053_c0_seq1	224	36.47	-	-	-	-	-	-	8	6	21	6	0	7	3	43	3.73	5.77	10.42	3.32	0	3.64	1.28	21.71	5.52	5.41	12.97	4.02	0	4.48	1.66	29.53	1	1	no
comp100054_c0	comp100054_c0_seq1	302	103	VIT_01s0010g01870	-	GO:0016021(integral to membrane);GO:0005886(plasma membrane)	-	-	-	6	44	0	0	10	8	0	30	0.99	14.98	0	0	1.57	1.47	0	5.36	1.47	14.05	0	0	1.97	1.81	0	7.3	1	1	no
comp10006_c0	comp10006_c0_seq1	399	200	-	-	-	-	-	-	100	0	36	0	87	6	0	13	8.51	0	3.26	0	7.06	0.57	0	1.2	12.58	0	4.05	0	8.85	0.7	0	1.63	0.592912	0.68028	no
comp100072_c0	comp100072_c0_seq1	251	56.26	-	-	-	-	-	-	0	0	15	65	0	0	2	0	0	0	4.82	23.3	0	0	0.55	0	0	0	6.01	28.25	0	0	0.72	0	1	1	no
comp10008_c0	comp10008_c0_seq1	212	29.05	-	-	-	-	-	-	36	0	6	7	26	7	43	22	21.08	0	3.74	4.86	14.52	4.57	23.1	13.95	31.17	0	4.65	5.89	18.2	5.63	29.95	18.97	1	1	no
comp100081_c0	comp100081_c0_seq1	380	181	-	-	-	-	-	-	0	49	0	3	0	23	37	11	0	9.49	0	0.33	0	2.41	3.19	1.12	0	8.91	0	0.41	0	2.97	4.14	1.52	1	1	no
comp100083_c0	comp100083_c0_seq1	420	221	-	-	-	-	-	-	52	0	101	0	39	0	0	25	4	0	8.27	0	2.86	0	0	2.08	5.92	0	10.29	0	3.59	0	0	2.83	0.878784	0.90892	no
comp10009_c0	comp10009_c0_seq1	421	222	UBP2	ubiquitin carboxyl-terminal hydrolase 16/45	GO:0009507(chloroplast);GO:0000502(proteasome complex);GO:0008234(cysteine-type peptidase activity);GO:0004221(ubiquitin thiolesterase activity);GO:0008270(zinc ion binding);GO:0006511(ubiquitin-dependent protein catabolic process)	[O] Posttranslational modification, protein turnover, chaperones	K11844	-	18	10	75	101	54	74	134	65	1.38	1.58	6.11	9.17	3.95	6.32	9.42	5.39	2.04	1.48	7.61	11.12	4.95	7.79	12.21	7.33	0.100891	0.173322	no
comp100092_c0	comp100092_c0_seq1	333	134	-	-	-	[I] Lipid transport and metabolism	-	-	21	4	19	3	3	16	26	49	2.67	1.05	2.57	0.45	0.36	2.26	3.03	6.73	3.94	0.98	3.19	0.55	0.46	2.79	3.93	9.16	1	1	no
comp1001_c0	comp1001_c0_seq1	204	24.6	-	-	-	-	-	-	0	1	0	11	3	0	36	13	0	1.43	0	9.02	1.98	0	22.84	9.73	0	1.34	0	10.93	2.48	0	29.61	13.24	1	1	no
comp1001_c1	comp1001_c1_seq1	206	25.67	-	-	-	-	-	-	0	0	1	4	2	3	8	11	0	0	0.7	3.14	1.26	2.22	4.86	7.89	0	0	0.88	3.81	1.58	2.73	6.3	10.73	1	1	no
comp10010_c0	comp10010_c0_seq1	670	471	At5g24100	-	GO:0016021(integral to membrane);GO:0005886(plasma membrane);GO:0005524(ATP binding);GO:0004672(protein kinase activity);GO:0004872(receptor activity)	-	K00924	-	8	10	179	65	75	176	2	10	0.29	0.74	6.88	2.78	2.58	7.09	0.07	0.39	0.43	0.7	8.56	3.37	3.24	8.73	0.09	0.53	0.00033404	0.00122316	yes
comp100111_c0	comp100111_c0_seq1	476	277	At2g40240	-	GO:0005739(mitochondrion)	[R] General function prediction only	-	-	48	24	30	11	68	52	15	10	2.95	3.04	1.96	0.8	3.98	3.56	0.84	0.66	4.36	2.85	2.44	0.97	4.99	4.39	1.1	0.9	0.226805	0.327481	no
comp100114_c0	comp100114_c0_seq1	315	116	-	-	-	-	-	-	0	0	14	8	0	0	5	121	0	0	2.18	1.39	0	0	0.67	19.21	0	0	2.72	1.69	0	0	0.87	26.13	1	1	no
comp100125_c0	comp100125_c0_seq1	361	162	-	-	-	[S] Function unknown	-	-	6	19	45	31	22	29	29	16	0.63	4.11	5.03	3.86	2.2	3.39	2.79	1.82	0.93	3.86	6.26	4.68	2.76	4.18	3.62	2.47	1	1	no
comp10013_c0	comp10013_c0_seq1	602	403	-	-	-	-	-	-	6	7	82	110	79	47	144	25	0.25	0.61	3.68	5.5	3.18	2.21	5.58	1.14	0.37	0.57	4.58	6.67	3.99	2.73	7.23	1.55	0.0265428	0.0574142	no
comp10013_c1	comp10013_c1_seq1	327	128	-	-	-	-	-	-	15	2	63	84	27	22	38	24	1.99	0.55	8.9	13.23	3.42	3.26	4.63	3.45	2.95	0.51	11.09	16.04	4.29	4.02	6.01	4.7	0.102311	0.175273	no
comp100130_c0	comp100130_c0_seq1	209	27.33	-	-	-	[T] Signal transduction mechanisms	-	-	4	0	11	21	3	26	11	17	2.49	0	7.28	15.49	1.78	18.04	6.28	11.45	3.68	0	9.07	18.78	2.23	22.23	8.14	15.58	1	1	no
comp100138_c0	comp100138_c0_seq1	439	240	-	-	-	-	-	-	18	4	12	40	28	36	45	80	1.28	0.58	0.9	3.36	1.89	2.84	2.93	6.14	1.89	0.55	1.13	4.07	2.37	3.51	3.79	8.35	1	1	no
comp10014_c0	comp10014_c0_seq1	248	53.86	-	-	-	-	-	-	14	0	1	9	20	3	79	34	4.42	0	0.34	3.37	6.02	1.06	22.89	11.62	6.54	0	0.42	4.09	7.55	1.3	29.68	15.81	1	1	no
comp10015_c0	comp10015_c0_seq1	612	413	fs(1)h	-	GO:0016021(integral to membrane);GO:0045892(negative regulation of transcription, DNA-dependent);GO:0007362(terminal region determination)	[K] Transcription	-	-	176	14	45	132	1	0	52	21	7.25	1.19	1.97	6.45	0.04	0	1.96	0.94	10.72	1.12	2.45	7.81	0.05	0	2.55	1.27	0.000160563	0.000631876	yes
comp10015_c1	comp10015_c1_seq1	684	485	LBD36	carbamoyl-phosphate synthase large subunit	GO:0009965(leaf morphogenesis);GO:0048441(petal development);GO:0009954(proximal/distal pattern formation);GO:0006355(regulation of transcription, DNA-dependent)	-	K01955	ko00240(Pyrimidine metabolism);ko00250(Alanine, aspartate and glutamate metabolism)	165	50	37	261	2	0	55	13	5.79	3.61	1.38	10.85	0.07	0	1.77	0.49	8.56	3.39	1.72	13.16	0.08	0	2.29	0.67	5.52746e-05	0.000238995	yes
comp100151_c0	comp100151_c0_seq1	277	78.81	-	-	-	-	-	-	0	0	0	87	0	10	10	15	0	0	0	22.26	0	2.41	1.98	3.5	0	0	0	26.99	0	2.96	2.57	4.77	1	1	no
comp100156_c0	comp100156_c0_seq1	216	31.43	-	-	-	-	-	-	4	3	0	5	6	3	1	17	2.17	3.35	0	3.21	3.1	1.81	0.5	9.96	3.2	3.14	0	3.89	3.88	2.23	0.64	13.55	1	1	no
comp100157_c0	comp100157_c0_seq1	285	86.32	-	ATP-dependent DNA helicase RecQ	-	-	K03654	ko03018(RNA degradation)	0	8	15	46	4	18	30	22	0	3.25	3.14	10.75	0.75	3.95	5.42	4.69	0	3.05	3.91	13.03	0.94	4.87	7.03	6.38	1	1	no
comp10016_c0	comp10016_c0_seq1	886	687	-	-	-	[T] Signal transduction mechanisms	-	-	127	50	197	199	210	161	134	203	3.15	2.55	5.19	5.84	4.96	4.44	3.04	5.44	4.65	2.39	6.46	7.08	6.22	5.48	3.95	7.4	0.736495	0.800246	no
comp10017_c0	comp10017_c0_seq1	883	684	RH17	-	GO:0005524(ATP binding);GO:0008026(ATP-dependent helicase activity);GO:0003723(RNA binding)	[A] RNA processing and modification	K01529	-	340	62	100	61	176	66	22	73	8.46	3.18	2.65	1.8	4.17	1.83	0.5	1.97	12.5	2.98	3.29	2.18	5.23	2.25	0.65	2.67	0.189468	0.284562	no
comp100184_c0	comp100184_c0_seq1	211	28.47	WRKY32	-	GO:0005634(nucleus);GO:0005515(protein binding);GO:0043565(sequence-specific DNA binding);GO:0003700(sequence-specific DNA binding transcription factor activity)	-	-	-	5	3	7	10	10	5	8	11	2.99	3.69	4.45	7.08	5.7	3.33	4.38	7.11	4.42	3.47	5.54	8.59	7.14	4.1	5.69	9.68	1	1	no
comp10019_c0	comp10019_c0_seq1	321	122	-	-	-	-	-	-	135	71	0	0	0	0	49	10	18.83	20.4	0	0	0	0	6.27	1.51	27.83	19.14	0	0	0	0	8.13	2.05	2.31805e-09	1.98481e-08	yes
comp1002_c0	comp1002_c0_seq1	672	473	-	-	-	-	-	-	24	25	101	244	115	47	86	30	0.86	1.85	3.86	10.4	3.94	1.88	2.84	1.17	1.28	1.74	4.81	12.61	4.94	2.32	3.68	1.59	0.0757737	0.137392	no
comp10020_c0	comp10020_c0_seq1	261	64.57	-	-	-	-	-	-	23	2	25	46	31	33	41	23	6.06	1.09	7.01	14.37	7.79	9.69	9.91	6.56	8.96	1.02	8.72	17.42	9.76	11.94	12.85	8.92	1	1	no
comp100204_c0	comp100204_c0_seq1	205	25.13	-	-	-	-	-	-	4	0	36	0	0	0	0	0	2.71	0	25.91	0	0	0	0	0	4	0	32.27	0	0	0	0	0	1	1	no
comp10021_c0	comp10021_c0_seq1	269	71.55	At1g62680	-	GO:0005739(mitochondrion);GO:0005488(binding)	[R] General function prediction only	-	-	10	15	15	21	33	42	29	26	2.38	7.35	3.79	5.92	7.48	11.13	6.32	6.69	3.52	6.9	4.72	7.18	9.38	13.72	8.2	9.1	1	1	no
comp100216_c0	comp100216_c0_seq1	468	269	FTSH6	-	GO:0009535(chloroplast thylakoid membrane);GO:0016021(integral to membrane);GO:0005524(ATP binding);GO:0004222(metalloendopeptidase activity);GO:0017111(nucleoside-triphosphatase activity);GO:0008270(zinc ion binding);GO:0006508(proteolysis);GO:0010304(PSII associated light-harvesting complex II catabolic process)	[O] Posttranslational modification, protein turnover, chaperones	K01417	-	0	0	142	19	0	0	0	2	0	0	9.55	1.42	0	0	0	0.14	0	0	11.89	1.73	0	0	0	0.19	1	1	no
comp100229_c0	comp100229_c0_seq1	244	50.74	-	-	-	-	-	-	44	9	25	0	8	8	2	0	14.75	6.22	8.91	0	2.56	2.99	0.62	0	21.81	5.83	11.1	0	3.21	3.68	0.8	0	1	1	no
comp10023_c0	comp10023_c0_seq1,comp10023_c0_seq2	657	286.81	-	-	-	-	-	-	168	0	22	19	1	2	152	20	6.24	0	0.87	1.83	0.08	0.18	11.35	1.76	9.23	0	1.08	2.22	0.1	0.22	14.72	2.4	0.0140869	0.0334595	yes
comp100235_c0	comp100235_c0_seq1	253	57.88	At5g05130	SWI/SNF-related matrix-associated actin-dependent regulator of chromatin subfamily A member 5	GO:0005634(nucleus);GO:0005524(ATP binding);GO:0003677(DNA binding);GO:0004386(helicase activity);GO:0008270(zinc ion binding);GO:0016568(chromatin modification);GO:0006351(transcription, DNA-dependent)	[K] Transcription ;[L] Replication, recombination and repair	K11654	-	12	1	17	26	11	16	38	9	3.53	0.61	5.31	9.06	3.08	5.24	10.24	2.86	5.21	0.57	6.62	10.98	3.86	6.46	13.28	3.9	1	1	no
comp100238_c0	comp100238_c0_seq1	281	82.54	At3g14580	-	GO:0005739(mitochondrion)	[R] General function prediction only	-	-	0	3	2	25	15	46	14	48	0	1.27	0.44	6.11	2.95	10.57	2.65	10.71	0	1.2	0.55	7.41	3.7	13.02	3.43	14.57	0.192455	0.287994	no
comp10024_c0	comp10024_c0_seq1	254	58.7	-	-	-	-	-	-	26	5	13	8	18	32	38	16	7.54	2.99	4.01	2.75	4.97	10.34	10.1	5.02	11.14	2.8	4.99	3.33	6.24	12.74	13.1	6.83	1	1	no
comp10024_c1	comp10024_c1_seq1	589	390	-	-	-	-	-	-	82	37	28	28	85	94	222	60	3.58	3.33	1.3	1.45	3.53	4.57	8.88	2.83	5.29	3.12	1.62	1.76	4.43	5.63	11.52	3.85	0.205488	0.30326	no
comp10025_c0	comp10025_c0_seq1	290	91.14	-	-	-	-	-	-	0	52	0	30	5	85	50	54	0	20.01	0	6.64	0.89	17.69	8.56	10.91	0	18.77	0	8.05	1.12	21.79	11.1	14.84	0.840579	0.880661	no
comp100250_c0	comp100250_c0_seq1	221	34.54	-	-	-	-	-	-	4	9	11	7	6	3	15	15	1.97	9.14	5.76	4.09	2.82	1.65	6.78	8	2.91	8.57	7.17	4.96	3.53	2.03	8.79	10.88	1	1	no
comp100256_c0	comp100256_c0_seq1	270	72.44	-	-	-	-	-	-	7	9	22	29	40	2	7	9	1.64	4.36	5.49	8.07	8.96	0.52	1.51	2.29	2.43	4.09	6.84	9.79	11.23	0.65	1.96	3.11	1	1	no
comp100259_c0	comp100259_c0_seq1	373	174	-	-	-	-	-	-	4	0	14	17	76	41	0	0	0.39	0	1.46	1.97	7.08	4.47	0	0	0.58	0	1.81	2.39	8.88	5.51	0	0	1	1	no
comp10026_c0	comp10026_c0_seq1	266	68.9	-	-	-	-	-	-	19	12	19	29	26	21	29	15	4.69	6.11	4.99	8.49	6.12	5.78	6.57	4.01	6.94	5.73	6.21	10.29	7.67	7.12	8.52	5.45	1	1	no
comp10027_c0	comp10027_c0_seq1,comp10027_c0_seq2	320	77.57	-	-	-	-	-	-	17	15	29	39	18	17	14	13	4.04	7.35	7.33	10.99	4.08	3.88	2.49	2.6	5.98	6.9	9.13	13.33	5.12	4.78	3.23	3.54	1	1	no
comp10028_c0	comp10028_c0_seq1	302	103	-	-	-	-	-	-	21	30	37	47	44	44	101	57	3.47	10.21	6.5	9.2	6.93	8.1	15.3	10.19	5.13	9.58	8.09	11.16	8.69	9.98	19.84	13.86	0.650596	0.729252	no
comp100295_c0	comp100295_c0_seq1	459	260	-	-	-	-	-	-	0	0	0	0	0	0	14	126	0	0	0	0	0	0	0.84	8.92	0	0	0	0	0	0	1.09	12.14	1	1	no
comp1003_c0	comp1003_c0_seq1	396	197	CHX24	-	GO:0016021(integral to membrane);GO:0015299(solute:hydrogen antiporter activity);GO:0006813(potassium ion transport)	[P] Inorganic ion transport and metabolism	-	-	11	8	26	19	63	41	50	26	0.95	1.42	2.39	1.94	5.19	3.95	3.96	2.43	1.4	1.34	2.97	2.36	6.5	4.86	5.14	3.31	0.359992	0.466466	no
comp10030_c0	comp10030_c0_seq1	482	283	-	-	-	-	-	-	3	12	82	134	66	89	62	66	0.18	1.49	5.24	9.55	3.78	5.96	3.42	4.29	0.27	1.39	6.53	11.58	4.74	7.35	4.43	5.84	0.0326785	0.0682768	no
comp10030_c1	comp10030_c1_seq1	684	485	-	-	-	-	-	-	5	10	93	201	79	135	115	70	0.18	0.72	3.47	8.36	2.64	5.28	3.7	2.66	0.26	0.68	4.32	10.13	3.31	6.5	4.8	3.62	0.00599158	0.0159125	yes
comp10031_c0	comp10031_c0_seq1	358	159	-	-	-	-	-	-	8	11	46	108	59	66	78	18	0.86	2.43	5.23	13.7	6.02	7.87	7.65	2.08	1.27	2.28	6.52	16.61	7.55	9.7	9.93	2.84	0.139963	0.224362	no
comp100319_c0	comp100319_c0_seq1	344	145	-	-	-	-	-	-	62	10	27	37	16	6	5	6	7.27	2.42	3.37	5.15	1.79	0.78	0.54	0.76	10.75	2.27	4.19	6.24	2.24	0.97	0.7	1.04	1	1	no
comp10032_c0	comp10032_c0_seq1	248	53.86	-	-	-	-	-	-	22	11	20	17	28	5	8	3	6.95	7.16	6.72	6.36	8.43	1.76	2.32	1.03	10.27	6.72	8.36	7.72	10.57	2.17	3.01	1.4	1	1	no
comp100324_c0	comp100324_c0_seq1	225	37.13	-	-	-	-	-	-	2	0	26	14	10	9	4	13	0.92	0	12.67	7.6	4.37	4.6	1.68	6.45	1.35	0	15.77	9.22	5.48	5.66	2.18	8.77	1	1	no
comp10034_c0	comp10034_c0_seq1	937	738	-	-	-	-	-	-	128	0	0	0	613	338	4	0	2.95	0	0	0	13.47	8.68	0.08	0	4.36	0	0	0	16.89	10.7	0.11	0	4.79421e-08	3.39221e-07	yes
comp100341_c0	comp100341_c0_seq1	414	215	-	-	-	-	-	-	17	10	8	31	106	73	9	8	1.35	1.63	0.67	2.91	8	6.44	0.65	0.69	1.99	1.53	0.84	3.53	10.03	7.93	0.85	0.93	0.0283358	0.0605737	no
comp10035_c0	comp10035_c0_seq1	467	268	-	-	-	-	-	-	104	13	80	12	110	31	15	16	6.6	1.7	5.4	0.9	6.66	2.19	0.87	1.1	9.76	1.6	6.72	1.09	8.35	2.7	1.13	1.5	0.379818	0.485376	no
comp10035_c1	comp10035_c1_seq1	1022	823	-	-	-	-	-	-	220	37	180	64	300	71	51	34	4.55	1.58	3.96	1.57	5.91	1.64	0.97	0.76	6.72	1.48	4.93	1.9	7.41	2.02	1.25	1.03	0.288292	0.393865	no
comp100356_c0	comp100356_c0_seq1	342	143	-	-	-	-	-	-	66	12	0	3	24	34	9	12	7.85	2.94	0	0.42	2.72	4.51	0.98	1.55	11.61	2.76	0	0.51	3.41	5.56	1.27	2.1	1	1	no
comp100359_c0	comp100359_c0_seq1	563	364	-	-	-	-	-	-	0	9.48	0	144.86	0	19.29	191.96	60.4	0	0.91	0	8.02	0	1	8.23	3.06	0	0.86	0	9.73	0	1.24	10.67	4.16	0.1101	0.18583	no
comp10036_c0	comp10036_c0_seq1	542	343	-	-	-	-	-	-	133	116	14	11	11	2	0	14	6.6	11.86	0.74	0.65	0.52	0.11	0	0.75	9.75	11.12	0.92	0.78	0.65	0.14	0	1.02	0.000341217	0.00124594	yes
comp10037_c0	comp10037_c0_seq1,comp10037_c0_seq2	270	70.56	UVH6	DNA excision repair protein ERCC-2	GO:0005634(nucleus);GO:0005524(ATP binding);GO:0004003(ATP-dependent DNA helicase activity);GO:0003677(DNA binding);GO:0051536(iron-sulfur cluster binding);GO:0046872(metal ion binding);GO:0006289(nucleotide-excision repair);GO:0006355(regulation of transcription, DNA-dependent);GO:0009408(response to heat);GO:0009411(response to UV);GO:0006351(transcription, DNA-dependent)	[K] Transcription ;[L] Replication, recombination and repair	K10844	ko03420(Nucleotide excision repair)	0	0	6	20	17	46	8	23	0	0	1.54	5.68	3.93	12.28	1.78	6.04	0	0	1.91	6.89	4.92	15.14	2.31	8.22	1	1	no
comp10039_c0	comp10039_c0_seq1	417	218	-	-	-	-	-	-	6	0	0	0	0	14	119	256	0.47	0	0	0	0	1.22	8.52	21.63	0.69	0	0	0	0	1.5	11.05	29.42	3.29314e-07	2.0663e-06	yes
comp10040_c0	comp10040_c0_seq1	678	479	At1g06620	naringenin 3-dioxygenase	GO:0046872(metal ion binding);GO:0016706(oxidoreductase activity, acting on paired donors, with incorporation or reduction of molecular oxygen, 2-oxoglutarate as one donor, and incorporation of one atom each of oxygen into both donors)	[Q] Secondary metabolites biosynthesis, transport and catabolism ;[R] General function prediction only	K00475	ko00941(Flavonoid biosynthesis)	80	59	148	154	21	76	179	81	2.84	4.32	5.59	6.48	0.71	3.01	5.83	3.11	4.2	4.05	6.96	7.86	0.89	3.71	7.56	4.24	0.369747	0.475936	no
comp100403_c0	comp100403_c0_seq1	224	36.47	ABCB11	ATP-binding cassette, subfamily B (MDR/TAP), member 1	GO:0016021(integral to membrane);GO:0005886(plasma membrane);GO:0009506(plasmodesma);GO:0005524(ATP binding);GO:0042626(ATPase activity, coupled to transmembrane movement of substances)	[Q] Secondary metabolites biosynthesis, transport and catabolism	K05658	ko02010(ABC transporters)	0	0	0	15	13	11	4	13	0	0	0	8.29	5.78	5.72	1.71	6.56	0	0	0	10.05	7.25	7.05	2.22	8.93	1	1	no
comp100404_c0	comp100404_c0_seq1	226	37.8	-	-	-	-	-	-	41	0	1	0	19	0	0	0	18.46	0	0.48	0	8.15	0	0	0	27.28	0	0.6	0	10.22	0	0	0	1	1	no
comp100407_c0	comp100407_c0_seq1	321	122	-	-	-	-	-	-	85	0	37	0	18	0	0	4	11.85	0	5.49	0	2.39	0	0	0.6	17.52	0	6.83	0	3	0	0	0.82	1	1	no
comp10041_c0	comp10041_c0_seq1,comp10041_c0_seq2	736	481.72	ND6	NADH dehydrogenase I subunit 6	GO:0016021(integral to membrane);GO:0031966(mitochondrial membrane);GO:0070469(respiratory chain);GO:0008137(NADH dehydrogenase (ubiquinone) activity);GO:0022900(electron transport chain);GO:0006810(transport)	-	K03884	ko00190(Oxidative phosphorylation);ko05012(Parkinson's disease)	220	120	247	150	215	37	166	146	9.36	8.35	8.6	6.32	6.78	1.41	5.96	5.33	13.84	7.84	10.71	7.66	8.5	1.74	7.73	7.25	0.78582	0.83944	no
comp10042_c0	comp10042_c0_seq1	607	408	-	-	-	-	-	-	184	193.31	12.86	20	18.36	3.7	2	7.51	7.67	16.61	0.57	0.99	0.73	0.17	0.08	0.34	11.34	15.59	0.71	1.2	0.92	0.21	0.1	0.46	5.6189e-07	3.38754e-06	yes
comp100432_c0	comp100432_c0_seq1	301	102	-	-	-	[R] General function prediction only	-	-	0	0	0	4.76	9.93	10.5	35.73	7.72	0	0	0	0.94	1.58	1.95	5.47	1.39	0	0	0	1.14	1.98	2.4	7.09	1.9	1	1	no
comp10046_c0	comp10046_c0_seq1	751	552	-	-	-	-	-	-	56	28	100	73	201	252	139	111	1.73	1.78	3.28	2.67	5.91	8.66	3.93	3.7	2.55	1.67	4.08	3.23	7.41	10.67	5.1	5.04	0.127437	0.208532	no
comp10047_c0	comp10047_c0_seq1	392	193	-	-	-	-	-	-	6	11	0	0	235	156	4	0	0.53	2	0	0	19.75	15.33	0.32	0	0.78	1.87	0	0	24.76	18.89	0.42	0	1.86689e-10	1.87434e-09	yes
comp10048_c0	comp10048_c0_seq1,comp10048_c0_seq2	341	83.72	At4g14103	-	-	-	-	-	8	2	45	112	12	23	15	18	1.5	0.8	11.95	25	3.1	5.01	2.4	3.85	2.22	0.75	14.88	30.31	3.88	6.17	3.12	5.24	0.0202775	0.0456171	yes
comp10049_c0	comp10049_c0_seq1	449	250	Alg14	beta-1,4-N-acetylglucosaminyltransferase	GO:0005789(endoplasmic reticulum membrane);GO:0016021(integral to membrane)	[R] General function prediction only	K07441	ko00510(N-Glycan biosynthesis)	78	43	16	30	61	63	48	38	5.31	6.03	1.16	2.42	3.96	4.78	3	2.8	7.85	5.66	1.44	2.93	4.96	5.89	3.88	3.81	0.44489	0.547876	no
comp100493_c0	comp100493_c0_seq1	355	156	PERK5	-	GO:0016021(integral to membrane);GO:0005886(plasma membrane);GO:0005524(ATP binding);GO:0004674(protein serine/threonine kinase activity);GO:0046777(protein autophosphorylation)	[T] Signal transduction mechanisms	-	-	0	0	0	0	0	0	90	35	0	0	0	0	0	0	9	4.13	0	0	0	0	0	0	11.67	5.62	1	1	no
comp1005_c0	comp1005_c0_seq1	400	201	-	-	-	-	-	-	14	12	168	56	19	28	5	5	1.18	2.09	15.12	5.62	1.53	2.64	0.39	0.46	1.75	1.96	18.83	6.81	1.92	3.26	0.5	0.62	0.00131803	0.00418596	yes
comp10050_c0	comp10050_c0_seq1	603	404	SUVR2	-	GO:0009507(chloroplast);GO:0005694(chromosome);GO:0005730(nucleolus);GO:0018024(histone-lysine N-methyltransferase activity);GO:0008270(zinc ion binding)	[B] Chromatin structure and dynamics ;[K] Transcription	-	-	13	3	84	67	12	72	24	123	0.55	0.26	3.76	3.34	0.48	3.38	0.93	5.61	0.81	0.24	4.68	4.05	0.6	4.16	1.2	7.63	0.116285	0.1942	no
comp10050_c1	comp10050_c1_seq1	610	411	-	-	-	-	-	-	22	6	187	124	32	35	64	84	0.91	0.51	8.23	6.08	1.26	1.61	2.43	3.76	1.35	0.48	10.25	7.38	1.58	1.99	3.15	5.12	0.00956595	0.0239695	yes
comp10051_c0	comp10051_c0_seq1	501	302	-	checkpoint serine/threonine-protein kinase	-	-	K02178	ko04110(Cell cycle);ko04111(Cell cycle - yeast);ko04113(Meiosis - yeast);ko04114(Oocyte meiosis);ko04914(Progesterone-mediated oocyte maturation)	26	8	56	58	82	62	79	55	1.46	0.93	3.35	3.87	4.4	3.89	4.08	3.35	2.17	0.87	4.18	4.7	5.52	4.8	5.29	4.56	0.349008	0.45567	no
comp10051_c1	comp10051_c1_seq1	314	115	BUB1	checkpoint serine/threonine-protein kinase	GO:0000777(condensed chromosome kinetochore);GO:0005829(cytosol);GO:0005634(nucleus);GO:0005524(ATP binding);GO:0005515(protein binding);GO:0004674(protein serine/threonine kinase activity);GO:0006915(apoptosis);GO:0051301(cell division);GO:0007059(chromosome segregation);GO:0044419(interspecies interaction between organisms);GO:0007094(mitotic cell cycle spindle assembly checkpoint);GO:0000236(m…	[D] Cell cycle control, cell division, chromosome partitioning	K02178	ko04110(Cell cycle);ko04111(Cell cycle - yeast);ko04113(Meiosis - yeast);ko04114(Oocyte meiosis);ko04914(Progesterone-mediated oocyte maturation)	3	0	24	33	27	50	14	21	0.44	0	3.78	5.79	3.81	8.24	1.9	3.36	0.66	0	4.7	7.02	4.77	10.16	2.46	4.57	1	1	no
comp10052_c0	comp10052_c0_seq1	662	463	-	minichromosome maintenance protein 10	-	-	K10736	-	108	79	22	39	109	257	18	66	3.97	5.98	0.86	1.7	3.82	10.53	0.61	2.63	5.87	5.61	1.07	2.06	4.79	12.97	0.79	3.57	0.0612689	0.115102	no
comp10053_c0	comp10053_c0_seq1	684	485	-	-	-	-	-	-	100	31	31	66	131	103	134	77	3.51	2.24	1.16	2.74	4.38	4.03	4.31	2.92	5.19	2.1	1.44	3.33	5.49	4.96	5.59	3.98	0.674541	0.748797	no
comp10054_c0	comp10054_c0_seq1	361	162	-	-	-	-	-	-	26	22	27	19	8	5	26	9	2.73	4.76	3.02	2.37	0.8	0.59	2.5	1.02	4.04	4.47	3.75	2.87	1	0.72	3.25	1.39	1	1	no
comp10054_c1	comp10054_c1_seq1	328	129	-	-	-	-	-	-	89	36	30	29	20	18	105	12	11.74	9.78	4.21	4.53	2.51	2.65	12.7	1.71	17.35	9.18	5.24	5.5	3.15	3.26	16.47	2.33	0.323298	0.429283	no
comp10056_c0	comp10056_c0_seq1,comp10056_c0_seq2	340	130.7	-	-	-	-	-	-	6	11	4	22	29	91	17	24	0.72	3.28	0.51	3.54	3.36	14.26	2.23	3.13	1.07	3.08	0.64	4.29	4.22	17.57	2.9	4.26	1	1	no
comp100562_c0	comp100562_c0_seq1	522	323	-	-	-	-	-	-	56	87	0	0	33	10	8	3	2.95	9.44	0	0	1.66	0.59	0.39	0.17	4.36	8.86	0	0	2.08	0.72	0.5	0.23	8.33382e-06	4.15062e-05	yes
comp10058_c0	comp10058_c0_seq1,comp10058_c0_seq2,comp10058_c0_seq3,comp10058_c0_seq4,comp10058_c0_seq5	561	171.36	-	-	-	-	-	-	0	0	0	20	0	0	460	139	0	0	0	4.41	0	0	37.67	14.2	0	0	0	5.35	0	0	48.85	19.32	7.62134e-11	8.00331e-10	yes
comp10059_c0	comp10059_c0_seq1	289	90.17	DRIP2	-	GO:0005515(protein binding);GO:0004842(ubiquitin-protein ligase activity);GO:0008270(zinc ion binding);GO:0051865(protein autoubiquitination);GO:0009414(response to water deprivation)	[S] Function unknown	-	-	2	7	9	37	8	2	73	57	0.38	2.72	1.81	8.27	1.44	0.42	12.63	11.64	0.56	2.55	2.25	10.03	1.8	0.52	16.38	15.84	0.0254114	0.0552817	no
comp10060_c0	comp10060_c0_seq1	417	218	MADS27	-	GO:0005634(nucleus);GO:0043565(sequence-specific DNA binding);GO:0003700(sequence-specific DNA binding transcription factor activity)	[K] Transcription	-	-	0	0	21	156	0	1	2	3	0	0	1.74	14.43	0	0.09	0.14	0.25	0	0	2.17	17.5	0	0.11	0.19	0.34	1	1	no
comp100607_c0	comp100607_c0_seq1	465	266	-	-	-	[K] Transcription	-	-	4	10	6	49	46	65	37	86	0.26	1.32	0.41	3.71	2.8	4.63	2.17	5.95	0.38	1.24	0.51	4.5	3.52	5.71	2.81	8.1	0.203454	0.301099	no
comp10061_c0	comp10061_c0_seq1	647	448	At1g54730	-	GO:0016021(integral to membrane);GO:0022891(substrate-specific transmembrane transporter activity);GO:0008643(carbohydrate transport)	[R] General function prediction only	-	-	25	14	263	170	14	16	44	8	0.95	1.1	10.62	7.65	0.51	0.68	1.53	0.33	1.4	1.03	13.22	9.28	0.64	0.83	1.99	0.45	0.000124851	0.000503675	yes
comp100610_c0	comp100610_c0_seq1	272	74.24	-	-	-	-	-	-	6	0	39	52	6	9	11	18	1.37	0	9.5	14.12	1.31	2.3	2.31	4.46	2.03	0	11.83	17.12	1.64	2.83	3	6.07	1	1	no
comp10062_c0	comp10062_c0_seq1	1330	1131	nep1	-	GO:0005576(extracellular region);GO:0004190(aspartic-type endopeptidase activity);GO:0006508(proteolysis)	[O] Posttranslational modification, protein turnover, chaperones	-	-	88	21	556	288	84	50	71	15	1.32	0.65	8.89	5.13	1.2	0.84	0.98	0.24	1.96	0.61	11.07	6.23	1.51	1.03	1.27	0.33	0.000583109	0.00201754	yes
comp10063_c0	comp10063_c0_seq1	481	282	-	-	-	-	-	-	5	3	47	91	59	94	78	106	0.3	0.37	3.02	6.51	3.39	6.32	4.32	6.92	0.45	0.35	3.75	7.89	4.25	7.79	5.6	9.42	0.00489957	0.0133334	yes
comp10063_c1	comp10063_c1_seq1	681	482	myb	myb proto-oncogene protein, plant	GO:0005634(nucleus);GO:0003677(DNA binding);GO:0006355(regulation of transcription, DNA-dependent);GO:0006351(transcription, DNA-dependent)	[K] Transcription	K09422	-	8	18	95	164	54	111	132	113	0.28	1.31	3.57	6.86	1.82	4.37	4.27	4.32	0.42	1.23	4.44	8.32	2.28	5.38	5.54	5.87	0.0403808	0.0814597	no
comp100630_c0	comp100630_c0_seq1	243	49.97	-	-	-	-	-	-	0	11	0	30	0	2	20	20	0	7.72	0	12.11	0	0.76	6.24	7.37	0	7.24	0	14.68	0	0.94	8.1	10.03	1	1	no
comp10064_c0	comp10064_c0_seq1,comp10064_c0_seq2	319	102.73	-	-	-	-	-	-	0	2	5	10	0	37	10	18	0	0.58	1.01	2.26	0	7.12	1.58	2.84	0	0.55	1.26	2.74	0	8.77	2.05	3.86	1	1	no
comp10065_c0	comp10065_c0_seq1	493	294	-	-	-	-	-	-	8	8	50	75	91	120	14	11	0.46	0.95	3.08	5.14	5.02	7.74	0.74	0.69	0.68	0.9	3.83	6.24	6.29	9.54	0.96	0.94	0.00299741	0.00867334	yes
comp10067_c0	comp10067_c0_seq1	225	37.13	-	-	-	-	-	-	0	0	0	49	0	0	0	0	0	0	0	26.61	0	0	0	0	0	0	0	32.26	0	0	0	0	1	1	no
comp10068_c0	comp10068_c0_seq1	256	60.35	-	-	-	-	-	-	2	0	15	30	10	10	46	11	0.56	0	4.5	10.02	2.69	3.14	11.89	3.36	0.83	0	5.6	12.15	3.37	3.87	15.42	4.57	1	1	no
comp100684_c0	comp100684_c0_seq1	245	51.51	HHT1	histone H3	GO:0000786(nucleosome);GO:0005634(nucleus);GO:0003677(DNA binding);GO:0006281(DNA repair);GO:0006334(nucleosome assembly)	[B] Chromatin structure and dynamics	K11253	ko05322(Systemic lupus erythematosus)	0	0	0	35	0	0	0	0	0	0	0	13.7	0	0	0	0	0	0	0	16.61	0	0	0	0	1	1	no
comp1007_c0	comp1007_c0_seq1	415	216	LECRK59	-	GO:0016021(integral to membrane);GO:0005886(plasma membrane);GO:0005524(ATP binding);GO:0004674(protein serine/threonine kinase activity);GO:0004872(receptor activity);GO:0005529(sugar binding)	-	-	-	35	39	7	6	0	4	7	10	2.76	6.33	0.59	0.56	0	0.35	0.51	0.85	4.08	5.94	0.73	0.68	0	0.43	0.66	1.16	1	1	no
comp1007_c1	comp1007_c1_seq1	253	57.88	-	-	-	-	-	-	23	10	10	4	0	4	0	2	6.76	6.06	3.13	1.39	0	1.31	0	0.64	10	5.68	3.89	1.69	0	1.61	0	0.87	1	1	no
comp10070_c0	comp10070_c0_seq1	366	167	-	-	-	-	-	-	53	41	28	56	31	39	48	48	5.4	8.61	3.03	6.76	3.01	4.43	4.48	5.29	7.98	8.08	3.78	8.2	3.77	5.46	5.82	7.2	0.895021	0.92133	no
comp10071_c0	comp10071_c0_seq1	349	150	CRK25	-	GO:0016021(integral to membrane);GO:0005524(ATP binding);GO:0004674(protein serine/threonine kinase activity);GO:0004872(receptor activity)	-	-	-	0	0	7	79	9	6	113	28	0	0	0.84	10.62	0.97	0.76	11.75	3.44	0	0	1.05	12.88	1.22	0.93	15.24	4.68	0.000331905	0.00121675	yes
comp10071_c1	comp10071_c1_seq1	538	339	CRK8	-	GO:0016021(integral to membrane);GO:0005524(ATP binding);GO:0004674(protein serine/threonine kinase activity);GO:0004872(receptor activity)	-	-	-	0	5	33	155	4	9	398	67	0	0.52	1.76	9.22	0.19	0.5	18.32	3.64	0	0.49	2.19	11.18	0.24	0.62	23.76	4.95	3.2581e-05	0.00014758	yes
comp100710_c0	comp100710_c0_seq1	313	114	-	-	-	-	-	-	14	7	23	28	32	36	11	39	2.09	2.15	3.65	4.95	4.55	5.99	1.51	6.3	3.09	2.02	4.54	6.01	5.71	7.38	1.95	8.57	1	1	no
comp10072_c0	comp10072_c0_seq1	773	574	UGT85A2	-	GO:0016758(transferase activity, transferring hexosyl groups)	[G] Carbohydrate transport and metabolism ;[C] Energy production and conversion	-	-	0	0	10	79	10	1	418	176	0	0	0.32	2.78	0.28	0.03	11.36	5.65	0	0	0.39	3.36	0.35	0.04	14.74	7.68	7.68618e-09	6.09424e-08	yes
comp100722_c0	comp100722_c0_seq1	382	183	-	-	-	-	-	-	0	0	0	0	0	4	14	116	0	0	0	0	0	0.41	1.19	11.67	0	0	0	0	0	0.51	1.55	15.88	1	1	no
comp10073_c0	comp10073_c0_seq1,comp10073_c0_seq2	1959	1755.65	-	-	-	[O] Posttranslational modification, protein turnover, chaperones	-	-	1869	1050	1868	1960	1627	1814	1511	1206	18.1	21.01	19.22	22.47	15.07	19.65	13.41	12.62	26.77	19.71	23.93	27.24	18.9	24.21	17.39	17.17	0.795806	0.84729	no
comp100759_c0	comp100759_c0_seq1	283	84.42	-	-	-	-	-	-	33	9	0	1	0	0	0	0	6.65	3.74	0	0.24	0	0	0	0	9.83	3.51	0	0.29	0	0	0	0	1	1	no
comp100762_c0	comp100762_c0_seq1	210	27.9	-	-	-	-	-	-	1	0	9	13	6	1	21	4	0.61	0	5.84	9.4	3.49	0.68	11.74	2.64	0.9	0	7.27	11.39	4.37	0.84	15.23	3.59	1	1	no
comp10078_c0	comp10078_c0_seq1	288	89.2	-	-	-	-	-	-	143	70	0	0	0	0	0	0	27.27	27.51	0	0	0	0	0	0	40.32	25.81	0	0	0	0	0	0	2.09643e-12	2.65867e-11	yes
comp10079_c0	comp10079_c0_seq1	277	78.81	-	-	-	-	-	-	9	0	14	37	38	27	15	8	1.94	0	3.21	9.47	7.82	6.5	2.97	1.87	2.87	0	4	11.48	9.81	8.01	3.85	2.54	1	1	no
comp10082_c0	comp10082_c0_seq1,comp10082_c0_seq2	329	114.34	-	-	-	-	-	-	2	4	11	26	2	16	26	53	0.26	1.08	2.59	4.03	0.25	2.33	4.3	10.45	0.39	1.01	3.22	4.89	0.31	2.88	5.58	14.21	1	1	no
comp10083_c0	comp10083_c0_seq1	886	687	PER9	peroxidase	GO:0005576(extracellular region);GO:0020037(heme binding);GO:0004601(peroxidase activity);GO:0042744(hydrogen peroxide catabolic process)	-	K00430	ko00360(Phenylalanine metabolism);ko00680(Methane metabolism);ko00940(Phenylpropanoid biosynthesis)	0	0	89	447	0	0	0	0	0	0	2.34	13.12	0	0	0	0	0	0	2.92	15.91	0	0	0	0	6.22617e-17	1.33742e-15	yes
comp10084_c0	comp10084_c0_seq1,comp10084_c0_seq2	421	131.1	-	-	-	-	-	-	15	20	3	53	6	182	67	155	2.96	3.9	0.63	7.24	1.13	18.9	8.91	17.55	4.37	3.66	0.78	8.78	1.41	23.29	11.55	23.87	0.273542	0.37833	no
comp10086_c0	comp10086_c0_seq1	683	484	RH21	-	GO:0005737(cytoplasm);GO:0005634(nucleus);GO:0005524(ATP binding);GO:0008026(ATP-dependent helicase activity);GO:0003723(RNA binding);GO:0006397(mRNA processing);GO:0008380(RNA splicing)	[A] RNA processing and modification	K01529	-	39	44	199	199	121	56	253	137	1.37	3.19	7.44	8.29	4.05	2.19	8.16	5.21	2.03	2.99	9.26	10.05	5.08	2.7	10.58	7.09	0.102654	0.175684	no
comp10086_c1	comp10086_c1_seq1	499	300	RH21	-	GO:0005737(cytoplasm);GO:0005634(nucleus);GO:0005524(ATP binding);GO:0008026(ATP-dependent helicase activity);GO:0003723(RNA binding);GO:0006397(mRNA processing);GO:0008380(RNA splicing)	[A] RNA processing and modification	K01529	-	30	44	68	144	85	56	146	60	1.7	5.14	4.1	9.68	4.6	3.54	7.59	3.68	2.52	4.82	5.11	11.74	5.76	4.36	9.85	5.01	0.6248	0.707708	no
comp10086_c2	comp10086_c2_seq1	313	114	Os03g0708600	-	GO:0005737(cytoplasm);GO:0005634(nucleus);GO:0005524(ATP binding);GO:0008026(ATP-dependent helicase activity);GO:0003723(RNA binding);GO:0006397(mRNA processing);GO:0008380(RNA splicing)	[A] RNA processing and modification	K01529	-	18	25	36	59	25	14	59	60	2.69	7.69	5.71	10.44	3.56	2.33	8.08	9.69	3.97	7.21	7.11	12.65	4.46	2.87	10.47	13.18	0.421405	0.525553	no
comp100867_c0	comp100867_c0_seq1	227	38.47	-	-	-	-	-	-	0	3	0	2	0	0	47	9	0	2.73	0	1.05	0	0	19.06	4.31	0	2.57	0	1.27	0	0	24.72	5.86	1	1	no
comp10087_c0	comp10087_c0_seq1	681	482	CHC2	clathrin, heavy polypeptide	-	[U] Intracellular trafficking, secretion, and vesicular transport	K04646	ko04142(Lysosome);ko04144(Endocytosis);ko05016(Huntington's disease);ko05100(Bacterial invasion of epithelial cells)	5	37	220	180	52	36	179	69	0.18	2.69	8.26	7.53	1.75	1.42	5.79	2.64	0.26	2.53	10.28	9.13	2.19	1.75	7.51	3.59	0.0339468	0.0703958	no
comp100875_c0	comp100875_c0_seq1	352	153	RPL3	large subunit ribosomal protein L3e	GO:0003735(structural constituent of ribosome);GO:0006412(translation)	[J] Translation, ribosomal structure and biogenesis	K02925	ko03010(Ribosome)	9	3	11	2	26	29	0	110	1	0.69	1.3	0.26	2.76	3.59	0	13.24	1.48	0.65	1.62	0.32	3.46	4.43	0	18.01	1	1	no
comp100880_c0	comp100880_c0_seq1	252	57.06	-	-	-	-	-	-	0	0	19	56	13	7	20	5	0	0	6.02	19.79	3.69	2.33	5.47	1.61	0	0	7.5	23.99	4.63	2.87	7.09	2.19	1	1	no
comp100885_c0	comp100885_c0_seq1	308	109	-	-	-	-	-	-	1	5	86	4	15	3	8	1	0.16	1.61	14.27	0.74	2.23	0.52	1.15	0.17	0.23	1.51	17.77	0.9	2.8	0.64	1.49	0.23	1	1	no
comp10089_c0	comp10089_c0_seq1	612	413	-	-	-	-	-	-	35	10	66	210	36	37	194	51	1.44	0.85	2.89	10.25	1.41	1.7	7.33	2.27	2.13	0.8	3.6	12.43	1.77	2.09	9.5	3.09	0.0639177	0.11925	no
comp1009_c0	comp1009_c0_seq1	469	270	-	-	-	-	-	-	0	33	16	125	4	101	61	47	0	4.29	1.07	9.34	0.24	7.09	3.53	3.21	0	4.02	1.33	11.32	0.3	8.74	4.57	4.36	0.792873	0.844979	no
comp10090_c0	comp10090_c0_seq1	307	108	-	-	-	-	-	-	5	4	27	14	15	8	29	34	0.79	1.3	4.52	2.61	2.25	1.4	4.19	5.8	1.16	1.22	5.63	3.17	2.82	1.73	5.43	7.89	1	1	no
comp100917_c0	comp100917_c0_seq1	311	112	-	-	-	-	-	-	0	8	0	4	0	39	44	27	0	2.5	0	0.72	0	6.6	6.13	4.44	0	2.35	0	0.87	0	8.14	7.95	6.04	1	1	no
comp10092_c0	comp10092_c0_seq1	1027	828	DTX1	-	GO:0016021(integral to membrane);GO:0005886(plasma membrane);GO:0015297(antiporter activity);GO:0015238(drug transmembrane transporter activity);GO:0015691(cadmium ion transport);GO:0051238(sequestering of metal ion)	[R] General function prediction only	-	-	101	50	0	86	79	96	668	292	2.08	2.12	0	2.09	1.55	2.2	12.59	6.49	3.07	1.99	0	2.54	1.94	2.71	16.32	8.83	0.0348458	0.071965	no
comp10093_c0	comp10093_c0_seq1	971	772	-	-	-	[Y] Nuclear structure ;[U] Intracellular trafficking, secretion, and vesicular transport	-	-	13	39	269	326	215	164	194	110	0.29	1.77	6.3	8.52	4.52	4.03	3.92	2.62	0.42	1.66	7.85	10.32	5.66	4.96	5.08	3.57	0.0154257	0.0361629	yes
comp10093_c1	comp10093_c1_seq1	551	352	-	-	-	[Y] Nuclear structure ;[U] Intracellular trafficking, secretion, and vesicular transport	-	-	21	28	103	131	101	60	75	32	1.01	2.79	5.29	7.5	4.65	3.23	3.32	1.67	1.5	2.62	6.59	9.1	5.84	3.98	4.31	2.28	0.247993	0.350766	no
comp10094_c0	comp10094_c0_seq1	520	321	-	-	-	-	-	-	0	0	239	142	8	1	2	0	0	0	13.47	8.92	0.4	0.06	0.1	0	0	0	16.77	10.82	0.51	0.07	0.13	0	1.46781e-11	1.68855e-10	yes
comp10095_c0	comp10095_c0_seq1	395	196	-	-	-	-	-	-	209	54	0	0	0	0	0	0	18.14	9.66	0	0	0	0	0	0	26.82	9.06	0	0	0	0	0	0	3.50134e-13	4.88469e-12	yes
comp100959_c0	comp100959_c0_seq1	246	52.29	-	-	-	-	-	-	0	0	15	54	4	15	3	0	0	0	5.19	20.82	1.24	5.44	0.9	0	0	0	6.46	25.25	1.56	6.7	1.16	0	1	1	no
comp10096_c0	comp10096_c0_seq1	396	197	-	-	-	[U] Intracellular trafficking, secretion, and vesicular transport	-	-	0	6	118	71	31	20	31	34	0	1.07	10.84	7.27	2.55	1.93	2.46	3.18	0	1	13.49	8.81	3.2	2.37	3.18	4.32	0.013593	0.0324151	yes
comp10097_c0	comp10097_c0_seq1	1355	1156	-	-	-	-	-	-	16	18	431	234	143	181	164	177	0.24	0.55	6.75	4.08	2.01	2.97	2.21	2.82	0.35	0.51	8.4	4.95	2.52	3.66	2.87	3.84	0.000797052	0.00267308	yes
comp100978_c0	comp100978_c0_seq1	318	119	-	-	-	-	-	-	0	41	0	0	0	0	1	6	0	12.08	0	0	0	0	0.13	0.93	0	11.33	0	0	0	0	0.17	1.26	1	1	no
comp10098_c0	comp10098_c0_seq1	483	284	-	-	-	-	-	-	2	12	112	115	60	136	72	46	0.12	1.48	7.13	8.17	3.43	9.08	3.96	2.98	0.18	1.39	8.88	9.9	4.3	11.19	5.13	4.06	0.0231817	0.0510321	no
comp100983_c0	comp100983_c0_seq1	308	109	-	-	-	-	-	-	0	35	0	0	0	41	4	2	0	11.26	0	0	0	7.13	0.57	0.34	0	10.56	0	0	0	8.79	0.74	0.46	1	1	no
comp101_c0	comp101_c0_seq1	365	166	-	-	-	-	-	-	4	0	88	46	9	31	32	15	0.41	0	9.59	5.59	0.88	3.54	3.01	1.66	0.61	0	11.94	6.78	1.1	4.36	3.9	2.26	0.0223039	0.0494186	yes
comp1010_c0	comp1010_c0_seq1	327	128	-	-	-	-	-	-	0	0	1	10	0	48	6	6	0	0	0.14	1.58	0	7.11	0.73	0.86	0	0	0.18	1.91	0	8.76	0.95	1.17	1	1	no
comp10101_c0	comp10101_c0_seq1	347	148	-	-	-	-	-	-	10	10	31	50	23	58	71	81	1.15	2.37	3.79	6.81	2.52	7.43	7.49	10.08	1.7	2.22	4.72	8.26	3.16	9.16	9.71	13.71	0.175226	0.267321	no
comp101013_c0	comp101013_c0_seq1	482	283	CYCU2-1	-	GO:0019901(protein kinase binding);GO:0007049(cell cycle);GO:0051301(cell division);GO:0000079(regulation of cyclin-dependent protein kinase activity)	[R] General function prediction only	-	-	33	14	78	23	28	35	55	64	1.98	1.73	4.99	1.64	1.6	2.35	3.03	4.16	2.93	1.63	6.21	1.99	2.01	2.89	3.93	5.67	0.700688	0.77067	no
comp101019_c0	comp101019_c0_seq1	233	42.61	-	-	-	-	-	-	0	3	29	10	27	11	4	4	0	2.47	12.31	4.73	10.28	4.9	1.46	1.73	0	2.32	15.33	5.74	12.89	6.03	1.9	2.35	1	1	no
comp10102_c0	comp10102_c0_seq1	400	201	SRR1	-	GO:0005737(cytoplasm);GO:0005634(nucleus);GO:0007623(circadian rhythm);GO:0009585(red, far-red light phototransduction);GO:0042752(regulation of circadian rhythm)	[S] Function unknown	-	-	10	8	10	28	11	71	22	47	0.85	1.4	0.9	2.81	0.89	6.7	1.71	4.31	1.25	1.31	1.12	3.41	1.11	8.25	2.21	5.86	0.542412	0.637314	no
comp101023_c0	comp101023_c0_seq1	213	29.64	-	-	-	[A] RNA processing and modification	-	-	1	2	15	17	17	13	12	6	0.57	2.37	9.16	11.57	9.3	8.32	6.32	3.73	0.85	2.22	11.4	14.02	11.67	10.25	8.19	5.07	1	1	no
comp101028_c0	comp101028_c0_seq1	226	37.8	-	-	-	-	-	-	0	4	0	57	0	17	23	25	0	3.71	0	30.41	0	8.53	9.5	12.18	0	3.48	0	36.87	0	10.51	12.31	16.57	1	1	no
comp101035_c0	comp101035_c0_seq1	306	107	-	-	-	-	-	-	0	6	45	33	22	9	18	9	0	1.97	7.61	6.22	3.33	1.6	2.62	1.55	0	1.84	9.47	7.54	4.18	1.97	3.4	2.11	1	1	no
comp101038_c0	comp101038_c0_seq1	404	205	-	-	-	-	-	-	18	59	0	0	23	48	1	0	1.49	10.09	0	0	1.82	4.44	0.08	0	2.21	9.47	0	0	2.28	5.47	0.1	0	2.84623e-05	0.000130416	yes
comp10104_c0	comp10104_c0_seq1	333	134	ubi4	ubiquitin C	GO:0005737(cytoplasm);GO:0005634(nucleus)	[O] Posttranslational modification, protein turnover, chaperones ;[R] General function prediction only	K08770	ko03320(PPAR signaling pathway)	0	0	0	0	0	0	47	124	0	0	0	0	0	0	5.47	17.04	0	0	0	0	0	0	7.1	23.18	1	1	no
comp101042_c0	comp101042_c0_seq1	246	52.29	-	-	-	-	-	-	0	0	0	53	0	1	0	0	0	0	0	20.44	0	0.36	0	0	0	0	0	24.78	0	0.45	0	0	1	1	no
comp101050_c0	comp101050_c0_seq1	273	75.15	-	-	-	-	-	-	0	0	17	73	3	4	0	7	0	0	4.09	19.59	0.65	1.01	0	1.72	0	0	5.1	23.75	0.81	1.24	0	2.33	1	1	no
comp10106_c0	comp10106_c0_seq1	212	29.05	-	-	-	-	-	-	6	0	11	23	11	11	10	8	3.51	0	6.85	15.96	6.14	7.18	5.37	5.07	5.19	0	8.53	19.36	7.7	8.85	6.97	6.9	1	1	no
comp10106_c1	comp10106_c1_seq1	384	185	-	-	-	-	-	-	16	13	23	75	60	26	76	23	1.47	2.46	2.25	8.18	5.26	2.67	6.41	2.29	2.18	2.31	2.8	9.91	6.6	3.28	8.31	3.11	0.626353	0.709069	no
comp101066_c0	comp101066_c0_seq1	405	206	-	-	-	-	-	-	16.63	0	8.93	54.05	0	5.53	13.05	0	1.37	0	0.78	5.29	0	0.51	0.99	0	2.03	0	0.98	6.42	0	0.63	1.28	0	1	1	no
comp10107_c0	comp10107_c0_seq1	477	278	pcnB	tRNA nucleotidyltransferase (CCA-adding enzyme)	GO:0005524(ATP binding);GO:0004652(polynucleotide adenylyltransferase activity);GO:0003723(RNA binding);GO:0006378(mRNA polyadenylation);GO:0006276(plasmid maintenance);GO:0006351(transcription, DNA-dependent)	[J] Translation, ribosomal structure and biogenesis	K00974	-	0	6	12	78	100	95	40	48	0	0.76	0.78	5.66	5.83	6.48	2.25	3.18	0	0.71	0.97	6.86	7.32	7.99	2.91	4.33	0.030242	0.0639976	no
comp10108_c0	comp10108_c0_seq1,comp10108_c0_seq2	370	163	-	-	-	-	-	-	18	20	10	70	207	56	19	1	1.98	4.1	1.17	8.25	21.66	6.21	1.73	0.12	2.92	3.85	1.45	10.01	27.16	7.65	2.25	0.16	0.0415814	0.0834489	no
comp101080_c0	comp101080_c0_seq1	547	348	IRX12	-	GO:0048046(apoplast);GO:0005507(copper ion binding);GO:0052716(hydroquinone:oxygen oxidoreductase activity);GO:0008471(laccase activity);GO:0009809(lignin biosynthetic process);GO:0046274(lignin catabolic process);GO:0009834(secondary cell wall biogenesis)	[Q] Secondary metabolites biosynthesis, transport and catabolism	-	-	22	7	141	8	47	40	45	7	1.08	0.71	7.33	0.46	2.19	2.18	2.02	0.37	1.59	0.66	9.13	0.56	2.75	2.69	2.62	0.5	1	1	no
comp101088_c0	comp101088_c0_seq1	251	56.26	-	-	-	-	-	-	2	0	10	19	39	23	13	14	0.6	0	3.22	6.81	11.24	7.75	3.61	4.58	0.89	0	4	8.26	14.1	9.55	4.68	6.23	1	1	no
comp10109_c0	comp10109_c0_seq1	220	33.9	WRKY15	-	GO:0005634(nucleus);GO:0005516(calmodulin binding);GO:0043565(sequence-specific DNA binding);GO:0003700(sequence-specific DNA binding transcription factor activity);GO:0010200(response to chitin)	-	-	-	11	7	10	30	0	5	61	29	5.52	7.24	5.34	17.84	0	2.8	28.08	15.75	8.16	6.79	6.64	21.64	0	3.45	36.41	21.43	1	1	no
comp10109_c1	comp10109_c1_seq1	374	175	WRKY7	-	GO:0005634(nucleus);GO:0005516(calmodulin binding);GO:0043565(sequence-specific DNA binding);GO:0003700(sequence-specific DNA binding transcription factor activity)	-	-	-	12	0	7	110	18	11	72	47	1.17	0	0.72	12.68	1.67	1.19	6.42	4.95	1.72	0	0.9	15.37	2.09	1.47	8.32	6.73	0.117992	0.196371	no
comp101098_c0	comp101098_c0_seq1	282	83.48	APC4	anaphase-promoting complex subunit 4	GO:0005634(nucleus);GO:0051301(cell division);GO:0007067(mitosis)	[D] Cell cycle control, cell division, chromosome partitioning ;[O] Posttranslational modification, protein turnover, chaperones	K03351	ko04110(Cell cycle);ko04111(Cell cycle - yeast);ko04113(Meiosis - yeast);ko04114(Oocyte meiosis);ko04120(Ubiquitin mediated proteolysis);ko04914(Progesterone-mediated oocyte maturation)	5	8	17	38	16	23	44	17	1.02	3.36	3.68	9.18	3.11	5.22	8.22	3.75	1.51	3.15	4.59	11.13	3.9	6.44	10.67	5.1	1	1	no
comp101099_c0	comp101099_c0_seq1	407	208	XTH25	xyloglucan:xyloglucosyl transferase	GO:0048046(apoplast);GO:0005618(cell wall);GO:0004553(hydrolase activity, hydrolyzing O-glycosyl compounds);GO:0016762(xyloglucan:xyloglucosyl transferase activity);GO:0007047(cellular cell wall organization);GO:0006073(cellular glucan metabolic process)	-	K08235	-	0	0	0	0	0	0	0	135	0	0	0	0	0	0	0	11.95	0	0	0	0	0	0	0	16.26	1	1	no
comp101101_c0	comp101101_c0_seq1	377	178	-	-	-	-	-	-	0	0	2	0	45	81	0	0	0	0	0.2	0	4.1	8.63	0	0	0	0	0.25	0	5.14	10.63	0	0	1	1	no
comp10111_c0	comp10111_c0_seq1	584	385	At4g21880	-	GO:0005739(mitochondrion);GO:0005488(binding)	[R] General function prediction only	-	-	28	85	77	79	18	69	55	76	1.24	7.74	3.62	4.14	0.76	3.4	2.23	3.64	1.83	7.26	4.51	5.02	0.95	4.19	2.89	4.94	0.860296	0.895481	no
comp101123_c0	comp101123_c0_seq1	252	57.06	-	-	-	-	-	-	2	7	25	15	20	22	2	16	0.6	4.3	7.93	5.3	5.68	7.31	0.55	5.16	0.88	4.04	9.87	6.43	7.13	9.01	0.71	7.02	1	1	no
comp10114_c0	comp10114_c0_seq1	316	117	-	-	-	-	-	-	6	2	5	54	76	49	34	56	0.87	0.6	0.77	9.31	10.54	7.94	4.53	8.81	1.29	0.56	0.96	11.28	13.21	9.79	5.88	11.99	0.0937333	0.163189	no
comp10115_c0	comp10115_c0_seq1	280	81.6	PCK	phosphoenolpyruvate carboxykinase (ATP)	GO:0005737(cytoplasm);GO:0005524(ATP binding);GO:0004612(phosphoenolpyruvate carboxykinase (ATP) activity);GO:0006094(gluconeogenesis)	-	K01610	ko00010(Glycolysis / Gluconeogenesis);ko00020(Citrate cycle (TCA cycle));ko00620(Pyruvate metabolism);ko00710(Carbon fixation in photosynthetic organisms)	95	92	587	52	0	9	68	52	19.81	39.53	130.14	12.85	0	2.09	13	11.74	29.28	37.09	162.04	15.58	0	2.58	16.86	15.96	0.00041601	0.00148912	yes
comp10116_c0	comp10116_c0_seq1,comp10116_c0_seq2	359	127.11	-	-	-	-	-	-	80	26	16	37	34	17	52	11	14.74	8.45	2.73	5.11	5.28	2.01	5.77	1.27	21.8	7.93	3.4	6.2	6.63	2.48	7.49	1.72	0.609925	0.695157	no
comp10117_c0	comp10117_c0_seq1	283	84.42	-	-	-	-	-	-	3	1	18	50	24	85	36	26	0.6	0.42	3.86	11.94	4.61	19.09	6.65	5.67	0.89	0.39	4.8	14.48	5.78	23.53	8.63	7.71	0.0337585	0.0700842	no
comp101172_c0	comp101172_c0_seq1	226	37.8	-	-	-	-	-	-	0	4	0	47	0	22	19	11	0	3.71	0	25.08	0	11.04	7.84	5.36	0	3.48	0	30.4	0	13.6	10.17	7.29	1	1	no
comp101176_c0	comp101176_c0_seq1	358	159	-	-	-	[Y] Nuclear structure ;[U] Intracellular trafficking, secretion, and vesicular transport	-	-	5	1	59	21	11	29	31	21	0.54	0.22	6.71	2.66	1.12	3.46	3.04	2.43	0.79	0.21	8.36	3.23	1.41	4.26	3.95	3.31	1	1	no
comp101178_c0	comp101178_c0_seq1	218	32.65	-	-	-	-	-	-	0	1	0	29	0	10	4	23	0	1.07	0	17.91	0	5.81	1.91	12.97	0	1.01	0	21.71	0	7.16	2.48	17.65	1	1	no
comp10118_c0	comp10118_c0_seq1	526	327	-	-	-	-	-	-	123	27	112	61	63	14	132	51	6.4	2.9	6.2	3.76	3.12	0.81	6.3	2.87	9.46	2.72	7.72	4.56	3.92	1	8.17	3.91	0.59605	0.682784	no
comp10119_c0	comp10119_c0_seq1	261	64.57	-	-	-	-	-	-	20	2	25	20	35	11	20	23	5.27	1.09	7.01	6.25	8.79	3.23	4.83	6.56	7.79	1.02	8.72	7.57	11.02	3.98	6.27	8.92	1	1	no
comp10120_c0	comp10120_c0_seq1	321	122	-	-	-	-	-	-	40	3	34	54	41	40	28	11	5.58	0.86	5.04	8.93	5.45	6.22	3.58	1.66	8.25	0.81	6.28	10.82	6.83	7.66	4.64	2.26	0.73511	0.798955	no
comp101206_c0	comp101206_c0_seq1	403	204	RABC2A	Rab family, other	GO:0005777(peroxisome);GO:0005886(plasma membrane);GO:0005524(ATP binding);GO:0005525(GTP binding);GO:0030742(GTP-dependent protein binding);GO:0080115(myosin XI tail binding);GO:0008134(transcription factor binding);GO:0015031(protein transport);GO:0006355(regulation of transcription, DNA-dependent);GO:0007264(small GTPase mediated signal transduction)	[R] General function prediction only	K07976	-	0	0	20	28	54	65	20	62	0	0	1.77	2.77	4.29	6.04	1.53	5.6	0	0	2.21	3.36	5.38	7.45	1.98	7.61	0.000423682	0.00151487	yes
comp10121_c0	comp10121_c0_seq1	468	269	-	-	-	-	-	-	10	19	14	21	57	128	97	41	0.63	2.48	0.94	1.57	3.44	9.02	5.63	2.81	0.94	2.32	1.17	1.91	4.31	11.12	7.3	3.82	0.0737657	0.134289	no
comp101210_c0	comp101210_c0_seq1	314	115	-	-	-	-	-	-	0	0	0	0	0	0	81	17	0	0	0	0	0	0	10.99	2.72	0	0	0	0	0	0	14.25	3.7	1	1	no
comp101214_c0	comp101214_c0_seq1	418	219	-	-	-	[R] General function prediction only	-	-	4	3	12	39	39	43	24	30	0.31	0.48	0.99	3.59	2.89	3.72	1.71	2.52	0.46	0.45	1.23	4.35	3.62	4.59	2.22	3.43	1	1	no
comp101229_c0	comp101229_c0_seq1	222	35.18	-	-	-	-	-	-	2	1	20	36	7	16	4	5	0.97	1	10.29	20.64	3.23	8.63	1.77	2.62	1.43	0.94	12.81	25.02	4.05	10.63	2.3	3.56	1	1	no
comp10123_c0	comp10123_c0_seq1	825	626	CYP716B2	cytochrome P450, family 26, subfamily A	GO:0016021(integral to membrane);GO:0009055(electron carrier activity);GO:0020037(heme binding);GO:0004497(monooxygenase activity);GO:0016705(oxidoreductase activity, acting on paired donors, with incorporation or reduction of molecular oxygen)	[Q] Secondary metabolites biosynthesis, transport and catabolism ;[I] Lipid transport and metabolism	K07437	ko00830(Retinol metabolism)	14	13	230	232	15	13	302	89	0.38	0.73	6.65	7.47	0.39	0.39	7.53	2.62	0.56	0.68	8.28	9.06	0.49	0.49	9.76	3.56	7.69746e-06	3.85883e-05	yes
comp10124_c0	comp10124_c0_seq1,comp10124_c0_seq2,comp10124_c0_seq3	333	67.63	-	-	-	-	-	-	25	7	5	47	8	49	103	51	9.64	3.25	1.64	18.02	1.54	12.69	26.1	9.95	14.25	3.05	2.04	21.85	1.93	15.64	33.84	13.53	0.459574	0.561561	no
comp101244_c0	comp101244_c0_seq1	258	62.02	-	-	-	-	-	-	13	36	0	4	0	4	0	0	3.57	20.35	0	1.3	0	1.22	0	0	5.27	19.09	0	1.58	0	1.51	0	0	1	1	no
comp10125_c0	comp10125_c0_seq1	438	239	-	-	-	-	-	-	55	12	80	97	46	44	140	77	3.92	1.76	6.06	8.18	3.12	3.49	9.14	5.93	5.79	1.65	7.54	9.92	3.91	4.3	11.85	8.07	0.37557	0.481386	no
comp10126_c0	comp10126_c0_seq1	350	151	-	-	-	-	-	-	29	27	65	67	50	23	76	23	3.27	6.27	7.79	8.95	5.37	2.89	7.85	2.8	4.83	5.88	9.7	10.85	6.73	3.56	10.18	3.82	0.7529	0.812931	no
comp10127_c0	comp10127_c0_seq1	245	51.51	-	-	-	[Z] Cytoskeleton ;[U] Intracellular trafficking, secretion, and vesicular transport ;[D] Cell cycle control, cell division, chromosome partitioning	-	-	1	2	6	11	11	16	19	33	0.33	1.36	2.11	4.31	3.46	5.89	5.76	11.8	0.49	1.28	2.62	5.22	4.34	7.26	7.46	16.05	1	1	no
comp10127_c1	comp10127_c1_seq1	2391	2192	-	-	-	[Z] Cytoskeleton ;[U] Intracellular trafficking, secretion, and vesicular transport ;[D] Cell cycle control, cell division, chromosome partitioning	-	-	326	225	442	771	504	415	1049	649	2.53	3.6	3.65	7.09	3.73	3.59	7.47	5.45	3.74	3.38	4.54	8.6	4.68	4.42	9.68	7.42	0.21444	0.313657	no
comp10127_c2	comp10127_c2_seq1	313	114	-	-	-	[Z] Cytoskeleton ;[U] Intracellular trafficking, secretion, and vesicular transport ;[D] Cell cycle control, cell division, chromosome partitioning	-	-	11	22	48	37	35	11	45	22	1.64	6.77	7.62	6.54	4.98	1.83	6.16	3.55	2.43	6.35	9.48	7.94	6.24	2.25	7.99	4.83	1	1	no
comp101275_c0	comp101275_c0_seq1	436	237	-	-	-	-	-	-	10	0	0	0	142	0	0	0	0.72	0	0	0	9.72	0	0	0	1.06	0	0	0	12.18	0	0	0	1	1	no
comp101279_c0	comp101279_c0_seq1	242	49.21	-	-	-	-	-	-	5	11	15	26	9	8	8	4	1.73	7.84	5.51	10.65	2.97	3.08	2.54	1.5	2.56	7.35	6.87	12.92	3.72	3.8	3.29	2.04	1	1	no
comp10128_c0	comp10128_c0_seq1,comp10128_c0_seq2,comp10128_c0_seq3	495	143.22	At1g09820	-	GO:0005488(binding)	[R] General function prediction only	-	-	14	46	15	48	69	69	57	59	1.04	9.33	3.11	7.98	10.19	9.09	5.66	8.77	1.53	8.76	3.87	9.68	12.78	11.2	7.34	11.92	0.802203	0.852314	no
comp10129_c0	comp10129_c0_seq1	215	30.82	-	-	-	-	-	-	59	2	2	0	1	0	0	1	32.56	2.27	1.17	0	0.53	0	0	0.6	48.14	2.13	1.46	0	0.66	0	0	0.81	1	1	no
comp101291_c0	comp101291_c0_seq1	216	31.43	-	-	-	-	-	-	8	0	0	10	14	28	6	2	4.33	0	0	6.42	7.23	16.89	2.98	1.17	6.4	0	0	7.78	9.06	20.82	3.86	1.59	1	1	no
comp10131_c0	comp10131_c0_seq1	324	125	-	-	-	-	-	-	8	3	123	144	28	31	39	16	1.09	0.84	17.8	23.23	3.63	4.7	4.87	2.36	1.61	0.79	22.17	28.17	4.56	5.79	6.31	3.21	0.00082203	0.00274895	yes
comp101312_c0	comp101312_c0_seq1	632	433	-	-	-	-	-	-	39	82	0	3	0	0	1	0	1.53	6.64	0	0.14	0	0	0.04	0	2.27	6.23	0	0.17	0	0	0.05	0	1	1	no
comp10132_c0	comp10132_c0_seq1	270	72.44	-	-	-	-	-	-	1	0	9	15	0	0	126	26	0.23	0	2.25	4.18	0	0	27.14	6.61	0.35	0	2.8	5.06	0	0	35.19	8.99	1	1	no
comp101322_c0	comp101322_c0_seq1	393	194	MKP1	-	-	[V] Defense mechanisms	-	-	12	8	77	36	11	16	40	14	1.05	1.45	7.18	3.74	0.92	1.56	3.22	1.33	1.56	1.36	8.94	4.54	1.15	1.93	4.17	1.81	1	1	no
comp101330_c0	comp101330_c0_seq1	308	109	-	-	-	-	-	-	4	1	2	41	43	21	21	12	0.62	0.32	0.33	7.59	6.4	3.65	3.01	2.03	0.92	0.3	0.41	9.2	8.02	4.5	3.9	2.76	1	1	no
comp10134_c0	comp10134_c0_seq1,comp10134_c0_seq2	707	498.05	HD3A	-	GO:0005737(cytoplasm);GO:0005634(nucleus);GO:0030154(cell differentiation);GO:0009908(flower development);GO:0010229(inflorescence development);GO:0009909(regulation of flower development);GO:0048510(regulation of timing of transition from vegetative to reproductive phase);GO:0048575(short-day photoperiodism, flowering)	[R] General function prediction only	-	-	297	309	0	21	291	144	345	90	9.98	21.43	0	0.87	9.43	5.43	10.92	3.37	14.75	20.11	0	1.05	11.82	6.69	14.17	4.58	0.00207322	0.00625719	yes
comp10135_c0	comp10135_c0_seq1	614	415	-	-	-	-	-	-	14	31	115	210	64	50	221	109	0.57	2.62	5.01	10.2	2.5	2.28	8.31	4.84	0.85	2.46	6.24	12.37	3.14	2.82	10.78	6.58	0.0364336	0.0747072	no
comp10135_c1	comp10135_c1_seq1	268	70.66	-	-	-	-	-	-	2	1	18	42	11	14	34	35	0.48	0.5	4.61	11.99	2.52	3.76	7.51	9.12	0.71	0.47	5.74	14.53	3.17	4.63	9.74	12.41	1	1	no
comp10136_c0	comp10136_c0_seq1	489	290	LOX2.1	lipoxygenase	GO:0009570(chloroplast stroma);GO:0009534(chloroplast thylakoid);GO:0005506(iron ion binding);GO:0016165(lipoxygenase activity);GO:0031408(oxylipin biosynthetic process)	-	K00454	ko00591(Linoleic acid metabolism);ko00592(alpha-Linolenic acid metabolism)	97	53	4	10	40	145	51	79	5.69	6.41	0.25	0.7	2.24	9.48	2.74	5.02	8.41	6.01	0.31	0.84	2.8	11.68	3.56	6.82	0.0200596	0.0452003	yes
comp101363_c0	comp101363_c0_seq1	296	97.02	-	-	-	-	-	-	35.68	31	7	54	25.62	13.94	5	0	6.26	11.2	1.31	11.22	4.28	2.72	0.8	0	9.25	10.51	1.63	13.61	5.37	3.36	1.04	0	0.0984414	0.169825	no
comp10137_c0	comp10137_c0_seq1	1617	1418	-	-	-	-	-	-	35	18	406	551	170	307	289	242	0.42	0.45	5.18	7.84	1.94	4.11	3.18	3.14	0.62	0.42	6.45	9.5	2.44	5.06	4.12	4.28	0.000330294	0.00121184	yes
comp10137_c1	comp10137_c1_seq1	524	325	-	-	-	-	-	-	8	8	148	143	54	80	119	23	0.42	0.86	8.24	8.87	2.69	4.67	5.71	1.3	0.62	0.81	10.26	10.76	3.38	5.75	7.41	1.77	0.0107934	0.0265647	yes
comp10138_c0	comp10138_c0_seq1	495	296	-	-	-	-	-	-	40	30	34	103	112	55	43	64	2.3	3.55	2.08	7.02	6.14	3.52	2.27	3.98	3.4	3.33	2.59	8.51	7.69	4.34	2.94	5.42	0.851352	0.888674	no
comp10139_c0	comp10139_c0_seq1	632	433	SYN1	-	GO:0000228(nuclear chromosome);GO:0051455(attachment of spindle microtubules to kinetochore involved in homologous chromosome segregation);GO:0006325(chromatin organization);GO:0010032(meiotic chromosome condensation);GO:0051754(meiotic sister chromatid cohesion, centromeric)	[D] Cell cycle control, cell division, chromosome partitioning	-	-	26	16	49	10	196	206	53	40	1.02	1.3	2.05	0.47	7.34	9.02	1.91	1.7	1.51	1.22	2.55	0.56	9.21	11.12	2.48	2.31	0.00793007	0.0203347	yes
comp1014_c0	comp1014_c0_seq1	295	96.03	GPD	glyceraldehyde 3-phosphate dehydrogenase	GO:0005737(cytoplasm);GO:0004365(glyceraldehyde-3-phosphate dehydrogenase (NAD+) (phosphorylating) activity);GO:0051287(NAD binding);GO:0006096(glycolysis)	[G] Carbohydrate transport and metabolism	K00134	ko00010(Glycolysis / Gluconeogenesis);ko05010(Alzheimer's disease)	0	0	0	0	0	0	21	75	0	0	0	0	0	0	3.41	14.38	0	0	0	0	0	0	4.42	19.56	1	1	no
comp10140_c0	comp10140_c0_seq1	619	420	-	-	-	-	-	-	61	34	94	75	59	158	118	91	2.47	2.84	4.05	3.6	2.28	7.13	4.38	3.99	3.65	2.66	5.04	4.37	2.86	8.79	5.68	5.43	0.804276	0.853765	no
comp101409_c0	comp101409_c0_seq1	271	73.34	-	-	-	-	-	-	0	0	1	0	0	0	56	13	0	0	0.25	0	0	0	11.91	3.26	0	0	0.31	0	0	0	15.45	4.44	1	1	no
comp10141_c0	comp10141_c0_seq1	224	36.47	-	-	-	-	-	-	1	0	3	12	7	9	64	15	0.47	0	1.49	6.63	3.11	4.68	27.38	7.57	0.69	0	1.85	8.04	3.9	5.77	35.5	10.3	1	1	no
comp101410_c0	comp101410_c0_seq1	356	157	-	-	-	-	-	-	0	19	0	48	2	17	57	17	0	4.24	0	6.17	0.21	2.05	5.66	1.99	0	3.98	0	7.47	0.26	2.53	7.35	2.71	0.799216	0.849941	no
comp101437_c0	comp101437_c0_seq1	303	104	-	-	-	-	-	-	0	4	0	30	0	0	98	17	0	1.35	0	5.82	0	0	14.7	3.01	0	1.27	0	7.05	0	0	19.07	4.09	1	1	no
comp10144_c0	comp10144_c0_seq1,comp10144_c0_seq2	304	54.77	-	-	-	-	-	-	58	29	15	19	15	6	6	4	13.86	17.41	6.59	7.87	5.16	2.34	1.74	1.07	20.5	16.33	8.2	9.54	6.47	2.88	2.26	1.45	1	1	no
comp101455_c0	comp101455_c0_seq1	343	144	-	DNA-directed RNA polymerase III subunit C4	-	[K] Transcription	K03026	ko00230(Purine metabolism);ko00240(Pyrimidine metabolism);ko03020(RNA polymerase);ko04623(Cytosolic DNA-sensing pathway)	12	4	10	14	4	84	24	29	1.42	0.97	1.26	1.96	0.45	11.06	2.6	3.71	2.1	0.91	1.56	2.38	0.56	13.63	3.37	5.04	1	1	no
comp10146_c0	comp10146_c0_seq1	642	443	-	26S proteasome regulatory subunit T3	GO:0005737(cytoplasm);GO:0005634(nucleus);GO:0000502(proteasome complex);GO:0005524(ATP binding);GO:0017111(nucleoside-triphosphatase activity);GO:0030163(protein catabolic process)	[O] Posttranslational modification, protein turnover, chaperones	K03063	ko03050(Proteasome)	201	161	41	25	79	81	39	23	7.72	12.74	1.67	1.14	2.89	3.47	1.37	0.96	11.41	11.96	2.08	1.38	3.63	4.27	1.78	1.3	0.00299852	0.00867543	yes
comp101468_c0	comp101468_c0_seq1	288	89.2	-	-	-	-	-	-	1	0	0	3	23	73	0	0	0.19	0	0	0.68	4.18	15.52	0	0	0.28	0	0	0.82	5.24	19.12	0	0	1	1	no
comp10147_c0	comp10147_c0_seq1	367	168	-	-	-	-	-	-	71	36	12	65	11	9	31	9	7.19	7.51	1.29	7.8	1.06	1.02	2.88	0.99	10.63	7.05	1.61	9.46	1.33	1.25	3.73	1.34	0.150745	0.237438	no
comp101470_c0	comp101470_c0_seq1	288	89.2	CHD5	chromodomain-helicase-DNA-binding protein 4	GO:0005634(nucleus);GO:0005524(ATP binding);GO:0008026(ATP-dependent helicase activity);GO:0003677(DNA binding);GO:0008270(zinc ion binding);GO:0016568(chromatin modification);GO:0006355(regulation of transcription, DNA-dependent);GO:0006351(transcription, DNA-dependent)	[R] General function prediction only	K11643	-	4	0	50	36	27	22	8	5	0.76	0	10.14	8.14	4.91	4.68	1.4	1.03	1.13	0	12.63	9.87	6.16	5.76	1.81	1.4	1	1	no
comp101477_c0	comp101477_c0_seq1	782	583	ALY3	-	GO:0005634(nucleus);GO:0003677(DNA binding);GO:0005515(protein binding);GO:0006355(regulation of transcription, DNA-dependent)	[B] Chromatin structure and dynamics ;[D] Cell cycle control, cell division, chromosome partitioning ;[T] Signal transduction mechanisms	-	-	10	22	61	121	64	73	72	92	0.29	1.32	1.89	4.19	1.78	2.37	1.93	2.91	0.43	1.24	2.36	5.07	2.23	2.93	2.5	3.95	0.226955	0.327676	no
comp10148_c0	comp10148_c0_seq1	862	663	cysS	cysteinyl-tRNA synthetase	GO:0005737(cytoplasm);GO:0005524(ATP binding);GO:0004817(cysteine-tRNA ligase activity);GO:0046872(metal ion binding);GO:0006423(cysteinyl-tRNA aminoacylation)	[J] Translation, ribosomal structure and biogenesis	K01883	ko00970(Aminoacyl-tRNA biosynthesis)	23	15	87	109	443	392	146	47	0.59	0.79	2.37	3.32	10.84	11.21	3.44	1.31	0.87	0.74	2.96	4.02	13.59	13.82	4.46	1.78	0.000158189	0.000623862	yes
comp10148_c1	comp10148_c1_seq1	984	785	cysS	cysteinyl-tRNA synthetase	GO:0005737(cytoplasm);GO:0005524(ATP binding);GO:0004817(cysteine-tRNA ligase activity);GO:0046872(metal ion binding);GO:0006423(cysteinyl-tRNA aminoacylation)	[J] Translation, ribosomal structure and biogenesis	K01883	ko00970(Aminoacyl-tRNA biosynthesis)	19	22	97	119	345	624	175	104	0.41	0.98	2.24	3.06	7.13	15.07	3.48	2.44	0.61	0.92	2.78	3.71	8.94	18.57	4.51	3.32	0.000110079	0.00044882	yes
comp10149_c0	comp10149_c0_seq1	237	45.49	XTH32	xyloglucan:xyloglucosyl transferase	GO:0048046(apoplast);GO:0005618(cell wall);GO:0004553(hydrolase activity, hydrolyzing O-glycosyl compounds);GO:0016762(xyloglucan:xyloglucosyl transferase activity);GO:0007047(cellular cell wall organization);GO:0006073(cellular glucan metabolic process)	-	K08235	-	0	0	36	73	0	0	0	21	0	0	14.32	32.36	0	0	0	8.5	0	0	17.83	39.24	0	0	0	11.56	1	1	no
comp1015_c0	comp1015_c0_seq1	244	50.74	-	-	-	-	-	-	5	2	18	39	14	30	9	9	1.68	1.38	6.42	15.5	4.48	11.21	2.77	3.27	2.48	1.3	7.99	18.79	5.61	13.82	3.59	4.44	1	1	no
comp10150_c0	comp10150_c0_seq1	284	85.37	-	-	-	-	-	-	25	10	89	52	24	36	3	14	4.98	4.11	18.86	12.28	4.56	8	0.55	3.02	7.37	3.85	23.48	14.89	5.72	9.85	0.71	4.11	0.115894	0.193722	no
comp101508_c0	comp101508_c0_seq1	503	304	MTH_273	-	-	-	K06910	-	42	31	0	4	8	1	2	127	2.35	3.58	0	0.27	0.43	0.06	0.1	7.69	3.47	3.35	0	0.32	0.54	0.08	0.13	10.47	0.0165678	0.0385105	yes
comp10151_c0	comp10151_c0_seq1	206	25.67	-	-	-	-	-	-	1	0	22	15	0	0	0	0	0.66	0	15.5	11.78	0	0	0	0	0.98	0	19.3	14.28	0	0	0	0	1	1	no
comp10152_c0	comp10152_c0_seq1	1112	913	-	-	-	-	-	-	569	215	10	8	157	73	87	58	10.6	8.26	0.2	0.18	2.79	1.52	1.49	1.17	15.68	7.75	0.25	0.21	3.5	1.87	1.93	1.59	2.78967e-07	1.76993e-06	yes
comp10153_c0	comp10153_c0_seq1	244	50.74	-	-	-	-	-	-	19	18	11	9	44	24	39	12	6.37	12.44	3.92	3.58	14.06	8.97	11.99	4.36	9.42	11.67	4.88	4.34	17.63	11.05	15.55	5.92	1	1	no
comp101531_c0	comp101531_c0_seq1	309	110	UVH1	DNA excision repair protein ERCC-4	GO:0005634(nucleus);GO:0003677(DNA binding);GO:0000014(single-stranded DNA specific endodeoxyribonuclease activity);GO:0000724(double-strand break repair via homologous recombination);GO:0006289(nucleotide-excision repair);GO:0006979(response to oxidative stress);GO:0009314(response to radiation)	[L] Replication, recombination and repair	K10848	ko03420(Nucleotide excision repair)	7	0	31	28	27	32	47	22	1.08	0	5.1	5.13	3.98	5.52	6.67	3.68	1.6	0	6.35	6.22	4.99	6.8	8.65	5.01	1	1	no
comp10154_c0	comp10154_c0_seq1	511	312	-	-	-	-	-	-	4	0	113	79	96	72	98	52	0.22	0	6.55	5.11	4.99	4.38	4.9	3.07	0.32	0	8.16	6.19	6.26	5.39	6.36	4.18	0.000727829	0.00246103	yes
comp10156_c0	comp10156_c0_seq1	859	660	SEC16B	-	GO:0005789(endoplasmic reticulum membrane);GO:0000139(Golgi membrane);GO:0015031(protein transport);GO:0016192(vesicle-mediated transport)	[K] Transcription	-	-	28	57	270	221	151	122	265	144	0.72	3.03	7.4	6.75	3.71	3.51	6.26	4.02	1.07	2.84	9.22	8.19	4.65	4.32	8.12	5.47	0.102955	0.176118	no
comp10156_c1	comp10156_c1_seq1	1457	1258	-	-	-	[K] Transcription	-	-	36	51	364	438	265	248	284	251	0.49	1.42	5.23	7.02	3.42	3.74	3.52	3.67	0.72	1.33	6.52	8.51	4.28	4.61	4.57	5	0.00995691	0.0248249	yes
comp101560_c0	comp101560_c0_seq1	298	99	-	-	-	[U] Intracellular trafficking, secretion, and vesicular transport	-	-	4	6	22	51	20	7	27	19	0.69	2.12	4.02	10.39	3.28	1.34	4.26	3.53	1.02	1.99	5.01	12.59	4.11	1.65	5.52	4.81	1	1	no
comp101562_c0	comp101562_c0_seq1	411	212	-	-	-	-	-	-	0	0	0	57	0	0	108	44	0	0	0	5.42	0	0	7.95	3.82	0	0	0	6.57	0	0	10.31	5.2	7.94783e-05	0.000333534	yes
comp101571_c0	comp101571_c0_seq1	212	29.05	FH6	-	GO:0003779(actin binding);GO:0004721(phosphoprotein phosphatase activity);GO:0030036(actin cytoskeleton organization)	[T] Signal transduction mechanisms ;[Z] Cytoskeleton	-	-	9	7	28	14	3	2	7	1	5.27	8.45	17.44	9.72	1.67	1.31	3.76	0.63	7.79	7.93	21.71	11.78	2.1	1.61	4.88	0.86	1	1	no
comp10158_c0	comp10158_c0_seq1	517	318	-	-	-	-	-	-	66	34	47	61	58	57	231	76	3.53	3.75	2.67	3.87	2.96	3.4	11.33	4.4	5.22	3.52	3.33	4.69	3.71	4.19	14.7	5.99	0.347119	0.453743	no
comp101590_c0	comp101590_c0_seq1	603	404	MBF1	-	GO:0043565(sequence-specific DNA binding);GO:0006355(regulation of transcription, DNA-dependent);GO:0006351(transcription, DNA-dependent)	[K] Transcription	-	-	0	0	0	0	0	0	223	55	0	0	0	0	0	0	8.61	2.51	0	0	0	0	0	0	11.17	3.41	8.8337e-12	1.04496e-10	yes
comp101593_c0	comp101593_c0_seq1	425	226	RPL5A	large subunit ribosomal protein L5e	GO:0005840(ribosome);GO:0008097(5S rRNA binding);GO:0003735(structural constituent of ribosome);GO:0006412(translation)	[J] Translation, ribosomal structure and biogenesis	K02932	ko03010(Ribosome)	116	0	0	0	0	0	0	0	8.73	0	0	0	0	0	0	0	12.91	0	0	0	0	0	0	0	1	1	no
comp101596_c0	comp101596_c0_seq1	571	372	PECS-1.1	pectinesterase	GO:0005618(cell wall);GO:0005576(extracellular region);GO:0045330(aspartyl esterase activity);GO:0004857(enzyme inhibitor activity);GO:0030599(pectinesterase activity);GO:0042545(cell wall modification);GO:0007047(cellular cell wall organization)	-	K01051	ko00040(Pentose and glucuronate interconversions);ko00500(Starch and sucrose metabolism)	0	0	0	0	116	101	0	0	0	0	0	0	5.06	5.15	0	0	0	0	0	0	6.34	6.34	0	0	1.84197e-10	1.85183e-09	yes
comp10160_c0	comp10160_c0_seq1	257	61.18	CCR4-4	-	GO:0005737(cytoplasm);GO:0005634(nucleus);GO:0046872(metal ion binding);GO:0004535(poly(A)-specific ribonuclease activity);GO:0003723(RNA binding);GO:0006355(regulation of transcription, DNA-dependent);GO:0006351(transcription, DNA-dependent)	[K] Transcription	-	-	5	14	11	16	41	45	2	30	1.39	8.02	3.25	5.27	10.87	13.95	0.51	9.03	2.06	7.53	4.05	6.39	13.63	17.19	0.66	12.28	1	1	no
comp10161_c0	comp10161_c0_seq1	871	672	-	-	-	-	-	-	67	9	134	154	99	99	62	206	1.7	0.47	3.61	4.62	2.39	2.79	1.44	5.65	2.51	0.44	4.49	5.6	3	3.44	1.87	7.68	0.372221	0.478425	no
comp10162_c0	comp10162_c0_seq1	210	27.9	-	-	-	[R] General function prediction only	-	-	1	11	17	36	16	14	12	2	0.61	13.82	11.02	26.02	9.3	9.52	6.71	1.32	0.9	12.97	13.73	31.55	11.66	11.73	8.7	1.8	1	1	no
comp101622_c0	comp101622_c0_seq1	350	151	ATJ10	-	GO:0031072(heat shock protein binding);GO:0051082(unfolded protein binding);GO:0006457(protein folding)	[O] Posttranslational modification, protein turnover, chaperones	-	-	51	55	0	3	11	4	9	0	5.75	12.77	0	0.4	1.18	0.5	0.93	0	8.5	11.98	0	0.49	1.48	0.62	1.21	0	0.00759595	0.0195981	yes
comp10163_c0	comp10163_c0_seq1,comp10163_c0_seq2	670	375.27	LOB	carbamoyl-phosphate synthase large subunit	GO:0010199(organ boundary specification between lateral organs and the meristem)	-	K01955	ko00240(Pyrimidine metabolism);ko00250(Alanine, aspartate and glutamate metabolism)	283	42	73	7	0	2	0	2	11.4	3.99	3.23	0.43	0	0.08	0	0.14	16.85	3.74	4.02	0.52	0	0.1	0	0.19	1.13574e-06	6.5175e-06	yes
comp10165_c0	comp10165_c0_seq1	277	78.81	-	-	-	-	-	-	24	11	6	8	6	22	20	62	5.18	4.89	1.38	2.05	1.23	5.29	3.96	14.49	7.66	4.59	1.71	2.48	1.55	6.52	5.13	19.71	1	1	no
comp10166_c0	comp10166_c0_seq1	218	32.65	-	-	-	-	-	-	21	10	7	16	16	24	32	6	10.94	10.74	3.88	9.88	7.95	13.94	15.29	3.38	16.18	10.07	4.83	11.98	9.96	17.17	19.83	4.6	1	1	no
comp10166_c1	comp10166_c1_seq1	275	76.97	-	-	-	-	-	-	8	25	3	23	26	22	6	16	1.77	11.39	0.71	6.03	5.48	5.42	1.22	3.83	2.61	10.68	0.88	7.31	6.87	6.68	1.58	5.21	1	1	no
comp10167_c0	comp10167_c0_seq1	313	114	-	-	-	-	-	-	12	0	0	16	8	6	71	34	1.79	0	0	2.83	1.14	1	9.72	5.49	2.65	0	0	3.43	1.43	1.23	12.6	7.47	1	1	no
comp101678_c0	comp101678_c0_seq1	231	41.21	-	-	-	-	-	-	0	0	26	42	0	0	0	0	0	0	11.42	20.55	0	0	0	0	0	0	14.21	24.92	0	0	0	0	1	1	no
comp101681_c0	comp101681_c0_seq1	463	264	-	-	-	-	-	-	4	0	54	13	22	135	14	49	0.26	0	3.7	0.99	1.35	9.7	0.83	3.42	0.38	0	4.61	1.2	1.69	11.95	1.07	4.65	0.0301078	0.0637652	no
comp101695_c0	comp101695_c0_seq1	315	116	-	-	-	-	-	-	9	5	2	63	9	8	22	20	1.32	1.51	0.31	10.95	1.26	1.31	2.96	3.18	1.95	1.42	0.39	13.28	1.58	1.61	3.84	4.32	1	1	no
comp1017_c0	comp1017_c0_seq1	588	389	PERK2	-	GO:0016021(integral to membrane);GO:0005886(plasma membrane);GO:0005524(ATP binding);GO:0004674(protein serine/threonine kinase activity);GO:0004872(receptor activity)	[T] Signal transduction mechanisms	-	-	0	0	0	189	0	0	0	0	0	0	0	9.8	0	0	0	0	0	0	0	11.88	0	0	0	0	1	1	no
comp10170_c0	comp10170_c0_seq1	339	140	At4g02820	-	GO:0005739(mitochondrion);GO:0005488(binding)	[R] General function prediction only	-	-	24	10	26	38	31	43	19	14	2.92	2.5	3.36	5.47	3.59	5.82	2.12	1.84	4.31	2.35	4.18	6.64	4.5	7.18	2.75	2.51	1	1	no
comp10171_c0	comp10171_c0_seq1	501	302	-	-	-	-	-	-	0	0	29	162	25	42	53	24	0	0	1.74	10.82	1.34	2.64	2.74	1.46	0	0	2.16	13.12	1.68	3.25	3.55	1.99	6.67716e-05	0.000284161	yes
comp101712_c0	comp101712_c0_seq1	207	26.22	-	-	-	-	-	-	0	0	3	2	13	11	7	2	0	0	2.07	1.54	8.04	7.96	4.17	1.4	0	0	2.58	1.86	10.08	9.8	5.4	1.91	1	1	no
comp10172_c0	comp10172_c0_seq1	722	523	PER10	peroxidase	GO:0005576(extracellular region);GO:0020037(heme binding);GO:0004601(peroxidase activity);GO:0042744(hydrogen peroxide catabolic process)	-	K00430	ko00360(Phenylalanine metabolism);ko00680(Methane metabolism);ko00940(Phenylpropanoid biosynthesis)	47	7	75	262	30	13	23	48	1.53	0.47	2.59	10.1	0.93	0.47	0.69	1.69	2.26	0.44	3.23	12.25	1.17	0.58	0.89	2.3	0.0188012	0.0428218	yes
comp10173_c0	comp10173_c0_seq1	214	30.23	-	-	-	-	-	-	2	0	1	0	42	8	0	0	1.13	0	0.6	0	22.54	5.02	0	0	1.66	0	0.75	0	28.26	6.18	0	0	1	1	no
comp101735_c0	comp101735_c0_seq1	345	146	obg	-	GO:0005737(cytoplasm);GO:0005525(GTP binding);GO:0003924(GTPase activity);GO:0000287(magnesium ion binding)	[R] General function prediction only	-	-	7	12	23	16	40	40	27	30	0.82	2.88	2.85	2.21	4.44	5.2	2.89	3.78	1.21	2.7	3.55	2.68	5.57	6.4	3.74	5.15	1	1	no
comp10174_c0	comp10174_c0_seq1	512	313	-	-	-	-	-	-	3	6	4	62	15	66	146	35	0.16	0.67	0.23	3.99	0.78	4	7.28	2.06	0.24	0.63	0.29	4.84	0.97	4.93	9.44	2.8	0.101303	0.173895	no
comp10175_c0	comp10175_c0_seq1	958	759	ESC	-	GO:0005634(nucleus);GO:0003680(AT DNA binding);GO:0003690(double-stranded DNA binding);GO:0006325(chromatin organization);GO:0010150(leaf senescence);GO:0009640(photomorphogenesis)	-	-	-	0	0	231	397	0	0	3	0	0	0	5.51	10.55	0	0	0.06	0	0	0	6.86	12.79	0	0	0.08	0	8.02324e-18	1.91659e-16	yes
comp101750_c0	comp101750_c0_seq1	274	76.06	-	-	-	-	-	-	0	5	0	54	0	5	48	9	0	2.3	0	14.32	0	1.25	9.85	2.18	0	2.16	0	17.36	0	1.54	12.77	2.96	1	1	no
comp101759_c0	comp101759_c0_seq1	238	46.22	-	-	-	-	-	-	12	0	27	15	32	6	27	18	4.42	0	10.57	6.54	11.23	2.46	9.11	7.17	6.53	0	13.16	7.93	14.08	3.03	11.82	9.76	1	1	no
comp10176_c0	comp10176_c0_seq1	599	400	-	-	-	-	-	-	8	20	97	113	32	96	59	178	0.34	1.75	4.39	5.7	1.3	4.55	2.3	8.19	0.5	1.64	5.46	6.91	1.63	5.61	2.98	11.15	0.105955	0.180109	no
comp10176_c1	comp10176_c1_seq1	785	586	-	-	-	-	-	-	6	7	79	115	25	149	67	235	0.17	0.42	2.44	3.96	0.69	4.82	1.78	7.39	0.26	0.39	3.04	4.8	0.87	5.94	2.31	10.05	0.011816	0.0287781	yes
comp10177_c0	comp10177_c0_seq1	1054	855	Apex1	exodeoxyribonuclease III	GO:0005783(endoplasmic reticulum);GO:0005739(mitochondrion);GO:0016607(nuclear speck);GO:0005730(nucleolus);GO:0048471(perinuclear region of cytoplasm);GO:0008408(3'-5' exonuclease activity);GO:0031490(chromatin DNA binding);GO:0003684(damaged DNA binding);GO:0003906(DNA-(apurinic or apyrimidinic site) lyase activity);GO:0046872(metal ion binding);GO:0016491(oxidoreductase activity);GO:0003723(RN…	[L] Replication, recombination and repair	K01142	ko03410(Base excision repair)	130	78	276	358	275	298	236	91	2.59	3.2	5.84	8.44	5.22	6.61	4.31	1.96	3.82	3	7.27	10.24	6.54	8.14	5.59	2.67	0.304568	0.410335	no
comp101772_c0	comp101772_c0_seq1	416	217	-	-	-	-	-	-	114	10	11	10	2	0	20	17	8.94	1.62	0.92	0.93	0.15	0	1.44	1.44	13.21	1.52	1.14	1.13	0.19	0	1.86	1.96	1	1	no
comp101784_c0	comp101784_c0_seq1	405	206	-	-	-	-	-	-	0	6	0	43	0	89	54	12	0	1.02	0	4.21	0	8.19	4.09	1.07	0	0.96	0	5.1	0	10.1	5.3	1.46	0.55934	0.651609	no
comp10179_c0	comp10179_c0_seq1	474	275	-	-	-	-	-	-	26	11	158	294	108	51	119	71	1.61	1.4	10.39	21.56	6.37	3.52	6.75	4.75	2.38	1.32	12.94	26.14	7.99	4.33	8.76	6.47	0.00866219	0.0219757	yes
comp101798_c0	comp101798_c0_seq1	356	157	-	-	-	-	-	-	0	0	5	10	69	35	21	24	0	0	0.58	1.28	7.13	4.23	2.09	2.82	0	0	0.72	1.56	8.94	5.21	2.71	3.83	1	1	no
comp10180_c0	comp10180_c0_seq1,comp10180_c0_seq2,comp10180_c0_seq3,comp10180_c0_seq4,comp10180_c0_seq5	758	285.93	-	-	-	-	-	-	366	109	0	0	0	0	0	0	18.82	19.06	0	0	0	0	0	0	27.83	17.89	0	0	0	0	0	0	8.85502e-19	2.3968e-17	yes
comp101801_c0	comp101801_c0_seq1	802	603	RLK	-	GO:0016324(apical plasma membrane);GO:0016021(integral to membrane);GO:0005524(ATP binding);GO:0004674(protein serine/threonine kinase activity);GO:0004872(receptor activity)	-	K00924	-	193	60	0	0	0	0	5	4	5.45	3.49	0	0	0	0	0.13	0.12	8.05	3.27	0	0	0	0	0.17	0.17	1.36799e-11	1.58028e-10	yes
comp10181_c0	comp10181_c0_seq1	914	715	-	-	-	-	-	-	76	25	0	0	274	291	135	49	1.81	1.23	0	0	6.22	7.72	2.95	1.26	2.67	1.15	0	0	7.79	9.51	3.82	1.72	7.71621e-09	6.11559e-08	yes
comp101818_c0	comp101818_c0_seq1	470	271	-	-	-	-	-	-	0	0	0	0	67	60	0	0	0	0	0	0	4.01	4.2	0	0	0	0	0	0	5.03	5.17	0	0	2.19906e-07	1.41178e-06	yes
comp10182_c0	comp10182_c0_seq1	348	149	-	-	-	-	-	-	2	1	16	52	28	50	24	78	0.23	0.24	1.94	7.04	3.05	6.36	2.51	9.64	0.34	0.22	2.42	8.53	3.82	7.84	3.26	13.11	0.0209325	0.0468718	yes
comp10183_c0	comp10183_c0_seq1	1541	1342	At4g15545	-	-	-	-	-	88	49	315	360	86	98	453	434	1.12	1.28	4.25	5.41	1.04	1.38	5.27	5.96	1.65	1.2	5.29	6.56	1.3	1.71	6.83	8.1	0.00229245	0.00684155	yes
comp10184_c0	comp10184_c0_seq1	474	275	-	-	-	-	-	-	137	55	0	0	3	18	0	1	8.48	7.01	0	0	0.18	1.24	0	0.07	12.53	6.58	0	0	0.22	1.53	0	0.09	1.34423e-07	8.86698e-07	yes
comp101841_c0	comp101841_c0_seq1	266	68.9	-	-	-	-	-	-	13	0	67	0	27	0	0	0	3.21	0	17.59	0	6.36	0	0	0	4.75	0	21.91	0	7.97	0	0	0	1	1	no
comp101846_c0	comp101846_c0_seq1	249	54.65	-	-	-	-	-	-	3	6	25	23	6	15	18	7	0.93	3.85	8.28	8.49	1.78	5.2	5.14	2.36	1.38	3.61	10.3	10.29	2.23	6.41	6.66	3.21	1	1	no
comp101854_c0	comp101854_c0_seq1	265	68.02	-	-	-	-	-	-	13	0	31	19	30	15	5	2	3.25	0	8.25	5.63	7.15	4.18	1.15	0.54	4.81	0	10.27	6.83	8.97	5.15	1.49	0.74	1	1	no
comp101855_c0	comp101855_c0_seq1	426	227	SDH1	-	GO:0030411(scytalone dehydratase activity);GO:0042438(melanin biosynthetic process)	-	-	-	0	0	134	9	0	0	0	0	0	0	10.68	0.8	0	0	0	0	0	0	13.3	0.97	0	0	0	0	1	1	no
comp10186_c0	comp10186_c0_seq1	293	94.06	At2g16250	-	GO:0016021(integral to membrane);GO:0009505(plant-type cell wall);GO:0005886(plasma membrane);GO:0009506(plasmodesma);GO:0005524(ATP binding);GO:0004674(protein serine/threonine kinase activity);GO:0004872(receptor activity)	-	K00924	-	11	4	0	4	42	86	3	0	1.99	1.49	0	0.86	7.24	17.34	0.5	0	2.94	1.4	0	1.04	9.08	21.36	0.65	0	1	1	no
comp101867_c0	comp101867_c0_seq1	245	51.51	-	-	-	-	-	-	0	2	0	29	0	20	11	55	0	1.36	0	11.35	0	7.36	3.33	19.66	0	1.28	0	13.76	0	9.07	4.32	26.75	1	1	no
comp10187_c0	comp10187_c0_seq1	319	120	pho-4	-	GO:0016021(integral to membrane);GO:0005315(inorganic phosphate transmembrane transporter activity);GO:0015293(symporter activity)	[P] Inorganic ion transport and metabolism	-	-	0	0	0	0	0	0	53.84	68	0	0	0	0	0	0	7	10.44	0	0	0	0	0	0	9.08	14.2	1.90511e-07	1.23235e-06	yes
comp10188_c0	comp10188_c0_seq1	308	109	-	-	-	-	-	-	5	1	13	46	36	18	10	13	0.78	0.32	2.16	8.51	5.36	3.13	1.43	2.2	1.15	0.3	2.69	10.32	6.72	3.86	1.86	2.99	1	1	no
comp10190_c0	comp10190_c0_seq1	353	154	-	ubiquitin carboxyl-terminal hydrolase 7	-	[D] Cell cycle control, cell division, chromosome partitioning ;[R] General function prediction only	K11838	-	0	0	151	83	85	50	23	19	0	0	17.74	10.87	8.95	6.16	2.33	2.27	0	0	22.09	13.18	11.22	7.59	3.02	3.09	1.1112e-06	6.38993e-06	yes
comp101906_c0	comp101906_c0_seq1	275	76.97	WOX8	-	GO:0005634(nucleus);GO:0043565(sequence-specific DNA binding);GO:0003700(sequence-specific DNA binding transcription factor activity);GO:0048825(cotyledon development);GO:0030010(establishment of cell polarity);GO:0008284(positive regulation of cell proliferation)	-	-	-	0	3	0	0	0	0	71	6	0	1.37	0	0	0	0	14.39	1.44	0	1.28	0	0	0	0	18.66	1.95	1	1	no
comp10191_c0	comp10191_c0_seq1	202	23.55	-	-	-	-	-	-	2	0	3	20	20	22	8	7	1.44	0	2.3	17.13	13.78	17.72	5.3	5.47	2.14	0	2.87	20.77	17.27	21.83	6.87	7.45	1	1	no
comp101916_c0	comp101916_c0_seq1	224	36.47	-	-	-	-	-	-	0	8	17	16	12	5	10	14	0	7.69	8.43	8.85	5.34	2.6	4.28	7.07	0	7.22	10.5	10.73	6.69	3.2	5.55	9.62	1	1	no
comp101918_c0	comp101918_c0_seq1	537	338	-	F-box and WD-40 domain protein 7	-	[R] General function prediction only	K10260	ko04120(Ubiquitin mediated proteolysis)	123	38	0	0	0	0	0	0	6.19	3.94	0	0	0	0	0	0	9.15	3.7	0	0	0	0	0	0	1.0161e-09	9.16765e-09	yes
comp101927_c0	comp101927_c0_seq1	300	101	-	-	-	-	-	-	4	0	0	0	73	0	0	0	0.67	0	0	0	11.72	0	0	0	1	0	0	0	14.7	0	0	0	1	1	no
comp10193_c0	comp10193_c0_seq1	672	473	At2g38370	-	-	-	-	-	95	50	193	156	35	30	19	14	3.42	3.71	7.38	6.65	1.2	1.2	0.63	0.55	5.05	3.48	9.19	8.06	1.5	1.48	0.81	0.74	0.00204503	0.00618391	yes
comp10194_c0	comp10194_c0_seq1	342	143	rps-27	small subunit ribosomal protein S27e	GO:0005840(ribosome);GO:0046872(metal ion binding);GO:0003735(structural constituent of ribosome);GO:0006412(translation)	[J] Translation, ribosomal structure and biogenesis	K02978	ko03010(Ribosome)	0	0	0	0	0	0	42	85	0	0	0	0	0	0	4.58	10.95	0	0	0	0	0	0	5.94	14.89	1	1	no
comp101945_c0	comp101945_c0_seq1	405	206	-	-	-	-	-	-	0	0	4	124	0	0	0	0	0	0	0.35	12.14	0	0	0	0	0	0	0.44	14.72	0	0	0	0	1	1	no
comp10195_c0	comp10195_c0_seq1	777	578	-	-	-	-	-	-	0	0	0	0	198	296	0	0	0	0	0	0	5.56	9.71	0	0	0	0	0	0	6.97	11.97	0	0	9.39671e-18	2.21838e-16	yes
comp101959_c0	comp101959_c0_seq1	262	65.42	TEF3	-	GO:0005524(ATP binding);GO:0016887(ATPase activity);GO:0003746(translation elongation factor activity)	[E] Amino acid transport and metabolism ;[J] Translation, ribosomal structure and biogenesis	-	-	0	0	0	0	0	0	38	4	0	0	0	0	0	0	9.06	1.13	0	0	0	0	0	0	11.75	1.53	1	1	no
comp10196_c0	comp10196_c0_seq1,comp10196_c0_seq2	1116	855.56	-	-	-	[S] Function unknown	-	-	222	126	233	238	200	326	202	215	4.47	5.2	4.99	5.43	3.84	7.1	3.7	4.63	6.61	4.88	6.21	6.59	4.81	8.75	4.8	6.3	0.980288	0.984998	no
comp10197_c0	comp10197_c0_seq1,comp10197_c0_seq2	514	205.52	-	-	-	-	-	-	35	23	109	138	76	42	93	56	1.97	2.56	6.26	32.72	3.91	8.04	14.19	9.38	2.91	2.4	7.79	39.67	4.91	9.91	18.4	12.76	0.270637	0.375201	no
comp102_c0	comp102_c0_seq1	245	51.51	Os06g0194400	-	GO:0005634(nucleus);GO:0003677(DNA binding);GO:0006355(regulation of transcription, DNA-dependent);GO:0006351(transcription, DNA-dependent)	-	-	-	24	10	26	41	21	21	7	7	7.93	6.81	9.13	16.05	6.61	7.73	2.12	2.5	11.72	6.39	11.37	19.46	8.29	9.53	2.75	3.4	1	1	no
comp1020_c0	comp1020_c0_seq1	264	67.15	-	-	-	-	-	-	11	2	34	18	21	33	6	28	2.79	1.04	9.16	5.41	5.07	9.32	1.39	7.68	4.12	0.98	11.41	6.55	6.36	11.48	1.81	10.45	1	1	no
comp10201_c0	comp10201_c0_seq1	868	669	CDC40	-	GO:0071013(catalytic step 2 spliceosome);GO:0005654(nucleoplasm);GO:0031124(mRNA 3'-end processing);GO:0006406(mRNA export from nucleus);GO:0000398(nuclear mRNA splicing, via spliceosome);GO:0006369(termination of RNA polymerase II transcription)	[S] Function unknown	-	-	76	37	113	181	207	128	318	67	1.93	1.94	3.06	5.46	5.02	3.63	7.42	1.84	2.86	1.82	3.8	6.61	6.29	4.47	9.62	2.51	0.512714	0.610705	no
comp102020_c0	comp102020_c0_seq1	245	51.51	-	-	-	-	-	-	4	5	8	43	13	2	13	6	1.32	3.4	2.81	16.83	4.09	0.74	3.94	2.14	1.95	3.19	3.5	20.41	5.13	0.91	5.11	2.92	1	1	no
comp102023_c0	comp102023_c0_seq1	226	37.8	-	-	-	-	-	-	0	0	0	4	0	1	17	17	0	0	0	2.13	0	0.5	7.02	8.28	0	0	0	2.59	0	0.62	9.1	11.27	1	1	no
comp10203_c0	comp10203_c0_seq1	224	36.47	-	-	-	-	-	-	1	4	6	45	16	3	2	30	0.47	3.85	2.98	24.88	7.11	1.56	0.86	15.15	0.69	3.61	3.71	30.16	8.92	1.92	1.11	20.6	1	1	no
comp10204_c0	comp10204_c0_seq1	462	263	-	-	-	-	-	-	52	43	60	139	39	16	98	98	3.36	5.73	4.13	10.66	2.41	1.15	5.81	6.86	4.97	5.38	5.14	12.92	3.02	1.42	7.54	9.33	0.211377	0.309928	no
comp102046_c0	comp102046_c0_seq1	430	231	At5g06940	-	GO:0016021(integral to membrane);GO:0005524(ATP binding);GO:0004672(protein kinase activity);GO:0004872(receptor activity)	-	K00924	-	1	30	12	33	16	86	2	15	0.07	4.55	0.94	2.88	1.12	7.06	0.14	1.2	0.11	4.27	1.17	3.49	1.41	8.7	0.18	1.63	1	1	no
comp102048_c0	comp102048_c0_seq1	362	163	-	-	-	-	-	-	101	0	14	0	0	0	0	0	10.54	0	1.55	0	0	0	0	0	15.59	0	1.93	0	0	0	0	0	1	1	no
comp10205_c0	comp10205_c0_seq1	754	555	-	-	-	-	-	-	3.89	78.45	1.18	208.22	0	13.29	380.45	114.66	0.12	4.96	0.04	7.57	0	0.45	10.7	3.8	0.18	4.65	0.05	9.17	0	0.56	13.87	5.18	0.0670267	0.12411	no
comp102051_c0	comp102051_c0_seq1	398	199	-	-	-	-	-	-	0	0	149	1	0	0	0	0	0	0	13.55	0.1	0	0	0	0	0	0	16.87	0.12	0	0	0	0	1	1	no
comp10206_c0	comp10206_c0_seq1,comp10206_c0_seq2	448	210.91	F6'H1	-	-	[Q] Secondary metabolites biosynthesis, transport and catabolism ;[R] General function prediction only	-	-	339	11	7	7	21	23	27	187	27.08	1.91	0.63	0.61	1.69	2.16	1.88	16.31	40.04	1.79	0.78	0.74	2.11	2.66	2.44	22.19	0.00348533	0.00988901	yes
comp102067_c0	comp102067_c0_seq1	303	104	-	-	-	-	-	-	4	3	11	31	0	15	19	54	0.65	1.01	1.91	6.01	0	2.74	2.85	9.56	0.97	0.95	2.38	7.29	0	3.37	3.7	13.01	1	1	no
comp10207_c0	comp10207_c0_seq1	1446	1247	DTX45	-	GO:0031969(chloroplast membrane);GO:0016021(integral to membrane);GO:0015297(antiporter activity);GO:0015238(drug transmembrane transporter activity)	[R] General function prediction only	-	-	97	36	394	304	394	585	213	227	1.32	1.01	5.72	4.92	5.12	8.9	2.67	3.35	1.96	0.95	7.12	5.96	6.43	10.96	3.46	4.56	0.0185037	0.0422891	yes
comp10207_c1	comp10207_c1_seq1	882	683	DTX45	-	GO:0031969(chloroplast membrane);GO:0016021(integral to membrane);GO:0015297(antiporter activity);GO:0015238(drug transmembrane transporter activity)	[R] General function prediction only	-	-	42	20	222	146	277	290	167	176	1.05	1.03	5.88	4.31	6.58	8.05	3.82	4.75	1.55	0.96	7.32	5.23	8.25	9.92	4.95	6.46	0.0181194	0.0415908	yes
comp102076_c0	comp102076_c0_seq1	213	29.64	-	-	-	-	-	-	8	20	0	0	2	4	0	0	4.59	23.66	0	0	1.09	2.56	0	0	6.79	22.2	0	0	1.37	3.15	0	0	1	1	no
comp1021_c0	comp1021_c0_seq1	267	69.78	-	-	-	-	-	-	16	5	41	53	23	6	4	4	3.9	2.51	10.63	15.32	5.35	1.63	0.89	1.06	5.77	2.36	13.24	18.57	6.7	2.01	1.16	1.44	1	1	no
comp10211_c0	comp10211_c0_seq1	1208	1009	KDSA	2-dehydro-3-deoxyphosphooctonate aldolase (KDO 8-P synthase)	GO:0005737(cytoplasm);GO:0008676(3-deoxy-8-phosphooctulonate synthase activity);GO:0009058(biosynthetic process)	-	K01627	ko00540(Lipopolysaccharide biosynthesis)	1572	1039	1344	1200	1489	1747	1715	946	26.51	36.1	24.1	23.98	23.93	32.83	26.52	17.27	39.19	33.87	30.01	29.08	30.01	40.46	34.39	23.49	0.910613	0.933342	no
comp102119_c0	comp102119_c0_seq1	428	229	OLE1	stearoyl-CoA desaturase (delta-9 desaturase)	GO:0005783(endoplasmic reticulum);GO:0016021(integral to membrane);GO:0020037(heme binding);GO:0004768(stearoyl-CoA 9-desaturase activity);GO:0022900(electron transport chain);GO:0006633(fatty acid biosynthetic process);GO:0006810(transport)	[I] Lipid transport and metabolism	K00507	ko01040(Biosynthesis of unsaturated fatty acids);ko03320(PPAR signaling pathway)	0	0	0	0	0	0	100	23	0	0	0	0	0	0	6.81	1.85	0	0	0	0	0	0	8.84	2.52	1	1	no
comp10212_c0	comp10212_c0_seq1,comp10212_c0_seq2	504	266.3	cox17	cytochrome c oxidase subunit XVII assembly protein	GO:0005758(mitochondrial intermembrane space);GO:0016531(copper chaperone activity);GO:0006825(copper ion transport)	[O] Posttranslational modification, protein turnover, chaperones	K02260	ko00190(Oxidative phosphorylation)	1415	988	893	828	827	732	1626	1238	92.11	134.76	55.86	63.3	50.94	52.92	97.27	83.64	136.18	126.44	69.55	76.75	63.87	65.21	126.14	113.78	0.190503	0.285651	no
comp102121_c0	comp102121_c0_seq1	439	240	-	-	-	-	-	-	0	10	6	49	0	13	131	34	0	1.46	0.45	4.12	0	1.03	8.52	2.61	0	1.37	0.56	4.99	0	1.27	11.04	3.55	0.137675	0.221447	no
comp102128_c0	comp102128_c0_seq1	221	34.54	-	-	-	-	-	-	13	2	5	11	15	3	34	3	6.4	2.03	2.62	6.42	7.04	1.65	15.36	1.6	9.47	1.9	3.26	7.79	8.83	2.03	19.92	2.18	1	1	no
comp10213_c0	comp10213_c0_seq1	300	101	-	-	-	-	-	-	0	0	35	108	0	0	4	9	0	0	6.27	21.56	0	0	0.62	1.64	0	0	7.81	26.14	0	0	0.8	2.23	1	1	no
comp10214_c0	comp10214_c0_seq1,comp10214_c0_seq2	450	211.37	-	-	-	-	-	-	157	46	17	11	1	1	2	4	13.85	8.38	1.53	1.26	0.06	0.08	0.12	0.42	20.47	7.87	1.91	1.53	0.08	0.09	0.16	0.57	1.10391e-06	6.35293e-06	yes
comp10215_c0	comp10215_c0_seq1	337	138	-	-	-	-	-	-	0	0	34	73	0	1	195	51	0	0	4.46	10.67	0	0.14	22.05	6.81	0	0	5.55	12.93	0	0.17	28.59	9.26	1.58403e-08	1.20256e-07	yes
comp102150_c0	comp102150_c0_seq1	240	47.71	-	-	-	[D] Cell cycle control, cell division, chromosome partitioning	-	-	12	0	37	11	14	12	15	5	4.28	0	14.03	4.65	4.76	4.77	4.91	1.93	6.33	0	17.47	5.64	5.97	5.88	6.36	2.63	1	1	no
comp102156_c0	comp102156_c0_seq1	312	113	-	-	-	-	-	-	0	0	0	4	73	6	12	2	0	0	0	0.71	10.48	1.01	1.66	0.33	0	0	0	0.87	13.14	1.24	2.15	0.44	1	1	no
comp102157_c0	comp102157_c0_seq1	261	64.57	-	-	-	-	-	-	0	0	0	0	23	17	0	0	0	0	0	0	5.78	4.99	0	0	0	0	0	0	7.24	6.15	0	0	1	1	no
comp10216_c0	comp10216_c0_seq1	541	342	-	-	-	-	-	-	68	70	34	134	51	83	149	100	3.38	7.18	1.8	7.9	2.42	4.6	6.8	5.38	5	6.73	2.24	9.58	3.03	5.67	8.82	7.32	0.842517	0.882152	no
comp10216_c1	comp10216_c1_seq1	438	239	-	-	-	-	-	-	56	29	36	52	40	57	82	27	3.99	4.25	2.73	4.39	2.71	4.52	5.35	2.08	5.89	3.99	3.39	5.32	3.4	5.57	6.94	2.83	0.997309	0.998119	no
comp10217_c0	comp10217_c0_seq1	320	121	-	-	-	-	-	-	3	3	53	90	21	5	54	17	0.42	0.87	7.92	15	2.81	0.78	6.96	2.59	0.62	0.82	9.87	18.19	3.53	0.97	9.03	3.52	0.0122779	0.0297623	yes
comp10218_c0	comp10218_c0_seq1	560	361	-	-	-	-	-	-	62	23	92	169	93	212	49	121	2.92	2.23	4.61	9.44	4.18	11.14	2.12	6.17	4.32	2.1	5.74	11.45	5.24	13.72	2.75	8.4	0.440718	0.544087	no
comp10219_c0	comp10219_c0_seq1	399	200	-	-	-	-	-	-	0	0	174	67	0	0	0	0	0	0	15.74	6.76	0	0	0	0	0	0	19.6	8.19	0	0	0	0	1.78895e-11	2.03267e-10	yes
comp10220_c0	comp10220_c0_seq1,comp10220_c0_seq2	651	445.05	HTB1	histone H2B	GO:0000786(nucleosome);GO:0005634(nucleus);GO:0003677(DNA binding);GO:0006334(nucleosome assembly)	[B] Chromatin structure and dynamics	K11252	ko05322(Systemic lupus erythematosus)	0	0	11	117	0	0	314	373	0	0	0.45	5.38	0	0	10.87	15.2	0	0	0.56	6.53	0	0	14.1	20.67	8.96848e-13	1.18979e-11	yes
comp10221_c0	comp10221_c0_seq1	555	356	-	-	-	-	-	-	95	23	107	158	114	83	223	67	4.54	2.27	5.44	8.95	5.19	4.42	9.77	3.47	6.71	2.13	6.77	10.85	6.51	5.45	12.67	4.71	0.710809	0.779365	no
comp102211_c0	comp102211_c0_seq1	376	177	-	-	-	-	-	-	32	27	21	27	18	30	26	26	3.08	5.35	2.15	3.08	1.65	3.21	2.29	2.71	4.55	5.02	2.67	3.73	2.07	3.96	2.97	3.68	1	1	no
comp10222_c0	comp10222_c0_seq1	781	582	RDR6	-	GO:0005634(nucleus);GO:0003887(DNA-directed DNA polymerase activity);GO:0003723(RNA binding);GO:0003968(RNA-directed RNA polymerase activity);GO:0048440(carpel development);GO:0048366(leaf development);GO:0010267(production of ta-siRNAs involved in RNA interference);GO:0048544(recognition of pollen);GO:0009616(virus induced gene silencing)	[A] RNA processing and modification	-	-	9	12	498	208	170	95	142	108	0.26	0.72	15.48	7.21	4.74	3.1	3.81	3.42	0.39	0.68	19.28	8.74	5.94	3.81	4.94	4.65	8.36035e-05	0.000349288	yes
comp10224_c0	comp10224_c0_seq1	211	28.47	At1g53420	DNA (cytosine-5-)-methyltransferase	GO:0016021(integral to membrane);GO:0009506(plasmodesma);GO:0005524(ATP binding);GO:0004674(protein serine/threonine kinase activity);GO:0004872(receptor activity)	-	K00558	ko00270(Cysteine and methionine metabolism)	0	0	1	4	0	0	10	43	0	0	0.64	2.83	0	0	5.48	27.81	0	0	0.79	3.43	0	0	7.11	37.83	1	1	no
comp10225_c0	comp10225_c0_seq1	738	539	-	-	-	-	-	-	167	94	49	101	39	32	81	88	5.27	6.11	1.64	3.78	1.17	1.13	2.34	3.01	7.79	5.74	2.05	4.58	1.47	1.39	3.04	4.09	0.145985	0.231785	no
comp102251_c0	comp102251_c0_seq1	203	24.07	-	-	-	-	-	-	0	0	0	37	0	0	0	0	0	0	0	31	0	0	0	0	0	0	0	37.58	0	0	0	0	1	1	no
comp10226_c0	comp10226_c0_seq1	255	59.52	BHLH34	-	GO:0005634(nucleus);GO:0003677(DNA binding);GO:0006355(regulation of transcription, DNA-dependent);GO:0006351(transcription, DNA-dependent)	-	-	-	14	11	74	52	33	11	41	19	4	6.48	22.49	17.62	8.99	3.5	10.75	5.88	5.92	6.08	28.01	21.36	11.27	4.32	13.94	8	0.281364	0.386424	no
comp10226_c1	comp10226_c1_seq1	418	219	-	-	-	-	-	-	29	21	120	80	27	39	138	54	2.25	3.36	9.91	7.37	2	3.38	9.83	4.54	3.33	3.15	12.34	8.93	2.51	4.16	12.75	6.18	0.167788	0.258551	no
comp10227_c0	comp10227_c0_seq1	431	232	RpS27A	small subunit ribosomal protein S27Ae	GO:0005875(microtubule associated complex);GO:0005634(nucleus);GO:0005840(ribosome);GO:0046872(metal ion binding);GO:0003735(structural constituent of ribosome);GO:0006412(translation)	[J] Translation, ribosomal structure and biogenesis	K02977	ko03010(Ribosome)	295	0	0	0	0	0	0	0	21.63	0	0	0	0	0	0	0	31.98	0	0	0	0	0	0	0	1	1	no
comp10228_c0	comp10228_c0_seq1	249	54.65	-	-	-	-	-	-	20	0	69	11	32	0	4	8	6.23	0	22.84	4.06	9.5	0	1.14	2.7	9.2	0	28.44	4.92	11.91	0	1.48	3.67	1	1	no
comp10228_c1	comp10228_c1_seq1,comp10228_c1_seq2	515	258.33	-	-	-	-	-	-	52	14	203	53	62	2	42	36	3.32	5.05	11.62	3.38	4.13	0.12	3.35	2.1	4.9	4.74	14.47	4.1	5.18	0.15	4.35	2.85	0.26491	0.369128	no
comp102285_c0	comp102285_c0_seq1	273	75.15	-	-	-	-	-	-	0	26	0	2	0	1	25	9	0	12.13	0	0.54	0	0.25	5.19	2.21	0	11.38	0	0.65	0	0.31	6.73	3	1	1	no
comp102286_c0	comp102286_c0_seq1	268	70.66	rps27	small subunit ribosomal protein S27e	GO:0005840(ribosome);GO:0046872(metal ion binding);GO:0003735(structural constituent of ribosome);GO:0006412(translation)	[J] Translation, ribosomal structure and biogenesis	K02978	ko03010(Ribosome)	72	2	0	0	0	0	0	0	17.34	0.99	0	0	0	0	0	0	25.63	0.93	0	0	0	0	0	0	1	1	no
comp10229_c0	comp10229_c0_seq1,comp10229_c0_seq2,comp10229_c0_seq3	448	229.33	-	-	-	-	-	-	52	27	76	91	20	64	93	120	3.78	4	5.88	8.34	1.45	5.41	6.22	9.66	5.59	3.75	7.32	10.12	1.82	6.66	8.06	13.13	0.474308	0.575661	no
comp1023_c0	comp1023_c0_seq1	317	118	-	-	-	[S] Function unknown	-	-	3	9	31	18	41	29	22	20	0.43	2.67	4.75	3.08	5.64	4.66	2.91	3.12	0.64	2.51	5.92	3.73	7.07	5.74	3.77	4.25	1	1	no
comp10230_c0	comp10230_c0_seq1	309	110	-	-	-	-	-	-	23	5	26	45	105	34	14	13	3.56	1.59	4.28	8.25	15.48	5.86	1.99	2.18	5.26	1.5	5.32	10	19.41	7.22	2.58	2.96	0.209311	0.307591	no
comp102300_c0	comp102300_c0_seq1	256	60.35	-	-	-	-	-	-	4	10	11	12	5	19	23	31	1.13	5.81	3.3	4.01	1.34	5.97	5.95	9.46	1.67	5.45	4.11	4.86	1.68	7.36	7.71	12.87	1	1	no
comp10231_c0	comp10231_c0_seq1	1150	951	KAPP	protein phosphatase	GO:0016021(integral to membrane);GO:0005886(plasma membrane);GO:0008287(protein serine/threonine phosphatase complex);GO:0046872(metal ion binding);GO:0019901(protein kinase binding);GO:0004722(protein serine/threonine phosphatase activity);GO:0006470(protein dephosphorylation);GO:0009934(regulation of meristem structural organization);GO:0007165(signal transduction)	-	K01090	-	134	108	221	283	136	98	236	325	2.4	3.98	4.2	6	2.32	1.95	3.87	6.29	3.54	3.74	5.23	7.28	2.91	2.41	5.02	8.56	0.31025	0.41622	no
comp10231_c1	comp10231_c1_seq1	248	53.86	KAPP	protein phosphatase	GO:0016021(integral to membrane);GO:0005886(plasma membrane);GO:0008287(protein serine/threonine phosphatase complex);GO:0046872(metal ion binding);GO:0019901(protein kinase binding);GO:0004722(protein serine/threonine phosphatase activity);GO:0006470(protein dephosphorylation);GO:0009934(regulation of meristem structural organization);GO:0007165(signal transduction)	[T] Signal transduction mechanisms	K01090	-	12	9	5	18	12	15	16	36	3.79	5.86	1.68	6.74	3.61	5.28	4.64	12.31	5.6	5.5	2.09	8.17	4.53	6.51	6.01	16.74	1	1	no
comp10232_c0	comp10232_c0_seq1	1527	1328	ACBP4	-	GO:0005829(cytosol);GO:0005634(nucleus);GO:0000062(fatty-acyl-CoA binding);GO:0005515(protein binding);GO:0006869(lipid transport);GO:0009723(response to ethylene stimulus);GO:0009753(response to jasmonic acid stimulus);GO:0009416(response to light stimulus)	[R] General function prediction only	-	-	52	54	278	190	430	395	112	109	0.67	1.43	3.79	2.89	5.25	5.64	1.32	1.51	0.98	1.34	4.72	3.5	6.58	6.95	1.71	2.06	0.0114357	0.0279839	yes
comp10232_c1	comp10232_c1_seq1	256	60.35	-	-	-	-	-	-	3	4	35	19	26	53	7	4	0.85	2.32	10.49	6.35	6.99	16.65	1.81	1.22	1.25	2.18	13.06	7.7	8.76	20.52	2.35	1.66	1	1	no
comp10234_c0	comp10234_c0_seq1	369	170	-	-	-	[R] General function prediction only	-	-	14	36	57	73	128	72	100	42	1.4	7.42	6.07	8.66	12.21	8.03	9.18	4.55	2.07	6.97	7.55	10.5	15.31	9.9	11.9	6.19	0.574788	0.665409	no
comp10235_c0	comp10235_c0_seq1	343	144	-	-	-	-	-	-	7	15	12	47	24	42	17	19	0.83	3.65	1.51	6.58	2.7	5.53	1.84	2.43	1.22	3.43	1.88	7.98	3.39	6.82	2.39	3.31	1	1	no
comp10238_c0	comp10238_c0_seq1,comp10238_c0_seq2	305	76.17	-	-	-	-	-	-	20	2	83	58	103	6	41	48	3.21	1.23	14.17	20.5	15.76	1.99	11.08	14.15	4.75	1.15	17.64	24.85	19.76	2.46	14.37	19.25	0.333879	0.439828	no
comp102389_c0	comp102389_c0_seq1	360	161	-	-	-	-	-	-	0	0	46	97	0	0	0	0	0	0	5.17	12.15	0	0	0	0	0	0	6.44	14.73	0	0	0	0	3.26481e-08	2.36286e-07	yes
comp10239_c0	comp10239_c0_seq1	484	285	-	-	-	-	-	-	29	3	150	144	78	58	104	43	1.73	0.37	9.52	10.19	4.44	3.86	5.69	2.78	2.56	0.35	11.86	12.35	5.57	4.76	7.38	3.78	0.0629754	0.117829	no
comp1024_c0	comp1024_c0_seq1	328	129	RpS13	small subunit ribosomal protein S13e	GO:0005840(ribosome);GO:0003735(structural constituent of ribosome);GO:0006412(translation)	[J] Translation, ribosomal structure and biogenesis	K02953	ko03010(Ribosome)	125	0	0	0	0	0	0	0	16.49	0	0	0	0	0	0	0	24.37	0	0	0	0	0	0	0	1	1	no
comp10240_c0	comp10240_c0_seq1	639	440	-	-	-	-	-	-	60	19	164	143	75	111	182	120	2.32	1.51	6.74	6.55	2.76	4.78	6.45	5.02	3.43	1.42	8.4	7.95	3.47	5.89	8.37	6.83	0.254772	0.358112	no
comp10241_c0	comp10241_c0_seq1	486	287	-	-	-	-	-	-	37	8	95	149	37	72	182	54	2.19	0.98	5.99	10.47	2.09	4.76	9.89	3.46	3.24	0.92	7.46	12.69	2.62	5.86	12.83	4.71	0.155788	0.243703	no
comp10242_c0	comp10242_c0_seq1	221	34.54	-	-	-	-	-	-	0	18	100.01	43	64	47	15	19	0	18.27	52.39	25.11	30.06	25.81	6.78	10.13	0	17.14	65.23	30.44	37.69	31.8	8.79	13.78	0.226488	0.327109	no
comp10243_c0	comp10243_c0_seq1	314	115	-	-	-	-	-	-	18	8	36	58	76	17	16	14	2.66	2.44	5.66	10.17	10.72	2.8	2.17	2.24	3.94	2.29	7.05	12.33	13.44	3.45	2.82	3.05	0.357835	0.464346	no
comp102438_c0	comp102438_c0_seq1	443	244	-	-	-	-	-	-	13	2	4	30	10	28	99	31	0.91	0.29	0.3	2.48	0.66	2.18	6.33	2.34	1.34	0.27	0.37	3.01	0.83	2.68	8.21	3.18	1	1	no
comp10244_c0	comp10244_c0_seq1	367	168	-	-	-	-	-	-	8	14	71	83	57	81	28	64	0.81	2.92	7.65	9.96	5.5	9.14	2.6	7.02	1.2	2.74	9.52	12.08	6.9	11.27	3.37	9.54	0.165114	0.255266	no
comp10245_c0	comp10245_c0_seq1	379	180	SRK6	-	GO:0016021(integral to membrane);GO:0005524(ATP binding);GO:0004674(protein serine/threonine kinase activity);GO:0004872(receptor activity);GO:0005529(sugar binding);GO:0060320(rejection of self pollen)	-	-	-	14	2	60	56	58	63	32	7	1.32	0.39	6.03	6.27	5.23	6.64	2.77	0.72	1.96	0.37	7.51	7.61	6.55	8.18	3.6	0.97	0.104116	0.177555	no
comp10246_c0	comp10246_c0_seq1	921	722	Kif5a	centromeric protein E	GO:0035253(ciliary rootlet);GO:0005871(kinesin complex);GO:0005874(microtubule);GO:0048471(perinuclear region of cytoplasm);GO:0005524(ATP binding);GO:0003777(microtubule motor activity);GO:0005515(protein binding);GO:0007018(microtubule-based movement)	[Z] Cytoskeleton	K11498	-	45	85	321	131	251	240	49	44	1.06	4.13	8.04	3.66	5.64	6.3	1.06	1.12	1.57	3.87	10.02	4.44	7.07	7.77	1.37	1.53	0.0359396	0.0738264	no
comp102480_c0	comp102480_c0_seq1	461	262	mcfN	-	GO:0005813(centrosome);GO:0016021(integral to membrane);GO:0005743(mitochondrial inner membrane);GO:0005488(binding);GO:0005315(inorganic phosphate transmembrane transporter activity)	-	-	-	0	0	0	0	0	0	107	25	0	0	0	0	0	0	6.37	1.76	0	0	0	0	0	0	8.26	2.39	1	1	no
comp10249_c0	comp10249_c0_seq1	328	129	-	-	-	[S] Function unknown	-	-	19	3	29	39	35	56	32	32	2.51	0.82	4.07	6.1	4.4	8.23	3.87	4.57	3.7	0.77	5.06	7.39	5.52	10.14	5.02	6.21	1	1	no
comp10250_c0	comp10250_c0_seq1	839	640	-	-	-	[V] Defense mechanisms	-	-	111	89	234	166	123	157	72	207	2.95	4.88	6.61	5.23	3.12	4.65	1.76	5.96	4.36	4.57	8.24	6.34	3.91	5.73	2.28	8.1	0.860865	0.895736	no
comp10250_c1	comp10250_c1_seq1	439	240	-	-	-	[V] Defense mechanisms	-	-	33	14	46	43	16	123	14	116	2.34	2.05	3.47	3.61	1.08	9.72	0.91	8.9	3.46	1.92	4.32	4.38	1.36	11.98	1.18	12.11	0.7162	0.783997	no
comp102500_c0	comp102500_c0_seq1	217	32.04	-	-	-	-	-	-	0	8.9	27.24	36.5	3.13	6.18	9.37	7.69	0	9.74	15.38	22.98	1.58	3.66	4.56	4.42	0	9.14	19.15	27.86	1.99	4.51	5.92	6.01	1	1	no
comp10251_c0	comp10251_c0_seq1	302	103	-	anaphase-promoting complex subunit 2	-	-	K03349	ko04110(Cell cycle);ko04111(Cell cycle - yeast);ko04113(Meiosis - yeast);ko04114(Oocyte meiosis);ko04120(Ubiquitin mediated proteolysis);ko04914(Progesterone-mediated oocyte maturation)	13	1	76	66	27	17	36	31	2.15	0.34	13.35	12.92	4.25	3.13	5.45	5.54	3.17	0.32	16.62	15.67	5.33	3.86	7.07	7.54	0.0859649	0.15221	no
comp10251_c1	comp10251_c1_seq1	248	53.86	APC2	anaphase-promoting complex subunit 2	GO:0031461(cullin-RING ubiquitin ligase complex);GO:0005634(nucleus);GO:0005819(spindle);GO:0031625(ubiquitin protein ligase binding);GO:0051301(cell division);GO:0009561(megagametogenesis);GO:0007067(mitosis);GO:0006511(ubiquitin-dependent protein catabolic process)	[D] Cell cycle control, cell division, chromosome partitioning ;[O] Posttranslational modification, protein turnover, chaperones	K03349	ko04110(Cell cycle);ko04111(Cell cycle - yeast);ko04113(Meiosis - yeast);ko04114(Oocyte meiosis);ko04120(Ubiquitin mediated proteolysis);ko04914(Progesterone-mediated oocyte maturation)	4	2	24	25	8	4	21	19	1.26	1.3	8.06	9.36	2.41	1.41	6.08	6.5	1.87	1.22	10.04	11.35	3.02	1.74	7.89	8.84	1	1	no
comp102517_c0	comp102517_c0_seq1	374	175	SLAC1	-	GO:0016021(integral to membrane);GO:0005886(plasma membrane);GO:0019901(protein kinase binding);GO:0019903(protein phosphatase binding);GO:0008308(voltage-gated anion channel activity);GO:0009738(abscisic acid mediated signaling pathway);GO:0006873(cellular ion homeostasis);GO:0015698(inorganic anion transport);GO:0050891(multicellular organismal water homeostasis);GO:0015711(organic anion transp…	-	-	-	0	0	10	7	89	47	23	0	0	0	1.03	0.81	8.25	5.09	2.05	0	0	0	1.29	0.98	10.34	6.28	2.66	0	0.00242512	0.00719391	yes
comp10252_c0	comp10252_c0_seq1	460	261	-	-	-	-	-	-	0	0	17	7	38	134	33	104	0	0	1.18	0.54	2.36	9.74	1.97	7.34	0	0	1.47	0.66	2.96	12	2.56	9.98	2.68734e-05	0.00012375	yes
comp10254_c0	comp10254_c0_seq1	287	88.24	-	-	-	-	-	-	0	0	214	924	0	0	0	0	0	0	43.88	211.16	0	0	0	0	0	0	54.63	256.02	0	0	0	0	9.64503e-24	4.53951e-22	yes
comp102553_c0	comp102553_c0_seq1	260	63.71	UGT72E1	coniferyl-alcohol glucosyltransferase	GO:0047209(coniferyl-alcohol glucosyltransferase activity);GO:0009808(lignin metabolic process);GO:0009636(response to toxin)	[G] Carbohydrate transport and metabolism ;[C] Energy production and conversion	K12356	ko00940(Phenylpropanoid biosynthesis)	0	0	39	54	0	0	0	0	0	0	11.07	17.09	0	0	0	0	0	0	13.79	20.72	0	0	0	0	1	1	no
comp102557_c0	comp102557_c0_seq1	227	38.47	-	-	-	-	-	-	0	3	5	2	8	9	6	0	0	2.73	2.35	1.05	3.37	4.44	2.43	0	0	2.57	2.93	1.27	4.23	5.47	3.16	0	1	1	no
comp102558_c0	comp102558_c0_seq1	419	220	CNGC8	cyclic nucleotide gated channel, other eukaryote	GO:0016021(integral to membrane);GO:0005886(plasma membrane);GO:0005516(calmodulin binding);GO:0030552(cAMP binding);GO:0030553(cGMP binding);GO:0005216(ion channel activity)	[P] Inorganic ion transport and metabolism ;[T] Signal transduction mechanisms	K05391	ko04626(Plant-pathogen interaction)	0	0	20	14	72	56	24	11	0	0	1.64	1.28	5.31	4.83	1.7	0.92	0	0	2.05	1.56	6.66	5.95	2.21	1.25	0.000445872	0.0015845	yes
comp10256_c0	comp10256_c0_seq1	202	23.55	FH8	-	GO:0016021(integral to membrane);GO:0003779(actin binding);GO:0030036(actin cytoskeleton organization)	[T] Signal transduction mechanisms	-	-	5	4	16	17	8	7	15	11	3.61	5.96	12.29	14.56	5.51	5.64	9.94	8.6	5.34	5.59	15.31	17.65	6.91	6.95	12.89	11.7	1	1	no
comp102565_c0	comp102565_c0_seq1	662	463	PHT1-7	MFS transporter, PHS family, inorganic phosphate transporter	GO:0016021(integral to membrane);GO:0005886(plasma membrane);GO:0005315(inorganic phosphate transmembrane transporter activity);GO:0015293(symporter activity)	[P] Inorganic ion transport and metabolism	K08176	-	24	101	45	0	11	10	7	4	0.88	7.65	1.76	0	0.39	0.41	0.24	0.16	1.3	7.18	2.19	0	0.48	0.5	0.31	0.22	0.0620195	0.116341	no
comp102570_c0	comp102570_c0_seq1	492	293	FLACCA	-	GO:0016829(lyase activity);GO:0030151(molybdenum ion binding);GO:0030170(pyridoxal phosphate binding);GO:0006777(Mo-molybdopterin cofactor biosynthetic process)	[H] Coenzyme transport and metabolism	-	-	22	18	25	35	48	99	20	59	1.28	2.15	1.54	2.41	2.66	6.41	1.07	3.71	1.89	2.02	1.92	2.92	3.33	7.9	1.38	5.04	0.539421	0.634472	no
comp102579_c0	comp102579_c0_seq1	456	257	-	-	-	-	-	-	8	0	6	30	142	18	37	18	0.53	0	0.42	2.35	8.96	1.33	2.25	1.29	0.78	0	0.53	2.85	11.24	1.64	2.91	1.75	1	1	no
comp102583_c0	comp102583_c0_seq1	267	69.78	-	-	-	-	-	-	1	0	14	12	15	16	32	8	0.24	0	3.63	3.47	3.49	4.35	7.16	2.11	0.36	0	4.52	4.2	4.37	5.36	9.28	2.87	1	1	no
comp10259_c0	comp10259_c0_seq1	786	587	PHT1-7	MFS transporter, PHS family, inorganic phosphate transporter	GO:0016021(integral to membrane);GO:0005886(plasma membrane);GO:0005315(inorganic phosphate transmembrane transporter activity);GO:0015293(symporter activity)	[P] Inorganic ion transport and metabolism	K08176	-	0	0	20	529	0	0	0	1	0	0	0.62	18.17	0	0	0	0.03	0	0	0.77	22.03	0	0	0	0.04	1	1	no
comp102590_c0	comp102590_c0_seq1	274	76.06	-	-	-	-	-	-	5	0	21	26	34	16	20	7	1.12	0	5	6.89	7.25	3.99	4.1	1.69	1.65	0	6.22	8.36	9.09	4.92	5.32	2.31	1	1	no
comp102594_c0	comp102594_c0_seq1	282	83.48	LYK4	-	-	-	-	-	0	0	9	8	1	20	64	17	0	0	1.95	1.93	0.19	4.54	11.96	3.75	0	0	2.43	2.34	0.24	5.6	15.51	5.1	1	1	no
comp102599_c0	comp102599_c0_seq1	328	129	-	-	-	-	-	-	41	23	17	33	16	30	9	22	5.41	6.25	2.38	5.16	2.01	4.41	1.09	3.14	7.99	5.87	2.97	6.25	2.52	5.43	1.41	4.27	1	1	no
comp10261_c0	comp10261_c0_seq1	286	87.28	-	-	-	-	-	-	4	3	22	29	25	40	18	12	0.78	1.21	4.56	6.7	4.65	8.69	3.22	2.53	1.15	1.13	5.68	8.12	5.83	10.71	4.17	3.44	1	1	no
comp10261_c1	comp10261_c1_seq1	349	150	-	-	-	-	-	-	18	5	24	57	39	47	40	44	2.04	1.17	2.89	7.66	4.22	5.94	4.16	5.4	3.02	1.1	3.6	9.29	5.29	7.32	5.4	7.35	0.502515	0.601758	no
comp102617_c0	comp102617_c0_seq1	283	84.42	-	-	-	-	-	-	5	7	42	39	21	23	14	5	1.01	2.91	9	9.32	4.03	5.17	2.59	1.09	1.49	2.73	11.21	11.29	5.06	6.37	3.36	1.48	1	1	no
comp10263_c0	comp10263_c0_seq1	640	441	-	-	-	-	-	-	2	0	0	6	76	194	1	9	0.08	0	0	0.27	2.8	8.34	0.04	0.38	0.11	0	0	0.33	3.5	10.28	0.05	0.51	3.56485e-05	0.000160295	yes
comp10263_c1	comp10263_c1_seq1	391	192	-	-	-	-	-	-	4	0	1	0	88	155	0	0	0.35	0	0.09	0	7.43	15.31	0	0	0.52	0	0.12	0	9.32	18.86	0	0	1.8132e-08	1.36393e-07	yes
comp10264_c0	comp10264_c0_seq1	238	46.22	-	-	-	-	-	-	24	3	11	10	3	14	14	11	8.83	2.28	4.31	4.36	1.05	5.74	4.73	4.38	13.06	2.14	5.36	5.29	1.32	7.08	6.13	5.96	1	1	no
comp102643_c0	comp102643_c0_seq1	328	129	20ox3	gibberellin 20-oxidase	GO:0045544(gibberellin 20-oxidase activity);GO:0005506(iron ion binding);GO:0009686(gibberellin biosynthetic process)	[Q] Secondary metabolites biosynthesis, transport and catabolism ;[R] General function prediction only	K05282	ko00904(Diterpenoid biosynthesis)	0	0	0	0	64	41	0	0	0	0	0	0	8.05	6.03	0	0	0	0	0	0	10.09	7.43	0	0	1	1	no
comp10265_c0	comp10265_c0_seq1	363	164	RPOT1	DNA-directed RNA polymerase, mitochondrial	GO:0005739(mitochondrion);GO:0003677(DNA binding);GO:0003899(DNA-directed RNA polymerase activity)	[K] Transcription ;[L] Replication, recombination and repair	K10908	-	9	21	44	31	55	78	103	42	0.93	4.49	4.85	3.81	5.44	9.02	9.8	4.72	1.38	4.21	6.04	4.62	6.82	11.11	12.71	6.42	0.363882	0.470148	no
comp10266_c0	comp10266_c0_seq1	1073	874	-	-	-	[T] Signal transduction mechanisms	-	-	66	61	369	279	101	50	153	88	1.28	2.45	7.64	6.44	1.87	1.08	2.73	1.85	1.9	2.3	9.51	7.8	2.35	1.34	3.54	2.52	0.0235892	0.051826	no
comp10266_c1	comp10266_c1_seq1	323	124	-	-	-	-	-	-	21	8	53	54	30	12	26	27	2.88	2.26	7.73	8.78	3.92	1.84	3.27	4.01	4.26	2.12	9.63	10.65	4.92	2.26	4.24	5.45	0.454538	0.556973	no
comp10266_c2	comp10266_c2_seq1	295	96.03	-	-	-	[T] Signal transduction mechanisms	-	-	15	3	48	31	23	17	27	19	2.66	1.1	9.04	6.51	3.88	3.36	4.39	3.64	3.93	1.03	11.26	7.89	4.87	4.14	5.69	4.96	1	1	no
comp102663_c0	comp102663_c0_seq1	458	259	-	-	-	-	-	-	0	4	0	94	0	74	25	11	0	0.54	0	7.32	0	5.42	1.51	0.78	0	0.51	0	8.87	0	6.68	1.95	1.06	0.378607	0.484219	no
comp10267_c0	comp10267_c0_seq1	263	66.28	-	-	-	-	-	-	8	4	24	30	11	3	14	79	2.05	2.12	6.55	9.13	2.69	0.86	3.3	21.95	3.04	1.99	8.16	11.07	3.37	1.06	4.27	29.86	1	1	no
comp102673_c0	comp102673_c0_seq1	427	228	-	-	-	-	-	-	0	0	40	44	47	54	25	24	0	0	3.17	3.89	3.34	4.49	1.71	1.94	0	0	3.95	4.72	4.19	5.53	2.22	2.64	0.000392219	0.00141217	yes
comp10268_c0	comp10268_c0_seq1	1057	858	SOT17	-	GO:0005737(cytoplasm);GO:0047364(desulfoglucosinolate sulfotransferase activity);GO:0019761(glucosinolate biosynthetic process)	[R] General function prediction only	K01025	-	21	6	460	85	24	46	89	52	0.42	0.25	9.7	2	0.45	1.02	1.62	1.12	0.62	0.23	12.08	2.42	0.57	1.25	2.1	1.52	0.000828899	0.00276941	yes
comp102688_c0	comp102688_c0_seq1	281	82.54	ABCG35	ATP-binding cassette, subfamily G (WHITE), member 2	GO:0009507(chloroplast);GO:0016021(integral to membrane);GO:0005886(plasma membrane);GO:0005524(ATP binding);GO:0016887(ATPase activity);GO:0006810(transport)	[Q] Secondary metabolites biosynthesis, transport and catabolism	K05681	ko02010(ABC transporters)	0	0	6	51	0	1	0	0	0	0	1.32	12.46	0	0.23	0	0	0	0	1.64	15.11	0	0.28	0	0	1	1	no
comp1027_c0	comp1027_c0_seq1	418	219	ALMT9	-	GO:0016021(integral to membrane);GO:0009705(plant-type vacuole membrane);GO:0005253(anion channel activity);GO:0015743(malate transport);GO:0010044(response to aluminum ion)	[R] General function prediction only	-	-	12	1	0	3	85	87	0	0	0.93	0.16	0	0.28	6.3	7.53	0	0	1.38	0.15	0	0.33	7.89	9.28	0	0	2.53287e-05	0.000116976	yes
comp10271_c0	comp10271_c0_seq1	219	33.27	-	-	-	-	-	-	1	1	9	33	15	21	11	16	0.51	1.05	4.89	20	7.31	11.97	5.16	8.86	0.76	0.99	6.09	24.25	9.17	14.75	6.69	12.05	1	1	no
comp10271_c1	comp10271_c1_seq1	232	41.9	-	-	-	-	-	-	1	1	25	34	13	35	14	33	0.41	0.84	10.79	16.36	5.03	15.84	5.21	14.5	0.6	0.79	13.44	19.84	6.31	19.52	6.76	19.73	1	1	no
comp10272_c0	comp10272_c0_seq1	316	117	-	-	-	-	-	-	59	53	7	0	3	4	2	1	8.58	15.88	1.08	0	0.42	0.65	0.27	0.16	12.68	14.9	1.35	0	0.52	0.8	0.35	0.21	0.000779806	0.00262238	yes
comp10274_c0	comp10274_c0_seq1	336	137	-	L-ascorbate oxidase	GO:0005615(extracellular space);GO:0005507(copper ion binding);GO:0016491(oxidoreductase activity)	[Q] Secondary metabolites biosynthesis, transport and catabolism	K00423	ko00053(Ascorbate and aldarate metabolism)	36	71	97	13	4	19	2	0	4.47	18.17	12.81	1.91	0.47	2.63	0.23	0	6.61	17.05	15.95	2.32	0.59	3.24	0.3	0	0.00252944	0.00746342	yes
comp10274_c1	comp10274_c1_seq1	406	207	Bp10	L-ascorbate oxidase	GO:0005576(extracellular region);GO:0005507(copper ion binding);GO:0016491(oxidoreductase activity)	[Q] Secondary metabolites biosynthesis, transport and catabolism	K00423	ko00053(Ascorbate and aldarate metabolism)	55	48	190	32	12	53	2	2	4.52	8.13	16.61	3.12	0.94	4.86	0.15	0.18	6.68	7.63	20.68	3.78	1.18	5.98	0.2	0.24	0.00133001	0.00422221	yes
comp10275_c0	comp10275_c0_seq1,comp10275_c0_seq2	338	123.06	-	-	-	-	-	-	0	44	0	59	0	32	8	45	0	11.1	0	8.56	0	4.37	0.9	9.16	0	10.41	0	10.38	0	5.38	1.16	12.46	0.974163	0.980176	no
comp10276_c0	comp10276_c0_seq1,comp10276_c0_seq2	1251	1017.52	TPK3	potassium channel, subfamily K, other eukaryote	GO:0016021(integral to membrane);GO:0009705(plant-type vacuole membrane);GO:0005267(potassium channel activity)	[P] Inorganic ion transport and metabolism	K05389	-	216.19	68.18	199.29	243.28	89.16	62.11	166.34	183.25	3.75	2.37	3.58	4.73	1.45	1.12	2.51	3.3	5.54	2.22	4.46	5.74	1.81	1.38	3.26	4.49	0.299709	0.405514	no
comp10278_c0	comp10278_c0_seq1,comp10278_c0_seq2	1230	881.92	-	-	-	-	-	-	683	234	1145	900	936	621	844	620	13.83	9.53	23.89	20.36	17.56	13.06	14.77	12.17	20.45	8.94	29.74	24.69	22.01	16.1	19.16	16.55	0.496579	0.596229	no
comp10279_c0	comp10279_c0_seq1	2269	2070	Cbei_0202	-	-	-	-	-	28	7	101	199	1038	1136	326	125	0.23	0.12	0.88	1.94	8.13	10.41	2.46	1.11	0.34	0.11	1.1	2.35	10.2	12.82	3.19	1.51	1.74033e-08	1.31357e-07	yes
comp102798_c0	comp102798_c0_seq1	367	168	-	-	-	-	-	-	0	0	0	0	0	0	0	85	0	0	0	0	0	0	0	9.32	0	0	0	0	0	0	0	12.67	1	1	no
comp102799_c0	comp102799_c0_seq1	212	29.05	-	-	-	-	-	-	0	3	4	6	10	6	23	6	0	3.62	2.49	4.16	5.58	3.92	12.35	3.8	0	3.4	3.1	5.05	7	4.83	16.02	5.17	1	1	no
comp1028_c0	comp1028_c0_seq1	334	135	-	-	-	-	-	-	23	17	13	72	26	16	24	16	2.9	4.42	1.74	10.75	3.12	2.25	2.77	2.18	4.29	4.14	2.17	13.04	3.92	2.77	3.6	2.97	1	1	no
comp10280_c0	comp10280_c0_seq1	379	180	-	-	-	-	-	-	15	12	28	95	27	9	137	52	1.42	2.34	2.81	10.64	2.43	0.95	11.88	5.32	2.1	2.19	3.5	12.9	3.05	1.17	15.4	7.24	0.0626291	0.11726	no
comp10281_c0	comp10281_c0_seq1	405	206	At1g26270	-	GO:0004430(1-phosphatidylinositol 4-kinase activity);GO:0043424(protein histidine kinase binding)	[T] Signal transduction mechanisms	-	-	55	23	63	53	83	87	20	35	4.54	3.91	5.53	5.19	6.53	8.01	1.51	3.13	6.72	3.67	6.89	6.29	8.19	9.87	1.96	4.26	0.518883	0.616134	no
comp10282_c0	comp10282_c0_seq1,comp10282_c0_seq2,comp10282_c0_seq3	811	348.95	At3g59190	-	-	-	-	-	116	39	94	123	57	159	115	250	5.36	2.73	6.44	8.87	2.26	7.51	7.91	13.5	7.92	2.56	8.01	10.76	2.83	9.25	10.25	18.36	0.708645	0.777531	no
comp102824_c0	comp102824_c0_seq1	389	190	ABCB9	ATP-binding cassette, subfamily B (MDR/TAP), member 1	GO:0016021(integral to membrane);GO:0005524(ATP binding);GO:0042626(ATPase activity, coupled to transmembrane movement of substances)	[Q] Secondary metabolites biosynthesis, transport and catabolism	K05658	ko02010(ABC transporters)	0	0	12	5	12	4	44	84	0	0	1.14	0.53	1.02	0.4	3.61	8.14	0	0	1.42	0.64	1.28	0.49	4.69	11.07	1	1	no
comp102829_c0	comp102829_c0_seq1	255	59.52	-	-	-	-	-	-	26	35	0	0	1	4	0	0	7.43	20.62	0	0	0.27	1.27	0	0	10.99	19.34	0	0	0.34	1.57	0	0	1	1	no
comp10284_c0	comp10284_c0_seq1	259	62.86	-	-	-	-	-	-	0	8	0	9	0	34	16	49	0	4.46	0	2.89	0	10.26	3.97	14.35	0	4.19	0	3.5	0	12.64	5.15	19.53	1	1	no
comp102843_c0	comp102843_c0_seq1	340	141	-	-	-	-	-	-	0	0	0	2	1	2	2	95	0	0	0	0.29	0.12	0.27	0.22	12.41	0	0	0	0.35	0.14	0.33	0.29	16.88	1	1	no
comp102848_c0	comp102848_c0_seq1	205	25.13	-	-	-	-	-	-	3	5	1	11	8	8	23	3	2.03	6.98	0.72	8.83	5.16	6.04	14.28	2.2	3	6.54	0.9	10.7	6.47	7.44	18.52	2.99	1	1	no
comp102849_c0	comp102849_c0_seq1	366	167	-	-	-	-	-	-	9	0	75	79	6	9	2	2	0.92	0	8.13	9.54	0.58	1.02	0.19	0.22	1.36	0	10.12	11.57	0.73	1.26	0.24	0.3	0.00145149	0.00456472	yes
comp10285_c0	comp10285_c0_seq1	680	481	ynbB	-	GO:0003824(catalytic activity);GO:0030170(pyridoxal phosphate binding);GO:0006520(cellular amino acid metabolic process)	-	-	-	0	5	95	34	264	158	38	67	0	0.36	3.57	1.43	8.9	6.23	1.23	2.57	0	0.34	4.45	1.73	11.16	7.68	1.6	3.49	0.000421163	0.00150635	yes
comp10286_c0	comp10286_c0_seq1	931	732	-	polygalacturonase	GO:0005618(cell wall);GO:0005576(extracellular region);GO:0004650(polygalacturonase activity);GO:0005975(carbohydrate metabolic process);GO:0007047(cellular cell wall organization);GO:0009835(ripening)	-	K01184	ko00040(Pentose and glucuronate interconversions);ko00500(Starch and sucrose metabolism)	7	43	65	134	169	281	162	143	0.16	2.06	1.61	3.69	3.74	7.28	3.45	3.6	0.24	1.93	2	4.48	4.7	8.97	4.48	4.89	0.107329	0.18197	no
comp102879_c0	comp102879_c0_seq1	536	337	-	-	-	-	-	-	0	0	0	203	0	0	0	0	0	0	0	12.15	0	0	0	0	0	0	0	14.73	0	0	0	0	1	1	no
comp10288_c0	comp10288_c0_seq1	392	193	-	-	-	-	-	-	39	1	99	0	102	17	5	0	3.44	0.18	9.28	0	8.57	1.67	0.4	0	5.08	0.17	11.55	0	10.75	2.06	0.52	0	0.199114	0.296021	no
comp102884_c0	comp102884_c0_seq1	329	130	At4g14103	-	-	-	-	-	17	10	33	47	18	22	15	33	2.22	2.7	4.59	7.29	2.25	3.21	1.8	4.67	3.29	2.53	5.72	8.84	2.82	3.95	2.33	6.36	1	1	no
comp10289_c0	comp10289_c0_seq1	397	198	-	phosphoinositide-3-kinase, regulatory subunit 4, p150	-	-	K08333	ko04140(Regulation of autophagy)	9	6	85	138	55	67	60	46	0.77	1.06	7.77	14.05	4.51	6.42	4.73	4.28	1.14	1	9.67	17.04	5.65	7.91	6.13	5.82	0.013969	0.0332116	yes
comp102893_c0	comp102893_c0_seq1	485	286	BHLH137	-	GO:0005634(nucleus);GO:0003677(DNA binding);GO:0006355(regulation of transcription, DNA-dependent);GO:0009739(response to gibberellin stimulus);GO:0006351(transcription, DNA-dependent)	-	-	-	0	0	4	15	8	2	5	157	0	0	0.25	1.06	0.45	0.13	0.27	10.11	0	0	0.32	1.28	0.57	0.16	0.35	13.75	1	1	no
comp1029_c0	comp1029_c0_seq1,comp1029_c0_seq2	439	172.11	-	-	-	-	-	-	0	82.66	0	0	0	45.7	359.6	12.04	0	20.7	0	0	0	5.2	36.41	1.42	0	19.42	0	0	0	6.41	47.22	1.93	0.00440151	0.0121178	yes
comp10291_c0	comp10291_c0_seq1	213	29.64	-	-	-	-	-	-	0	18	2	4	2	8	1	2	0	21.3	1.22	2.72	1.09	5.12	0.53	1.24	0	19.98	1.52	3.3	1.37	6.31	0.68	1.69	1	1	no
comp102914_c0	comp102914_c0_seq1	293	94.06	rpl20	large subunit ribosomal protein L20	GO:0009507(chloroplast);GO:0005840(ribosome);GO:0019843(rRNA binding);GO:0003735(structural constituent of ribosome);GO:0006412(translation)	[J] Translation, ribosomal structure and biogenesis	K02887	ko03010(Ribosome)	0	0	50	0	11	31	0	3	0	0	9.62	0	1.9	6.25	0	0.59	0	0	11.97	0	2.38	7.7	0	0.8	1	1	no
comp10292_c0	comp10292_c0_seq1	801	602	-	-	-	-	-	-	16	41	192	150	126	70	110	71	0.45	2.39	5.77	5.02	3.39	2.2	2.85	2.17	0.67	2.24	7.18	6.09	4.26	2.72	3.7	2.95	0.173823	0.265708	no
comp10292_c1	comp10292_c1_seq1	289	90.17	-	-	-	-	-	-	0	17	48	41	29	18	26	17	0	6.61	9.63	9.17	5.22	3.79	4.5	3.47	0	6.2	11.99	11.12	6.54	4.66	5.83	4.72	0.637589	0.718523	no
comp102920_c0	comp102920_c0_seq1	317	118	-	-	-	-	-	-	12	0	39	41	42	45	17	25	1.73	0	5.98	7.01	5.77	7.23	2.25	3.9	2.56	0	7.45	8.5	7.24	8.91	2.92	5.31	0.287044	0.392693	no
comp102921_c0	comp102921_c0_seq1	323	124	BGLU46	beta-glucosidase	GO:0043169(cation binding);GO:0047782(coniferin beta-glucosidase activity);GO:0005975(carbohydrate metabolic process);GO:0009809(lignin biosynthetic process)	[G] Carbohydrate transport and metabolism	K05350	ko00460(Cyanoamino acid metabolism);ko00500(Starch and sucrose metabolism);ko00940(Phenylpropanoid biosynthesis)	4	5	13	2	14	103	6	5	0.55	1.41	1.9	0.33	1.83	15.75	0.75	0.74	0.81	1.33	2.36	0.39	2.3	19.41	0.98	1.01	1	1	no
comp10293_c0	comp10293_c0_seq1	1814	1615	EMB3004	3-dehydroquinate dehydratase I	GO:0009570(chloroplast stroma);GO:0003855(3-dehydroquinate dehydratase activity);GO:0050661(NADP binding);GO:0004764(shikimate 3-dehydrogenase (NADP+) activity);GO:0009073(aromatic amino acid family biosynthetic process);GO:0009793(embryo development ending in seed dormancy);GO:0019632(shikimate metabolic process)	[E] Amino acid transport and metabolism	K03785	ko00400(Phenylalanine, tyrosine and tryptophan biosynthesis)	1	7	60	139	286	714	152	299	0.01	0.15	0.67	1.74	2.87	8.38	1.47	3.41	0.02	0.14	0.84	2.1	3.6	10.33	1.9	4.64	5.09753e-06	2.63063e-05	yes
comp10294_c0	comp10294_c0_seq1	212	29.05	-	-	-	-	-	-	6	6	0	0	5	3	5	0	3.51	7.24	0	0	2.79	1.96	2.69	0	5.19	6.79	0	0	3.5	2.41	3.48	0	1	1	no
comp10296_c0	comp10296_c0_seq1	369	170	-	-	-	-	-	-	40	5	90	46	40	21	34	37	4	1.03	9.58	5.46	3.82	2.34	3.12	4.01	5.92	0.97	11.93	6.62	4.78	2.89	4.05	5.45	0.583767	0.672781	no
comp10296_c1	comp10296_c1_seq1	264	67.15	-	-	-	-	-	-	8	3	18	27	7	14	2	36	2.03	1.57	4.85	8.11	1.69	3.95	0.46	9.87	3	1.47	6.04	9.83	2.12	4.87	0.6	13.43	1	1	no
comp10297_c0	comp10297_c0_seq1	852	653	MSH6	DNA mismatch repair protein MSH6	GO:0005524(ATP binding);GO:0003684(damaged DNA binding);GO:0030983(mismatched DNA binding);GO:0006298(mismatch repair);GO:0006290(pyrimidine dimer repair)	[L] Replication, recombination and repair	K08737	ko03430(Mismatch repair);ko05200(Pathways in cancer);ko05210(Colorectal cancer)	20	33	299	251	178	71	178	83	0.52	1.77	8.28	7.75	4.42	2.06	4.25	2.34	0.77	1.66	10.31	9.4	5.54	2.54	5.52	3.18	0.0206508	0.0463488	yes
comp10298_c0	comp10298_c0_seq1	2745	2546	smc6	kinesin family member 15	GO:0005634(nucleus);GO:0030915(Smc5-Smc6 complex);GO:0005524(ATP binding);GO:0046982(protein heterodimerization activity);GO:0006310(DNA recombination);GO:0006281(DNA repair)	[L] Replication, recombination and repair	K10400	-	98	103	434	1269	362	635	1130	999	0.65	1.42	3.08	10.05	2.31	4.73	6.93	7.23	0.97	1.33	3.84	12.19	2.89	5.83	8.98	9.83	0.000494699	0.00173823	yes
comp10298_c1	comp10298_c1_seq1	791	592	smc6	-	GO:0005694(chromosome);GO:0005634(nucleus);GO:0005524(ATP binding);GO:0006310(DNA recombination);GO:0006281(DNA repair)	[L] Replication, recombination and repair	-	-	14	14	133	214	121	62	214	141	0.4	0.83	4.06	7.29	3.32	1.99	5.64	4.39	0.59	0.78	5.06	8.84	4.16	2.45	7.31	5.97	0.00564055	0.0150905	yes
comp102981_c0	comp102981_c0_seq1	408	209	-	-	-	-	-	-	0	0	0	0	0	0	0	145	0	0	0	0	0	0	0	12.78	0	0	0	0	0	0	0	17.38	1	1	no
comp10299_c0	comp10299_c0_seq1	820	621	-	-	-	[S] Function unknown	-	-	8	14	230	209	88	160	91	141	0.22	0.79	6.7	6.79	2.3	4.89	2.29	4.18	0.32	0.74	8.34	8.23	2.88	6.02	2.97	5.69	0.00349731	0.0099192	yes
comp102992_c0	comp102992_c0_seq1	237	45.49	-	26S proteasome regulatory subunit N9	-	-	K03039	ko03050(Proteasome)	0	0	0	34	0	10	25	18	0	0	0	15.07	0	4.17	8.58	7.29	0	0	0	18.27	0	5.14	11.12	9.91	1	1	no
comp103_c0	comp103_c0_seq1	307	108	-	-	-	-	-	-	0	0	0	8	0	119	16	2	0	0	0	1.49	0	20.89	2.31	0.34	0	0	0	1.81	0	25.75	3	0.46	1	1	no
comp103_c1	comp103_c1_seq1	284	85.37	-	-	-	-	-	-	0	0	0	2	0	56	0	0	0	0	0	0.47	0	12.44	0	0	0	0	0	0.57	0	15.33	0	0	1	1	no
comp1030_c0	comp1030_c0_seq1	340	141	At5g16900	-	GO:0016021(integral to membrane);GO:0005524(ATP binding);GO:0004674(protein serine/threonine kinase activity);GO:0004872(receptor activity)	-	K00924	-	0	41	3	14	0	88	51	7	0	10.2	0.38	2	0	11.84	5.64	0.91	0	9.57	0.48	2.43	0	14.58	7.32	1.24	0.754074	0.813658	no
comp10300_c0	comp10300_c0_seq1	376	177	At1g80640	-	GO:0016021(integral to membrane);GO:0005886(plasma membrane);GO:0005524(ATP binding);GO:0004672(protein kinase activity)	[T] Signal transduction mechanisms	K00924	-	40	9	52	203	68	121	132	117	3.84	1.78	5.32	23.13	6.23	12.96	11.64	12.17	5.68	1.67	6.62	28.04	7.81	15.97	15.09	16.56	0.198813	0.295653	no
comp10300_c1	comp10300_c1_seq1	269	71.55	PERK13	-	GO:0016021(integral to membrane);GO:0005886(plasma membrane);GO:0005524(ATP binding);GO:0004674(protein serine/threonine kinase activity)	[T] Signal transduction mechanisms	K00924	-	3	1	18	27	17	36	25	46	0.71	0.49	4.55	7.61	3.85	9.54	5.45	11.84	1.05	0.46	5.67	9.23	4.83	11.76	7.07	16.1	1	1	no
comp10300_c2	comp10300_c2_seq1	923	724	At1g80640	-	GO:0016021(integral to membrane);GO:0005886(plasma membrane);GO:0005524(ATP binding);GO:0004672(protein kinase activity)	[T] Signal transduction mechanisms	K00924	-	15	7	118	228	71	236	123	377	0.35	0.34	2.95	6.35	1.59	6.18	2.65	9.59	0.52	0.32	3.67	7.7	1.99	7.62	3.44	13.04	0.00293749	0.00851888	yes
comp10301_c0	comp10301_c0_seq1	533	334	-	-	-	-	-	-	22	20	29	56	53	21	131	60	1.12	2.1	1.57	3.38	2.57	1.19	6.12	3.31	1.66	1.97	1.96	4.1	3.23	1.47	7.94	4.5	0.322629	0.428626	no
comp10302_c0	comp10302_c0_seq1	787	588	-	-	-	[R] General function prediction only	-	-	106	62	110	141	261	189	121	56	3.07	3.7	3.38	4.84	7.2	6.1	3.21	1.75	4.53	3.47	4.21	5.86	9.03	7.51	4.16	2.39	0.447322	0.550229	no
comp103027_c0	comp103027_c0_seq1	202	23.55	-	-	-	[Z] Cytoskeleton	-	-	0	0	18	3	0	0	0	0	0	0	13.83	2.57	0	0	0	0	0	0	17.22	3.11	0	0	0	0	1	1	no
comp10303_c0	comp10303_c0_seq1	1296	1097	MAP65-3	-	GO:0055028(cortical microtubule);GO:0005634(nucleus);GO:0009524(phragmoplast);GO:0009574(preprophase band);GO:0008017(microtubule binding);GO:0000911(cytokinesis by cell plate formation);GO:0052096(formation by symbiont of syncytium involving giant cell for nutrient acquisition from host);GO:0046785(microtubule polymerization);GO:0007067(mitosis);GO:0009624(response to nematode)	[D] Cell cycle control, cell division, chromosome partitioning ;[Z] Cytoskeleton	-	-	112	61	414	438	117	114	258	180	1.74	1.95	6.83	8.05	1.73	1.97	3.67	3.02	2.57	1.83	8.5	9.76	2.17	2.43	4.76	4.11	0.0264216	0.0571932	no
comp10304_c0	comp10304_c0_seq1	1675	1476	At2g17570	cis-prenyltransferase, dehydrodolichyl diphosphate synthase	GO:0016765(transferase activity, transferring alkyl or aryl (other than methyl) groups)	[I] Lipid transport and metabolism	K11778	ko00900(Terpenoid backbone biosynthesis)	18.35	14.02	53.93	221.54	154.48	41.14	672.73	344.28	0.21	0.33	0.66	3.03	1.7	0.53	7.11	4.3	0.31	0.31	0.82	3.67	2.13	0.65	9.22	5.84	0.000177315	0.000692515	yes
comp10304_c1	comp10304_c1_seq1	414	215	At2g17570	cis-prenyltransferase, dehydrodolichyl diphosphate synthase	GO:0016765(transferase activity, transferring alkyl or aryl (other than methyl) groups)	[I] Lipid transport and metabolism	K11778	ko00900(Terpenoid backbone biosynthesis)	96.65	4.98	33.07	8.46	55.52	11.86	16.27	10.72	7.65	0.81	2.78	0.79	4.19	1.05	1.18	0.92	11.31	0.76	3.46	0.96	5.25	1.29	1.53	1.25	0.484738	0.585117	no
comp103049_c0	comp103049_c0_seq1	343	144	PERK1	-	GO:0016021(integral to membrane);GO:0005886(plasma membrane);GO:0005524(ATP binding);GO:0004674(protein serine/threonine kinase activity);GO:0046777(protein autophosphorylation)	[T] Signal transduction mechanisms	-	-	0	0	0	109	0	0	0	0	0	0	0	15.26	0	0	0	0	0	0	0	18.51	0	0	0	0	1	1	no
comp10305_c0	comp10305_c0_seq1	654	455	KIN10	5'-AMP-activated protein kinase, catalytic alpha subunit	GO:0000152(nuclear ubiquitin ligase complex);GO:0005524(ATP binding);GO:0005515(protein binding);GO:0004674(protein serine/threonine kinase activity);GO:0009738(abscisic acid mediated signaling pathway);GO:0005975(carbohydrate metabolic process);GO:0009594(detection of nutrient);GO:0003006(developmental process involved in reproduction);GO:0006633(fatty acid biosynthetic process);GO:0042128(nitra…	[T] Signal transduction mechanisms	K07198	ko04140(Regulation of autophagy);ko04150(mTOR signaling pathway);ko04910(Insulin signaling pathway);ko04920(Adipocytokine signaling pathway);ko05410(Hypertrophic cardiomyopathy (HCM))	36	7	82	283	17	30	118	65	1.35	0.54	3.26	12.54	0.61	1.25	4.05	2.63	1.99	0.51	4.06	15.21	0.76	1.54	5.25	3.58	0.0105904	0.0261406	yes
comp10305_c1	comp10305_c1_seq1	229	39.82	KIN11	-	GO:0005524(ATP binding);GO:0005515(protein binding);GO:0004674(protein serine/threonine kinase activity);GO:0005975(carbohydrate metabolic process);GO:0006633(fatty acid biosynthetic process);GO:0044419(interspecies interaction between organisms);GO:0042128(nitrate assimilation);GO:0046777(protein autophosphorylation);GO:0050688(regulation of defense response to virus)	[T] Signal transduction mechanisms	K00924	-	1	5	32	34	1	5	17	16	0.43	4.4	14.54	17.22	0.41	2.38	6.66	7.4	0.63	4.13	18.1	20.87	0.51	2.93	8.64	10.06	1	1	no
comp10306_c0	comp10306_c0_seq1	635	436	-	-	-	-	-	-	318	136	286	220	226	149	237	134	12.41	10.94	11.87	10.18	8.41	6.48	8.48	5.66	18.34	10.26	14.78	12.34	10.54	7.99	11	7.7	0.799791	0.850389	no
comp10307_c0	comp10307_c0_seq1	264	67.15	-	-	-	-	-	-	0	7	2	6	17	36	2	33	0	3.65	0.54	1.8	4.11	10.17	0.46	9.05	0	3.43	0.67	2.18	5.15	12.53	0.6	12.31	1	1	no
comp10308_c0	comp10308_c0_seq1	493	294	CRR2	-	GO:0009507(chloroplast);GO:0005488(binding);GO:0031425(chloroplast RNA processing);GO:0031426(polycistronic mRNA processing)	[R] General function prediction only	-	-	14	1	26	20	60	93	45	32	0.81	0.12	1.6	1.37	3.31	6	2.39	2	1.2	0.11	1.99	1.66	4.15	7.39	3.1	2.73	0.104888	0.178619	no
comp10308_c1	comp10308_c1_seq1	782	583	CRR2	-	GO:0009507(chloroplast);GO:0005488(binding);GO:0031425(chloroplast RNA processing);GO:0031426(polycistronic mRNA processing)	[R] General function prediction only	-	-	18	17	41	48	122	151	98	17	0.53	1.02	1.27	1.66	3.39	4.91	2.62	0.54	0.78	0.96	1.58	2.01	4.26	6.05	3.4	0.73	0.106789	0.18125	no
comp103088_c0	comp103088_c0_seq1	236	44.76	-	-	-	-	-	-	48	0	1	0	0	0	0	0	18.24	0	0.4	0	0	0	0	0	26.97	0	0.5	0	0	0	0	0	1	1	no
comp10309_c0	comp10309_c0_seq1	378	179	-	-	-	-	-	-	0	0	0	0	39	52	3	6	0	0	0	0	3.53	5.51	0.26	0.62	0	0	0	0	4.43	6.79	0.34	0.84	1	1	no
comp103093_c0	comp103093_c0_seq1	441	242	At4g18975	-	GO:0009507(chloroplast)	-	-	-	30	4	26	39	32	79	46	42	2.11	0.58	1.94	3.25	2.14	6.19	2.97	3.2	3.12	0.54	2.42	3.94	2.69	7.63	3.85	4.35	0.67241	0.747167	no
comp1031_c0	comp1031_c0_seq1	542	343	POT11	KUP system potassium uptake protein	GO:0016021(integral to membrane);GO:0005886(plasma membrane);GO:0015079(potassium ion transmembrane transporter activity);GO:0009555(pollen development)	-	K03549	-	60	36	28	82	37	37	85	60	2.98	3.68	1.48	4.82	1.75	2.05	3.87	3.22	4.4	3.45	1.84	5.85	2.19	2.52	5.01	4.38	0.806992	0.855706	no
comp10310_c0	comp10310_c0_seq1	1759	1560	-	-	-	-	-	-	237	719	60	444	78	243	593	228	2.58	16.16	0.7	5.74	0.81	2.95	5.93	2.69	3.82	15.16	0.87	6.96	1.02	3.64	7.69	3.66	0.239633	0.341883	no
comp10311_c0	comp10311_c0_seq1	2042	1843	-	-	-	-	-	-	325	132	278	925	709	718	1855	629	3	2.51	2.73	10.12	6.24	7.39	15.7	6.29	4.44	2.36	3.4	12.27	7.82	9.1	20.37	8.55	0.0522548	0.100869	no
comp10312_c0	comp10312_c0_seq1	270	72.44	-	-	-	-	-	-	20	14	32	48	17	19	37	18	4.7	6.78	7.99	13.36	3.81	4.97	7.97	4.58	6.94	6.36	9.95	16.2	4.77	6.13	10.33	6.22	1	1	no
comp10313_c0	comp10313_c0_seq1,comp10313_c0_seq2	833	631.69	wrbA	Trp repressor binding protein	GO:0010181(FMN binding);GO:0016491(oxidoreductase activity);GO:0045892(negative regulation of transcription, DNA-dependent)	[R] General function prediction only	K03809	-	29	42	26	96	716	417	561	318	0.78	2.36	0.74	3.06	18.36	12.51	13.82	9.25	1.15	2.22	0.92	3.71	23.03	15.41	17.93	12.58	5.39885e-05	0.000234027	yes
comp103133_c0	comp103133_c0_seq1	277	78.81	-	-	-	-	-	-	0	11	27	41	24	7	16	8	0	4.89	6.2	10.49	4.94	1.68	3.17	1.87	0	4.59	7.72	12.72	6.19	2.08	4.11	2.54	1	1	no
comp10314_c0	comp10314_c0_seq1	1040	841	-	-	-	[J] Translation, ribosomal structure and biogenesis	-	-	65	50	116	168	912	1137	240	136	1.31	2.08	2.5	4.03	17.59	25.64	4.45	2.98	1.94	1.96	3.11	4.88	22.05	31.59	5.77	4.05	9.43326e-07	5.50017e-06	yes
comp10315_c0	comp10315_c0_seq1	353	154	HSP23	-	GO:0009570(chloroplast stroma);GO:0006950(response to stress)	-	-	-	76	27	331	113	87	50	253	133	8.4	6.15	38.89	14.8	9.16	6.16	25.63	15.9	12.41	5.77	48.42	17.94	11.49	7.59	33.24	21.63	0.0949312	0.164731	no
comp10316_c0	comp10316_c0_seq1	595	396	RALFL19	-	-	-	-	-	651	274	4	0	2	0	46	4	27.97	24.26	0.18	0	0.08	0	1.81	0.19	41.35	22.76	0.23	0	0.1	0	2.35	0.25	8.70763e-13	1.15737e-11	yes
comp103160_c0	comp103160_c0_seq1	281	82.54	PLC2	phospholipase C, delta	GO:0005886(plasma membrane);GO:0005509(calcium ion binding);GO:0004435(phosphatidylinositol phospholipase C activity);GO:0004871(signal transducer activity);GO:0035556(intracellular signal transduction);GO:0016042(lipid catabolic process)	[T] Signal transduction mechanisms	K05857	ko00562(Inositol phosphate metabolism);ko04020(Calcium signaling pathway);ko04070(Phosphatidylinositol signaling system)	7	2	39	38	13	16	25	6	1.44	0.85	8.55	9.28	2.55	3.68	4.73	1.34	2.13	0.8	10.64	11.26	3.2	4.53	6.13	1.82	1	1	no
comp10317_c0	comp10317_c0_seq1	1645	1446	At4g01990	-	GO:0005739(mitochondrion);GO:0005488(binding)	[R] General function prediction only	-	-	106	80	441	532	88	362	688	668	1.25	1.94	5.52	7.42	0.99	4.75	7.42	8.51	1.84	1.82	6.87	9	1.24	5.85	9.63	11.57	0.0127729	0.0307571	yes
comp10318_c0	comp10318_c0_seq1	1366	1167	BIM2	-	GO:0005634(nucleus);GO:0003677(DNA binding);GO:0006355(regulation of transcription, DNA-dependent);GO:0006351(transcription, DNA-dependent)	-	-	-	358	235	376	503	448	563	711	389	5.22	7.06	5.83	8.69	6.23	9.15	9.51	6.14	7.72	6.62	7.26	10.54	7.81	11.27	12.33	8.35	0.882175	0.911874	no
comp10319_c0	comp10319_c0_seq1	227	38.47	-	-	-	-	-	-	0	1	1	3	0	3	14	13	0	0.91	0.47	1.57	0	1.48	5.68	6.22	0	0.86	0.59	1.91	0	1.82	7.36	8.47	1	1	no
comp103192_c0	comp103192_c0_seq1	256	60.35	-	cyclopropane-fatty-acyl-phospholipid synthase	-	-	K00574	-	2	0	12	41	1	11	9	11	0.56	0	3.6	13.7	0.27	3.46	2.33	3.36	0.83	0	4.48	16.61	0.34	4.26	3.02	4.57	1	1	no
comp103193_c0	comp103193_c0_seq1	316	117	-	-	-	-	-	-	97	0	2	0	0	0	0	0	14.1	0	0.31	0	0	0	0	0	20.85	0	0.39	0	0	0	0	0	1	1	no
comp1032_c0	comp1032_c0_seq1	300	101	-	-	-	-	-	-	0	2	0	11	0	55	33	30	0	0.69	0	2.2	0	10.33	5.1	5.47	0	0.65	0	2.66	0	12.72	6.61	7.44	1	1	no
comp10320_c0	comp10320_c0_seq1	565	366	-	-	GO:0016021(integral to membrane);GO:0005886(plasma membrane);GO:0005524(ATP binding);GO:0004674(protein serine/threonine kinase activity);GO:0004872(receptor activity);GO:0005496(steroid binding);GO:0006952(defense response)	-	-	-	75	83	254	387	211	63	379	140	3.49	7.95	12.56	21.32	9.35	3.26	16.16	7.04	5.15	7.46	15.63	25.85	11.72	4.02	20.95	9.58	0.187242	0.281848	no
comp10321_c0	comp10321_c0_seq1	317	118	-	-	-	-	-	-	129	20	4	89	19	2	275	92	18.6	5.94	0.61	15.21	2.61	0.32	36.36	14.36	27.5	5.58	0.76	18.44	3.27	0.4	47.16	19.53	0.0427354	0.085463	no
comp10322_c0	comp10322_c0_seq1	1439	1240	At3g11320	-	GO:0016021(integral to membrane);GO:0008643(carbohydrate transport)	[G] Carbohydrate transport and metabolism ;[E] Amino acid transport and metabolism	-	-	486	361	518	458	421	468	758	409	6.67	10.21	7.56	7.45	5.51	7.16	9.54	6.07	9.86	9.58	9.41	9.03	6.9	8.82	12.37	8.26	0.93958	0.955792	no
comp103225_c0	comp103225_c0_seq1	404	205	-	-	-	-	-	-	13	20	4	7	37	71	13	39	1.08	3.42	0.35	0.69	2.93	6.57	0.99	3.5	1.6	3.21	0.44	0.83	3.67	8.09	1.28	4.77	1	1	no
comp10323_c0	comp10323_c0_seq1	203	24.07	-	-	-	-	-	-	20	10	6	27	22	10	14	11	14.14	14.57	4.51	22.62	14.82	7.88	9.08	8.42	20.9	13.67	5.62	27.43	18.59	9.71	11.77	11.45	1	1	no
comp10325_c0	comp10325_c0_seq1,comp10325_c0_seq2	432	154.07	-	-	-	-	-	-	30	12	72	157	198	158	137	94	3.85	3.02	9.86	23.24	19.67	18.78	15.55	7.46	5.7	2.83	12.28	28.17	24.66	23.14	20.16	10.14	0.0549383	0.105257	no
comp103267_c0	comp103267_c0_seq1	262	65.42	-	-	-	-	-	-	0	0	42	33	2	3	21	4	0	0	11.61	10.17	0.5	0.87	5.01	1.13	0	0	14.46	12.33	0.62	1.07	6.49	1.53	1	1	no
comp103269_c0	comp103269_c0_seq1	263	66.28	NFYB7	-	GO:0005634(nucleus);GO:0043565(sequence-specific DNA binding);GO:0006355(regulation of transcription, DNA-dependent);GO:0006351(transcription, DNA-dependent)	[K] Transcription	-	-	15	3	0	9	12	5	44	6	3.85	1.59	0	2.74	2.94	1.43	10.36	1.67	5.69	1.49	0	3.32	3.68	1.76	13.43	2.27	1	1	no
comp10327_c0	comp10327_c0_seq1	281	82.54	-	-	-	[R] General function prediction only	-	-	0	0	16	43	30	19	22	12	0	0	3.51	10.51	5.9	4.37	4.16	2.68	0	0	4.37	12.74	7.39	5.38	5.39	3.64	1	1	no
comp103270_c0	comp103270_c0_seq1	260	63.71	-	-	-	-	-	-	0	0	0	82	0	3	22	3	0	0	0	25.95	0	0.89	5.39	0.87	0	0	0	31.47	0	1.1	6.99	1.18	1	1	no
comp103277_c0	comp103277_c0_seq1	844	645	LECRKS7	-	GO:0016021(integral to membrane);GO:0005886(plasma membrane);GO:0005524(ATP binding);GO:0004674(protein serine/threonine kinase activity);GO:0004872(receptor activity);GO:0005529(sugar binding)	-	K00924	-	181	88	35	18	14	33	36	15	4.77	4.78	0.98	0.56	0.35	0.97	0.87	0.43	7.06	4.49	1.22	0.68	0.44	1.2	1.13	0.58	0.00590519	0.0157169	yes
comp10328_c0	comp10328_c0_seq1	1344	1145	-	-	-	-	-	-	253	148	622	395	637	610	674	296	3.76	4.53	9.83	6.96	9.02	10.1	9.18	4.76	5.56	4.25	12.24	8.43	11.31	12.45	11.91	6.48	0.31154	0.417446	no
comp10329_c0	comp10329_c0_seq1	753	554	-	-	-	-	-	-	105	110	74	410	47	113	467	251	3.22	6.96	2.42	14.92	1.38	3.87	13.15	8.34	4.77	6.53	3.01	18.09	1.73	4.77	17.06	11.35	0.143557	0.228783	no
comp10330_c0	comp10330_c0_seq1	1998	1799	-	-	-	[R] General function prediction only	-	-	493	274	889	1094	970	657	1212	556	4.66	5.34	8.94	12.26	8.75	6.93	10.51	5.69	6.89	5.01	11.13	14.87	10.97	8.53	13.63	7.74	0.323349	0.429324	no
comp103301_c0	comp103301_c0_seq1	254	58.7	-	-	-	-	-	-	10	12	10	26	16	7	23	14	2.9	7.17	3.08	8.93	4.42	2.26	6.11	4.39	4.29	6.73	3.84	10.83	5.54	2.79	7.93	5.97	1	1	no
comp10331_c0	comp10331_c0_seq1	348	149	CYP87A3	cytochrome P450, family 85, subfamily A, polypeptide 1 (brassinosteroid-6-oxidase 1)	GO:0030659(cytoplasmic vesicle membrane);GO:0016021(integral to membrane);GO:0009055(electron carrier activity);GO:0020037(heme binding);GO:0004497(monooxygenase activity);GO:0016705(oxidoreductase activity, acting on paired donors, with incorporation or reduction of molecular oxygen)	[Q] Secondary metabolites biosynthesis, transport and catabolism ;[I] Lipid transport and metabolism	K09590	ko00905(Brassinosteroid biosynthesis);ko00905(Brassinosteroid biosynthesis)	0	0	75	49	0	0	0	3	0	0	9.11	6.63	0	0	0	0.37	0	0	11.34	8.04	0	0	0	0.5	5.32953e-06	2.73991e-05	yes
comp10332_c0	comp10332_c0_seq1,comp10332_c0_seq2	1265	1056.85	At3g03630	cysteine synthase A	GO:0009507(chloroplast);GO:0004124(cysteine synthase activity);GO:0030170(pyridoxal phosphate binding);GO:0016740(transferase activity);GO:0006535(cysteine biosynthetic process from serine);GO:0015979(photosynthesis);GO:0010310(regulation of hydrogen peroxide metabolic process);GO:0090322(regulation of superoxide metabolic process)	[E] Amino acid transport and metabolism	K01738	ko00270(Cysteine and methionine metabolism);ko00450(Selenoamino acid metabolism);ko00920(Sulfur metabolism)	115	67	58	16	1307	962	202	54	1.84	2.36	0.98	0.3	19.89	17.18	2.96	0.93	2.71	2.21	1.23	0.37	24.93	21.17	3.83	1.27	3.15965e-08	2.29348e-07	yes
comp103321_c0	comp103321_c0_seq1	221	34.54	-	-	-	-	-	-	3	7	0	3	0	6	25	22	1.48	7.11	0	1.75	0	3.29	11.29	11.73	2.18	6.67	0	2.12	0	4.06	14.65	15.96	1	1	no
comp10333_c0	comp10333_c0_seq1	655	456	UVR3	cryptochrome	GO:0003914(DNA (6-4) photolyase activity);GO:0003677(DNA binding);GO:0000166(nucleotide binding);GO:0006281(DNA repair);GO:0009411(response to UV)	[L] Replication, recombination and repair ;[T] Signal transduction mechanisms	K02295	ko04710(Circadian rhythm - mammal)	41	20	10	0	216	133	32	13	1.53	1.54	0.4	0	7.68	5.53	1.09	0.53	2.26	1.44	0.49	0	9.63	6.82	1.42	0.71	0.000788415	0.00264732	yes
comp10333_c1	comp10333_c1_seq1	252	57.06	UVR3	cryptochrome	GO:0003914(DNA (6-4) photolyase activity);GO:0003677(DNA binding);GO:0000166(nucleotide binding);GO:0006281(DNA repair)	[L] Replication, recombination and repair ;[T] Signal transduction mechanisms	K02295	ko04710(Circadian rhythm - mammal)	0	5	4	0	28	25	3	2	0	3.07	1.27	0	7.96	8.31	0.82	0.65	0	2.88	1.58	0	9.98	10.24	1.06	0.88	1	1	no
comp10333_c2	comp10333_c2_seq1	504	305	UVR3	cryptochrome	GO:0003914(DNA (6-4) photolyase activity);GO:0003677(DNA binding);GO:0000166(nucleotide binding);GO:0006281(DNA repair);GO:0009411(response to UV)	[L] Replication, recombination and repair ;[T] Signal transduction mechanisms	K02295	ko04710(Circadian rhythm - mammal)	2	0	8	0	90	83	4	9	0.11	0	0.47	0	4.79	5.16	0.2	0.54	0.16	0	0.59	0	6	6.36	0.27	0.74	0.00102436	0.00334432	yes
comp10334_c0	comp10334_c0_seq1	203	24.07	-	-	-	-	-	-	1	0	9	0	4	30	5	11	0.71	0	6.76	0	2.7	23.63	3.24	8.42	1.04	0	8.42	0	3.38	29.12	4.2	11.45	1	1	no
comp10335_c0	comp10335_c0_seq1	330	131	-	-	-	-	-	-	5	29	24	29	10	6	29	12	0.65	7.76	3.31	4.46	1.24	0.87	3.45	1.69	0.96	7.28	4.13	5.41	1.55	1.07	4.48	2.29	1	1	no
comp10336_c0	comp10336_c0_seq1	818	619	pabpc1B	-	GO:0005737(cytoplasm);GO:0005634(nucleus);GO:0000166(nucleotide binding);GO:0008143(poly(A) RNA binding);GO:0006378(mRNA polyadenylation)	-	-	-	286	114	386	365	225	158	455	251	7.86	6.46	11.28	11.89	5.9	4.84	11.47	7.47	11.62	6.06	14.05	14.42	7.39	5.96	14.87	10.16	0.504027	0.60308	no
comp10337_c0	comp10337_c0_seq1	454	255	-	-	-	-	-	-	12	7	64	113	31	39	118	59	0.8	0.96	4.54	8.94	1.97	2.9	7.22	4.26	1.18	0.9	5.65	10.83	2.47	3.57	9.36	5.8	0.0302291	0.0639854	no
comp103370_c0	comp103370_c0_seq1	356	157	-	-	-	-	-	-	0	35.15	35.13	0	0	0	105.28	49.6	0	7.85	4.05	0	0	0	10.46	5.82	0	7.37	5.04	0	0	0	13.57	7.91	0.0120577	0.0293215	yes
comp10339_c0	comp10339_c0_seq1	1513	1314	-	-	-	[S] Function unknown	-	-	225	92	164	300	730	964	261	210	2.91	2.45	2.26	4.6	9.01	13.91	3.1	2.94	4.31	2.3	2.81	5.58	11.3	17.14	4.02	4	0.0104821	0.0259252	yes
comp103394_c0	comp103394_c0_seq1	231	41.21	-	-	-	-	-	-	0	0	0	53	0	0	0	19	0	0	0	25.94	0	0	0	8.49	0	0	0	31.45	0	0	0	11.55	1	1	no
comp103406_c0	comp103406_c0_seq1	280	81.6	-	-	-	-	-	-	11	3	0	0	6	5	71	4	2.29	1.29	0	0	1.19	1.16	13.58	0.9	3.39	1.21	0	0	1.5	1.43	17.61	1.23	1	1	no
comp10342_c0	comp10342_c0_seq1,comp10342_c0_seq2	2388	2177.16	-	-	-	[U] Intracellular trafficking, secretion, and vesicular transport	-	-	1289	498	1241	1406	257	281	1170	679	10.05	8.05	10.33	13.04	1.9	2.45	8.41	5.73	14.85	7.55	12.86	15.81	2.39	3.02	10.9	7.79	0.00176196	0.00541586	yes
comp103427_c0	comp103427_c0_seq1	247	53.07	-	-	-	-	-	-	2	6	10	12	32	15	3	3	0.64	3.96	3.41	4.56	9.78	5.36	0.88	1.04	0.95	3.72	4.24	5.53	12.26	6.6	1.14	1.42	1	1	no
comp10343_c0	comp10343_c0_seq1	262	65.42	At5g10290	-	GO:0016021(integral to membrane);GO:0005886(plasma membrane);GO:0005524(ATP binding);GO:0004674(protein serine/threonine kinase activity);GO:0004872(receptor activity)	-	K00924	-	51	35	78	72	67	30	88	24	13.26	18.76	21.57	22.19	16.61	8.7	20.99	6.76	19.61	17.6	26.86	26.91	20.83	10.71	27.22	9.19	0.887813	0.915717	no
comp10343_c1	comp10343_c1_seq1	220	33.9	At5g10290	-	GO:0016021(integral to membrane);GO:0005886(plasma membrane);GO:0005524(ATP binding);GO:0004674(protein serine/threonine kinase activity);GO:0004872(receptor activity)	-	K00924	-	35	27	73	48	50	41	62	14	17.56	27.92	38.96	28.55	23.92	22.93	28.54	7.6	25.97	26.2	48.51	34.62	29.99	28.26	37	10.34	0.875098	0.905995	no
comp103439_c0	comp103439_c0_seq1	256	60.35	-	transcription initiation factor TFIID subunit D2	-	[K] Transcription	K03128	ko03022(Basal transcription factors)	1	4	43	13	24	20	6	17	0.28	2.32	12.89	4.34	6.45	6.28	1.55	5.19	0.42	2.18	16.05	5.27	8.09	7.74	2.01	7.06	1	1	no
comp10344_c0	comp10344_c0_seq1	368	169	-	-	-	-	-	-	0	0	8	9	1	2	2	81	0	0	0.86	1.07	0.1	0.22	0.18	8.83	0	0	1.07	1.3	0.12	0.28	0.24	12.01	1	1	no
comp103440_c0	comp103440_c0_seq1	759	560	-	-	-	-	-	-	31	8	42	45	87	204	54	38	0.94	0.5	1.36	1.62	2.52	6.91	1.5	1.25	1.39	0.47	1.69	1.96	3.16	8.51	1.95	1.7	0.0668166	0.123783	no
comp103445_c0	comp103445_c0_seq1	306	107	UGT80A2	sterol 3beta-glucosyltransferase	-	[G] Carbohydrate transport and metabolism ;[C] Energy production and conversion	K05841	-	2	4	47	12	0	8	4	53	0.32	1.31	7.95	2.26	0	1.42	0.58	9.12	0.47	1.23	9.89	2.74	0	1.75	0.76	12.41	0.199215	0.296091	no
comp103450_c0	comp103450_c0_seq1	224	36.47	-	alpha-N-acetylglucosaminidase	-	[U] Intracellular trafficking, secretion, and vesicular transport	K01205	ko00531(Glycosaminoglycan degradation);ko04142(Lysosome)	6	4	10	34	4	10	14	14	2.8	3.85	4.96	18.8	1.78	5.2	5.99	7.07	4.14	3.61	6.18	22.79	2.23	6.41	7.77	9.62	1	1	no
comp103458_c0	comp103458_c0_seq1	330	131	ELP1	elongator complex protein 1	-	[K] Transcription	K11373	-	3	3	42	52	20	52	17	17	0.39	0.8	5.8	8	2.48	7.53	2.02	2.39	0.58	0.75	7.22	9.71	3.1	9.28	2.63	3.25	0.0639482	0.119277	no
comp10346_c0	comp10346_c0_seq1	331	132	-	-	-	-	-	-	82	16	20	35	56	14	27	24	10.57	4.25	2.74	5.35	6.88	2.01	3.19	3.35	15.62	3.99	3.41	6.48	8.63	2.48	4.14	4.55	0.756068	0.815342	no
comp103461_c0	comp103461_c0_seq1	298	99	NUDT1	-	GO:0005829(cytosol);GO:0008413(8-oxo-7,8-dihydroguanosine triphosphate pyrophosphatase activity);GO:0019177(dihydroneopterin triphosphate pyrophosphohydrolase activity);GO:0046872(metal ion binding);GO:0000210(NAD+ diphosphatase activity);GO:0006974(response to DNA damage stimulus)	-	-	-	2	0	72	44	0	3	2	12	0.34	0	13.16	8.96	0	0.57	0.32	2.23	0.51	0	16.38	10.87	0	0.71	0.41	3.04	0.0036241	0.0102382	yes
comp10349_c0	comp10349_c0_seq1	221	34.54	-	-	-	-	-	-	10	3	3	3	2	1	3	5	4.93	3.05	1.57	1.75	0.94	0.55	1.36	2.67	7.28	2.86	1.96	2.12	1.18	0.68	1.76	3.63	1	1	no
comp1035_c0	comp1035_c0_seq1	455	256	-	-	-	-	-	-	0	0	38	9	0	0	132	24	0	0	2.69	0.71	0	0	8.05	1.73	0	0	3.34	0.86	0	0	10.43	2.35	1	1	no
comp10350_c0	comp10350_c0_seq1	472	273	At3g26430	-	GO:0005576(extracellular region);GO:0016788(hydrolase activity, acting on ester bonds);GO:0016042(lipid catabolic process)	-	-	-	140	63	123	73	177	282	86	82	8.72	8.09	8.15	5.39	10.52	19.59	4.92	5.53	12.9	7.59	10.15	6.54	13.18	24.14	6.37	7.52	0.387145	0.492637	no
comp10351_c0	comp10351_c0_seq1	498	299	-	-	-	-	-	-	7	15	2	43	70	199	34	22	0.4	1.76	0.12	2.9	3.8	12.62	1.77	1.35	0.59	1.65	0.15	3.52	4.76	15.55	2.3	1.84	0.0446728	0.0887053	no
comp103511_c0	comp103511_c0_seq1	340	141	SCL14	-	GO:0005829(cytosol);GO:0005634(nucleus);GO:0045893(positive regulation of transcription, DNA-dependent);GO:0009410(response to xenobiotic stimulus);GO:0006351(transcription, DNA-dependent)	-	-	-	7	2	53	12	8	30	9	39	0.84	0.5	6.8	1.72	0.92	4.03	1	5.09	1.25	0.47	8.47	2.08	1.15	4.97	1.29	6.93	1	1	no
comp103515_c0	comp103515_c0_seq1	684	485	RPOT1	DNA-directed RNA polymerase, mitochondrial	GO:0005739(mitochondrion);GO:0003677(DNA binding);GO:0003899(DNA-directed RNA polymerase activity)	[K] Transcription ;[L] Replication, recombination and repair	K10908	-	25	18	62	75	89	57	153	43	0.88	1.3	2.31	3.12	2.98	2.23	4.92	1.63	1.3	1.22	2.88	3.78	3.73	2.75	6.38	2.22	0.387601	0.493047	no
comp10352_c0	comp10352_c0_seq1	274	76.06	-	-	-	-	-	-	1	0	6	42	26	12	25	9	0.22	0	1.43	11.14	5.54	2.99	5.13	2.18	0.33	0	1.78	13.5	6.95	3.69	6.65	2.96	1	1	no
comp103526_c0	comp103526_c0_seq1	581	382	RPL12C	large subunit ribosomal protein L12e	GO:0022625(cytosolic large ribosomal subunit);GO:0019843(rRNA binding);GO:0003735(structural constituent of ribosome);GO:0006412(translation)	[J] Translation, ribosomal structure and biogenesis	K02870	ko03010(Ribosome)	234.98	38.52	39	32.61	122.96	121.14	71.83	17.73	10.47	3.54	1.85	1.72	5.22	6.01	2.93	0.85	15.47	3.32	2.3	2.09	6.55	7.41	3.8	1.16	0.117418	0.19562	no
comp103529_c0	comp103529_c0_seq1	350	151	PERK8	DNA (cytosine-5-)-methyltransferase	GO:0016021(integral to membrane);GO:0005886(plasma membrane);GO:0005524(ATP binding);GO:0004674(protein serine/threonine kinase activity);GO:0005199(structural constituent of cell wall)	[T] Signal transduction mechanisms	K00558	ko00270(Cysteine and methionine metabolism)	0	0	11	147	0	0	0	0	0	0	1.32	19.63	0	0	0	0	0	0	1.64	23.8	0	0	0	0	1	1	no
comp10353_c0	comp10353_c0_seq1	317	118	-	-	-	-	-	-	16	103	26	159	52	221	187	115	2.31	30.61	3.99	27.17	7.15	35.52	24.73	17.95	3.41	28.71	4.96	32.94	8.96	43.76	32.07	24.41	0.886188	0.914615	no
comp10354_c0	comp10354_c0_seq1	236	44.76	-	-	-	-	-	-	1	22	57	45	42	36	47	7	0.38	17.23	23.04	20.27	15.22	15.25	16.38	2.88	0.56	16.17	28.69	24.58	19.08	18.79	21.25	3.92	0.659397	0.736473	no
comp103547_c0	comp103547_c0_seq1	250	55.45	-	-	-	-	-	-	0	5	19	25	21	11	4	6	0	3.16	6.2	9.09	6.14	3.76	1.13	1.99	0	2.97	7.72	11.02	7.7	4.64	1.46	2.71	1	1	no
comp10355_c0	comp10355_c0_seq1	476	277	-	-	-	-	-	-	248	44	22	35	66	29	328	189	15.23	5.57	1.44	2.55	3.86	1.99	18.48	12.57	22.52	5.23	1.79	3.09	4.85	2.45	23.96	17.09	0.00649592	0.0170861	yes
comp103552_c0	comp103552_c0_seq1	295	96.03	-	-	-	-	-	-	0	0	70	27	0	0	0	0	0	0	13.19	5.67	0	0	0	0	0	0	16.42	6.87	0	0	0	0	1	1	no
comp103558_c0	comp103558_c0_seq1	253	57.88	-	-	-	-	-	-	12	0	19	0	32	0	0	2	3.53	0	5.94	0	8.97	0	0	0.64	5.21	0	7.39	0	11.24	0	0	0.87	1	1	no
comp10356_c0	comp10356_c0_seq1	3005	2806	CMTA5	-	GO:0005634(nucleus);GO:0005516(calmodulin binding);GO:0003677(DNA binding);GO:0006355(regulation of transcription, DNA-dependent);GO:0006950(response to stress);GO:0006351(transcription, DNA-dependent)	[S] Function unknown	-	-	367	254	1395	1915	681	780	1884	1186	2.23	3.17	8.99	13.76	3.94	5.27	10.48	7.78	3.29	2.98	11.2	16.69	4.94	6.5	13.59	10.59	0.000874556	0.00290184	yes
comp103561_c0	comp103561_c0_seq1	391	192	-	-	-	-	-	-	22	18	44	27	18	17	20	44	1.95	3.29	4.15	2.84	1.52	1.68	1.63	4.22	2.88	3.08	5.16	3.44	1.91	2.07	2.11	5.74	1	1	no
comp103562_c0	comp103562_c0_seq1	264	67.15	AMPD	AMP deaminase	GO:0016021(integral to membrane);GO:0003876(AMP deaminase activity);GO:0046872(metal ion binding);GO:0009168(purine ribonucleoside monophosphate biosynthetic process)	-	K01490	ko00230(Purine metabolism)	0	7	3	12	7	9	23	38	0	3.65	0.81	3.6	1.69	2.54	5.34	10.42	0	3.43	1.01	4.37	2.12	3.13	6.93	14.18	1	1	no
comp10357_c0	comp10357_c0_seq1	891	692	-	-	-	-	-	-	586	280	384	414	311	198	334	221	14.41	14.19	10.04	12.06	7.29	5.43	7.53	5.88	21.3	13.31	12.5	14.63	9.14	6.69	9.77	8	0.373717	0.479724	no
comp103574_c0	comp103574_c0_seq1	482	283	petD	cytochrome b6-f complex subunit 4	GO:0009535(chloroplast thylakoid membrane);GO:0016021(integral to membrane);GO:0045156(electron transporter, transferring electrons within the cyclic electron transport pathway of photosynthesis activity);GO:0016491(oxidoreductase activity);GO:0009767(photosynthetic electron transport chain);GO:0022904(respiratory electron transport chain);GO:0006810(transport)	[C] Energy production and conversion	K02637	ko00195(Photosynthesis)	1.77	11.47	261.91	7.88	981.27	214.77	23.12	32.77	0.11	1.42	16.74	0.56	56.24	14.39	1.27	2.13	0.16	1.33	20.85	0.68	70.51	17.73	1.65	2.9	7.11388e-05	0.000301358	yes
comp103576_c0	comp103576_c0_seq1	753	554	Polr2a	DNA-directed RNA polymerase II subunit A	GO:0005665(DNA-directed RNA polymerase II, core complex);GO:0003677(DNA binding);GO:0003899(DNA-directed RNA polymerase activity);GO:0046872(metal ion binding)	[K] Transcription	K03006	ko00230(Purine metabolism);ko00240(Pyrimidine metabolism);ko03020(RNA polymerase);ko05016(Huntington's disease)	0	16	20	4	151	157	4	6	0	1.01	0.65	0.15	4.42	5.37	0.11	0.2	0	0.95	0.81	0.18	5.54	6.62	0.15	0.27	0.00106565	0.0034689	yes
comp10358_c0	comp10358_c0_seq1	843	644	At3g15810	-	-	-	-	-	236	94	189	437	419	511	332	276	6.23	5.12	5.31	13.68	10.55	15.05	8.04	7.89	9.22	4.8	6.61	16.59	13.23	18.54	10.43	10.74	0.542934	0.637858	no
comp10359_c0	comp10359_c0_seq1,comp10359_c0_seq2	608	311.98	-	-	-	-	-	-	254	93	209	270	169	366	198	344	20.32	14.41	10.82	14.99	7.51	18.68	10.48	20.22	30.04	13.52	13.48	18.18	9.42	23.01	13.59	27.51	0.964729	0.973069	no
comp103592_c0	comp103592_c0_seq1	251	56.26	-	-	-	-	-	-	1	0	10	3	1	9	33	12	0.3	0	3.22	1.08	0.29	3.03	9.15	3.93	0.45	0	4	1.3	0.36	3.74	11.87	5.34	1	1	no
comp1036_c0	comp1036_c0_seq1	230	40.51	-	small subunit ribosomal protein S12e	-	-	K02951	ko03010(Ribosome)	0	0	0	0	0	0	0	35	0	0	0	0	0	0	0	15.91	0	0	0	0	0	0	0	21.64	1	1	no
comp10361_c0	comp10361_c0_seq1	1079	880	PER10	peroxidase	GO:0005576(extracellular region);GO:0020037(heme binding);GO:0004601(peroxidase activity);GO:0042744(hydrogen peroxide catabolic process)	-	K00430	ko00360(Phenylalanine metabolism);ko00680(Methane metabolism);ko00940(Phenylpropanoid biosynthesis)	0	0	282	1577	2	10	699	266	0	0	5.8	36.14	0.04	0.22	12.39	5.57	0	0	7.22	43.81	0.05	0.27	16.07	7.57	1.21694e-16	2.51887e-15	yes
comp10362_c0	comp10362_c0_seq1	238	46.22	-	histone H3	GO:0000786(nucleosome);GO:0005634(nucleus);GO:0003677(DNA binding);GO:0006334(nucleosome assembly)	[B] Chromatin structure and dynamics	K11253	ko05322(Systemic lupus erythematosus)	0	0	97	4	0	0	0	4	0	0	37.97	1.75	0	0	0	1.59	0	0	47.27	2.12	0	0	0	2.17	1	1	no
comp103620_c0	comp103620_c0_seq1	228	39.14	-	-	-	-	-	-	1	2	13	11	6	14	1	13	0.43	1.79	6.01	5.67	2.49	6.78	0.4	6.12	0.64	1.68	7.48	6.87	3.12	8.36	0.52	8.32	1	1	no
comp103626_c0	comp103626_c0_seq1	306	107	-	-	-	-	-	-	30	12	13	33	43	13	34	3	4.77	3.93	2.2	6.22	6.52	2.3	4.96	0.52	7.05	3.69	2.74	7.54	8.17	2.84	6.43	0.7	1	1	no
comp10363_c0	comp10363_c0_seq1,comp10363_c0_seq2	317	73.37	-	-	-	-	-	-	2	13	111	26	6	11	7	11	0.29	13.4	32.39	12.67	1.38	3.7	0.93	2.34	0.43	12.57	40.33	15.36	1.73	4.56	1.2	3.19	1	1	no
comp10364_c0	comp10364_c0_seq1	509	310	-	glycine hydroxymethyltransferase	-	[E] Amino acid transport and metabolism	K00600	ko00260(Glycine, serine and threonine metabolism);ko00460(Cyanoamino acid metabolism);ko00670(One carbon pool by folate);ko00680(Methane metabolism)	9	11	94	49	124	273	109	92	0.49	1.24	5.49	3.19	6.49	16.7	5.49	5.47	0.73	1.17	6.83	3.86	8.13	20.58	7.11	7.43	0.0038421	0.0107717	yes
comp103648_c0	comp103648_c0_seq1	310	111	-	-	-	-	-	-	3	0	3	9	2	18	32	66	0.46	0	0.49	1.64	0.29	3.08	4.5	10.95	0.68	0	0.61	1.98	0.37	3.79	5.83	14.89	1	1	no
comp10365_c0	comp10365_c0_seq1	805	606	ERF054	-	GO:0005634(nucleus);GO:0003677(DNA binding);GO:0003700(sequence-specific DNA binding transcription factor activity);GO:0009873(ethylene mediated signaling pathway);GO:0010200(response to chitin)	-	-	-	109	94	30	356	139	191	785	292	3.06	5.44	0.9	11.85	3.72	5.98	20.21	8.87	4.52	5.1	1.12	14.36	4.66	7.36	26.21	12.07	0.166017	0.256464	no
comp10366_c0	comp10366_c0_seq1	568	369	-	-	-	-	-	-	160	196	217	251	111	133	175	171	7.38	18.62	10.64	13.72	4.88	6.83	7.4	8.53	10.91	17.47	13.25	16.63	6.12	8.42	9.6	11.61	0.600576	0.686337	no
comp103664_c0	comp103664_c0_seq1	292	93.08	-	-	-	-	-	-	0	16	0	26	0	16	29	8	0	6.03	0	5.63	0	3.26	4.86	1.58	0	5.65	0	6.83	0	4.02	6.3	2.15	1	1	no
comp10367_c0	comp10367_c0_seq1	558	359	ABCB11	ATP-binding cassette, subfamily B (MDR/TAP), member 1	GO:0016021(integral to membrane);GO:0005886(plasma membrane);GO:0009506(plasmodesma);GO:0005524(ATP binding);GO:0042626(ATPase activity, coupled to transmembrane movement of substances)	[Q] Secondary metabolites biosynthesis, transport and catabolism	K05658	ko02010(ABC transporters)	4	2	2	15	360	490	7	2	0.19	0.2	0.1	0.84	16.26	25.88	0.3	0.1	0.28	0.18	0.13	1.02	20.39	31.89	0.39	0.14	4.26347e-12	5.22747e-11	yes
comp10368_c0	comp10368_c0_seq1	249	54.65	SPAC1A6.10	-	GO:0005739(mitochondrion);GO:0005488(binding);GO:0003824(catalytic activity)	[O] Posttranslational modification, protein turnover, chaperones	-	-	4	0	8	30	24	6	27	8	1.25	0	2.65	11.07	7.12	2.08	7.71	2.7	1.84	0	3.3	13.42	8.93	2.57	10	3.67	1	1	no
comp10368_c1	comp10368_c1_seq1	216	31.43	-	-	-	-	-	-	0	0	3	26	14	15	19	4	0	0	1.73	16.68	7.23	9.05	9.43	2.34	0	0	2.15	20.23	9.06	11.15	12.23	3.19	1	1	no
comp10368_c2	comp10368_c2_seq1	296	97.02	YKL027W	-	GO:0016021(integral to membrane);GO:0005741(mitochondrial outer membrane);GO:0005488(binding);GO:0003824(catalytic activity)	[O] Posttranslational modification, protein turnover, chaperones	-	-	5	3	10	29	30	19	33	8	0.88	1.08	1.86	6.03	5.02	3.71	5.31	1.52	1.3	1.02	2.32	7.31	6.29	4.58	6.88	2.07	1	1	no
comp103691_c0	comp103691_c0_seq1	249	54.65	At5g15710	-	-	-	-	-	5	10	7	24	15	17	11	6	1.56	6.42	2.32	8.86	4.45	5.9	3.14	2.02	2.3	6.02	2.89	10.74	5.58	7.27	4.07	2.75	1	1	no
comp10371_c0	comp10371_c0_seq1	1176	977	-	-	GO:0000224(peptide-N4-(N-acetyl-beta-glucosaminyl)asparagine amidase activity)	-	-	-	196	33	581	387	200	134	384	261	3.41	1.18	10.76	7.99	3.32	2.6	6.13	4.92	5.05	1.11	13.4	9.68	4.16	3.2	7.95	6.69	0.0954648	0.165514	no
comp103713_c0	comp103713_c0_seq1	206	25.67	-	-	-	-	-	-	5	15	11	3	6	7	4	4	3.31	20.48	7.75	2.36	3.79	5.17	2.43	2.87	4.9	19.22	9.65	2.86	4.75	6.37	3.15	3.9	1	1	no
comp103714_c0	comp103714_c0_seq1	329	130	-	-	-	-	-	-	0	0	3	2	0	0	2	90	0	0	0.42	0.31	0	0	0.24	12.75	0	0	0.52	0.38	0	0	0.31	17.34	1	1	no
comp103715_c0	comp103715_c0_seq1	438	239	-	-	-	[R] General function prediction only	-	-	30	26	42	20	25	62	38	26	2.14	3.81	3.18	1.69	1.7	4.92	2.48	2	3.16	3.58	3.96	2.05	2.13	6.06	3.22	2.73	1	1	no
comp103726_c0	comp103726_c0_seq1	327	128	-	-	-	[I] Lipid transport and metabolism	-	-	55	2	63	4	7	4	0	4	7.31	0.55	8.9	0.63	0.89	0.59	0	0.58	10.81	0.51	11.09	0.76	1.11	0.73	0	0.78	0.135853	0.219104	no
comp10373_c0	comp10373_c0_seq1	267	69.78	crnA	-	GO:0016021(integral to membrane);GO:0015103(inorganic anion transmembrane transporter activity);GO:0042128(nitrate assimilation)	-	-	-	0	0	0	0	0	0	7	63	0	0	0	0	0	0	1.57	16.63	0	0	0	0	0	0	2.03	22.62	1	1	no
comp10374_c0	comp10374_c0_seq1	612	413	-	-	-	-	-	-	98	55	111	112	32	21	284	149	4.04	4.67	4.86	5.47	1.26	0.96	10.73	6.64	5.97	4.38	6.05	6.63	1.58	1.19	13.91	9.04	0.0180206	0.0414097	yes
comp10375_c0	comp10375_c0_seq1,comp10375_c0_seq2	1390	1180.43	-	-	-	-	-	-	149	157	853	799	404	361	770	399	2.15	4.66	13.08	13.65	5.55	5.8	10.18	6.22	3.17	4.37	16.29	16.55	6.96	7.15	13.21	8.46	0.015209	0.0356927	yes
comp103752_c0	comp103752_c0_seq1	202	23.55	-	-	-	-	-	-	4	4	16	4	4	0	2	12	2.89	5.96	12.29	3.43	2.76	0	1.33	9.38	4.27	5.59	15.31	4.15	3.45	0	1.72	12.77	1	1	no
comp103759_c0	comp103759_c0_seq1	313	114	-	-	-	-	-	-	1	0	5	6	58	54	10	4	0.15	0	0.79	1.06	8.25	8.98	1.37	0.65	0.22	0	0.99	1.29	10.35	11.07	1.77	0.88	0.00213509	0.00642206	yes
comp10376_c0	comp10376_c0_seq1,comp10376_c0_seq2	318	82.63	-	-	-	-	-	-	11	0	59	70	13	5	8	15	2.97	0	16.58	17.15	2.42	0.8	1.52	3.22	4.39	0	20.65	20.79	3.03	0.98	1.97	4.38	0.0553845	0.10596	no
comp103775_c0	comp103775_c0_seq1	243	49.97	-	-	-	-	-	-	0	0	33	7	6	24	14	9	0	0	11.95	2.82	1.95	9.11	4.37	3.32	0	0	14.88	3.42	2.44	11.22	5.67	4.51	1	1	no
comp10378_c0	comp10378_c0_seq1	489	290	-	-	-	-	-	-	177	31	255	134	172	94	166	98	10.38	3.75	15.91	9.32	9.62	6.15	8.93	6.22	15.35	3.52	19.81	11.3	12.06	7.57	11.58	8.47	0.845638	0.884542	no
comp103780_c0	comp103780_c0_seq1	343	144	-	-	-	[L] Replication, recombination and repair	-	-	8	13	34	27	19	17	21	10	0.95	3.17	4.27	3.78	2.14	2.24	2.28	1.28	1.4	2.97	5.32	4.58	2.68	2.76	2.95	1.74	1	1	no
comp103797_c0	comp103797_c0_seq1	306	107	RNR2A	ribonucleoside-diphosphate reductase beta chain	GO:0005829(cytosol);GO:0004748(ribonucleoside-diphosphate reductase activity);GO:0046914(transition metal ion binding);GO:0009186(deoxyribonucleoside diphosphate metabolic process);GO:0006281(DNA repair);GO:0006260(DNA replication);GO:0007275(multicellular organismal development);GO:0051726(regulation of cell cycle);GO:0009259(ribonucleotide metabolic process)	[F] Nucleotide transport and metabolism	K00526	ko00230(Purine metabolism);ko00240(Pyrimidine metabolism)	3	0	7	16	40	30	15	21	0.48	0	1.18	3.02	6.06	5.32	2.19	3.61	0.71	0	1.47	3.66	7.6	6.55	2.84	4.92	1	1	no
comp1038_c0	comp1038_c0_seq1	807	608	ALMT7	-	GO:0016021(integral to membrane);GO:0005216(ion channel activity);GO:0010044(response to aluminum ion)	[R] General function prediction only	-	-	16	20	0	0	0	0	405	237	0.45	1.15	0	0	0	0	10.39	7.18	0.66	1.08	0	0	0	0	13.48	9.76	1.08919e-16	2.27114e-15	yes
comp10380_c0	comp10380_c0_seq1	888	689	-	-	-	-	-	-	0	0	735	2339	6	9	71	17	0	0	19.3	68.46	0.14	0.25	1.61	0.45	0	0	24.03	83	0.18	0.31	2.09	0.62	1.19703e-25	7.05737e-24	yes
comp103800_c0	comp103800_c0_seq1	380	181	ATL79	E3 ubiquitin-protein ligase RNF115/126	GO:0016021(integral to membrane);GO:0008270(zinc ion binding)	[O] Posttranslational modification, protein turnover, chaperones	K11982	-	0	0	0	7	0	0	0	142	0	0	0	0.78	0	0	0	14.45	0	0	0	0.95	0	0	0	19.65	1	1	no
comp103807_c0	comp103807_c0_seq1	403	204	-	-	-	-	-	-	41	30	40	4	41	6	17	39	3.42	5.16	3.55	0.4	3.26	0.56	1.3	3.52	5.06	4.84	4.42	0.48	4.09	0.69	1.69	4.79	1	1	no
comp103809_c0	comp103809_c0_seq1	270	72.44	-	-	-	-	-	-	40	5	4	25	17	15	14	2	9.39	2.42	1	6.96	3.81	3.93	3.02	0.51	13.89	2.27	1.24	8.44	4.77	4.84	3.91	0.69	1	1	no
comp10381_c0	comp10381_c0_seq1	213	29.64	SUI1A	-	GO:0003743(translation initiation factor activity);GO:0006417(regulation of translation)	[J] Translation, ribosomal structure and biogenesis	-	-	0	0	0	0	0	0	14	32	0	0	0	0	0	0	7.37	19.88	0	0	0	0	0	0	9.56	27.05	1	1	no
comp10382_c0	comp10382_c0_seq1	377	178	-	-	-	-	-	-	117.35	4.56	13.82	22.52	11.72	0	15.76	6.11	11.22	0.9	1.4	2.55	1.07	0	1.38	0.63	16.58	0.84	1.75	3.09	1.34	0	1.79	0.86	1	1	no
comp103820_c0	comp103820_c0_seq1	516	317	-	-	-	-	-	-	0	3	0	49	38	41	107	72	0	0.33	0	3.12	1.94	2.45	5.27	4.18	0	0.31	0	3.78	2.44	3.02	6.83	5.69	0.0461253	0.0910123	no
comp10383_c0	comp10383_c0_seq1	1311	1112	MYB86	myb proto-oncogene protein, plant	GO:0005634(nucleus);GO:0003677(DNA binding);GO:0006355(regulation of transcription, DNA-dependent);GO:0006351(transcription, DNA-dependent)	[K] Transcription	K09422	-	149	108	404	398	296	425	837	613	2.28	3.41	6.57	7.22	4.32	7.25	11.74	10.15	3.37	3.19	8.18	8.75	5.41	8.93	15.23	13.81	0.031403	0.0660414	no
comp10384_c0	comp10384_c0_seq1	1302	1103	EIF2D	-	GO:0005737(cytoplasm);GO:0003743(translation initiation factor activity)	[J] Translation, ribosomal structure and biogenesis	-	-	326	106	571	635	343	433	514	527	5.03	3.37	9.37	11.61	5.04	7.44	7.27	8.8	7.43	3.16	11.66	14.08	6.32	9.17	9.43	11.97	0.311516	0.417439	no
comp103848_c0	comp103848_c0_seq1	491	292	APA2	phytepsin	-	[O] Posttranslational modification, protein turnover, chaperones	K08245	-	27	27	52	0	46	37	0	45	1.57	3.24	3.22	0	2.56	2.4	0	2.84	2.33	3.04	4.01	0	3.2	2.96	0	3.86	0.980111	0.984865	no
comp10385_c0	comp10385_c0_seq1,comp10385_c0_seq2	870	603.17	CRR1	-	GO:0031160(spore wall);GO:0004553(hydrolase activity, hydrolyzing O-glycosyl compounds);GO:0005975(carbohydrate metabolic process);GO:0030435(sporulation resulting in formation of a cellular spore)	-	-	-	664	530	110	108	135	124	230	119	18.56	30.91	3.36	3.62	3.59	3.81	6.02	3.66	27.44	29	4.18	4.39	4.51	4.7	7.81	4.98	0.00020869	0.000802332	yes
comp10386_c0	comp10386_c0_seq1	225	37.13	-	-	-	-	-	-	40	5	7	2	6	5	0	2	18.33	4.72	3.41	1.09	2.62	2.55	0	0.99	27.09	4.43	4.25	1.32	3.29	3.15	0	1.35	1	1	no
comp103872_c0	comp103872_c0_seq1	487	288	PERK1	DNA mismatch repair protein MSH6	GO:0016021(integral to membrane);GO:0005886(plasma membrane);GO:0005524(ATP binding);GO:0004674(protein serine/threonine kinase activity);GO:0046777(protein autophosphorylation)	[T] Signal transduction mechanisms	K08737	ko03430(Mismatch repair);ko05200(Pathways in cancer);ko05210(Colorectal cancer)	10	0	117	57	35	11	37	6	0.59	0	7.35	3.99	1.97	0.72	2	0.38	0.87	0	9.15	4.84	2.47	0.89	2.6	0.52	0.0483351	0.0946047	no
comp10388_c0	comp10388_c0_seq1	1276	1077	DIOX2	naringenin 3-dioxygenase	GO:0005506(iron ion binding);GO:0016706(oxidoreductase activity, acting on paired donors, with incorporation or reduction of molecular oxygen, 2-oxoglutarate as one donor, and incorporation of one atom each of oxygen into both donors);GO:0016702(oxidoreductase activity, acting on single donors with incorporation of molecular oxygen, incorporation of two atoms of oxygen);GO:0016740(transferase act…	[Q] Secondary metabolites biosynthesis, transport and catabolism ;[R] General function prediction only	K00475	ko00941(Flavonoid biosynthesis)	0	1	61	574	0	0	2219	638	0	0.03	1.02	10.75	0	0	32.15	10.91	0	0.03	1.28	13.03	0	0	41.69	14.84	7.78677e-20	2.37765e-18	yes
comp103889_c0	comp103889_c0_seq1	280	81.6	-	-	-	[R] General function prediction only	-	-	2	0	10	10	28	40	8	28	0.42	0	2.22	2.47	5.57	9.3	1.53	6.32	0.62	0	2.76	3	6.98	11.45	1.98	8.6	1	1	no
comp10389_c0	comp10389_c0_seq1,comp10389_c0_seq2,comp10389_c0_seq3	539	298.76	-	-	-	-	-	-	1331	135	18	50	282	89	189	49	73.31	14.99	1.04	3.75	15.27	6.01	9.94	2.95	108.39	14.07	1.29	4.55	19.14	7.41	12.89	4.02	0.000181469	0.000707073	yes
comp1039_c0	comp1039_c0_seq1	324	125	-	-	-	-	-	-	26	8	12	18	17	17	77	12	3.54	2.24	1.74	2.9	2.21	2.58	9.61	1.77	5.23	2.11	2.16	3.52	2.77	3.18	12.46	2.4	1	1	no
comp10390_c0	comp10390_c0_seq1	793	594	mybQ	-	GO:0005634(nucleus);GO:0003677(DNA binding);GO:0006355(regulation of transcription, DNA-dependent);GO:0006351(transcription, DNA-dependent)	-	-	-	91	92	325	458	202	159	342	147	2.61	5.43	9.9	15.55	5.52	5.08	8.98	4.56	3.85	5.09	12.32	18.85	6.92	6.25	11.65	6.2	0.146631	0.232662	no
comp10391_c0	comp10391_c0_seq1,comp10391_c0_seq2,comp10391_c0_seq3	1022	515.9	B0495.5	-	GO:0003824(catalytic activity)	[R] General function prediction only	-	-	172	170	446	680	343	305	361	292	5.89	13.2	14.48	28.99	10.12	12.9	8.97	10.28	8.71	12.38	18.03	35.15	12.69	15.9	11.64	13.98	0.244304	0.346718	no
comp10392_c0	comp10392_c0_seq1,comp10392_c0_seq2	583	243.86	COPT2	-	GO:0046658(anchored to plasma membrane);GO:0016021(integral to membrane);GO:0015089(high affinity copper ion transmembrane transporter activity);GO:0015678(high-affinity copper ion transport)	[P] Inorganic ion transport and metabolism	-	-	10	11	0	0	719	59	6	508	1.19	2.54	0	0	32.19	2.91	0.83	31.26	1.75	2.38	0	0	40.36	3.59	1.07	42.53	8.33016e-07	4.89044e-06	yes
comp103946_c0	comp103946_c0_seq1	250	55.45	-	-	-	[A] RNA processing and modification	-	-	0	0	35	26	2	4	9	11	0	0	11.42	9.45	0.58	1.37	2.53	3.65	0	0	14.22	11.46	0.73	1.69	3.28	4.97	1	1	no
comp10395_c0	comp10395_c0_seq1	450	251	GLU1	beta-glucosidase	GO:0009507(chloroplast);GO:0008422(beta-glucosidase activity);GO:0043169(cation binding);GO:0005975(carbohydrate metabolic process);GO:0009736(cytokinin mediated signaling pathway)	[G] Carbohydrate transport and metabolism	K05350	ko00460(Cyanoamino acid metabolism);ko00500(Starch and sucrose metabolism);ko00940(Phenylpropanoid biosynthesis)	34	0	137	1101	0	0	0	0	2.3	0	9.87	88.45	0	0	0	0	3.41	0	12.3	107.25	0	0	0	0	4.98168e-13	6.83329e-12	yes
comp103965_c0	comp103965_c0_seq1	253	57.88	PCMP-E37	-	GO:0005488(binding)	[R] General function prediction only	-	-	3	0	10	9	29	13	39	6	0.88	0	3.13	3.14	8.13	4.26	10.51	1.91	1.3	0	3.89	3.8	10.19	5.25	13.63	2.6	1	1	no
comp10397_c0	comp10397_c0_seq1	214	30.23	-	-	-	-	-	-	9	0	30	34	91	39	45	20	5.07	0	17.96	22.68	48.83	24.47	23.23	12.18	7.49	0	22.36	27.5	61.22	30.15	30.12	16.57	1	1	no
comp103979_c0	comp103979_c0_seq1	377	178	-	-	-	[S] Function unknown	-	-	0	0	3	5	32	66	25	43	0	0	0.3	0.57	2.92	7.03	2.19	4.45	0	0	0.38	0.69	3.66	8.66	2.84	6.05	0.000304895	0.00112855	yes
comp10398_c0	comp10398_c0_seq1	273	75.15	PLT5	-	GO:0016021(integral to membrane);GO:0005886(plasma membrane);GO:0015591(D-ribose transmembrane transporter activity);GO:0015148(D-xylose transmembrane transporter activity);GO:0005354(galactose transmembrane transporter activity);GO:0005355(glucose transmembrane transporter activity);GO:0015168(glycerol transmembrane transporter activity);GO:0015575(mannitol transmembrane transporter activity);GO…	[R] General function prediction only	-	-	0	0	0	7	0	0	62	59	0	0	0	1.88	0	0	12.87	14.46	0	0	0	2.28	0	0	16.69	19.67	3.35038e-05	0.000151414	yes
comp10399_c0	comp10399_c0_seq1	289	90.17	At4g39010	endoglucanase	GO:0005576(extracellular region);GO:0008810(cellulase activity);GO:0007047(cellular cell wall organization);GO:0030245(cellulose catabolic process)	-	K01179	ko00500(Starch and sucrose metabolism)	0	0	73	3	4	4	0	0	0	0	14.65	0.67	0.72	0.84	0	0	0	0	18.24	0.81	0.9	1.04	0	0	1	1	no
comp10399_c1	comp10399_c1_seq1	317	118	At4g39010	endoglucanase	GO:0005576(extracellular region);GO:0008810(cellulase activity);GO:0007047(cellular cell wall organization);GO:0030245(cellulose catabolic process)	-	K01179	ko00500(Starch and sucrose metabolism)	6	0	70	20	13	11	0	0	0.87	0	10.73	3.42	1.79	1.77	0	0	1.28	0	13.36	4.14	2.24	2.18	0	0	1	1	no
comp104_c0	comp104_c0_seq1	360	161	TCX6	-	-	[P] Inorganic ion transport and metabolism	-	-	10	6	17	29	17	18	82	16	1.06	1.31	1.91	3.63	1.71	2.12	7.95	1.83	1.56	1.23	2.38	4.4	2.15	2.61	10.31	2.49	1	1	no
comp1040_c0	comp1040_c0_seq1,comp1040_c0_seq2	424	217.75	-	-	-	-	-	-	0	14	0	219	0	8	46	51	0	2.3	0	20.25	0	0.69	3.31	4.34	0	2.16	0	24.56	0	0.84	4.29	5.91	0.0923343	0.16112	no
comp104003_c0	comp104003_c0_seq1	272	74.24	-	-	-	-	-	-	5	5	11	12	8	12	2	37	1.15	2.36	2.68	3.26	1.75	3.06	0.42	9.18	1.69	2.22	3.34	3.95	2.19	3.78	0.55	12.48	1	1	no
comp10403_c0	comp10403_c0_seq1	215	30.82	At1g06650	-	GO:0046872(metal ion binding);GO:0016706(oxidoreductase activity, acting on paired donors, with incorporation or reduction of molecular oxygen, 2-oxoglutarate as one donor, and incorporation of one atom each of oxygen into both donors)	[Q] Secondary metabolites biosynthesis, transport and catabolism ;[R] General function prediction only	-	-	0	0	19	41	0	1	12	20	0	0	11.15	26.82	0	0.62	6.07	11.95	0	0	13.89	32.52	0	0.76	7.88	16.25	1	1	no
comp10404_c0	comp10404_c0_seq1	1247	1048	-	-	-	[S] Function unknown	-	-	204	116	227	555	252	537	473	451	3.31	3.88	3.92	10.68	3.9	9.72	7.04	7.92	4.9	3.64	4.88	12.95	4.89	11.97	9.13	10.78	0.460528	0.562386	no
comp10405_c0	comp10405_c0_seq1	2214	2015	At5g07670	-	-	[R] General function prediction only	-	-	215	135	508	983	1424	1325	693	401	1.82	2.35	4.56	9.84	11.46	12.47	5.37	3.66	2.68	2.2	5.68	11.93	14.37	15.37	6.96	4.99	0.000945024	0.00311421	yes
comp10406_c0	comp10406_c0_seq1,comp10406_c0_seq2	307	67.41	-	-	-	-	-	-	0	27	0	38	0	49	38	26	0	16.87	0	12.34	0	11.89	9.55	6.03	0	15.82	0	14.96	0	14.65	12.38	8.2	1	1	no
comp104061_c0	comp104061_c0_seq1	292	93.08	-	-	-	-	-	-	2	3	25	21	46	8	18	18	0.37	1.13	4.86	4.55	8.02	1.63	3.02	3.56	0.54	1.06	6.05	5.52	10.05	2.01	3.91	4.84	1	1	no
comp104062_c0	comp104062_c0_seq1	265	68.02	CESA7	cellulose synthase A	GO:0016021(integral to membrane);GO:0005886(plasma membrane);GO:0016760(cellulose synthase (UDP-forming) activity);GO:0008270(zinc ion binding);GO:0007047(cellular cell wall organization);GO:0030244(cellulose biosynthetic process)	-	K10999	-	1	0	31	4	8	8	2	9	0.25	0	8.25	1.19	1.91	2.23	0.46	2.44	0.37	0	10.27	1.44	2.39	2.75	0.59	3.31	1	1	no
comp104065_c0	comp104065_c0_seq1	235	44.04	-	-	-	-	-	-	1	1	4	12	21	24	0	4	0.39	0.8	1.64	5.49	7.73	10.33	0	1.67	0.57	0.75	2.05	6.66	9.7	12.73	0	2.28	1	1	no
comp10407_c0	comp10407_c0_seq1	268	70.66	ABCG9	-	GO:0016021(integral to membrane);GO:0005524(ATP binding);GO:0016887(ATPase activity);GO:0006810(transport)	[Q] Secondary metabolites biosynthesis, transport and catabolism	-	-	0	0	0	0	0	0	0	54	0	0	0	0	0	0	0	14.07	0	0	0	0	0	0	0	19.14	1	1	no
comp10407_c1	comp10407_c1_seq1	211	28.47	-	-	-	-	-	-	0	0	0	0	0	0	0	36	0	0	0	0	0	0	0	23.28	0	0	0	0	0	0	0	31.67	1	1	no
comp10408_c0	comp10408_c0_seq1	987	788	CBK1	serine/threonine kinase 38	GO:0005524(ATP binding);GO:0004674(protein serine/threonine kinase activity)	[R] General function prediction only	K08790	-	137	78	224	407	247	402	207	225	2.96	3.47	5.14	10.42	5.08	9.67	4.1	5.26	4.37	3.26	6.4	12.63	6.37	11.92	5.32	7.15	0.381777	0.487261	no
comp10408_c1	comp10408_c1_seq1	1224	1025	ndrA	serine/threonine kinase 38	GO:0005737(cytoplasm);GO:0005524(ATP binding);GO:0004674(protein serine/threonine kinase activity)	[R] General function prediction only	K08790	-	158	102	284	774	399	736.71	428	246	2.62	3.49	5.01	15.23	6.31	13.63	6.52	4.42	3.88	3.27	6.24	18.46	7.92	16.79	8.45	6.01	0.106503	0.180791	no
comp10409_c0	comp10409_c0_seq1,comp10409_c0_seq2	2008	1784.86	TNIK	nucleoprotein TPR	-	-	K09291	ko04011(MAPK signaling pathway - yeast);ko05200(Pathways in cancer);ko05216(Thyroid cancer)	1	0	3	4	2	0	2	8052.78	0.01	0	0.03	0.05	0.02	0	0.02	82.03	0.01	0	0.04	0.06	0.02	0	0.02	111.58	1	1	no
comp10410_c0	comp10410_c0_seq1	1114	915	BHLH94	-	GO:0005634(nucleus);GO:0003677(DNA binding);GO:0006355(regulation of transcription, DNA-dependent);GO:0006351(transcription, DNA-dependent)	-	-	-	4	12	2105	1109	2	4	217	194	0.07	0.46	41.62	24.44	0.04	0.08	3.7	3.9	0.11	0.43	51.82	29.63	0.04	0.1	4.8	5.31	4.65214e-25	2.54639e-23	yes
comp104105_c0	comp104105_c0_seq1	244	50.74	N	-	GO:0005737(cytoplasm);GO:0031224(intrinsic to membrane);GO:0005524(ATP binding);GO:0005515(protein binding);GO:0004888(transmembrane signaling receptor activity);GO:0006915(apoptosis);GO:0009626(plant-type hypersensitive response)	-	-	-	0	0	0	38	0	23	21	10	0	0	0	15.1	0	8.6	6.46	3.63	0	0	0	18.31	0	10.59	8.37	4.94	1	1	no
comp10411_c0	comp10411_c0_seq1	1712	1513	ANTR4	MFS transporter, ACS family, solute carrier family 17 (sodium-dependent inorganic phosphate cotransporter)	GO:0031969(chloroplast membrane);GO:0016021(integral to membrane);GO:0005315(inorganic phosphate transmembrane transporter activity)	[G] Carbohydrate transport and metabolism	K08193	-	278	234	514	796	745	1252	454	633	3.13	5.42	6.15	10.61	7.99	15.69	4.68	7.7	4.62	5.09	7.65	12.86	10.01	19.34	6.07	10.48	0.122702	0.202566	no
comp10412_c0	comp10412_c0_seq1	868	669	At1g13580	-	GO:0005789(endoplasmic reticulum membrane);GO:0016021(integral to membrane);GO:0008610(lipid biosynthetic process)	[U] Intracellular trafficking, secretion, and vesicular transport	-	-	292	210	72	157	167	425	303	453	7.43	11.01	1.95	4.73	4.05	12.05	7.07	12.47	10.98	10.33	2.42	5.74	5.08	14.84	9.16	16.96	0.276483	0.381351	no
comp10412_c1	comp10412_c1_seq1	534	335	-	-	GO:0005789(endoplasmic reticulum membrane);GO:0016021(integral to membrane);GO:0008610(lipid biosynthetic process)	[U] Intracellular trafficking, secretion, and vesicular transport	-	-	124	82	57	105	118	261	180	224	6.3	8.58	3.08	6.32	5.71	14.77	8.38	12.31	9.31	8.05	3.83	7.66	7.16	18.21	10.87	16.75	0.500506	0.599806	no
comp104124_c0	comp104124_c0_seq1	315	116	-	-	-	-	-	-	24	25	23	23	5	10	53	21	3.52	7.56	3.59	4	0.7	1.63	7.13	3.33	5.2	7.09	4.47	4.85	0.88	2.01	9.24	4.53	1	1	no
comp104138_c0	comp104138_c0_seq1	489	290	TOPP4	protein phosphatase 1, catalytic subunit	GO:0046872(metal ion binding);GO:0004722(protein serine/threonine phosphatase activity);GO:0006470(protein dephosphorylation)	[T] Signal transduction mechanisms ;[R] General function prediction only	K06269	ko04113(Meiosis - yeast);ko04114(Oocyte meiosis);ko04270(Vascular smooth muscle contraction);ko04510(Focal adhesion);ko04720(Long-term potentiation);ko04810(Regulation of actin cytoskeleton);ko04910(Insulin signaling pathway)	7	12	0	8	7	127	41	33	0.41	1.45	0	0.56	0.39	8.3	2.21	2.1	0.61	1.36	0	0.67	0.49	10.23	2.86	2.85	1	1	no
comp10414_c0	comp10414_c0_seq1	214	30.23	-	-	-	-	-	-	0	0	0	0	22	21	0	0	0	0	0	0	11.8	13.17	0	0	0	0	0	0	14.8	16.23	0	0	1	1	no
comp10416_c0	comp10416_c0_seq1,comp10416_c0_seq2	994	791.24	ASK10	glycogen synthase kinase 3 beta	GO:0005886(plasma membrane);GO:0005524(ATP binding);GO:0004674(protein serine/threonine kinase activity)	[G] Carbohydrate transport and metabolism	K03083	ko04012(ErbB signaling pathway);ko04062(Chemokine signaling pathway);ko04110(Cell cycle);ko04310(Wnt signaling pathway);ko04340(Hedgehog signaling pathway);ko04360(Axon guidance);ko04510(Focal adhesion);ko04660(T cell receptor signaling pathway);ko04662(B cell receptor signaling pathway);ko04711(Circadian rhythm - fly);ko04722(Neurotrophin signaling pathway);ko04910(Insulin signaling pathway);ko0…	187	97	461	339	381	435	303	309	4.03	4.32	10.51	8.63	7.8	10.41	5.98	7.19	5.96	4.05	13.09	10.46	9.78	12.82	7.75	9.78	0.373292	0.479329	no
comp104166_c0	comp104166_c0_seq1	355	156	-	-	-	-	-	-	17	7	40	39	16	5	56	10	1.85	1.57	4.64	5.04	1.66	0.61	5.6	1.18	2.74	1.48	5.78	6.11	2.09	0.75	7.26	1.61	1	1	no
comp10417_c0	comp10417_c0_seq1	863	664	WRKY13	-	GO:0005634(nucleus);GO:0043565(sequence-specific DNA binding);GO:0003700(sequence-specific DNA binding transcription factor activity)	-	-	-	207	67	1485	455	78	142	170	106	5.3	3.54	40.46	13.82	1.91	4.06	3.99	2.94	7.84	3.32	50.38	16.75	2.39	5	5.18	4	6.63029e-05	0.000282275	yes
comp10418_c0	comp10418_c0_seq1	1298	1099	SVP	MADS-box transcription factor, plant	GO:0005634(nucleus);GO:0005515(protein binding);GO:0043565(sequence-specific DNA binding);GO:0003700(sequence-specific DNA binding transcription factor activity);GO:0000900(translation repressor activity, nucleic acid binding);GO:0010582(floral meristem determinacy);GO:0048438(floral whorl development);GO:0010076(maintenance of floral meristem identity);GO:0009910(negative regulation of flower de…	[K] Transcription	K09264	-	0	3	944	1173	348	584	171	53	0	0.1	15.54	21.52	5.14	10.08	2.43	0.89	0	0.09	19.35	26.1	6.44	12.42	3.15	1.21	7.36726e-14	1.111e-12	yes
comp10419_c0	comp10419_c0_seq1	332	133	PTR3-A	-	GO:0016021(integral to membrane);GO:0005215(transporter activity);GO:0042742(defense response to bacterium);GO:0042538(hyperosmotic salinity response);GO:0006857(oligopeptide transport);GO:0009737(response to abscisic acid stimulus);GO:0080052(response to histidine);GO:0009753(response to jasmonic acid stimulus);GO:0043201(response to leucine);GO:0080053(response to phenylalanine);GO:0009751(resp…	[E] Amino acid transport and metabolism	-	-	0	0	1	2	15	7	432	126	0	0	0.14	0.3	1.83	1	50.68	17.45	0	0	0.17	0.37	2.29	1.23	65.72	23.73	3.9368e-13	5.45308e-12	yes
comp10421_c0	comp10421_c0_seq1,comp10421_c0_seq2	414	179.64	-	-	-	-	-	-	332	68	14	3	59	273	9	21	28.35	11.53	1.48	0.47	5.86	28.13	0.65	2.3	41.91	10.81	1.85	0.56	7.35	34.67	0.85	3.13	0.000148164	0.0005882	yes
comp104214_c0	comp104214_c0_seq1	202	23.55	-	-	-	-	-	-	8	0	1	0	0	0	0	0	5.78	0	0.77	0	0	0	0	0	8.54	0	0.96	0	0	0	0	0	1	1	no
comp10422_c0	comp10422_c0_seq1	2286	2087	TPL	-	GO:0005829(cytosol);GO:0005634(nucleus);GO:0042803(protein homodimerization activity);GO:0009867(jasmonic acid mediated signaling pathway);GO:0045892(negative regulation of transcription, DNA-dependent);GO:0010072(primary shoot apical meristem specification);GO:0009733(response to auxin stimulus);GO:0006351(transcription, DNA-dependent);GO:0010051(xylem and phloem pattern formation)	[R] General function prediction only	-	-	66	123	1894	1400	616	915	860	1146	0.54	2.07	16.42	13.53	4.79	8.31	6.43	10.11	0.8	1.94	20.44	16.4	6	10.24	8.34	13.76	3.50215e-06	1.85954e-05	yes
comp104221_c0	comp104221_c0_seq1	506	307	ARK3	kinesin family member 3/17	GO:0005874(microtubule);GO:0009574(preprophase band);GO:0005524(ATP binding);GO:0003777(microtubule motor activity);GO:0007018(microtubule-based movement)	[Z] Cytoskeleton	K10394	-	22	6	45	24	23	10	151	35	1.22	0.69	2.65	1.58	1.22	0.62	7.67	2.1	1.8	0.64	3.3	1.91	1.52	0.76	9.95	2.86	0.104802	0.178506	no
comp10423_c0	comp10423_c0_seq1	367	168	-	-	-	-	-	-	39	36	179	291	84	78	246	110	3.95	7.51	19.28	34.93	8.11	8.8	22.85	12.06	5.84	7.05	24	42.35	10.17	10.85	29.63	16.4	0.0424421	0.0849762	no
comp104230_c0	comp104230_c0_seq1	273	75.15	OsI_031067	6-phosphogluconolactonase	GO:0017057(6-phosphogluconolactonase activity);GO:0006098(pentose-phosphate shunt)	[G] Carbohydrate transport and metabolism	K01057	ko00030(Pentose phosphate pathway)	44	9	75	47	51	51	201	46	9.96	4.2	18.06	12.61	11.01	12.87	41.73	11.27	14.73	3.94	22.48	15.29	13.8	15.86	54.12	15.33	0.350665	0.457401	no
comp10424_c0	comp10424_c0_seq1	530	331	PLC2	phospholipase C, delta	GO:0005886(plasma membrane);GO:0005509(calcium ion binding);GO:0004435(phosphatidylinositol phospholipase C activity);GO:0004871(signal transducer activity);GO:0035556(intracellular signal transduction);GO:0016042(lipid catabolic process)	[T] Signal transduction mechanisms	K05857	ko00562(Inositol phosphate metabolism);ko04020(Calcium signaling pathway);ko04070(Phosphatidylinositol signaling system)	212	35	223	139	73	142	52	42	10.9	3.71	12.19	8.47	3.58	8.14	2.45	2.34	16.11	3.48	15.18	10.27	4.49	10.02	3.18	3.18	0.263999	0.368117	no
comp10425_c0	comp10425_c0_seq1	954	755	nfyB	-	GO:0016602(CCAAT-binding factor complex);GO:0043565(sequence-specific DNA binding);GO:0003700(sequence-specific DNA binding transcription factor activity);GO:0006366(transcription from RNA polymerase II promoter)	-	-	-	154	95	313	540	202	193	469	397	3.47	4.41	7.5	14.42	4.34	4.85	9.69	9.68	5.13	4.14	9.34	17.49	5.44	5.97	12.57	13.17	0.100175	0.172309	no
comp10426_c0	comp10426_c0_seq1	311	112	-	-	-	-	-	-	13	0	12	35	38	56	21	27	1.97	0	1.94	6.3	5.5	9.48	2.93	4.44	2.92	0	2.41	7.64	6.9	11.68	3.79	6.04	1	1	no
comp10428_c0	comp10428_c0_seq1,comp10428_c0_seq2	811	551.45	AGD13	-	GO:0008060(ARF GTPase activator activity);GO:0008270(zinc ion binding);GO:0032312(regulation of ARF GTPase activity)	[R] General function prediction only	-	-	10	4	20	71	65	23	1123	918	0.42	0.23	0.59	2.38	2.05	0.74	33.46	30.86	0.62	0.22	0.74	2.88	2.57	0.91	43.39	41.98	3.30317e-13	4.62568e-12	yes
comp104286_c0	comp104286_c0_seq1	243	49.97	-	-	-	-	-	-	3	5	9	20	11	10	11	19	1.02	3.51	3.26	8.07	3.57	3.79	3.43	7	1.51	3.29	4.06	9.78	4.48	4.68	4.45	9.52	1	1	no
comp104291_c0	comp104291_c0_seq1	357	158	-	-	-	-	-	-	7	0	10	24	5	22	38	78	0.75	0	1.15	3.06	0.51	2.64	3.75	9.09	1.11	0	1.43	3.71	0.64	3.25	4.87	12.37	1	1	no
comp104298_c0	comp104298_c0_seq1	554	355	aciA	formate dehydrogenase	GO:0008863(formate dehydrogenase (NAD+) activity);GO:0051287(NAD binding);GO:0016616(oxidoreductase activity, acting on the CH-OH group of donors, NAD or NADP as acceptor)	[C] Energy production and conversion	K00122	ko00630(Glyoxylate and dicarboxylate metabolism);ko00680(Methane metabolism)	0	0	0	234	0	0	0	0	0	0	0	13.29	0	0	0	0	0	0	0	16.12	0	0	0	0	1	1	no
comp1043_c0	comp1043_c0_seq1	346	147	-	-	-	-	-	-	0	0	17	137	0	0	0	0	0	0	2.09	18.79	0	0	0	0	0	0	2.61	22.79	0	0	0	0	1	1	no
comp10431_c0	comp10431_c0_seq1	219	33.27	-	-	-	-	-	-	42	8	187	94	36	31	61	32	21.47	8.43	101.68	56.97	17.55	17.67	28.6	17.71	31.75	7.91	126.6	69.07	22	21.77	37.09	24.09	0.0707761	0.129774	no
comp10431_c1	comp10431_c1_seq1	367	168	ARF2	-	GO:0005634(nucleus);GO:0046983(protein dimerization activity);GO:0043565(sequence-specific DNA binding);GO:0009734(auxin mediated signaling pathway);GO:0010227(floral organ abscission);GO:0010047(fruit dehiscence);GO:0010150(leaf senescence);GO:0008285(negative regulation of cell proliferation);GO:0045892(negative regulation of transcription, DNA-dependent);GO:0048481(ovule development);GO:000991…	-	-	-	119	85	268	132	53	54	94	80	12.05	17.74	28.86	15.84	5.12	6.1	8.73	8.77	17.82	16.64	35.93	19.21	6.42	7.51	11.32	11.93	0.157672	0.246145	no
comp10432_c0	comp10432_c0_seq1	270	72.44	-	-	-	-	-	-	8	23	1	7	0	0	0	10	1.88	11.13	0.25	1.95	0	0	0	2.54	2.78	10.44	0.31	2.36	0	0	0	3.46	1	1	no
comp10432_c1	comp10432_c1_seq1	208	26.77	-	-	-	-	-	-	3	10	0	1	0	3	3	0	1.91	13.1	0	0.75	0	2.12	1.75	0	2.82	12.29	0	0.91	0	2.62	2.27	0	1	1	no
comp104329_c0	comp104329_c0_seq1	234	43.32	-	-	-	-	-	-	0	0	12	23	12	9	42	21	0	0	5.01	10.71	4.49	3.94	15.13	8.93	0	0	6.24	12.98	5.63	4.85	19.62	12.14	1	1	no
comp10433_c0	comp10433_c0_seq1	488	289	-	-	-	-	-	-	9	0	773	502	18	62	18	18	0.53	0	48.39	35.03	1.01	4.07	0.97	1.15	0.78	0	60.25	42.47	1.27	5.01	1.26	1.56	2.23496e-10	2.21082e-09	yes
comp104334_c0	comp104334_c0_seq1	237	45.49	-	-	-	-	-	-	3	0	6	28	0	4	11	31	1.12	0	2.39	12.41	0	1.67	3.77	12.55	1.66	0	2.97	15.05	0	2.05	4.89	17.07	1	1	no
comp104338_c0	comp104338_c0_seq1	315	116	-	-	-	-	-	-	0	20	0	48	0	7	22	36	0	6.05	0	8.34	0	1.14	2.96	5.72	0	5.67	0	10.12	0	1.41	3.84	7.77	1	1	no
comp104339_c0	comp104339_c0_seq1	232	41.9	-	-	-	-	-	-	5	0	17	21	1	0	29	4	2.03	0	7.34	10.11	0.39	0	10.8	1.76	3	0	9.14	12.25	0.49	0	14	2.39	1	1	no
comp10434_c0	comp10434_c0_seq1	308	109	-	-	-	-	-	-	65	79	19	66	9	68	118	39	10.15	25.41	3.15	12.21	1.34	11.83	16.89	6.59	15	23.84	3.93	14.8	1.68	14.58	21.9	8.96	0.678359	0.752205	no
comp10435_c0	comp10435_c0_seq1	995	796	DEGP14	-	GO:0004252(serine-type endopeptidase activity);GO:0006508(proteolysis)	[O] Posttranslational modification, protein turnover, chaperones	K01362	-	180	58	222	345	375	448	564	297	3.85	2.55	5.05	8.74	7.64	10.67	11.06	6.87	5.69	2.4	6.28	10.6	9.58	13.15	14.34	9.35	0.236347	0.338175	no
comp104351_c0	comp104351_c0_seq1	203	24.07	-	-	-	-	-	-	14	2	0	1	1	7	22	0	9.9	2.91	0	0.84	0.67	5.51	14.26	0	14.63	2.73	0	1.02	0.84	6.8	18.49	0	1	1	no
comp10436_c0	comp10436_c0_seq1,comp10436_c0_seq2	445	158.57	-	-	-	-	-	-	258	0	78	0	488	0	0	0	24.03	0	9.03	0	37.42	0	0	0	35.53	0	11.24	0	46.92	0	0	0	0.0125607	0.0303418	yes
comp104365_c0	comp104365_c0_seq1	431	232	-	-	-	-	-	-	44	33	3	25	41	6	46	31	3.23	4.99	0.23	2.17	2.87	0.49	3.09	2.46	4.77	4.68	0.29	2.63	3.59	0.6	4.01	3.35	0.598386	0.68447	no
comp104368_c0	comp104368_c0_seq1	248	53.86	-	-	-	[T] Signal transduction mechanisms	-	-	0	0	0	0	0	0	0	59	0	0	0	0	0	0	0	20.17	0	0	0	0	0	0	0	27.44	1	1	no
comp10437_c0	comp10437_c0_seq1	943	744	-	-	-	-	-	-	457	175	322	444	618	651	435	313	10.45	8.25	7.83	12.03	13.47	16.59	9.12	7.75	15.45	7.74	9.75	14.59	16.89	20.45	11.83	10.54	0.679462	0.753101	no
comp10438_c0	comp10438_c0_seq1	451	252	ECA4	Ca2+-transporting ATPase	GO:0005783(endoplasmic reticulum);GO:0016021(integral to membrane);GO:0005886(plasma membrane);GO:0005524(ATP binding);GO:0005388(calcium-transporting ATPase activity);GO:0046872(metal ion binding);GO:0006754(ATP biosynthetic process)	[P] Inorganic ion transport and metabolism	K01537	-	54	36	359	234	126	139	190	182	3.65	5.01	25.77	18.72	8.11	10.46	11.76	13.3	5.39	4.7	32.09	22.7	10.17	12.89	15.26	18.09	0.0408513	0.0822817	no
comp104380_c0	comp104380_c0_seq1	300	101	-	-	-	-	-	-	17	8	25	37	15	7	33	16	2.86	2.78	4.48	7.39	2.41	1.31	5.1	2.92	4.23	2.61	5.58	8.96	3.02	1.62	6.61	3.97	1	1	no
comp104385_c0	comp104385_c0_seq1	327	128	-	-	-	-	-	-	0	0	0	0	61	55	3	0	0	0	0	0	7.73	8.15	0.37	0	0	0	0	0	9.69	10.04	0.47	0	1.02441e-05	5.02746e-05	yes
comp10439_c0	comp10439_c0_seq1	1634	1435	-	-	-	-	-	-	272	280	0	20	2534	2773	237	228	3.22	6.84	0	0.28	28.64	36.64	2.58	2.93	4.77	6.42	0	0.34	35.91	45.15	3.34	3.98	2.40331e-14	3.8246e-13	yes
comp1044_c0	comp1044_c0_seq1	327	128	ARI8	ariadne-1	GO:0005622(intracellular);GO:0003676(nucleic acid binding);GO:0004842(ubiquitin-protein ligase activity);GO:0008270(zinc ion binding)	[O] Posttranslational modification, protein turnover, chaperones	K11968	-	23	9	17	39	41	52	44	18	3.06	2.47	2.4	6.14	5.2	7.7	5.36	2.59	4.52	2.31	2.99	7.45	6.51	9.49	6.96	3.52	1	1	no
comp10440_c0	comp10440_c0_seq1	295	96.03	-	-	-	-	-	-	0	0	0	0	31	37	12	4	0	0	0	0	5.24	7.31	1.95	0.77	0	0	0	0	6.56	9	2.53	1.04	1	1	no
comp104403_c0	comp104403_c0_seq1	380	181	-	-	-	-	-	-	13	1	43	47	57	26	12	17	1.22	0.19	4.3	5.24	5.11	2.72	1.03	1.73	1.81	0.18	5.35	6.35	6.4	3.36	1.34	2.35	0.226573	0.327189	no
comp104409_c0	comp104409_c0_seq1	287	88.24	PERK10	-	GO:0016021(integral to membrane);GO:0005886(plasma membrane);GO:0005524(ATP binding);GO:0004674(protein serine/threonine kinase activity)	[T] Signal transduction mechanisms	-	-	9.14	0	26.23	19.36	1.54	0	0	0	1.76	0	5.38	4.42	0.28	0	0	0	2.6	0	6.7	5.36	0.36	0	0	0	1	1	no
comp10441_c0	comp10441_c0_seq1	247	53.07	-	-	-	-	-	-	0	0	9	14	0	0	3	30	0	0	3.07	5.32	0	0	0.88	10.41	0	0	3.82	6.45	0	0	1.14	14.16	1	1	no
comp104419_c0	comp104419_c0_seq1	320	121	-	-	-	-	-	-	0	0	64	77	0	0	4	0	0	0	9.57	12.83	0	0	0.52	0	0	0	11.91	15.56	0	0	0.67	0	1.44897e-06	8.18366e-06	yes
comp10443_c0	comp10443_c0_seq1	361	162	-	-	-	-	-	-	59	2	0	12	455	14	13	12	6.2	0.43	0	1.49	45.55	1.64	1.25	1.36	9.16	0.41	0	1.81	57.12	2.02	1.62	1.86	0.00709987	0.0184687	yes
comp104442_c0	comp104442_c0_seq1	266	68.9	-	-	-	-	-	-	0	4	22	27	12	17	19	12	0	2.04	5.78	7.9	2.82	4.68	4.3	3.21	0	1.91	7.19	9.58	3.54	5.77	5.58	4.36	1	1	no
comp10445_c0	comp10445_c0_seq1	312	113	-	-	-	-	-	-	0	0	21	100	0	0	0	0	0	0	3.36	17.85	0	0	0	0	0	0	4.19	21.64	0	0	0	0	1	1	no
comp104450_c0	comp104450_c0_seq1	288	89.2	IRX9H	-	GO:0000139(Golgi membrane);GO:0016021(integral to membrane);GO:0015018(galactosylgalactosylxylosylprotein 3-beta-glucuronosyltransferase activity);GO:0042285(xylosyltransferase activity);GO:0007047(cellular cell wall organization);GO:0010417(glucuronoxylan biosynthetic process);GO:0009834(secondary cell wall biogenesis)	[O] Posttranslational modification, protein turnover, chaperones	-	-	6	17	30	57	11	16	10	13	1.14	6.68	6.08	12.89	2	3.4	1.75	2.68	1.69	6.27	7.58	15.62	2.51	4.19	2.27	3.65	1	1	no
comp104458_c0	comp104458_c0_seq1	216	31.43	RAD54	DNA repair and recombination protein RAD54 and RAD54-like protein	-	-	K10875	ko03440(Homologous recombination)	8	9	14	10	3	14	10	21	4.33	10.04	8.06	6.42	1.55	8.45	4.96	12.31	6.4	9.42	10.03	7.78	1.94	10.41	6.44	16.74	1	1	no
comp10446_c0	comp10446_c0_seq1,comp10446_c0_seq2	1099	556.16	cwf29	-	GO:0005681(spliceosomal complex);GO:0005686(U2 snRNP);GO:0000166(nucleotide binding);GO:0003723(RNA binding);GO:0000245(spliceosome assembly)	[A] RNA processing and modification	-	-	239	101	478	425	290	312	470	420	8.1	8.67	13.06	13.9	8.58	10.96	14.2	11.8	11.98	8.14	16.26	16.85	10.76	13.5	18.41	16.05	0.351297	0.45801	no
comp10447_c0	comp10447_c0_seq1	639	440	SRPK2	-	GO:0005737(cytoplasm);GO:0005730(nucleolus);GO:0071889(14-3-3 protein binding);GO:0005524(ATP binding);GO:0000287(magnesium ion binding);GO:0004674(protein serine/threonine kinase activity);GO:0001525(angiogenesis);GO:0030154(cell differentiation);GO:0045087(innate immune response);GO:0007243(intracellular protein kinase cascade);GO:0045071(negative regulation of viral genome replication);GO:0035…	[T] Signal transduction mechanisms	K00924	-	257	102	97	139	223	256	253	131	9.94	8.13	3.99	6.37	8.22	11.03	8.97	5.48	14.69	7.63	4.97	7.72	10.31	13.6	11.63	7.46	0.731705	0.796369	no
comp10447_c1	comp10447_c1_seq1	243	49.97	-	-	-	-	-	-	24	18	3	13	23	18	25	10	8.17	12.63	1.09	5.25	7.46	6.83	7.81	3.69	12.08	11.85	1.35	6.36	9.36	8.42	10.12	5.01	1	1	no
comp10448_c0	comp10448_c0_seq1	935	736	At1g07870	-	GO:0005886(plasma membrane);GO:0005524(ATP binding);GO:0004674(protein serine/threonine kinase activity)	[T] Signal transduction mechanisms	K00924	-	337	234	269	405	384	421	308	146	7.79	11.15	6.61	11.1	8.46	10.85	6.53	3.65	11.52	10.46	8.23	13.45	10.61	13.37	8.47	4.97	0.717952	0.78541	no
comp104484_c0	comp104484_c0_seq1	302	103	eIF-5A	translation initiation factor eIF-5A	GO:0005737(cytoplasm);GO:0043022(ribosome binding);GO:0003746(translation elongation factor activity);GO:0008612(peptidyl-lysine modification to hypusine);GO:0045901(positive regulation of translational elongation);GO:0045905(positive regulation of translational termination);GO:0006452(translational frameshifting)	[J] Translation, ribosomal structure and biogenesis	K03263	-	78	0	0	0	0	0	0	0	12.88	0	0	0	0	0	0	0	19.05	0	0	0	0	0	0	0	1	1	no
comp10449_c0	comp10449_c0_seq1	607	408	-	-	-	-	-	-	25	37	74	153	135	109	185	60	1.04	3.18	3.28	7.56	5.37	5.07	7.08	2.71	1.54	2.98	4.09	9.17	6.73	6.24	9.17	3.68	0.378566	0.484194	no
comp1045_c0	comp1045_c0_seq1	827	628	-	-	-	[U] Intracellular trafficking, secretion, and vesicular transport	-	-	6	23	145	201	83	80	165	91	0.16	1.28	4.18	6.45	2.14	2.42	4.1	2.67	0.24	1.2	5.2	7.83	2.69	2.98	5.32	3.63	0.026738	0.0577444	no
comp10452_c0	comp10452_c0_seq1	756	557	-	-	-	[R] General function prediction only	-	-	115	117	377	398	205	189	289	121	3.51	7.36	12.25	14.41	5.97	6.43	8.1	4	5.19	6.91	15.25	17.47	7.48	7.93	10.5	5.44	0.27242	0.377038	no
comp104525_c0	comp104525_c0_seq1	434	235	SKP1A	S-phase kinase-associated protein 1	GO:0005829(cytosol);GO:0005634(nucleus);GO:0009524(phragmoplast);GO:0005886(plasma membrane);GO:0005819(spindle);GO:0005515(protein binding);GO:0009734(auxin mediated signaling pathway);GO:0007059(chromosome segregation);GO:0009873(ethylene mediated signaling pathway);GO:0044419(interspecies interaction between organisms);GO:0007275(multicellular organismal development);GO:0045910(negative regula…	[O] Posttranslational modification, protein turnover, chaperones	K03094	ko04110(Cell cycle);ko04111(Cell cycle - yeast);ko04114(Oocyte meiosis);ko04120(Ubiquitin mediated proteolysis);ko04310(Wnt signaling pathway);ko04350(TGF-beta signaling pathway)	2	0	0	17	0	8	117	41	0.14	0	0	1.46	0	0.65	7.77	3.21	0.21	0	0	1.77	0	0.8	10.07	4.37	0.0181862	0.0416954	yes
comp10453_c0	comp10453_c0_seq1	1427	1228	DCL4	endoribonuclease Dicer	GO:0005634(nucleus);GO:0005524(ATP binding);GO:0008026(ATP-dependent helicase activity);GO:0003725(double-stranded RNA binding);GO:0046872(metal ion binding);GO:0005515(protein binding);GO:0004525(ribonuclease III activity);GO:0051607(defense response to virus);GO:0010216(maintenance of DNA methylation);GO:0010599(production of lsiRNA involved in RNA interference);GO:0010267(production of ta-siRN…	[A] RNA processing and modification	K11592	-	79	29	857	790	276	465	785	437	1.09	0.83	12.63	12.97	3.65	7.18	9.97	6.55	1.62	0.78	15.72	15.73	4.57	8.85	12.93	8.91	4.56908e-05	0.000201047	yes
comp104533_c0	comp104533_c0_seq1	207	26.22	-	-	-	-	-	-	5	5	6	10	5	11	9	4	3.24	6.69	4.14	7.69	3.09	7.96	5.36	2.81	4.8	6.27	5.15	9.32	3.88	9.8	6.95	3.82	1	1	no
comp104538_c0	comp104538_c0_seq1	449	250	-	-	-	-	-	-	7	9	16	66	57	27	52	36	0.48	1.26	1.16	5.32	3.7	2.05	3.25	2.65	0.7	1.18	1.44	6.45	4.64	2.52	4.21	3.61	0.353144	0.459769	no
comp104545_c0	comp104545_c0_seq1	284	85.37	PHO1-H1	-	GO:0016021(integral to membrane);GO:0005886(plasma membrane);GO:0016036(cellular response to phosphate starvation);GO:0006817(phosphate transport)	[U] Intracellular trafficking, secretion, and vesicular transport	-	-	0	3	0	1	16	23	22	22	0	1.23	0	0.24	3.04	5.11	4.02	4.75	0	1.16	0	0.29	3.81	6.3	5.21	6.46	1	1	no
comp10455_c0	comp10455_c0_seq1	228	39.14	PED1	acetyl-CoA acyltransferase 1	GO:0009507(chloroplast);GO:0009514(glyoxysome);GO:0005739(mitochondrion);GO:0005730(nucleolus);GO:0005774(vacuolar membrane);GO:0003988(acetyl-CoA C-acyltransferase activity);GO:0006635(fatty acid beta-oxidation);GO:0010111(glyoxysome organization);GO:0009695(jasmonic acid biosynthetic process);GO:0009789(positive regulation of abscisic acid mediated signaling pathway);GO:0009611(response to woun…	[I] Lipid transport and metabolism	K07513	ko00071(Fatty acid metabolism);ko00280(Valine, leucine and isoleucine degradation);ko00362(Benzoate degradation via hydroxylation);ko01040(Biosynthesis of unsaturated fatty acids);ko03320(PPAR signaling pathway);ko04146(Peroxisome)	0	1	0	72	0	29	20	48	0	0.9	0	37.09	0	14.05	7.97	22.58	0	0.84	0	44.97	0	17.31	10.34	30.72	0.16866	0.259624	no
comp104551_c0	comp104551_c0_seq1	271	73.34	-	-	-	-	-	-	5	5	7	45	14	6	31	22	1.16	2.39	1.73	12.37	3.1	1.55	6.6	5.52	1.71	2.24	2.15	15	3.88	1.91	8.55	7.51	1	1	no
comp104555_c0	comp104555_c0_seq1	327	128	-	-	-	-	-	-	9	1	41	21	29	30	21	11	1.2	0.27	5.8	3.31	3.67	4.44	2.56	1.58	1.77	0.26	7.22	4.01	4.61	5.48	3.32	2.15	1	1	no
comp10456_c0	comp10456_c0_seq1	304	105	-	-	-	-	-	-	4	5	34	24	49	9	14	17	0.65	1.67	5.86	4.61	7.57	1.63	2.08	2.98	0.96	1.57	7.29	5.59	9.49	2	2.7	4.06	1	1	no
comp104568_c0	comp104568_c0_seq1	232	41.9	CHUP1	-	GO:0009707(chloroplast outer membrane);GO:0009902(chloroplast relocation)	-	-	-	0	0	4	4	11	28	0	2	0	0	1.73	1.92	4.26	12.67	0	0.88	0	0	2.15	2.33	5.34	15.61	0	1.2	1	1	no
comp10457_c0	comp10457_c0_seq1,comp10457_c0_seq2	2392	1732.95	-	-	-	[Z] Cytoskeleton	-	-	672	321	751	990	442	571	1283	718	6.58	7.36	7.23	9.1	4.09	7.75	10.67	8.84	9.73	6.9	9	11.04	5.12	9.55	13.83	12.03	0.325034	0.430942	no
comp10458_c0	comp10458_c0_seq1	270	72.44	-	-	-	-	-	-	0	0	0	22	0	21	6	15	0	0	0	6.12	0	5.5	1.29	3.81	0	0	0	7.42	0	6.77	1.68	5.19	1	1	no
comp1046_c0	comp1046_c0_seq1	403	204	-	-	-	-	-	-	8	1	62	80	45	47	119	18	0.67	0.17	5.5	7.91	3.58	4.37	9.1	1.62	0.99	0.16	6.85	9.59	4.49	5.38	11.8	2.21	0.035422	0.0730179	no
comp10460_c0	comp10460_c0_seq1	1197	998	-	-	-	-	-	-	177	72	261	291	305	385	313	239	3.02	2.53	4.73	5.88	4.96	7.32	4.89	4.41	4.46	2.37	5.89	7.13	6.21	9.01	6.35	6	0.525475	0.622129	no
comp104607_c0	comp104607_c0_seq1	256	60.35	-	-	-	-	-	-	25	0	25	0	34	0	0	6	7.05	0	7.49	0	9.14	0	0	1.83	10.42	0	9.33	0	11.46	0	0	2.49	1	1	no
comp10461_c0	comp10461_c0_seq1	1889	1690	THY-1	thymidylate synthase	GO:0005829(cytosol);GO:0004146(dihydrofolate reductase activity);GO:0004799(thymidylate synthase activity);GO:0006231(dTMP biosynthetic process);GO:0006545(glycine biosynthetic process)	[F] Nucleotide transport and metabolism	K00560	ko00240(Pyrimidine metabolism);ko00670(One carbon pool by folate)	297	154	1070	952	746	1321	865	818	2.99	3.2	11.45	11.36	7.16	14.82	7.99	8.91	4.42	3	14.26	13.77	8.98	18.26	10.36	12.12	0.0144867	0.0342514	yes
comp10462_c0	comp10462_c0_seq1	251	56.26	-	-	-	-	-	-	37	2	2	0	0	0	0	0	11.19	1.25	0.64	0	0	0	0	0	16.54	1.17	0.8	0	0	0	0	0	1	1	no
comp10463_c0	comp10463_c0_seq1,comp10463_c0_seq2	686	423.15	At3g47570	-	GO:0016021(integral to membrane);GO:0005886(plasma membrane);GO:0005524(ATP binding);GO:0004674(protein serine/threonine kinase activity);GO:0004872(receptor activity)	-	K00924	-	0	0	0	1	167	743	268	82	0	0	0	0.05	7.04	31.48	10.51	3.1	0	0	0	0.07	8.83	38.79	13.62	4.22	1.23428e-14	2.03583e-13	yes
comp10464_c0	comp10464_c0_seq1	1530	1331	FAM108B1	-	GO:0005576(extracellular region);GO:0016787(hydrolase activity)	[R] General function prediction only	-	-	1066	633	545	812	342	327	690	562	13.63	16.67	7.41	12.3	4.17	4.66	8.09	7.78	20.14	15.64	9.22	14.92	5.23	5.74	10.49	10.58	0.0554626	0.106073	no
comp104643_c0	comp104643_c0_seq1	334	135	BBP	phospholipase D	GO:0005681(spliceosomal complex);GO:0003723(RNA binding);GO:0008270(zinc ion binding);GO:0006397(mRNA processing);GO:0008380(RNA splicing)	[U] Intracellular trafficking, secretion, and vesicular transport	K01115	ko00564(Glycerophospholipid metabolism);ko00565(Ether lipid metabolism);ko04144(Endocytosis);ko04666(Fc gamma R-mediated phagocytosis);ko04912(GnRH signaling pathway)	0	0	0	0	0	0	0	0	0	0	0	0	0	0	0	0	0	0	0	0	0	0	0	0	1	1	no
comp10465_c0	comp10465_c0_seq1	2140	1941	-	-	-	-	-	-	359	204	1621	1454	826	617	1018	383	3.15	3.69	15.11	15.11	6.9	6.03	8.18	3.63	4.65	3.46	18.81	18.31	8.65	7.43	10.61	4.94	0.00384778	0.0107808	yes
comp10466_c0	comp10466_c0_seq1	2011	1812	PDPK2	3-phosphoinositide dependent protein kinase-1	GO:0005737(cytoplasm);GO:0005886(plasma membrane);GO:0005524(ATP binding);GO:0005515(protein binding);GO:0004674(protein serine/threonine kinase activity)	[T] Signal transduction mechanisms	K06276	ko03320(PPAR signaling pathway);ko04150(mTOR signaling pathway);ko04510(Focal adhesion);ko04910(Insulin signaling pathway);ko04960(Aldosterone-regulated sodium reabsorption);ko05213(Endometrial cancer);ko05215(Prostate cancer);ko05223(Non-small cell lung cancer)	604	433	312	531	785	700	978	528	5.67	8.38	3.12	5.91	7.03	7.33	8.42	5.37	8.38	7.86	3.88	7.16	8.81	9.03	10.92	7.3	0.665164	0.741159	no
comp10467_c0	comp10467_c0_seq1	331	132	-	-	-	-	-	-	43	3	19	9	6	7	2	11	5.54	0.8	2.6	1.37	0.74	1.01	0.24	1.53	8.19	0.75	3.24	1.67	0.92	1.24	0.31	2.09	1	1	no
comp104679_c0	comp104679_c0_seq1	258	62.02	-	-	-	-	-	-	29	16	10	16	7	3	29	15	7.95	9.05	2.92	5.2	1.83	0.92	7.3	4.45	11.76	8.49	3.63	6.31	2.3	1.13	9.46	6.06	1	1	no
comp10468_c0	comp10468_c0_seq1	390	191	-	-	-	-	-	-	0	0	0	0	19	55	2	11	0	0	0	0	1.61	5.46	0.16	1.06	0	0	0	0	2.02	6.73	0.21	1.44	1	1	no
comp104688_c0	comp104688_c0_seq1	345	146	At1g56130	-	GO:0016021(integral to membrane);GO:0005886(plasma membrane);GO:0005524(ATP binding);GO:0004674(protein serine/threonine kinase activity);GO:0004872(receptor activity)	[T] Signal transduction mechanisms	K00924	-	3	0	3	32	3	30	18	89	0.35	0	0.37	4.42	0.33	3.9	1.92	11.23	0.52	0	0.46	5.36	0.42	4.8	2.49	15.27	1	1	no
comp10469_c0	comp10469_c0_seq1	1593	1394	Wrnip1	putative ATPase	GO:0005634(nucleus);GO:0005524(ATP binding);GO:0016887(ATPase activity);GO:0003677(DNA binding);GO:0046872(metal ion binding);GO:0006260(DNA replication);GO:0000731(DNA synthesis involved in DNA repair);GO:0030174(regulation of DNA-dependent DNA replication initiation)	[L] Replication, recombination and repair	K07478	-	378	151	1035	697	425	457	618	374	4.61	3.8	13.43	10.08	4.94	6.22	6.92	4.94	6.82	3.56	16.73	12.22	6.2	7.66	8.97	6.72	0.137916	0.221689	no
comp104692_c0	comp104692_c0_seq1	209	27.33	-	-	-	[U] Intracellular trafficking, secretion, and vesicular transport	-	-	0	7	13	19	5	4	1	21	0	8.98	8.6	14.02	2.97	2.77	0.57	14.15	0	8.42	10.71	16.99	3.72	3.42	0.74	19.25	1	1	no
comp1047_c0	comp1047_c0_seq1	497	298	-	-	-	-	-	-	126	20	74	0	76	16	10	17	7.19	2.35	4.49	0	4.14	1.02	0.52	1.05	10.63	2.21	5.59	0	5.19	1.25	0.68	1.43	0.444423	0.547385	no
comp10470_c0	comp10470_c0_seq1,comp10470_c0_seq2	314	89.58	-	-	-	-	-	-	0	0	92	31	0	0	2	2	0	0	24.25	5.44	0	0	0.27	0.32	0	0	30.19	6.59	0	0	0.35	0.44	1	1	no
comp10471_c0	comp10471_c0_seq1	300	101	-	-	-	-	-	-	20	30	33	33	30	64	44	165	3.37	10.41	5.91	6.59	4.82	12.02	6.8	30.08	4.98	9.77	7.36	7.99	6.04	14.81	8.81	40.92	0.286935	0.392568	no
comp104717_c0	comp104717_c0_seq1	337	138	-	-	-	-	-	-	17	0	46	4	60	2	6	28	2.1	0	6.03	0.58	7.05	0.27	0.68	3.74	3.1	0	7.51	0.71	8.84	0.34	0.88	5.08	0.863048	0.897375	no
comp10472_c0	comp10472_c0_seq1	212	29.05	At1g18250	-	-	-	-	-	4	4	18	18	7	2	8	14	2.34	4.83	11.21	12.49	3.91	1.31	4.3	8.87	3.46	4.53	13.96	15.15	4.9	1.61	5.57	12.07	1	1	no
comp10472_c1	comp10472_c1_seq1	427	228	At1g75040	-	GO:0048046(apoplast);GO:0005618(cell wall);GO:0005773(vacuole);GO:0031540(regulation of anthocyanin biosynthetic process);GO:0046686(response to cadmium ion);GO:0009615(response to virus);GO:0009627(systemic acquired resistance)	-	-	-	15	18	113	69	27	29	17	57	1.12	2.77	8.97	6.1	1.92	2.41	1.16	4.6	1.65	2.6	11.16	7.4	2.41	2.97	1.51	6.26	0.188479	0.283287	no
comp104725_c0	comp104725_c0_seq1	376	177	RECQL4A	bloom syndrome protein	GO:0005634(nucleus);GO:0009506(plasmodesma);GO:0005524(ATP binding);GO:0043140(ATP-dependent 3'-5' DNA helicase activity);GO:0046872(metal ion binding);GO:0003676(nucleic acid binding);GO:0071215(cellular response to abscisic acid stimulus);GO:0070417(cellular response to cold);GO:0051276(chromosome organization);GO:0006260(DNA replication);GO:0000724(double-strand break repair via homologous rec…	[L] Replication, recombination and repair	K10901	ko03440(Homologous recombination)	25	36	18	5	21	11	27	4	2.4	7.13	1.84	0.57	1.92	1.18	2.38	0.42	3.55	6.69	2.29	0.69	2.41	1.45	3.09	0.57	1	1	no
comp10473_c0	comp10473_c0_seq1	423	224	SPBC725.05c	-	GO:0016021(integral to membrane);GO:0047429(nucleoside-triphosphate diphosphatase activity);GO:0004551(nucleotide diphosphatase activity);GO:0009141(nucleoside triphosphate metabolic process)	[R] General function prediction only	-	-	12	0	1139	274	28	17	45	29	0.91	0	91.99	24.67	2.03	1.44	3.13	2.38	1.35	0	114.54	29.91	2.54	1.77	4.06	3.24	6.66326e-10	6.15463e-09	yes
comp10475_c0	comp10475_c0_seq1	236	44.76	-	-	-	-	-	-	4	3	28	48	0	0	0	0	1.52	2.35	11.32	21.62	0	0	0	0	2.25	2.2	14.09	26.22	0	0	0	0	1	1	no
comp10475_c1	comp10475_c1_seq1	315	116	-	-	-	-	-	-	9	0	50	82	0	0	2	3	1.32	0	7.8	14.25	0	0	0.27	0.48	1.95	0	9.71	17.28	0	0	0.35	0.65	0.000131094	0.000526848	yes
comp10475_c2	comp10475_c2_seq1	246	52.29	-	-	-	-	-	-	2	0	25	33	0	0	2	1	0.65	0	8.65	12.73	0	0	0.6	0.35	0.96	0	10.77	15.43	0	0	0.77	0.48	1	1	no
comp104750_c0	comp104750_c0_seq1	254	58.7	-	-	-	-	-	-	1	19	33	15	18	15	12	4	0.29	11.35	10.17	5.15	4.97	4.85	3.19	1.25	0.43	10.65	12.66	6.25	6.24	5.97	4.14	1.71	1	1	no
comp104751_c0	comp104751_c0_seq1	359	160	WAT1	-	-	-	-	-	0	0	0	94	0	0	60	17	0	0	0	11.85	0	0	5.85	1.96	0	0	0	14.36	0	0	7.59	2.66	0.000401475	0.00144268	yes
comp10476_c0	comp10476_c0_seq1	1216	1017	fray2	non-specific serine/threonine protein kinase	GO:0005524(ATP binding);GO:0046872(metal ion binding);GO:0004674(protein serine/threonine kinase activity)	[T] Signal transduction mechanisms	K08282	-	191	214	654	642	362	583	443	654	3.2	7.38	11.63	12.73	5.77	10.87	6.8	11.84	4.72	6.92	14.49	15.43	7.24	13.4	8.81	16.11	0.268074	0.372604	no
comp104764_c0	comp104764_c0_seq1	331	132	ERECTA	-	GO:0016021(integral to membrane);GO:0005739(mitochondrion);GO:0005524(ATP binding);GO:0004674(protein serine/threonine kinase activity);GO:0004872(receptor activity);GO:0042742(defense response to bacterium);GO:0050832(defense response to fungus);GO:0048281(inflorescence morphogenesis);GO:0009965(leaf morphogenesis);GO:0009664(plant-type cell wall organization);GO:0009944(polarity specification o…	-	-	-	0	3	0	30	6	73	19	23	0	0.8	0	4.58	0.74	10.49	2.25	3.21	0	0.75	0	5.56	0.92	12.92	2.91	4.36	1	1	no
comp10477_c0	comp10477_c0_seq1	326	127	-	-	-	-	-	-	60	43	55	104	183	55	91	35	8.04	11.87	7.84	16.51	23.37	8.21	11.18	5.08	11.88	11.14	9.76	20.02	29.3	10.12	14.5	6.9	0.81072	0.858469	no
comp10479_c0	comp10479_c0_seq1	1173	974	At1g01540	-	GO:0016021(integral to membrane);GO:0005886(plasma membrane);GO:0005524(ATP binding);GO:0004674(protein serine/threonine kinase activity);GO:0046777(protein autophosphorylation)	[T] Signal transduction mechanisms	K00924	-	342	168	228	289	853	446	823	340	5.97	6.05	4.24	5.98	14.2	8.68	13.18	6.43	8.83	5.67	5.27	7.25	17.81	10.7	17.1	8.74	0.264929	0.369128	no
comp10480_c0	comp10480_c0_seq1	431	232	-	-	-	-	-	-	0	0	880	414	0	0	0	0	0	0	68.62	35.98	0	0	0	0	0	0	85.44	43.63	0	0	0	0	3.12328e-28	2.45827e-26	yes
comp104800_c0	comp104800_c0_seq1	466	267	-	-	-	-	-	-	10	0	76	0	89	0	0	8	0.64	0	5.15	0	5.41	0	0	0.55	0.94	0	6.41	0	6.78	0	0	0.75	0.473913	0.575245	no
comp10481_c0	comp10481_c0_seq1	1652	1453	-	-	-	[S] Function unknown	-	-	174	88	367	913	467	681	925	1029	2.04	2.12	4.57	12.67	5.21	8.89	9.93	13.04	3.01	1.99	5.69	15.36	6.54	10.95	12.88	17.74	0.00525226	0.0141766	yes
comp104812_c0	comp104812_c0_seq1	232	41.9	-	-	-	-	-	-	0	0	0	39	0	6	32	7	0	0	0	18.77	0	2.72	11.92	3.08	0	0	0	22.75	0	3.35	15.45	4.18	1	1	no
comp10482_c0	comp10482_c0_seq1	217	32.04	-	-	-	-	-	-	0	0	0	0	2	11	0	2	0	0	0	0	1.01	6.51	0	1.15	0	0	0	0	1.27	8.02	0	1.56	1	1	no
comp104838_c0	comp104838_c0_seq1	321	122	-	-	-	-	-	-	0	0	0	77	0	25	33	26	0	0	0	12.73	0	3.89	4.22	3.92	0	0	0	15.43	0	4.79	5.47	5.34	1	1	no
comp10484_c0	comp10484_c0_seq1,comp10484_c0_seq2	573	367.1	-	-	-	-	-	-	295	44	343	382	171	89	210	135	14.09	4.2	17.45	20.78	7.58	4.51	8.76	6.66	20.84	3.94	21.73	25.2	9.51	5.56	11.36	9.06	0.313439	0.41923	no
comp104848_c0	comp104848_c0_seq1	209	27.33	-	-	-	-	-	-	4	4	3	6	8	15	4	8	2.49	5.13	1.99	4.43	4.75	10.41	2.28	5.39	3.68	4.81	2.47	5.37	5.95	12.82	2.96	7.33	1	1	no
comp10485_c0	comp10485_c0_seq1	500	301	-	-	-	-	-	-	155	86	192	180	106	212	237	186	8.76	10.02	11.54	12.06	5.71	13.36	12.29	11.38	12.95	9.4	14.37	14.62	7.16	16.46	15.93	15.48	0.924466	0.944013	no
comp10486_c0	comp10486_c0_seq1,comp10486_c0_seq2	706	500.48	FAO2	-	GO:0016021(integral to membrane);GO:0050660(flavin adenine dinucleotide binding);GO:0046577(long-chain-alcohol oxidase activity)	-	-	-	171	64	110	186	109	85	121	49	5.81	4.55	3.96	7.5	3.5	3.23	3.75	1.8	8.59	4.27	4.93	9.1	4.39	3.99	4.87	2.45	0.700917	0.770807	no
comp104867_c0	comp104867_c0_seq1	264	67.15	SYP51	syntaxin of plants SYP5	GO:0005794(Golgi apparatus);GO:0016021(integral to membrane);GO:0031902(late endosome membrane);GO:0005773(vacuole);GO:0005484(SNAP receptor activity);GO:0006886(intracellular protein transport);GO:0016192(vesicle-mediated transport)	[U] Intracellular trafficking, secretion, and vesicular transport	K08503	ko04130(SNARE interactions in vesicular transport)	13	8	27	20	12	11	18	12	3.29	4.18	7.27	6.01	2.9	3.11	4.18	3.29	4.87	3.92	9.06	7.28	3.63	3.83	5.42	4.48	1	1	no
comp10487_c0	comp10487_c0_seq1	434	235	PERK9	-	GO:0016021(integral to membrane);GO:0005886(plasma membrane);GO:0005524(ATP binding);GO:0004674(protein serine/threonine kinase activity)	[T] Signal transduction mechanisms	-	-	0	0	0	0	0	0	1	1184	0	0	0	0	0	0	0.07	92.78	0	0	0	0	0	0	0.09	126.21	1	1	no
comp104871_c0	comp104871_c0_seq1	304	105	-	-	-	-	-	-	0	0	0	0	0	0	72	11	0	0	0	0	0	0	10.7	1.93	0	0	0	0	0	0	13.87	2.62	1	1	no
comp104874_c0	comp104874_c0_seq1	233	42.61	-	-	-	-	-	-	0	0	9	15	16	20	18	18	0	0	3.82	7.1	6.09	8.9	6.59	7.78	0	0	4.76	8.61	7.64	10.97	8.55	10.58	1	1	no
comp10488_c0	comp10488_c0_seq1	304	105	-	-	-	-	-	-	0	0	0	0	39	48	0	0	0	0	0	0	6.02	8.67	0	0	0	0	0	0	7.55	10.68	0	0	1	1	no
comp104887_c0	comp104887_c0_seq1	620	421	NCU00726	peptidylprolyl isomerase	GO:0005739(mitochondrion);GO:0042277(peptide binding);GO:0003755(peptidyl-prolyl cis-trans isomerase activity);GO:0006457(protein folding)	[O] Posttranslational modification, protein turnover, chaperones	K01802	-	0	0	207	14	0	0	0	0	0	0	8.9	0.67	0	0	0	0	0	0	11.08	0.81	0	0	0	0	1	1	no
comp10489_c0	comp10489_c0_seq1	973	774	BSH	SWI/SNF-related matrix-associated actin-dependent regulator of chromatin subfamily B member 1	GO:0000228(nuclear chromosome);GO:0007049(cell cycle);GO:0006338(chromatin remodeling);GO:0006355(regulation of transcription, DNA-dependent);GO:0006351(transcription, DNA-dependent)	[B] Chromatin structure and dynamics ;[K] Transcription	K11648	-	387	141	318	346	268	193	426	265	8.51	6.39	7.43	9.01	5.62	4.73	8.59	6.31	12.58	5.99	9.25	10.93	7.04	5.83	11.14	8.58	0.829769	0.872271	no
comp10490_c0	comp10490_c0_seq1	1058	859	PRA1E	-	GO:0005783(endoplasmic reticulum);GO:0010008(endosome membrane);GO:0016021(integral to membrane);GO:0016192(vesicle-mediated transport)	[U] Intracellular trafficking, secretion, and vesicular transport	-	-	236	197	925	416	326	275	215	71	4.67	8.04	19.48	9.77	6.16	6.07	3.91	1.52	6.91	7.54	24.26	11.84	7.72	7.48	5.06	2.07	0.0275521	0.0591836	no
comp10491_c0	comp10491_c0_seq1	339	140	-	-	-	-	-	-	14	15	76	39	35	27	63	23	1.7	3.76	9.82	5.62	4.05	3.66	7.02	3.03	2.52	3.52	12.23	6.81	5.08	4.51	9.11	4.12	0.512184	0.610301	no
comp10491_c1	comp10491_c1_seq1	207	26.22	-	-	-	-	-	-	0	0	13	14	12	1	8	3	0	0	8.97	10.77	7.42	0.72	4.76	2.11	0	0	11.17	13.05	9.31	0.89	6.17	2.87	1	1	no
comp10491_c2	comp10491_c2_seq1	255	59.52	-	-	-	-	-	-	0	0	21	19	4	12	42	11	0	0	6.38	6.44	1.09	3.82	11.01	3.4	0	0	7.95	7.8	1.37	4.71	14.28	4.63	1	1	no
comp104911_c0	comp104911_c0_seq1	388	189	EXS	-	GO:0016021(integral to membrane);GO:0005886(plasma membrane);GO:0005524(ATP binding);GO:0005515(protein binding);GO:0004674(protein serine/threonine kinase activity);GO:0004872(receptor activity);GO:0007126(meiosis);GO:0009556(microsporogenesis);GO:0010234(tapetal cell fate specification)	-	K00924	-	20	28	33	30	22	35	3	14	1.8	5.19	3.16	3.2	1.89	3.51	0.25	1.36	2.66	4.87	3.93	3.88	2.37	4.33	0.32	1.86	1	1	no
comp104912_c0	comp104912_c0_seq1	363	164	-	-	-	-	-	-	6	5	78	35	32	29	5	19	0.62	1.07	8.6	4.3	3.16	3.35	0.48	2.13	0.92	1	10.71	5.22	3.97	4.13	0.62	2.9	1	1	no
comp10492_c0	comp10492_c0_seq1	220	33.9	-	-	-	[C] Energy production and conversion	-	-	1	0	31	5	11	15	0	4	0.5	0	16.54	2.97	5.26	8.39	0	2.17	0.74	0	20.6	3.61	6.6	10.34	0	2.96	1	1	no
comp10494_c0	comp10494_c0_seq1	700	501	At1g34300	DNA (cytosine-5-)-methyltransferase	GO:0016021(integral to membrane);GO:0044459(plasma membrane part);GO:0005524(ATP binding);GO:0005516(calmodulin binding);GO:0004674(protein serine/threonine kinase activity);GO:0004872(receptor activity);GO:0005529(sugar binding);GO:0048544(recognition of pollen)	-	K00558	ko00270(Cysteine and methionine metabolism)	100	58	195	295	293	251	653	114	3.4	4.06	7.04	11.87	9.49	9.5	20.34	4.19	5.02	3.81	8.77	14.4	11.89	11.71	26.37	5.7	0.232158	0.333537	no
comp10495_c0	comp10495_c0_seq1	1012	813	COP10	ubiquitin-conjugating enzyme E2 D/E	GO:0005634(nucleus);GO:0016881(acid-amino acid ligase activity);GO:0005515(protein binding);GO:0009585(red, far-red light phototransduction);GO:0010099(regulation of photomorphogenesis)	[O] Posttranslational modification, protein turnover, chaperones	K06689	ko04120(Ubiquitin mediated proteolysis)	371	192	393	372	92	196	321	281	7.76	8.28	8.75	9.23	1.84	4.57	6.16	6.36	11.48	7.77	10.89	11.19	2.3	5.63	7.99	8.66	0.303083	0.408832	no
comp10496_c0	comp10496_c0_seq1	405	206	SRK	-	-	-	-	-	741	289	0	0	0	0	0	0	61.2	49.19	0	0	0	0	0	0	90.47	46.15	0	0	0	0	0	0	8.90376e-28	6.66819e-26	yes
comp104963_c0	comp104963_c0_seq1	296	97.02	-	-	-	-	-	-	25	0	40	0	31	0	0	27	4.38	0	7.46	0	5.18	0	0	5.13	6.48	0	9.29	0	6.5	0	0	6.97	1	1	no
comp10497_c0	comp10497_c0_seq1	204	24.6	-	-	-	-	-	-	0	0	0	2	0	18	2	0	0	0	0	1.64	0	13.88	1.27	0	0	0	0	1.99	0	17.1	1.65	0	1	1	no
comp10498_c0	comp10498_c0_seq1	593	394	-	-	-	-	-	-	251	152	636	165	263	208	150	25	10.84	13.53	29.2	8.44	10.83	10.01	5.94	1.17	16.02	12.69	36.36	10.24	13.57	12.34	7.7	1.59	0.130238	0.212287	no
comp10499_c0	comp10499_c0_seq1	457	258	-	-	-	-	-	-	101	58	115	221	45	28	139	63	6.66	7.88	8.06	17.27	2.83	2.06	8.41	4.5	9.85	7.4	10.04	20.94	3.55	2.54	10.9	6.12	0.12308	0.203099	no
comp105_c0	comp105_c0_seq1	221	34.54	HIPL1	-	GO:0046658(anchored to plasma membrane);GO:0016901(oxidoreductase activity, acting on the CH-OH group of donors, quinone or similar compound as acceptor);GO:0048038(quinone binding);GO:0005975(carbohydrate metabolic process)	-	-	-	4	4	25	19	14	17	13	7	1.97	4.06	13.1	11.09	6.57	9.33	5.87	3.73	2.91	3.81	16.31	13.45	8.24	11.5	7.62	5.08	1	1	no
comp105_c1	comp105_c1_seq1	271	73.34	HIPL1	-	GO:0046658(anchored to plasma membrane);GO:0016901(oxidoreductase activity, acting on the CH-OH group of donors, quinone or similar compound as acceptor);GO:0048038(quinone binding);GO:0005975(carbohydrate metabolic process)	-	-	-	0	6	16	24	29	19	3	4	0	2.87	3.95	6.6	6.41	4.91	0.64	1	0	2.69	4.91	8	8.04	6.05	0.83	1.37	1	1	no
comp1050_c0	comp1050_c0_seq1	208	26.77	-	-	-	-	-	-	0	0	1	12	2	2	14	4	0	0	0.68	9.04	1.21	1.42	8.16	2.75	0	0	0.84	10.96	1.52	1.75	10.58	3.74	1	1	no
comp10500_c0	comp10500_c0_seq1	250	55.45	-	-	-	-	-	-	0	0	8	45	1	1	2	2	0	0	2.61	16.36	0.29	0.34	0.56	0.66	0	0	3.25	19.84	0.37	0.42	0.73	0.9	1	1	no
comp10500_c1	comp10500_c1_seq1	641	442	-	calmodulin	-	-	K02183	ko04020(Calcium signaling pathway);ko04070(Phosphatidylinositol signaling system);ko04114(Oocyte meiosis);ko04270(Vascular smooth muscle contraction);ko04626(Plant-pathogen interaction);ko04720(Long-term potentiation);ko04722(Neurotrophin signaling pathway);ko04740(Olfactory transduction);ko04744(Phototransduction);ko04745(Phototransduction - fly);ko04910(Insulin signaling pathway);ko04912(GnRH s…	0	0	9	241	15	0	29	30	0	0	0.37	10.99	0.55	0	1.02	1.25	0	0	0.46	13.33	0.69	0	1.33	1.7	1	1	no
comp105008_c0	comp105008_c0_seq1	236	44.76	-	-	-	-	-	-	0	0	0	0	0	0	8	25	0	0	0	0	0	0	2.79	10.29	0	0	0	0	0	0	3.62	13.99	1	1	no
comp10501_c0	comp10501_c0_seq1	588	389	CYP76B10	-	-	[Q] Secondary metabolites biosynthesis, transport and catabolism	K00517	ko00361(gamma-Hexachlorocyclohexane degradation);ko00626(Naphthalene and anthracene degradation);ko00903(Limonene and pinene degradation);ko00945(Stilbenoid, diarylheptanoid and gingerol biosynthesis)	37	38	1246	163	41	30	95	43	1.62	3.43	57.95	8.45	1.71	1.46	3.81	2.04	2.39	3.21	72.15	10.24	2.14	1.8	4.94	2.77	1.28402e-06	7.30039e-06	yes
comp10502_c0	comp10502_c0_seq1	948	749	EXPB2	-	GO:0005618(cell wall);GO:0005576(extracellular region);GO:0016020(membrane);GO:0009828(plant-type cell wall loosening);GO:0019953(sexual reproduction);GO:0009826(unidimensional cell growth)	-	-	-	0	0	1271	2120	0	0	40	27	0	0	30.7	57.08	0	0	0.83	0.66	0	0	38.23	69.2	0	0	1.08	0.9	3.34801e-41	7.3484e-39	yes
comp105020_c0	comp105020_c0_seq1	397	198	-	-	-	-	-	-	3	2	49	29	10	58	5	27	0.26	0.35	4.48	2.95	0.82	5.55	0.39	2.51	0.38	0.33	5.57	3.58	1.03	6.84	0.51	3.42	0.137033	0.220702	no
comp10503_c0	comp10503_c0_seq1,comp10503_c0_seq2	3601	3395.43	KIF21B	kinesin family member 4/7/21/27	GO:0005737(cytoplasm);GO:0005874(microtubule);GO:0005524(ATP binding);GO:0003777(microtubule motor activity);GO:0007018(microtubule-based movement)	[Z] Cytoskeleton	K10395	-	1033	1571	666	421	1320	1089	462	485	5.17	16.22	3.54	2.5	6.3	6.08	2.12	2.63	7.65	15.22	4.41	3.03	7.9	7.49	2.75	3.58	0.005971	0.0158673	yes
comp10505_c0	comp10505_c0_seq1	262	65.42	-	-	-	-	-	-	0	0	0	0	0	0	19	40	0	0	0	0	0	0	4.53	11.26	0	0	0	0	0	0	5.88	15.32	1	1	no
comp10506_c0	comp10506_c0_seq1	856	657	CYP76A2	-	GO:0009055(electron carrier activity);GO:0020037(heme binding);GO:0004497(monooxygenase activity);GO:0016705(oxidoreductase activity, acting on paired donors, with incorporation or reduction of molecular oxygen)	[Q] Secondary metabolites biosynthesis, transport and catabolism	K00517	ko00361(gamma-Hexachlorocyclohexane degradation);ko00626(Naphthalene and anthracene degradation);ko00903(Limonene and pinene degradation);ko00945(Stilbenoid, diarylheptanoid and gingerol biosynthesis)	8	0	1911	822	3	37	4	0	0.21	0	52.62	25.23	0.07	1.07	0.09	0	0.31	0	65.52	30.59	0.09	1.32	0.12	0	1.22935e-15	2.29397e-14	yes
comp10507_c0	comp10507_c0_seq1	714	515	-	-	-	[A] RNA processing and modification	-	-	16	32	187	165	110	61	109	94	0.53	2.18	6.57	6.46	3.46	2.25	3.3	3.36	0.78	2.04	8.18	7.83	4.34	2.77	4.28	4.57	0.0836374	0.148934	no
comp10507_c1	comp10507_c1_seq1	226	37.8	SKIV2L	-	GO:0005634(nucleus);GO:0005524(ATP binding);GO:0004004(ATP-dependent RNA helicase activity);GO:0003723(RNA binding)	[A] RNA processing and modification	-	-	0	9	29	16	6	11	34	9	0	8.35	13.88	8.54	2.57	5.52	14.04	4.39	0	7.83	17.28	10.35	3.23	6.8	18.2	5.96	1	1	no
comp10507_c2	comp10507_c2_seq1	263	66.28	SPCC550.03c	-	GO:0005829(cytosol);GO:0005730(nucleolus);GO:0055087(Ski complex);GO:0005524(ATP binding);GO:0008026(ATP-dependent helicase activity);GO:0003676(nucleic acid binding);GO:0003724(RNA helicase activity);GO:0006402(mRNA catabolic process);GO:2000765(regulation of cytoplasmic translation)	[A] RNA processing and modification	-	-	10	2	30	31	7	25	18	13	2.57	1.06	8.19	9.43	1.71	7.15	4.24	3.61	3.79	0.99	10.2	11.43	2.15	8.81	5.49	4.91	1	1	no
comp105077_c0	comp105077_c0_seq1	216	31.43	-	-	-	-	-	-	2	0	20	32	1	0	0	10	1.08	0	11.51	20.53	0.52	0	0	5.86	1.6	0	14.34	24.89	0.65	0	0	7.97	1	1	no
comp10508_c0	comp10508_c0_seq1	420	221	-	-	-	[Z] Cytoskeleton	-	-	107	43	0	0	454	567	20	9	8.24	6.82	0	0	33.32	48.65	1.41	0.75	12.18	6.4	0	0	41.78	59.95	1.83	1.02	1.26545e-14	2.08259e-13	yes
comp10509_c0	comp10509_c0_seq1	1255	1056	At1g70590	-	GO:0005488(binding)	[M] Cell wall/membrane/envelope biogenesis ;[O] Posttranslational modification, protein turnover, chaperones ;[T] Signal transduction mechanisms	-	-	166	82	217	460	134	104	376	338	2.67	2.72	3.72	8.78	2.06	1.87	5.56	5.89	3.95	2.55	4.63	10.65	2.58	2.3	7.2	8.02	0.104253	0.177748	no
comp105102_c0	comp105102_c0_seq1	294	95.04	-	-	-	[R] General function prediction only	-	-	0	0	0	44	0	5	45	16	0	0	0	9.34	0	1	7.39	3.1	0	0	0	11.32	0	1.23	9.58	4.22	1	1	no
comp10511_c0	comp10511_c0_seq1	1569	1370	CLPB4	ATP-dependent Clp protease ATP-binding subunit ClpB	GO:0009507(chloroplast);GO:0005739(mitochondrion);GO:0005524(ATP binding);GO:0017111(nucleoside-triphosphatase activity);GO:0016485(protein processing);GO:0009408(response to heat)	[O] Posttranslational modification, protein turnover, chaperones	K03695	-	325	178	1080	556	463	459	373	462	4.04	4.56	14.26	8.18	5.48	6.35	4.25	6.21	5.97	4.27	17.76	9.92	6.87	7.83	5.51	8.45	0.175255	0.26734	no
comp10511_c1	comp10511_c1_seq1	738	539	CLPB4	ATP-dependent Clp protease ATP-binding subunit ClpB	GO:0009507(chloroplast);GO:0005739(mitochondrion);GO:0005524(ATP binding);GO:0017111(nucleoside-triphosphatase activity);GO:0016485(protein processing);GO:0009408(response to heat)	[O] Posttranslational modification, protein turnover, chaperones	K03695	-	59	61	422	289	213	171	170	155	1.86	3.97	14.16	10.81	6.41	6.02	4.92	5.3	2.75	3.72	17.64	13.11	8.04	7.41	6.38	7.2	0.0605419	0.114017	no
comp10511_c2	comp10511_c2_seq1	861	662	CLPB4	ATP-dependent Clp protease ATP-binding subunit ClpB	GO:0009507(chloroplast);GO:0005739(mitochondrion);GO:0005524(ATP binding);GO:0017111(nucleoside-triphosphatase activity);GO:0016485(protein processing);GO:0009408(response to heat)	[O] Posttranslational modification, protein turnover, chaperones	K03695	-	169	72	389	269	212	301	148	316	4.34	3.81	10.63	8.19	5.19	8.62	3.49	8.79	6.42	3.58	13.24	9.93	6.51	10.62	4.52	11.96	0.57222	0.663024	no
comp105128_c0	comp105128_c0_seq1	322	123	-	-	-	-	-	-	2	0	90	39	2	4	10	15	0.28	0	13.24	6.39	0.26	0.62	1.27	2.25	0.41	0	16.48	7.75	0.33	0.76	1.65	3.05	1	1	no
comp10513_c0	comp10513_c0_seq1	211	28.47	-	-	-	-	-	-	9	12	24	55	30	15	42	38	5.38	14.78	15.25	38.95	17.09	9.99	23.02	24.58	7.95	13.86	18.99	47.23	21.43	12.31	29.85	33.43	1	1	no
comp105137_c0	comp105137_c0_seq1	252	57.06	-	-	-	-	-	-	0	0	0	66	0	0	0	0	0	0	0	23.32	0	0	0	0	0	0	0	28.28	0	0	0	0	1	1	no
comp10514_c0	comp10514_c0_seq1	466	267	PBS1	-	GO:0005524(ATP binding);GO:0005515(protein binding);GO:0004674(protein serine/threonine kinase activity);GO:0009816(defense response to bacterium, incompatible interaction);GO:0046777(protein autophosphorylation)	[T] Signal transduction mechanisms	K00924	-	345	523	0	28	2	2	0	0	21.98	68.68	0	2.11	0.12	0.14	0	0	32.5	64.44	0	2.56	0.15	0.18	0	0	6.55703e-13	8.85778e-12	yes
comp105145_c0	comp105145_c0_seq1	227	38.47	-	-	-	-	-	-	6	3	3	21	10	24	14	19	2.65	2.73	1.41	11.01	4.22	11.83	5.68	9.1	3.92	2.57	1.76	13.35	5.29	14.58	7.36	12.37	1	1	no
comp10515_c0	comp10515_c0_seq1	2244	2045	-	-	-	-	-	-	987	280	630	774	520	432	1104	653	8.21	4.8	5.57	7.63	4.12	4.01	8.42	5.88	12.14	4.5	6.94	9.25	5.17	4.94	10.92	8	0.551714	0.645259	no
comp10516_c0	comp10516_c0_seq1,comp10516_c0_seq2	840	538.24	-	endonuclease VIII-like 3	-	-	K10569	ko03410(Base excision repair)	43	42	842	542	301	349	187	183	1.38	3.1	32.13	22.09	8	10.77	5.52	5.83	2.04	2.91	40.01	26.78	10.03	13.27	7.16	7.93	7.91267e-05	0.000332212	yes
comp105161_c0	comp105161_c0_seq1	329	130	-	-	-	-	-	-	0	0	11	20	3	3	15	40	0	0	1.53	3.1	0.37	0.44	1.8	5.67	0	0	1.91	3.76	0.47	0.54	2.33	7.71	1	1	no
comp10517_c0	comp10517_c0_seq1	1787	1588	At2g33490	-	GO:0005886(plasma membrane)	-	-	-	309	127	417	620	328	260	2210	841	3.31	2.8	4.75	7.87	3.35	3.1	21.71	9.75	4.89	2.63	5.92	9.55	4.2	3.83	28.16	13.27	0.000242485	0.000918715	yes
comp105172_c0	comp105172_c0_seq1	273	75.15	-	-	-	[Q] Secondary metabolites biosynthesis, transport and catabolism	-	-	4	2	37	20	14	32	11	7	0.91	0.93	8.91	5.37	3.02	8.07	2.28	1.72	1.34	0.88	11.09	6.51	3.79	9.95	2.96	2.33	1	1	no
comp10518_c0	comp10518_c0_seq1	983	784	-	-	-	-	-	-	240	120	851	692	460	321	632	307	5.21	5.37	19.64	17.8	9.52	7.76	12.58	7.21	7.7	5.03	24.45	21.58	11.93	9.57	16.31	9.81	0.0597831	0.112779	no
comp105184_c0	comp105184_c0_seq1	219	33.27	-	-	-	-	-	-	9	11	4	7	1	1	4	3	4.6	11.59	2.17	4.24	0.49	0.57	1.88	1.66	6.8	10.87	2.71	5.14	0.61	0.7	2.43	2.26	1	1	no
comp1052_c0	comp1052_c0_seq1	670	471	At2g15820	-	GO:0005488(binding);GO:0004519(endonuclease activity);GO:0000373(Group II intron splicing);GO:0045292(nuclear mRNA cis splicing, via spliceosome);GO:0048564(photosystem I assembly)	-	-	-	19	0	31	43	157	213	89	50	0.69	0	1.19	1.84	5.41	8.58	2.95	1.95	1.01	0	1.48	2.23	6.78	10.57	3.82	2.66	0.0115418	0.0281908	yes
comp10520_c0	comp10520_c0_seq1	485	286	PME13	pectinesterase	GO:0005618(cell wall);GO:0016021(integral to membrane);GO:0045330(aspartyl esterase activity);GO:0004857(enzyme inhibitor activity);GO:0030599(pectinesterase activity);GO:0042545(cell wall modification)	-	K01051	ko00040(Pentose and glucuronate interconversions);ko00500(Starch and sucrose metabolism)	78	30	0	0	0	0	0	0	4.64	3.68	0	0	0	0	0	0	6.86	3.45	0	0	0	0	0	0	1	1	no
comp10521_c0	comp10521_c0_seq1	465	266	-	-	-	-	-	-	18	110	26.34	98.98	27	69.09	171	74	1.15	14.5	1.79	7.5	1.65	4.93	10.03	5.12	1.7	13.6	2.23	9.1	2.06	6.07	13.01	6.97	0.712398	0.780606	no
comp105225_c0	comp105225_c0_seq1	226	37.8	-	-	-	-	-	-	5	6	19	31	2	16	9	16	2.25	5.57	9.09	16.54	0.86	8.03	3.72	7.8	3.33	5.22	11.32	20.05	1.08	9.89	4.82	10.6	1	1	no
comp105229_c0	comp105229_c0_seq1	311	112	-	-	-	-	-	-	0	4	1	9	40	14	8	7	0	1.25	0.16	1.62	5.79	2.37	1.11	1.15	0	1.17	0.2	1.96	7.26	2.92	1.45	1.57	1	1	no
comp105239_c0	comp105239_c0_seq1	210	27.9	-	-	-	-	-	-	0	0	27	10	3	5	9	8	0	0	17.51	7.23	1.74	3.4	5.03	5.28	0	0	21.8	8.76	2.19	4.19	6.53	7.18	1	1	no
comp10524_c0	comp10524_c0_seq1,comp10524_c0_seq2	942	731.05	PBD1	20S proteasome subunit beta 4	GO:0048046(apoplast);GO:0005829(cytosol);GO:0005634(nucleus);GO:0005886(plasma membrane);GO:0005839(proteasome core complex);GO:0005774(vacuolar membrane);GO:0004298(threonine-type endopeptidase activity);GO:0051603(proteolysis involved in cellular protein catabolic process)	[O] Posttranslational modification, protein turnover, chaperones	K02734	ko03050(Proteasome)	5375	2087	3817	3593	3433	2716	6036	2396	125.08	100.17	94.54	99.05	76.2	70.43	128.81	60.3	184.92	93.98	117.71	120.1	95.54	86.79	167.04	82.03	0.815417	0.86196	no
comp10525_c0	comp10525_c0_seq1	1057	858	-	methyl-CpG-binding domain protein 4	-	-	K10801	ko03410(Base excision repair)	145	57	361	410	207	268	382	309	2.88	2.33	7.61	9.64	3.91	5.92	6.95	6.63	4.25	2.19	9.48	11.68	4.91	7.3	9.01	9.02	0.166953	0.257569	no
comp105253_c0	comp105253_c0_seq1	336	137	-	-	-	-	-	-	23	1	23	30	28	65	27	20	2.86	0.26	3.04	4.42	3.31	9	3.08	2.69	4.22	0.24	3.78	5.35	4.16	11.09	3.99	3.66	1	1	no
comp105259_c0	comp105259_c0_seq1	816	617	-	-	-	-	-	-	302	0	36	0	41	0	0	0	8.33	0	1.06	0	1.08	0	0	0	12.31	0	1.31	0	1.35	0	0	0	1	1	no
comp10526_c0	comp10526_c0_seq1	361	162	-	-	-	-	-	-	0	0	0	0	78	5	0	1	0	0	0	0	7.81	0.59	0	0.11	0	0	0	0	9.79	0.72	0	0.15	1	1	no
comp105262_c0	comp105262_c0_seq1	321	122	-	-	-	-	-	-	1	2	5	16	43	7	61	11	0.14	0.57	0.74	2.64	5.72	1.09	7.8	1.66	0.21	0.54	0.92	3.21	7.17	1.34	10.12	2.26	1	1	no
comp10527_c0	comp10527_c0_seq1	723	524	-	-	-	-	-	-	241	74	238	233	217	213	352	140	7.82	4.95	8.22	8.97	6.72	7.71	10.48	4.92	11.57	4.65	10.23	10.87	8.42	9.5	13.59	6.69	0.96856	0.975735	no
comp105279_c0	comp105279_c0_seq1	300	101	-	-	-	-	-	-	2	30	0	6	15	23	16	29	0.34	10.41	0	1.2	2.41	4.32	2.47	5.29	0.5	9.77	0	1.45	3.02	5.32	3.21	7.19	1	1	no
comp10528_c0	comp10528_c0_seq1,comp10528_c0_seq2	374	119.01	-	-	-	-	-	-	7	0	5	28	1	97	20	7	0.68	0	0.83	6.17	0.2	15.1	2.08	1.31	1.01	0	1.04	7.48	0.26	18.6	2.7	1.79	1	1	no
comp10529_c0	comp10529_c0_seq1	948	749	tyrS	tyrosyl-tRNA synthetase	GO:0005737(cytoplasm);GO:0005524(ATP binding);GO:0003723(RNA binding);GO:0004831(tyrosine-tRNA ligase activity);GO:0006437(tyrosyl-tRNA aminoacylation)	[J] Translation, ribosomal structure and biogenesis	K01866	ko00970(Aminoacyl-tRNA biosynthesis)	57	8	244	216	928	1542	339	125	1.29	0.37	5.89	5.82	20.1	39.04	7.06	3.07	1.91	0.35	7.34	7.05	25.2	48.11	9.16	4.18	6.03349e-07	3.62762e-06	yes
comp105291_c0	comp105291_c0_seq1	268	70.66	-	-	-	[Z] Cytoskeleton	-	-	4	0	23	42	22	18	17	14	0.96	0	5.89	11.99	5.05	4.83	3.75	3.65	1.42	0	7.33	14.53	6.33	5.95	4.87	4.96	1	1	no
comp105292_c0	comp105292_c0_seq1	230	40.51	-	-	-	-	-	-	0	0	0	0	0	0	0	54	0	0	0	0	0	0	0	24.55	0	0	0	0	0	0	0	33.39	1	1	no
comp105295_c0	comp105295_c0_seq1	276	77.89	RAX3	myb proto-oncogene protein, plant	GO:0005634(nucleus);GO:0003677(DNA binding);GO:0007275(multicellular organismal development);GO:0006355(regulation of transcription, DNA-dependent);GO:0009751(response to salicylic acid stimulus);GO:0006351(transcription, DNA-dependent)	[K] Transcription	K09422	-	0	0	20	58	0	0	1	0	0	0	4.65	15.02	0	0	0.2	0	0	0	5.78	18.21	0	0	0.26	0	1	1	no
comp105299_c0	comp105299_c0_seq1	245	51.51	-	-	-	-	-	-	0	1	0	22	0	33	22	4	0	0.68	0	8.61	0	12.15	6.66	1.43	0	0.64	0	10.44	0	14.97	8.64	1.95	1	1	no
comp10530_c0	comp10530_c0_seq1	1302	1103	HT1	sterile alpha motif and leucine zipper containing kinase AZK	GO:0005524(ATP binding);GO:0004674(protein serine/threonine kinase activity);GO:0010119(regulation of stomatal movement)	[T] Signal transduction mechanisms	K04424	ko04010(MAPK signaling pathway);ko04530(Tight junction)	1203	434	373	163	303	337	78	111	18.56	13.8	6.12	2.98	4.46	5.79	1.1	1.85	27.43	12.94	7.62	3.61	5.59	7.14	1.43	2.52	0.000323772	0.00119107	yes
comp105301_c0	comp105301_c0_seq1	472	273	At1g02420	-	-	[R] General function prediction only	-	-	26	10	51	43	19	102	16	42	1.62	1.28	3.38	3.18	1.13	7.09	0.91	2.83	2.4	1.2	4.21	3.85	1.42	8.73	1.19	3.85	0.62886	0.711261	no
comp105307_c0	comp105307_c0_seq1	250	55.45	-	-	-	-	-	-	0	0	20	31	0	1	5	5	0	0	6.53	11.27	0	0.34	1.41	1.66	0	0	8.12	13.67	0	0.42	1.82	2.26	1	1	no
comp10531_c0	comp10531_c0_seq1	421	222	-	-	-	-	-	-	0	0	0	22	3	106	3	6	0	0	0	2	0.22	9.05	0.21	0.5	0	0	0	2.42	0.27	11.16	0.27	0.68	1	1	no
comp10532_c0	comp10532_c0_seq1	883	684	At4g08350	-	GO:0005634(nucleus);GO:0005840(ribosome);GO:0003735(structural constituent of ribosome);GO:0032968(positive regulation of transcription elongation from RNA polymerase II promoter);GO:0006351(transcription, DNA-dependent);GO:0006412(translation)	[K] Transcription	-	-	80	99	183	192	115	207	175	233	1.99	5.07	4.84	5.66	2.73	5.74	3.99	6.27	2.94	4.76	6.03	6.86	3.42	7.07	5.18	8.53	0.775763	0.831059	no
comp105323_c0	comp105323_c0_seq1	233	42.61	-	-	-	-	-	-	12	0	25	44	4	4	0	2	4.79	0	10.61	20.82	1.52	1.78	0	0.86	7.08	0	13.22	25.25	1.91	2.19	0	1.18	1	1	no
comp105325_c0	comp105325_c0_seq1	228	39.14	CESA6	cellulose synthase A	GO:0016021(integral to membrane);GO:0005886(plasma membrane);GO:0016760(cellulose synthase (UDP-forming) activity);GO:0008270(zinc ion binding);GO:0007047(cellular cell wall organization);GO:0030244(cellulose biosynthetic process)	-	K10999	-	3	19	21	2	0	3	21	15	1.3	17.02	9.71	1.03	0	1.45	8.37	7.06	1.93	15.97	12.09	1.25	0	1.79	10.86	9.6	1	1	no
comp10533_c0	comp10533_c0_seq1	322	123	-	-	-	-	-	-	0	0	0	6	54	40	0	0	0	0	0	0.98	7.12	6.17	0	0	0	0	0	1.19	8.93	7.6	0	0	1	1	no
comp10534_c0	comp10534_c0_seq1,comp10534_c0_seq2	994	762.99	DDB_G0281937	septum formation protein	GO:0005737(cytoplasm)	[D] Cell cycle control, cell division, chromosome partitioning	K06287	-	155	91	281	361	398	428	421	275	3.41	4.33	6.73	9.49	8.45	10.57	8.55	6.55	5.05	4.06	8.38	11.51	10.6	13.03	11.08	8.91	0.30669	0.412618	no
comp105341_c0	comp105341_c0_seq1	426	227	-	-	-	-	-	-	8	11	11	69	42	61	29	5	0.6	1.7	0.88	6.13	3	5.1	1.99	0.41	0.89	1.59	1.09	7.43	3.76	6.28	2.58	0.55	0.353687	0.460287	no
comp10535_c0	comp10535_c0_seq1	2502	2303	Wdr44	-	GO:0005829(cytosol);GO:0010008(endosome membrane);GO:0005794(Golgi apparatus);GO:0048471(perinuclear region of cytoplasm)	[S] Function unknown	-	-	486	419	843	1158	1091	760	1870	952	3.59	6.38	6.62	10.14	7.68	6.26	12.67	7.61	5.31	5.98	8.25	12.29	9.63	7.71	16.43	10.36	0.196648	0.293014	no
comp105359_c0	comp105359_c0_seq1	209	27.33	-	-	-	-	-	-	0	0	42	0	0	0	0	0	0	0	27.8	0	0	0	0	0	0	0	34.61	0	0	0	0	0	1	1	no
comp10536_c0	comp10536_c0_seq1	372	173	-	-	-	-	-	-	38	19	0	0	0	0	37	25	3.74	3.85	0	0	0	0	3.34	2.66	5.52	3.61	0	0	0	0	4.33	3.62	1	1	no
comp10536_c1	comp10536_c1_seq1	233	42.61	-	-	-	-	-	-	15	4	0	1	0	3	10	11	5.99	3.29	0	0.47	0	1.34	3.66	4.75	8.85	3.09	0	0.57	0	1.65	4.75	6.47	1	1	no
comp105362_c0	comp105362_c0_seq1	303	104	-	-	-	-	-	-	0	0	1	11	15	53	6	13	0	0	0.17	2.13	2.34	9.66	0.9	2.3	0	0	0.22	2.59	2.93	11.91	1.17	3.13	1	1	no
comp105364_c0	comp105364_c0_seq1	230	40.51	-	helicase SWR1	-	[R] General function prediction only	K11681	-	2	2	28	19	9	19	25	5	0.84	1.73	12.5	9.46	3.6	8.89	9.63	2.27	1.24	1.62	15.57	11.47	4.52	10.96	12.49	3.09	1	1	no
comp105368_c0	comp105368_c0_seq1	242	49.21	-	-	-	-	-	-	0	2	6	27	17	17	12	11	0	1.42	2.21	11.06	5.6	6.55	3.8	4.12	0	1.34	2.75	13.41	7.03	8.07	4.93	5.6	1	1	no
comp105375_c0	comp105375_c0_seq1	330	131	PCS1	-	-	[O] Posttranslational modification, protein turnover, chaperones	-	-	1	0	31	62	5	0	57	7	0.13	0	4.28	9.54	0.62	0	6.79	0.98	0.19	0	5.33	11.57	0.78	0	8.8	1.34	0.00498897	0.0135384	yes
comp10538_c0	comp10538_c0_seq1	2533	2334	-	-	-	-	-	-	391	218	661	831	1002	964	891	683	2.85	3.27	5.12	7.18	6.96	7.83	5.96	5.39	4.21	3.07	6.38	8.7	8.73	9.65	7.72	7.33	0.161358	0.250577	no
comp105380_c0	comp105380_c0_seq1	263	66.28	ROMT	-	-	-	-	-	0	0	12.41	0	0	0	0	0	0	0	3.39	0	0	0	0	0	0	0	4.22	0	0	0	0	0	1	1	no
comp105382_c0	comp105382_c0_seq1	291	92.11	PREP	prolyl oligopeptidase	GO:0004252(serine-type endopeptidase activity);GO:0070008(serine-type exopeptidase activity);GO:0006508(proteolysis)	[O] Posttranslational modification, protein turnover, chaperones	K01322	-	1	0	0	0	5	27	60	21	0.18	0	0	0	0.88	5.56	10.16	4.2	0.27	0	0	0	1.1	6.85	13.18	5.71	1	1	no
comp105387_c0	comp105387_c0_seq1	243	49.97	-	-	-	-	-	-	2	0	4	45	10	14	30	9	0.68	0	1.45	18.16	3.25	5.31	9.37	3.32	1.01	0	1.8	22.02	4.07	6.55	12.15	4.51	1	1	no
comp105392_c0	comp105392_c0_seq1	315	116	-	-	-	-	-	-	41	7	41	5	23	11	2	2	6.01	2.12	6.39	0.87	3.22	1.8	0.27	0.32	8.89	1.99	7.96	1.05	4.03	2.22	0.35	0.43	1	1	no
comp105394_c0	comp105394_c0_seq1	226	37.8	-	-	-	-	-	-	0	18	0	0	0	28	0	0	0	16.7	0	0	0	14.05	0	0	0	15.67	0	0	0	17.31	0	0	1	1	no
comp105405_c0	comp105405_c0_seq1	223	35.82	-	-	-	-	-	-	0	13	0	2	3	38	2	5	0	12.72	0	1.13	1.36	20.12	0.87	2.57	0	11.94	0	1.37	1.7	24.79	1.13	3.5	1	1	no
comp105407_c0	comp105407_c0_seq1	261	64.57	-	-	-	-	-	-	29	16	29	18	11	10	29	7	7.64	8.69	8.13	5.62	2.76	2.94	7.01	2	11.3	8.15	10.12	6.82	3.46	3.62	9.09	2.72	1	1	no
comp10541_c0	comp10541_c0_seq1	372	173	-	-	-	-	-	-	18	91	6	82	4	125	309	167	1.77	18.44	0.63	9.56	0.38	13.7	27.87	17.78	2.62	17.3	0.78	11.59	0.47	16.88	36.14	24.18	0.317748	0.423766	no
comp105411_c0	comp105411_c0_seq1	241	48.46	-	-	-	-	-	-	5	0	20	20	6	5	33	3	1.76	0	7.47	8.32	2.01	1.96	10.63	1.14	2.6	0	9.3	10.09	2.52	2.41	13.78	1.55	1	1	no
comp105413_c0	comp105413_c0_seq1	410	211	-	-	-	[T] Signal transduction mechanisms	-	-	13	0	113	19	17	9	2	0	1.05	0	9.69	1.82	1.31	0.81	0.15	0	1.55	0	12.06	2.2	1.64	1	0.19	0	1	1	no
comp10542_c0	comp10542_c0_seq1	2186	1987	RNE	-	-	-	K01128	-	68	16	351	306	914	1476	437	258	0.58	0.28	3.2	3.11	7.46	14.09	3.43	2.39	0.86	0.26	3.98	3.77	9.35	17.36	4.45	3.25	9.83781e-07	5.724e-06	yes
comp10544_c0	comp10544_c0_seq1	310	111	-	-	-	-	-	-	0	0	0	0	0	0	76	9	0	0	0	0	0	0	10.68	1.49	0	0	0	0	0	0	13.85	2.03	1	1	no
comp105443_c0	comp105443_c0_seq1	270	72.44	-	-	-	-	-	-	0	0	14	29	23	23	10	0	0	0	3.5	8.07	5.15	6.02	2.15	0	0	0	4.35	9.79	6.46	7.42	2.79	0	1	1	no
comp105446_c0	comp105446_c0_seq1	248	53.86	-	-	-	-	-	-	0	0	51	19	0	0	0	0	0	0	17.13	7.11	0	0	0	0	0	0	21.33	8.62	0	0	0	0	1	1	no
comp10545_c0	comp10545_c0_seq1	516	317	-	-	-	-	-	-	1113	233	2	0	2	0	1	0	59.73	25.77	0.11	0	0.1	0	0.05	0	88.31	24.18	0.14	0	0.13	0	0.06	0	9.91552e-23	4.22706e-21	yes
comp10546_c0	comp10546_c0_seq1	1989	1790	-	calmodulin	-	-	K02183	ko04020(Calcium signaling pathway);ko04070(Phosphatidylinositol signaling system);ko04114(Oocyte meiosis);ko04270(Vascular smooth muscle contraction);ko04626(Plant-pathogen interaction);ko04720(Long-term potentiation);ko04722(Neurotrophin signaling pathway);ko04740(Olfactory transduction);ko04744(Phototransduction);ko04745(Phototransduction - fly);ko04910(Insulin signaling pathway);ko04912(GnRH s…	506	188	712	953	453	324	2191	654	4.81	3.68	7.2	10.74	4.1	3.43	19.1	6.73	7.11	3.45	8.96	13.02	5.15	4.23	24.77	9.15	0.0142932	0.0338951	yes
comp105466_c0	comp105466_c0_seq1	245	51.51	-	-	-	-	-	-	0	0	33	7	2	0	0	17	0	0	11.59	2.74	0.63	0	0	6.08	0	0	14.43	3.32	0.79	0	0	8.27	1	1	no
comp10547_c0	comp10547_c0_seq1	1130	931	-	-	-	-	-	-	356	231	275	383	147	190	473	458	6.51	8.7	5.34	8.3	2.56	3.87	7.93	9.06	9.62	8.16	6.65	10.06	3.21	4.77	10.28	12.32	0.249703	0.35253	no
comp105474_c0	comp105474_c0_seq1	233	42.61	At5g38990	interleukin-1 receptor-associated kinase 4	GO:0016021(integral to membrane);GO:0005524(ATP binding);GO:0004674(protein serine/threonine kinase activity)	[T] Signal transduction mechanisms	K04733	ko04210(Apoptosis);ko04620(Toll-like receptor signaling pathway);ko04722(Neurotrophin signaling pathway);ko05140(Leishmaniasis);ko05142(Chagas disease)	8	0	16	21	7	9	49	8	3.19	0	6.79	9.94	2.66	4.01	17.94	3.46	4.72	0	8.46	12.05	3.34	4.94	23.27	4.7	1	1	no
comp105475_c0	comp105475_c0_seq1	718	519	TPX2	-	-	-	-	-	0	0	0	0	44	180	5	4	0	0	0	0	1.38	6.58	0.15	0.14	0	0	0	0	1.72	8.1	0.19	0.19	1	1	no
comp10548_c0	comp10548_c0_seq1	1435	1236	Os04g0650000	-	GO:0004197(cysteine-type endopeptidase activity);GO:0006508(proteolysis)	[O] Posttranslational modification, protein turnover, chaperones	K01376	-	1010	538	367	433	423	552	971	507	13.9	15.26	5.37	7.06	5.55	8.47	12.26	7.55	20.55	14.32	6.69	8.57	6.96	10.44	15.9	10.28	0.210126	0.308584	no
comp105481_c0	comp105481_c0_seq1	467	268	CYP86B1	-	GO:0005789(endoplasmic reticulum membrane);GO:0016021(integral to membrane);GO:0009055(electron carrier activity);GO:0020037(heme binding);GO:0004497(monooxygenase activity);GO:0016705(oxidoreductase activity, acting on paired donors, with incorporation or reduction of molecular oxygen);GO:0007047(cellular cell wall organization);GO:0010345(suberin biosynthetic process);GO:0042761(very long-chain…	[Q] Secondary metabolites biosynthesis, transport and catabolism ;[I] Lipid transport and metabolism	K00517	ko00361(gamma-Hexachlorocyclohexane degradation);ko00626(Naphthalene and anthracene degradation);ko00903(Limonene and pinene degradation);ko00945(Stilbenoid, diarylheptanoid and gingerol biosynthesis)	0	0	6	138	0	0	4	0	0	0	0.41	10.38	0	0	0.23	0	0	0	0.5	12.59	0	0	0.3	0	1	1	no
comp10549_c0	comp10549_c0_seq1	1287	1088	-	-	-	-	-	-	223	149	404	708	115	192	372	436	3.49	4.8	6.72	13.12	1.71	3.35	5.33	7.38	5.16	4.5	8.36	15.91	2.15	4.12	6.92	10.04	0.0629741	0.117829	no
comp105498_c0	comp105498_c0_seq1	355	156	-	-	-	[L] Replication, recombination and repair	-	-	10	0	102	2	4	0	0	0	1.09	0	11.83	0.26	0.42	0	0	0	1.61	0	14.73	0.31	0.52	0	0	0	1	1	no
comp10551_c0	comp10551_c0_seq1	1453	1254	CSTF1	-	GO:0005654(nucleoplasm);GO:0005515(protein binding);GO:0003723(RNA binding);GO:0006379(mRNA cleavage);GO:0006378(mRNA polyadenylation);GO:0000398(nuclear mRNA splicing, via spliceosome);GO:0006369(termination of RNA polymerase II transcription)	[A] RNA processing and modification	-	-	230	147	461	486	509	476	466	350	3.12	4.11	6.65	7.82	6.58	7.2	5.8	5.14	4.61	3.86	8.28	9.48	8.25	8.87	7.52	6.99	0.442395	0.5456	no
comp10552_c0	comp10552_c0_seq1	304	105	-	-	-	[O] Posttranslational modification, protein turnover, chaperones	-	-	4	7	56	41	17	47	42	23	0.65	2.34	9.65	7.87	2.63	8.49	6.24	4.03	0.96	2.19	12.01	9.55	3.29	10.46	8.09	5.49	0.215482	0.314806	no
comp10552_c1	comp10552_c1_seq1	230	40.51	-	-	-	[O] Posttranslational modification, protein turnover, chaperones	-	-	0	0	25	11	10	16	3	27	0	0	11.16	5.48	4	7.49	1.16	12.27	0	0	13.9	6.64	5.02	9.23	1.5	16.7	1	1	no
comp105529_c0	comp105529_c0_seq1	225	37.13	-	-	-	-	-	-	0	7	10	23	16	12	6	3	0	6.61	4.87	12.49	6.99	6.13	2.52	1.49	0	6.2	6.07	15.14	8.76	7.55	3.27	2.02	1	1	no
comp105542_c0	comp105542_c0_seq1	325	126	TYRAAT1	-	GO:0009507(chloroplast);GO:0033730(arogenate dehydrogenase (NADP+) activity);GO:0005488(binding);GO:0004665(prephenate dehydrogenase (NADP+) activity);GO:0008977(prephenate dehydrogenase activity);GO:0006571(tyrosine biosynthetic process)	[E] Amino acid transport and metabolism	-	-	29.46	12.71	7.76	128.78	126.2	45.92	353.13	86.14	3.98	3.54	1.11	20.61	16.24	6.91	43.73	12.59	5.88	3.32	1.39	24.99	20.37	8.52	56.71	17.13	0.107972	0.182893	no
comp10555_c0	comp10555_c0_seq1	1403	1204	PUB4	-	GO:0000151(ubiquitin ligase complex);GO:0005488(binding);GO:0004842(ubiquitin-protein ligase activity)	[S] Function unknown	-	-	523	186	589	775	525	466	793	322	7.39	5.42	8.85	12.98	7.07	7.34	10.28	4.93	10.93	5.08	11.02	15.74	8.87	9.04	13.33	6.7	0.726301	0.792159	no
comp105565_c0	comp105565_c0_seq1	448	249	-	-	-	-	-	-	0	0	23	162	0	0	0	0	0	0	1.67	13.12	0	0	0	0	0	0	2.08	15.91	0	0	0	0	1	1	no
comp10557_c0	comp10557_c0_seq1	1664	1465	-	-	-	[R] General function prediction only	-	-	197	118	183	450	530	1009	1090	763	2.29	2.82	2.26	6.19	5.87	13.06	11.61	9.59	3.38	2.65	2.81	7.51	7.36	16.09	15.05	13.05	0.00899221	0.0227193	yes
comp105585_c0	comp105585_c0_seq1	505	306	-	-	-	-	-	-	104	23	54	31	0	5	0	0	5.78	2.64	3.19	2.04	0	0.31	0	0	8.55	2.47	3.98	2.48	0	0.38	0	0	3.33936e-05	0.000150983	yes
comp10559_c0	comp10559_c0_seq1	221	34.54	-	histone acetyltransferase	-	-	K06062	ko04330(Notch signaling pathway)	14	3	35	42	25	26	65	21	6.9	3.05	18.33	24.52	11.74	14.28	29.37	11.2	10.2	2.86	22.83	29.73	14.72	17.59	38.08	15.23	0.404679	0.50948	no
comp10560_c0	comp10560_c0_seq1	284	85.37	-	-	-	-	-	-	0	0	4	198	0	0	0	0	0	0	0.85	46.77	0	0	0	0	0	0	1.06	56.7	0	0	0	0	1	1	no
comp10561_c0	comp10561_c0_seq1	210	27.9	Os07g0602900	-	GO:0005634(nucleus)	-	-	-	0	0	0	0	0	0	0	24	0	0	0	0	0	0	0	15.84	0	0	0	0	0	0	0	21.55	1	1	no
comp10562_c0	comp10562_c0_seq1	225	37.13	-	-	-	-	-	-	0	0	0	10	0	5	1	35	0	0	0	5.43	0	2.55	0.42	17.36	0	0	0	6.58	0	3.15	0.54	23.61	1	1	no
comp105622_c0	comp105622_c0_seq1	235	44.04	-	-	-	-	-	-	9	15	11	7	13	10	15	5	3.48	11.94	4.52	3.21	4.79	4.31	5.31	2.09	5.14	11.2	5.63	3.89	6	5.31	6.89	2.84	1	1	no
comp10563_c0	comp10563_c0_seq1,comp10563_c0_seq2	434	145.42	-	-	-	-	-	-	0	26	0	54.74	0	91.09	126.7	43	0	5.03	0	10.39	0	12.12	13.57	6.93	0	4.72	0	12.59	0	14.94	17.6	9.43	0.765442	0.822666	no
comp10563_c1	comp10563_c1_seq1	255	59.52	-	-	-	-	-	-	0	0	0	6.26	0	11.91	13.3	0	0	0	0	2.12	0	3.79	3.49	0	0	0	0	2.57	0	4.67	4.52	0	1	1	no
comp10564_c0	comp10564_c0_seq1	393	194	-	-	-	-	-	-	34	13	42	53	44	54	67	38	2.98	2.35	3.92	5.51	3.68	5.28	5.39	3.61	4.41	2.2	4.88	6.68	4.61	6.5	6.99	4.91	0.850014	0.887653	no
comp10564_c1	comp10564_c1_seq1	361	162	-	-	-	-	-	-	18	11	38	48	24	51	22	32	1.89	2.38	4.24	5.97	2.4	5.97	2.12	3.64	2.79	2.23	5.28	7.24	3.01	7.36	2.75	4.95	0.717716	0.785255	no
comp10564_c2	comp10564_c2_seq1	256	60.35	-	-	-	-	-	-	3	0	10	29	15	24	20	24	0.85	0	3	9.69	4.03	7.54	5.17	7.32	1.25	0	3.73	11.75	5.05	9.29	6.71	9.96	1	1	no
comp105646_c0	comp105646_c0_seq1	272	74.24	-	-	-	-	-	-	0	0	0	0	67	0	0	0	0	0	0	0	14.64	0	0	0	0	0	0	0	18.35	0	0	0	1	1	no
comp10565_c0	comp10565_c0_seq1	792	593	GOS11	golgi SNAP receptor complex member 1	GO:0005801(cis-Golgi network);GO:0000139(Golgi membrane);GO:0016021(integral to membrane);GO:0006888(ER to Golgi vesicle-mediated transport);GO:0015031(protein transport)	[U] Intracellular trafficking, secretion, and vesicular transport	K08495	ko04130(SNARE interactions in vesicular transport)	164	115	343	504	29	57	549	360	4.71	6.8	10.46	17.14	0.79	1.82	14.45	11.18	6.96	6.38	13.03	20.78	0.99	2.25	18.73	15.21	0.000466308	0.00164972	yes
comp10566_c0	comp10566_c0_seq1	319	120	-	-	-	-	-	-	33	25	24	64	10	65	77	52	4.68	7.3	3.62	10.75	1.35	10.27	10.01	7.98	6.92	6.85	4.51	13.04	1.69	12.66	12.98	10.86	0.889789	0.917264	no
comp105664_c0	comp105664_c0_seq1	250	55.45	-	-	-	-	-	-	4	0	0	7	5	24	1	2	1.23	0	0	2.55	1.46	8.21	0.28	0.66	1.81	0	0	3.09	1.83	10.11	0.36	0.9	1	1	no
comp10567_c0	comp10567_c0_seq1	1962	1763	NDC1	NADH dehydrogenase	GO:0005618(cell wall);GO:0031304(intrinsic to mitochondrial inner membrane);GO:0010287(plastoglobule);GO:0050660(flavin adenine dinucleotide binding);GO:0016491(oxidoreductase activity)	-	K03885	ko00190(Oxidative phosphorylation)	291	134	458	526	1937	2228	774	390	2.81	2.66	4.7	6.02	17.82	23.96	6.85	4.07	4.15	2.5	5.85	7.29	22.34	29.53	8.88	5.54	5.37218e-06	2.75992e-05	yes
comp105678_c0	comp105678_c0_seq1	380	181	-	-	-	-	-	-	7	6	29	46	39	32	63	22	0.66	1.16	2.9	5.12	3.49	3.35	5.43	2.24	0.97	1.09	3.61	6.21	4.38	4.13	7.04	3.04	0.279401	0.384411	no
comp10568_c0	comp10568_c0_seq1	1358	1159	At3g60510	enoyl-CoA hydratase	GO:0005739(mitochondrion);GO:0016787(hydrolase activity)	[I] Lipid transport and metabolism	K01692	ko00071(Fatty acid metabolism);ko00280(Valine, leucine and isoleucine degradation);ko00281(Geraniol degradation);ko00281(Geraniol degradation);ko00310(Lysine degradation);ko00380(Tryptophan metabolism);ko00410(beta-Alanine metabolism);ko00632(Benzoate degradation via CoA ligation);ko00640(Propanoate metabolism);ko00650(Butanoate metabolism);ko00903(Limonene and pinene degradation);ko00930(Caprola…	471	251	390	412	543	799	402	292	6.91	7.59	6.09	7.17	7.6	13.07	5.41	4.64	10.22	7.12	7.58	8.69	9.53	16.11	7.02	6.31	0.561103	0.653216	no
comp1057_c0	comp1057_c0_seq1	319	120	-	-	-	-	-	-	0	11	73	65	6	5	8	7	0	3.21	11.01	10.92	0.81	0.79	1.04	1.07	0	3.02	13.7	13.24	1.02	0.97	1.35	1.46	0.0239128	0.052428	no
comp10570_c0	comp10570_c0_seq1,comp10570_c0_seq2	2861	2458.68	ATHB-14	homeobox-leucine zipper protein	GO:0005634(nucleus);GO:0043565(sequence-specific DNA binding);GO:0003700(sequence-specific DNA binding transcription factor activity);GO:0030154(cell differentiation);GO:0009855(determination of bilateral symmetry);GO:0009944(polarity specification of adaxial/abaxial axis);GO:0010072(primary shoot apical meristem specification)	-	K09338	-	341	200	5507	3903	1313	898	3701	2845	2.36	2.85	40.85	33.17	8.5	6.85	23.5	21.01	3.49	2.67	50.87	40.21	10.66	8.44	30.48	28.58	1.22684e-09	1.09797e-08	yes
comp10571_c0	comp10571_c0_seq1	902	703	PERK2	-	GO:0016021(integral to membrane);GO:0005886(plasma membrane);GO:0005524(ATP binding);GO:0004674(protein serine/threonine kinase activity);GO:0004872(receptor activity)	[T] Signal transduction mechanisms	-	-	66	86	312	321	142	122	282	213	1.6	4.29	8.03	9.21	3.28	3.29	6.26	5.58	2.36	4.02	10	11.16	4.11	4.06	8.12	7.59	0.124767	0.205029	no
comp10571_c1	comp10571_c1_seq1	372	173	-	-	-	-	-	-	6	0	61	25	15	21	29	45	0.59	0	6.38	2.91	1.41	2.3	2.62	4.79	0.87	0	7.94	3.53	1.76	2.84	3.39	6.52	0.102643	0.175679	no
comp105712_c0	comp105712_c0_seq1	315	116	BAM2	-	GO:0016021(integral to membrane);GO:0005886(plasma membrane);GO:0005524(ATP binding);GO:0004674(protein serine/threonine kinase activity);GO:0004872(receptor activity);GO:0033612(receptor serine/threonine kinase binding);GO:0010480(microsporocyte differentiation);GO:0009934(regulation of meristem structural organization)	-	K00924	-	0	0	10	84	1	8	45	11	0	0	1.56	14.6	0.14	1.31	6.05	1.75	0	0	1.94	17.7	0.18	1.61	7.85	2.38	1	1	no
comp10572_c0	comp10572_c0_seq1,comp10572_c0_seq2,comp10572_c0_seq3	592	338.16	-	-	-	-	-	-	599	452	0	2	3	2	1	15	28.95	46.62	0	0.12	0.15	0.11	0.05	0.83	42.79	43.74	0	0.15	0.18	0.14	0.06	1.13	2.38687e-16	4.78842e-15	yes
comp10573_c0	comp10573_c0_seq1,comp10573_c0_seq2,comp10573_c0_seq3	574	215.17	-	-	-	-	-	-	145	59	0	0	94	179	11	6	10.69	10.35	0	0	5.59	15.68	0.89	0.87	15.8	9.71	0	0	7.01	19.32	1.15	1.18	7.73762e-09	6.13036e-08	yes
comp105739_c0	comp105739_c0_seq1	292	93.08	-	-	-	-	-	-	24	12	29	34	6	27	22	32	4.39	4.52	5.64	7.37	1.05	5.5	3.69	6.33	6.49	4.24	7.02	8.93	1.31	6.78	4.78	8.61	1	1	no
comp10574_c0	comp10574_c0_seq1	206	25.67	-	-	-	-	-	-	12	2	8	28	10	3	16	9	7.95	2.73	5.64	21.99	6.32	2.22	9.72	6.46	11.76	2.56	7.02	26.66	7.92	2.73	12.61	8.78	1	1	no
comp10575_c0	comp10575_c0_seq1	1300	1101	SPBC23E6.02	DNA helicase INO80	GO:0016585(chromatin remodeling complex);GO:0000790(nuclear chromatin);GO:0005524(ATP binding);GO:0003677(DNA binding);GO:0004386(helicase activity);GO:0008270(zinc ion binding);GO:0006338(chromatin remodeling);GO:0006281(DNA repair)	[K] Transcription ;[L] Replication, recombination and repair	K11665	-	51	69	218	317	201	187	506	135	0.79	2.2	3.58	5.81	2.96	3.22	7.17	2.26	1.17	2.06	4.46	7.04	3.71	3.97	9.3	3.07	0.15084	0.237515	no
comp10575_c1	comp10575_c1_seq1	289	90.17	-	-	-	[K] Transcription ;[L] Replication, recombination and repair	-	-	0	7	16	51	8	8	21	12	0	2.72	3.21	11.41	1.44	1.68	3.63	2.45	0	2.55	4	13.83	1.8	2.07	4.71	3.33	1	1	no
comp105756_c0	comp105756_c0_seq1	403	204	SKIP22	-	GO:0005634(nucleus)	-	-	-	0	11	11	24	3	72	28	53	0	1.89	0.98	2.37	0.24	6.69	2.14	4.78	0	1.77	1.21	2.88	0.3	8.25	2.78	6.51	0.513385	0.611248	no
comp10576_c0	comp10576_c0_seq1	503	304	-	-	-	-	-	-	11	3	223	430	13	18	242	156	0.62	0.35	13.27	28.52	0.69	1.12	12.42	9.45	0.91	0.32	16.52	34.58	0.87	1.38	16.11	12.85	6.07866e-08	4.22155e-07	yes
comp10577_c0	comp10577_c0_seq1	201	23.03	-	-	-	-	-	-	21	34	1	29	1	15	16	19	15.51	51.76	0.79	25.39	0.7	12.35	10.84	15.19	22.93	48.56	0.98	30.78	0.88	15.22	14.06	20.66	1	1	no
comp10579_c0	comp10579_c0_seq1	797	598	MYB308	myb proto-oncogene protein, plant	GO:0005634(nucleus);GO:0003677(DNA binding);GO:0006355(regulation of transcription, DNA-dependent);GO:0006351(transcription, DNA-dependent)	[K] Transcription	K09422	-	2	8	230	1105	512	275	209	123	0.06	0.47	6.96	37.26	13.89	8.72	5.45	3.79	0.08	0.44	8.66	45.18	17.41	10.75	7.07	5.15	3.39132e-07	2.1255e-06	yes
comp105806_c0	comp105806_c0_seq1	560	361	-	-	-	-	-	-	18	16	2	19	13	162	8	14	0.85	1.55	0.1	1.06	0.58	8.51	0.35	0.71	1.25	1.46	0.12	1.29	0.73	10.49	0.45	0.97	1	1	no
comp105809_c0	comp105809_c0_seq1	273	75.15	-	-	-	-	-	-	11	20	14	10	22	12	11	2	2.49	9.33	3.37	2.68	4.75	3.03	2.28	0.49	3.68	8.75	4.2	3.25	5.95	3.73	2.96	0.67	1	1	no
comp10581_c0	comp10581_c0_seq1	1462	1263	Ap3m2	AP-3 complex subunit mu	GO:0030131(clathrin adaptor complex);GO:0030659(cytoplasmic vesicle membrane);GO:0005794(Golgi apparatus);GO:0006886(intracellular protein transport);GO:0007269(neurotransmitter secretion);GO:0016192(vesicle-mediated transport)	[U] Intracellular trafficking, secretion, and vesicular transport	K12398	ko04142(Lysosome)	211	145	873	806	223	372	440	584	2.84	4.03	12.51	12.87	2.86	5.59	5.44	8.52	4.2	3.78	15.57	15.6	3.59	6.88	7.05	11.58	0.0208291	0.046678	yes
comp10582_c0	comp10582_c0_seq1	721	522	-	-	-	-	-	-	35	40	122	129	82	92	122	86	1.14	2.69	4.23	4.98	2.55	3.34	3.65	3.03	1.69	2.52	5.26	6.04	3.19	4.12	4.73	4.13	0.480835	0.581673	no
comp10582_c1	comp10582_c1_seq1	204	24.6	-	-	-	-	-	-	1	0	13	14	9	19	6	15	0.69	0	9.56	11.48	5.93	14.65	3.81	11.23	1.02	0	11.9	13.92	7.44	18.05	4.94	15.28	1	1	no
comp105829_c0	comp105829_c0_seq1	349	150	-	-	-	-	-	-	0	0	0	0	0	101	5	8	0	0	0	0	0	12.77	0.52	0.98	0	0	0	0	0	15.73	0.67	1.34	1	1	no
comp10583_c0	comp10583_c0_seq1	390	191	GH3.12	-	GO:0009733(response to auxin stimulus)	-	-	-	0	0	0	0	133	94	4	0	0	0	0	0	11.29	9.33	0.33	0	0	0	0	0	14.16	11.5	0.42	0	1.10858e-08	8.57465e-08	yes
comp10583_c1	comp10583_c1_seq1	370	171	GH3.3	-	GO:0016874(ligase activity);GO:0009733(response to auxin stimulus);GO:0009416(response to light stimulus)	-	-	-	0	0	0	0	52	66	6	1	0	0	0	0	4.93	7.32	0.55	0.11	0	0	0	0	6.18	9.02	0.71	0.15	8.23911e-06	4.10529e-05	yes
comp105833_c0	comp105833_c0_seq1	452	253	-	-	-	-	-	-	7	0	6	16	4	94	58	15	0.47	0	0.43	1.28	0.26	7.05	3.58	1.09	0.7	0	0.53	1.55	0.32	8.68	4.64	1.49	0.182775	0.27635	no
comp10584_c0	comp10584_c0_seq1	854	655	Cdk11b	DnaJ homolog, subfamily C, member 8	GO:0005654(nucleoplasm);GO:0005524(ATP binding);GO:0004693(cyclin-dependent protein kinase activity);GO:0006915(apoptosis);GO:0001824(blastocyst development);GO:0007088(regulation of mitosis)	[R] General function prediction only	K09528	-	197	198	285	275	203	280	357	202	5.12	10.6	7.87	8.47	5.03	8.11	8.5	5.68	7.56	9.94	9.8	10.26	6.3	9.99	11.03	7.73	0.982112	0.986294	no
comp105840_c0	comp105840_c0_seq1	244	50.74	psbD	photosystem II PsbD protein	GO:0016021(integral to membrane);GO:0030076(light-harvesting complex);GO:0009523(photosystem II);GO:0042651(thylakoid membrane);GO:0045156(electron transporter, transferring electrons within the cyclic electron transport pathway of photosynthesis activity);GO:0046872(metal ion binding);GO:0016491(oxidoreductase activity);GO:0009772(photosynthetic electron transport in photosystem II);GO:0006810(t…	-	K02706	ko00195(Photosynthesis)	0	0	0	0	16	38	0	0	0	0	0	0	5.11	14.2	0	0	0	0	0	0	6.41	17.5	0	0	1	1	no
comp105842_c0	comp105842_c0_seq1	327	128	-	-	-	-	-	-	7	0	17	11	7	68	3	21	0.93	0	2.4	1.73	0.89	10.07	0.37	3.02	1.38	0	2.99	2.1	1.11	12.41	0.47	4.11	1	1	no
comp10585_c0	comp10585_c0_seq1	226	37.8	At1g12700	-	GO:0005739(mitochondrion);GO:0005488(binding);GO:0080156(mitochondrial mRNA modification)	[R] General function prediction only	-	-	4	0	0	12	10	19	3	9	1.8	0	0	6.4	4.29	9.53	1.24	4.39	2.66	0	0	7.76	5.38	11.75	1.61	5.96	1	1	no
comp105850_c0	comp105850_c0_seq1	274	76.06	-	-	-	-	-	-	0	0	0	0	0	0	10	74	0	0	0	0	0	0	2.05	17.92	0	0	0	0	0	0	2.66	24.37	1	1	no
comp10586_c0	comp10586_c0_seq1	1329	1130	-	-	-	-	-	-	25	2	2139	1029	202	132	410	331	0.38	0.06	34.25	18.36	2.9	2.22	5.66	5.39	0.56	0.06	42.64	22.26	3.64	2.73	7.34	7.34	5.89451e-12	7.12483e-11	yes
comp10587_c0	comp10587_c0_seq1,comp10587_c0_seq2	517	305.8	-	-	-	-	-	-	0	29	1	0	0	753	26	42	0	3.29	0.06	0	0	46.79	1.29	2.57	0	3.09	0.08	0	0	57.65	1.68	3.49	0.00106297	0.00346069	yes
comp10588_c0	comp10588_c0_seq1	790	591	COAD	-	GO:0005829(cytosol);GO:0005524(ATP binding);GO:0004595(pantetheine-phosphate adenylyltransferase activity);GO:0015937(coenzyme A biosynthetic process);GO:0040007(growth);GO:0006629(lipid metabolic process);GO:0019915(lipid storage);GO:0080020(regulation of coenzyme A biosynthetic process);GO:0009651(response to salt stress)	[R] General function prediction only	-	-	221	159	134	180	164	366	287	295	6.36	9.43	4.1	6.14	4.5	11.74	7.58	9.19	9.41	8.85	5.11	7.45	5.64	14.47	9.83	12.5	0.775662	0.830992	no
comp10589_c0	comp10589_c0_seq1	256	60.35	-	-	-	-	-	-	7	19	26	10	13	20	16	14	1.97	11.04	7.79	3.34	3.49	6.28	4.14	4.27	2.92	10.36	9.7	4.05	4.38	7.74	5.36	5.81	1	1	no
comp10590_c0	comp10590_c0_seq1	986	787	-	DnaJ homolog, subfamily C, member 14	-	[O] Posttranslational modification, protein turnover, chaperones	K09534	-	179	174	402	457	333	389	264	156	3.87	7.75	9.24	11.71	6.86	9.37	5.23	3.65	5.72	7.27	11.51	14.2	8.6	11.55	6.79	4.97	0.392515	0.498126	no
comp10591_c0	comp10591_c0_seq1	371	172	-	-	-	-	-	-	0	48	1	69	0	248	149	151	0	9.78	0.11	8.09	0	27.34	13.52	16.17	0	9.18	0.13	9.81	0	33.69	17.53	21.99	0.586849	0.67514	no
comp105912_c0	comp105912_c0_seq1	239	46.96	MLH1	DNA mismatch repair protein MLH1	-	[L] Replication, recombination and repair	K08734	ko03430(Mismatch repair);ko05200(Pathways in cancer);ko05210(Colorectal cancer);ko05213(Endometrial cancer)	1	0	7	5	9	39	20	10	0.36	0	2.7	2.15	3.11	15.75	6.65	3.92	0.54	0	3.36	2.6	3.9	19.41	8.62	5.33	1	1	no
comp10592_c0	comp10592_c0_seq1	255	59.52	-	-	-	-	-	-	1	8	8	62	16	8	7	8	0.29	4.71	2.43	21.01	4.36	2.55	1.84	2.48	0.42	4.42	3.03	25.47	5.47	3.14	2.38	3.37	1	1	no
comp10593_c0	comp10593_c0_seq1,comp10593_c0_seq2	1214	979.94	-	-	-	-	-	-	186	70	242	267	418	1329	327	698	3.24	2.48	4.49	5.55	6.97	25.78	5.14	13.03	4.8	2.33	5.59	6.72	8.74	31.77	6.67	17.72	0.0146246	0.0345001	yes
comp105935_c0	comp105935_c0_seq1	818	619	TD1	-	-	-	-	-	0	4	61	5	10	9	4	305	0	0.23	1.78	0.16	0.26	0.28	0.1	9.07	0	0.21	2.22	0.2	0.33	0.34	0.13	12.34	0.00350123	0.00992903	yes
comp10594_c0	comp10594_c0_seq1	1980	1781	SAC9	-	-	[I] Lipid transport and metabolism	-	-	105	174	892	1009	499	489	679	480	1	3.43	9.06	11.42	4.54	5.21	5.95	4.96	1.48	3.21	11.28	13.85	5.7	6.42	7.71	6.75	0.00627864	0.0165933	yes
comp10595_c0	comp10595_c0_seq1,comp10595_c0_seq2	1198	971.29	WRKY2	-	GO:0005634(nucleus);GO:0043565(sequence-specific DNA binding);GO:0003700(sequence-specific DNA binding transcription factor activity);GO:0030010(establishment of cell polarity);GO:0009942(longitudinal axis specification)	-	-	-	179	150	599	577	270	211	632	283	3.05	5.34	11.51	12.36	4.45	4.03	10.26	5.39	4.51	5.01	14.34	14.99	5.59	4.97	13.3	7.34	0.0944356	0.164076	no
comp105960_c0	comp105960_c0_seq1	422	223	-	-	-	-	-	-	0	0	144	13	0	0	0	0	0	0	11.68	1.18	0	0	0	0	0	0	14.55	1.43	0	0	0	0	1	1	no
comp10597_c0	comp10597_c0_seq1	650	451	SFT2D2	-	GO:0016021(integral to membrane);GO:0015031(protein transport);GO:0016192(vesicle-mediated transport)	[U] Intracellular trafficking, secretion, and vesicular transport	-	-	176	129	77	144	52	111	136	133	6.64	10.03	3.09	6.44	1.87	4.67	4.71	5.43	9.82	9.41	3.85	7.81	2.34	5.75	6.1	7.39	0.596006	0.682769	no
comp10598_c0	comp10598_c0_seq1,comp10598_c0_seq2	620	407.71	ZFP2	-	GO:0005622(intracellular);GO:0003676(nucleic acid binding);GO:0008270(zinc ion binding);GO:0006355(regulation of transcription, DNA-dependent)	-	-	-	0	0	0	0	0	0	3032	967	0	0	0	0	0	0	113.65	43.18	0	0	0	0	0	0	147.39	58.74	6.68857e-47	2.21302e-44	yes
comp105988_c0	comp105988_c0_seq1	330	131	-	-	-	-	-	-	0	0	113	10	0	0	0	0	0	0	15.61	1.54	0	0	0	0	0	0	19.43	1.87	0	0	0	0	1	1	no
comp10599_c0	comp10599_c0_seq1	807	608	TIFY9	-	GO:0005634(nucleus);GO:0042803(protein homodimerization activity);GO:0006952(defense response);GO:2000022(regulation of jasmonic acid mediated signaling pathway);GO:0010112(regulation of systemic acquired resistance);GO:0006355(regulation of transcription, DNA-dependent);GO:0009753(response to jasmonic acid stimulus);GO:0009611(response to wounding);GO:0006351(transcription, DNA-dependent)	-	-	-	430	283	232	178	67	70	250	187	12.03	16.32	6.9	5.9	1.79	2.18	6.42	5.66	17.79	15.31	8.6	7.16	2.24	2.69	8.32	7.7	0.0120902	0.0293845	yes
comp106_c0	comp106_c0_seq1	263	66.28	-	-	-	-	-	-	7	0	40	18	21	0	2	8	1.8	0	10.92	5.48	5.14	0	0.47	2.22	2.66	0	13.59	6.64	6.44	0	0.61	3.02	1	1	no
comp10600_c0	comp10600_c0_seq1	214	30.23	-	-	-	-	-	-	2	4	9	5	13	19	4	20	1.13	4.64	5.39	3.34	6.98	11.92	2.06	12.18	1.66	4.35	6.71	4.04	8.75	14.69	2.68	16.57	1	1	no
comp106016_c0	comp106016_c0_seq1	577	378	SCPL16	sinapoylglucose-choline O-sinapoyltransferase	GO:0005576(extracellular region);GO:0004185(serine-type carboxypeptidase activity);GO:0006508(proteolysis)	[O] Posttranslational modification, protein turnover, chaperones ;[E] Amino acid transport and metabolism	K09756	ko00940(Phenylpropanoid biosynthesis)	0	1	16	0	19	0	8	211	0	0.09	0.77	0	0.82	0	0.33	10.28	0	0.09	0.95	0	1.02	0	0.43	13.98	1	1	no
comp10602_c0	comp10602_c0_seq1	398	199	-	-	-	-	-	-	15	43	3	3	11	13	10	0	1.28	7.58	0.27	0.3	0.9	1.24	0.78	0	1.9	7.11	0.34	0.37	1.12	1.53	1.02	0	1	1	no
comp10603_c0	comp10603_c0_seq1,comp10603_c0_seq2	1338	1118.4	TM9SF1	-	GO:0000421(autophagic vacuole membrane);GO:0031410(cytoplasmic vesicle);GO:0016021(integral to membrane);GO:0005765(lysosomal membrane);GO:0006914(autophagy)	[U] Intracellular trafficking, secretion, and vesicular transport	-	-	285	176	331	412	339	534	392	486	4.26	5.42	5.31	7.65	4.87	9.49	5.47	7.86	6.29	5.08	6.61	9.27	6.1	11.69	7.1	10.69	0.826359	0.869794	no
comp106035_c0	comp106035_c0_seq1	207	26.22	-	-	-	-	-	-	0	0	1	43	0	0	0	0	0	0	0.69	33.07	0	0	0	0	0	0	0.86	40.09	0	0	0	0	1	1	no
comp106047_c0	comp106047_c0_seq1	320	121	PERK10	-	GO:0016021(integral to membrane);GO:0005886(plasma membrane);GO:0005524(ATP binding);GO:0004674(protein serine/threonine kinase activity)	[T] Signal transduction mechanisms	-	-	0	0	0	0	0	0	71	10	0	0	0	0	0	0	9.16	1.52	0	0	0	0	0	0	11.87	2.07	1	1	no
comp10605_c0	comp10605_c0_seq1	2134	1935	ARK2	kinesin family member 3/17	GO:0005737(cytoplasm);GO:0005874(microtubule);GO:0005524(ATP binding);GO:0003777(microtubule motor activity);GO:0007018(microtubule-based movement);GO:0048364(root development)	[Z] Cytoskeleton	K10394	-	365	295	951	920	965	774	932	390	3.21	5.35	8.89	9.59	8.09	7.59	7.52	3.71	4.74	5.02	11.07	11.62	10.14	9.35	9.75	5.05	0.228423	0.329345	no
comp106052_c0	comp106052_c0_seq1	208	26.77	-	histone demethylase JARID1	-	-	K11446	-	3	0	4	7	3	11	5	13	1.91	0	2.7	5.27	1.82	7.79	2.91	8.94	2.82	0	3.37	6.39	2.28	9.6	3.78	12.16	1	1	no
comp10606_c0	comp10606_c0_seq1	246	52.29	-	-	-	-	-	-	1	18	0	0	0	0	0	13	0.33	12.07	0	0	0	0	0	4.58	0.48	11.32	0	0	0	0	0	6.23	1	1	no
comp10606_c1	comp10606_c1_seq1	997	798	-	-	-	-	-	-	141	95	0	23	17	17	0	77	3.01	4.17	0	0.58	0.35	0.4	0	1.78	4.44	3.92	0	0.7	0.43	0.5	0	2.42	0.116398	0.194359	no
comp106077_c0	comp106077_c0_seq1	298	99	-	-	-	-	-	-	0	0	0	94	0	0	0	0	0	0	0	19.15	0	0	0	0	0	0	0	23.21	0	0	0	0	1	1	no
comp10608_c0	comp10608_c0_seq1	219	33.27	-	-	-	-	-	-	0	4	5	47	4	9	0	6	0	4.21	2.72	28.48	1.95	5.13	0	3.32	0	3.95	3.38	34.53	2.44	6.32	0	4.52	1	1	no
comp10608_c1	comp10608_c1_seq1	310	111	N	-	GO:0005737(cytoplasm);GO:0031224(intrinsic to membrane);GO:0005524(ATP binding);GO:0005515(protein binding);GO:0004888(transmembrane signaling receptor activity);GO:0006915(apoptosis);GO:0009626(plant-type hypersensitive response)	-	-	-	2	12	19	84	7	2	12	4	0.31	3.79	3.1	15.26	1.02	0.34	1.69	0.66	0.45	3.56	3.86	18.5	1.28	0.42	2.19	0.9	1	1	no
comp10608_c2	comp10608_c2_seq1	275	76.97	-	-	-	-	-	-	0	0	21	48	1	8	5	2	0	0	4.94	12.57	0.21	1.97	1.01	0.48	0	0	6.15	15.25	0.26	2.43	1.31	0.65	1	1	no
comp10609_c0	comp10609_c0_seq1	1813	1614	CDKD-3	cyclin-dependent kinase 7	GO:0005634(nucleus);GO:0005524(ATP binding);GO:0004693(cyclin-dependent protein kinase activity);GO:0008353(RNA polymerase II carboxy-terminal domain kinase activity);GO:0051301(cell division);GO:0051726(regulation of cell cycle)	[D] Cell cycle control, cell division, chromosome partitioning ;[K] Transcription ;[L] Replication, recombination and repair	K02202	ko03420(Nucleotide excision repair);ko04110(Cell cycle)	187	72	455	466	809	1167	561	404	1.97	1.56	5.1	5.82	8.13	13.71	5.42	4.61	2.91	1.47	6.35	7.06	10.19	16.9	7.03	6.27	0.00374543	0.0105406	yes
comp1061_c0	comp1061_c0_seq1	345	146	-	-	-	[E] Amino acid transport and metabolism	-	-	22	18	12	13	22	10	75	31	2.56	4.32	1.49	1.8	2.44	1.3	8.02	3.91	3.79	4.06	1.85	2.18	3.06	1.6	10.39	5.32	1	1	no
comp10610_c0	comp10610_c0_seq1	250	55.45	-	-	-	-	-	-	64	2	65	112	60	68	24	13	19.64	1.26	21.21	40.73	17.55	23.25	6.75	4.32	29.03	1.19	26.4	49.38	22	28.65	8.76	5.87	0.286817	0.392455	no
comp106108_c0	comp106108_c0_seq1	253	57.88	-	-	-	-	-	-	0	0	14	33	3	15	2	1	0	0	4.38	11.5	0.84	4.91	0.54	0.32	0	0	5.45	13.94	1.05	6.06	0.7	0.43	1	1	no
comp10611_c0	comp10611_c0_seq1	1344	1145	-	-	-	-	-	-	340	342	188	414	503	431	223	168	5.05	10.47	2.97	7.29	7.13	7.14	3.04	2.7	7.47	9.83	3.7	8.84	8.93	8.8	3.94	3.68	0.389334	0.494883	no
comp106116_c0	comp106116_c0_seq1	276	77.89	PUB13	-	GO:0005829(cytosol);GO:0005634(nucleus);GO:0000151(ubiquitin ligase complex);GO:0070696(transmembrane receptor protein serine/threonine kinase binding);GO:0004842(ubiquitin-protein ligase activity);GO:0042742(defense response to bacterium)	[S] Function unknown	-	-	10	5	33	44	13	22	0	19	2.18	2.25	7.67	11.39	2.71	5.36	0	4.49	3.23	2.11	9.54	13.81	3.39	6.6	0	6.11	1	1	no
comp10612_c0	comp10612_c0_seq1	208	26.77	-	-	-	-	-	-	1	0	7	72	2	2	31	21	0.64	0	4.73	54.23	1.21	1.42	18.07	14.44	0.94	0	5.89	65.75	1.52	1.75	23.43	19.65	1	1	no
comp10613_c0	comp10613_c0_seq1	597	398	RABA1F	Rab family, other	GO:0005886(plasma membrane);GO:0005525(GTP binding);GO:0015031(protein transport);GO:0007264(small GTPase mediated signal transduction)	[U] Intracellular trafficking, secretion, and vesicular transport	K07976	-	353	235	163	163	72	35	327	169	15.09	20.7	7.41	8.26	2.93	1.67	12.82	7.82	22.31	19.42	9.23	10.01	3.68	2.05	16.62	10.64	0.0127449	0.0306931	yes
comp10614_c0	comp10614_c0_seq1	395	196	BGLU13	beta-glucosidase	GO:0008422(beta-glucosidase activity);GO:0043169(cation binding);GO:0005975(carbohydrate metabolic process)	[G] Carbohydrate transport and metabolism	K01188	ko00460(Cyanoamino acid metabolism);ko00500(Starch and sucrose metabolism);ko00940(Phenylpropanoid biosynthesis)	2	0	160	111	35	218	234	168	0.17	0	14.77	11.42	2.9	21.09	18.63	15.78	0.26	0	18.39	13.85	3.63	25.99	24.16	21.47	2.43224e-05	0.000112587	yes
comp106153_c0	comp106153_c0_seq1	429	230	At1g02420	-	-	[R] General function prediction only	-	-	19	7	45	29	50	59	53	26	1.41	1.07	3.54	2.54	3.53	4.86	3.6	2.08	2.08	1	4.41	3.08	4.42	5.99	4.66	2.83	0.507075	0.605649	no
comp10616_c0	comp10616_c0_seq1	1150	951	ung	uracil-DNA glycosylase	GO:0005737(cytoplasm);GO:0004844(uracil DNA N-glycosylase activity);GO:0006284(base-excision repair)	[L] Replication, recombination and repair	K03648	ko03410(Base excision repair);ko05340(Primary immunodeficiency)	43	18	183	161	410	597	222	129	0.77	0.66	3.48	3.41	6.99	11.9	3.64	2.5	1.14	0.62	4.33	4.14	8.77	14.67	4.72	3.4	0.000625596	0.00214878	yes
comp10617_c0	comp10617_c0_seq1	2183	1984	WAKL14	-	GO:0016021(integral to membrane);GO:0005524(ATP binding);GO:0004674(protein serine/threonine kinase activity)	[T] Signal transduction mechanisms	K00924	-	85	44	1391	1476	391	270	2619	763	0.73	0.78	12.68	15	3.2	2.58	20.6	7.08	1.08	0.73	15.79	18.19	4.01	3.18	26.71	9.63	4.03379e-10	3.85435e-09	yes
comp10618_c0	comp10618_c0_seq1	214	30.23	-	26S proteasome regulatory subunit N5	-	[O] Posttranslational modification, protein turnover, chaperones	K03035	ko03050(Proteasome)	14	3	19	50	28	38	36	41	7.88	3.48	11.37	33.36	15.02	23.84	18.58	24.98	11.65	3.26	14.16	40.44	18.84	29.38	24.1	33.98	0.46539	0.567042	no
comp10619_c0	comp10619_c0_seq1	410	211	-	-	-	-	-	-	7	14	60	53	61	47	21	25	0.56	2.33	5.14	5.07	4.69	4.22	1.55	2.18	0.83	2.18	6.41	6.14	5.88	5.2	2.01	2.97	0.244216	0.346624	no
comp10619_c1	comp10619_c1_seq1	444	245	-	-	-	-	-	-	6	17	24	24	40	56	13	39	0.42	2.43	1.77	1.98	2.65	4.33	0.83	2.93	0.62	2.28	2.21	2.4	3.32	5.34	1.07	3.99	1	1	no
comp10619_c2	comp10619_c2_seq1	292	93.08	-	-	-	-	-	-	2	3	57	26	13	16	20	22	0.37	1.13	11.08	5.63	2.27	3.26	3.35	4.35	0.54	1.06	13.79	6.83	2.84	4.02	4.35	5.92	1	1	no
comp1062_c0	comp1062_c0_seq1	515	316	RPOT2	DNA-directed RNA polymerase, mitochondrial	GO:0009507(chloroplast);GO:0005739(mitochondrion);GO:0003677(DNA binding);GO:0003899(DNA-directed RNA polymerase activity)	[K] Transcription ;[L] Replication, recombination and repair	K10908	-	2	3	54	43	68	83	73	31	0.11	0.33	3.09	2.74	3.49	4.98	3.6	1.81	0.16	0.31	3.85	3.33	4.38	6.14	4.67	2.46	0.00617613	0.0163517	yes
comp10620_c0	comp10620_c0_seq1	479	280	CML15	-	GO:0005509(calcium ion binding)	[T] Signal transduction mechanisms	-	-	131	28	0	0	0	2	0	2	7.96	3.51	0	0	0	0.14	0	0.13	11.77	3.29	0	0	0	0.17	0	0.18	1	1	no
comp10621_c0	comp10621_c0_seq1,comp10621_c0_seq2	598	392.37	At1g01540	-	GO:0016021(integral to membrane);GO:0005886(plasma membrane);GO:0005524(ATP binding);GO:0004674(protein serine/threonine kinase activity);GO:0046777(protein autophosphorylation)	[T] Signal transduction mechanisms	K00924	-	195	58	62	101	278	185	370	135	8.5	5.1	3.09	5.1	11.55	8.79	14.47	6.23	12.56	4.78	3.85	6.19	14.48	10.83	18.76	8.48	0.373729	0.479724	no
comp10623_c0	comp10623_c0_seq1	202	23.55	-	-	-	-	-	-	2	2	1	12	11	7	7	4	1.44	2.98	0.77	10.28	7.58	5.64	4.64	3.13	2.14	2.79	0.96	12.46	9.5	6.95	6.01	4.26	1	1	no
comp10624_c0	comp10624_c0_seq1	1726	1527	At2g33490	-	GO:0005886(plasma membrane)	-	-	-	328	170	587	693	436	262	1352	659	3.65	3.9	6.95	9.15	4.63	3.25	13.82	7.95	5.4	3.66	8.66	11.1	5.81	4.01	17.92	10.81	0.0278018	0.0596218	no
comp106249_c0	comp106249_c0_seq1	265	68.02	-	-	-	-	-	-	45	6	28	18	2	14	3	8	11.25	3.09	7.45	5.34	0.48	3.9	0.69	2.17	16.64	2.9	9.27	6.47	0.6	4.81	0.89	2.95	1	1	no
comp10625_c0	comp10625_c0_seq1	253	57.88	-	-	-	-	-	-	48.88	23	12.43	18	23.79	11.64	32.44	9	14.37	13.93	3.88	6.27	6.67	3.81	8.75	2.87	21.24	13.07	4.84	7.6	8.36	4.7	11.34	3.9	1	1	no
comp106257_c0	comp106257_c0_seq1	486	287	-	-	-	-	-	-	0	0	9	4	35	142	0	12	0	0	0.57	0.28	1.98	9.38	0	0.77	0	0	0.71	0.34	2.48	11.56	0	1.05	1	1	no
comp10626_c0	comp10626_c0_seq1,comp10626_c0_seq2	296	75.38	YUC10	YUCCA family monooxygenase	GO:0050660(flavin adenine dinucleotide binding);GO:0004499(flavin-containing monooxygenase activity);GO:0050661(NADP binding);GO:0009851(auxin biosynthetic process);GO:0022603(regulation of anatomical structure morphogenesis)	[Q] Secondary metabolites biosynthesis, transport and catabolism	K11816	ko00380(Tryptophan metabolism)	5	0	36	12	12	11	5	65	1.65	0	12.64	3.96	2.6	2.15	0.8	12.51	2.44	0	15.74	4.81	3.26	2.65	1.04	17.01	1	1	no
comp10627_c0	comp10627_c0_seq1	1620	1421	GATA20	-	GO:0005634(nucleus);GO:0043565(sequence-specific DNA binding);GO:0003700(sequence-specific DNA binding transcription factor activity);GO:0008270(zinc ion binding)	[K] Transcription	-	-	174	149	266	649	181	486	973	914	2.08	3.68	3.39	9.21	2.07	6.49	10.68	11.84	3.08	3.45	4.22	11.17	2.59	7.99	13.85	16.11	0.0270003	0.0582184	no
comp106274_c0	comp106274_c0_seq1	212	29.05	-	-	-	-	-	-	3	7	19	2	4	3	4	9	1.76	8.45	11.83	1.39	2.23	1.96	2.15	5.71	2.6	7.93	14.73	1.68	2.8	2.41	2.79	7.76	1	1	no
comp106279_c0	comp106279_c0_seq1	627	428	-	-	-	-	-	-	0	0	0	0	226	0	0	0	0	0	0	0	8.56	0	0	0	0	0	0	0	10.74	0	0	0	1	1	no
comp10628_c0	comp10628_c0_seq1	243	49.97	-	-	-	-	-	-	15	7	2	13	14	25	7	18	5.11	4.91	0.72	5.25	4.54	9.49	2.19	6.63	7.55	4.61	0.9	6.36	5.7	11.69	2.83	9.02	1	1	no
comp10629_c0	comp10629_c0_seq1	2157	1958	SKIV2L2	-	GO:0071013(catalytic step 2 spliceosome);GO:0005730(nucleolus);GO:0005524(ATP binding);GO:0008026(ATP-dependent helicase activity);GO:0003676(nucleic acid binding);GO:0005515(protein binding);GO:0000460(maturation of 5.8S rRNA);GO:0000398(nuclear mRNA splicing, via spliceosome)	[A] RNA processing and modification	K01529	-	285	86	691	898	537	788	944	726	2.48	1.54	6.38	9.25	4.45	7.63	7.52	6.83	3.66	1.44	7.95	11.21	5.58	9.4	9.76	9.29	0.0316027	0.0663836	no
comp10630_c0	comp10630_c0_seq1,comp10630_c0_seq2,comp10630_c0_seq3,comp10630_c0_seq4,comp10630_c0_seq5	419	189.05	-	-	-	-	-	-	320	22	275	3	498	132	140	159	30.77	4.01	27.98	0.3	46.6	12.7	11.15	14.75	45.5	3.77	34.84	0.37	58.43	15.64	14.45	20.07	0.84422	0.88356	no
comp106306_c0	comp106306_c0_seq1	277	78.81	-	DNA polymerase zeta subunit	-	[L] Replication, recombination and repair	K02350	-	0	2	29	48	11	16	10	11	0	0.89	6.66	12.28	2.26	3.85	1.98	2.57	0	0.83	8.29	14.89	2.84	4.74	2.57	3.5	1	1	no
comp10631_c0	comp10631_c0_seq1	419	220	-	-	-	-	-	-	121	52	164	165	111	268	115	182	9.36	8.29	13.49	15.12	8.18	23.1	8.16	15.23	13.83	7.78	16.79	18.34	10.26	28.46	10.58	20.72	0.818586	0.864197	no
comp106311_c0	comp106311_c0_seq1	220	33.9	-	-	-	-	-	-	20	0	9	0	4	0	0	0	10.04	0	4.8	0	1.91	0	0	0	14.84	0	5.98	0	2.4	0	0	0	1	1	no
comp106312_c0	comp106312_c0_seq1	286	87.28	-	-	-	-	-	-	0	0	0	1	3	11	17	35	0	0	0	0.23	0.56	2.39	3.04	7.38	0	0	0	0.28	0.7	2.94	3.94	10.05	1	1	no
comp106316_c0	comp106316_c0_seq1	278	79.74	-	-	GO:0009055(electron carrier activity);GO:0015035(protein disulfide oxidoreductase activity);GO:0045454(cell redox homeostasis);GO:0022900(electron transport chain);GO:0006662(glycerol ether metabolic process);GO:0006810(transport)	-	-	-	0	0	0	0	0	0	40	45	0	0	0	0	0	0	7.83	10.39	0	0	0	0	0	0	10.15	14.14	1	1	no
comp10632_c0	comp10632_c0_seq1	1147	948	At5g65490	-	-	[K] Transcription	-	-	126	107	705	830	338	239	593	330	2.26	3.96	13.45	17.66	5.78	4.78	9.76	6.41	3.34	3.71	16.75	21.41	7.25	5.89	12.66	8.72	0.00589044	0.0156815	yes
comp106329_c0	comp106329_c0_seq1	420	221	PERK2	-	GO:0016021(integral to membrane);GO:0005886(plasma membrane);GO:0005524(ATP binding);GO:0004674(protein serine/threonine kinase activity);GO:0004872(receptor activity)	[T] Signal transduction mechanisms	-	-	7	3	24	27	72	57	55	13	0.54	0.48	1.96	2.46	5.28	4.89	3.88	1.08	0.8	0.45	2.45	2.99	6.63	6.03	5.04	1.47	0.0939662	0.163504	no
comp10633_c0	comp10633_c0_seq1	349	150	-	-	-	-	-	-	0	0	0	0	0	0	0	109	0	0	0	0	0	0	0	13.38	0	0	0	0	0	0	0	18.2	1	1	no
comp10634_c0	comp10634_c0_seq1	2422	2223	FPP7	-	-	-	-	-	43	30	1543	1833	130	275	207	416	0.33	0.47	12.56	16.63	0.95	2.35	1.45	3.45	0.49	0.44	15.64	20.16	1.19	2.89	1.88	4.69	6.52303e-11	6.9221e-10	yes
comp10634_c1	comp10634_c1_seq1	327	128	FPP2	-	-	-	-	-	0	0	80	101	5	19	16	8	0	0	11.31	15.91	0.63	2.81	1.95	1.15	0	0	14.08	19.29	0.79	3.47	2.53	1.57	2.71806e-05	0.00012506	yes
comp10635_c0	comp10635_c0_seq1,comp10635_c0_seq2	267	64.16	-	-	-	-	-	-	12	22	90	87	53	25	52	50	3.19	12.23	25.79	26.65	13.45	7.43	12.58	14.14	4.72	11.48	32.12	32.31	16.87	9.16	16.31	19.24	0.255804	0.359221	no
comp10636_c0	comp10636_c0_seq1	505	306	UBC4	ubiquitin-conjugating enzyme E2 H	GO:0005524(ATP binding);GO:0004842(ubiquitin-protein ligase activity)	[O] Posttranslational modification, protein turnover, chaperones	K10576	ko04120(Ubiquitin mediated proteolysis)	54	34	81	101	4	38	107	274	3	3.9	4.79	6.66	0.21	2.35	5.46	16.49	4.44	3.66	5.96	8.07	0.27	2.9	7.08	22.43	0.0385054	0.0781746	no
comp10636_c1	comp10636_c1_seq1	338	139	UBC4	ubiquitin-conjugating enzyme E2 H	GO:0005524(ATP binding);GO:0004842(ubiquitin-protein ligase activity);GO:0006511(ubiquitin-dependent protein catabolic process)	[O] Posttranslational modification, protein turnover, chaperones	K10576	ko04120(Ubiquitin mediated proteolysis)	49	26	78	78	10	35	121	310	6	6.56	10.15	11.32	1.17	4.77	13.58	41.07	8.87	6.15	12.64	13.72	1.46	5.88	17.61	55.87	0.00930644	0.02338	yes
comp106363_c0	comp106363_c0_seq1	279	80.67	sodC	Cu/Zn superoxide dismutase	GO:0005737(cytoplasm);GO:0046872(metal ion binding);GO:0004784(superoxide dismutase activity);GO:0006801(superoxide metabolic process)	[P] Inorganic ion transport and metabolism	K04565	ko04146(Peroxisome);ko05014(Amyotrophic lateral sclerosis (ALS));ko05016(Huntington's disease);ko05020(Prion diseases)	0	0	0	88	0	0	0	0	0	0	0	22	0	0	0	0	0	0	0	26.67	0	0	0	0	1	1	no
comp10637_c0	comp10637_c0_seq1	479	280	-	-	-	-	-	-	2	3	24	25	70	105	15	4	0.12	0.38	1.55	1.8	4.05	7.11	0.84	0.26	0.18	0.35	1.93	2.18	5.08	8.76	1.08	0.36	0.00228189	0.00681278	yes
comp106371_c0	comp106371_c0_seq1	270	72.44	-	-	-	-	-	-	0	1	20	6	21	44	0	1	0	0.48	4.99	1.67	4.7	11.52	0	0.25	0	0.45	6.22	2.02	5.9	14.19	0	0.35	1	1	no
comp106378_c0	comp106378_c0_seq1	250	55.45	-	-	-	-	-	-	2	0	51	8	29	0	0	0	0.61	0	16.64	2.91	8.48	0	0	0	0.91	0	20.72	3.53	10.64	0	0	0	1	1	no
comp10638_c0	comp10638_c0_seq1	881	682	-	-	-	-	-	-	14	5	178	193	14	15	64	435	0.35	0.26	4.72	5.71	0.33	0.42	1.46	11.75	0.52	0.24	5.88	6.92	0.42	0.51	1.9	15.98	2.18429e-05	0.000101832	yes
comp106380_c0	comp106380_c0_seq1	325	126	-	-	-	-	-	-	91	0	4	0	0	0	0	0	12.29	0	0.57	0	0	0	0	0	18.17	0	0.72	0	0	0	0	0	1	1	no
comp106382_c0	comp106382_c0_seq1	253	57.88	-	-	-	-	-	-	2	17	0	6	0	7	7	8	0.59	10.3	0	2.09	0	2.29	1.89	2.55	0.87	9.66	0	2.53	0	2.83	2.45	3.46	1	1	no
comp10639_c0	comp10639_c0_seq1	244	50.74	-	-	-	-	-	-	0	0	25	18	18	27	8	5	0	0	8.91	7.15	5.75	10.09	2.46	1.81	0	0	11.1	8.67	7.21	12.43	3.19	2.47	1	1	no
comp10639_c1	comp10639_c1_seq1	325	126	-	-	-	-	-	-	5	2	19	34	33	61	22	16	0.68	0.56	2.73	5.44	4.25	9.18	2.72	2.34	1	0.52	3.4	6.6	5.33	11.31	3.53	3.18	1	1	no
comp1064_c0	comp1064_c0_seq1	406	207	-	starch phosphorylase	GO:0005737(cytoplasm);GO:0004645(phosphorylase activity);GO:0030170(pyridoxal phosphate binding);GO:0005975(carbohydrate metabolic process)	[G] Carbohydrate transport and metabolism	K00688	ko00500(Starch and sucrose metabolism);ko04910(Insulin signaling pathway)	41	7	62	13	63	34	2	18	3.37	1.19	5.42	1.27	4.94	3.11	0.15	1.6	4.98	1.11	6.75	1.54	6.19	3.84	0.2	2.18	0.539804	0.634888	no
comp10640_c0	comp10640_c0_seq1	1360	1161	At5g37930	-	GO:0005634(nucleus);GO:0004842(ubiquitin-protein ligase activity);GO:0008270(zinc ion binding);GO:0007275(multicellular organismal development);GO:0006511(ubiquitin-dependent protein catabolic process)	[R] General function prediction only	-	-	198	151	581	686	560	589	518	278	2.9	4.56	9.05	11.91	7.82	9.62	6.96	4.41	4.29	4.28	11.27	14.45	9.81	11.85	9.03	6	0.116939	0.194969	no
comp106407_c0	comp106407_c0_seq1	217	32.04	N	-	GO:0005737(cytoplasm);GO:0031224(intrinsic to membrane);GO:0005524(ATP binding);GO:0005515(protein binding);GO:0004888(transmembrane signaling receptor activity);GO:0006915(apoptosis);GO:0009626(plant-type hypersensitive response)	-	-	-	3	0	27	28	3	0	6	3	1.59	0	15.25	17.62	1.52	0	2.92	1.72	2.36	0	18.98	21.37	1.9	0	3.79	2.35	1	1	no
comp10641_c0	comp10641_c0_seq1	642	443	-	-	-	-	-	-	177	34	0	0	8	0	0	0	6.8	2.69	0	0	0.29	0	0	0	10.05	2.52	0	0	0.37	0	0	0	4.51272e-08	3.20806e-07	yes
comp10641_c1	comp10641_c1_seq1	377	178	-	-	-	-	-	-	64	11	0	0	10	0	0	0	6.12	2.17	0	0	0.91	0	0	0	9.04	2.03	0	0	1.14	0	0	0	1	1	no
comp106410_c0	comp106410_c0_seq1	347	148	-	-	-	-	-	-	59	0	43	0	55	0	0	0	6.78	0	5.26	0	6.03	0	0	0	10.03	0	6.54	0	7.56	0	0	0	0.110434	0.186281	no
comp106417_c0	comp106417_c0_seq1	358	159	CAT5	-	-	[E] Amino acid transport and metabolism	-	-	0	4	0	90	0	17	40	40	0	0.88	0	11.41	0	2.03	3.93	4.63	0	0.83	0	13.84	0	2.5	5.09	6.3	0.260807	0.364744	no
comp10642_c0	comp10642_c0_seq1	1715	1516	UKL4	uridine kinase	GO:0005524(ATP binding);GO:0005525(GTP binding);GO:0016773(phosphotransferase activity, alcohol group as acceptor);GO:0004845(uracil phosphoribosyltransferase activity);GO:0004849(uridine kinase activity)	[T] Signal transduction mechanisms ;[Z] Cytoskeleton	K00876	ko00240(Pyrimidine metabolism);ko00983(Drug metabolism - other enzymes)	265	183	671	711	308	530	523	853	2.97	4.23	8.01	9.46	3.3	6.63	5.38	10.36	4.4	3.97	9.97	11.47	4.13	8.17	6.98	14.09	0.158695	0.247446	no
comp10643_c0	comp10643_c0_seq1	2636	2437	TPS9	trehalose-phosphatase	GO:0003825(alpha,alpha-trehalose-phosphate synthase (UDP-forming) activity);GO:0005992(trehalose biosynthetic process)	[G] Carbohydrate transport and metabolism	K01087	ko00500(Starch and sucrose metabolism)	75	23	154	536	23	50	3636	1318	0.52	0.33	1.14	4.44	0.15	0.39	23.28	9.96	0.77	0.31	1.42	5.38	0.19	0.48	30.19	13.55	1.94165e-14	3.13493e-13	yes
comp106435_c0	comp106435_c0_seq1	328	129	-	-	-	[R] General function prediction only	-	-	1	7	15	17	39	18	34	14	0.13	1.9	2.1	2.66	4.9	2.65	4.11	2	0.19	1.79	2.62	3.22	6.15	3.26	5.33	2.72	1	1	no
comp10644_c0	comp10644_c0_seq1	334	135	CHLN	nicotianamine synthase	GO:0030410(nicotianamine synthase activity);GO:0030418(nicotianamine biosynthetic process)	-	K05953	-	20	4	0	96	0	0	17	15	2.52	1.04	0	14.34	0	0	1.96	2.05	3.73	0.97	0	17.39	0	0	2.55	2.78	1	1	no
comp10645_c0	comp10645_c0_seq1	611	412	-	-	-	-	-	-	23	3	97	126	63	64	46	35	0.95	0.26	4.26	6.17	2.48	2.95	1.74	1.56	1.4	0.24	5.3	7.48	3.11	3.63	2.26	2.13	0.0668465	0.123828	no
comp10645_c1	comp10645_c1_seq1	492	293	-	-	-	-	-	-	12	8	76	78	38	54	18	22	0.7	0.96	4.69	5.37	2.1	3.49	0.96	1.38	1.03	0.9	5.84	6.51	2.64	4.31	1.24	1.88	0.0778025	0.140381	no
comp106455_c0	comp106455_c0_seq1	231	41.21	-	-	-	-	-	-	0	0	3	54	0	0	8	16	0	0	1.32	26.43	0	0	3.03	7.15	0	0	1.64	32.04	0	0	3.93	9.73	1	1	no
comp10646_c0	comp10646_c0_seq1,comp10646_c0_seq2	669	460.57	At3g12620	-	GO:0008287(protein serine/threonine phosphatase complex);GO:0046872(metal ion binding);GO:0004722(protein serine/threonine phosphatase activity);GO:0006470(protein dephosphorylation)	[T] Signal transduction mechanisms	-	-	228	120	161	120	320	263	243	161	8.45	9.25	6.28	5.24	11.27	10.8	8.24	6.41	12.5	8.68	7.82	6.35	14.13	13.3	10.69	8.72	0.712582	0.78073	no
comp106462_c0	comp106462_c0_seq1	380	181	bcsl1b	mitochondrial chaperone BCS1	GO:0016021(integral to membrane);GO:0005743(mitochondrial inner membrane);GO:0005524(ATP binding);GO:0016887(ATPase activity);GO:0051131(chaperone-mediated protein complex assembly)	[O] Posttranslational modification, protein turnover, chaperones	K08900	-	11	1	35	21	21	1	133	25	1.03	0.19	3.5	2.34	1.88	0.1	11.47	2.54	1.53	0.18	4.36	2.84	2.36	0.13	14.87	3.46	1	1	no
comp106469_c0	comp106469_c0_seq1	209	27.33	-	DNA damage-binding protein 2	-	-	K10140	ko03420(Nucleotide excision repair);ko04115(p53 signaling pathway);ko04120(Ubiquitin mediated proteolysis)	2	4	6	11	7	11	8	11	1.24	5.13	3.97	8.11	4.15	7.63	4.57	7.41	1.84	4.81	4.94	9.84	5.21	9.4	5.92	10.08	1	1	no
comp10647_c0	comp10647_c0_seq1	702	503	-	chromatin modification-related protein EAF6	-	-	K11344	-	244	80	101	167	342	211	346	121	8.25	5.58	3.63	6.69	11.03	7.95	10.73	4.43	12.2	5.23	4.52	8.12	13.83	9.8	13.92	6.03	0.778683	0.833664	no
comp106474_c0	comp106474_c0_seq1	387	188	-	-	-	-	-	-	0	0	0	0	80	63	0	0	0	0	0	0	6.9	6.35	0	0	0	0	0	0	8.65	7.83	0	0	7.15483e-08	4.912e-07	yes
comp10648_c0	comp10648_c0_seq1	1293	1094	-	-	-	-	-	-	93	101	642	783	371	250	714	412	1.45	3.24	10.62	14.43	5.5	4.33	10.18	6.94	2.14	3.04	13.22	17.5	6.9	5.34	13.21	9.43	0.00342523	0.00974343	yes
comp106482_c0	comp106482_c0_seq1	622	423	-	-	-	-	-	-	198	1	2	0	1	4	2	0	7.96	0.08	0.09	0	0.04	0.18	0.07	0	11.77	0.08	0.11	0	0.05	0.22	0.1	0	1	1	no
comp106492_c0	comp106492_c0_seq1	260	63.71	-	-	-	-	-	-	18	0	30	0	55	0	0	0	4.81	0	8.52	0	14	0	0	0	7.11	0	10.61	0	17.56	0	0	0	1	1	no
comp10650_c0	comp10650_c0_seq1	1622	1423	CYP72C1	-	GO:0016021(integral to membrane);GO:0090411(brassinosteroid binding);GO:0009055(electron carrier activity);GO:0020037(heme binding);GO:0004497(monooxygenase activity);GO:0016705(oxidoreductase activity, acting on paired donors, with incorporation or reduction of molecular oxygen);GO:0016131(brassinosteroid metabolic process);GO:0040008(regulation of growth);GO:0009416(response to light stimulus);…	[Q] Secondary metabolites biosynthesis, transport and catabolism ;[I] Lipid transport and metabolism	K00517	ko00361(gamma-Hexachlorocyclohexane degradation);ko00626(Naphthalene and anthracene degradation);ko00903(Limonene and pinene degradation);ko00945(Stilbenoid, diarylheptanoid and gingerol biosynthesis)	25	6	16	79	0	0	1128	2403	0.3	0.15	0.2	1.12	0	0	12.37	31.1	0.44	0.14	0.25	1.36	0	0	16.04	42.3	7.53934e-24	3.60976e-22	yes
comp10651_c0	comp10651_c0_seq1	2491	2292	MEE40	-	GO:0009507(chloroplast);GO:0005488(binding);GO:0009793(embryo development ending in seed dormancy)	[R] General function prediction only	-	-	109	36	346	364	1595	2088	684	606	0.81	0.55	2.73	3.2	11.29	17.28	4.66	4.87	1.2	0.52	3.4	3.88	14.15	21.29	6.04	6.62	5.61281e-09	4.55225e-08	yes
comp106516_c0	comp106516_c0_seq1	417	218	At4g26540	-	GO:0016021(integral to membrane);GO:0005886(plasma membrane);GO:0005524(ATP binding);GO:0004674(protein serine/threonine kinase activity);GO:0004872(receptor activity)	-	K00924	-	18	0	26	23	104	50	6	0	1.4	0	2.16	2.13	7.74	4.35	0.43	0	2.08	0	2.69	2.58	9.7	5.36	0.56	0	0.0451289	0.0894268	no
comp10652_c0	comp10652_c0_seq1	497	298	-	-	-	-	-	-	37	53	75	266	85	151	207	106	2.11	6.24	4.55	18	4.63	9.61	10.84	6.55	3.12	5.85	5.67	21.82	5.8	11.84	14.06	8.91	0.422849	0.52691	no
comp106527_c0	comp106527_c0_seq1	229	39.82	-	-	-	-	-	-	4	3	7	2	13	8	16	7	1.71	2.64	3.18	1.01	5.29	3.81	6.27	3.24	2.53	2.48	3.96	1.23	6.64	4.69	8.13	4.4	1	1	no
comp10655_c0	comp10655_c0_seq1	241	48.46	-	-	-	-	-	-	0	4	0	20	0	18	28	5	0	2.89	0	8.32	0	7.04	9.02	1.9	0	2.72	0	10.09	0	8.68	11.69	2.58	1	1	no
comp10655_c1	comp10655_c1_seq1	365	166	-	-	-	-	-	-	0	0	0	53	0	21	66	18	0	0	0	6.44	0	2.4	6.2	2	0	0	0	7.81	0	2.96	8.04	2.72	0.0485364	0.0948813	no
comp106557_c0	comp106557_c0_seq1	559	360	-	-	-	-	-	-	3	0	24	58	68	158	15	47	0.14	0	1.21	3.25	3.06	8.32	0.65	2.4	0.21	0	1.5	3.94	3.84	10.26	0.84	3.27	0.00159699	0.00497431	yes
comp10656_c0	comp10656_c0_seq1	298	99	-	-	-	-	-	-	13	0	228	255	0	0	54	25	2.23	0	41.66	51.94	0	0	8.51	4.65	3.3	0	51.88	62.97	0	0	11.04	6.33	6.05356e-09	4.87629e-08	yes
comp106560_c0	comp106560_c0_seq1	251	56.26	-	-	-	-	-	-	36	0	19	0	32	0	0	9	10.89	0	6.11	0	9.23	0	0	2.95	16.1	0	7.61	0	11.57	0	0	4.01	1	1	no
comp10657_c0	comp10657_c0_seq1	209	27.33	-	-	-	-	-	-	0	0	4	7	3	8	0	15	0	0	2.65	5.16	1.78	5.55	0	10.11	0	0	3.3	6.26	2.23	6.84	0	13.75	1	1	no
comp106572_c0	comp106572_c0_seq1	476	277	-	-	-	-	-	-	2	6	127	32	5	4	18	8	0.12	0.76	8.29	2.33	0.29	0.27	1.01	0.53	0.18	0.71	10.33	2.82	0.37	0.34	1.31	0.72	1	1	no
comp10658_c0	comp10658_c0_seq1	251	56.26	-	-	-	-	-	-	2	0	9	5	13	43	5	20	0.6	0	2.89	1.79	3.75	14.49	1.39	6.55	0.89	0	3.6	2.17	4.7	17.86	1.8	8.91	1	1	no
comp106583_c0	comp106583_c0_seq1	271	73.34	-	-	-	-	-	-	0	4	0	23	0	2	59	12	0	1.91	0	6.32	0	0.52	12.55	3.01	0	1.79	0	7.67	0	0.64	16.28	4.1	1	1	no
comp10659_c0	comp10659_c0_seq1	503	304	At4g04790	-	GO:0005739(mitochondrion)	[R] General function prediction only	-	-	92	143	114	143	146	88	146	117	5.15	16.49	6.78	9.49	7.79	5.49	7.49	7.09	7.61	15.47	8.45	11.5	9.77	6.76	9.72	9.64	0.961997	0.971595	no
comp106594_c0	comp106594_c0_seq1	292	93.08	-	-	-	-	-	-	0	5	0	27	0	22	61	21	0	1.88	0	5.85	0	4.48	10.23	4.15	0	1.77	0	7.09	0	5.52	13.26	5.65	1	1	no
comp1066_c0	comp1066_c0_seq1	403	204	-	-	-	[O] Posttranslational modification, protein turnover, chaperones	-	-	27	14	44	118	62	40	87	20	2.25	2.41	3.9	11.66	4.93	3.72	6.65	1.81	3.33	2.26	4.86	14.14	6.18	4.58	8.63	2.46	0.47202	0.57354	no
comp10660_c0	comp10660_c0_seq1	432	233	-	-	-	-	-	-	81	46	224	156	104	19	170	158	5.91	6.92	17.39	13.5	7.24	1.55	11.38	12.49	8.74	6.49	21.66	16.37	9.08	1.91	14.76	16.99	0.21337	0.312355	no
comp10661_c0	comp10661_c0_seq1,comp10661_c0_seq2	1040	803.49	-	-	-	[A] RNA processing and modification	-	-	133	109	162	325	308	475	491	277	2.84	4.59	3.5	8.22	6.51	11.3	9.75	6.28	4.19	4.31	4.36	9.96	8.16	13.92	12.65	8.54	0.349618	0.456251	no
comp10662_c0	comp10662_c0_seq1	224	36.47	-	-	-	-	-	-	101.15	63.06	0.26	12.63	29.83	1.01	90.82	9.16	47.18	60.62	0.13	6.98	13.26	0.52	38.85	4.63	69.75	56.87	0.16	8.47	16.63	0.64	50.38	6.29	0.0815973	0.145875	no
comp10663_c0	comp10663_c0_seq1	224	36.47	-	-	-	-	-	-	10	10	0	9	1	19	7	7	4.66	9.61	0	4.98	0.44	9.88	2.99	3.53	6.9	9.02	0	6.03	0.56	12.17	3.88	4.81	1	1	no
comp106637_c0	comp106637_c0_seq1	291	92.11	-	-	-	[J] Translation, ribosomal structure and biogenesis ;[K] Transcription	-	-	9	2	44	5	31	19	28	11	1.66	0.76	8.64	1.09	5.46	3.91	4.74	2.2	2.46	0.71	10.76	1.33	6.84	4.82	6.15	2.99	1	1	no
comp10664_c0	comp10664_c0_seq1	720	521	At1g65420	-	GO:0009507(chloroplast);GO:0016021(integral to membrane);GO:0010196(nonphotochemical quenching)	-	-	-	248	101	160	218	491	597	197	212	8.1	6.8	5.56	8.44	15.29	21.73	5.9	7.49	11.97	6.38	6.92	10.23	19.17	26.78	7.65	10.19	0.163435	0.253182	no
comp10665_c0	comp10665_c0_seq1,comp10665_c0_seq2,comp10665_c0_seq3	1904	638.91	-	-	-	[O] Posttranslational modification, protein turnover, chaperones	-	-	158	197	614	1121	768	562	1199	786	6.67	13.88	14.82	27.47	22.15	14.29	29.88	20.57	9.86	13.02	18.46	33.3	27.78	17.61	38.75	27.98	0.00993525	0.0247744	yes
comp106655_c0	comp106655_c0_seq1	476	277	-	-	-	-	-	-	0	0	2	0	173	0	0	0	0	0	0.13	0	10.13	0	0	0	0	0	0.16	0	12.7	0	0	0	1	1	no
comp10666_c0	comp10666_c0_seq1	1526	1327	MLO11	mlo protein	GO:0016021(integral to membrane);GO:0005516(calmodulin binding);GO:0008219(cell death);GO:0006952(defense response);GO:0009607(response to biotic stimulus)	-	K08472	-	218	188	446	797	264	195	551	261	2.79	4.97	6.08	12.11	3.23	2.79	6.48	3.62	4.13	4.66	7.57	14.68	4.05	3.43	8.4	4.93	0.130563	0.212621	no
comp10667_c0	comp10667_c0_seq1	1963	1764	Cog1	-	GO:0000139(Golgi membrane);GO:0015031(protein transport)	[I] Lipid transport and metabolism	-	-	150	187	792	875	438	488	1471	637	1.45	3.72	8.12	10	4.03	5.25	13.01	6.65	2.14	3.49	10.11	12.13	5.05	6.46	16.87	9.05	0.00455044	0.0124891	yes
comp10667_c1	comp10667_c1_seq1	646	447	-	-	-	[I] Lipid transport and metabolism	-	-	45	42	184	148	74	165	219	168	1.71	3.29	7.45	6.68	2.69	7	7.64	6.92	2.53	3.09	9.27	8.1	3.37	8.63	9.91	9.41	0.240535	0.34273	no
comp106672_c0	comp106672_c0_seq1	326	127	-	-	-	-	-	-	22	0	38	0	56	0	0	8	2.95	0	5.41	0	7.15	0	0	1.16	4.36	0	6.74	0	8.97	0	0	1.58	1	1	no
comp10668_c0	comp10668_c0_seq1,comp10668_c0_seq2	549	328.29	-	-	-	-	-	-	75	37	488	93	63	101	63	40	3.65	3.71	30.33	5.36	3.49	5.47	3.36	2.1	5.39	3.48	37.77	6.5	4.38	6.74	4.36	2.86	0.0311948	0.065697	no
comp106680_c0	comp106680_c0_seq1	213	29.64	-	-	-	-	-	-	9	7	8	11	6	5	4	1	5.17	8.28	4.88	7.48	3.28	3.2	2.11	0.62	7.64	7.77	6.08	9.07	4.12	3.94	2.73	0.85	1	1	no
comp10669_c0	comp10669_c0_seq1	1577	1378	-	-	-	-	-	-	171	81	599	597	219	200	420	287	2.11	2.06	7.86	8.74	2.58	2.75	4.76	3.84	3.12	1.93	9.79	10.59	3.23	3.39	6.17	5.22	0.0308019	0.065024	no
comp10670_c0	comp10670_c0_seq1	1723	1524	dnaJ	molecular chaperone DnaJ	GO:0005737(cytoplasm);GO:0005524(ATP binding);GO:0031072(heat shock protein binding);GO:0046872(metal ion binding);GO:0051082(unfolded protein binding);GO:0006260(DNA replication);GO:0006457(protein folding);GO:0009408(response to heat)	[O] Posttranslational modification, protein turnover, chaperones	K03686	-	421	148	446	451	872	1001	614	288	4.7	3.4	5.29	5.97	9.28	12.46	6.29	3.48	6.95	3.19	6.59	7.24	11.64	15.35	8.15	4.73	0.168487	0.259431	no
comp10671_c0	comp10671_c0_seq1,comp10671_c0_seq2	712	491.84	-	-	-	-	-	-	71	109	168	158	29	107	188	148	2.35	7.45	6.5	6.66	0.92	3.96	6.25	5.83	3.48	6.99	8.1	8.07	1.15	4.87	8.11	7.93	0.523933	0.620766	no
comp106715_c0	comp106715_c0_seq1	248	53.86	-	-	-	-	-	-	14	0	2	8	39	0	0	3	4.42	0	0.67	3	11.74	0	0	1.03	6.54	0	0.84	3.63	14.73	0	0	1.4	1	1	no
comp10672_c0	comp10672_c0_seq1	2185	1986	-	-	-	-	-	-	204	128	1242	1276	441	388	777	655	1.75	2.26	11.31	12.96	3.6	3.7	6.1	6.07	2.58	2.12	14.09	15.71	4.52	4.57	7.92	8.26	0.000143644	0.000572613	yes
comp10672_c1	comp10672_c1_seq1	1148	949	PERK14	-	GO:0016021(integral to membrane);GO:0005886(plasma membrane);GO:0005524(ATP binding);GO:0004674(protein serine/threonine kinase activity)	[T] Signal transduction mechanisms	-	-	70	15	642	680	175	184	235	222	1.25	0.55	12.24	14.45	2.99	3.68	3.86	4.31	1.86	0.52	15.24	17.52	3.75	4.53	5.01	5.86	0.000237245	0.0009004	yes
comp106728_c0	comp106728_c0_seq1	209	27.33	-	-	-	-	-	-	18	7	5	8	3	5	13	5	11.2	8.98	3.31	5.9	1.78	3.47	7.42	3.37	16.56	8.42	4.12	7.16	2.23	4.27	9.62	4.58	1	1	no
comp10673_c0	comp10673_c0_seq1	242	49.21	At2g30000	-	-	[S] Function unknown	-	-	20	15	10	25	27	36	23	71	6.91	10.69	3.68	10.24	8.9	13.87	7.29	26.57	10.22	10.03	4.58	12.42	11.16	17.09	9.46	36.14	1	1	no
comp10674_c0	comp10674_c0_seq1	1065	866	KIPK	protein-serine/threonine kinase	GO:0005737(cytoplasm);GO:0005634(nucleus);GO:0005524(ATP binding);GO:0005515(protein binding);GO:0004674(protein serine/threonine kinase activity)	[R] General function prediction only	K08286	-	474	214	240	430	302	256	551	236	9.31	8.66	5.01	10.01	5.66	5.61	9.93	5.02	13.77	8.13	6.24	12.14	7.09	6.91	12.87	6.83	0.861176	0.895933	no
comp10674_c1	comp10674_c1_seq1	326	127	KIPK	protein-serine/threonine kinase	GO:0005737(cytoplasm);GO:0005634(nucleus);GO:0005524(ATP binding);GO:0005515(protein binding);GO:0004674(protein serine/threonine kinase activity)	[R] General function prediction only	K08286	-	65	45	33	95	39	82	150	31	8.71	12.42	4.7	15.08	4.98	12.24	18.43	4.5	12.87	11.66	5.85	18.29	6.24	15.09	23.9	6.11	0.972975	0.979381	no
comp10676_c0	comp10676_c0_seq1	785	586	-	-	-	-	-	-	45	60	191	225	129	148	176	156	1.31	3.59	5.9	7.74	3.57	4.79	4.69	4.9	1.93	3.37	7.34	9.39	4.48	5.9	6.08	6.67	0.300368	0.406245	no
comp10676_c1	comp10676_c1_seq1	270	72.44	-	-	-	[A] RNA processing and modification	-	-	1	6	36	41	16	9	22	20	0.23	2.9	8.99	11.41	3.58	2.36	4.74	5.08	0.35	2.72	11.19	13.84	4.49	2.9	6.14	6.92	1	1	no
comp10676_c2	comp10676_c2_seq1	302	103	SEN1	-	GO:0035649(Nrd1 complex);GO:0005634(nucleus);GO:0005524(ATP binding);GO:0004386(helicase activity);GO:0006397(mRNA processing);GO:0006364(rRNA processing);GO:0043144(snoRNA processing);GO:0016180(snRNA processing);GO:0006369(termination of RNA polymerase II transcription);GO:0008033(tRNA processing)	[A] RNA processing and modification	-	-	11	6	32	28	28	20	15	49	1.82	2.04	5.62	5.48	4.41	3.68	2.27	8.76	2.69	1.92	7	6.65	5.53	4.54	2.95	11.92	1	1	no
comp106773_c0	comp106773_c0_seq1	302	103	-	-	-	-	-	-	0	6	65	3	14	0	1	2	0	2.04	11.42	0.59	2.2	0	0.15	0.36	0	1.92	14.22	0.71	2.76	0	0.2	0.49	1	1	no
comp10678_c0	comp10678_c0_seq1	575	376	HSP70	heat shock 70kDa protein 1/8	GO:0005524(ATP binding);GO:0006950(response to stress)	[O] Posttranslational modification, protein turnover, chaperones	K03283	ko03040(Spliceosome);ko04010(MAPK signaling pathway);ko04144(Endocytosis);ko04612(Antigen processing and presentation)	63	37	163	101	27	6	88	25	2.85	3.45	7.84	5.42	1.16	0.3	3.65	1.22	4.21	3.24	9.77	6.57	1.46	0.37	4.74	1.67	0.0508983	0.0985599	no
comp10678_c1	comp10678_c1_seq1,comp10678_c1_seq2	402	98.1	MED37C	heat shock 70kDa protein 1/8	GO:0005618(cell wall);GO:0005829(cytosol);GO:0005739(mitochondrion);GO:0005886(plasma membrane);GO:0005774(vacuolar membrane);GO:0005524(ATP binding);GO:0031625(ubiquitin protein ligase binding);GO:0016567(protein ubiquitination);GO:0009617(response to bacterium);GO:0046686(response to cadmium ion);GO:0009408(response to heat);GO:0009644(response to high light intensity);GO:0042542(response to hy…	[O] Posttranslational modification, protein turnover, chaperones	K03283	ko03040(Spliceosome);ko04010(MAPK signaling pathway);ko04144(Endocytosis);ko04612(Antigen processing and presentation)	29	16	91	62	47	77	34	23	6.55	4.89	18.33	9.41	14.56	32.84	7.34	2.09	9.69	4.58	22.83	11.42	18.25	40.46	9.52	2.84	0.337317	0.443408	no
comp10679_c0	comp10679_c0_seq1	926	727	-	-	-	-	-	-	590	306	324	269	339	284	574	193	13.81	14.76	8.06	7.46	7.56	7.41	12.32	4.89	20.41	13.85	10.04	9.05	9.48	9.13	15.98	6.65	0.597306	0.683757	no
comp106809_c0	comp106809_c0_seq1	268	70.66	RPS4	-	GO:0005739(mitochondrion);GO:0005840(ribosome);GO:0019843(rRNA binding)	-	-	-	7	1	22	2	12	5	5	60	1.69	0.5	5.63	0.57	2.75	1.34	1.1	15.64	2.49	0.47	7.01	0.69	3.45	1.65	1.43	21.27	1	1	no
comp10682_c0	comp10682_c0_seq1	257	61.18	-	-	-	-	-	-	7	25	11	0	0	1	0	0	1.95	14.33	3.25	0	0	0.31	0	0	2.88	13.44	4.05	0	0	0.38	0	0	1	1	no
comp106832_c0	comp106832_c0_seq1	332	133	-	histone demethylase JARID1	-	[R] General function prediction only	K11446	-	4	16	34	43	17	12	40	7	0.51	4.22	4.62	6.52	2.07	1.71	4.69	0.97	0.76	3.96	5.76	7.9	2.6	2.11	6.09	1.32	1	1	no
comp10684_c0	comp10684_c0_seq1	249	54.65	At4g27290	-	GO:0016021(integral to membrane);GO:0044459(plasma membrane part);GO:0005524(ATP binding);GO:0005516(calmodulin binding);GO:0004674(protein serine/threonine kinase activity);GO:0004872(receptor activity);GO:0005529(sugar binding);GO:0048544(recognition of pollen)	-	-	-	6	5	0	15	42	15	1	0	1.87	3.21	0	5.53	12.46	5.2	0.29	0	2.76	3.01	0	6.71	15.63	6.41	0.37	0	1	1	no
comp10684_c1	comp10684_c1_seq1	253	57.88	At4g27290	-	GO:0016021(integral to membrane);GO:0044459(plasma membrane part);GO:0005524(ATP binding);GO:0005516(calmodulin binding);GO:0004674(protein serine/threonine kinase activity);GO:0004872(receptor activity);GO:0005529(sugar binding);GO:0048544(recognition of pollen)	-	-	-	0	0	3	4	17	28	0	1	0	0	0.94	1.39	4.76	9.17	0	0.32	0	0	1.17	1.69	5.97	11.3	0	0.43	1	1	no
comp106843_c0	comp106843_c0_seq1	370	171	-	-	-	-	-	-	0	42	0	20	0	6	60	18	0	8.61	0	2.36	0	0.67	5.47	1.94	0	8.08	0	2.86	0	0.82	7.1	2.64	0.443465	0.546632	no
comp106846_c0	comp106846_c0_seq1	305	106	-	-	-	-	-	-	21	14	33	28	8	11	34	14	3.37	4.63	5.63	5.33	1.22	1.97	5	2.43	4.98	4.34	7.01	6.46	1.53	2.42	6.49	3.31	1	1	no
comp10685_c0	comp10685_c0_seq1	394	195	-	-	-	-	-	-	656	104	43	28	58	31	35	43	57.23	18.7	3.99	2.9	4.82	3.01	2.8	4.06	84.61	17.54	4.97	3.51	6.05	3.71	3.63	5.52	3.22091e-05	0.000145985	yes
comp106862_c0	comp106862_c0_seq1	355	156	-	-	-	-	-	-	1	0	5	12	6	36	54	60	0.11	0	0.58	1.55	0.62	4.38	5.4	7.08	0.16	0	0.72	1.88	0.78	5.39	7	9.63	0.00643279	0.0169462	yes
comp10687_c0	comp10687_c0_seq1	651	452	HSP16.9A	-	GO:0005737(cytoplasm);GO:0051259(protein oligomerization)	[O] Posttranslational modification, protein turnover, chaperones	-	-	0	0	11	34	0	0	44	1930	0	0	0.44	1.52	0	0	1.52	78.63	0	0	0.55	1.84	0	0	1.97	106.96	1	1	no
comp106871_c0	comp106871_c0_seq1	470	271	-	-	-	-	-	-	0	17	0	95	0	77	51	20	0	2.2	0	7.07	0	5.39	2.94	1.36	0	2.06	0	8.57	0	6.64	3.81	1.85	0.82829	0.871288	no
comp10688_c0	comp10688_c0_seq1	235	44.04	GCN2	non-specific serine/threonine protein kinase	GO:0004812(aminoacyl-tRNA ligase activity);GO:0005524(ATP binding);GO:0004674(protein serine/threonine kinase activity);GO:0004713(protein tyrosine kinase activity);GO:0008652(cellular amino acid biosynthetic process);GO:0006412(translation)	[J] Translation, ribosomal structure and biogenesis	K08282	-	0	1	23	9	18	17	26	3	0	0.8	9.45	4.12	6.63	7.32	9.21	1.25	0	0.75	11.77	5	8.31	9.02	11.95	1.71	1	1	no
comp10689_c0	comp10689_c0_seq1	781	582	-	-	-	-	-	-	190	83	330	215	128	303	253	509	5.55	5	10.26	7.45	3.57	9.87	6.78	16.11	8.21	4.69	12.77	9.03	4.47	12.17	8.8	21.91	0.49115	0.591055	no
comp106890_c0	comp106890_c0_seq1	286	87.28	-	-	-	-	-	-	7	0	53	35	0	8	29	15	1.36	0	10.99	8.09	0	1.74	5.18	3.16	2.02	0	13.68	9.8	0	2.14	6.72	4.31	1	1	no
comp106895_c0	comp106895_c0_seq1	422	223	At4g08850	N-glycosylase/DNA lyase	GO:0016021(integral to membrane);GO:0005886(plasma membrane);GO:0009506(plasmodesma);GO:0005524(ATP binding);GO:0004674(protein serine/threonine kinase activity);GO:0004713(protein tyrosine kinase activity);GO:0004872(receptor activity)	-	K03660	ko03410(Base excision repair)	0	0	0	0	0	1	90	33	0	0	0	0	0	0.09	6.3	2.73	0	0	0	0	0	0.1	8.17	3.71	1	1	no
comp10690_c0	comp10690_c0_seq1	675	476	-	-	-	-	-	-	144	117	346	306	78	60	322	147	5.15	8.62	13.15	12.96	2.66	2.39	10.56	5.69	7.61	8.09	16.37	15.72	3.33	2.95	13.69	7.74	0.0501319	0.0973394	no
comp106904_c0	comp106904_c0_seq1	235	44.04	-	-	-	-	-	-	0	0	0	9	0	13	13	28	0	0	0	4.12	0	5.6	4.61	11.71	0	0	0	5	0	6.9	5.97	15.93	1	1	no
comp10692_c0	comp10692_c0_seq1,comp10692_c0_seq2	1250	1014.23	-	-	-	-	-	-	250	102	199	259	1100	1421	307	111	4.21	3.55	3.55	5.14	17.5	26.4	4.69	2.03	6.23	3.34	4.42	6.24	21.95	32.53	6.09	2.76	7.42714e-05	0.000312953	yes
comp10693_c0	comp10693_c0_seq1	1853	1654	At1g34300	interleukin-1 receptor-associated kinase 4	GO:0016021(integral to membrane);GO:0044459(plasma membrane part);GO:0005524(ATP binding);GO:0005516(calmodulin binding);GO:0004674(protein serine/threonine kinase activity);GO:0004872(receptor activity);GO:0005529(sugar binding);GO:0048544(recognition of pollen)	-	K04733	ko04210(Apoptosis);ko04620(Toll-like receptor signaling pathway);ko04722(Neurotrophin signaling pathway);ko05140(Leishmaniasis);ko05142(Chagas disease)	359	175	395	754	649	592	1191	410	3.69	3.71	4.32	9.19	6.36	6.79	11.24	4.56	5.46	3.48	5.38	11.15	7.98	8.36	14.57	6.21	0.382994	0.488448	no
comp10694_c0	comp10694_c0_seq1	510	311	-	-	-	-	-	-	2168	1290	352	607	901	1063	995	504	118.6	145.43	20.48	39.36	46.99	64.82	49.92	29.84	175.34	136.45	25.5	47.72	58.92	79.87	64.74	40.6	0.00292659	0.0084917	yes
comp10695_c0	comp10695_c0_seq1	304	105	-	-	-	-	-	-	24	14	56	49	37	80	44	55	3.89	4.67	9.65	9.41	5.72	14.45	6.54	9.65	5.75	4.39	12.01	11.41	7.17	17.8	8.48	13.12	0.633987	0.715592	no
comp10695_c1	comp10695_c1_seq1	373	174	-	-	-	-	-	-	115	50	90	113	135	149	142	87	11.24	10.08	9.36	13.1	12.58	16.24	12.73	9.21	16.62	9.45	11.65	15.88	15.78	20.01	16.51	12.53	0.959837	0.969988	no
comp106952_c0	comp106952_c0_seq1	494	295	RpL10A	large subunit ribosomal protein L10Ae	GO:0015934(large ribosomal subunit);GO:0003723(RNA binding);GO:0003735(structural constituent of ribosome);GO:0006412(translation)	[J] Translation, ribosomal structure and biogenesis	K02865	ko03010(Ribosome)	189	3	0	0	0	0	0	0	10.9	0.36	0	0	0	0	0	0	16.11	0.33	0	0	0	0	0	0	1	1	no
comp10697_c0	comp10697_c0_seq1,comp10697_c0_seq2	1736	1489.12	-	omega-6 fatty acid desaturase (delta-12 desaturase)	GO:0031969(chloroplast membrane);GO:0016491(oxidoreductase activity);GO:0006633(fatty acid biosynthetic process)	-	K10255	ko01040(Biosynthesis of unsaturated fatty acids);ko02020(Two-component system)	1509	648	1542	1123	15225	19340	2995	1315	17.36	15.27	18.53	15.11	166.32	247.38	31.45	16.27	25.66	14.32	23.07	18.33	208.54	304.83	40.79	22.13	3.40549e-10	3.28945e-09	yes
comp106978_c0	comp106978_c0_seq1	311	112	At4g27290	-	GO:0016021(integral to membrane);GO:0044459(plasma membrane part);GO:0005524(ATP binding);GO:0005516(calmodulin binding);GO:0004674(protein serine/threonine kinase activity);GO:0004872(receptor activity);GO:0005529(sugar binding);GO:0048544(recognition of pollen)	-	-	-	0	4	25	6	53	25	1	1	0	1.25	4.04	1.08	7.68	4.23	0.14	0.16	0	1.17	5.03	1.31	9.62	5.22	0.18	0.22	1	1	no
comp10699_c0	comp10699_c0_seq1	384	185	-	-	-	-	-	-	5	13	233	239	191	85	322	57	0.46	2.46	22.79	26.05	16.75	8.71	27.16	5.67	0.68	2.31	28.37	31.59	21	10.74	35.22	7.72	0.00250143	0.00738766	yes
comp10700_c0	comp10700_c0_seq1	972	773	-	-	-	-	-	-	40	20	315	300	464	664	491	390	0.88	0.91	7.37	7.83	9.74	16.29	9.91	9.29	1.3	0.85	9.18	9.49	12.21	20.07	12.85	12.64	5.97861e-05	0.000256898	yes
comp10702_c0	comp10702_c0_seq1	1062	863	NUDT14	-	GO:0009507(chloroplast);GO:0080042(ADP-glucose pyrophosphohydrolase activity);GO:0080041(ADP-ribose pyrophosphohydrolase activity);GO:0046872(metal ion binding)	[L] Replication, recombination and repair	-	-	343	298	479	554	448	439	413	239	6.76	12.11	10.04	12.94	8.42	9.65	7.47	5.1	10	11.36	12.5	15.7	10.56	11.89	9.68	6.94	0.756102	0.815342	no
comp10703_c0	comp10703_c0_seq1	760	561	-	-	-	-	-	-	239	141	173	216	368	641	110	78	7.25	8.81	5.58	7.76	10.64	21.67	3.06	2.56	10.72	8.27	6.95	9.41	13.34	26.7	3.97	3.48	0.031048	0.0654437	no
comp107037_c0	comp107037_c0_seq1	326	127	FBA	fructose-bisphosphate aldolase, class I	GO:0004332(fructose-bisphosphate aldolase activity);GO:0006096(glycolysis)	-	K01623	ko00010(Glycolysis / Gluconeogenesis);ko00030(Pentose phosphate pathway);ko00051(Fructose and mannose metabolism);ko00710(Carbon fixation in photosynthetic organisms)	0	0	15	82	5	5	23	14	0	0	2.14	13.02	0.64	0.75	2.83	2.03	0	0	2.66	15.79	0.8	0.92	3.66	2.76	1	1	no
comp10704_c0	comp10704_c0_seq1	233	42.61	-	-	-	-	-	-	33.74	23.78	16.51	10.38	17.78	5.86	22.16	7.7	13.47	19.57	7.01	4.91	6.77	2.61	8.11	3.33	19.91	18.36	8.73	5.95	8.49	3.22	10.52	4.53	1	1	no
comp107041_c0	comp107041_c0_seq1	646	447	PGSIP8	-	-	[G] Carbohydrate transport and metabolism	-	-	1	0	16	65	103	117	37	20	0.04	0	0.65	2.93	3.74	4.96	1.29	0.82	0.06	0	0.81	3.56	4.69	6.12	1.67	1.12	0.00015705	0.000620033	yes
comp10705_c0	comp10705_c0_seq1	2231	2032	At4g17550	-	GO:0016021(integral to membrane);GO:0005774(vacuolar membrane);GO:0008643(carbohydrate transport);GO:0055085(transmembrane transport)	[G] Carbohydrate transport and metabolism	-	-	564	412	783	956	1021	1140	673	969	4.72	7.11	6.97	9.49	8.15	10.64	5.17	8.78	6.98	6.67	8.68	11.5	10.22	13.11	6.7	11.95	0.627962	0.710528	no
comp10706_c0	comp10706_c0_seq1	581	382	-	-	-	-	-	-	44	30	49	63	73	117	139	93	1.96	2.75	2.32	3.33	3.1	5.81	5.68	4.48	2.9	2.58	2.89	4.03	3.89	7.16	7.36	6.1	0.507988	0.606543	no
comp10706_c1	comp10706_c1_seq1	616	417	-	-	-	-	-	-	25	30	46	42	74	103	57	82	1.02	2.52	2	2.03	2.88	4.68	2.13	3.62	1.51	2.37	2.48	2.46	3.61	5.77	2.77	4.93	0.566843	0.658273	no
comp10706_c2	comp10706_c2_seq1	215	30.82	-	-	-	-	-	-	6	6	15	19	21	14	15	6	3.31	6.82	8.8	12.43	11.05	8.61	7.59	3.58	4.9	6.4	10.96	15.07	13.85	10.61	9.85	4.88	1	1	no
comp10706_c3	comp10706_c3_seq1	429	230	-	-	-	-	-	-	27	6	18	30	25	84	22	34	2	0.91	1.42	2.63	1.76	6.93	1.49	2.72	2.95	0.86	1.76	3.19	2.21	8.53	1.94	3.7	1	1	no
comp10707_c0	comp10707_c0_seq1	408	209	-	-	-	-	-	-	223	188	1	1	221	105	3	0	18.15	31.54	0.09	0.1	17.15	9.53	0.22	0	26.84	29.59	0.11	0.12	21.5	11.74	0.29	0	4.67518e-12	5.71016e-11	yes
comp10708_c0	comp10708_c0_seq1	990	791	CDC2C	cyclin-dependent kinase	GO:0005524(ATP binding);GO:0004693(cyclin-dependent protein kinase activity);GO:0008353(RNA polymerase II carboxy-terminal domain kinase activity);GO:0051301(cell division);GO:0007067(mitosis)	[R] General function prediction only	K07760	-	0	5	1511	1022	21	27	0	73	0	0.22	34.56	26.05	0.43	0.65	0	1.7	0	0.21	43.03	31.59	0.54	0.8	0	2.31	1.18806e-08	9.15746e-08	yes
comp10709_c0	comp10709_c0_seq1	278	79.74	At5g63930	protein-serine/threonine kinase	GO:0016021(integral to membrane);GO:0005886(plasma membrane);GO:0005524(ATP binding);GO:0004674(protein serine/threonine kinase activity);GO:0004872(receptor activity)	-	K08286	-	0	0	0	7	26	25	0	1	0	0	0	1.77	5.29	5.95	0	0.23	0	0	0	2.15	6.63	7.33	0	0.31	1	1	no
comp1071_c0	comp1071_c0_seq1	518	319	-	-	-	[K] Transcription	-	-	8	41	58	107	52	58	68	48	0.43	4.51	3.29	6.76	2.64	3.45	3.33	2.77	0.63	4.23	4.1	8.2	3.31	4.25	4.31	3.77	0.6848	0.757593	no
comp10710_c0	comp10710_c0_seq1	413	214	-	-	-	-	-	-	132	80	98	95	161	147	154	75	10.49	13.11	8.29	8.95	12.2	13.03	11.23	6.45	15.51	12.3	10.32	10.85	15.3	16.05	14.56	8.78	0.922312	0.942463	no
comp107105_c0	comp107105_c0_seq1	218	32.65	-	-	-	-	-	-	4	2	1	32	5	1	24	1	2.08	2.15	0.55	19.76	2.48	0.58	11.47	0.56	3.08	2.01	0.69	23.96	3.11	0.72	14.87	0.77	1	1	no
comp10711_c0	comp10711_c0_seq1	322	123	-	-	-	-	-	-	0	20	12	24	16	43	12	8	0	5.7	1.77	3.93	2.11	6.63	1.52	1.2	0	5.35	2.2	4.77	2.65	8.17	1.97	1.63	1	1	no
comp10711_c1	comp10711_c1_seq1	276	77.89	-	-	-	-	-	-	8	15	10	31	10	29	7	12	1.75	6.75	2.32	8.03	2.08	7.06	1.4	2.84	2.58	6.33	2.89	9.73	2.61	8.7	1.82	3.86	1	1	no
comp10712_c0	comp10712_c0_seq1	495	296	nudG	dynein light chain LC8-type	GO:0005737(cytoplasm);GO:0030286(dynein complex);GO:0005874(microtubule);GO:0003774(motor activity);GO:0007017(microtubule-based process);GO:0006810(transport)	[Z] Cytoskeleton	K10418	ko04962(Vasopressin-regulated water reabsorption)	165	312	0	0	99	314	6	2	9.48	36.96	0	0	5.42	20.12	0.32	0.12	14.02	34.67	0	0	6.8	24.79	0.41	0.17	1.90457e-12	2.42507e-11	yes
comp10713_c0	comp10713_c0_seq1	1015	816	LOG3	-	GO:0005829(cytosol);GO:0005634(nucleus);GO:0016799(hydrolase activity, hydrolyzing N-glycosyl compounds);GO:0009691(cytokinin biosynthetic process)	-	K06966	-	69	14	143	651	569	479	817	315	1.44	0.6	3.17	16.09	11.31	11.13	15.62	7.11	2.13	0.56	3.95	19.51	14.18	13.72	20.26	9.67	0.00391419	0.0109433	yes
comp107137_c0	comp107137_c0_seq1	292	93.08	-	ethanolaminephosphotransferase	-	[I] Lipid transport and metabolism	K00993	ko00440(Phosphonate and phosphinate metabolism);ko00564(Glycerophospholipid metabolism);ko00565(Ether lipid metabolism)	10	2	27	11	11	48	19	16	1.83	0.75	5.25	2.38	1.92	9.78	3.18	3.17	2.7	0.71	6.53	2.89	2.4	12.05	4.13	4.31	1	1	no
comp10714_c0	comp10714_c0_seq1	333	134	-	-	-	-	-	-	101	21	120	44	239	115	97	65	12.82	5.49	16.2	6.62	28.93	16.27	11.29	8.93	18.96	5.16	20.17	8.03	36.27	20.05	14.65	12.15	0.561984	0.653966	no
comp10716_c0	comp10716_c0_seq1	1866	1667	-	-	-	-	-	-	115	51	90	153	1129	1911	113	161	1.17	1.07	0.98	1.85	10.98	21.74	1.06	1.78	1.74	1.01	1.22	2.24	13.77	26.79	1.37	2.42	1.33233e-09	1.18805e-08	yes
comp10717_c0	comp10717_c0_seq1	743	544	-	-	-	-	-	-	38	11	875	537	17	23	127	74	1.19	0.71	29.1	19.91	0.51	0.8	3.64	2.51	1.76	0.67	36.23	24.13	0.64	0.99	4.72	3.41	7.1881e-10	6.62285e-09	yes
comp10718_c0	comp10718_c0_seq1	2086	1887	EIF(ISO)4G2	-	-	[J] Translation, ribosomal structure and biogenesis	-	-	218	104	2091	1459	523	594	810	791	1.97	1.93	20.05	15.59	4.5	5.97	6.7	7.72	2.91	1.81	24.96	18.9	5.64	7.36	8.69	10.5	3.75959e-06	1.98341e-05	yes
comp107185_c0	comp107185_c0_seq1	273	75.15	-	-	-	-	-	-	9	4	44	30	0	0	0	35	2.04	1.87	10.59	8.05	0	0	0	8.58	3.01	1.75	13.19	9.76	0	0	0	11.67	1	1	no
comp1072_c0	comp1072_c0_seq1	204	24.6	-	-	-	-	-	-	4	2	22	12	10	9	2	7	2.77	2.85	16.18	9.84	6.59	6.94	1.27	5.24	4.09	2.67	20.15	11.93	8.27	8.55	1.65	7.13	1	1	no
comp10720_c0	comp10720_c0_seq1	2343	2144	-	-	-	-	-	-	310	237	663	1155	661	701	1249	526	2.46	3.88	5.59	10.86	5	6.2	9.09	4.52	3.64	3.64	6.97	13.17	6.27	7.64	11.79	6.15	0.125447	0.205963	no
comp10720_c1	comp10720_c1_seq1	430	231	-	-	-	-	-	-	60	31	63	70	36	84	59	93	4.42	4.71	4.93	6.11	2.53	6.9	3.99	7.41	6.53	4.41	6.14	7.41	3.17	8.5	5.17	10.09	0.962404	0.971918	no
comp107204_c0	comp107204_c0_seq1	398	199	-	-	-	-	-	-	20	7	38	45	25	35	49	36	1.71	1.23	3.45	4.56	2.04	3.34	3.84	3.33	2.53	1.16	4.3	5.53	2.55	4.11	4.98	4.53	1	1	no
comp107207_c0	comp107207_c0_seq1	356	157	APC4	anaphase-promoting complex subunit 4	GO:0005634(nucleus);GO:0051301(cell division);GO:0007067(mitosis)	[D] Cell cycle control, cell division, chromosome partitioning ;[O] Posttranslational modification, protein turnover, chaperones	K03351	ko04110(Cell cycle);ko04111(Cell cycle - yeast);ko04113(Meiosis - yeast);ko04114(Oocyte meiosis);ko04120(Ubiquitin mediated proteolysis);ko04914(Progesterone-mediated oocyte maturation)	28	2	8	49	20	47	24	14	3.03	0.45	0.92	6.29	2.07	5.68	2.39	1.64	4.49	0.42	1.15	7.63	2.59	7	3.09	2.23	0.882553	0.91218	no
comp10721_c0	comp10721_c0_seq1	821	622	-	protein phosphatase	GO:0046872(metal ion binding);GO:0004721(phosphoprotein phosphatase activity)	[T] Signal transduction mechanisms ;[R] General function prediction only	K01090	-	575	253	135	260	149	264	566	581	15.73	14.26	3.93	8.43	3.89	8.05	14.2	17.2	23.25	13.38	4.89	10.22	4.87	9.92	18.41	23.4	0.094153	0.163726	no
comp10722_c0	comp10722_c0_seq1	277	78.81	-	dTMP kinase	-	[R] General function prediction only	K00943	ko00240(Pyrimidine metabolism)	18	13	72	118	37	45	69	45	3.89	5.78	16.53	30.19	7.61	10.83	13.66	10.51	5.74	5.43	20.58	36.61	9.55	13.34	17.72	14.3	0.144861	0.230414	no
comp10723_c0	comp10723_c0_seq1	221	34.54	-	-	-	-	-	-	21	0	15	20	5	1	4	5	10.35	0	7.86	11.68	2.35	0.55	1.81	2.67	15.29	0	9.78	14.16	2.94	0.68	2.34	3.63	1	1	no
comp10723_c1	comp10723_c1_seq1	203	24.07	-	-	-	[A] RNA processing and modification	-	-	5	0	8	6	0	0	4	3	3.53	0	6.01	5.03	0	0	2.59	2.3	5.22	0	7.49	6.09	0	0	3.36	3.12	1	1	no
comp10724_c0	comp10724_c0_seq1	995	796	ND4L	NADH dehydrogenase I subunit 4L	GO:0016021(integral to membrane);GO:0031966(mitochondrial membrane);GO:0070469(respiratory chain);GO:0008137(NADH dehydrogenase (ubiquinone) activity);GO:0042773(ATP synthesis coupled electron transport);GO:0006810(transport)	[C] Energy production and conversion	K03882	ko00190(Oxidative phosphorylation);ko05012(Parkinson's disease)	44	513	513	320	463	179	226	391	0.94	22.6	11.66	8.11	9.43	4.26	4.43	9.05	1.39	21.2	14.52	9.83	11.83	5.25	5.74	12.3	0.949202	0.962312	no
comp10725_c0	comp10725_c0_seq1	1734	1535	APY6	-	-	[F] Nucleotide transport and metabolism	-	-	738	414	557	678	422	417	660	500	8.18	9.46	6.56	8.91	4.46	5.15	6.71	6	12.09	8.87	8.17	10.8	5.59	6.35	8.7	8.16	0.616623	0.700961	no
comp10726_c0	comp10726_c0_seq1,comp10726_c0_seq2,comp10726_c0_seq3	418	106.01	NMT3	-	GO:0005737(cytoplasm);GO:0000234(phosphoethanolamine N-methyltransferase activity);GO:0008654(phospholipid biosynthetic process)	[I] Lipid transport and metabolism ;[R] General function prediction only	-	-	190	0	177	0	438	0	0	2	30.16	0	27.39	0	75.59	0	0	0.62	44.59	0	34.1	0	94.78	0	0	0.85	0.106985	0.181488	no
comp10727_c0	comp10727_c0_seq1	260	63.71	-	-	GO:0005773(vacuole);GO:0016787(hydrolase activity);GO:0045735(nutrient reservoir activity);GO:0006952(defense response);GO:0016042(lipid catabolic process)	[I] Lipid transport and metabolism	-	-	0	0	9	10	0	0	371	97	0	0	2.56	3.17	0	0	90.86	28.04	0	0	3.18	3.84	0	0	117.82	38.14	1.24488e-13	1.83121e-12	yes
comp1073_c0	comp1073_c0_seq1	516	317	At1g11410	interleukin-1 receptor-associated kinase 4	GO:0016021(integral to membrane);GO:0044459(plasma membrane part);GO:0005524(ATP binding);GO:0005516(calmodulin binding);GO:0004674(protein serine/threonine kinase activity);GO:0004872(receptor activity);GO:0005529(sugar binding);GO:0048544(recognition of pollen)	-	K04733	ko04210(Apoptosis);ko04620(Toll-like receptor signaling pathway);ko04722(Neurotrophin signaling pathway);ko05140(Leishmaniasis);ko05142(Chagas disease)	10	4	53	57	12	52	62	174	0.54	0.44	3.02	3.63	0.61	3.11	3.05	10.11	0.79	0.42	3.77	4.4	0.77	3.83	3.96	13.75	0.0171368	0.0396833	yes
comp107300_c0	comp107300_c0_seq1	503	304	ROC2	homeobox-leucine zipper protein	GO:0005634(nucleus);GO:0043565(sequence-specific DNA binding);GO:0003700(sequence-specific DNA binding transcription factor activity)	-	K09338	-	56	43	0	0	32	50	41	53	3.13	4.96	0	0	1.71	3.12	2.1	3.21	4.63	4.65	0	0	2.14	3.84	2.73	4.37	6.41419e-05	0.000274233	yes
comp107301_c0	comp107301_c0_seq1	302	103	BC1LP1	-	GO:0031225(anchored to membrane);GO:0005886(plasma membrane)	-	-	-	0	0	0	0	1	1	29	93	0	0	0	0	0.16	0.18	4.39	16.63	0	0	0	0	0.2	0.23	5.7	22.62	1	1	no
comp107302_c0	comp107302_c0_seq1	465	266	-	-	-	-	-	-	32	0	8	0	138	0	0	3	2.05	0	0.54	0	8.41	0	0	0.21	3.03	0	0.68	0	10.55	0	0	0.28	1	1	no
comp107305_c0	comp107305_c0_seq1	303	104	-	-	-	-	-	-	15	0	21	0	86	0	0	0	2.45	0	3.65	0	13.41	0	0	0	3.63	0	4.55	0	16.82	0	0	0	1	1	no
comp10731_c0	comp10731_c0_seq1	661	462	AC97	actin beta/gamma 1	GO:0005737(cytoplasm);GO:0005856(cytoskeleton);GO:0005524(ATP binding)	[Z] Cytoskeleton	K05692	ko04145(Phagosome);ko04510(Focal adhesion);ko04520(Adherens junction);ko04530(Tight junction);ko04670(Leukocyte transendothelial migration);ko04745(Phototransduction - fly);ko04810(Regulation of actin cytoskeleton);ko05100(Bacterial invasion of epithelial cells);ko05110(Vibrio cholerae infection);ko05130(Pathogenic Escherichia coli infection);ko05131(Shigellosis);ko05410(Hypertrophic cardiomyopat…	786	329	439	182	135	132	106	55	28.94	24.97	17.19	7.94	4.74	5.42	3.58	2.19	42.79	23.43	21.4	9.63	5.94	6.68	4.64	2.98	0.000677366	0.00230694	yes
comp10731_c1	comp10731_c1_seq1	475	276	ACT11	actin, other eukaryote	GO:0005856(cytoskeleton);GO:0005739(mitochondrion);GO:0005886(plasma membrane);GO:0009506(plasmodesma);GO:0005524(ATP binding)	[Z] Cytoskeleton	K10355	-	161	27	149	62	36	16	45	19	9.92	3.43	9.77	4.53	2.12	1.1	2.54	1.27	14.67	3.22	12.16	5.49	2.65	1.35	3.3	1.72	0.0991825	0.17093	no
comp107310_c0	comp107310_c0_seq1	511	312	-	-	-	-	-	-	0	0	0	18	0	0	4	153	0	0	0	1.16	0	0	0.2	9.03	0	0	0	1.41	0	0	0.26	12.28	1	1	no
comp107324_c0	comp107324_c0_seq1	315	116	-	-	-	-	-	-	12	5	15	75	1	2	65	39	1.76	1.51	2.34	13.04	0.14	0.33	8.74	6.19	2.6	1.42	2.91	15.81	0.18	0.4	11.34	8.42	0.00600322	0.0159357	yes
comp107330_c0	comp107330_c0_seq1	209	27.33	-	-	-	-	-	-	0	5	7	16	12	17	9	13	0	6.41	4.63	11.8	7.12	11.79	5.14	8.76	0	6.02	5.77	14.31	8.93	14.53	6.66	11.91	1	1	no
comp107336_c0	comp107336_c0_seq1	294	95.04	XSP1	subtilisin	GO:0009505(plant-type cell wall);GO:0042802(identical protein binding);GO:0004252(serine-type endopeptidase activity);GO:0043086(negative regulation of catalytic activity);GO:0006508(proteolysis)	-	K01342	-	20	21	14	25	16	12	34	4	3.58	7.75	2.66	5.3	2.73	2.39	5.58	0.78	5.29	7.27	3.32	6.43	3.42	2.95	7.24	1.05	1	1	no
comp10734_c0	comp10734_c0_seq1	624	425	-	-	-	-	-	-	396	172	24	73	26	15	111	63	15.85	14.19	1.02	3.46	0.99	0.67	4.08	2.73	23.44	13.31	1.27	4.2	1.24	0.82	5.28	3.71	0.000213358	0.000818573	yes
comp10735_c0	comp10735_c0_seq1	726	527	WRKY50	-	GO:0005634(nucleus);GO:0043565(sequence-specific DNA binding);GO:0003700(sequence-specific DNA binding transcription factor activity);GO:0050832(defense response to fungus);GO:0009867(jasmonic acid mediated signaling pathway)	-	-	-	0	0	2	65	369	437	1209	302	0	0	0.07	2.49	11.36	15.72	35.8	10.55	0	0	0.09	3.02	14.24	19.38	46.42	14.36	8.2727e-10	7.56556e-09	yes
comp107356_c0	comp107356_c0_seq1	284	85.37	-	-	-	[K] Transcription	-	-	10	4	19	15	4	18	22	11	1.99	1.64	4.03	3.54	0.76	4	4.02	2.37	2.95	1.54	5.01	4.3	0.95	4.93	5.21	3.23	1	1	no
comp107359_c0	comp107359_c0_seq1	465	266	SCPL7	sinapoylglucose-choline O-sinapoyltransferase	GO:0005576(extracellular region);GO:0004185(serine-type carboxypeptidase activity);GO:0006508(proteolysis)	[O] Posttranslational modification, protein turnover, chaperones ;[E] Amino acid transport and metabolism	K09756	ko00940(Phenylpropanoid biosynthesis)	0	0	0	3	34	2	0	130	0	0	0	0.23	2.07	0.14	0	9	0	0	0	0.28	2.6	0.18	0	12.24	1	1	no
comp10736_c0	comp10736_c0_seq1	252	57.06	-	-	-	-	-	-	0	0	0	2	13	55	2	0	0	0	0	0.71	3.69	18.28	0.55	0	0	0	0	0.86	4.63	22.52	0.71	0	1	1	no
comp107364_c0	comp107364_c0_seq1	264	67.15	-	-	-	-	-	-	2	0	62	0	0	0	0	19	0.51	0	16.7	0	0	0	0	5.21	0.75	0	20.8	0	0	0	0	7.09	1	1	no
comp10737_c0	comp10737_c0_seq1	714	515	At2g18390	ADP-ribosylation factor-like 2	GO:0005794(Golgi apparatus);GO:0005525(GTP binding);GO:0009793(embryo development ending in seed dormancy);GO:0009558(embryo sac cellularization);GO:0009960(endosperm development);GO:0015031(protein transport);GO:0007264(small GTPase mediated signal transduction);GO:0016192(vesicle-mediated transport)	[U] Intracellular trafficking, secretion, and vesicular transport ;[Z] Cytoskeleton	K07943	-	199	108	253	291	189	301	256	351	6.57	7.35	8.89	11.39	5.95	11.08	7.76	12.55	9.72	6.9	11.07	13.82	7.46	13.66	10.06	17.07	0.82646	0.869859	no
comp107372_c0	comp107372_c0_seq1	661	462	-	-	-	-	-	-	16	3	22	29	88	159	46	63	0.59	0.23	0.86	1.27	3.09	6.53	1.55	2.51	0.87	0.21	1.07	1.53	3.87	8.04	2.01	3.42	0.0175929	0.0405531	yes
comp107388_c0	comp107388_c0_seq1	372	173	-	-	-	-	-	-	0	1	83	45	6	10	10	4	0	0.2	8.68	5.25	0.56	1.1	0.9	0.43	0	0.19	10.81	6.36	0.71	1.35	1.17	0.58	0.00108724	0.00352987	yes
comp10739_c0	comp10739_c0_seq1	301	102	-	phosphatidylinositol 4-kinase	-	-	K00888	ko00562(Inositol phosphate metabolism);ko04070(Phosphatidylinositol signaling system)	13	9	34	33	14	16	36	14	2.17	3.09	6.03	6.52	2.23	2.97	5.51	2.53	3.21	2.9	7.51	7.91	2.79	3.67	7.14	3.44	1	1	no
comp107390_c0	comp107390_c0_seq1	558	359	RpL3	large subunit ribosomal protein L3e	GO:0005840(ribosome);GO:0003735(structural constituent of ribosome);GO:0000022(mitotic spindle elongation);GO:0006412(translation)	[J] Translation, ribosomal structure and biogenesis	K02925	ko03010(Ribosome)	162	3	0	0	0	0	0	0	7.68	0.29	0	0	0	0	0	0	11.35	0.27	0	0	0	0	0	0	1	1	no
comp1074_c0	comp1074_c0_seq1	202	23.55	-	-	-	-	-	-	2	23	53	15	56	30	22	15	1.44	34.25	40.72	12.85	38.57	24.16	14.58	11.73	2.14	32.13	50.7	15.57	48.36	29.77	18.9	15.96	0.754437	0.813877	no
comp10740_c0	comp10740_c0_seq1	1469	1270	-	-	-	[R] General function prediction only	-	-	151	82	478	476	1085	1109	579	252	2.02	2.26	6.81	7.56	13.86	16.56	7.11	3.65	2.99	2.12	8.48	9.16	17.37	20.4	9.22	4.97	0.000646459	0.00221289	yes
comp107405_c0	comp107405_c0_seq1	222	35.18	-	-	-	-	-	-	0	1	3.98	3	1	8.65	27	3	0	1	2.05	1.72	0.46	4.66	11.98	1.57	0	0.94	2.55	2.09	0.58	5.75	15.53	2.14	1	1	no
comp107407_c0	comp107407_c0_seq1	258	62.02	CCR4-4	-	GO:0005737(cytoplasm);GO:0005634(nucleus);GO:0046872(metal ion binding);GO:0004535(poly(A)-specific ribonuclease activity);GO:0003723(RNA binding);GO:0006355(regulation of transcription, DNA-dependent);GO:0006351(transcription, DNA-dependent)	[K] Transcription	-	-	8	1	26	13	17	17	6	15	2.19	0.57	7.58	4.23	4.45	5.2	1.51	4.45	3.24	0.53	9.44	5.12	5.57	6.4	1.96	6.06	1	1	no
comp10741_c0	comp10741_c0_seq1	439	240	-	-	-	-	-	-	26.75	0	59.98	41.27	352.11	402.69	166.49	182.09	1.9	0	4.52	3.47	23.8	31.82	10.82	13.97	2.8	0	5.63	4.2	29.84	39.21	14.04	19.01	0.000848182	0.00282702	yes
comp107418_c0	comp107418_c0_seq1	271	73.34	-	-	-	-	-	-	13	0	22	14	14	19	9	21	3.02	0	5.43	3.85	3.1	4.91	1.91	5.27	4.46	0	6.76	4.67	3.88	6.05	2.48	7.17	1	1	no
comp10742_c0	comp10742_c0_seq1	412	213	SCPL18	sinapoylglucose-choline O-sinapoyltransferase	GO:0005576(extracellular region);GO:0004185(serine-type carboxypeptidase activity);GO:0006508(proteolysis)	[O] Posttranslational modification, protein turnover, chaperones ;[E] Amino acid transport and metabolism	K09756	ko00940(Phenylpropanoid biosynthesis)	0	0	100	52	0	5	45	35	0	0	8.49	4.92	0	0.45	3.3	3.03	0	0	10.58	5.97	0	0.55	4.27	4.12	2.59855e-05	0.000119785	yes
comp10742_c1	comp10742_c1_seq1	277	78.81	SCPL18	-	GO:0005576(extracellular region);GO:0004185(serine-type carboxypeptidase activity);GO:0006508(proteolysis)	[O] Posttranslational modification, protein turnover, chaperones ;[E] Amino acid transport and metabolism	-	-	0	0	59	12	0	0	7	15	0	0	13.54	3.07	0	0	1.39	3.5	0	0	16.86	3.72	0	0	1.8	4.77	1	1	no
comp107423_c0	comp107423_c0_seq1	437	238	-	-	-	-	-	-	0	55	0	12	0	28	35	11	0	8.1	0	1.02	0	2.23	2.29	0.85	0	7.6	0	1.23	0	2.75	2.98	1.16	1	1	no
comp107426_c0	comp107426_c0_seq1	349	150	-	-	-	-	-	-	0	0	0	111	0	0	0	0	0	0	0	14.92	0	0	0	0	0	0	0	18.09	0	0	0	0	1	1	no
comp10743_c0	comp10743_c0_seq1	776	577	PARA	glutathione S-transferase	GO:0004364(glutathione transferase activity);GO:0009734(auxin mediated signaling pathway)	[O] Posttranslational modification, protein turnover, chaperones	K00799	ko00480(Glutathione metabolism);ko00980(Metabolism of xenobiotics by cytochrome P450);ko00982(Drug metabolism - cytochrome P450)	12	2	92	783	9	6	616	393	0.35	0.12	2.88	27.36	0.25	0.2	16.66	12.54	0.52	0.11	3.59	33.18	0.32	0.24	21.6	17.06	1.5552e-09	1.37081e-08	yes
comp107431_c0	comp107431_c0_seq1	292	93.08	-	26S proteasome regulatory subunit T6	-	-	K03066	ko03050(Proteasome)	0	0	2	56	10	25	0	1	0	0	0.39	12.13	1.74	5.09	0	0.2	0	0	0.48	14.71	2.18	6.28	0	0.27	1	1	no
comp107432_c0	comp107432_c0_seq1	580	381	STI	stress-induced-phosphoprotein 1	GO:0005488(binding);GO:0009408(response to heat);GO:0006986(response to unfolded protein)	[O] Posttranslational modification, protein turnover, chaperones	K09553	ko05020(Prion diseases)	60	0	162	0	60	0	0	0	2.68	0	7.69	0	2.55	0	0	0	3.96	0	9.58	0	3.2	0	0	0	0.0440283	0.0875983	no
comp107438_c0	comp107438_c0_seq1	210	27.9	-	-	-	-	-	-	0	0	2	48	6	3	5	2	0	0	1.3	34.69	3.49	2.04	2.8	1.32	0	0	1.61	42.06	4.37	2.51	3.63	1.8	1	1	no
comp10744_c0	comp10744_c0_seq1	1250	1051	-	-	-	[O] Posttranslational modification, protein turnover, chaperones	-	-	284	108	359	344	240	654	402	534	4.6	3.6	6.18	6.6	3.7	11.8	5.97	9.36	6.8	3.38	7.69	8	4.64	14.54	7.74	12.73	0.607293	0.692656	no
comp10745_c0	comp10745_c0_seq1	1242	1043	SPS2	octaprenyl diphosphate synthase	-	[H] Coenzyme transport and metabolism	K02523	ko00900(Terpenoid backbone biosynthesis)	221	113	393	437	568	635	710	310	3.6	3.8	6.82	8.45	8.83	11.55	10.62	5.47	5.33	3.56	8.49	10.24	11.07	14.23	13.77	7.45	0.206192	0.304075	no
comp107451_c0	comp107451_c0_seq1	221	34.54	-	-	GO:0004190(aspartic-type endopeptidase activity);GO:0003677(DNA binding);GO:0004519(endonuclease activity);GO:0003964(RNA-directed DNA polymerase activity);GO:0008270(zinc ion binding);GO:0015074(DNA integration)	[R] General function prediction only	-	-	0	16	13	22	13	9	8	12	0	16.24	6.81	12.85	6.11	4.94	3.61	6.4	0	15.24	8.48	15.57	7.65	6.09	4.69	8.7	1	1	no
comp10746_c0	comp10746_c0_seq1	597	398	ADK2	adenosine kinase	GO:0005829(cytosol);GO:0005886(plasma membrane);GO:0004001(adenosine kinase activity);GO:0005524(ATP binding);GO:0005507(copper ion binding);GO:0016773(phosphotransferase activity, alcohol group as acceptor);GO:0006169(adenosine salvage);GO:0044419(interspecies interaction between organisms)	[G] Carbohydrate transport and metabolism	K00856	ko00230(Purine metabolism)	101	91	217	311	154	373	161	168	4.32	8.02	9.86	15.76	6.28	17.77	6.31	7.77	6.38	7.52	12.28	19.1	7.87	21.9	8.19	10.57	0.487422	0.587621	no
comp10747_c0	comp10747_c0_seq1	1761	1562	COX1	cytochrome c oxidase subunit I	GO:0016021(integral to membrane);GO:0005743(mitochondrial inner membrane);GO:0005886(plasma membrane);GO:0070469(respiratory chain);GO:0005507(copper ion binding);GO:0004129(cytochrome-c oxidase activity);GO:0009055(electron carrier activity);GO:0020037(heme binding);GO:0009060(aerobic respiration);GO:0022900(electron transport chain)	[C] Energy production and conversion	K02256	ko00190(Oxidative phosphorylation);ko04260(Cardiac muscle contraction);ko05010(Alzheimer's disease);ko05012(Parkinson's disease);ko05016(Huntington's disease)	168	617	464	504	307	234	331	586	1.83	13.85	5.37	6.51	3.19	2.84	3.31	6.91	2.71	12.99	6.69	7.89	4	3.5	4.29	9.4	0.577083	0.667264	no
comp107473_c0	comp107473_c0_seq1	303	104	-	-	-	-	-	-	0	0	0	0	69	26	0	0	0	0	0	0	10.76	4.74	0	0	0	0	0	0	13.49	5.84	0	0	1	1	no
comp107474_c0	comp107474_c0_seq1	409	210	-	-	-	-	-	-	23	11	10	30	5	10	35	92	1.86	1.84	0.86	2.88	0.39	0.9	2.6	8.07	2.75	1.72	1.07	3.49	0.48	1.11	3.37	10.97	1	1	no
comp107481_c0	comp107481_c0_seq1	270	72.44	-	-	-	-	-	-	2	13	12	4	21	44	6	8	0.47	6.29	3	1.11	4.7	11.52	1.29	2.03	0.69	5.9	3.73	1.35	5.9	14.19	1.68	2.77	1	1	no
comp107489_c0	comp107489_c0_seq1	230	40.51	-	-	-	-	-	-	6	0	7	6	2	0	20	15	2.52	0	3.13	2.99	0.8	0	7.7	6.82	3.73	0	3.89	3.62	1	0	9.99	9.28	1	1	no
comp10749_c0	comp10749_c0_seq1,comp10749_c0_seq2,comp10749_c0_seq3,comp10749_c0_seq4,comp10749_c0_seq5	417	114.01	CCMC	-	GO:0016021(integral to membrane);GO:0031966(mitochondrial membrane);GO:0015232(heme transporter activity);GO:0017004(cytochrome complex assembly);GO:0008535(respiratory chain complex IV assembly)	-	-	-	21	65	125	135	54	15	71	87	2.91	24.51	21.66	23.4	8.26	2.81	8.63	11.47	4.3	23	26.97	28.37	10.35	3.46	11.19	15.6	0.267702	0.372228	no
comp107490_c0	comp107490_c0_seq1	211	28.47	-	-	-	-	-	-	1	3	0	4	3	3	39	10	0.6	3.69	0	2.83	1.71	2	21.37	6.47	0.88	3.47	0	3.43	2.14	2.46	27.72	8.8	1	1	no
comp1075_c0	comp1075_c0_seq1	407	208	-	-	-	-	-	-	13	24	10	35	35	57	24	50	1.06	4.05	0.87	3.39	2.73	5.2	1.8	4.43	1.57	3.8	1.08	4.11	3.42	6.4	2.33	6.02	0.835774	0.877121	no
comp10751_c0	comp10751_c0_seq1,comp10751_c0_seq2	1589	812.88	FAS2	chromatin assembly factor 1 subunit B	-	[B] Chromatin structure and dynamics ;[L] Replication, recombination and repair	K10751	-	24	12	129	81	1548	903	47	101	0.77	0.49	2.6	1.51	36.82	25.14	0.96	1.84	1.13	0.46	3.24	1.83	46.17	30.98	1.25	2.5	7.44551e-12	8.90729e-11	yes
comp107511_c0	comp107511_c0_seq1	312	113	-	-	-	-	-	-	0	0	0	0	0	0	6	91	0	0	0	0	0	0	0.83	14.83	0	0	0	0	0	0	1.07	20.17	1	1	no
comp10752_c0	comp10752_c0_seq1	493	294	-	-	-	-	-	-	38	37	169	187	86	65	131	49	2.2	4.41	10.4	12.83	4.74	4.19	6.95	3.07	3.25	4.14	12.95	15.55	5.95	5.17	9.02	4.18	0.171373	0.262816	no
comp10753_c0	comp10753_c0_seq1	262	65.42	-	-	-	-	-	-	0	0	0	0	0	0	33	50	0	0	0	0	0	0	7.87	14.07	0	0	0	0	0	0	10.21	19.14	1	1	no
comp10755_c0	comp10755_c0_seq1	534	335	-	-	-	-	-	-	487	367	5	7	29	8	2	6	24.73	38.41	0.27	0.42	1.4	0.45	0.09	0.33	36.56	36.04	0.34	0.51	1.76	0.56	0.12	0.45	4.75524e-14	7.26994e-13	yes
comp10756_c0	comp10756_c0_seq1,comp10756_c0_seq2	473	271.99	-	-	-	[S] Function unknown	-	-	94	49	123	202	189	128	231	77	5.91	6.27	8.36	14.87	11.4	8.86	13.15	5.18	8.73	5.88	10.41	18.02	14.3	10.92	17.06	7.04	0.75375	0.813567	no
comp107564_c0	comp107564_c0_seq1	223	35.82	-	-	-	-	-	-	3	4	10	21	3	6	5	30	1.42	3.92	5.05	11.82	1.36	3.18	2.18	15.42	2.11	3.67	6.29	14.33	1.7	3.91	2.82	20.98	1	1	no
comp10757_c0	comp10757_c0_seq1	640	441	OBF1	extracellular signal-regulated kinase 1/2	GO:0005634(nucleus);GO:0046983(protein dimerization activity);GO:0043565(sequence-specific DNA binding);GO:0003700(sequence-specific DNA binding transcription factor activity)	-	K04371	ko04010(MAPK signaling pathway);ko04012(ErbB signaling pathway);ko04013(MAPK signaling pathway - fly);ko04062(Chemokine signaling pathway);ko04114(Oocyte meiosis);ko04150(mTOR signaling pathway);ko04270(Vascular smooth muscle contraction);ko04320(Dorso-ventral axis formation);ko04350(TGF-beta signaling pathway);ko04360(Axon guidance);ko04370(VEGF signaling pathway);ko04510(Focal adhesion);ko04520…	105	12	467	1140	13	29	48	12	4.05	0.95	19.16	52.13	0.48	1.25	1.7	0.5	5.99	0.9	23.85	63.2	0.6	1.54	2.2	0.68	3.58693e-08	2.58417e-07	yes
comp10758_c0	comp10758_c0_seq1	600	401	ATK4	kinesin family member C1	GO:0005737(cytoplasm);GO:0005874(microtubule);GO:0005524(ATP binding);GO:0016887(ATPase activity);GO:0008017(microtubule binding);GO:0003777(microtubule motor activity);GO:0007018(microtubule-based movement)	[Z] Cytoskeleton	K10405	-	18	1	0	7	152	148	30	6	0.76	0.09	0	0.35	6.15	7	1.17	0.28	1.13	0.08	0	0.43	7.71	8.62	1.51	0.37	0.0011236	0.00363354	yes
comp10758_c1	comp10758_c1_seq1	439	240	ATK4	kinesin family member C1	GO:0005737(cytoplasm);GO:0005874(microtubule);GO:0005524(ATP binding);GO:0016887(ATPase activity);GO:0008017(microtubule binding);GO:0003777(microtubule motor activity);GO:0007018(microtubule-based movement)	[Z] Cytoskeleton	K10405	-	5	4	2	13	60	78	30	12	0.35	0.58	0.15	1.09	4.05	6.16	1.95	0.92	0.52	0.55	0.19	1.32	5.08	7.59	2.53	1.25	0.0323084	0.0676246	no
comp10758_c2	comp10758_c2_seq1	201	23.03	ATK4	kinesin family member C1	GO:0005737(cytoplasm);GO:0005874(microtubule);GO:0005524(ATP binding);GO:0016887(ATPase activity);GO:0008017(microtubule binding);GO:0003777(microtubule motor activity);GO:0007018(microtubule-based movement)	[Z] Cytoskeleton	K10405	-	1	0	0	3	10	17	6	0	0.74	0	0	2.63	7.04	14	4.06	0	1.09	0	0	3.18	8.83	17.25	5.27	0	1	1	no
comp107589_c0	comp107589_c0_seq1	242	49.21	-	-	-	-	-	-	0	3	17	12	18	28	5	28	0	2.14	6.25	4.92	5.93	10.79	1.59	10.48	0	2.01	7.78	5.96	7.44	13.29	2.06	14.25	1	1	no
comp10759_c0	comp10759_c0_seq1	463	264	-	-	-	-	-	-	178	101	244	266	18	16	244	85	11.47	13.41	16.72	20.32	1.11	1.15	14.42	5.93	16.96	12.58	20.82	24.63	1.39	1.42	18.7	8.07	0.000867048	0.00288167	yes
comp1076_c0	comp1076_c0_seq1	408	209	-	-	-	-	-	-	0	0	0	0	2	158	2	0	0	0	0	0	0.16	14.34	0.15	0	0	0	0	0	0.19	17.66	0.19	0	1	1	no
comp10761_c0	comp10761_c0_seq1	402	203	20ox2	gibberellin 20-oxidase	GO:0045544(gibberellin 20-oxidase activity);GO:0005506(iron ion binding);GO:0009908(flower development);GO:0009686(gibberellin biosynthetic process);GO:0009739(response to gibberellin stimulus);GO:0080167(response to karrikin);GO:0009639(response to red or far red light);GO:0009826(unidimensional cell growth)	[Q] Secondary metabolites biosynthesis, transport and catabolism ;[R] General function prediction only	K05282	ko00904(Diterpenoid biosynthesis)	4	0	42	127	1	0	0	0	0.34	0	3.74	12.62	0.08	0	0	0	0.5	0	4.66	15.3	0.1	0	0	0	1	1	no
comp10761_c1	comp10761_c1_seq1	248	53.86	20ox3	gibberellin 20-oxidase	GO:0045544(gibberellin 20-oxidase activity);GO:0005506(iron ion binding);GO:0009686(gibberellin biosynthetic process)	[Q] Secondary metabolites biosynthesis, transport and catabolism ;[R] General function prediction only	K05282	ko00904(Diterpenoid biosynthesis)	1	0	11	58	2	2	0	0	0.32	0	3.69	21.71	0.6	0.7	0	0	0.47	0	4.6	26.33	0.76	0.87	0	0	1	1	no
comp10761_c2	comp10761_c2_seq1	266	68.9	20ox2	-	GO:0005506(iron ion binding);GO:0016706(oxidoreductase activity, acting on paired donors, with incorporation or reduction of molecular oxygen, 2-oxoglutarate as one donor, and incorporation of one atom each of oxygen into both donors)	[Q] Secondary metabolites biosynthesis, transport and catabolism ;[R] General function prediction only	-	-	0	0	18	49	0	1	0	0	0	0	4.73	14.34	0	0.28	0	0	0	0	5.89	17.39	0	0.34	0	0	1	1	no
comp10761_c3	comp10761_c3_seq1	321	122	20ox2	gibberellin 20-oxidase	GO:0005506(iron ion binding);GO:0016706(oxidoreductase activity, acting on paired donors, with incorporation or reduction of molecular oxygen, 2-oxoglutarate as one donor, and incorporation of one atom each of oxygen into both donors)	[Q] Secondary metabolites biosynthesis, transport and catabolism ;[R] General function prediction only	K05282	ko00904(Diterpenoid biosynthesis)	2	0	55	34	1	0	0	0	0.28	0	8.16	5.62	0.13	0	0	0	0.41	0	10.16	6.81	0.17	0	0	0	1	1	no
comp10762_c0	comp10762_c0_seq1	206	25.67	-	-	-	-	-	-	10	0	19	34	81	107	49	21	6.63	0	13.39	26.7	51.17	79.03	29.78	15.06	9.8	0	16.67	32.38	64.16	97.38	38.62	20.49	0.0388378	0.0787197	no
comp10762_c1	comp10762_c1_seq1	533	334	HEMC	hydroxymethylbilane synthase	GO:0009507(chloroplast);GO:0004418(hydroxymethylbilane synthase activity);GO:0015995(chlorophyll biosynthetic process);GO:0018160(peptidyl-pyrromethane cofactor linkage)	[H] Coenzyme transport and metabolism	K01749	ko00860(Porphyrin and chlorophyll metabolism)	8	8	64	127	276	392	137	66	0.41	0.84	3.47	7.67	13.4	22.26	6.4	3.64	0.6	0.79	4.32	9.3	16.8	27.42	8.3	4.95	7.03367e-05	0.000298245	yes
comp107631_c0	comp107631_c0_seq1	417	218	-	-	-	[T] Signal transduction mechanisms	-	-	77	32	0	0	6	21	0	0	6.01	5.15	0	0	0.45	1.83	0	0	8.88	4.83	0	0	0.56	2.25	0	0	4.08026e-06	2.14086e-05	yes
comp10764_c0	comp10764_c0_seq1,comp10764_c0_seq2	1390	1154.82	-	-	-	[J] Translation, ribosomal structure and biogenesis ;[U] Intracellular trafficking, secretion, and vesicular transport	-	-	66	81	444	556	406	478	545	444	1.01	2.53	6.84	9.62	5.61	7.79	7.3	7.05	1.49	2.37	8.52	11.66	7.04	9.6	9.47	9.58	0.00888634	0.0224877	yes
comp107644_c0	comp107644_c0_seq1	216	31.43	-	-	-	-	-	-	0	0	7	47	0	0	0	0	0	0	4.03	30.16	0	0	0	0	0	0	5.02	36.56	0	0	0	0	1	1	no
comp107645_c0	comp107645_c0_seq1	387	188	OPT7	-	GO:0016021(integral to membrane);GO:0015198(oligopeptide transporter activity);GO:0015031(protein transport);GO:0055085(transmembrane transport)	[T] Signal transduction mechanisms	-	-	2	4	103	7	0	6	0	5	0.18	0.75	9.91	0.75	0	0.61	0	0.49	0.27	0.7	12.34	0.91	0	0.75	0	0.67	1	1	no
comp10765_c0	comp10765_c0_seq1	2543	2344	WDTC1	WD and tetratricopeptide repeats protein 1	GO:0005515(protein binding)	[R] General function prediction only	K11807	-	298	203	851	1167	400	588	771	1068	2.16	3.04	6.57	10.04	2.77	4.76	5.13	8.39	3.2	2.85	8.18	12.17	3.47	5.86	6.66	11.41	0.0215172	0.0479246	yes
comp10766_c0	comp10766_c0_seq1	1790	1591	PEPKR2	-	GO:0005524(ATP binding);GO:0004674(protein serine/threonine kinase activity)	[T] Signal transduction mechanisms	K00924	-	320	116	717	992	254	396	939	698	3.42	2.56	8.15	12.57	2.59	4.72	9.21	8.08	5.06	2.4	10.15	15.24	3.25	5.82	11.94	10.99	0.0170354	0.0394733	yes
comp10767_c0	comp10767_c0_seq1,comp10767_c0_seq2	606	327.74	-	-	-	-	-	-	45	28	250	138	160	112	221	84	2.23	3.64	12.68	8.38	7.53	6.61	10.76	4.63	3.29	3.42	15.78	10.16	9.45	8.15	13.95	6.3	0.156757	0.244924	no
comp107673_c0	comp107673_c0_seq1	228	39.14	-	-	-	-	-	-	1	0	30	30	9	8	10	2	0.43	0	13.87	15.46	3.73	3.88	3.99	0.94	0.64	0	17.26	18.74	4.68	4.78	5.17	1.28	1	1	no
comp10768_c0	comp10768_c0_seq1,comp10768_c0_seq2	281	76.25	PHB4	-	-	[O] Posttranslational modification, protein turnover, chaperones	-	-	23	9	211	190	79	38	110	83	5.33	3.82	51.55	49.39	16.69	9.48	21.67	21.72	7.88	3.59	64.18	59.89	20.93	11.69	28.1	29.55	0.0054699	0.0146907	yes
comp10769_c0	comp10769_c0_seq1	361	162	-	-	-	-	-	-	0	0	0	16	99	0	2	1	0	0	0	1.99	9.91	0	0.19	0.11	0	0	0	2.41	12.43	0	0.25	0.15	1	1	no
comp107694_c0	comp107694_c0_seq1	309	110	-	-	-	-	-	-	0	0	0	0	12	60	0	0	0	0	0	0	1.77	10.34	0	0	0	0	0	0	2.22	12.75	0	0	1	1	no
comp10771_c0	comp10771_c0_seq1	449	250	-	-	-	-	-	-	18	14	63	103	33	29	69	33	1.22	1.96	4.56	8.31	2.14	2.2	4.31	2.43	1.81	1.84	5.68	10.07	2.68	2.71	5.58	3.31	0.196338	0.292678	no
comp10771_c1	comp10771_c1_seq1	276	77.89	-	-	-	-	-	-	1	0	29	51	8	20	4	16	0.22	0	6.74	13.2	1.67	4.87	0.8	3.78	0.32	0	8.39	16.01	2.09	6	1.04	5.15	1	1	no
comp107727_c0	comp107727_c0_seq1	227	38.47	-	-	-	-	-	-	2	1	30	22	1	8	7	18	0.88	0.91	14.11	11.53	0.42	3.94	2.84	8.62	1.31	0.86	17.57	13.98	0.53	4.86	3.68	11.72	1	1	no
comp107747_c0	comp107747_c0_seq1	201	23.03	-	-	-	-	-	-	0	0	0	4	0	12	4	18	0	0	0	3.5	0	9.88	2.71	14.39	0	0	0	4.25	0	12.17	3.51	19.58	1	1	no
comp10775_c0	comp10775_c0_seq1	859	660	ufd1	-	GO:0006511(ubiquitin-dependent protein catabolic process)	[O] Posttranslational modification, protein turnover, chaperones	-	-	483	135	175	392	24	20	992	335	12.45	7.17	4.8	11.98	0.59	0.57	23.45	9.35	18.41	6.73	5.97	14.52	0.74	0.71	30.41	12.71	2.44722e-05	0.000113233	yes
comp10776_c0	comp10776_c0_seq1	369	170	-	inorganic pyrophosphatase	GO:0016021(integral to membrane);GO:0005774(vacuolar membrane);GO:0009678(hydrogen-translocating pyrophosphatase activity);GO:0004427(inorganic diphosphatase activity);GO:0015992(proton transport)	-	K01507	ko00190(Oxidative phosphorylation)	149	175	69	43	17	105	75	60	14.91	36.09	7.34	5.1	1.62	11.71	6.88	6.5	22.05	33.86	9.14	6.18	2.03	14.43	8.93	8.84	0.161622	0.250864	no
comp107760_c0	comp107760_c0_seq1	297	98.01	-	-	-	-	-	-	16	19	26	17	4	7	33	13	2.78	6.8	4.8	3.5	0.66	1.35	5.25	2.44	4.11	6.38	5.98	4.24	0.83	1.67	6.81	3.32	1	1	no
comp107766_c0	comp107766_c0_seq1	282	83.48	-	-	-	-	-	-	0	0	0	91	0	0	0	0	0	0	0	21.98	0	0	0	0	0	0	0	26.65	0	0	0	0	1	1	no
comp10777_c0	comp10777_c0_seq1	387	188	At4g04750	-	GO:0016021(integral to membrane);GO:0022891(substrate-specific transmembrane transporter activity);GO:0008643(carbohydrate transport)	[R] General function prediction only	-	-	20	24	0	0	28	82	1	0	1.81	4.48	0	0	2.42	8.27	0.08	0	2.68	4.2	0	0	3.03	10.19	0.11	0	1	1	no
comp10779_c0	comp10779_c0_seq1	343	144	-	-	-	[R] General function prediction only	-	-	37	21	0	0	6	3	1	0	4.37	5.11	0	0	0.68	0.4	0.11	0	6.46	4.8	0	0	0.85	0.49	0.14	0	1	1	no
comp107800_c0	comp107800_c0_seq1	242	49.21	RpL39	large subunit ribosomal protein L39e	GO:0005840(ribosome);GO:0003735(structural constituent of ribosome);GO:0006412(translation)	[J] Translation, ribosomal structure and biogenesis	K02924	ko03010(Ribosome)	71	1	0	0	0	0	0	0	24.55	0.71	0	0	0	0	0	0	36.29	0.67	0	0	0	0	0	0	1	1	no
comp107806_c0	comp107806_c0_seq1	212	29.05	SUS5	sucrose synthase	-	[M] Cell wall/membrane/envelope biogenesis	K00695	ko00500(Starch and sucrose metabolism)	0	2	29	19	5	2	39	4	0	2.41	18.06	13.19	2.79	1.31	20.95	2.54	0	2.26	22.49	15.99	3.5	1.61	27.16	3.45	1	1	no
comp107825_c0	comp107825_c0_seq1	204	24.6	-	-	-	-	-	-	0	0	0	0	0	0	30	12	0	0	0	0	0	0	19.03	8.98	0	0	0	0	0	0	24.68	12.22	1	1	no
comp107826_c0	comp107826_c0_seq1	248	53.86	At3g25750	-	GO:0008026(ATP-dependent helicase activity);GO:0006310(DNA recombination)	-	-	-	4	4	19	29	6	4	13	18	1.26	2.6	6.38	10.86	1.81	1.41	3.77	6.15	1.87	2.44	7.95	13.16	2.27	1.74	4.88	8.37	1	1	no
comp10783_c0	comp10783_c0_seq1	1150	951	At5g51130	-	-	[R] General function prediction only	-	-	206	131	172	384	240	312	593	337	3.69	4.83	3.27	8.14	4.09	6.22	9.73	6.53	5.45	4.53	4.07	9.87	5.13	7.67	12.62	8.88	0.537533	0.632788	no
comp107836_c0	comp107836_c0_seq1	222	35.18	-	-	-	-	-	-	16	1	11	19	28	9	12	6	7.74	1	5.66	10.89	12.91	4.85	5.32	3.14	11.44	0.94	7.04	13.21	16.19	5.98	6.9	4.27	1	1	no
comp10784_c0	comp10784_c0_seq1	572	373	At1g03790	-	GO:0005634(nucleus);GO:0003677(DNA binding);GO:0008270(zinc ion binding);GO:0010187(negative regulation of seed germination);GO:0006355(regulation of transcription, DNA-dependent);GO:0006351(transcription, DNA-dependent)	[R] General function prediction only	-	-	1	0	15	18	1	2	20	219	0.05	0	0.73	0.97	0.04	0.1	0.84	10.81	0.07	0	0.91	1.18	0.05	0.13	1.08	14.71	1	1	no
comp10784_c1	comp10784_c1_seq1	260	63.71	-	-	-	-	-	-	0	0	1	4	1	2	5	66	0	0	0.28	1.27	0.25	0.6	1.22	19.08	0	0	0.35	1.53	0.32	0.73	1.59	25.95	1	1	no
comp10784_c2	comp10784_c2_seq1	590	391	-	-	-	-	-	-	0	0	0	11	0	4	2	289	0	0	0	0.57	0	0.19	0.08	13.61	0	0	0	0.69	0	0.24	0.1	18.52	1	1	no
comp107842_c0	comp107842_c0_seq1	214	30.23	PCMP-H33	-	GO:0009507(chloroplast);GO:0005488(binding);GO:0031425(chloroplast RNA processing)	[R] General function prediction only	-	-	0	0	0	1	3	30	3	2	0	0	0	0.67	1.61	18.82	1.55	1.22	0	0	0	0.81	2.02	23.19	2.01	1.66	1	1	no
comp10785_c0	comp10785_c0_seq1	259	62.86	PERK8	-	GO:0016021(integral to membrane);GO:0005886(plasma membrane);GO:0005524(ATP binding);GO:0004674(protein serine/threonine kinase activity);GO:0005199(structural constituent of cell wall)	[T] Signal transduction mechanisms	-	-	0	0	0	0	0	0	58	5	0	0	0	0	0	0	14.4	1.46	0	0	0	0	0	0	18.67	1.99	1	1	no
comp10786_c0	comp10786_c0_seq1,comp10786_c0_seq2	288	79.64	-	-	-	-	-	-	18	7	0	17	25	43	8	14	3.93	2.99	0	4.43	4.65	10.46	1.64	3.39	5.81	2.81	0	5.38	5.83	12.89	2.13	4.61	1	1	no
comp107863_c0	comp107863_c0_seq1	265	68.02	-	-	-	-	-	-	0	0	0	0	14	39	3	0	0	0	0	0	3.34	10.87	0.69	0	0	0	0	0	4.19	13.4	0.89	0	1	1	no
comp107867_c0	comp107867_c0_seq1	249	54.65	-	-	-	-	-	-	0	0	2	49	0	0	0	0	0	0	0.66	18.08	0	0	0	0	0	0	0.82	21.92	0	0	0	0	1	1	no
comp10787_c0	comp10787_c0_seq1	2876	2677	ALE2	-	GO:0016021(integral to membrane);GO:0005886(plasma membrane);GO:0005524(ATP binding);GO:0004674(protein serine/threonine kinase activity);GO:0004872(receptor activity);GO:0030154(cell differentiation);GO:0042335(cuticle development);GO:0048645(organ formation);GO:0046777(protein autophosphorylation);GO:0010068(protoderm histogenesis);GO:0048367(shoot development)	[T] Signal transduction mechanisms	K00924	-	218	240	2748	1240	1148	820	179	369	1.39	3.14	18.57	9.34	6.96	5.81	1.04	2.54	2.05	2.95	23.12	11.33	8.72	7.16	1.35	3.45	7.07627e-06	3.57002e-05	yes
comp107880_c0	comp107880_c0_seq1	788	589	-	-	-	-	-	-	0	0	0	0	0	0	0	267	0	0	0	0	0	0	0	8.35	0	0	0	0	0	0	0	11.36	1	1	no
comp10789_c0	comp10789_c0_seq1,comp10789_c0_seq2	1604	1388.17	-	-	-	-	-	-	721	213	121	185	673	498	1233	369	8.8	5.36	1.59	2.68	7.88	6.81	13.9	4.88	13.02	5.02	1.98	3.25	9.88	8.39	18.03	6.64	0.0380954	0.0775055	no
comp107895_c0	comp107895_c0_seq1	208	26.77	-	-	-	-	-	-	0	6	1	15	24	11	3	0	0	7.86	0.68	11.3	14.54	7.79	1.75	0	0	7.37	0.84	13.7	18.23	9.6	2.27	0	1	1	no
comp1079_c0	comp1079_c0_seq1	431	232	-	-	-	-	-	-	0	3	14	11	138	53	31	1	0	0.45	1.09	0.96	9.65	4.33	2.08	0.08	0	0.43	1.36	1.16	12.1	5.34	2.7	0.11	0.0102717	0.02549	yes
comp107903_c0	comp107903_c0_seq1	288	89.2	-	-	-	-	-	-	0	0	0	0	4	57	0	3	0	0	0	0	0.73	12.12	0	0.62	0	0	0	0	0.91	14.93	0	0.84	1	1	no
comp10791_c0	comp10791_c0_seq1	1808	1609	SPCC1235.04c	-	GO:0005829(cytosol);GO:0005634(nucleus);GO:0005524(ATP binding);GO:0003919(FMN adenylyltransferase activity);GO:0006747(FAD biosynthetic process);GO:0046444(FMN metabolic process)	[E] Amino acid transport and metabolism ;[H] Coenzyme transport and metabolism	-	-	274	129	422	672	1301	2561	709	539	2.9	2.81	4.75	8.42	13.11	30.18	6.88	6.17	4.28	2.64	5.91	10.21	16.44	37.19	8.92	8.39	6.42446e-05	0.000274579	yes
comp10792_c0	comp10792_c0_seq1	1079	880	VIT_19s0014g04930	1,8-cineole synthase	GO:0005737(cytoplasm);GO:0034004(germacradienol synthase activity);GO:0052577(germacrene-D synthase activity);GO:0000287(magnesium ion binding)	-	K07385	ko00902(Monoterpenoid biosynthesis)	6	22	0	53	882	2062	162	109	0.12	0.88	0	1.21	16.26	44.43	2.87	2.28	0.17	0.82	0	1.47	20.38	54.75	3.72	3.1	1.96103e-07	1.26594e-06	yes
comp10793_c0	comp10793_c0_seq1	334	135	VIT_19s0014g04930	-	GO:0005737(cytoplasm);GO:0034004(germacradienol synthase activity);GO:0052577(germacrene-D synthase activity);GO:0000287(magnesium ion binding)	-	-	-	48	3	0	0	0	24	25	10	6.05	0.78	0	0	0	3.37	2.89	1.36	8.94	0.73	0	0	0	4.15	3.75	1.86	1	1	no
comp10794_c0	comp10794_c0_seq1	379	180	RBX1A	RING-box protein 1	GO:0005737(cytoplasm);GO:0005634(nucleus);GO:0019005(SCF ubiquitin ligase complex);GO:0005515(protein binding);GO:0008270(zinc ion binding);GO:0016567(protein ubiquitination);GO:0009733(response to auxin stimulus)	[O] Posttranslational modification, protein turnover, chaperones	K03868	ko03420(Nucleotide excision repair);ko04110(Cell cycle);ko04111(Cell cycle - yeast);ko04114(Oocyte meiosis);ko04120(Ubiquitin mediated proteolysis);ko04310(Wnt signaling pathway);ko04350(TGF-beta signaling pathway);ko05200(Pathways in cancer);ko05211(Renal cell carcinoma)	268	287	351.69	415	374.82	428.98	693	418	25.33	55.9	35.35	46.49	33.77	45.19	60.07	42.76	37.45	52.45	44.01	56.37	42.35	55.69	77.9	58.17	0.823545	0.867299	no
comp107955_c0	comp107955_c0_seq1	208	26.77	-	-	-	-	-	-	3	11	15	9	1	4	14	3	1.91	14.4	10.14	6.78	0.61	2.83	8.16	2.06	2.82	13.51	12.62	8.22	0.76	3.49	10.58	2.81	1	1	no
comp10796_c0	comp10796_c0_seq1,comp10796_c0_seq2	508	286.73	-	-	-	-	-	-	115	92	165	193	54	64	160	48	8.08	14.05	9.81	12.84	2.87	3.93	8.16	3	11.95	13.18	12.22	15.57	3.6	4.84	10.58	4.08	0.320661	0.426804	no
comp10796_c1	comp10796_c1_seq1	644	445	-	-	-	[A] RNA processing and modification	-	-	28	12	162	184	36	43	123	60	1.07	0.95	6.59	8.34	1.31	1.83	4.31	2.48	1.58	0.89	8.2	10.11	1.65	2.26	5.59	3.38	0.0149287	0.0351168	yes
comp10797_c0	comp10797_c0_seq1	1136	937	-	-	-	-	-	-	344	157	831	779	335	170	433	196	6.25	5.87	16.05	16.76	5.8	3.44	7.21	3.85	9.23	5.51	19.98	20.33	7.27	4.24	9.35	5.24	0.0408879	0.0823254	no
comp107976_c0	comp107976_c0_seq1	433	234	-	-	-	-	-	-	2	5	61	93	22	32	27	33	0.15	0.75	4.72	8.01	1.52	2.59	1.8	2.6	0.21	0.7	5.87	9.72	1.91	3.2	2.33	3.53	0.0192016	0.0435726	yes
comp107977_c0	comp107977_c0_seq1	201	23.03	-	-	-	[O] Posttranslational modification, protein turnover, chaperones	-	-	10	4	4	7	10	11	11	1	7.39	6.09	3.14	6.13	7.04	9.06	7.45	0.8	10.92	5.71	3.91	7.43	8.83	11.16	9.66	1.09	1	1	no
comp10798_c0	comp10798_c0_seq1	210	27.9	-	-	-	-	-	-	3	0	5	2	4	1	14	27	1.83	0	3.24	1.45	2.33	0.68	7.83	17.82	2.7	0	4.04	1.75	2.92	0.84	10.15	24.24	1	1	no
comp10799_c0	comp10799_c0_seq1	458	259	-	-	-	-	-	-	0	0	0	0	556	561	2	0	0	0	0	0	34.82	41.07	0.12	0	0	0	0	0	43.66	50.61	0.16	0	7.11692e-24	3.41489e-22	yes
comp107993_c0	comp107993_c0_seq1	357	158	-	-	-	-	-	-	0	0	26	92	0	3	2	1	0	0	2.98	11.74	0	0.36	0.2	0.12	0	0	3.71	14.24	0	0.44	0.26	0.16	1	1	no
comp108_c0	comp108_c0_seq1	240	47.71	-	-	-	-	-	-	7	3	5	13	7	8	15	26	2.5	2.2	1.9	5.5	2.38	3.18	4.91	10.04	3.69	2.07	2.36	6.66	2.98	3.92	6.36	13.65	1	1	no
comp108_c1	comp108_c1_seq1	296	97.02	-	-	-	-	-	-	2	2	21	29	17	14	9	36	0.35	0.72	3.92	6.03	2.84	2.74	1.45	6.83	0.52	0.68	4.88	7.31	3.56	3.37	1.88	9.3	1	1	no
comp10800_c0	comp10800_c0_seq1	446	247	ARID5	-	GO:0005622(intracellular);GO:0003677(DNA binding);GO:0006355(regulation of transcription, DNA-dependent)	[K] Transcription	-	-	79	50	145	157	118	91	320	136	5.44	7.1	10.62	12.82	7.75	6.99	20.21	10.14	8.04	6.66	13.22	15.54	9.72	8.61	26.21	13.79	0.34044	0.446799	no
comp10800_c1	comp10800_c1_seq1	331	132	ARID3	-	GO:0005622(intracellular);GO:0003677(DNA binding);GO:0006355(regulation of transcription, DNA-dependent)	-	-	-	24	19	108	123	65	61	163	72	3.09	5.05	14.8	18.79	7.99	8.76	19.27	10.04	4.57	4.73	18.43	22.78	10.01	10.8	24.99	13.66	0.128172	0.209382	no
comp10801_c0	comp10801_c0_seq1	936	737	At1g53440	-	GO:0016021(integral to membrane);GO:0005886(plasma membrane);GO:0005524(ATP binding);GO:0004674(protein serine/threonine kinase activity);GO:0004872(receptor activity)	-	K00924	-	25	17	490	1049	55	203	651	572	0.58	0.81	12.03	28.7	1.21	5.22	13.78	14.29	0.85	0.76	14.98	34.8	1.52	6.44	17.87	19.44	5.08785e-07	3.09431e-06	yes
comp10802_c0	comp10802_c0_seq1,comp10802_c0_seq2	286	64.87	-	-	-	-	-	-	35	16	0	0	1	0	3	0	9.13	9.27	0	0	0.3	0	0.86	0	13.5	8.69	0	0	0.37	0	1.11	0	1	1	no
comp10803_c0	comp10803_c0_seq1	1593	1394	RECA	recombination protein RecA	GO:0009570(chloroplast stroma);GO:0005524(ATP binding);GO:0008094(DNA-dependent ATPase activity);GO:0003697(single-stranded DNA binding);GO:0006310(DNA recombination);GO:0006281(DNA repair)	[L] Replication, recombination and repair	K03553	ko03440(Homologous recombination)	223	95	504	565	987	1178	1131	572	2.72	2.39	6.54	8.17	11.48	16.02	12.66	7.56	4.02	2.24	8.14	9.91	14.4	19.75	16.42	10.28	0.00274571	0.00803098	yes
comp10804_c0	comp10804_c0_seq1	578	379	-	-	-	[Z] Cytoskeleton ;[U] Intracellular trafficking, secretion, and vesicular transport ;[D] Cell cycle control, cell division, chromosome partitioning	-	-	56	73	40	106	64	94	77	69	2.51	6.75	1.91	5.64	2.74	4.7	3.17	3.35	3.72	6.34	2.38	6.84	3.43	5.8	4.11	4.56	0.997841	0.998517	no
comp10804_c1	comp10804_c1_seq1	723	524	-	-	-	[Z] Cytoskeleton ;[U] Intracellular trafficking, secretion, and vesicular transport ;[D] Cell cycle control, cell division, chromosome partitioning	-	-	26	43	69	76	58	134	55	102	0.84	2.88	2.38	2.92	1.8	4.85	1.64	3.58	1.25	2.7	2.97	3.55	2.25	5.98	2.12	4.88	0.771176	0.827425	no
comp10804_c2	comp10804_c2_seq1	1039	840	-	-	-	[Z] Cytoskeleton ;[U] Intracellular trafficking, secretion, and vesicular transport ;[D] Cell cycle control, cell division, chromosome partitioning	-	-	101	133	107	284	232	248	184	145	2.05	5.55	2.3	6.82	4.48	5.6	3.42	3.18	3.02	5.21	2.87	8.27	5.62	6.9	4.43	4.32	0.888902	0.916605	no
comp10804_c3	comp10804_c3_seq1	224	36.47	-	-	-	[Z] Cytoskeleton ;[U] Intracellular trafficking, secretion, and vesicular transport ;[D] Cell cycle control, cell division, chromosome partitioning	-	-	5	22	9	13	4	18	1	11	2.33	21.15	4.46	7.19	1.78	9.36	0.43	5.55	3.45	19.84	5.56	8.71	2.23	11.53	0.55	7.55	1	1	no
comp10805_c0	comp10805_c0_seq1	962	763	EXPA4	-	GO:0005829(cytosol);GO:0005576(extracellular region);GO:0016020(membrane);GO:0009505(plant-type cell wall);GO:0009506(plasmodesma);GO:0009664(plant-type cell wall organization);GO:0006949(syncytium formation)	-	-	-	493	194	443	875	71	43	49	12	10.99	8.91	10.5	23.13	1.51	1.07	1	0.29	16.25	8.36	13.08	28.04	1.89	1.32	1.3	0.39	3.77016e-07	2.34175e-06	yes
comp108053_c0	comp108053_c0_seq1	409	210	-	-	-	-	-	-	0	1	0	13	48	94	12	12	0	0.17	0	1.25	3.71	8.49	0.89	1.05	0	0.16	0	1.51	4.65	10.46	1.16	1.43	1	1	no
comp10806_c0	comp10806_c0_seq1	1061	862	SWEET12	-	GO:0005887(integral to plasma membrane);GO:0051119(sugar transmembrane transporter activity)	[R] General function prediction only	-	-	1058	223	232	46	216	998	12	6	20.88	9.07	4.87	1.08	4.06	21.95	0.22	0.13	30.87	8.51	6.06	1.3	5.1	27.05	0.28	0.17	9.9819e-07	5.7992e-06	yes
comp10808_c0	comp10808_c0_seq1	754	555	MEKK1	-	GO:0005634(nucleus);GO:0005524(ATP binding);GO:0003677(DNA binding);GO:0019900(kinase binding);GO:0004709(MAP kinase kinase kinase activity);GO:0000165(MAPKKK cascade);GO:0046777(protein autophosphorylation);GO:0009409(response to cold);GO:0009651(response to salt stress);GO:0009611(response to wounding)	[T] Signal transduction mechanisms	-	-	68	33	189	212	92	70	426	131	2.08	2.08	6.16	7.7	2.69	2.39	11.98	4.35	3.08	1.96	7.67	9.34	3.37	2.95	15.53	5.91	0.0493072	0.096023	no
comp108085_c0	comp108085_c0_seq1	301	102	-	-	-	-	-	-	2	4	22	45	28	18	32	11	0.33	1.37	3.9	8.9	4.45	3.35	4.9	1.99	0.49	1.29	4.86	10.79	5.58	4.12	6.35	2.7	1	1	no
comp108087_c0	comp108087_c0_seq1	250	55.45	-	-	-	-	-	-	0	0	2	1	12	33	0	0	0	0	0.65	0.36	3.51	11.28	0	0	0	0	0.81	0.44	4.4	13.91	0	0	1	1	no
comp10809_c0	comp10809_c0_seq1	286	87.28	GPAT5	-	GO:0016021(integral to membrane);GO:0003841(1-acylglycerol-3-phosphate O-acyltransferase activity);GO:0004366(glycerol-3-phosphate O-acyltransferase activity);GO:0008654(phospholipid biosynthetic process);GO:0010345(suberin biosynthetic process)	-	-	-	12	7	4	76	1	0	12	2	2.34	2.81	0.83	17.56	0.19	0	2.15	0.42	3.46	2.64	1.03	21.29	0.23	0	2.78	0.57	1	1	no
comp10809_c1	comp10809_c1_seq1	289	90.17	GPAT8	-	GO:0005783(endoplasmic reticulum);GO:0016021(integral to membrane);GO:0004366(glycerol-3-phosphate O-acyltransferase activity);GO:0010143(cutin biosynthetic process);GO:0008654(phospholipid biosynthetic process)	-	-	-	4	1	2	72	1	0	17	0	0.75	0.39	0.4	16.1	0.18	0	2.94	0	1.12	0.36	0.5	19.52	0.23	0	3.81	0	1	1	no
comp10810_c0	comp10810_c0_seq1,comp10810_c0_seq2	745	528.33	mtaD	-	GO:0046872(metal ion binding);GO:0050270(S-adenosylhomocysteine deaminase activity)	-	-	-	70	24	423	565	182	66	327	147	2.21	1.54	14.22	21.48	5.63	2.44	9.89	5.21	3.26	1.45	17.71	26.04	7.07	3.01	12.83	7.08	0.00281921	0.00822753	yes
comp10814_c0	comp10814_c0_seq1	209	27.33	-	-	-	-	-	-	0	0	0	0	0	0	0	40	0	0	0	0	0	0	0	26.95	0	0	0	0	0	0	0	36.66	1	1	no
comp10814_c1	comp10814_c1_seq1	381	182	-	-	-	-	-	-	0	0	0	0	0	0	0	92	0	0	0	0	0	0	0	9.31	0	0	0	0	0	0	0	12.66	1	1	no
comp10815_c0	comp10815_c0_seq1	342	143	-	putative family 31 glucosidase	-	-	K01811	-	20	26	16	38	20	30	69	17	2.38	6.37	2.02	5.36	2.27	3.98	7.53	2.19	3.52	5.98	2.52	6.5	2.84	4.9	9.76	2.98	1	1	no
comp10815_c1	comp10815_c1_seq1	251	56.26	-	putative family 31 glucosidase	-	-	K01811	-	7	6	3	5	15	19	33	3	2.12	3.74	0.96	1.79	4.32	6.4	9.15	0.98	3.13	3.51	1.2	2.17	5.42	7.89	11.87	1.34	1	1	no
comp10815_c2	comp10815_c2_seq1	519	320	-	putative family 31 glucosidase	-	-	K01811	-	29	3	33	71	30	60	113	51	1.54	0.33	1.87	4.47	1.52	3.56	5.51	2.93	2.28	0.31	2.32	5.42	1.91	4.38	7.15	3.99	0.376532	0.482275	no
comp108169_c0	comp108169_c0_seq1	298	99	-	-	-	-	-	-	0	0	0	0	0	0	0	78	0	0	0	0	0	0	0	14.51	0	0	0	0	0	0	0	19.74	1	1	no
comp10817_c0	comp10817_c0_seq1	2474	2275	POT6	KUP system potassium uptake protein	GO:0016021(integral to membrane);GO:0005886(plasma membrane);GO:0015079(potassium ion transmembrane transporter activity)	-	K03549	-	204	116	710	1318	271	280	2289	2115	1.53	1.79	5.65	11.68	1.93	2.33	15.7	17.12	2.26	1.68	7.03	14.16	2.42	2.88	20.36	23.29	2.75385e-09	2.33272e-08	yes
comp108174_c0	comp108174_c0_seq1	285	86.32	-	-	-	-	-	-	0	5	4	22	0	11	71	16	0	2.03	0.84	5.14	0	2.42	12.83	3.41	0	1.91	1.04	6.23	0	2.98	16.64	4.64	1	1	no
comp10818_c0	comp10818_c0_seq1	340	141	PCMP-E53	-	GO:0009507(chloroplast);GO:0005488(binding)	[R] General function prediction only	-	-	3	0	2	12	50	37	30	8	0.36	0	0.26	1.72	5.75	4.98	3.32	1.04	0.54	0	0.32	2.08	7.21	6.13	4.31	1.42	1	1	no
comp10818_c1	comp10818_c1_seq1,comp10818_c1_seq2	615	362.86	PCMP-E53	-	GO:0009507(chloroplast);GO:0005488(binding)	[R] General function prediction only	-	-	40	0	32	25	135	53	37	7	2.62	0	1.77	1.21	6.86	2.42	1.39	0.31	3.87	0	2.2	1.47	8.6	2.98	1.8	0.42	0.369824	0.476007	no
comp10819_c0	comp10819_c0_seq1	251	56.26	-	-	-	-	-	-	10	8	17	14	25	14	6	6	3.02	4.99	5.47	5.02	7.21	4.72	1.66	1.96	4.47	4.68	6.81	6.08	9.04	5.82	2.16	2.67	1	1	no
comp10819_c1	comp10819_c1_seq1	1254	1055	PERK1	-	GO:0016021(integral to membrane);GO:0005886(plasma membrane);GO:0005524(ATP binding);GO:0004674(protein serine/threonine kinase activity);GO:0046777(protein autophosphorylation)	-	-	-	249	102	323	192	314	242	202	50	4.02	3.39	5.54	3.67	4.83	4.35	2.99	0.87	5.94	3.18	6.9	4.45	6.05	5.36	3.87	1.19	0.549237	0.643286	no
comp10819_c2	comp10819_c2_seq1	460	261	-	-	-	-	-	-	27	1	75	62	59	68	28	15	1.76	0.13	5.2	4.79	3.67	4.94	1.67	1.06	2.6	0.13	6.47	5.81	4.6	6.09	2.17	1.44	0.22154	0.321575	no
comp10820_c0	comp10820_c0_seq1	1787	1588	At5g22090	-	GO:0009507(chloroplast)	-	-	-	173	59	1145	535	1367	1916	908	275	1.85	1.3	13.04	6.79	13.96	22.88	8.92	3.19	2.74	1.22	16.24	8.24	17.51	28.19	11.57	4.34	6.21813e-05	0.000266519	yes
comp108210_c0	comp108210_c0_seq1	928	729	-	-	-	-	-	-	30	32	42	32	63	288	48	56	0.7	1.54	1.04	0.89	1.4	7.49	1.03	1.41	1.04	1.44	1.3	1.07	1.76	9.23	1.33	1.92	0.0730404	0.133294	no
comp10822_c0	comp10822_c0_seq1	837	638	-	-	-	-	-	-	231	97	427	367	545	804	671	432	6.16	5.33	12.11	11.6	13.85	23.9	16.41	12.47	9.11	5	15.08	14.06	17.37	29.45	21.28	16.96	0.102408	0.175371	no
comp10823_c0	comp10823_c0_seq1	651	452	-	-	-	-	-	-	239	159	407	431	507	372	469	176	9	12.33	16.29	19.23	18.19	15.61	16.19	7.17	13.3	11.57	20.28	23.31	22.81	19.23	21	9.75	0.670588	0.745741	no
comp10824_c0	comp10824_c0_seq1	241	48.46	Os01g0834700	-	GO:0003677(DNA binding);GO:0008270(zinc ion binding)	-	-	-	43	36	52	42	45	67	79	66	15.1	26.05	19.41	17.48	15.06	26.22	25.44	25.08	22.32	24.44	24.17	21.19	18.89	32.31	32.99	34.12	0.930495	0.948902	no
comp10825_c0	comp10825_c0_seq1	855	656	-	-	-	[S] Function unknown	-	-	608	228	366	434	235	176	762	347	15.77	12.19	10.09	13.34	5.81	5.09	18.12	9.74	23.31	11.43	12.57	16.18	7.29	6.27	23.5	13.25	0.235549	0.337293	no
comp10826_c0	comp10826_c0_seq1	1034	835	PUMP5	-	-	[C] Energy production and conversion	-	-	84	110	238	229	163	140	760	170	1.71	4.62	5.16	5.53	3.17	3.18	14.2	3.75	2.53	4.33	6.42	6.71	3.97	3.92	18.42	5.1	0.13442	0.217331	no
comp10827_c0	comp10827_c0_seq1	297	98.01	At2g19130	-	GO:0016021(integral to membrane);GO:0044459(plasma membrane part);GO:0005524(ATP binding);GO:0005516(calmodulin binding);GO:0004674(protein serine/threonine kinase activity);GO:0004872(receptor activity);GO:0005529(sugar binding);GO:0048544(recognition of pollen)	-	-	-	0	0	10	40	55	5	45	22	0	0	1.85	8.23	9.1	0.97	7.16	4.13	0	0	2.3	9.98	11.41	1.19	9.29	5.62	1	1	no
comp108272_c0	comp108272_c0_seq1	584	385	-	-	-	-	-	-	6	2	5	6	17	15	3	195	0.27	0.18	0.23	0.31	0.72	0.74	0.12	9.33	0.39	0.17	0.29	0.38	0.9	0.91	0.16	12.69	1	1	no
comp10828_c0	comp10828_c0_seq1	2017	1818	MLYCD	malonyl-CoA decarboxylase	GO:0005739(mitochondrion);GO:0005777(peroxisome);GO:0050080(malonyl-CoA decarboxylase activity);GO:0006633(fatty acid biosynthetic process)	[G] Carbohydrate transport and metabolism	K01578	ko00410(beta-Alanine metabolism);ko00640(Propanoate metabolism);ko04146(Peroxisome)	329	226	423	764	639	928	3336	1466	3.08	4.36	4.21	8.47	5.7	9.68	28.63	14.85	4.55	4.09	5.24	10.27	7.15	11.93	37.13	20.2	7.70734e-05	0.000324265	yes
comp10830_c0	comp10830_c0_seq1	2652	2453	-	-	-	[R] General function prediction only	-	-	739	536	410	761	613	674	1102	831	5.13	7.66	3.02	6.26	4.05	5.21	7.01	6.24	7.58	7.19	3.77	7.58	5.08	6.42	9.09	8.49	0.665096	0.741158	no
comp10831_c0	comp10831_c0_seq1	787	588	-	-	-	[T] Signal transduction mechanisms	-	-	308	126	218	127	183	255	64	96	8.91	7.51	6.71	4.36	5.05	8.22	1.7	3.01	13.17	7.05	8.35	5.28	6.33	10.13	2.2	4.09	0.295755	0.401343	no
comp10832_c0	comp10832_c0_seq1	1336	1137	TCP15	-	GO:0005634(nucleus);GO:0003677(DNA binding);GO:0007623(circadian rhythm);GO:0006355(regulation of transcription, DNA-dependent);GO:0006351(transcription, DNA-dependent)	-	-	-	646	367	776	464	1196	568	873	218	9.67	11.32	12.35	8.23	17.06	9.47	11.98	3.53	14.29	10.62	15.37	9.98	21.39	11.67	15.54	4.8	0.799838	0.850398	no
comp108327_c0	comp108327_c0_seq1	207	26.22	-	-	-	-	-	-	4	8	0	4	7	0	20	6	2.6	10.7	0	3.08	4.33	0	11.9	4.21	3.84	10.04	0	3.73	5.43	0	15.43	5.73	1	1	no
comp10833_c0	comp10833_c0_seq1	1685	1486	HDA19	histone deacetylase 1/2	GO:0005634(nucleus);GO:0034739(histone deacetylase activity (H3-K16 specific));GO:0032041(NAD-dependent histone deacetylase activity (H3-K14 specific));GO:0046969(NAD-dependent histone deacetylase activity (H3-K9 specific));GO:0046970(NAD-dependent histone deacetylase activity (H4-K16 specific));GO:0005515(protein binding);GO:0009294(DNA mediated transformation);GO:0016573(histone acetylation);GO…	[B] Chromatin structure and dynamics	K06067	ko04110(Cell cycle);ko04330(Notch signaling pathway);ko05016(Huntington's disease);ko05200(Pathways in cancer);ko05220(Chronic myeloid leukemia)	289	182	750	1035	579	646	1242	545	3.31	4.29	9.13	14.04	6.32	8.24	13.04	6.75	4.89	4.03	11.37	17.03	7.92	10.16	16.91	9.19	0.0499388	0.097058	no
comp108340_c0	comp108340_c0_seq1	464	265	SYP42	syntaxin 16	GO:0016021(integral to membrane);GO:0005802(trans-Golgi network);GO:0005484(SNAP receptor activity);GO:0006886(intracellular protein transport);GO:0016192(vesicle-mediated transport)	[U] Intracellular trafficking, secretion, and vesicular transport	K08489	ko04130(SNARE interactions in vesicular transport)	25	0	34	30	27	31	56	82	1.61	0	2.32	2.28	1.65	2.22	3.3	5.7	2.37	0	2.89	2.77	2.07	2.73	4.28	7.75	0.394756	0.500169	no
comp108342_c0	comp108342_c0_seq1	354	155	-	-	-	-	-	-	0	0	0	111	0	0	0	0	0	0	0	14.44	0	0	0	0	0	0	0	17.51	0	0	0	0	1	1	no
comp108343_c0	comp108343_c0_seq1	326	127	-	-	-	[G] Carbohydrate transport and metabolism ;[M] Cell wall/membrane/envelope biogenesis ;[W] Extracellular structures	-	-	0	0	3	1	0	0	0	77	0	0	0.43	0.16	0	0	0	11.17	0	0	0.53	0.19	0	0	0	15.19	1	1	no
comp108348_c0	comp108348_c0_seq1	423	224	PERK8	mitochondrial chaperone BCS1	GO:0016021(integral to membrane);GO:0005886(plasma membrane);GO:0005524(ATP binding);GO:0004674(protein serine/threonine kinase activity);GO:0005199(structural constituent of cell wall)	[T] Signal transduction mechanisms	K08900	-	6	7	75	60	16	14	18	8	0.46	1.1	6.06	5.4	1.16	1.19	1.25	0.66	0.67	1.03	7.54	6.55	1.45	1.46	1.63	0.89	0.03816	0.0776083	no
comp10837_c0	comp10837_c0_seq1	762	563	MOR1	-	GO:0005737(cytoplasm);GO:0005874(microtubule);GO:0005488(binding)	[Z] Cytoskeleton	-	-	40	33	245	235	132	102	134	82	1.21	2.06	7.87	8.42	3.8	3.44	3.71	2.68	1.79	1.93	9.8	10.21	4.77	4.23	4.82	3.65	0.0573145	0.10891	no
comp10837_c1	comp10837_c1_seq1	294	95.04	MOR1	-	GO:0030981(cortical microtubule cytoskeleton);GO:0005874(microtubule);GO:0009524(phragmoplast);GO:0009506(plasmodesma);GO:0009574(preprophase band);GO:0005819(spindle);GO:0008017(microtubule binding);GO:0009920(cell plate formation involved in plant-type cell wall biogenesis)	[Z] Cytoskeleton	-	-	0	5	56	18	20	11	17	7	0	1.84	10.66	3.82	3.41	2.19	2.79	1.36	0	1.73	13.27	4.63	4.28	2.7	3.62	1.84	1	1	no
comp108380_c0	comp108380_c0_seq1	211	28.47	-	-	-	-	-	-	1	2	0	29	10	17	22	9	0.6	2.46	0	20.54	5.7	11.32	12.06	5.82	0.88	2.31	0	24.9	7.14	13.95	15.63	7.92	1	1	no
comp108382_c0	comp108382_c0_seq1	271	73.34	-	-	-	[S] Function unknown	-	-	0	0	18	40	10	9	28	14	0	0	4.44	11	2.21	2.33	5.96	3.52	0	0	5.53	13.33	2.77	2.87	7.72	4.78	1	1	no
comp10839_c0	comp10839_c0_seq1	1274	1075	PBLD	-	GO:0016853(isomerase activity);GO:0009058(biosynthetic process)	[R] General function prediction only	K06998	-	20	27	1405	1905	0	50	198	182	0.32	0.88	23.65	35.73	0	0.88	2.87	3.12	0.47	0.83	29.44	43.33	0	1.09	3.73	4.24	5.12066e-09	4.17488e-08	yes
comp1084_c0	comp1084_c0_seq1	410	211	-	-	-	-	-	-	24	45	1	0	0	0	0	96	1.94	7.48	0.09	0	0	0	0	8.38	2.86	7.02	0.11	0	0	0	0	11.4	0.000704883	0.0023911	yes
comp10840_c0	comp10840_c0_seq1	615	416	-	-	-	-	-	-	19	65	482	225	193	124	54	37	0.78	5.48	20.96	10.91	7.52	5.65	2.03	1.64	1.15	5.14	26.1	13.22	9.43	6.97	2.63	2.23	0.00444284	0.012224	yes
comp108404_c0	comp108404_c0_seq1	719	520	-	-	-	-	-	-	0	0	15	31	28	17	16	237	0	0	0.52	1.2	0.87	0.62	0.48	8.39	0	0	0.65	1.46	1.1	0.76	0.62	11.42	1	1	no
comp108407_c0	comp108407_c0_seq1	382	183	XTHB	xyloglucan:xyloglucosyl transferase	GO:0048046(apoplast);GO:0005618(cell wall);GO:0004553(hydrolase activity, hydrolyzing O-glycosyl compounds);GO:0016762(xyloglucan:xyloglucosyl transferase activity);GO:0007047(cellular cell wall organization);GO:0006073(cellular glucan metabolic process)	-	K08235	-	29292.6	6687.83	274.88	119.16	83.75	95.22	881.21	121.68	2723.26	1281.36	27.18	13.13	7.42	9.87	75.14	12.24	4026.07	1202.17	33.84	15.92	9.31	12.16	97.43	16.66	2.16549e-21	7.85672e-20	yes
comp10842_c0	comp10842_c0_seq1	304	105	-	-	-	-	-	-	12	0	17	47	48	28	52	9	1.94	0	2.93	9.03	7.41	5.06	7.73	1.58	2.87	0	3.65	10.94	9.3	6.23	10.02	2.15	0.460108	0.561997	no
comp108427_c0	comp108427_c0_seq1	204	24.6	-	-	-	-	-	-	0	0	11	33	0	0	1	0	0	0	8.09	27.05	0	0	0.63	0	0	0	10.07	32.8	0	0	0.82	0	1	1	no
comp10843_c0	comp10843_c0_seq1	1746	1547	AS1	myb proto-oncogene protein, plant	GO:0000793(condensed chromosome);GO:0005730(nucleolus);GO:0003677(DNA binding);GO:0042803(protein homodimerization activity);GO:0008356(asymmetric cell division);GO:0042742(defense response to bacterium);GO:0050832(defense response to fungus);GO:0010338(leaf formation);GO:0045892(negative regulation of transcription, DNA-dependent);GO:0009944(polarity specification of adaxial/abaxial axis);GO:004…	[K] Transcription	K09422	-	1029	596	2329	350	866	905	122	35	11.32	13.51	27.24	4.56	9.08	11.09	1.23	0.42	16.73	12.67	33.91	5.53	11.38	13.67	1.6	0.57	4.36731e-05	0.000193204	yes
comp108432_c0	comp108432_c0_seq1	318	119	-	-	-	-	-	-	2	41	0	0	0	25	4	2	0.29	12.08	0	0	0	3.98	0.52	0.31	0.42	11.33	0	0	0	4.91	0.68	0.42	1	1	no
comp10844_c0	comp10844_c0_seq1	2825	2626	SWI3C	SWI/SNF related-matrix-associated actin-dependent regulator of chromatin subfamily C	GO:0005634(nucleus);GO:0003677(DNA binding);GO:0005515(protein binding);GO:0016568(chromatin modification);GO:0007275(multicellular organismal development);GO:0006355(regulation of transcription, DNA-dependent);GO:0006351(transcription, DNA-dependent)	[B] Chromatin structure and dynamics	K11649	-	263	235	1158	1263	922	703	1429	737	1.7	3.14	7.98	9.7	5.69	5.08	8.49	5.17	2.52	2.94	9.93	11.76	7.14	6.26	11.01	7.03	0.00808603	0.0206701	yes
comp10845_c0	comp10845_c0_seq1	368	169	-	-	-	-	-	-	44	15	41	61	14	10	38	27	4.43	3.11	4.39	7.28	1.34	1.12	3.51	2.94	6.55	2.92	5.46	8.82	1.68	1.38	4.55	4	0.322969	0.428942	no
comp10845_c1	comp10845_c1_seq1	224	36.47	-	-	-	-	-	-	13	11	14	15	12	4	4	8	6.06	10.57	6.94	8.29	5.34	2.08	1.71	4.04	8.96	9.92	8.65	10.05	6.69	2.56	2.22	5.49	1	1	no
comp10846_c0	comp10846_c0_seq1	2119	1920	CPK4	Ca2+/calmodulin-dependent protein kinase	GO:0016020(membrane);GO:0005524(ATP binding);GO:0005509(calcium ion binding);GO:0004674(protein serine/threonine kinase activity)	[T] Signal transduction mechanisms	K00908	-	434	204	880	1108	231	199	1398	555	3.85	3.73	8.29	11.64	1.95	1.97	11.36	5.32	5.69	3.5	10.32	14.11	2.45	2.42	14.73	7.24	0.00148497	0.00465812	yes
comp108467_c0	comp108467_c0_seq1	267	69.78	-	-	-	-	-	-	1	1	19	13	17	18	29	8	0.24	0.5	4.93	3.76	3.95	4.89	6.48	2.11	0.36	0.47	6.13	4.56	4.95	6.03	8.41	2.87	1	1	no
comp108468_c0	comp108468_c0_seq1	318	119	YSL7	-	GO:0016021(integral to membrane);GO:0005886(plasma membrane);GO:0055085(transmembrane transport)	-	-	-	39	16	0	0	0	0	0	0	5.58	4.71	0	0	0	0	0	0	8.24	4.42	0	0	0	0	0	0	1	1	no
comp10847_c0	comp10847_c0_seq1	1122	923	MIND1	septum site-determining protein MinD	GO:0009706(chloroplast inner membrane);GO:0005524(ATP binding);GO:0030899(calcium-dependent ATPase activity);GO:0042803(protein homodimerization activity);GO:0000918(barrier septum site selection);GO:0010020(chloroplast fission)	[D] Cell cycle control, cell division, chromosome partitioning	K03609	-	311	61	689	316	904	856	536	172	5.73	2.32	13.51	6.9	15.89	17.59	9.06	3.43	8.47	2.17	16.82	8.37	19.92	21.67	11.75	4.67	0.0854711	0.151529	no
comp108476_c0	comp108476_c0_seq1	600	401	RpL19	large subunit ribosomal protein L19e	GO:0005840(ribosome);GO:0003735(structural constituent of ribosome);GO:0000022(mitotic spindle elongation);GO:0006412(translation)	[J] Translation, ribosomal structure and biogenesis	K02885	ko03010(Ribosome)	203	0	0	0	0	0	0	0	8.61	0	0	0	0	0	0	0	12.73	0	0	0	0	0	0	0	1	1	no
comp10848_c0	comp10848_c0_seq1	1793	1594	GT-2	-	GO:0005634(nucleus);GO:0003677(DNA binding);GO:0006355(regulation of transcription, DNA-dependent);GO:0006351(transcription, DNA-dependent)	[K] Transcription	-	-	1049	666	771	424	719	546	709	520	11.2	14.65	8.75	5.36	7.32	6.5	6.94	6.01	16.55	13.74	10.9	6.5	9.17	8	9	8.17	0.402171	0.507418	no
comp108490_c0	comp108490_c0_seq1	234	43.32	-	-	-	-	-	-	0	6	0	14	0	14	15	10	0	4.86	0	6.52	0	6.13	5.4	4.25	0	4.56	0	7.9	0	7.55	7.01	5.78	1	1	no
comp10850_c0	comp10850_c0_seq1	227	38.47	-	-	-	-	-	-	0	0	38	12	5	16	0	1	0	0	17.87	6.29	2.11	7.89	0	0.48	0	0	22.25	7.63	2.64	9.72	0	0.65	1	1	no
comp10851_c0	comp10851_c0_seq1	226	37.8	-	-	-	-	-	-	0	0	23	31	0	3	0	5	0	0	11.01	16.54	0	1.51	0	2.44	0	0	13.71	20.05	0	1.85	0	3.31	1	1	no
comp108510_c0	comp108510_c0_seq1	289	90.17	-	-	-	-	-	-	0	0	79	0	0	0	0	0	0	0	15.85	0	0	0	0	0	0	0	19.74	0	0	0	0	0	1	1	no
comp108513_c0	comp108513_c0_seq1	326	127	RPK2	-	GO:0016021(integral to membrane);GO:0005886(plasma membrane);GO:0005524(ATP binding);GO:0004674(protein serine/threonine kinase activity);GO:0004872(receptor activity);GO:0048653(anther development);GO:0048508(embryonic meristem development);GO:0009808(lignin metabolic process);GO:0009942(longitudinal axis specification);GO:0010073(meristem maintenance);GO:0009846(pollen germination);GO:0010152(p…	-	K00924	-	6	1	35	43	32	29	20	15	0.8	0.28	4.99	6.83	4.09	4.33	2.46	2.18	1.19	0.26	6.21	8.28	5.12	5.34	3.19	2.96	1	1	no
comp108518_c0	comp108518_c0_seq1	308	109	Os12g0586600	Ca2+-transporting ATPase	GO:0016021(integral to membrane);GO:0005524(ATP binding);GO:0005388(calcium-transporting ATPase activity);GO:0005516(calmodulin binding);GO:0046872(metal ion binding);GO:0006754(ATP biosynthetic process)	[P] Inorganic ion transport and metabolism	K01537	-	7	4	20	44	33	42	33	14	1.09	1.29	3.32	8.14	4.91	7.31	4.72	2.37	1.62	1.21	4.13	9.87	6.16	9	6.13	3.22	1	1	no
comp108519_c0	comp108519_c0_seq1	407	208	-	-	-	-	-	-	0	0	87	63	0	4	9	14	0	0	7.57	6.11	0	0.36	0.68	1.24	0	0	9.42	7.41	0	0.45	0.88	1.69	4.83129e-05	0.000211827	yes
comp10852_c0	comp10852_c0_seq1,comp10852_c0_seq2	1065	816.18	-	-	-	-	-	-	18	65	30	133	67	540	300	441	0.39	2.63	0.64	3.22	1.3	12.02	5.56	12.02	0.58	2.47	0.8	3.91	1.63	14.81	7.21	16.35	0.0486096	0.0949659	no
comp108520_c0	comp108520_c0_seq1	233	42.61	-	-	-	-	-	-	0	0	26	14	23	11	3	13	0	0	11.04	6.63	8.75	4.9	1.1	5.62	0	0	13.75	8.03	10.98	6.03	1.42	7.64	1	1	no
comp108525_c0	comp108525_c0_seq1	279	80.67	-	-	-	-	-	-	2	3	54	3	2	7	0	2	0.42	1.3	12.11	0.75	0.4	1.65	0	0.46	0.62	1.22	15.08	0.91	0.5	2.03	0	0.62	1	1	no
comp108527_c0	comp108527_c0_seq1	226	37.8	-	-	-	-	-	-	0	0	0	49	0	0	0	0	0	0	0	26.14	0	0	0	0	0	0	0	31.7	0	0	0	0	1	1	no
comp108528_c0	comp108528_c0_seq1	485	286	-	-	-	-	-	-	112	35	0	0	19	37	0	0	6.66	4.29	0	0	1.08	2.45	0	0	9.85	4.03	0	0	1.35	3.02	0	0	9.19641e-08	6.21353e-07	yes
comp10853_c0	comp10853_c0_seq1	867	668	cpsf5	-	GO:0005849(mRNA cleavage factor complex);GO:0042382(paraspeckles);GO:0017091(AU-rich element binding);GO:0016787(hydrolase activity);GO:0003729(mRNA binding);GO:0006378(mRNA polyadenylation)	[A] RNA processing and modification	-	-	53	11	446	779	66	338	688	846	1.35	0.58	12.08	23.52	1.6	9.6	16.07	23.32	2	0.54	15.04	28.51	2.01	11.82	20.84	31.73	0.000109893	0.000448144	yes
comp10854_c0	comp10854_c0_seq1,comp10854_c0_seq2	769	552.14	-	-	-	-	-	-	174	92	75	223	248	451	253	226	5.28	5.66	2.42	8.2	7.57	15.94	7.16	7.46	7.81	5.31	3.01	9.94	9.49	19.64	9.28	10.15	0.521378	0.618388	no
comp108544_c0	comp108544_c0_seq1	272	74.24	At1g11410	-	GO:0016021(integral to membrane);GO:0044459(plasma membrane part);GO:0005524(ATP binding);GO:0005516(calmodulin binding);GO:0004674(protein serine/threonine kinase activity);GO:0004872(receptor activity);GO:0005529(sugar binding);GO:0048544(recognition of pollen)	-	-	-	2	0	4	2	44	0	0	0	0.46	0	0.97	0.54	9.61	0	0	0	0.68	0	1.21	0.66	12.05	0	0	0	1	1	no
comp108545_c0	comp108545_c0_seq1	425	226	-	-	-	-	-	-	0	0	0	150	0	0	0	0	0	0	0	13.38	0	0	0	0	0	0	0	16.23	0	0	0	0	1	1	no
comp10855_c0	comp10855_c0_seq1,comp10855_c0_seq2	1204	1001.91	UROS	uroporphyrinogen-III synthase	GO:0009507(chloroplast);GO:0004852(uroporphyrinogen-III synthase activity);GO:0015995(chlorophyll biosynthetic process);GO:0006780(uroporphyrinogen III biosynthetic process)	-	K01719	ko00860(Porphyrin and chlorophyll metabolism)	190	111	967	286	1147	1966	134	116	3.22	3.87	17.44	5.74	18.57	37.28	2.11	2.13	4.76	3.63	21.72	6.96	23.28	45.94	2.74	2.89	7.73538e-07	4.57396e-06	yes
comp10857_c0	comp10857_c0_seq1	1169	970	NUDT23	-	GO:0009507(chloroplast);GO:0047631(ADP-ribose diphosphatase activity);GO:0047884(FAD diphosphatase activity);GO:0046872(metal ion binding)	[L] Replication, recombination and repair	-	-	77	17	482	476	920	1024	524	289	1.35	0.61	8.99	9.9	15.38	20.02	8.43	5.49	2	0.58	11.19	12	19.29	24.67	10.93	7.46	2.16988e-05	0.000101246	yes
comp108577_c0	comp108577_c0_seq1	357	158	-	-	-	-	-	-	12	13	2	4	0	2	0	85	1.29	2.88	0.23	0.51	0	0.24	0	9.91	1.91	2.71	0.29	0.62	0	0.3	0	13.48	1	1	no
comp10858_c0	comp10858_c0_seq1	1967	1768	At3g49725	GTP-binding protein HflX	GO:0009507(chloroplast);GO:0005525(GTP binding)	[R] General function prediction only	K03665	-	364	203	1176	1453	971	1380	939	618	3.5	4.03	12.03	16.57	8.91	14.8	8.29	6.44	5.18	3.78	14.98	20.09	11.17	18.24	10.75	8.76	0.0092171	0.0231976	yes
comp108582_c0	comp108582_c0_seq1	532	333	SD22	-	GO:0016021(integral to membrane);GO:0044459(plasma membrane part);GO:0005524(ATP binding);GO:0005516(calmodulin binding);GO:0004674(protein serine/threonine kinase activity);GO:0004872(receptor activity);GO:0005529(sugar binding);GO:0048544(recognition of pollen)	-	-	-	10	6	139	37	24	34	75	12	0.51	0.63	7.55	2.24	1.17	1.94	3.51	0.66	0.76	0.59	9.4	2.72	1.47	2.39	4.56	0.9	0.0896194	0.157461	no
comp108584_c0	comp108584_c0_seq1	239	46.96	-	-	-	-	-	-	1	4	5	15	14	23	13	24	0.36	2.99	1.93	6.44	4.84	9.29	4.32	9.41	0.54	2.8	2.4	7.81	6.06	11.44	5.6	12.8	1	1	no
comp108588_c0	comp108588_c0_seq1	244	50.74	-	-	-	-	-	-	0	0	0	62	0	0	0	0	0	0	0	24.64	0	0	0	0	0	0	0	29.87	0	0	0	0	1	1	no
comp10859_c0	comp10859_c0_seq1,comp10859_c0_seq2	569	287.57	-	-	-	-	-	-	28	48	159	182	239	270	498	185	1.47	5.04	9.87	13.39	13.72	20.16	24.83	15.02	2.17	4.73	12.29	16.23	17.2	24.84	32.2	20.44	0.0292952	0.0623301	no
comp108596_c0	comp108596_c0_seq1	351	152	-	-	-	-	-	-	12	12	11	44	57	31	13	11	1.34	2.77	1.31	5.84	6.08	3.87	1.33	1.33	1.99	2.6	1.63	7.08	7.63	4.77	1.73	1.81	0.494158	0.593836	no
comp108597_c0	comp108597_c0_seq1	329	130	-	-	-	-	-	-	0	0	86	25	11	9	14	22	0	0	11.97	3.88	1.37	1.31	1.68	3.12	0	0	14.9	4.7	1.72	1.62	2.18	4.24	1	1	no
comp1086_c0	comp1086_c0_seq1	201	23.03	-	-	-	[T] Signal transduction mechanisms	-	-	3	0	11	17	8	6	8	6	2.22	0	8.64	14.88	5.63	4.94	5.42	4.8	3.28	0	10.76	18.05	7.06	6.09	7.03	6.53	1	1	no
comp10860_c0	comp10860_c0_seq1	258	62.02	-	-	-	-	-	-	48.86	0	59.46	0	49.48	0	0	0	13.4	0	17.35	0	12.94	0	0	0	19.81	0	21.6	0	16.22	0	0	0	0.112968	0.189689	no
comp10860_c1	comp10860_c1_seq1	559	360	-	-	-	-	-	-	145.14	0	64.54	0	83.52	0	0	0	6.86	0	3.24	0	3.76	0	0	0	10.14	0	4.04	0	4.72	0	0	0	0.0456142	0.0902432	no
comp108617_c0	comp108617_c0_seq1	202	23.55	PERK10	DNA (cytosine-5-)-methyltransferase	GO:0016021(integral to membrane);GO:0005886(plasma membrane);GO:0005524(ATP binding);GO:0004674(protein serine/threonine kinase activity)	[T] Signal transduction mechanisms	K00558	ko00270(Cysteine and methionine metabolism)	12	8	21	20	13	0	0	3	8.67	11.91	16.13	17.13	8.95	0	0	2.35	12.82	11.18	20.09	20.77	11.23	0	0	3.19	1	1	no
comp10862_c0	comp10862_c0_seq1,comp10862_c0_seq2	2542	2284.51	SDD1	subtilisin	GO:0048046(apoplast);GO:0009897(external side of plasma membrane);GO:0042802(identical protein binding);GO:0004252(serine-type endopeptidase activity);GO:0043086(negative regulation of catalytic activity);GO:0006508(proteolysis);GO:0042127(regulation of cell proliferation);GO:0010103(stomatal complex morphogenesis)	-	K01342	-	1559	1153	199	211	1804	1935	405	172	11.33	17.48	1.57	1.87	12.92	16.32	2.72	1.43	16.76	16.4	1.96	2.27	16.2	20.11	3.52	1.94	6.45168e-09	5.17629e-08	yes
comp10863_c0	comp10863_c0_seq1	266	68.9	-	-	-	[R] General function prediction only	-	-	0	0	0	85	0	8	4	9	0	0	0	24.88	0	2.2	0.91	2.41	0	0	0	30.16	0	2.71	1.17	3.27	1	1	no
comp10863_c1	comp10863_c1_seq1	255	59.52	-	-	-	-	-	-	0	0	0	35	0	2	10	0	0	0	0	11.86	0	0.64	2.62	0	0	0	0	14.38	0	0.79	3.4	0	1	1	no
comp108632_c0	comp108632_c0_seq1	433	234	-	-	-	-	-	-	70	31	0	0	0	6	0	0	5.09	4.64	0	0	0	0.49	0	0	7.52	4.36	0	0	0	0.6	0	0	2.30991e-05	0.000107305	yes
comp108633_c0	comp108633_c0_seq1	268	70.66	-	-	-	-	-	-	0	0	0	79	0	0	0	0	0	0	0	22.54	0	0	0	0	0	0	0	27.33	0	0	0	0	1	1	no
comp10864_c0	comp10864_c0_seq1	1765	1566	-	-	-	-	-	-	201	135	242	363	173	266	2228	451	2.18	3.02	2.8	4.67	1.79	3.22	22.2	5.3	3.23	2.84	3.48	5.67	2.25	3.97	28.79	7.21	0.000535839	0.00186827	yes
comp10865_c0	comp10865_c0_seq1	530	331	-	-	-	-	-	-	14	16	15	8	41	188	9	36	0.72	1.69	0.82	0.49	2.01	10.77	0.42	2	1.06	1.59	1.02	0.59	2.52	13.27	0.55	2.72	1	1	no
comp10865_c1	comp10865_c1_seq1	1162	963	-	-	-	-	-	-	120	74	251	227	940	877	196	82	2.12	2.69	4.72	4.75	15.83	17.27	3.18	1.57	3.13	2.53	5.87	5.76	19.85	21.28	4.12	2.13	0.000101669	0.000418223	yes
comp10866_c0	comp10866_c0_seq1	312	113	-	-	-	-	-	-	2	2	64	44	10	11	29	13	0.3	0.62	10.25	7.85	1.44	1.85	4	2.12	0.45	0.58	12.76	9.52	1.8	2.27	5.19	2.88	0.019064	0.0433137	yes
comp10866_c1	comp10866_c1_seq1	247	53.07	-	-	-	-	-	-	1	2	32	21	11	0	2	4	0.32	1.32	10.91	7.98	3.36	0	0.59	1.39	0.47	1.24	13.58	9.67	4.21	0	0.76	1.89	1	1	no
comp108662_c0	comp108662_c0_seq1	322	123	-	-	-	-	-	-	1	6	13	18	62	55	8	25	0.14	1.71	1.91	2.95	8.18	8.48	1.01	3.74	0.2	1.6	2.38	3.58	10.25	10.45	1.32	5.09	0.107056	0.181578	no
comp10867_c0	comp10867_c0_seq1,comp10867_c0_seq2	1864	859.42	PERK2	-	GO:0016021(integral to membrane);GO:0005886(plasma membrane);GO:0005524(ATP binding);GO:0004674(protein serine/threonine kinase activity);GO:0004872(receptor activity)	[J] Translation, ribosomal structure and biogenesis	-	-	133	476	721	1342	572	2439	1700	1143	3.24	20.03	16.44	29.45	8.84	56.2	27.75	26.23	4.78	18.79	20.47	35.71	11.09	69.26	35.98	35.69	0.132778	0.215288	no
comp10868_c0	comp10868_c0_seq1	422	223	PTR5	proton-dependent oligopeptide transporter, POT family	GO:0016021(integral to membrane);GO:0005886(plasma membrane);GO:0042936(dipeptide transporter activity);GO:0009860(pollen tube growth);GO:0015031(protein transport)	[E] Amino acid transport and metabolism	K03305	-	47	7	60	5	0	4	21	57	3.59	1.1	4.87	0.45	0	0.34	1.47	4.71	5.3	1.03	6.06	0.55	0	0.42	1.91	6.4	0.12113	0.200432	no
comp10868_c1	comp10868_c1_seq1	265	68.02	PTR1	proton-dependent oligopeptide transporter, POT family	GO:0016021(integral to membrane);GO:0005886(plasma membrane);GO:0009506(plasmodesma);GO:0042936(dipeptide transporter activity);GO:0042937(tripeptide transporter activity);GO:0006807(nitrogen compound metabolic process);GO:0015031(protein transport)	[E] Amino acid transport and metabolism	K03305	-	5	0	39	2	0	0	6	15	1.25	0	10.37	0.59	0	0	1.38	4.06	1.85	0	12.92	0.72	0	0	1.78	5.52	1	1	no
comp10868_c2	comp10868_c2_seq1	215	30.82	PTR5	proton-dependent oligopeptide transporter, POT family	GO:0016021(integral to membrane);GO:0005886(plasma membrane);GO:0042936(dipeptide transporter activity);GO:0009860(pollen tube growth);GO:0015031(protein transport)	[E] Amino acid transport and metabolism	K03305	-	8	6	27	3	0	0	5	10	4.42	6.82	15.85	1.96	0	0	2.53	5.97	6.53	6.4	19.73	2.38	0	0	3.28	8.13	1	1	no
comp10869_c0	comp10869_c0_seq1	392	193	-	-	-	-	-	-	0	0	79	131	0	0	38	3	0	0	7.41	13.69	0	0	3.07	0.29	0	0	9.22	16.6	0	0	3.98	0.39	1.02538e-07	6.88804e-07	yes
comp10869_c1	comp10869_c1_seq1	307	108	KNAT6	-	GO:0005634(nucleus);GO:0043565(sequence-specific DNA binding);GO:0003700(sequence-specific DNA binding transcription factor activity);GO:0010073(meristem maintenance)	[K] Transcription	-	-	0	0	44	30	0	0	10	5	0	0	7.37	5.6	0	0	1.44	0.85	0	0	9.18	6.79	0	0	1.87	1.16	1	1	no
comp10869_c2	comp10869_c2_seq1	201	23.03	KNAT2	-	GO:0005634(nucleus);GO:0005515(protein binding);GO:0043565(sequence-specific DNA binding);GO:0003700(sequence-specific DNA binding transcription factor activity);GO:0009736(cytokinin mediated signaling pathway);GO:0009723(response to ethylene stimulus);GO:0010094(specification of carpel identity)	[K] Transcription	-	-	2	0	19	7	0	0	4	4	1.48	0	14.92	6.13	0	0	2.71	3.2	2.18	0	18.58	7.43	0	0	3.51	4.35	1	1	no
comp10871_c0	comp10871_c0_seq1	654	455	ZDP	polynucleotide 3'-phosphatase	-	[K] Transcription ;[L] Replication, recombination and repair ;[O] Posttranslational modification, protein turnover, chaperones	K08075	-	86	32	438	238	265	194	251	99	3.22	2.47	17.42	10.55	9.45	8.09	8.61	4.01	4.75	2.31	21.68	12.79	11.84	9.96	11.16	5.45	0.0837236	0.149064	no
comp108718_c0	comp108718_c0_seq1	275	76.97	-	-	-	-	-	-	5	9	28	37	21	7	8	22	1.11	4.1	6.58	9.69	4.42	1.72	1.62	5.26	1.63	3.85	8.19	11.75	5.55	2.13	2.1	7.16	1	1	no
comp10872_c0	comp10872_c0_seq1	1480	1281	EVI5	-	GO:0005815(microtubule organizing center);GO:0005634(nucleus);GO:0005819(spindle);GO:0005515(protein binding);GO:0005097(Rab GTPase activator activity);GO:0007049(cell cycle);GO:0051301(cell division);GO:0008283(cell proliferation);GO:0007275(multicellular organismal development)	[R] General function prediction only	-	-	229	175	279	331	350	650	271	404	3.04	4.79	3.94	5.21	4.43	9.62	3.3	5.81	4.5	4.49	4.91	6.32	5.56	11.86	4.28	7.9	0.647828	0.727179	no
comp10873_c0	comp10873_c0_seq1	2122	1923	DCL1	endoribonuclease Dicer	GO:0010445(nuclear dicing body);GO:0005524(ATP binding);GO:0003677(DNA binding);GO:0003725(double-stranded RNA binding);GO:0004386(helicase activity);GO:0046872(metal ion binding);GO:0005515(protein binding);GO:0004525(ribonuclease III activity);GO:0000910(cytokinesis);GO:0009880(embryonic pattern specification);GO:0009908(flower development);GO:0035279(mRNA cleavage involved in gene silencing by…	[A] RNA processing and modification	K11592	-	176	174	1173	1207	903	746	1195	793	1.56	3.17	11.04	12.66	7.62	7.36	9.7	7.59	2.3	2.98	13.74	15.35	9.55	9.06	12.57	10.33	0.000696277	0.00236408	yes
comp108744_c0	comp108744_c0_seq1	257	61.18	-	-	-	-	-	-	17	16	0	3	23	7	35	3	4.73	9.17	0	0.99	6.1	2.17	8.93	0.9	6.99	8.6	0	1.2	7.64	2.67	11.58	1.23	1	1	no
comp10875_c0	comp10875_c0_seq1	1212	1013	At1g71180	3-hydroxyisobutyrate dehydrogenase	-	[R] General function prediction only	K00020	ko00280(Valine, leucine and isoleucine degradation)	376	208	277	339	771	493	1230	325	6.31	7.2	4.95	6.75	12.34	9.23	18.95	5.91	9.34	6.75	6.16	8.18	15.48	11.37	24.57	8.04	0.289507	0.395269	no
comp10876_c0	comp10876_c0_seq1,comp10876_c0_seq2	487	271.09	-	-	-	-	-	-	62	10	233	275	151	43	26	4	3.86	1.22	17.11	23.7	8.5	3.1	1.41	0.26	5.7	1.14	21.3	28.74	10.66	3.82	1.83	0.35	0.00225052	0.0067291	yes
comp108760_c0	comp108760_c0_seq1	285	86.32	PRA1A3	-	GO:0005783(endoplasmic reticulum);GO:0010008(endosome membrane);GO:0016021(integral to membrane);GO:0016192(vesicle-mediated transport)	-	-	-	18	26	0	0	0	0	0	1	3.55	10.56	0	0	0	0	0	0.21	5.24	9.91	0	0	0	0	0	0.29	1	1	no
comp10877_c0	comp10877_c0_seq1	266	68.9	Pelo	-	GO:0005737(cytoplasm);GO:0005634(nucleus);GO:0004519(endonuclease activity);GO:0046872(metal ion binding);GO:0007049(cell cycle);GO:0051301(cell division);GO:0008283(cell proliferation);GO:0051276(chromosome organization)	[J] Translation, ribosomal structure and biogenesis	K06965	-	11	0	39	14	4	0	30	43	2.72	0	10.24	4.1	0.94	0	6.79	11.49	4.02	0	12.75	4.97	1.18	0	8.81	15.63	1	1	no
comp108773_c0	comp108773_c0_seq1	268	70.66	-	-	-	-	-	-	0	12	0	28	0	2	53	18	0	5.95	0	7.99	0	0.54	11.7	4.69	0	5.59	0	9.69	0	0.66	15.18	6.38	1	1	no
comp10878_c0	comp10878_c0_seq1	855	656	-	-	-	-	-	-	38	46	133	123	374	373	138	147	0.99	2.46	3.67	3.78	9.25	10.78	3.28	4.13	1.46	2.31	4.57	4.58	11.59	13.29	4.26	5.61	0.0155985	0.0365217	yes
comp10879_c0	comp10879_c0_seq1	265	68.02	-	-	-	-	-	-	0	8	1	13	28	5	10	4	0	4.12	0.27	3.85	6.68	1.39	2.29	1.08	0	3.87	0.33	4.67	8.37	1.72	2.97	1.47	1	1	no
comp108790_c0	comp108790_c0_seq1	264	67.15	BON3	-	GO:0005886(plasma membrane);GO:0006952(defense response);GO:0060548(negative regulation of cell death)	-	-	-	7	14	0	0	3	2	35	38	1.77	7.31	0	0	0.72	0.56	8.13	10.42	2.62	6.86	0	0	0.91	0.7	10.55	14.18	1	1	no
comp1088_c0	comp1088_c0_seq1	1400	1201	-	-	-	[R] General function prediction only	-	-	58	33	0	248	83	138	69	994	0.82	0.96	0	4.16	1.12	2.18	0.9	15.24	1.21	0.9	0	5.05	1.41	2.68	1.16	20.73	0.106425	0.180686	no
comp10880_c0	comp10880_c0_seq1	244	50.74	HIS2B	histone H2B	GO:0000786(nucleosome);GO:0005634(nucleus);GO:0003677(DNA binding);GO:0006334(nucleosome assembly)	[B] Chromatin structure and dynamics	K11252	ko05322(Systemic lupus erythematosus)	26	12	9	10	4	2	47	19	8.72	8.29	3.21	3.97	1.28	0.75	14.45	6.9	12.89	7.78	4	4.82	1.6	0.92	18.74	9.38	1	1	no
comp10881_c0	comp10881_c0_seq1	630	431	-	-	-	-	-	-	0	184	0	467	0	430	325	302	0	14.97	0	21.85	0	18.92	11.77	12.9	0	14.04	0	26.49	0	23.31	15.26	17.55	0.953272	0.965114	no
comp10882_c0	comp10882_c0_seq1	1226	1027	Dnajb1	DnaJ homolog, subfamily B, member 4	GO:0005737(cytoplasm);GO:0005730(nucleolus);GO:0031072(heat shock protein binding);GO:0051082(unfolded protein binding);GO:0051085(chaperone mediated protein folding requiring cofactor);GO:0006950(response to stress)	[O] Posttranslational modification, protein turnover, chaperones	K09510	-	438	177	845	1045	420	586	1072	663	7.26	6.04	14.89	20.52	6.63	10.82	16.29	11.89	10.73	5.67	18.53	24.88	8.32	13.33	21.12	16.17	0.0982882	0.169627	no
comp108824_c0	comp108824_c0_seq1	356	157	-	-	-	-	-	-	49	33	0	0	0	0	2	0	5.31	7.37	0	0	0	0	0.2	0	7.85	6.91	0	0	0	0	0.26	0	8.52152e-06	4.23839e-05	yes
comp108831_c0	comp108831_c0_seq1	531	332	CHX15	-	GO:0016021(integral to membrane);GO:0015299(solute:hydrogen antiporter activity);GO:0006813(potassium ion transport)	[P] Inorganic ion transport and metabolism	-	-	41	59	0	1	0	11	8	0	2.1	6.23	0	0.06	0	0.63	0.38	0	3.11	5.85	0	0.07	0	0.77	0.49	0	0.00875517	0.0221926	yes
comp10884_c0	comp10884_c0_seq1	417	218	ARAC3	Ras-related C3 botulinum toxin substrate 1	GO:0005737(cytoplasm);GO:0005730(nucleolus);GO:0005886(plasma membrane);GO:0030427(site of polarized growth);GO:0005819(spindle);GO:0005525(GTP binding);GO:0003924(GTPase activity);GO:0007264(small GTPase mediated signal transduction)	[R] General function prediction only	K04392	ko04010(MAPK signaling pathway);ko04062(Chemokine signaling pathway);ko04145(Phagosome);ko04310(Wnt signaling pathway);ko04360(Axon guidance);ko04370(VEGF signaling pathway);ko04510(Focal adhesion);ko04520(Adherens junction);ko04620(Toll-like receptor signaling pathway);ko04650(Natural killer cell mediated cytotoxicity);ko04662(B cell receptor signaling pathway);ko04664(Fc epsilon RI signaling pa…	129	71	30	29	28	110	73	273	10.07	11.42	2.49	2.68	2.08	9.57	5.22	23.06	14.88	10.71	3.1	3.25	2.61	11.79	6.78	31.37	0.108092	0.183054	no
comp10886_c0	comp10886_c0_seq1	2035	1836	-	-	-	-	-	-	659	637	1259	826	629	1111	169	149	6.11	12.16	12.41	9.07	5.56	11.47	1.44	1.49	9.03	11.41	15.45	11	6.97	14.14	1.86	2.03	0.000432015	0.00154118	yes
comp108868_c0	comp108868_c0_seq1	286	87.28	-	-	-	-	-	-	0	43	0	0	0	1	10	2	0	17.27	0	0	0	0.22	1.79	0.42	0	16.21	0	0	0	0.27	2.32	0.57	1	1	no
comp108870_c0	comp108870_c0_seq1	347	148	MED14	-	-	[K] Transcription	-	-	0	4	56	52	31	13	20	9	0	0.95	6.85	7.09	3.4	1.67	2.11	1.12	0	0.89	8.52	8.59	4.26	2.05	2.73	1.52	0.0550201	0.105364	no
comp108873_c0	comp108873_c0_seq1	242	49.21	-	-	-	-	-	-	39	0	18	0	4	0	0	8	13.48	0	6.62	0	1.32	0	0	2.99	19.93	0	8.24	0	1.65	0	0	4.07	1	1	no
comp108880_c0	comp108880_c0_seq1	283	84.42	-	-	-	-	-	-	0	0	11	90	0	0	0	0	0	0	2.36	21.5	0	0	0	0	0	0	2.94	26.06	0	0	0	0	1	1	no
comp108882_c0	comp108882_c0_seq1	301	102	-	-	-	[O] Posttranslational modification, protein turnover, chaperones	-	-	7	0	11	56	20	24	13	16	1.17	0	1.95	11.07	3.18	4.46	1.99	2.89	1.73	0	2.43	13.42	3.99	5.5	2.58	3.93	1	1	no
comp10889_c0	comp10889_c0_seq1	850	651	-	-	-	-	-	-	0	1	541	57	9	4	81	2326	0	0.05	15.03	1.77	0.22	0.12	1.94	65.8	0	0.05	18.72	2.14	0.28	0.14	2.52	89.5	3.74287e-11	4.08326e-10	yes
comp1089_c0	comp1089_c0_seq1	431	232	-	-	-	-	-	-	0	0	96	70	52	21	31	12	0	0	7.49	6.08	3.64	1.72	2.08	0.95	0	0	9.32	7.38	4.56	2.12	2.7	1.3	5.38757e-05	0.000233584	yes
comp10891_c0	comp10891_c0_seq1	2044	1845	-	-	-	-	-	-	600	380	1221	1441	952	1000	1176	786	5.53	7.22	11.97	15.75	8.37	10.28	9.95	7.85	8.18	6.78	14.91	19.1	10.49	12.66	12.9	10.67	0.233401	0.334867	no
comp10892_c0	comp10892_c0_seq1,comp10892_c0_seq2,comp10892_c0_seq3,comp10892_c0_seq4	834	519.56	AFC3	CDC-like kinase	GO:0005524(ATP binding);GO:0004674(protein serine/threonine kinase activity);GO:0004712(protein serine/threonine/tyrosine kinase activity);GO:0046777(protein autophosphorylation)	[T] Signal transduction mechanisms	K08823	-	173	66	123	333	240	179	401	150	6.06	4.63	4.19	12.53	7.11	6.14	12.53	5.48	8.95	4.34	5.22	15.19	8.91	7.56	16.25	7.46	0.785265	0.839089	no
comp10893_c0	comp10893_c0_seq1	621	422	-	-	-	-	-	-	127	37	117	44.17	41	8	97.59	53.13	5.12	3.07	5.02	2.11	1.58	0.36	3.61	2.32	7.57	2.88	6.25	2.56	1.98	0.44	4.68	3.15	0.293478	0.399155	no
comp10893_c1	comp10893_c1_seq1	275	76.97	-	-	-	-	-	-	0	0	0	5.83	0	5	13.41	7.87	0	0	0	1.53	0	1.23	2.72	1.88	0	0	0	1.85	0	1.52	3.53	2.56	1	1	no
comp10894_c0	comp10894_c0_seq1	1929	1730	ACBP4	flavin-binding kelch repeat F-box protein 1	GO:0005829(cytosol);GO:0005634(nucleus);GO:0000062(fatty-acyl-CoA binding);GO:0005515(protein binding);GO:0006869(lipid transport);GO:0009723(response to ethylene stimulus);GO:0009753(response to jasmonic acid stimulus);GO:0009416(response to light stimulus)	[R] General function prediction only	K12116	ko04712(Circadian rhythm - plant)	803	533	723	1179	622	1002	1049	757	7.9	10.8	7.56	13.74	5.83	10.98	9.46	8.06	11.67	10.13	9.41	16.66	7.31	13.53	12.27	10.96	0.953507	0.965263	no
comp108941_c0	comp108941_c0_seq1	361	162	-	-	-	-	-	-	1	26	2	76	2	18	62	11	0.11	5.63	0.22	9.46	0.2	2.11	5.97	1.25	0.16	5.28	0.28	11.47	0.25	2.6	7.74	1.7	0.687835	0.759926	no
comp10895_c0	comp10895_c0_seq1	441	242	CLV2	-	-	[R] General function prediction only	K00924	-	8	4	26	15	11	40	9	99	0.56	0.58	1.94	1.25	0.74	3.13	0.58	7.53	0.83	0.54	2.42	1.52	0.92	3.86	0.75	10.25	1	1	no
comp10895_c1	comp10895_c1_seq1	450	251	CLV2	protein-serine/threonine kinase	-	[R] General function prediction only	K08286	-	61	24	94	79	53	64	80	71	4.13	3.35	6.78	6.35	3.42	4.84	4.97	5.21	6.11	3.15	8.44	7.7	4.29	5.96	6.45	7.09	0.833086	0.874797	no
comp10895_c2	comp10895_c2_seq1	313	114	SERK1	-	GO:0005789(endoplasmic reticulum membrane);GO:0016021(integral to membrane);GO:0005886(plasma membrane);GO:0043234(protein complex);GO:0005524(ATP binding);GO:0042802(identical protein binding);GO:0033612(receptor serine/threonine kinase binding);GO:0004675(transmembrane receptor protein serine/threonine kinase activity);GO:0004714(transmembrane receptor protein tyrosine kinase activity);GO:00097…	-	K00924	-	9	14	41	54	19	32	37	41	1.34	4.31	6.51	9.55	2.7	5.32	5.06	6.62	1.99	4.04	8.1	11.58	3.39	6.56	6.57	9.01	0.494768	0.594473	no
comp10896_c0	comp10896_c0_seq1	671	472	XTH32	xyloglucan:xyloglucosyl transferase	GO:0048046(apoplast);GO:0005618(cell wall);GO:0004553(hydrolase activity, hydrolyzing O-glycosyl compounds);GO:0016762(xyloglucan:xyloglucosyl transferase activity);GO:0007047(cellular cell wall organization);GO:0006073(cellular glucan metabolic process)	-	K08235	-	0	0	412	1539	0	1	51	373	0	0	15.79	65.75	0	0.04	1.69	14.55	0	0	19.66	79.72	0	0.05	2.19	19.8	4.52375e-17	9.88004e-16	yes
comp108963_c0	comp108963_c0_seq1	342	143	-	-	-	-	-	-	0	0	10	16	35	55	19	5	0	0	1.27	2.26	3.97	7.29	2.07	0.64	0	0	1.58	2.74	4.98	8.99	2.69	0.88	1	1	no
comp108969_c0	comp108969_c0_seq1	266	68.9	-	-	-	-	-	-	24	6.55	42.3	68.07	39.78	31.49	84.04	17.89	5.93	3.33	11.11	19.92	9.36	8.67	19.03	4.78	8.76	3.13	13.83	24.16	11.74	10.68	24.68	6.5	0.557603	0.650131	no
comp10897_c0	comp10897_c0_seq1	247	53.07	TT12	-	GO:0016021(integral to membrane);GO:0009705(plant-type vacuole membrane);GO:0015238(drug transmembrane transporter activity);GO:0015299(solute:hydrogen antiporter activity);GO:0010231(maintenance of seed dormancy);GO:0010023(proanthocyanidin biosynthetic process)	[R] General function prediction only	-	-	0	0	445	135	5	39	11	0	0	0	151.7	51.29	1.53	13.93	3.23	0	0	0	188.88	62.19	1.92	17.17	4.19	0	3.29151e-08	2.37985e-07	yes
comp10897_c1	comp10897_c1_seq1	453	254	TT12	-	GO:0016021(integral to membrane);GO:0009705(plant-type vacuole membrane);GO:0015238(drug transmembrane transporter activity);GO:0015299(solute:hydrogen antiporter activity);GO:0010231(maintenance of seed dormancy);GO:0010023(proanthocyanidin biosynthetic process)	[R] General function prediction only	-	-	0	0	769	292	25	84	16.93	6	0	0	54.77	23.18	1.6	6.27	1.04	0.44	0	0	68.2	28.11	2	7.73	1.35	0.59	1.73005e-13	2.50337e-12	yes
comp10898_c0	comp10898_c0_seq1	333	134	-	DNA-directed RNA polymerase II subunit B	-	-	K03010	ko00230(Purine metabolism);ko00240(Pyrimidine metabolism);ko03020(RNA polymerase);ko05016(Huntington's disease)	46	12	52	125	70	162	101	176	5.84	3.14	7.02	18.81	8.47	22.93	11.76	24.19	8.63	2.95	8.74	22.81	10.62	28.25	15.25	32.9	0.271737	0.376397	no
comp10899_c0	comp10899_c0_seq1	376	177	-	-	-	-	-	-	3	0	13	20	79	43	8	6	0.29	0	1.33	2.28	7.24	4.61	0.71	0.62	0.43	0	1.65	2.76	9.08	5.68	0.91	0.85	0.010612	0.0261792	yes
comp10899_c1	comp10899_c1_seq1	272	74.24	-	-	-	-	-	-	2	1	13	8	57	28	6	1	0.46	0.47	3.17	2.17	12.45	7.15	1.26	0.25	0.68	0.44	3.94	2.63	15.61	8.81	1.64	0.34	1	1	no
comp10899_c2	comp10899_c2_seq1	274	76.06	-	-	-	-	-	-	2	0	0	5	46	18	0	2	0.45	0	0	1.33	9.81	4.49	0	0.48	0.66	0	0	1.61	12.3	5.53	0	0.66	1	1	no
comp108991_c0	comp108991_c0_seq1	311	112	-	-	-	-	-	-	0	0	0	0	0	0	70	17	0	0	0	0	0	0	9.75	2.8	0	0	0	0	0	0	12.65	3.8	1	1	no
comp109_c0	comp109_c0_seq1	916	717	DnaJ-1	molecular chaperone DnaJ	GO:0005737(cytoplasm);GO:0031072(heat shock protein binding);GO:0051082(unfolded protein binding);GO:0006457(protein folding);GO:0006950(response to stress)	-	K03686	-	33	31	243	202	87	58	93	82	0.78	1.52	6.13	5.68	1.97	1.53	2.02	2.11	1.16	1.42	7.63	6.89	2.47	1.89	2.62	2.86	0.0343883	0.071145	no
comp1090_c0	comp1090_c0_seq1	387	188	RF298	-	GO:0016874(ligase activity);GO:0008270(zinc ion binding)	-	-	-	14	8	12	11	54	63	9	41	1.27	1.49	1.15	1.18	4.66	6.35	0.75	4.02	1.87	1.4	1.44	1.43	5.84	7.83	0.97	5.46	0.250628	0.35361	no
comp109000_c0	comp109000_c0_seq1	291	92.11	TRN1	-	-	[S] Function unknown	-	-	0	2	52	49	0	4	4	5	0	0.76	10.21	10.73	0	0.82	0.68	1	0	0.71	12.72	13.01	0	1.01	0.88	1.36	0.0060629	0.0160749	yes
comp109008_c0	comp109008_c0_seq1	241	48.46	PDC1	indolepyruvate decarboxylase	GO:0000287(magnesium ion binding);GO:0004737(pyruvate decarboxylase activity);GO:0030976(thiamine pyrophosphate binding)	[E] Amino acid transport and metabolism ;[H] Coenzyme transport and metabolism	K04103	ko00380(Tryptophan metabolism)	0	0	3	4	19	6	6	1	0	0	1.12	1.66	6.36	2.35	1.93	0.38	0	0	1.39	2.02	7.97	2.89	2.51	0.52	1	1	no
comp10901_c0	comp10901_c0_seq1	509	310	-	-	-	-	-	-	134	47	95	184	109	135	130	155	7.35	5.32	5.54	11.97	5.7	8.26	6.54	9.21	10.87	4.99	6.9	14.51	7.15	10.18	8.49	12.53	0.95479	0.966077	no
comp10902_c0	comp10902_c0_seq1	368	169	MLP34	-	GO:0006952(defense response);GO:0009607(response to biotic stimulus)	-	-	-	186.55	47435.1	77.87	59.1	36.36	31.32	23.61	4.8	18.78	9841.25	8.34	7.05	3.49	3.51	2.18	0.52	27.76	9233.08	10.38	8.55	4.37	4.33	2.83	0.71	2.85586e-17	6.42728e-16	yes
comp10904_c0	comp10904_c0_seq1	969	770	nubpl	ATP-binding protein involved in chromosome partitioning	GO:0005739(mitochondrion);GO:0005524(ATP binding);GO:0051536(iron-sulfur cluster binding);GO:0046872(metal ion binding)	[D] Cell cycle control, cell division, chromosome partitioning	K03593	-	329	135	241	234	289	297	319	248	7.27	6.15	5.66	6.13	6.09	7.31	6.46	5.93	10.75	5.77	7.05	7.43	7.63	9.01	8.38	8.07	0.992916	0.994756	no
comp109040_c0	comp109040_c0_seq1	213	29.64	-	-	-	-	-	-	5	0	23	18	19	4	4	15	2.87	0	14.04	12.25	10.4	2.56	2.11	9.32	4.24	0	17.48	14.85	13.04	3.15	2.73	12.68	1	1	no
comp109046_c0	comp109046_c0_seq1	305	106	-	-	-	-	-	-	10	9	6	28	7	38	19	36	1.61	2.98	1.02	5.33	1.07	6.8	2.8	6.25	2.37	2.79	1.28	6.46	1.34	8.38	3.63	8.51	1	1	no
comp10905_c0	comp10905_c0_seq1,comp10905_c0_seq2,comp10905_c0_seq3	456	116.23	-	-	-	-	-	-	71	31	58	74	157	109	78	100	12.23	8.76	7.02	14.07	20.78	18.7	11.02	17.06	18.08	8.22	8.74	17.06	26.05	23.05	14.29	23.2	0.681966	0.755174	no
comp10906_c0	comp10906_c0_seq1	2743	2544	CDC5	myb proto-oncogene protein, plant	GO:0005681(spliceosomal complex);GO:0003677(DNA binding);GO:0005515(protein binding);GO:0007049(cell cycle);GO:0045087(innate immune response);GO:0006397(mRNA processing);GO:0006355(regulation of transcription, DNA-dependent);GO:0008380(RNA splicing);GO:0006351(transcription, DNA-dependent)	[A] RNA processing and modification ;[D] Cell cycle control, cell division, chromosome partitioning	K09422	-	220	191	1451	1431	669	801	1279	730	1.47	2.63	10.32	11.34	4.27	5.97	7.84	5.28	2.18	2.47	12.85	13.75	5.35	7.36	10.17	7.19	0.000504886	0.00177094	yes
comp10907_c0	comp10907_c0_seq1	1048	849	-	-	-	-	-	-	198	109	143	205	301	410	280	345	3.97	4.5	3.05	4.87	5.75	9.16	5.15	7.48	5.87	4.22	3.79	5.9	7.21	11.28	6.67	10.18	0.524917	0.621733	no
comp10909_c0	comp10909_c0_seq1	1335	1136	-	-	-	[S] Function unknown	-	-	93	59	384	473	253	358	321	263	1.39	1.82	6.12	8.4	3.61	5.98	4.41	4.26	2.06	1.71	7.61	10.18	4.53	7.36	5.72	5.8	0.0537805	0.1034	no
comp1091_c0	comp1091_c0_seq1	564	365	PHO1-H1	-	GO:0016021(integral to membrane);GO:0005886(plasma membrane);GO:0016036(cellular response to phosphate starvation);GO:0006817(phosphate transport)	[U] Intracellular trafficking, secretion, and vesicular transport	-	-	4	2	0	4	76	106	154	82	0.19	0.19	0	0.22	3.38	5.51	6.58	4.14	0.28	0.18	0	0.27	4.23	6.79	8.54	5.63	3.46753e-06	1.84336e-05	yes
comp10910_c0	comp10910_c0_seq1	368	169	-	-	-	[J] Translation, ribosomal structure and biogenesis	-	-	62	32	39	101	70	155	143	198	6.24	6.64	4.18	12.05	6.72	17.39	13.2	21.58	9.23	6.23	5.2	14.61	8.42	21.43	17.12	29.35	0.37421	0.480148	no
comp10910_c1	comp10910_c1_seq1	347	148	CG3527	-	GO:0005730(nucleolus);GO:0070037(rRNA (pseudouridine) methyltransferase activity);GO:0019843(rRNA binding)	[J] Translation, ribosomal structure and biogenesis	-	-	49	42	60	65	68	130	72	123	5.63	9.95	7.33	8.86	7.45	16.66	7.59	15.3	8.33	9.34	9.13	10.74	9.34	20.52	9.84	20.82	0.791701	0.844176	no
comp10912_c0	comp10912_c0_seq1	421	222	VIT_19s0014g04930	-	GO:0005737(cytoplasm);GO:0034004(germacradienol synthase activity);GO:0052577(germacrene-D synthase activity);GO:0000287(magnesium ion binding)	-	-	-	75	4	0	0	0	29	13	7	5.75	0.63	0	0	0	2.48	0.91	0.58	8.5	0.59	0	0	0	3.05	1.18	0.79	1	1	no
comp10913_c0	comp10913_c0_seq1,comp10913_c0_seq2	1024	763.91	ADA2	transcriptional adapter 2-alpha	GO:0005634(nucleus);GO:0003677(DNA binding);GO:0008270(zinc ion binding);GO:0006355(regulation of transcription, DNA-dependent);GO:0006351(transcription, DNA-dependent)	[B] Chromatin structure and dynamics	K11314	-	177	91	508	649	359	311	415	344	4.03	4.2	11.65	16.98	7.83	7.69	8.32	8.36	5.96	3.94	14.5	20.59	9.82	9.48	10.8	11.37	0.0909733	0.159297	no
comp109130_c0	comp109130_c0_seq1	325	126	At2g16250	-	GO:0016021(integral to membrane);GO:0009505(plant-type cell wall);GO:0005886(plasma membrane);GO:0009506(plasmodesma);GO:0005524(ATP binding);GO:0004674(protein serine/threonine kinase activity);GO:0004872(receptor activity)	-	-	-	12	6	42	24	23	7	52	9	1.62	1.67	6.03	3.84	2.96	1.05	6.44	1.32	2.4	1.57	7.51	4.66	3.71	1.3	8.35	1.79	1	1	no
comp10914_c0	comp10914_c0_seq1	268	70.66	-	-	-	-	-	-	8	0	38	4	15	2	16	14	1.93	0	9.73	1.14	3.44	0.54	3.53	3.65	2.85	0	12.11	1.38	4.32	0.66	4.58	4.96	1	1	no
comp109145_c0	comp109145_c0_seq1	700	501	-	-	-	-	-	-	25	10	41	64	69	149	46	35	0.85	0.7	1.48	2.58	2.23	5.64	1.43	1.29	1.26	0.66	1.84	3.12	2.8	6.95	1.86	1.75	0.161269	0.250501	no
comp10915_c0	comp10915_c0_seq1	1602	1403	POT11	KUP system potassium uptake protein	GO:0016021(integral to membrane);GO:0005886(plasma membrane);GO:0015079(potassium ion transmembrane transporter activity);GO:0009555(pollen development)	-	K03549	-	545	302	338	595	369	271	739	347	6.61	7.55	4.36	8.55	4.27	3.66	8.22	4.55	9.77	7.08	5.43	10.37	5.35	4.51	10.66	6.2	0.666104	0.741759	no
comp10916_c0	comp10916_c0_seq1	316	117	-	-	-	-	-	-	0	0	41	108	0	1	45	31	0	0	6.34	18.61	0	0.16	6	4.88	0	0	7.89	22.57	0	0.2	7.78	6.64	1	1	no
comp10917_c0	comp10917_c0_seq1	1389	1190	TIFY4B	-	GO:0005634(nucleus);GO:0010309(acireductone dioxygenase [iron(II)-requiring] activity);GO:0005515(protein binding);GO:0048366(leaf development)	-	-	-	260	144	566	638	366	204	777	265	3.72	4.24	8.61	10.81	4.99	3.25	10.19	4.1	5.5	3.98	10.71	13.11	6.25	4.01	13.21	5.58	0.203933	0.301606	no
comp109171_c0	comp109171_c0_seq1	258	62.02	-	-	-	-	-	-	0	0	0	5	0	0	48	14	0	0	0	1.63	0	0	12.08	4.16	0	0	0	1.97	0	0	15.66	5.65	1	1	no
comp10918_c0	comp10918_c0_seq1	1466	1267	XPT	-	GO:0031969(chloroplast membrane);GO:0016021(integral to membrane);GO:0015120(phosphoglycerate transmembrane transporter activity);GO:0071917(triose-phosphate transmembrane transporter activity)	[G] Carbohydrate transport and metabolism ;[E] Amino acid transport and metabolism	-	-	432	132	294	254	1612	2167	441	267	5.8	3.65	4.2	4.04	20.64	32.43	5.43	3.88	8.58	3.43	5.23	4.9	25.87	39.97	7.04	5.28	4.80959e-06	2.49751e-05	yes
comp109186_c0	comp109186_c0_seq1	365	166	-	-	-	-	-	-	0	0	0	0	0	0	0	114	0	0	0	0	0	0	0	12.65	0	0	0	0	0	0	0	17.2	1	1	no
comp109187_c0	comp109187_c0_seq1	242	49.21	-	-	-	-	-	-	13	0	7	27	4	1	23	6	4.49	0	2.57	11.06	1.32	0.39	7.29	2.25	6.64	0	3.2	13.41	1.65	0.47	9.46	3.05	1	1	no
comp10919_c0	comp10919_c0_seq1	850	651	RHN1	Rab family, other	GO:0005886(plasma membrane);GO:0005525(GTP binding);GO:0015031(protein transport);GO:0007264(small GTPase mediated signal transduction)	[U] Intracellular trafficking, secretion, and vesicular transport	K07976	-	223	181	265	547	452	436	313	143	5.83	9.75	7.36	16.94	11.26	12.7	7.5	4.05	8.62	9.15	9.17	20.54	14.12	15.65	9.73	5.5	0.484564	0.584976	no
comp109195_c0	comp109195_c0_seq1	202	23.55	-	-	-	-	-	-	0	0	2	3	0	21	3	4	0	0	1.54	2.57	0	16.91	1.99	3.13	0	0	1.91	3.11	0	20.84	2.58	4.26	1	1	no
comp1092_c0	comp1092_c0_seq1	1124	925	IMK2	-	GO:0016021(integral to membrane);GO:0009505(plant-type cell wall);GO:0005886(plasma membrane);GO:0009506(plasmodesma);GO:0005524(ATP binding);GO:0004672(protein kinase activity);GO:0004872(receptor activity)	-	K00924	-	0	0	360	370	2	10	6	7	0	0	7.04	8.07	0.04	0.21	0.1	0.14	0	0	8.77	9.78	0.04	0.25	0.13	0.19	4.3874e-15	7.64621e-14	yes
comp10920_c0	comp10920_c0_seq1,comp10920_c0_seq2	1198	993.29	-	RING-box protein 1	-	[O] Posttranslational modification, protein turnover, chaperones	K03868	ko03420(Nucleotide excision repair);ko04110(Cell cycle);ko04111(Cell cycle - yeast);ko04114(Oocyte meiosis);ko04120(Ubiquitin mediated proteolysis);ko04310(Wnt signaling pathway);ko04350(TGF-beta signaling pathway);ko05200(Pathways in cancer);ko05211(Renal cell carcinoma)	632	181	578	802	479	702	595	486	10.93	6.35	10.63	16.19	7.9	13.33	9.29	8.97	16.15	5.96	13.23	19.63	9.9	16.42	12.05	12.2	0.85837	0.893903	no
comp109200_c0	comp109200_c0_seq1	282	83.48	-	-	-	-	-	-	8	0	7	13	9	55	14	24	1.63	0	1.52	3.14	1.75	12.49	2.62	5.29	2.41	0	1.89	3.81	2.19	15.4	3.39	7.2	1	1	no
comp10921_c0	comp10921_c0_seq1	299	100	-	-	-	-	-	-	20	23	0	0	0	0	0	3	3.4	8.06	0	0	0	0	0	0.55	5.03	7.57	0	0	0	0	0	0.75	1	1	no
comp10922_c0	comp10922_c0_seq1,comp10922_c0_seq2,comp10922_c0_seq3	319	88.34	-	-	-	-	-	-	118	61	109	116	121	78	212	142	22.71	26.86	22.8	26.38	21.72	16.73	36.85	27.54	33.58	25.2	28.38	31.98	27.23	20.62	47.79	37.46	0.76057	0.81878	no
comp10923_c0	comp10923_c0_seq1	600	401	-	-	-	-	-	-	119	51	209	345	299	106	353	163	5.05	4.46	9.43	17.35	12.09	5.01	13.74	7.49	7.46	4.18	11.74	21.03	15.16	6.18	17.81	10.18	0.380681	0.486197	no
comp109235_c0	comp109235_c0_seq1	374	175	-	-	-	-	-	-	11	0	0	2	17	3	104	15	1.07	0	0	0.23	1.58	0.33	9.27	1.58	1.58	0	0	0.28	1.98	0.4	12.02	2.15	1	1	no
comp10924_c0	comp10924_c0_seq1	1207	1008	SINAT3	E3 ubiquitin-protein ligase SIAH1	GO:0005634(nucleus);GO:0004842(ubiquitin-protein ligase activity);GO:0008270(zinc ion binding);GO:0007275(multicellular organismal development);GO:0006511(ubiquitin-dependent protein catabolic process)	[R] General function prediction only	K04506	ko04115(p53 signaling pathway);ko04120(Ubiquitin mediated proteolysis);ko04310(Wnt signaling pathway)	217	309	441	805	510	744	798	401	3.66	10.75	7.92	16.1	8.21	14	12.35	7.33	5.41	10.08	9.86	19.53	10.29	17.25	16.02	9.97	0.57197	0.662802	no
comp10925_c0	comp10925_c0_seq1,comp10925_c0_seq2	836	501.54	At1g47380	-	GO:0005829(cytosol);GO:0046872(metal ion binding);GO:0004721(phosphoprotein phosphatase activity)	[T] Signal transduction mechanisms	-	-	213	79	250	342	563	541	258	167	6.72	5.2	9.2	14.35	16.71	20.89	8.11	7.07	9.93	4.88	11.45	17.4	20.95	25.74	10.52	9.62	0.153095	0.240321	no
comp109250_c0	comp109250_c0_seq1	244	50.74	-	-	-	-	-	-	5	0	22	15	13	13	4	16	1.68	0	7.84	5.96	4.16	4.86	1.23	5.81	2.48	0	9.77	7.23	5.21	5.99	1.6	7.9	1	1	no
comp10926_c0	comp10926_c0_seq1	448	249	-	-	-	-	-	-	28.04	10	0	82.85	2.08	13.23	102	182	1.92	1.41	0	6.71	0.14	1.01	6.39	13.46	2.83	1.32	0	8.14	0.17	1.24	8.29	18.31	0.0489776	0.0955249	no
comp10926_c1	comp10926_c1_seq1	358	159	KINB2	-	GO:0005524(ATP binding);GO:0005515(protein binding);GO:0005975(carbohydrate metabolic process);GO:0006633(fatty acid biosynthetic process);GO:0042128(nitrate assimilation)	[G] Carbohydrate transport and metabolism	-	-	15.96	13	6	11.15	56.92	32.77	25	22	1.71	2.87	0.68	1.41	5.81	3.91	2.45	2.55	2.52	2.69	0.85	1.71	7.28	4.82	3.18	3.47	1	1	no
comp10927_c0	comp10927_c0_seq1	257	61.18	-	-	-	[R] General function prediction only	-	-	31	23	0	0	1	0	0	0	8.62	13.18	0	0	0.27	0	0	0	12.74	12.37	0	0	0.33	0	0	0	1	1	no
comp109279_c0	comp109279_c0_seq1	221	34.54	-	-	-	[O] Posttranslational modification, protein turnover, chaperones	-	-	0	0	28	18	9	15	6	3	0	0	14.67	10.51	4.23	8.24	2.71	1.6	0	0	18.26	12.74	5.3	10.15	3.52	2.18	1	1	no
comp10928_c0	comp10928_c0_seq1	206	25.67	-	-	-	-	-	-	21	0	10	0	2	0	5	1	13.92	0	7.05	0	1.26	0	3.04	0.72	20.57	0	8.77	0	1.58	0	3.94	0.98	1	1	no
comp10929_c0	comp10929_c0_seq1	300	101	-	-	-	-	-	-	12	0	11	0	101	0	0	9	2.02	0	1.97	0	16.22	0	0	1.64	2.99	0	2.45	0	20.34	0	0	2.23	1	1	no
comp1093_c0	comp1093_c0_seq1	911	712	-	-	-	-	-	-	35	21	66	103	153	269	50	115	0.84	1.03	1.68	2.92	3.49	7.16	1.1	2.97	1.24	0.97	2.09	3.54	4.37	8.83	1.42	4.05	0.0806991	0.144572	no
comp10930_c0	comp10930_c0_seq1	1791	1592	21D7	26S proteasome regulatory subunit N3	GO:0005634(nucleus);GO:0000502(proteasome complex);GO:0030234(enzyme regulator activity);GO:0042176(regulation of protein catabolic process)	[O] Posttranslational modification, protein turnover, chaperones	K03033	ko03050(Proteasome)	495	202	343	727	581	528	985	379	5.29	4.45	3.9	9.21	5.92	6.29	9.65	4.38	7.82	4.17	4.85	11.16	7.42	7.75	12.52	5.96	0.851596	0.888887	no
comp10932_c0	comp10932_c0_seq1	1194	995	-	-	-	[P] Inorganic ion transport and metabolism	-	-	32	34	198	710	3782	4904	1118	749	0.55	1.2	3.6	14.39	61.65	93.46	17.53	13.86	0.81	1.12	4.48	17.45	77.3	115.17	22.74	18.86	1.01757e-15	1.91978e-14	yes
comp10933_c0	comp10933_c0_seq1	323	124	GRP	-	GO:0005618(cell wall);GO:0005576(extracellular region);GO:0007047(cellular cell wall organization);GO:0006952(defense response);GO:0009607(response to biotic stimulus)	-	-	-	0	2	84	390	216	21	478	101	0	0.57	12.26	63.42	28.25	3.21	60.15	15	0	0.53	15.26	76.9	35.42	3.96	78	20.4	5.43571e-05	0.000235487	yes
comp10934_c0	comp10934_c0_seq1	1858	1659	At1g16860	-	GO:0016021(integral to membrane);GO:0005886(plasma membrane)	-	-	-	389	300	1872	901	648	436	841	414	3.99	6.34	20.41	10.95	6.34	4.98	7.91	4.6	5.9	5.95	25.42	13.28	7.94	6.14	10.26	6.25	0.0182747	0.0418507	yes
comp109342_c0	comp109342_c0_seq1	538	339	VEP1	-	-	-	-	-	108.45	62.94	134.52	42.05	88.27	54.54	51.33	10.88	5.44	6.51	7.18	2.5	4.22	3.05	2.36	0.59	8.05	6.11	8.94	3.03	5.3	3.76	3.06	0.8	0.356346	0.462797	no
comp10935_c0	comp10935_c0_seq1,comp10935_c0_seq2	1239	1037.11	OsI_010151	-	GO:0016021(integral to membrane)	-	-	-	284	200	418	423	306	405	697	422	4.65	6.77	7.31	8.22	4.78	7.39	10.51	7.5	6.87	6.35	9.1	9.97	5.99	9.11	13.63	10.21	0.629621	0.711968	no
comp10936_c0	comp10936_c0_seq1,comp10936_c0_seq2,comp10936_c0_seq3,comp10936_c0_seq4	1251	1022.32	-	-	-	-	-	-	102	28	123	64	1445	3038	231	189	1.65	0.93	2.18	1.28	23.11	56.35	3.6	3.45	2.44	0.88	2.72	1.55	28.97	69.43	4.67	4.69	4.40523e-14	6.76281e-13	yes
comp10937_c0	comp10937_c0_seq1	1200	1001	-	-	-	-	-	-	451	212	487	574	323	283	517	365	7.67	7.43	8.8	11.56	5.23	5.36	8.06	6.71	11.33	6.97	10.96	14.02	6.56	6.61	10.45	9.13	0.628832	0.711261	no
comp10938_c0	comp10938_c0_seq1	1096	897	DIMT1	dimethyladenosine transferase	GO:0005730(nucleolus);GO:0003723(RNA binding);GO:0000179(rRNA (adenine-N6,N6-)-dimethyltransferase activity)	[A] RNA processing and modification	K02528	-	153	62	670	505	352	342	692	350	2.9	2.42	13.51	11.35	6.36	7.23	12.04	7.19	4.29	2.27	16.83	13.76	7.98	8.91	15.61	9.77	0.0274366	0.0589906	no
comp10939_c0	comp10939_c0_seq1	1158	959	HCC1	-	GO:0016021(integral to membrane);GO:0005743(mitochondrial inner membrane);GO:0005507(copper ion binding);GO:0006878(cellular copper ion homeostasis);GO:0006825(copper ion transport);GO:0009790(embryo development);GO:0033617(mitochondrial respiratory chain complex IV assembly)	[C] Energy production and conversion	K07152	-	199	97	346	457	675	823	502	536	3.53	3.55	6.53	9.61	11.42	16.27	8.17	10.29	5.22	3.33	8.13	11.65	14.31	20.05	10.59	14	0.0434767	0.0866641	no
comp10940_c0	comp10940_c0_seq1	219	33.27	-	acyl-CoA oxidase	-	[I] Lipid transport and metabolism	K00232	ko00071(Fatty acid metabolism);ko00592(alpha-Linolenic acid metabolism);ko01040(Biosynthesis of unsaturated fatty acids);ko03320(PPAR signaling pathway);ko04146(Peroxisome)	14	4	3	1	0	1	5	7	7.16	4.21	1.63	0.61	0	0.57	2.34	3.87	10.58	3.95	2.03	0.73	0	0.7	3.04	5.27	1	1	no
comp109400_c0	comp109400_c0_seq1	250	55.45	-	transformation/transcription domain-associated protein	-	[T] Signal transduction mechanisms ;[B] Chromatin structure and dynamics ;[L] Replication, recombination and repair ;[D] Cell cycle control, cell division, chromosome partitioning	K08874	-	0	2	46	36	5	11	9	12	0	1.26	15.01	13.09	1.46	3.76	2.53	3.99	0	1.19	18.69	15.87	1.83	4.64	3.28	5.42	1	1	no
comp10941_c0	comp10941_c0_seq1	289	90.17	BGLU9	beta-glucosidase	GO:0008422(beta-glucosidase activity);GO:0043169(cation binding);GO:0005975(carbohydrate metabolic process)	[G] Carbohydrate transport and metabolism	K05350	ko00460(Cyanoamino acid metabolism);ko00500(Starch and sucrose metabolism);ko00940(Phenylpropanoid biosynthesis)	13	0	0	1	0	0	0	718	2.45	0	0	0.22	0	0	0	146.64	3.63	0	0	0.27	0	0	0	199.48	1	1	no
comp10941_c1	comp10941_c1_seq1	1371	1172	BGLU24	beta-glucosidase	GO:0008422(beta-glucosidase activity);GO:0043169(cation binding);GO:0005975(carbohydrate metabolic process)	[G] Carbohydrate transport and metabolism	K05350	ko00460(Cyanoamino acid metabolism);ko00500(Starch and sucrose metabolism);ko00940(Phenylpropanoid biosynthesis)	9	0	2	2	0	0	0	3787	0.13	0	0.03	0.03	0	0	0	59.5	0.19	0	0.04	0.04	0	0	0	80.94	1	1	no
comp109411_c0	comp109411_c0_seq1	204	24.6	CHAT	-	GO:0010327(acetyl CoA:(Z)-3-hexen-1-ol acetyltransferase activity);GO:0010597(green leaf volatile biosynthetic process)	-	-	-	2	18	0	0	0	0	0	0	1.38	25.66	0	0	0	0	0	0	2.05	24.07	0	0	0	0	0	0	1	1	no
comp109416_c0	comp109416_c0_seq1	393	194	-	-	-	-	-	-	17	7	83	63	37	8	18	6	1.49	1.27	7.74	6.55	3.09	0.78	1.45	0.57	2.2	1.19	9.64	7.94	3.88	0.96	1.88	0.77	0.0892828	0.156965	no
comp109419_c0	comp109419_c0_seq1	283	84.42	-	-	-	-	-	-	0	3	0	77	0	1	28	2	0	1.25	0	18.39	0	0.22	5.17	0.44	0	1.17	0	22.3	0	0.28	6.71	0.59	1	1	no
comp109427_c0	comp109427_c0_seq1	232	41.9	At5g03250	-	GO:0004871(signal transducer activity);GO:0009416(response to light stimulus)	-	-	-	4	5	25	18	9	9	6	6	1.62	4.18	10.79	8.66	3.48	4.07	2.23	2.64	2.4	3.93	13.44	10.5	4.37	5.02	2.9	3.59	1	1	no
comp10943_c0	comp10943_c0_seq1	911	712	-	-	-	-	-	-	584	134	232	310	266	201	373	265	13.95	6.6	5.9	8.78	6.06	5.35	8.17	6.85	20.63	6.19	7.34	10.65	7.6	6.6	10.6	9.32	0.71745	0.785066	no
comp109432_c0	comp109432_c0_seq1	329	130	At4g36180	-	GO:0016021(integral to membrane);GO:0005886(plasma membrane);GO:0005524(ATP binding);GO:0004674(protein serine/threonine kinase activity);GO:0004872(receptor activity)	-	-	-	30	20	19	13	39	7	23	3	3.93	5.39	2.64	2.02	4.87	1.02	2.76	0.42	5.8	5.06	3.29	2.44	6.1	1.26	3.58	0.58	1	1	no
comp109433_c0	comp109433_c0_seq1	339	140	-	-	-	[K] Transcription	-	-	23	0	34	22	10	7	60	32	2.8	0	4.39	3.17	1.16	0.95	6.69	4.21	4.13	0	5.47	3.84	1.45	1.17	8.67	5.73	1	1	no
comp109438_c0	comp109438_c0_seq1	269	71.55	-	-	-	-	-	-	0	5	32	38	13	2	3	1	0	2.45	8.09	10.71	2.95	0.53	0.65	0.26	0	2.3	10.07	12.98	3.69	0.65	0.85	0.35	1	1	no
comp109439_c0	comp109439_c0_seq1	245	51.51	-	-	-	-	-	-	0	5	0	9	0	12	55	22	0	3.4	0	3.52	0	4.42	16.66	7.86	0	3.19	0	4.27	0	5.44	21.6	10.7	1	1	no
comp109445_c0	comp109445_c0_seq1	333	134	CAT8	-	-	[E] Amino acid transport and metabolism	-	-	9	2	9	27	35	29	34	18	1.14	0.52	1.22	4.06	4.24	4.1	3.96	2.47	1.69	0.49	1.51	4.93	5.31	5.06	5.13	3.36	1	1	no
comp109453_c0	comp109453_c0_seq1	300	101	CESA9	cellulose synthase A	GO:0016021(integral to membrane);GO:0005886(plasma membrane);GO:0016760(cellulose synthase (UDP-forming) activity);GO:0008270(zinc ion binding);GO:0007047(cellular cell wall organization);GO:0030244(cellulose biosynthetic process);GO:0010214(seed coat development)	-	K10999	-	9	23	7	14	8	7	24	45	1.52	7.98	1.25	2.8	1.28	1.31	3.71	8.2	2.24	7.49	1.56	3.39	1.61	1.62	4.81	11.16	1	1	no
comp109457_c0	comp109457_c0_seq1	216	31.43	-	-	-	-	-	-	0	0	1	53	0	0	0	0	0	0	0.58	34.01	0	0	0	0	0	0	0.72	41.23	0	0	0	0	1	1	no
[truncated: 28,646 more rows]
