# Supplementary material for: A tissue-specific profile of miRNAs and their targets related to paeoniaflorin and monoterpenoids biosynthesis in Paeonia lactiflora Pall. by transcriptome, small RNAs and degradome sequencing
Source: PLoS One. 2023 Jan 26;18(1):e0279992. doi: 10.1371/journal.pone.0279992 (PMC9879538; doi:10.1371/journal.pone.0279992)
Supplement: S2 File — (ZIP) [file pone.0279992.s019.zip › S2_File/FlowerVSRoot_differential_expression.xlsx]

## Sheet: Sheet1
gene_ID	transcript_id(s)	length	effective_length	Name	Annotation	GO_Term	KOG_des	KEGG_KO	KEGG_Pathway	Flower_1_Flower_count	Flower_2_Flower_count	Root_1_Root_count	Root_2_Root_count	Flower_1_Flower_TPM	Flower_2_Flower_TPM	Root_1_Root_TPM	Root_2_Root_TPM	Flower_1_Flower_rpkm	Flower_2_Flower_rpkm	Root_1_Root_rpkm	Root_2_Root_rpkm	foldChange	log2FoldChange	regulation	pval	FDR	significant
comp14131_c0	comp14131_c0_seq1,comp14131_c0_seq2	1084	881.96	MYB305	myb proto-oncogene protein, plant	GO:0005634(nucleus);GO:0003677(DNA binding);GO:0006355(regulation of transcription, DNA-dependent);GO:0006351(transcription, DNA-dependent)	[K] Transcription	K09422	-	42951	16689	0	1	828.42	663.72	0	0.02	1224.73	622.71	0	0.03	138875	17.0834	up	3.01308e-41	8.85001e-37	yes
comp5743_c0	comp5743_c0_seq1	1192	993	APG	-	GO:0048046(apoplast);GO:0016788(hydrolase activity, acting on ester bonds);GO:0016042(lipid catabolic process)	-	-	-	62540	34527	5	2	1071.5	1219.12	0.09	0.04	1584.1	1143.78	0.11	0.05	29303.8	14.8388	up	3.45116e-40	5.06837e-36	yes
comp5795_c0	comp5795_c0_seq1	382	183	-	-	-	-	-	-	78766	28339	1	2	7322.69	5429.64	0.1	0.22	10825.9	5094.1	0.12	0.27	76803.4	16.2289	up	4.25582e-39	4.16673e-35	yes
comp16517_c0	comp16517_c0_seq1	645	446	At4g24660	-	GO:0005634(nucleus);GO:0003677(DNA binding);GO:0046872(metal ion binding);GO:0005515(protein binding);GO:0009793(embryo development ending in seed dormancy);GO:0006355(regulation of transcription, DNA-dependent);GO:0006351(transcription, DNA-dependent)	-	-	-	58664	26165	5	6	2237.79	2056.95	0.2	0.27	3308.35	1929.83	0.25	0.33	16644.5	14.0228	up	2.95677e-38	1.73693e-34	yes
comp19548_c0	comp19548_c0_seq1,comp19548_c0_seq2,comp19548_c0_seq3,comp19548_c0_seq4	1792	1370.6	At2g01680	-	GO:0016021(integral to membrane);GO:0005886(plasma membrane)	[R] General function prediction only	-	-	19668	8304	0	0	217.68	202.11	0	0	321.81	189.62	0	0	Inf	Inf	up	2.75736e-38	1.73693e-34	yes
comp15442_c0	comp15442_c0_seq1	528	329	-	-	GO:0009734(auxin mediated signaling pathway)	-	-	-	21931	11233	1	0	1134.08	1197.12	0.05	0	1676.63	1123.14	0.07	0	65846.8	16.0068	up	4.41394e-38	2.16077e-34	yes
comp23497_c0	comp23497_c0_seq1	612	413	-	-	GO:0009734(auxin mediated signaling pathway)	-	-	-	26667	22512	0	4	1098.52	1911.18	0	0.2	1624.05	1793.07	0	0.24	31829	14.9581	up	5.90619e-38	2.47824e-34	yes
comp11466_c0	comp11466_c0_seq1	965	766	VIT_05s0020g01820	-	GO:0016021(integral to membrane);GO:0005886(plasma membrane)	-	-	-	35794	31835	2	1	794.99	1457.18	0.05	0.03	1175.32	1367.13	0.06	0.03	51383	15.649	up	1.02447e-37	3.76136e-34	yes
comp18082_c0	comp18082_c0_seq1	1023	824	GLO	MADS-box transcription factor, plant	GO:0005634(nucleus);GO:0005515(protein binding);GO:0043565(sequence-specific DNA binding);GO:0003700(sequence-specific DNA binding transcription factor activity);GO:0007275(multicellular organismal development)	[K] Transcription	K09264	-	30568	13515	1	3	631.14	575.08	0.02	0.07	933.07	539.54	0.03	0.09	24755.8	14.5955	up	1.34135e-37	4.37757e-34	yes
comp22406_c0	comp22406_c0_seq1	1439	1240	-	-	-	-	-	-	140892	83248	22	32	1933.07	2353.91	0.32	0.52	2857.85	2208.44	0.4	0.63	9393.98	13.1975	up	7.15171e-37	2.1006e-33	yes
comp6588_c0	comp6588_c0_seq1	427	228	-	-	-	-	-	-	12361	6637	0	0	922.36	1020.64	0	0	1363.62	957.57	0	0	Inf	Inf	up	4.56196e-36	1.21813e-32	yes
comp15278_c0	comp15278_c0_seq1	1461	1262	FLS	flavonol synthase	GO:0005737(cytoplasm);GO:0045431(flavonol synthase activity);GO:0031418(L-ascorbic acid binding);GO:0046872(metal ion binding);GO:0045486(naringenin 3-dioxygenase activity);GO:0016702(oxidoreductase activity, acting on single donors with incorporation of molecular oxygen, incorporation of two atoms of oxygen)	[Q] Secondary metabolites biosynthesis, transport and catabolism ;[R] General function prediction only	K05278	ko00941(Flavonoid biosynthesis)	29948	24905.7	8	6	403.73	691.95	0.11	0.1	596.88	649.19	0.14	0.12	9009.26	13.1372	up	4.83819e-35	1.18423e-31	yes
comp22608_c0	comp22608_c0_seq1,comp22608_c0_seq2	2311	1813.69	ABCG12	ATP-binding cassette, subfamily G (WHITE), member 2	GO:0016021(integral to membrane);GO:0005886(plasma membrane);GO:0005524(ATP binding);GO:0016887(ATPase activity);GO:0006869(lipid transport);GO:0009737(response to abscisic acid stimulus);GO:0009651(response to salt stress);GO:0010025(wax biosynthetic process)	[Q] Secondary metabolites biosynthesis, transport and catabolism	K05681	ko02010(ABC transporters)	26181	12520	9	2	282.63	209.29	0.08	0.02	417.83	196.35	0.1	0.02	7152.3	12.8042	up	3.25119e-34	7.34569e-31	yes
comp24522_c0	comp24522_c0_seq1	1521	1322	PAP20	-	GO:0005576(extracellular region);GO:0003993(acid phosphatase activity);GO:0046872(metal ion binding)	[G] Carbohydrate transport and metabolism	-	-	12976	9161	4	3	166.99	242.97	0.05	0.05	246.88	227.95	0.07	0.06	7106.03	12.7948	up	1.98264e-32	4.15957e-29	yes
comp15323_c0	comp15323_c0_seq1	607	408	-	-	-	-	-	-	9571	3722	0	2	399.1	319.86	0	0.1	590.03	300.09	0	0.12	15478.4	13.918	up	3.33885e-32	6.53792e-29	yes
comp22420_c0	comp22420_c0_seq1	2128	1929	CYP86A2	-	GO:0016021(integral to membrane);GO:0018685(alkane 1-monooxygenase activity);GO:0009055(electron carrier activity);GO:0020037(heme binding);GO:0005515(protein binding);GO:0006631(fatty acid metabolic process)	[Q] Secondary metabolites biosynthesis, transport and catabolism ;[I] Lipid transport and metabolism	K00517	ko00361(gamma-Hexachlorocyclohexane degradation);ko00626(Naphthalene and anthracene degradation);ko00903(Limonene and pinene degradation);ko00945(Stilbenoid, diarylheptanoid and gingerol biosynthesis)	30200	22564	16	14	266.35	410.13	0.15	0.15	393.78	384.78	0.19	0.18	4013.09	11.9705	up	4.58208e-32	8.41156e-29	yes
comp12071_c0	comp12071_c0_seq1,comp12071_c0_seq2	506	293.12	FBP1	MADS-box transcription factor, plant	GO:0005634(nucleus);GO:0043565(sequence-specific DNA binding);GO:0003700(sequence-specific DNA binding transcription factor activity)	[K] Transcription	K09264	-	5184	3874	0	0	289.42	447.91	0	0	427.88	420.23	0	0	Inf	Inf	up	1.33186e-31	2.30113e-28	yes
comp12348_c0	comp12348_c0_seq1	1841	1642	CUT1	-	GO:0005783(endoplasmic reticulum);GO:0016021(integral to membrane);GO:0016747(transferase activity, transferring acyl groups other than amino-acyl groups);GO:0009409(response to cold);GO:0009416(response to light stimulus);GO:0009826(unidimensional cell growth);GO:0010025(wax biosynthetic process)	-	-	-	20492	15714	4	19	212.32	335.55	0.04	0.23	313.9	314.81	0.05	0.28	3874.93	11.92	up	3.75866e-31	6.1333e-28	yes
comp11714_c0	comp11714_c0_seq1	752	553	At2g14610	-	GO:0048046(apoplast);GO:0005618(cell wall);GO:0010266(response to vitamin B1);GO:0009627(systemic acquired resistance)	[S] Function unknown	-	-	0	3	29796	38000	0	0.19	974.8	1385.66	0	0.18	1213.73	1680.06	0.000136672	-12.837	down	4.97077e-31	7.68429e-28	yes
comp21434_c0	comp21434_c0_seq1	1722	1523	SCPL25	carboxypeptidase D	GO:0005576(extracellular region);GO:0004185(serine-type carboxypeptidase activity);GO:0006508(proteolysis)	[O] Posttranslational modification, protein turnover, chaperones ;[E] Amino acid transport and metabolism	K01288	-	31756	17226	8	30	354.74	396.57	0.1	0.4	524.45	372.06	0.12	0.48	3000.44	11.551	up	7.59174e-31	1.11492e-27	yes
comp16149_c0	comp16149_c0_seq1	751	552	-	-	-	-	-	-	11583	4379	0	8	357	278.15	0	0.29	527.78	260.96	0	0.35	4630.02	12.1768	up	2.19436e-30	3.06918e-27	yes
comp16046_c0	comp16046_c0_seq1	2163	1964	CER3	-	GO:0016021(integral to membrane);GO:0005886(plasma membrane);GO:0005774(vacuolar membrane);GO:0005506(iron ion binding);GO:0016491(oxidoreductase activity);GO:0006723(cuticle hydrocarbon biosynthetic process);GO:0048235(pollen sperm cell differentiation);GO:0010025(wax biosynthetic process)	-	-	-	7798	3491	0	4	67.55	62.32	0	0.04	99.87	58.47	0	0.05	6693.18	12.7085	up	5.41983e-30	7.17475e-27	yes
comp23758_c0	comp23758_c0_seq1	506	307	-	-	-	-	-	-	5377	3993	0	2	297.98	456.04	0	0.13	440.53	427.85	0	0.16	11912	13.5401	up	5.61825e-30	7.17475e-27	yes
comp14135_c0	comp14135_c0_seq1,comp14135_c0_seq2	1194	989.42	PERK10	-	GO:0016021(integral to membrane);GO:0005886(plasma membrane);GO:0005524(ATP binding);GO:0004674(protein serine/threonine kinase activity)	[T] Signal transduction mechanisms	-	-	3836	2619	0	0	66.08	92.29	0	0	97.7	86.59	0	0	Inf	Inf	up	1.97254e-29	2.41405e-26	yes
comp20955_c0	comp20955_c0_seq1	1622	1423	SHT	-	-	-	-	-	3877.26	2433.53	0	0	46.36	59.96	0	0	68.53	56.26	0	0	Inf	Inf	up	2.76627e-29	3.25004e-26	yes
comp7773_c0	comp7773_c0_seq1	1045	846	BRXL2	-	GO:0005634(nucleus)	-	-	-	14915	8382	11	10	299.94	347.39	0.24	0.24	443.43	325.92	0.29	0.29	2437.07	11.2509	up	2.98818e-29	3.37573e-26	yes
comp16511_c0	comp16511_c0_seq1	585	386	UPB1	-	GO:0005634(nucleus);GO:0003677(DNA binding);GO:0003700(sequence-specific DNA binding transcription factor activity);GO:0030154(cell differentiation);GO:2000280(regulation of root development)	-	-	-	3928	2849	1	0	173.13	258.79	0.05	0	255.95	242.79	0.06	0	14121.5	13.7856	up	1.04079e-28	1.13223e-25	yes
comp8132_c0	comp8132_c0_seq1	620	421	BHLH135	-	GO:0005737(cytoplasm);GO:0005634(nucleus);GO:0003677(DNA binding);GO:0005515(protein binding);GO:0009742(brassinosteroid mediated signaling pathway);GO:0010086(embryonic root morphogenesis);GO:0006355(regulation of transcription, DNA-dependent);GO:0006351(transcription, DNA-dependent)	-	-	-	12901	7741	16	6	521.34	644.69	0.69	0.29	770.75	604.85	0.86	0.35	2000.9	10.9664	up	2.09295e-28	2.1955e-25	yes
comp19046_c0	comp19046_c0_seq1	675	476	-	-	-	-	-	-	7617	3596	4	4	272.24	264.88	0.15	0.17	402.49	248.51	0.19	0.21	3021.03	11.5608	up	2.85922e-28	2.89589e-25	yes
comp20178_c0	comp20178_c0_seq1	1038	839	FLA14	-	GO:0031225(anchored to membrane);GO:0005886(plasma membrane)	-	-	-	4826	2088	0	2	97.86	87.26	0	0.05	144.68	81.87	0	0.06	8161.91	12.9947	up	4.27966e-28	4.19007e-25	yes
comp17687_c0	comp17687_c0_seq1	851	652	-	-	-	-	-	-	141962	94891	259	148	3704.31	5102.87	7.19	4.58	5476.45	4787.53	8.95	5.55	1281.63	10.3238	up	6.31226e-28	5.98076e-25	yes
comp24162_c0	comp24162_c0_seq1	768	569	-	-	-	-	-	-	5781	3099	4	2	172.85	190.96	0.13	0.07	255.54	179.16	0.16	0.09	3143.04	11.6179	up	1.39909e-27	1.28419e-24	yes
comp11180_c0	comp11180_c0_seq1	692	493	-	-	GO:0008289(lipid binding);GO:0006869(lipid transport)	-	-	-	1135662	508392	147	3222	39190.9	36156.7	5.39	131.79	57939.8	33922.3	6.72	159.79	1146.5	10.163	up	2.24136e-27	1.93627e-24	yes
comp11401_c0	comp11401_c0_seq1	1171	972	IAA14	-	GO:0005634(nucleus);GO:0046983(protein dimerization activity);GO:0009734(auxin mediated signaling pathway);GO:0010102(lateral root morphogenesis);GO:0045892(negative regulation of transcription, DNA-dependent);GO:0006351(transcription, DNA-dependent)	-	-	-	120108	45614	247	84	2102.27	1645.39	4.6	1.74	3107.99	1543.71	5.72	2.11	1001.01	9.96724	up	2.20139e-27	1.93627e-24	yes
comp5815_c0	comp5815_c0_seq1	748	549	SN1	-	GO:0005618(cell wall);GO:0005576(extracellular region);GO:0006952(defense response)	-	-	-	20431	9139	34	14	633.14	583.66	1.12	0.51	936.03	547.6	1.4	0.62	1266.85	10.307	up	2.43749e-27	2.04554e-24	yes
comp11617_c0	comp11617_c0_seq1	1709	1510	GT6	hydroquinone glucosyltransferase	-	[G] Carbohydrate transport and metabolism ;[C] Energy production and conversion	K08237	-	3795	1680	0	1	42.76	39.01	0	0.01	63.21	36.6	0	0.02	12965.2	13.6624	up	2.69024e-27	2.19493e-24	yes
comp18341_c0	comp18341_c0_seq1,comp18341_c0_seq2	1242	1021.56	ADS3	stearoyl-CoA desaturase (delta-9 desaturase)	GO:0031969(chloroplast membrane);GO:0016021(integral to membrane);GO:0009579(thylakoid);GO:0016717(oxidoreductase activity, acting on paired donors, with oxidation of a pair of donors resulting in the reduction of molecular oxygen to two molecules of water);GO:0031408(oxylipin biosynthetic process);GO:0010205(photoinhibition);GO:0006636(unsaturated fatty acid biosynthetic process)	[I] Lipid transport and metabolism	K00507	ko01040(Biosynthesis of unsaturated fatty acids);ko03320(PPAR signaling pathway)	2855	1815	0	0	47	61.53	0	0	69.48	57.73	0	0	Inf	Inf	up	3.15376e-27	2.49498e-24	yes
comp20210_c0	comp20210_c0_seq1	1514	1315	SHT	-	-	-	-	-	25929.7	16802.5	25	50	335.47	448.01	0.34	0.77	495.96	420.32	0.43	0.93	1325.68	10.3725	up	3.22787e-27	2.49498e-24	yes
comp16089_c0	comp16089_c0_seq1	856	657	-	-	-	-	-	-	79922	26717	3	11	2069.59	1425.8	0.08	0.34	3059.68	1337.69	0.1	0.41	16639.6	14.0223	up	5.44128e-27	4.09798e-24	yes
comp19904_c0	comp19904_c0_seq1	468	269	-	-	-	-	-	-	4483	2356	0	4	283.53	307.09	0	0.3	419.17	288.11	0	0.36	4142.98	12.0165	up	7.79942e-27	5.72711e-24	yes
comp21928_c0	comp21928_c0_seq1,comp21928_c0_seq2	1766	1537.11	CYP707A2	(+)-abscisic acid 8'-hydroxylase	GO:0016021(integral to membrane);GO:0010295((+)-abscisic acid 8'-hydroxylase activity);GO:0009055(electron carrier activity);GO:0020037(heme binding);GO:0009687(abscisic acid metabolic process);GO:0048838(release of seed from dormancy);GO:0010114(response to red light);GO:0006950(response to stress)	[Q] Secondary metabolites biosynthesis, transport and catabolism ;[I] Lipid transport and metabolism	K09843	ko00906(Carotenoid biosynthesis)	2765	1645	0	0	30.37	37.31	0	0	44.9	35	0	0	Inf	Inf	up	8.05153e-27	5.76804e-24	yes
comp17679_c0	comp17679_c0_seq1,comp17679_c0_seq2	1603	1390.75	At2g02720	pectate lyase	GO:0046872(metal ion binding);GO:0030570(pectate lyase activity)	-	K01728	ko00040(Pentose and glucuronate interconversions)	3231	1169	0	0	39.47	29.48	0	0	58.36	27.66	0	0	Inf	Inf	up	8.95844e-27	6.26493e-24	yes
comp14539_c0	comp14539_c0_seq1,comp14539_c0_seq2	1358	1150.76	Rbm38	-	GO:0005829(cytosol);GO:0005634(nucleus);GO:0000166(nucleotide binding);GO:0030154(cell differentiation);GO:0006397(mRNA processing);GO:0010830(regulation of myotube differentiation);GO:0008380(RNA splicing)	[R] General function prediction only	-	-	2278	2043	0	0	33.78	61.81	0	0	49.95	57.99	0	0	Inf	Inf	up	1.05213e-26	7.18678e-24	yes
comp20901_c0	comp20901_c0_seq1,comp20901_c0_seq2	1004	603.44	DEFA	MADS-box transcription factor, plant	GO:0005634(nucleus);GO:0005515(protein binding);GO:0043565(sequence-specific DNA binding);GO:0003700(sequence-specific DNA binding transcription factor activity);GO:0007275(multicellular organismal development)	[K] Transcription	K09264	-	5365	2177	0	6	159.19	144.21	0	0.15	235.35	135.3	0	0.18	2943.21	11.5232	up	1.38327e-26	9.23394e-24	yes
comp11291_c0	comp11291_c0_seq1	1431	1232	-	-	-	-	-	-	373744	154349	1054	288	5161.15	4392.69	15.48	4.71	7630.24	4121.23	19.27	5.72	789.449	9.6247	up	2.3813e-26	1.55337e-23	yes
comp21505_c0	comp21505_c0_seq1,comp21505_c0_seq2,comp21505_c0_seq3,comp21505_c0_seq4	2917	2660.51	BGAL14	beta-galactosidase	GO:0048046(apoplast);GO:0004565(beta-galactosidase activity);GO:0043169(cation binding);GO:0005529(sugar binding);GO:0005975(carbohydrate metabolic process)	[G] Carbohydrate transport and metabolism	K01190	ko00052(Galactose metabolism);ko00511(Other glycan degradation);ko00600(Sphingolipid metabolism)	2968	1173	0	0	18.85	15.18	0	0	27.87	14.24	0	0	Inf	Inf	up	2.43276e-26	1.55337e-23	yes
comp6539_c0	comp6539_c0_seq1	1276	1077	At3g25750	-	GO:0008026(ATP-dependent helicase activity);GO:0006310(DNA recombination)	-	-	-	3051	1641	1	0	48.2	53.42	0.02	0	71.25	50.12	0.02	0	9378.19	13.1951	up	3.13317e-26	1.95803e-23	yes
comp17801_c0	comp17801_c0_seq1	682	483	TPRP-F1	-	GO:0006869(lipid transport)	-	-	-	65833	49627	212	64	2318.89	3602.53	7.94	2.67	3428.24	3379.91	9.89	3.24	914.118	9.83624	up	3.27957e-26	2.00682e-23	yes
comp19373_c1	comp19373_c1_seq1	868	669	At2g04570	-	GO:0005576(extracellular region);GO:0016788(hydrolase activity, acting on ester bonds);GO:0016042(lipid catabolic process)	-	-	-	2442	1575	0	0	62.1	82.55	0	0	91.81	77.44	0	0	Inf	Inf	up	3.67036e-26	2.20012e-23	yes
comp7321_c0	comp7321_c0_seq1	1074	875	CDSP32	-	GO:0009941(chloroplast envelope);GO:0009570(chloroplast stroma);GO:0009055(electron carrier activity);GO:0005515(protein binding);GO:0015035(protein disulfide oxidoreductase activity);GO:0045454(cell redox homeostasis);GO:0022900(electron transport chain);GO:0006662(glycerol ether metabolic process);GO:0006979(response to oxidative stress);GO:0009414(response to water deprivation);GO:0006810(tran…	[O] Posttranslational modification, protein turnover, chaperones	-	-	5680	2061	0	8	110.44	82.59	0	0.18	163.27	77.48	0	0.22	2233.94	11.1254	up	5.01994e-26	2.94891e-23	yes
comp16821_c0	comp16821_c0_seq1	636	437	-	-	-	-	-	-	3419	2411	0	4	133.11	193.44	0	0.18	196.79	181.49	0	0.22	3678.97	11.8451	up	8.90359e-26	5.12777e-23	yes
comp21963_c0	comp21963_c0_seq1,comp21963_c0_seq2	1074	863.21	-	-	-	-	-	-	5174	2183	2	6	101.91	88.6	0.04	0.14	150.67	83.12	0.05	0.17	2053.17	11.0036	up	1.09534e-25	6.18701e-23	yes
comp19373_c0	comp19373_c0_seq1	463	264	At2g42990	-	GO:0005576(extracellular region);GO:0016788(hydrolase activity, acting on ester bonds);GO:0016042(lipid catabolic process)	-	-	-	2524	1210	0	0	162.66	160.7	0	0	240.47	150.77	0	0	Inf	Inf	up	1.33006e-25	7.37106e-23	yes
comp6607_c0	comp6607_c0_seq1	1091	892	-	-	-	-	-	-	5574	2456	5	6	106.31	96.54	0.1	0.14	157.17	90.57	0.13	0.16	1573.07	10.6194	up	2.51421e-25	1.36754e-22	yes
comp18690_c0	comp18690_c0_seq1,comp18690_c0_seq2	1744	1519.01	CEL1	endoglucanase	GO:0008810(cellulase activity);GO:0030245(cellulose catabolic process);GO:0009835(ripening)	-	K01179	ko00500(Starch and sucrose metabolism)	4	0	9828	15213	0.05	0	117.22	203.26	0.07	0	145.96	246.45	0.000282596	-11.789	down	2.8828e-25	1.53952e-22	yes
comp20127_c0	comp20127_c0_seq1	2525	2326	OPT1	-	GO:0016021(integral to membrane);GO:0015198(oligopeptide transporter activity);GO:0015031(protein transport);GO:0055085(transmembrane transport)	[T] Signal transduction mechanisms	-	-	4625	2628	2	7	33.83	39.61	0.02	0.06	50.01	37.17	0.02	0.07	1883.35	10.8791	up	3.04141e-25	1.59522e-22	yes
comp34265_c0	comp34265_c0_seq1	2079	1880	PME21	pectinesterase	GO:0005618(cell wall);GO:0016021(integral to membrane);GO:0045330(aspartyl esterase activity);GO:0004857(enzyme inhibitor activity);GO:0030599(pectinesterase activity);GO:0042545(cell wall modification)	-	K01051	ko00040(Pentose and glucuronate interconversions);ko00500(Starch and sucrose metabolism)	3203	1271	2	0	28.99	23.7	0.02	0	42.85	22.24	0.02	0	4294.56	12.0683	up	3.99187e-25	2.057e-22	yes
comp15030_c1	comp15030_c1_seq1	436	237	-	-	-	-	-	-	6295	2375	14	0	451.89	351.36	1.07	0	668.07	329.65	1.33	0	1181.33	10.2062	up	4.51829e-25	2.28813e-22	yes
comp18547_c0	comp18547_c0_seq1,comp18547_c0_seq2,comp18547_c0_seq3,comp18547_c0_seq4	509	303.47	-	-	-	-	-	-	6744	3002	14	4	374.31	344.06	0.83	0.27	553.37	322.8	1.03	0.32	1098.43	10.1012	up	6.41302e-25	3.19259e-22	yes
comp11221_c0	comp11221_c0_seq1	487	288	-	-	-	-	-	-	175672	62321	135	215	10377.5	7587.16	8.48	15.05	15342.1	7118.29	10.56	18.25	1445.01	10.4969	up	7.8908e-25	3.86281e-22	yes
comp23373_c0	comp23373_c0_seq1	630	431	-	-	-	-	-	-	213794	144535	533	693	8439.2	11758	22.37	32.42	12476.5	11031.4	27.86	39.31	670.391	9.38886	up	9.96417e-25	4.79783e-22	yes
comp64378_c0	comp64378_c0_seq1	610	411	UGT85A5	limonoid glucosyltransferase	GO:0016758(transferase activity, transferring hexosyl groups)	[G] Carbohydrate transport and metabolism ;[C] Energy production and conversion	K08236	-	2296.88	999.1	0	0	95.08	85.23	0	0	140.56	79.96	0	0	Inf	Inf	up	1.15121e-24	5.45376e-22	yes
comp5499_c0	comp5499_c0_seq1	675	476	-	-	-	-	-	-	5140	3692	8	8	183.71	271.95	0.3	0.34	271.6	255.15	0.38	0.41	1260.69	10.3	up	1.18559e-24	5.5275e-22	yes
comp20112_c0	comp20112_c0_seq1	392	193	-	-	-	-	-	-	3539	1886	0	6	311.97	342.63	0	0.63	461.21	321.45	0	0.76	2195.1	11.1001	up	2.02668e-24	9.30118e-22	yes
comp5191_c0	comp5191_c0_seq1	1108	909	FBP2	MADS-box transcription factor, plant	GO:0005634(nucleus);GO:0005515(protein binding);GO:0043565(sequence-specific DNA binding);GO:0003700(sequence-specific DNA binding transcription factor activity)	[K] Transcription	K09264	-	7905	3846	6	22	147.95	148.35	0.12	0.49	218.73	139.18	0.15	0.59	961.829	9.90964	up	2.07867e-24	9.39301e-22	yes
comp20145_c0	comp20145_c0_seq1,comp20145_c0_seq2	1491	1277.21	RD22	-	GO:0009651(response to salt stress)	-	-	-	5511	4970	4	10	73.04	135.38	0.06	0.17	107.99	127.01	0.07	0.2	1842.32	10.8473	up	2.40834e-24	1.05907e-21	yes
comp7970_c0	comp7970_c0_seq1	704	505	-	-	-	-	-	-	2911	1795	0	4	98.07	124.63	0	0.16	144.99	116.92	0	0.19	2914.4	11.509	up	2.41583e-24	1.05907e-21	yes
comp21751_c0	comp21751_c0_seq1	1090	891	SALR	-	GO:0005488(binding);GO:0047037(salutaridine reductase (NADPH) activity);GO:0009820(alkaloid metabolic process)	[Q] Secondary metabolites biosynthesis, transport and catabolism	-	-	4472	2817	1	12	85.39	110.85	0.02	0.27	126.24	104	0.03	0.33	1370.29	10.4203	up	3.58856e-24	1.55005e-21	yes
comp15905_c0	comp15905_c0_seq1,comp15905_c0_seq2	699	500	-	-	GO:0005615(extracellular space)	-	-	-	5708	2654	11	7	194.22	186.11	0.4	0.28	287.14	174.61	0.5	0.34	978.063	9.93378	up	5.44831e-24	2.31924e-21	yes
comp22571_c0	comp22571_c0_seq1,comp22571_c0_seq2	1892	1493.46	guaA	DNA-3-methyladenine glycosylase I	GO:0004066(asparagine synthase (glutamine-hydrolyzing) activity);GO:0005524(ATP binding);GO:0008725(DNA-3-methyladenine glycosylase I activity);GO:0003922(GMP synthase (glutamine-hydrolyzing) activity);GO:0008080(N-acetyltransferase activity);GO:0006529(asparagine biosynthetic process);GO:0006284(base-excision repair);GO:0006541(glutamine metabolic process);GO:0006177(GMP biosynthetic process)	-	K01246	ko03410(Base excision repair)	9683	6656	0	49	97.31	154.07	0	0.58	143.86	144.54	0	0.71	838.665	9.71195	up	5.75792e-24	2.41602e-21	yes
comp7048_c0	comp7048_c0_seq1	1383	1184	-	-	-	[I] Lipid transport and metabolism	-	-	13583	6830	6	63	195.18	202.26	0.09	1.07	288.55	189.76	0.11	1.3	699.432	9.45004	up	8.00854e-24	3.31305e-21	yes
comp14228_c0	comp14228_c0_seq1	1072	873	AP1	MADS-box transcription factor, plant	GO:0005634(nucleus);GO:0043565(sequence-specific DNA binding);GO:0003700(sequence-specific DNA binding transcription factor activity);GO:0007275(multicellular organismal development)	[K] Transcription	K09264	-	2017	852	0	0	39.31	34.22	0	0	58.11	32.1	0	0	Inf	Inf	up	1.30619e-23	5.32853e-21	yes
comp6955_c0	comp6955_c0_seq1	699	500	Os02g0460200	-	-	-	-	-	1682.93	1090.27	0	0	57.26	76.45	0	0	84.66	71.73	0	0	Inf	Inf	up	1.96096e-23	7.89003e-21	yes
comp18775_c0	comp18775_c0_seq1	1621	1422	-	-	-	-	-	-	19134	9786	64	51	228.92	241.29	0.81	0.72	338.44	226.38	1.01	0.88	541.926	9.08195	up	1.99006e-23	7.89893e-21	yes
comp23170_c0	comp23170_c0_seq1,comp23170_c0_seq2,comp23170_c0_seq3,comp23170_c0_seq4,comp23170_c0_seq5	782	434.19	-	-	-	-	-	-	14601.8	9726	32	64	593.44	819.85	1.5	2.84	877.35	769.19	1.87	3.44	591.913	9.20924	up	3.05428e-23	1.19614e-20	yes
comp21541_c0	comp21541_c0_seq1	1625	1426	-	actin beta/gamma 1	GO:0005737(cytoplasm);GO:0005856(cytoskeleton);GO:0005524(ATP binding)	[Z] Cytoskeleton	K05692	ko04145(Phagosome);ko04510(Focal adhesion);ko04520(Adherens junction);ko04530(Tight junction);ko04670(Leukocyte transendothelial migration);ko04745(Phototransduction - fly);ko04810(Regulation of actin cytoskeleton);ko05100(Bacterial invasion of epithelial cells);ko05110(Vibrio cholerae infection);ko05130(Pathogenic Escherichia coli infection);ko05131(Shigellosis);ko05410(Hypertrophic cardiomyopat…	72030.7	44250.9	242.91	295.11	859.37	1088.03	3.08	4.17	1270.49	1020.79	3.84	5.06	487.532	8.92935	up	3.19233e-23	1.23375e-20	yes
comp16976_c0	comp16976_c0_seq1,comp16976_c0_seq2	1145	934.95	RBM38	-	GO:0005829(cytosol);GO:0005634(nucleus);GO:0000166(nucleotide binding);GO:0030154(cell differentiation);GO:0006397(mRNA processing);GO:0008380(RNA splicing)	[R] General function prediction only	-	-	3009	2587	2	9	54.65	96.8	0.04	0.19	80.8	90.82	0.05	0.23	1270.45	10.3111	up	5.42565e-23	2.06964e-20	yes
comp12561_c0	comp12561_c0_seq1	607	408	-	-	-	-	-	-	6618	3667	20	15	275.96	315.13	0.89	0.74	407.98	295.65	1.1	0.9	638.382	9.31828	up	9.10444e-23	3.42841e-20	yes
comp23033_c0	comp23033_c0_seq1,comp23033_c0_seq10,comp23033_c0_seq2,comp23033_c0_seq3,comp23033_c0_seq4,comp23033_c0_seq5,comp23033_c0_seq6,comp23033_c0_seq7,comp23033_c0_seq8,comp23033_c0_seq9	731	326.89	-	-	GO:0009734(auxin mediated signaling pathway)	-	-	-	7610.16	2925	34	4	424.31	303.9	2.1	0.21	627.3	285.12	2.61	0.25	540.195	9.07734	up	1.16486e-22	4.33093e-20	yes
comp12600_c0	comp12600_c0_seq1	947	748	-	-	-	-	-	-	1738	774	0	0	39.53	36.28	0	0	58.44	34.04	0	0	Inf	Inf	up	1.34134e-22	4.92474e-20	yes
comp5892_c0	comp5892_c0_seq1	719	520	-	-	-	-	-	-	14459	9270	4	105	473.06	625.05	0.14	4.07	699.37	586.42	0.17	4.94	537.947	9.07132	up	1.43363e-22	5.1986e-20	yes
comp7040_c0	comp7040_c0_seq1	692	493	-	-	-	-	-	-	2263	862	0	2	78.09	61.31	0	0.08	115.45	57.52	0	0.1	3629.25	11.8255	up	1.62662e-22	5.82649e-20	yes
comp18502_c0	comp18502_c0_seq1	826	627	-	-	-	-	-	-	4642	3931	0	29	125.96	219.82	0	0.93	186.21	206.24	0	1.13	765.648	9.58054	up	2.39111e-22	8.46163e-20	yes
comp19654_c0	comp19654_c0_seq1	1262	1063	-	-	-	[O] Posttranslational modification, protein turnover, chaperones	-	-	8114	7723	4	6	129.86	254.74	0.07	0.11	191.99	238.99	0.08	0.14	3837.39	11.9059	up	2.79245e-22	9.76426e-20	yes
comp22474_c0	comp22474_c0_seq1,comp22474_c0_seq2,comp22474_c0_seq3,comp22474_c0_seq4	905	406.09	-	-	-	-	-	-	84387	58678	714	96	3779.56	5106.98	29.15	4.22	5587.7	4791.38	36.3	5.12	373.734	8.54587	up	2.90039e-22	1.00224e-19	yes
comp24526_c0	comp24526_c0_seq1	872	673	DEFA	MADS-box transcription factor, plant	GO:0005634(nucleus);GO:0005515(protein binding);GO:0043565(sequence-specific DNA binding);GO:0003700(sequence-specific DNA binding transcription factor activity);GO:0007275(multicellular organismal development)	[K] Transcription	K09264	-	8982	3562	14	47	227.06	185.57	0.38	1.41	335.69	174.11	0.47	1.71	457.393	8.83729	up	9.43971e-22	3.22399e-19	yes
comp22592_c0	comp22592_c0_seq1,comp22592_c0_seq2	952	734.89	AUX22D	-	GO:0005634(nucleus);GO:0046983(protein dimerization activity);GO:0009734(auxin mediated signaling pathway);GO:0006355(regulation of transcription, DNA-dependent);GO:0006351(transcription, DNA-dependent)	-	-	-	20153	8632	105	65	460.98	407.15	2.62	1.8	681.51	381.99	3.26	2.19	352.219	8.46033	up	1.00006e-21	3.37629e-19	yes
comp1931_c0	comp1931_c0_seq1	681	482	FLS	flavonol synthase	GO:0005737(cytoplasm);GO:0045431(flavonol synthase activity);GO:0031418(L-ascorbic acid binding);GO:0046872(metal ion binding);GO:0045486(naringenin 3-dioxygenase activity);GO:0016702(oxidoreductase activity, acting on single donors with incorporation of molecular oxygen, incorporation of two atoms of oxygen)	[Q] Secondary metabolites biosynthesis, transport and catabolism ;[R] General function prediction only	K05278	ko00941(Flavonoid biosynthesis)	1322.58	878.1	0	0	46.68	63.88	0	0	69.02	59.93	0	0	Inf	Inf	up	1.12597e-21	3.75818e-19	yes
comp20430_c0	comp20430_c0_seq1	1625	1426	LAX3	-	GO:0016021(integral to membrane);GO:0005886(plasma membrane);GO:0015293(symporter activity);GO:0006865(amino acid transport);GO:0009734(auxin mediated signaling pathway)	[E] Amino acid transport and metabolism	-	-	13274	4463	14	0	158.37	109.73	0.18	0	234.13	102.95	0.22	0	2382.76	11.2184	up	1.17514e-21	3.87821e-19	yes
comp6799_c0	comp6799_c0_seq1	1049	850	PNAE	polyneuridine-aldehyde esterase	GO:0004091(carboxylesterase activity);GO:0050529(polyneuridine-aldehyde esterase activity);GO:0009820(alkaloid metabolic process)	-	K08233	ko00901(Indole alkaloid biosynthesis)	1754	941	0	2	35.11	38.82	0	0.05	51.9	36.42	0	0.06	3274.4	11.677	up	1.82173e-21	5.9453e-19	yes
comp20969_c0	comp20969_c0_seq1,comp20969_c0_seq2	932	733	PERK8	-	GO:0016021(integral to membrane);GO:0005886(plasma membrane);GO:0005524(ATP binding);GO:0004674(protein serine/threonine kinase activity);GO:0005199(structural constituent of cell wall)	[T] Signal transduction mechanisms	-	-	1956	745	0	2	45.4	35.64	0	0.06	67.12	33.43	0	0.07	3136.8	11.6151	up	2.02108e-21	6.52342e-19	yes
comp8106_c0	comp8106_c0_seq1	1096	897	CYCU4-1	-	GO:0005515(protein binding);GO:0007049(cell cycle);GO:0051301(cell division)	[R] General function prediction only	-	-	11441	6418	29	75	217	250.87	0.58	1.69	320.81	235.36	0.73	2.04	395.974	8.62926	up	2.51527e-21	8.03026e-19	yes
comp22718_c0	comp22718_c0_seq1	1395	1196	HSR201	-	GO:0016747(transferase activity, transferring acyl groups other than amino-acyl groups)	-	-	-	3333	1357	1	13	47.41	39.78	0.02	0.22	70.09	37.32	0.02	0.27	772.794	9.59394	up	3.82231e-21	1.20719e-18	yes
comp8064_c0	comp8064_c0_seq1	1259	1060	ESC	-	GO:0005634(nucleus);GO:0003680(AT DNA binding);GO:0003690(double-stranded DNA binding);GO:0006325(chromatin organization);GO:0010150(leaf senescence);GO:0009640(photomorphogenesis)	-	-	-	0	0	4281	3264	0	0	73.07	62.09	0	0	90.98	75.29	0	-Inf	down	3.91699e-21	1.22394e-18	yes
comp13614_c0	comp13614_c0_seq1	754	555	-	-	-	-	-	-	6529	2917	18	30	200.14	184.28	0.59	1.09	295.89	172.89	0.73	1.32	431.596	8.75354	up	4.36165e-21	1.34853e-18	yes
comp18044_c0	comp18044_c0_seq1	1791	1592	SCPL40	carboxypeptidase D	GO:0005576(extracellular region);GO:0004185(serine-type carboxypeptidase activity);GO:0006508(proteolysis)	[O] Posttranslational modification, protein turnover, chaperones ;[E] Amino acid transport and metabolism	K01288	-	13950	8026	16	133	149.08	176.76	0.18	1.68	220.4	165.84	0.23	2.04	353.652	8.46619	up	7.82944e-21	2.39548e-18	yes
comp21083_c0	comp21083_c0_seq1	1564	1365	-	-	-	-	-	-	1165	788	0	0	14.52	20.24	0	0	21.47	18.99	0	0	Inf	Inf	up	9.40491e-21	2.84785e-18	yes
comp20993_c0	comp20993_c0_seq1	1900	1701	FDH	-	-	-	-	-	47636	26059	263	319	476.45	537.14	2.8	3.78	704.38	503.95	3.48	4.59	281.061	8.13474	up	1.08484e-20	3.25142e-18	yes
comp13592_c0	comp13592_c0_seq1	1046	847	At1g27950	-	GO:0046658(anchored to plasma membrane);GO:0006869(lipid transport)	-	-	-	59820	36412	322	443	1201.56	1507.3	6.88	10.55	1776.39	1414.15	8.56	12.79	285.11	8.15537	up	1.13053e-20	3.35414e-18	yes
comp19035_c0	comp19035_c0_seq1	1860	1661	ALMT9	-	GO:0016021(integral to membrane);GO:0009705(plant-type vacuole membrane);GO:0005253(anion channel activity);GO:0015743(malate transport);GO:0010044(response to aluminum ion)	[R] General function prediction only	-	-	2070	1512	6	3	21.2	31.92	0.07	0.04	31.35	29.94	0.08	0.04	882.433	9.78534	up	1.32824e-20	3.90131e-18	yes
comp20540_c0	comp20540_c0_seq1	1509	1310	DRT100	protein-serine/threonine kinase	GO:0006281(DNA repair);GO:0042493(response to drug);GO:0009411(response to UV)	[R] General function prediction only	K08286	-	178391	75607	1116	1086	2316.78	2023.62	15.41	16.72	3425.12	1898.56	19.19	20.27	244.788	7.93539	up	1.62685e-20	4.73106e-18	yes
comp7274_c0	comp7274_c0_seq1	732	533	BHLH135	-	GO:0005737(cytoplasm);GO:0005634(nucleus);GO:0003677(DNA binding);GO:0005515(protein binding);GO:0009742(brassinosteroid mediated signaling pathway);GO:0010086(embryonic root morphogenesis);GO:0006355(regulation of transcription, DNA-dependent);GO:0006351(transcription, DNA-dependent)	-	-	-	2721	1259	0	12	86.85	82.82	0	0.45	128.4	77.7	0	0.55	790.014	9.62573	up	1.67295e-20	4.81743e-18	yes
comp21374_c0	comp21374_c0_seq1,comp21374_c0_seq2	1919	1427.77	Bp10	L-ascorbate oxidase	GO:0005576(extracellular region);GO:0005507(copper ion binding);GO:0016491(oxidoreductase activity)	[Q] Secondary metabolites biosynthesis, transport and catabolism	K00423	ko00053(Ascorbate and aldarate metabolism)	4595	1644	12	17	55.79	39.35	0.13	0.2	82.48	36.92	0.16	0.24	455.114	8.83008	up	2.48153e-20	7.07645e-18	yes
comp16029_c0	comp16029_c0_seq1	801	602	GSTF11	glutathione S-transferase	GO:0005737(cytoplasm);GO:0004364(glutathione transferase activity);GO:0006979(response to oxidative stress);GO:0009407(toxin catabolic process)	[O] Posttranslational modification, protein turnover, chaperones	K00799	ko00480(Glutathione metabolism);ko00980(Metabolism of xenobiotics by cytochrome P450);ko00982(Drug metabolism - cytochrome P450)	1084	730	0	0	30.63	42.52	0	0	45.29	39.89	0	0	Inf	Inf	up	3.55589e-20	1.00427e-17	yes
comp17676_c0	comp17676_c0_seq1	1920	1721	TT12	-	GO:0016021(integral to membrane);GO:0009705(plant-type vacuole membrane);GO:0015238(drug transmembrane transporter activity);GO:0015299(solute:hydrogen antiporter activity);GO:0010231(maintenance of seed dormancy);GO:0010023(proanthocyanidin biosynthetic process)	[R] General function prediction only	-	-	9066	4155	43	53	89.62	84.65	0.45	0.62	132.5	79.42	0.56	0.75	298.703	8.22257	up	4.10385e-20	1.14798e-17	yes
comp11475_c0	comp11475_c0_seq1	430	231	-	-	-	-	-	-	1361	468	0	0	100.24	71.03	0	0	148.19	66.64	0	0	Inf	Inf	up	4.94358e-20	1.36984e-17	yes
comp19988_c0	comp19988_c0_seq1,comp19988_c0_seq2,comp19988_c0_seq3	936	705.47	LOL1	-	GO:0005634(nucleus);GO:0006915(apoptosis);GO:0009814(defense response, incompatible interaction);GO:0009626(plant-type hypersensitive response);GO:0034052(positive regulation of plant-type hypersensitive response);GO:2000121(regulation of removal of superoxide radicals)	-	-	-	5536	3402	11	46	131.77	167.67	0.28	1.27	194.81	157.31	0.35	1.54	372.706	8.54189	up	5.02083e-20	1.37824e-17	yes
comp4926_c0	comp4926_c0_seq1	312	113	-	-	-	-	-	-	1397	584	0	1	210.33	181.21	0	0.18	310.95	170.01	0	0.22	4656.25	12.185	up	9.07174e-20	2.46718e-17	yes
comp3813_c0	comp3813_c0_seq1	1534	1335	PKS2	-	GO:0005886(plasma membrane);GO:0048366(leaf development);GO:0009585(red, far-red light phototransduction)	-	-	-	2434	2078	10	10	31.02	54.58	0.14	0.15	45.86	51.2	0.17	0.18	527.904	9.04413	up	9.62924e-20	2.59477e-17	yes
comp23366_c0	comp23366_c0_seq1	653	454	-	-	-	-	-	-	336684	192387	2385	3356	12616.8	14857.9	95.04	149.06	18652.7	13939.7	118.34	180.73	207.275	7.6954	up	2.23397e-19	5.9651e-17	yes
comp7892_c0	comp7892_c0_seq1	487	288	-	-	-	-	-	-	1373	800	0	3	81.11	97.39	0	0.21	119.91	91.38	0	0.25	1780.24	10.7979	up	2.75096e-19	7.27939e-17	yes
comp18479_c0	comp18479_c0_seq1	736	537	At1g80120	-	-	-	-	-	2808	1152	2	16	88.96	75.22	0.07	0.6	131.52	70.57	0.08	0.73	503.748	8.97656	up	3.05746e-19	8.01818e-17	yes
comp22119_c0	comp22119_c0_seq1	452	253	-	-	-	-	-	-	1353	484	0	1	90.98	67.08	0	0.08	134.51	62.93	0	0.1	4233.6	12.0477	up	3.90572e-19	1.01521e-16	yes
comp15552_c0	comp15552_c0_seq1	673	474	-	-	-	-	-	-	1652	614	0	4	59.29	45.42	0	0.17	87.66	42.61	0	0.21	1311.78	10.3573	up	5.11516e-19	1.31792e-16	yes
comp15606_c0	comp15606_c0_seq1,comp15606_c0_seq2,comp15606_c0_seq3,comp15606_c0_seq4	792	548.12	PERK10	transcription elongation factor SPT6	GO:0016021(integral to membrane);GO:0005886(plasma membrane);GO:0005524(ATP binding);GO:0004674(protein serine/threonine kinase activity)	[T] Signal transduction mechanisms	K11292	-	255906	283093	29	16	8077.62	17820.5	0.96	0.58	11942	16719.2	1.19	0.71	28254.4	14.7862	up	5.78114e-19	1.47655e-16	yes
comp7123_c0	comp7123_c0_seq1	411	212	-	-	-	-	-	-	1160	749	0	2	93.09	123.87	0	0.19	137.62	116.22	0	0.23	2379.72	11.2166	up	6.63843e-19	1.6809e-16	yes
comp6135_c0	comp6135_c0_seq1	590	391	-	-	-	-	-	-	2422	2106	0	27	105.39	188.85	0	1.39	155.8	177.18	0	1.69	435.96	8.76805	up	9.5594e-19	2.39982e-16	yes
comp7972_c0	comp7972_c0_seq1	708	509	-	-	GO:0005576(extracellular region);GO:0006952(defense response);GO:0009607(response to biotic stimulus)	[S] Function unknown	-	-	1	0	2894	3257	0.03	0	102.86	129.03	0.05	0	128.08	156.45	0.000283213	-11.7858	down	9.98687e-19	2.48588e-16	yes
comp7550_c0	comp7550_c0_seq1	986	787	YAB2	-	GO:0005634(nucleus);GO:0003677(DNA binding);GO:0046872(metal ion binding);GO:0010158(abaxial cell fate specification);GO:0007275(multicellular organismal development)	-	-	-	1031	491	0	0	22.29	21.87	0	0	32.95	20.52	0	0	Inf	Inf	up	1.13084e-18	2.79117e-16	yes
comp4300_c0	comp4300_c0_seq1	853	654	CHI1	chalcone isomerase	GO:0045430(chalcone isomerase activity);GO:0042398(cellular modified amino acid biosynthetic process);GO:0009813(flavonoid biosynthetic process)	-	K01859	ko00941(Flavonoid biosynthesis)	1132	401	0	0	29.45	21.5	0	0	43.54	20.17	0	0	Inf	Inf	up	1.25203e-18	3.06454e-16	yes
comp22248_c0	comp22248_c0_seq1	3992	3793	ABCB2	ATP-binding cassette, subfamily B (MDR/TAP), member 1	GO:0016021(integral to membrane);GO:0005524(ATP binding);GO:0042626(ATPase activity, coupled to transmembrane movement of substances)	[Q] Secondary metabolites biosynthesis, transport and catabolism	K05658	ko02010(ABC transporters)	1826	1185	12	0	8.19	10.95	0.06	0	12.11	10.28	0.07	0	514.746	9.00772	up	1.27582e-18	3.09699e-16	yes
comp5787_c0	comp5787_c0_seq1	689	490	-	-	-	-	-	-	4737	4516	0	20	164.47	323.14	0	0.82	243.15	303.17	0	1	1218.23	10.2506	up	1.33387e-18	3.21136e-16	yes
comp22015_c0	comp22015_c0_seq1	1674	1475	At3g53190	pectate lyase	GO:0031225(anchored to membrane);GO:0046872(metal ion binding);GO:0030570(pectate lyase activity)	-	K01728	ko00040(Pentose and glucuronate interconversions)	0	1	3899	2891	0	0.02	47.82	39.52	0	0.02	59.55	47.92	0.000443091	-11.1401	down	1.51934e-18	3.62813e-16	yes
comp29769_c0	comp29769_c0_seq1	443	244	-	-	-	-	-	-	1087	387	0	0	75.79	55.61	0	0	112.05	52.17	0	0	Inf	Inf	up	2.57063e-18	6.08908e-16	yes
comp16707_c0	comp16707_c0_seq1,comp16707_c0_seq2	1336	1075.12	-	-	-	-	-	-	3903	1526	4	39.01	61.49	49.04	0.07	0.74	90.9	46.01	0.08	0.89	288.425	8.17205	up	3.01496e-18	7.08442e-16	yes
comp5241_c0	comp5241_c0_seq1,comp5241_c0_seq2	1157	885.44	-	-	-	-	-	-	10796	4002	24	153	205.96	156.57	0.48	3.62	304.48	146.89	0.6	4.38	188.019	7.55473	up	3.797e-18	8.85123e-16	yes
comp20691_c1	comp20691_c1_seq1,comp20691_c1_seq2,comp20691_c1_seq3,comp20691_c1_seq4,comp20691_c1_seq5	500	207.86	-	-	-	-	-	-	28883	13139	201	374	2140.26	2039.69	19.38	38.97	3164.16	1913.64	24.12	47.25	161.483	7.33524	up	4.44138e-18	1.02718e-15	yes
comp18333_c0	comp18333_c0_seq1	2540	2341	FAO4A	-	GO:0016021(integral to membrane);GO:0050660(flavin adenine dinucleotide binding);GO:0046577(long-chain-alcohol oxidase activity)	-	-	-	885	765	0	2	6.43	11.46	0	0.02	9.51	10.75	0	0.02	2142.88	11.0653	up	6.95991e-18	1.59708e-15	yes
comp22943_c0	comp22943_c0_seq1,comp22943_c0_seq2	1037	744.58	XTH23	xyloglucan:xyloglucosyl transferase	GO:0048046(apoplast);GO:0005618(cell wall);GO:0004553(hydrolase activity, hydrolyzing O-glycosyl compounds);GO:0016762(xyloglucan:xyloglucosyl transferase activity);GO:0007047(cellular cell wall organization);GO:0006073(cellular glucan metabolic process)	-	K08235	-	12798	9481	134	158	289.69	546.78	3.79	4.34	428.28	512.99	4.72	5.27	176.427	7.46293	up	7.78817e-18	1.77329e-15	yes
comp19315_c0	comp19315_c0_seq1,comp19315_c0_seq2,comp19315_c0_seq3	919	680.1	At5g39110	-	GO:0048046(apoplast);GO:0030145(manganese ion binding);GO:0045735(nutrient reservoir activity)	-	-	-	78	16	15026	28047	2.47	0.78	392.8	850.3	3.65	0.73	489.08	1030.96	0.00439996	-7.82829	down	8.26619e-18	1.86765e-15	yes
comp23020_c0	comp23020_c0_seq1,comp23020_c0_seq2	1316	914.79	-	-	-	-	-	-	2010	1633	12	12	37.71	66.18	0.28	0.31	55.76	62.09	0.35	0.38	352.729	8.46242	up	9.00494e-18	2.01903e-15	yes
comp20636_c0	comp20636_c0_seq1	1356	1157	RF2b	-	GO:0005634(nucleus);GO:0046983(protein dimerization activity);GO:0043565(sequence-specific DNA binding);GO:0003700(sequence-specific DNA binding transcription factor activity)	-	-	-	2926	1596	16	20	43.03	48.37	0.25	0.35	63.61	45.38	0.31	0.42	279.111	8.1247	up	9.59634e-18	2.13533e-15	yes
comp14365_c1	comp14365_c1_seq1	1448	1249	CER1	-	-	-	-	-	1062	1058	0	0	14.47	29.7	0	0	21.39	27.86	0	0	Inf	Inf	up	1.14142e-17	2.52074e-15	yes
comp7009_c0	comp7009_c0_seq1	718	519	PSBR	photosystem II 10kDa protein	GO:0009535(chloroplast thylakoid membrane);GO:0009654(oxygen evolving complex);GO:0015979(photosynthesis)	-	K03541	ko00195(Photosynthesis)	20623	7610	13	407	676.03	514.11	0.45	15.81	999.45	482.34	0.56	19.17	154.484	7.27131	up	1.28795e-17	2.82312e-15	yes
comp7132_c0	comp7132_c0_seq1	648	449	CP12-1	-	-	-	-	-	44447	29165	208	911	1684.14	2277.47	8.38	40.91	2489.84	2136.73	10.44	49.61	158.029	7.30405	up	1.34602e-17	2.92855e-15	yes
comp28676_c0	comp28676_c0_seq1	486	287	BRX	-	GO:0005634(nucleus);GO:0005886(plasma membrane);GO:0042802(identical protein binding);GO:0009734(auxin mediated signaling pathway);GO:0009736(cytokinin mediated signaling pathway);GO:0048527(lateral root development);GO:0009737(response to abscisic acid stimulus)	-	-	-	979.34	345.12	0	0	58.05	42.16	0	0	85.83	39.56	0	0	Inf	Inf	up	1.867e-17	4.03217e-15	yes
comp19233_c0	comp19233_c0_seq1	840	641	PERK2	-	GO:0016021(integral to membrane);GO:0005886(plasma membrane);GO:0005524(ATP binding);GO:0004674(protein serine/threonine kinase activity);GO:0004872(receptor activity)	-	-	-	3256	1076	5	3	86.42	58.86	0.14	0.09	127.76	55.22	0.18	0.11	1088.89	10.0886	up	1.95306e-17	4.1569e-15	yes
comp21092_c0	comp21092_c0_seq1,comp21092_c0_seq2	1467	772.92	-	-	-	-	-	-	4375	1935	48	19	59.27	53.51	24.42	9.12	87.63	50.2	30.4	11.06	193.094	7.59316	up	1.95143e-17	4.1569e-15	yes
comp20364_c0	comp20364_c0_seq1	1694	1495	-	-	-	-	-	-	3482	1537	24	24	39.63	36.05	0.29	0.32	58.58	33.82	0.36	0.39	223.375	7.80333	up	2.38117e-17	5.03164e-15	yes
comp21685_c0	comp21685_c0_seq1	1505	1306	TCP5	-	GO:0005634(nucleus);GO:0003677(DNA binding);GO:0007275(multicellular organismal development);GO:0006355(regulation of transcription, DNA-dependent);GO:0006351(transcription, DNA-dependent)	-	-	-	2029	1376	0	24	26.43	36.94	0	0.37	39.08	34.66	0	0.45	356.157	8.47637	up	2.47315e-17	5.18867e-15	yes
comp7235_c0	comp7235_c0_seq1	661	462	-	-	-	-	-	-	2392	1961	2	36	88.09	148.82	0.08	1.57	130.22	139.63	0.1	1.91	292.018	8.18991	up	2.70613e-17	5.63719e-15	yes
comp5275_c0	comp5275_c0_seq1	632	433	-	-	-	-	-	-	3597	2243	17	46	141.33	181.63	0.71	2.14	208.94	170.4	0.88	2.6	217.313	7.76363	up	3.53554e-17	7.3131e-15	yes
comp19680_c0	comp19680_c0_seq1	851	652	-	-	-	-	-	-	15743	8111	166	214	410.79	436.18	4.61	6.62	607.32	409.22	5.74	8.02	138.611	7.11489	up	4.07213e-17	8.3641e-15	yes
comp5568_c0	comp5568_c0_seq1	1024	825	SEP1	MADS-box transcription factor, plant	GO:0005634(nucleus);GO:0005515(protein binding);GO:0043565(sequence-specific DNA binding);GO:0003700(sequence-specific DNA binding transcription factor activity);GO:0030154(cell differentiation);GO:0048481(ovule development)	[K] Transcription	K09264	-	717	507	0	0	14.79	21.55	0	0	21.86	20.22	0	0	Inf	Inf	up	4.1514e-17	8.4677e-15	yes
comp22040_c0	comp22040_c0_seq1,comp22040_c0_seq2,comp22040_c0_seq3,comp22040_c0_seq4,comp22040_c0_seq5	1849	1572.47	UGT82A1	limonoid glucosyltransferase	GO:0016758(transferase activity, transferring hexosyl groups)	[G] Carbohydrate transport and metabolism ;[C] Energy production and conversion	K08236	-	7926	5041	82	107	84.73	112.2	0.94	1.35	125.26	105.27	1.18	1.64	156.055	7.28591	up	5.03778e-17	1.02048e-14	yes
comp23816_c0	comp23816_c0_seq1	623	424	GASA9	-	-	-	-	-	6925	4634	70	95	277.87	383.2	2.99	4.52	410.8	359.52	3.72	5.48	160.787	7.32901	up	5.42958e-17	1.09231e-14	yes
comp18537_c0	comp18537_c0_seq1	620	421	-	-	-	-	-	-	3	0	2389	3362	0.12	0	102.66	161.03	0.18	0	127.83	195.25	0.000918662	-10.0882	down	5.84007e-17	1.1669e-14	yes
comp19468_c0	comp19468_c0_seq1	2144	1945	-	-	-	-	-	-	17904	6885	10	416	156.61	124.11	0.09	4.31	231.53	116.44	0.12	5.23	134.638	7.07294	up	6.8108e-17	1.35167e-14	yes
comp5504_c0	comp5504_c0_seq1	280	81.6	-	-	-	-	-	-	1536	929	5	9	320.24	399.17	1.11	2.22	473.45	374.5	1.38	2.7	403.812	8.65754	up	8.35328e-17	1.64666e-14	yes
comp15823_c0	comp15823_c0_seq1	563	364	-	-	-	-	-	-	95693	57603	1832	1032	4472.62	5548.57	91.06	57.17	6612.31	5205.68	113.37	69.32	116.095	6.85916	up	9.21347e-17	1.80412e-14	yes
comp7914_c0	comp7914_c0_seq1	909	710	At4g19045	maintenance of ploidy protein MOB1 (MPS1 binder 1)	GO:0046872(metal ion binding)	[D] Cell cycle control, cell division, chromosome partitioning	K06685	ko04111(Cell cycle - yeast)	3294	2054	20	43	78.93	101.43	0.51	1.22	116.69	95.16	0.63	1.48	197.088	7.62269	up	1.15367e-16	2.24409e-14	yes
comp14025_c0	comp14025_c0_seq1	2298	2099	At1g52190	-	GO:0016021(integral to membrane);GO:0005215(transporter activity);GO:0006857(oligopeptide transport)	[E] Amino acid transport and metabolism	-	-	7091.96	3056	34	124	57.48	51.05	0.29	1.19	84.98	47.89	0.36	1.44	144.824	7.17816	up	1.35776e-16	2.62369e-14	yes
comp20605_c1	comp20605_c1_seq1	1215	1016	ABCG15	-	GO:0016021(integral to membrane);GO:0005524(ATP binding);GO:0016887(ATPase activity);GO:0080167(response to karrikin);GO:0006810(transport)	[Q] Secondary metabolites biosynthesis, transport and catabolism	-	-	877	532	0	2	14.69	18.36	0	0.04	21.71	17.22	0	0.05	1741.2	10.7659	up	1.45394e-16	2.79119e-14	yes
comp23363_c0	comp23363_c0_seq1	864	665	RBCS	ribulose-bisphosphate carboxylase small chain	GO:0009507(chloroplast);GO:0004497(monooxygenase activity);GO:0016984(ribulose-bisphosphate carboxylase activity);GO:0009853(photorespiration);GO:0019253(reductive pentose-phosphate cycle)	-	K01602	ko00630(Glyoxylate and dicarboxylate metabolism);ko00710(Carbon fixation in photosynthetic organisms)	8699	7520	74	201	222.55	396.49	2.01	6.1	329.02	371.99	2.51	7.39	144.772	7.17764	up	1.86677e-16	3.56044e-14	yes
comp8533_c0	comp8533_c0_seq1	1267	1068	At1g71691	-	GO:0005576(extracellular region);GO:0016788(hydrolase activity, acting on ester bonds);GO:0016042(lipid catabolic process)	-	-	-	697	423	0	0	11.1	13.89	0	0	16.41	13.03	0	0	Inf	Inf	up	2.37557e-16	4.50163e-14	yes
comp22890_c0	comp22890_c0_seq1,comp22890_c0_seq2	1339	1042.8	At5g40240	-	-	-	-	-	0	0	1662	2053	0	0	27.91	38.51	0	0	34.75	46.69	0	-Inf	down	2.96686e-16	5.58607e-14	yes
comp22020_c0	comp22020_c0_seq1	2570	2371	sll1770	aarF domain-containing kinase	GO:0005524(ATP binding);GO:0004672(protein kinase activity)	[R] General function prediction only	K08869	-	19455	12923	261	372	139.6	191.1	1.99	3.16	206.38	179.29	2.48	3.84	117.555	6.87719	up	3.06319e-16	5.7307e-14	yes
comp14650_c0	comp14650_c0_seq1	741	542	-	-	-	-	-	-	14571	5481	142	255	457.38	354.57	4.74	9.49	676.18	332.66	5.9	11.5	108.726	6.76456	up	3.7281e-16	6.9305e-14	yes
comp21829_c0	comp21829_c0_seq1	1337	1138	PME53	pectinesterase	GO:0005618(cell wall);GO:0005737(cytoplasm);GO:0005576(extracellular region);GO:0045330(aspartyl esterase activity);GO:0030599(pectinesterase activity);GO:0042545(cell wall modification);GO:0007047(cellular cell wall organization)	-	K01051	ko00040(Pentose and glucuronate interconversions);ko00500(Starch and sucrose metabolism)	6950	6701	36	23	103.9	206.46	0.57	0.41	153.61	193.7	0.71	0.49	539.091	9.07438	up	4.2116e-16	7.78008e-14	yes
comp21503_c0	comp21503_c0_seq1	1728	1529	At3g28850	-	GO:0005886(plasma membrane);GO:0009055(electron carrier activity);GO:0015035(protein disulfide oxidoreductase activity);GO:0045454(cell redox homeostasis)	[O] Posttranslational modification, protein turnover, chaperones	-	-	2390	1093	16	21	26.59	25.06	0.19	0.28	39.32	23.52	0.24	0.34	204.74	7.67765	up	5.09126e-16	9.34627e-14	yes
comp16613_c0	comp16613_c0_seq1	1174	975	-	-	-	-	-	-	5761	5141	63	114	100.53	184.88	1.17	2.36	148.62	173.45	1.46	2.86	149.218	7.22127	up	5.29941e-16	9.66797e-14	yes
comp16549_c0	comp16549_c0_seq1	885	686	-	thioredoxin 1	GO:0009507(chloroplast);GO:0009055(electron carrier activity);GO:0005515(protein binding);GO:0015035(protein disulfide oxidoreductase activity);GO:0045454(cell redox homeostasis);GO:0022900(electron transport chain);GO:0006662(glycerol ether metabolic process);GO:0006810(transport)	[O] Posttranslational modification, protein turnover, chaperones	K03671	-	1244	608	1	8	30.85	31.08	0.03	0.24	45.61	29.16	0.03	0.29	482.172	8.91341	up	6.84181e-16	1.24048e-13	yes
comp6986_c0	comp6986_c0_seq1	1260	1061	-	-	-	[O] Posttranslational modification, protein turnover, chaperones	-	-	906	397	0	2	14.53	13.12	0	0.04	21.48	12.31	0	0.05	1540.74	10.5894	up	7.50852e-16	1.35301e-13	yes
comp14960_c1	comp14960_c1_seq1	860	661	LAX4	-	GO:0016021(integral to membrane);GO:0005886(plasma membrane);GO:0015293(symporter activity);GO:0006865(amino acid transport);GO:0009734(auxin mediated signaling pathway)	[E] Amino acid transport and metabolism	-	-	3881	1247	0	11	99.89	66.15	0	0.34	147.68	62.06	0	0.41	1060.53	10.0506	up	7.78898e-16	1.39499e-13	yes
comp12703_c0	comp12703_c0_seq1	1027	828	ATL67	-	GO:0016021(integral to membrane);GO:0008270(zinc ion binding)	[O] Posttranslational modification, protein turnover, chaperones	-	-	3052	1925	18	54	62.71	81.52	0.39	1.32	92.71	76.48	0.49	1.59	162.969	7.34845	up	9.86764e-16	1.74717e-13	yes
comp16555_c0	comp16555_c0_seq1	1957	1758	PME28	pectinesterase	GO:0005618(cell wall);GO:0016021(integral to membrane);GO:0045330(aspartyl esterase activity);GO:0004857(enzyme inhibitor activity);GO:0030599(pectinesterase activity);GO:0042545(cell wall modification)	-	K01051	ko00040(Pentose and glucuronate interconversions);ko00500(Starch and sucrose metabolism)	940	352	0	2	9.1	7.02	0	0.02	13.45	6.59	0	0.03	1497.27	10.5481	up	9.87439e-16	1.74717e-13	yes
comp23523_c0	comp23523_c0_seq1	904	705	-	-	-	-	-	-	15284	5667	3	459	368.83	281.84	0.08	13.13	545.28	264.42	0.1	15.92	104.83	6.7119	up	1.04237e-15	1.83333e-13	yes
comp24049_c0	comp24049_c0_seq1	721	522	-	-	-	-	-	-	1758	850	0	23	57.3	57.09	0	0.89	84.71	53.57	0	1.08	271.683	8.08578	up	1.06338e-15	1.85914e-13	yes
comp17076_c0	comp17076_c0_seq1	660	461	-	-	-	-	-	-	14134	8731	119	379	521.61	664.05	4.67	16.58	771.15	623.01	5.81	20.1	108.177	6.75725	up	1.21391e-15	2.10976e-13	yes
comp14089_c0	comp14089_c0_seq1	719	520	PGR5	-	GO:0009535(chloroplast thylakoid membrane);GO:0009055(electron carrier activity);GO:0009773(photosynthetic electron transport in photosystem I);GO:0009644(response to high light intensity);GO:0009414(response to water deprivation);GO:0006810(transport)	-	-	-	714	322	0	0	23.36	21.71	0	0	34.54	20.37	0	0	Inf	Inf	up	1.28725e-15	2.22406e-13	yes
comp17727_c0	comp17727_c0_seq1,comp17727_c0_seq2	1866	1627.9	-	-	GO:0005634(nucleus);GO:0043565(sequence-specific DNA binding);GO:0003700(sequence-specific DNA binding transcription factor activity)	[K] Transcription	-	-	0	0	3455	2393	0	0	37.97	29.51	0	0	47.28	35.78	0	-Inf	down	1.32863e-15	2.28213e-13	yes
comp22146_c0	comp22146_c0_seq1	1292	1093	EXPB3	-	GO:0005618(cell wall);GO:0005576(extracellular region);GO:0016020(membrane);GO:0009506(plasmodesma);GO:0007047(cellular cell wall organization);GO:0019953(sexual reproduction);GO:0006949(syncytium formation)	-	-	-	6	1	4201	3089	0.09	0.03	69.54	56.99	0.14	0.03	86.58	69.1	0.00181716	-9.1041	down	1.48025e-15	2.52779e-13	yes
comp10502_c0	comp10502_c0_seq1	948	749	EXPB2	-	GO:0005618(cell wall);GO:0005576(extracellular region);GO:0016020(membrane);GO:0009828(plant-type cell wall loosening);GO:0019953(sexual reproduction);GO:0009826(unidimensional cell growth)	-	-	-	0	0	1271	2120	0	0	30.7	57.08	0	0	38.23	69.2	0	-Inf	down	1.49761e-15	2.54264e-13	yes
comp11742_c0	comp11742_c0_seq1	909	710	-	-	-	[S] Function unknown	-	-	35892	15568	251	1000	860.05	768.8	6.4	28.4	1271.49	721.29	7.96	34.44	93.1126	6.5409	up	1.56674e-15	2.62982e-13	yes
comp20336_c0	comp20336_c0_seq1	1063	864	RAP2-3	EREBP-like factor	GO:0005737(cytoplasm);GO:0005634(nucleus);GO:0005886(plasma membrane);GO:0003677(DNA binding);GO:0005515(protein binding);GO:0003700(sequence-specific DNA binding transcription factor activity);GO:0008219(cell death);GO:0009873(ethylene mediated signaling pathway);GO:0045893(positive regulation of transcription, DNA-dependent);GO:0009735(response to cytokinin stimulus);GO:0009753(response to jasm…	-	K09286	-	13	3	7746	5689	0.26	0.12	162.2	132.78	0.38	0.11	201.95	160.99	0.00232278	-8.74993	down	1.57581e-15	2.62982e-13	yes
comp20894_c0	comp20894_c0_seq1	1864	1665	DOT3	-	GO:0004871(signal transducer activity);GO:0010588(cotyledon vascular tissue pattern formation);GO:0010305(leaf vascular tissue pattern formation);GO:0010087(phloem or xylem histogenesis);GO:0080022(primary root development);GO:0009416(response to light stimulus);GO:0048367(shoot development)	-	-	-	627	488	1	0	6.41	10.28	0.01	0	9.47	9.64	0.01	0	2346.54	11.1963	up	1.57272e-15	2.62982e-13	yes
comp10496_c0	comp10496_c0_seq1	405	206	SRK	-	-	-	-	-	741	289	0	0	61.2	49.19	0	0	90.47	46.15	0	0	Inf	Inf	up	1.64091e-15	2.72298e-13	yes
comp20996_c0	comp20996_c0_seq1	1374	1175	-	-	-	-	-	-	20680	8339	29	662	299.43	248.84	0.45	11.36	442.68	233.46	0.56	13.77	97.3687	6.60539	up	1.73929e-15	2.87003e-13	yes
comp11185_c0	comp11185_c0_seq1	1142	943	-	-	-	-	-	-	15561.8	9805	16	567.04	280.76	364.56	0.31	12.13	415.07	342.03	0.38	14.7	107.472	6.74781	up	1.92372e-15	3.15008e-13	yes
comp18075_c0	comp18075_c0_seq1	1267	1068	At5g03820	-	GO:0005576(extracellular region);GO:0016298(lipase activity);GO:0016042(lipid catabolic process)	-	-	-	1104.3	449.05	4.19	2.37	17.59	14.74	0.07	0.04	26.01	13.83	0.09	0.05	529.865	9.04948	up	1.93046e-15	3.15008e-13	yes
comp20395_c0	comp20395_c0_seq1	1808	1609	nep2	-	GO:0005576(extracellular region);GO:0004190(aspartic-type endopeptidase activity);GO:0006508(proteolysis)	[O] Posttranslational modification, protein turnover, chaperones	-	-	63261	28220	1941	400	668.9	614.95	21.82	5.01	988.91	576.95	27.17	6.08	78.5533	6.2956	up	2.24016e-15	3.63524e-13	yes
comp23218_c0	comp23218_c0_seq1	1421	1222	-	-	-	[O] Posttranslational modification, protein turnover, chaperones	-	-	16	0	3603	4378	0.22	0	53.34	72.24	0.33	0	66.42	87.59	0.00350547	-8.15617	down	2.84832e-15	4.59675e-13	yes
comp17128_c0	comp17128_c0_seq1	1548	1349	-	-	-	-	-	-	50943	25836	211	1778	642.47	671.51	2.83	26.58	949.83	630.01	3.52	32.22	90.9996	6.50779	up	2.96303e-15	4.73004e-13	yes
comp9393_c0	comp9393_c0_seq1	1110	911	PME22	-	GO:0005618(cell wall);GO:0005576(extracellular region);GO:0045330(aspartyl esterase activity);GO:0004857(enzyme inhibitor activity);GO:0030599(pectinesterase activity);GO:0042545(cell wall modification);GO:0007047(cellular cell wall organization)	-	-	-	755	250	0	0	14.1	9.62	0	0	20.85	9.03	0	0	Inf	Inf	up	2.96312e-15	4.73004e-13	yes
comp22036_c0	comp22036_c0_seq1	1346	1147	AOX1A	-	GO:0016021(integral to membrane);GO:0005743(mitochondrial inner membrane);GO:0070469(respiratory chain);GO:0009916(alternative oxidase activity);GO:0046872(metal ion binding);GO:0045333(cellular respiration);GO:0022900(electron transport chain);GO:0031930(mitochondria-nucleus signaling pathway);GO:0007585(respiratory gaseous exchange);GO:0009409(response to cold);GO:0006810(transport)	-	K00540	-	20015	20131	4	113	296.88	615.37	0.06	1.99	438.9	577.35	0.08	2.41	903.552	9.81946	up	3.10266e-15	4.92601e-13	yes
comp7253_c0	comp7253_c0_seq1	616	417	PERK9	DNA (cytosine-5-)-methyltransferase	GO:0016021(integral to membrane);GO:0005886(plasma membrane);GO:0005524(ATP binding);GO:0004674(protein serine/threonine kinase activity)	[T] Signal transduction mechanisms	K00558	ko00270(Cysteine and methionine metabolism)	70197	34476	2181	600	2863.95	2898.8	94.62	29.01	4234.06	2719.66	117.82	35.18	77.2714	6.27186	up	3.49057e-15	5.5121e-13	yes
comp7078_c0	comp7078_c0_seq1	1076	877	HEBP2	-	GO:0005739(mitochondrion)	-	-	-	11671	5953	35	386	226.41	238	0.72	8.88	334.72	223.29	0.9	10.76	99.2436	6.6329	up	3.68225e-15	5.7837e-13	yes
comp17668_c0	comp17668_c0_seq1	1265	1066	IAMT1	jasmonate O-methyltransferase	GO:0042802(identical protein binding);GO:0051749(indole acetic acid carboxyl methyltransferase activity);GO:0000287(magnesium ion binding);GO:0010252(auxin homeostasis);GO:0009944(polarity specification of adaxial/abaxial axis)	-	K08241	ko00592(alpha-Linolenic acid metabolism)	1	0	1234	2434	0.02	0	20.94	46.04	0.02	0	26.08	55.83	0.00048776	-11.0015	down	3.92036e-15	6.12494e-13	yes
comp23275_c0	comp23275_c0_seq1	1397	1198	SRG1	gibberellin 20-oxidase	GO:0046872(metal ion binding);GO:0016706(oxidoreductase activity, acting on paired donors, with incorporation or reduction of molecular oxygen, 2-oxoglutarate as one donor, and incorporation of one atom each of oxygen into both donors);GO:0010260(organ senescence)	[Q] Secondary metabolites biosynthesis, transport and catabolism ;[R] General function prediction only	K05282	ko00904(Diterpenoid biosynthesis)	2	1	2233	1995	0.03	0.03	33.72	33.58	0.04	0.03	41.99	40.71	0.00153278	-9.34963	down	4.46026e-15	6.93157e-13	yes
comp12759_c0	comp12759_c0_seq1	400	201	-	-	-	-	-	-	718.3	255.11	0	0	60.8	44.5	0	0	89.88	41.75	0	0	Inf	Inf	up	4.95896e-15	7.66603e-13	yes
comp17434_c0	comp17434_c0_seq1	482	283	-	-	-	-	-	-	636	301	0	0	38.23	37.29	0	0	56.53	34.99	0	0	Inf	Inf	up	7.33291e-15	1.12766e-12	yes
comp21554_c0	comp21554_c0_seq1,comp21554_c0_seq2,comp21554_c0_seq3	1379	1133.81	-	-	-	-	-	-	45	16	74418	50664	0.65	0.48	1260.9	919.6	0.97	0.45	1569.96	1114.97	0.000995102	-9.97287	down	7.9867e-15	1.2218e-12	yes
comp11516_c0	comp11516_c0_seq1	335	136	-	-	-	-	-	-	2784	1660	72	6	348.27	427.96	9.58	0.89	514.88	401.52	11.93	1.08	117.11	6.87172	up	8.91372e-15	1.35655e-12	yes
comp21257_c0	comp21257_c0_seq1	817	618	-	-	-	-	-	-	1459	716	5	16	40.17	40.62	0.15	0.52	59.38	38.11	0.18	0.63	236.48	7.88557	up	9.19011e-15	1.3914e-12	yes
comp15320_c0	comp15320_c0_seq1	931	732	-	-	-	[M] Cell wall/membrane/envelope biogenesis	-	-	7510	3261	157	106	174.55	156.2	3.88	2.92	258.05	146.55	4.83	3.54	85.6816	6.42091	up	9.549e-15	1.43832e-12	yes
comp23641_c0	comp23641_c0_seq1	272	74.24	-	-	-	-	-	-	0	0	1336	1636	0	0	325.56	444.35	0	0	405.36	538.76	0	-Inf	down	9.6779e-15	1.4503e-12	yes
comp11530_c0	comp11530_c0_seq1	891	692	PERK10	-	GO:0016021(integral to membrane);GO:0005886(plasma membrane);GO:0005524(ATP binding);GO:0004674(protein serine/threonine kinase activity)	[T] Signal transduction mechanisms	-	-	716	226	0	0	17.6	11.45	0	0	26.02	10.74	0	0	Inf	Inf	up	9.827e-15	1.46517e-12	yes
comp7609_c0	comp7609_c0_seq1	872	673	AUX22D	-	GO:0005634(nucleus);GO:0046983(protein dimerization activity);GO:0009734(auxin mediated signaling pathway);GO:0006355(regulation of transcription, DNA-dependent);GO:0006351(transcription, DNA-dependent)	-	-	-	16120	7106	62	578	407.5	370.21	1.67	17.32	602.45	347.33	2.08	21	84.1296	6.39454	up	1.0247e-14	1.52007e-12	yes
comp19623_c0	comp19623_c0_seq1	494	295	DHN1	-	GO:0005737(cytoplasm);GO:0005634(nucleus);GO:0071482(cellular response to light stimulus);GO:0071472(cellular response to salt stress);GO:0042631(cellular response to water deprivation);GO:0010555(response to mannitol stimulus)	-	-	-	1	0	1294	2107	0.06	0	79.36	144.03	0.09	0	98.81	174.63	0.000521424	-10.9053	down	1.1214e-14	1.65516e-12	yes
comp23262_c0	comp23262_c0_seq1,comp23262_c0_seq2,comp23262_c0_seq3,comp23262_c0_seq4,comp23262_c0_seq5,comp23262_c0_seq6,comp23262_c0_seq7,comp23262_c0_seq8	1041	231.29	-	-	-	-	-	-	15	2	3380	4003	6.37	0.1	185.48	192.59	9.41	0.09	230.95	233.51	0.00438179	-7.83426	down	1.19358e-14	1.75288e-12	yes
comp14462_c0	comp14462_c0_seq1	1314	1115	MYB308	myb proto-oncogene protein, plant	GO:0005634(nucleus);GO:0003677(DNA binding);GO:0006355(regulation of transcription, DNA-dependent);GO:0006351(transcription, DNA-dependent)	[K] Transcription	K09422	-	15381	8139	145	507	234.69	255.94	2.35	9.17	346.96	240.12	2.93	11.12	83.4804	6.38337	up	1.23719e-14	1.80789e-12	yes
comp11134_c0	comp11134_c0_seq1	1926	1727	LAC5	nitrite reductase (NO-forming)	GO:0048046(apoplast);GO:0005507(copper ion binding);GO:0052716(hydroquinone:oxygen oxidoreductase activity);GO:0008471(laccase activity);GO:0046274(lignin catabolic process);GO:0046688(response to copper ion)	[Q] Secondary metabolites biosynthesis, transport and catabolism	K00368	ko00910(Nitrogen metabolism)	0	0	1130	1798	0	0	11.84	20.99	0	0	14.74	25.45	0	-Inf	down	1.43952e-14	2.09315e-12	yes
comp20010_c0	comp20010_c0_seq1	1154	955	ABCI19	-	GO:0005737(cytoplasm);GO:0005524(ATP binding);GO:0016887(ATPase activity);GO:0006810(transport)	[R] General function prediction only ;[K] Transcription	-	-	21916	15148	303	760	390.43	556.15	5.74	16.05	577.21	521.78	7.15	19.46	82.6697	6.36929	up	1.53151e-14	2.21594e-12	yes
comp22766_c1	comp22766_c1_seq1,comp22766_c1_seq2	1270	964.62	TSA1	tryptophan synthase alpha chain	-	[E] Amino acid transport and metabolism	K01695	ko00260(Glycine, serine and threonine metabolism);ko00400(Phenylalanine, tyrosine and tryptophan biosynthesis)	48743	36207	1126	1388	775.04	1185.9	22.04	30.33	1145.82	1112.62	27.44	36.77	78.3352	6.29159	up	1.61832e-14	2.33006e-12	yes
comp3973_c0	comp3973_c0_seq1	578	379	-	-	-	-	-	-	1560	1137	12	24	70.03	105.19	0.57	1.28	103.53	98.69	0.71	1.55	177.213	7.46934	up	1.64847e-14	2.36189e-12	yes
comp15826_c0	comp15826_c0_seq1	388	189	AGP18	-	GO:0031225(anchored to membrane);GO:0005886(plasma membrane)	-	-	-	65916	27706	2230	695	5933.51	5139.84	213.46	74.15	8772.1	4822.21	265.79	89.91	64.6335	6.01421	up	1.72299e-14	2.45668e-12	yes
comp10572_c0	comp10572_c0_seq1,comp10572_c0_seq2,comp10572_c0_seq3	592	338.16	-	-	-	-	-	-	599	452	0	2	28.95	46.62	0	0.12	42.79	43.74	0	0.15	1339.15	10.3871	up	1.96694e-14	2.79096e-12	yes
comp17884_c0	comp17884_c0_seq1,comp17884_c0_seq2	625	412.45	-	-	-	-	-	-	2796	904	0	16	112.94	77.32	0	0.76	166.97	72.54	0	0.92	526.468	9.0402	up	2.17653e-14	3.07351e-12	yes
comp15957_c0	comp15957_c0_seq1	1043	844	-	-	-	-	-	-	9995.96	4835	177	239	201.5	200.86	3.79	5.71	297.89	188.45	4.72	6.92	78.2294	6.28964	up	2.27953e-14	3.20356e-12	yes
comp14147_c0	comp14147_c0_seq1,comp14147_c0_seq2,comp14147_c0_seq3,comp14147_c0_seq4,comp14147_c0_seq5	514	229.47	At1g07650	-	GO:0016021(integral to membrane);GO:0005524(ATP binding);GO:0004674(protein serine/threonine kinase activity);GO:0004872(receptor activity)	-	-	-	651	232	0	0	40.14	28.43	0	0	59.35	26.68	0	0	Inf	Inf	up	2.75553e-14	3.85407e-12	yes
comp12087_c0	comp12087_c0_seq1	657	458	-	-	GO:0008289(lipid binding);GO:0006869(lipid transport)	-	-	-	8604	2821	58	17	319.61	215.96	2.29	0.75	472.51	202.61	2.85	0.91	297.628	8.21737	up	2.89357e-14	4.02796e-12	yes
comp11810_c0	comp11810_c0_seq1	393	194	PSK	-	GO:0005576(extracellular region);GO:0008083(growth factor activity);GO:0030154(cell differentiation);GO:0008283(cell proliferation);GO:0007275(multicellular organismal development)	-	-	-	1756	1239	35	12	153.99	223.93	3.26	1.25	227.67	210.09	4.06	1.51	138.557	7.11434	up	2.95156e-14	4.08288e-12	yes
comp13978_c0	comp13978_c0_seq1	1949	1750	INPS1	myo-inositol-1-phosphate synthase	GO:0005737(cytoplasm);GO:0005488(binding);GO:0004512(inositol-3-phosphate synthase activity);GO:0006021(inositol biosynthetic process);GO:0008654(phospholipid biosynthetic process)	[I] Lipid transport and metabolism	K01858	ko00521(Streptomycin biosynthesis);ko00562(Inositol phosphate metabolism)	26905	13892	150	1133	261.56	278.33	1.55	13.06	386.7	261.13	1.93	15.83	74.9718	6.22828	up	2.96082e-14	4.08288e-12	yes
comp18177_c0	comp18177_c0_seq1	820	621	-	-	GO:0006952(defense response);GO:0009607(response to biotic stimulus)	-	-	-	58809	59746	37	412	1611.15	3373.3	1.08	13.38	2381.92	3164.83	1.34	16.22	689.128	9.42863	up	3.81485e-14	5.23597e-12	yes
comp17490_c0	comp17490_c0_seq1	1257	1058	PXL2	-	GO:0016021(integral to membrane);GO:0005886(plasma membrane);GO:0005524(ATP binding);GO:0004674(protein serine/threonine kinase activity);GO:0004872(receptor activity);GO:0030154(cell differentiation);GO:0010067(procambium histogenesis)	-	K00924	-	732	240	1	0	11.77	7.95	0.02	0	17.4	7.46	0.02	0	1822.57	10.8318	up	3.88263e-14	5.30421e-12	yes
comp20254_c0	comp20254_c0_seq1,comp20254_c0_seq2,comp20254_c0_seq3,comp20254_c0_seq4,comp20254_c0_seq5	1638	1263.23	BCAT2	branched-chain amino acid aminotransferase	GO:0009507(chloroplast);GO:0052656(L-isoleucine transaminase activity);GO:0052654(L-leucine transaminase activity);GO:0052655(L-valine transaminase activity);GO:0009082(branched chain family amino acid biosynthetic process)	[E] Amino acid transport and metabolism	K00826	ko00280(Valine, leucine and isoleucine degradation);ko00290(Valine, leucine and isoleucine biosynthesis);ko00770(Pantothenate and CoA biosynthesis)	3287	2538	45	90	45.07	67.6	0.8	1.3	66.63	63.43	1	1.57	102.897	6.68506	up	3.99782e-14	5.43629e-12	yes
comp16213_c0	comp16213_c0_seq1	1563	1364	-	pectate lyase	GO:0046872(metal ion binding);GO:0030570(pectate lyase activity)	-	K01728	ko00040(Pentose and glucuronate interconversions)	606	245	0	0	7.56	6.3	0	0	11.17	5.91	0	0	Inf	Inf	up	4.65109e-14	6.29547e-12	yes
comp4656_c0	comp4656_c0_seq1	563	364	-	-	-	-	-	-	536	448	0	2	25.05	43.15	0	0.11	37.04	40.49	0	0.13	1271.93	10.3128	up	5.49588e-14	7.40481e-12	yes
comp17474_c0	comp17474_c0_seq1,comp17474_c0_seq2	1192	970.55	-	-	-	-	-	-	1362	1193	17	22	23.92	43.23	0.32	0.46	35.36	40.56	0.39	0.55	155.8	7.28355	up	6.4652e-14	8.67104e-12	yes
comp5235_c0	comp5235_c0_seq1	1387	1188	-	-	-	-	-	-	676	320	0	2	9.68	9.44	0	0.03	14.31	8.86	0	0.04	1189.82	10.2165	up	7.58381e-14	1.01251e-11	yes
comp20862_c0	comp20862_c0_seq1,comp20862_c0_seq2,comp20862_c0_seq3	448	228.31	-	-	-	-	-	-	854	386	4	2	63.27	55.17	0.29	0.16	93.54	51.76	0.36	0.2	428.932	8.74461	up	7.98115e-14	1.06073e-11	yes
comp18244_c0	comp18244_c0_seq1	823	624	-	-	-	-	-	-	3351	2329	52	90	91.36	130.86	1.51	2.91	135.07	122.78	1.88	3.53	93.3698	6.54488	up	8.36412e-14	1.10663e-11	yes
comp22147_c0	comp22147_c0_seq1	1094	895	CXE12	-	GO:0005829(cytosol);GO:0004091(carboxylesterase activity);GO:0080030(methyl indole-3-acetate esterase activity);GO:0080032(methyl jasmonate esterase activity);GO:0080031(methyl salicylate esterase activity)	[V] Defense mechanisms	-	-	1000	435	10	0	19.01	17.04	0.2	0	28.1	15.99	0.25	0	278.778	8.12297	up	8.41993e-14	1.10901e-11	yes
comp13984_c0	comp13984_c0_seq1	703	504	-	-	-	-	-	-	175	37	19316	16746	5.91	2.57	693.38	670.01	8.73	2.41	863.33	812.36	0.0114569	-6.44764	down	8.93237e-14	1.15548e-11	yes
comp15320_c1	comp15320_c1_seq1,comp15320_c1_seq2	1048	837.73	-	-	-	[M] Cell wall/membrane/envelope biogenesis	-	-	18947	6882	607	283	384.86	288.13	13.11	6.81	568.97	270.33	16.33	8.26	58.3997	5.86789	up	8.89606e-14	1.15548e-11	yes
comp16118_c0	comp16118_c0_seq1	952	753	-	-	-	-	-	-	914	276	0	0	20.65	12.85	0	0	30.53	12.06	0	0	Inf	Inf	up	8.86615e-14	1.15548e-11	yes
comp18679_c0	comp18679_c0_seq1	1177	978	DRT100	protein-serine/threonine kinase	GO:0006281(DNA repair);GO:0042493(response to drug);GO:0009411(response to UV)	[R] General function prediction only	K08286	-	128184	43987	1301	1416	2229.86	1576.97	24.07	29.2	3296.63	1479.51	29.97	35.4	131.67	7.04079	up	8.81776e-14	1.15548e-11	yes
comp20270_c0	comp20270_c0_seq1	1887	1688	-	-	GO:0009543(chloroplast thylakoid lumen);GO:0004097(catechol oxidase activity);GO:0046872(metal ion binding)	-	-	-	0	0	1178	1392	0	0	12.63	16.63	0	0	15.72	20.16	0	-Inf	down	8.96941e-14	1.15548e-11	yes
comp36807_c0	comp36807_c0_seq1	1007	808	RAP2-11	EREBP-like factor	GO:0005634(nucleus);GO:0003677(DNA binding);GO:0003700(sequence-specific DNA binding transcription factor activity);GO:0009873(ethylene mediated signaling pathway)	-	K09286	-	1395	408	0	0	29.37	17.7	0	0	43.42	16.61	0	0	Inf	Inf	up	1.15951e-13	1.4872e-11	yes
comp19633_c0	comp19633_c0_seq1	1276	1077	-	-	-	[R] General function prediction only	-	-	1315	496	10	10	20.77	16.15	0.17	0.19	30.71	15.15	0.21	0.23	189.573	7.56661	up	1.23469e-13	1.57675e-11	yes
comp6218_c0	comp6218_c0_seq1	1217	1018	SWEET16	-	GO:0005887(integral to plasma membrane);GO:0051119(sugar transmembrane transporter activity)	[R] General function prediction only	-	-	6535	2971	202	93	109.21	102.33	3.59	1.84	161.46	96	4.47	2.23	66.7032	6.05968	up	1.31078e-13	1.66668e-11	yes
comp21712_c0	comp21712_c0_seq1,comp21712_c0_seq2,comp21712_c0_seq3,comp21712_c0_seq4	376	141.85	-	-	-	-	-	-	780	265	0	3	78.69	56.58	0	0.49	116.33	53.09	0	0.6	797.742	9.63978	up	1.37296e-13	1.73821e-11	yes
comp16342_c0	comp16342_c0_seq1	943	744	PSBY	photosystem II PsbY protein	GO:0009535(chloroplast thylakoid membrane);GO:0016021(integral to membrane);GO:0009523(photosystem II);GO:0030145(manganese ion binding);GO:0015979(photosynthesis)	-	K02723	ko00195(Photosynthesis)	3526	1342	6	119	80.63	63.24	0.15	3.23	119.2	59.34	0.18	3.91	89.5179	6.4841	up	1.50551e-13	1.89784e-11	yes
comp19823_c0	comp19823_c0_seq1	1788	1589	AAP6	-	GO:0016021(integral to membrane);GO:0005886(plasma membrane);GO:0015172(acidic amino acid transmembrane transporter activity);GO:0015175(neutral amino acid transmembrane transporter activity);GO:0015293(symporter activity);GO:0015810(aspartate transport);GO:0015827(tryptophan transport)	[E] Amino acid transport and metabolism	-	-	11276	4562	546	4	120.73	100.66	6.22	0.05	178.49	94.44	7.74	0.06	55.4916	5.7942	up	1.56414e-13	1.96334e-11	yes
comp23188_c0	comp23188_c0_seq1,comp23188_c0_seq2,comp23188_c0_seq3,comp23188_c0_seq4,comp23188_c0_seq5	925	477.15	-	-	-	-	-	-	2	0	1411	3000	0.08	0	51.06	130.88	0.12	0	63.58	158.69	0.000813914	-10.2628	down	1.72645e-13	2.15784e-11	yes
comp7225_c0	comp7225_c0_seq1	545	346	RCI2B	-	GO:0016021(integral to membrane);GO:0009409(response to cold)	[R] General function prediction only	-	-	21990	12338	372	895	1081.26	1250.28	19.45	52.16	1598.54	1173.01	24.22	63.24	62.2905	5.96094	up	1.81731e-13	2.26178e-11	yes
comp20956_c0	comp20956_c0_seq1	1513	1314	-	-	-	-	-	-	6494	2772	289	12	84.08	73.97	3.98	0.18	124.31	69.4	4.95	0.22	60.0827	5.90888	up	2.08049e-13	2.5784e-11	yes
comp11020_c0	comp11020_c0_seq1	517	318	Bp10	L-ascorbate oxidase	GO:0005576(extracellular region);GO:0005507(copper ion binding);GO:0016491(oxidoreductase activity)	[Q] Secondary metabolites biosynthesis, transport and catabolism	K00423	ko00053(Ascorbate and aldarate metabolism)	573	202	0	0	30.66	22.27	0	0	45.32	20.9	0	0	Inf	Inf	up	2.67536e-13	3.30171e-11	yes
comp23384_c0	comp23384_c0_seq1	1216	1017	LHCB5	light-harvesting complex II chlorophyll a/b binding protein 5	GO:0016021(integral to membrane);GO:0009522(photosystem I);GO:0009783(photosystem II antenna complex);GO:0010287(plastoglobule);GO:0009517(PSII associated light-harvesting complex II);GO:0016168(chlorophyll binding);GO:0046872(metal ion binding);GO:0010196(nonphotochemical quenching);GO:0009765(photosynthesis, light harvesting);GO:0018298(protein-chromophore linkage);GO:0009637(response to blue l…	-	K08916	ko00196(Photosynthesis - antenna proteins)	10667	7977	13	658	178.44	275.01	0.23	13.05	263.81	258.02	0.29	15.82	70.4216	6.13795	up	2.81641e-13	3.46124e-11	yes
comp32887_c0	comp32887_c0_seq1	2093	1894	TOP2	DNA topoisomerase II	GO:0005694(chromosome);GO:0005524(ATP binding);GO:0003918(DNA topoisomerase (ATP-hydrolyzing) activity);GO:0006265(DNA topological change);GO:0006355(regulation of transcription, DNA-dependent)	[B] Chromatin structure and dynamics	K03164	-	6	0	1883	1973	0.05	0	17.99	21.01	0.08	0	22.4	25.47	0.00270119	-8.53219	down	2.97533e-13	3.64131e-11	yes
comp27948_c0	comp27948_c0_seq1	483	284	-	-	-	-	-	-	838	795	16	3	50.2	98.15	1.02	0.21	74.22	92.08	1.27	0.26	191.33	7.57992	up	3.01839e-13	3.67868e-11	yes
comp18807_c0	comp18807_c0_seq1	734	535	MLP423	-	GO:0016020(membrane);GO:0006952(defense response);GO:0009607(response to biotic stimulus)	-	-	-	55443	74996	2	1	1763.1	4914.98	0.07	0.04	2606.56	4611.24	0.08	0.05	104898	16.6786	up	3.04566e-13	3.69658e-11	yes
comp19511_c0	comp19511_c0_seq1	1522	1323	GLC1	-	GO:0043169(cation binding);GO:0042973(glucan endo-1,3-beta-D-glucosidase activity);GO:0005975(carbohydrate metabolic process);GO:0006952(defense response)	-	-	-	0	0	3860	2488	0	0	52.78	37.92	0	0	65.72	45.98	0	-Inf	down	3.34523e-13	4.04346e-11	yes
comp7419_c0	comp7419_c0_seq1	1218	1019	CAB8	light-harvesting complex I chlorophyll a/b binding protein 3	GO:0009535(chloroplast thylakoid membrane);GO:0016021(integral to membrane);GO:0009522(photosystem I);GO:0009523(photosystem II);GO:0016168(chlorophyll binding);GO:0046872(metal ion binding);GO:0009765(photosynthesis, light harvesting);GO:0018298(protein-chromophore linkage)	-	K08909	ko00196(Photosynthesis - antenna proteins)	1901	1371	8	67	31.74	47.17	0.14	1.33	46.92	44.26	0.18	1.61	107.98	6.75461	up	3.9071e-13	4.70326e-11	yes
comp18814_c0	comp18814_c0_seq1	666	467	-	-	-	-	-	-	1616	788	38	6	58.87	59.16	1.47	0.26	87.04	55.51	1.83	0.31	110.439	6.78711	up	4.0681e-13	4.85725e-11	yes
comp20321_c0	comp20321_c0_seq1	1509	1310	KCS21	-	GO:0016021(integral to membrane);GO:0016747(transferase activity, transferring acyl groups other than amino-acyl groups);GO:0006633(fatty acid biosynthetic process);GO:0009409(response to cold);GO:0009416(response to light stimulus)	-	-	-	366	345	0	0	4.75	9.23	0	0	7.03	8.66	0	0	Inf	Inf	up	4.05359e-13	4.85725e-11	yes
comp16532_c0	comp16532_c0_seq1,comp16532_c0_seq2,comp16532_c0_seq3	3714	3216.97	kif11	centromeric protein E	GO:0005737(cytoplasm);GO:0005615(extracellular space);GO:0005874(microtubule);GO:0005524(ATP binding);GO:0003777(microtubule motor activity);GO:0007018(microtubule-based movement);GO:0006810(transport)	[Z] Cytoskeleton	K11498	-	3372	2547	53	125	24.22	29.38	0.27	0.72	35.81	27.56	0.34	0.87	79.6257	6.31516	up	4.13565e-13	4.91791e-11	yes
comp16230_c0	comp16230_c0_seq1,comp16230_c0_seq2	1209	878.93	At1g33811	-	GO:0005576(extracellular region);GO:0016788(hydrolase activity, acting on ester bonds);GO:0016042(lipid catabolic process)	-	-	-	1142	524	6	14	19.24	18.19	0.14	0.29	28.44	17.07	0.18	0.36	186.126	7.54014	up	4.16026e-13	4.92723e-11	yes
comp20358_c0	comp20358_c0_seq1	2173	1974	PUB15	-	GO:0000151(ubiquitin ligase complex);GO:0005488(binding);GO:0004842(ubiquitin-protein ligase activity)	[S] Function unknown	-	-	2839	1162	76	30	24.47	20.64	0.7	0.31	36.17	19.36	0.87	0.37	76.6044	6.25936	up	4.61661e-13	5.44574e-11	yes
comp15171_c0	comp15171_c0_seq1	751	552	-	-	-	-	-	-	101600	51842	4275	2279	3131.39	3292.91	140.11	83.25	4629.45	3089.42	174.46	100.94	49.521	5.62997	up	4.84441e-13	5.6916e-11	yes
comp21386_c0	comp21386_c0_seq1	1452	1253	XTHB	xyloglucan:xyloglucosyl transferase	GO:0048046(apoplast);GO:0005618(cell wall);GO:0004553(hydrolase activity, hydrolyzing O-glycosyl compounds);GO:0016762(xyloglucan:xyloglucosyl transferase activity);GO:0007047(cellular cell wall organization);GO:0006073(cellular glucan metabolic process)	-	K08235	-	158081	52929.2	1975.12	1109.84	2146.41	1481.09	28.52	17.86	3173.25	1389.56	35.51	21.66	137.36	7.10182	up	6.27685e-13	7.34516e-11	yes
comp21371_c0	comp21371_c0_seq1	1329	1130	mkkA	5'-AMP-activated protein kinase, catalytic alpha subunit	GO:0005938(cell cortex);GO:0016021(integral to membrane);GO:0005524(ATP binding);GO:0004709(MAP kinase kinase kinase activity);GO:0046872(metal ion binding);GO:0000165(MAPKKK cascade);GO:0030587(sorocarp development);GO:0030435(sporulation resulting in formation of a cellular spore)	[T] Signal transduction mechanisms	K07198	ko04140(Regulation of autophagy);ko04150(mTOR signaling pathway);ko04910(Insulin signaling pathway);ko04920(Adipocytokine signaling pathway);ko05410(Hypertrophic cardiomyopathy (HCM))	3139	2290	68	99	47.26	71.05	1.09	1.77	69.87	66.66	1.36	2.14	75.7806	6.24376	up	6.53722e-13	7.6195e-11	yes
comp13207_c0	comp13207_c0_seq1	1660	1461	-	-	-	-	-	-	1400	578	27	5	16.3	13.87	0.33	0.07	24.1	13.01	0.42	0.08	122.678	6.93874	up	7.1494e-13	8.30008e-11	yes
comp18217_c0	comp18217_c0_seq1	1340	1141	-	-	-	-	-	-	12	7	2176	3593	0.18	0.22	34.5	63.5	0.26	0.2	42.96	76.99	0.00748549	-7.06169	down	7.83655e-13	9.06202e-11	yes
comp37314_c0	comp37314_c0_seq1	659	460	At2g17690	-	GO:0008026(ATP-dependent helicase activity);GO:0006310(DNA recombination)	-	-	-	415	279	0	0	15.35	21.27	0	0	22.69	19.95	0	0	Inf	Inf	up	8.77708e-13	1.01098e-10	yes
comp22666_c0	comp22666_c0_seq1,comp22666_c0_seq2	273	71.31	-	-	-	-	-	-	3305.25	908	1	0	784.66	447.09	0.26	0	1160.04	419.46	0.32	0	7740.63	12.9182	up	9.69786e-13	1.11268e-10	yes
comp14862_c0	comp14862_c0_seq1	481	282	SF3	cysteine and glycine-rich protein	GO:0008270(zinc ion binding)	[T] Signal transduction mechanisms ;[Z] Cytoskeleton	K09377	-	541	177	0	0	32.64	22.01	0	0	48.25	20.65	0	0	Inf	Inf	up	1.04956e-12	1.19952e-10	yes
comp21392_c0	comp21392_c0_seq1,comp21392_c0_seq10,comp21392_c0_seq11,comp21392_c0_seq12,comp21392_c0_seq13,comp21392_c0_seq2,comp21392_c0_seq3,comp21392_c0_seq4,comp21392_c0_seq5,comp21392_c0_seq6,comp21392_c0_seq7,comp21392_c0_seq8,comp21392_c0_seq9	1912	1082.26	-	-	-	-	-	-	873	813	0	25	12.7	20.95	0	0.58	18.77	19.66	0	0.71	177.003	7.46763	up	1.11522e-12	1.26962e-10	yes
comp22291_c0	comp22291_c0_seq1	1711	1512	CYP71D55	cytochrome P450, family 2, subfamily D	GO:0016021(integral to membrane);GO:0009055(electron carrier activity);GO:0020037(heme binding);GO:0004497(monooxygenase activity);GO:0016705(oxidoreductase activity, acting on paired donors, with incorporation or reduction of molecular oxygen)	[Q] Secondary metabolites biosynthesis, transport and catabolism	K07414	ko00982(Drug metabolism - cytochrome P450)	57	84	7172	13449	0.64	1.95	85.82	179.36	0.95	1.83	106.85	217.47	0.0177475	-5.81624	down	1.19444e-12	1.35456e-10	yes
comp16128_c0	comp16128_c0_seq1	1925	1726	RPT2	-	GO:0004871(signal transducer activity);GO:0009638(phototropism)	-	-	-	17198	9560	222	953	169.52	194.2	2.33	11.13	250.62	182.2	2.9	13.5	53.4256	5.73946	up	1.23432e-12	1.3944e-10	yes
comp20285_c0	comp20285_c0_seq1	861	662	-	-	-	-	-	-	577	268	0	2	14.83	14.19	0	0.06	21.92	13.32	0	0.07	1006.89	9.97569	up	1.23996e-12	1.39541e-10	yes
comp20926_c0	comp20926_c0_seq1,comp20926_c0_seq2	2465	2233.14	ROC2	homeobox-leucine zipper protein	GO:0005634(nucleus);GO:0043565(sequence-specific DNA binding);GO:0003700(sequence-specific DNA binding transcription factor activity)	-	K09338	-	919	702	4	19	7	11	0.03	0.17	10.35	10.32	0.04	0.21	173.392	7.4379	up	1.24646e-12	1.39737e-10	yes
comp16918_c0	comp16918_c0_seq1	958	759	Csrp3	cysteine and glycine-rich protein	GO:0005856(cytoskeleton);GO:0005634(nucleus);GO:0008270(zinc ion binding);GO:0001974(blood vessel remodeling);GO:0030154(cell differentiation);GO:0007517(muscle organ development)	[T] Signal transduction mechanisms ;[Z] Cytoskeleton	K09377	-	473	221	0	0	10.6	10.21	0	0	15.67	9.58	0	0	Inf	Inf	up	1.29912e-12	1.45086e-10	yes
comp8087_c0	comp8087_c0_seq1	1108	909	COR413PM2	-	-	-	-	-	37265	22018	1147	1568	697.46	849.28	22.83	34.78	1031.13	796.8	28.42	42.17	49.2703	5.62265	up	1.36527e-12	1.51897e-10	yes
comp21824_c0	comp21824_c0_seq1,comp21824_c0_seq2,comp21824_c0_seq3,comp21824_c0_seq4,comp21824_c0_seq5,comp21824_c0_seq6	334	116.27	ARG7	-	-	-	-	-	2535.84	759	7	1	375.79	223.94	1	0.18	555.57	210.1	1.24	0.22	781.453	9.61002	up	1.37208e-12	1.52079e-10	yes
comp12279_c0	comp12279_c0_seq1	1857	1658	-	-	-	[S] Function unknown	K07088	-	5311	3140	119	207	54.5	66.4	1.3	2.52	80.57	62.3	1.62	3.05	59.173	5.88687	up	1.55646e-12	1.71605e-10	yes
comp5250_c0	comp5250_c0_seq1	752	553	-	-	-	-	-	-	2512	679	0	0	77.28	43.05	0	0	114.25	40.39	0	0	Inf	Inf	up	1.55994e-12	1.71605e-10	yes
comp21649_c0	comp21649_c0_seq1	1883	1684	At1g04680	pectate lyase	GO:0016020(membrane);GO:0046872(metal ion binding);GO:0030570(pectate lyase activity)	-	K01728	ko00040(Pentose and glucuronate interconversions)	58973	29471	1743	2525	595.79	613.61	18.73	30.24	880.82	575.69	23.32	36.66	45.8265	5.51811	up	1.82787e-12	2.00329e-10	yes
comp15835_c0	comp15835_c0_seq1	360	161	-	-	-	-	-	-	417	249	0	0	44.06	54.23	0	0	65.15	50.88	0	0	Inf	Inf	up	1.97573e-12	2.15729e-10	yes
comp19670_c0	comp19670_c0_seq1	1151	952	At3g07850	galacturan 1,4-alpha-galacturonidase	GO:0005618(cell wall);GO:0005576(extracellular region);GO:0047911(galacturan 1,4-alpha-galacturonidase activity);GO:0004650(polygalacturonase activity);GO:0005975(carbohydrate metabolic process);GO:0007047(cellular cell wall organization)	-	K01213	ko00040(Pentose and glucuronate interconversions);ko00500(Starch and sucrose metabolism)	495	189	0	0	8.85	6.96	0	0	13.08	6.53	0	0	Inf	Inf	up	2.03235e-12	2.2109e-10	yes
comp10316_c0	comp10316_c0_seq1	595	396	RALFL19	-	-	-	-	-	651	274	4	0	27.97	24.26	0.18	0	41.35	22.76	0.23	0	447.325	8.80518	up	2.25737e-12	2.43763e-10	yes
comp8714_c0	comp8714_c0_seq1,comp8714_c0_seq2,comp8714_c0_seq3	856	428.9	-	-	-	-	-	-	368.99	281.03	0	0	14.82	21.55	0	0	21.91	20.22	0	0	Inf	Inf	up	2.25471e-12	2.43763e-10	yes
comp7803_c0	comp7803_c0_seq1	1165	966	HB29	-	-	-	-	-	3811	1706	168	32	67.12	61.92	3.15	0.67	99.23	58.09	3.92	0.81	55.366	5.79093	up	2.27475e-12	2.4474e-10	yes
comp23392_c0	comp23392_c0_seq1	1168	969	-	light-harvesting complex I chlorophyll a/b binding protein 2	GO:0009535(chloroplast thylakoid membrane);GO:0016021(integral to membrane);GO:0009522(photosystem I);GO:0009523(photosystem II);GO:0016168(chlorophyll binding);GO:0046872(metal ion binding);GO:0009765(photosynthesis, light harvesting);GO:0018298(protein-chromophore linkage)	-	K08908	ko00196(Photosynthesis - antenna proteins)	5075	3484	16	328	89.1	126.06	0.3	6.83	131.73	118.27	0.37	8.28	61.9441	5.9529	up	2.42698e-12	2.60165e-10	yes
comp21010_c0	comp21010_c0_seq1	1386	1187	-	-	-	-	-	-	631	364	0	6	9.04	10.75	0	0.1	13.37	10.09	0	0.12	407.014	8.66894	up	2.44757e-12	2.61418e-10	yes
comp14924_c0	comp14924_c0_seq1	869	670	-	-	-	[S] Function unknown	-	-	504	517	0	4	12.8	27.06	0	0.12	18.92	25.38	0	0.15	678.949	9.40716	up	3.31872e-12	3.53179e-10	yes
comp12365_c0	comp12365_c0_seq1	814	615	HYH	-	GO:0005634(nucleus);GO:0005515(protein binding);GO:0046983(protein dimerization activity);GO:0043565(sequence-specific DNA binding);GO:0003700(sequence-specific DNA binding transcription factor activity);GO:0009585(red, far-red light phototransduction);GO:0080167(response to karrikin);GO:0010224(response to UV-B)	[K] Transcription	-	-	1298	1117	25	34	35.91	63.68	0.74	1.11	53.09	59.75	0.92	1.35	97.3365	6.60491	up	3.40473e-12	3.61024e-10	yes
comp20475_c0	comp20475_c0_seq1	1057	858	XTH32	xyloglucan:xyloglucosyl transferase	GO:0048046(apoplast);GO:0005618(cell wall);GO:0004553(hydrolase activity, hydrolyzing O-glycosyl compounds);GO:0016762(xyloglucan:xyloglucosyl transferase activity);GO:0007047(cellular cell wall organization);GO:0006073(cellular glucan metabolic process)	-	K08235	-	2	1	12067	7380	0.04	0.04	254.45	173.45	0.06	0.04	316.81	210.3	0.000327377	-11.5768	down	3.43221e-12	3.62629e-10	yes
comp14893_c0	comp14893_c0_seq1	469	270	-	-	-	-	-	-	381	256	0	0	24.01	33.24	0	0	35.49	31.19	0	0	Inf	Inf	up	3.5987e-12	3.78856e-10	yes
comp4410_c0	comp4410_c0_seq1	387	188	ARG7	-	-	-	-	-	525	260	0	2	47.51	48.49	0	0.21	70.24	45.49	0	0.26	943.459	9.88182	up	3.93333e-12	4.12606e-10	yes
comp22109_c0	comp22109_c0_seq1,comp22109_c0_seq2,comp22109_c0_seq3,comp22109_c0_seq4	1520	1002.07	TGA1	plant G-box-binding factor	GO:0005634(nucleus);GO:0046983(protein dimerization activity);GO:0043565(sequence-specific DNA binding);GO:0003700(sequence-specific DNA binding transcription factor activity);GO:0042742(defense response to bacterium)	-	K09060	-	16	10	2293	3668	0.21	0.27	56.75	98.36	0.31	0.25	70.66	119.26	0.00999398	-6.64473	down	4.00728e-12	4.18868e-10	yes
comp15203_c0	comp15203_c0_seq1	798	599	YAB1	-	GO:0005634(nucleus);GO:0003677(DNA binding);GO:0046872(metal ion binding);GO:0005515(protein binding);GO:0010158(abaxial cell fate specification);GO:0010154(fruit development);GO:0010450(inflorescence meristem growth);GO:0009933(meristem structural organization);GO:0009909(regulation of flower development);GO:0010093(specification of floral organ identity);GO:0010159(specification of organ positi…	-	-	-	492	166	0	0	13.97	9.72	0	0	20.66	9.12	0	0	Inf	Inf	up	4.34646e-12	4.5271e-10	yes
comp9284_c0	comp9284_c0_seq1,comp9284_c0_seq2	824	598.22	-	-	-	-	-	-	1065	421	0	22	31.01	27.26	0	0.71	45.85	25.58	0	0.86	157.627	7.30037	up	4.51542e-12	4.68647e-10	yes
comp14594_c0	comp14594_c0_seq1,comp14594_c0_seq2	2027	1623.35	CYCD1-1	-	GO:0005634(nucleus);GO:0005515(protein binding);GO:0007049(cell cycle);GO:0051301(cell division)	[D] Cell cycle control, cell division, chromosome partitioning	-	-	0	4	1028	1881	0	0.1	10.17	23.51	0	0.09	12.67	28.51	0.00432041	-7.85462	down	4.6266e-12	4.78495e-10	yes
comp8062_c0	comp8062_c0_seq1	808	609	-	-	-	[O] Posttranslational modification, protein turnover, chaperones	-	-	14290	6716	438	622	399.21	386.66	13.01	20.6	590.19	362.77	16.2	24.97	43.4227	5.44038	up	5.2887e-12	5.45052e-10	yes
comp30669_c0	comp30669_c0_seq1	364	165	-	-	-	-	-	-	304	299	0	0	31.35	63.54	0	0	46.34	59.61	0	0	Inf	Inf	up	5.7503e-12	5.90552e-10	yes
comp20936_c0	comp20936_c0_seq1	1149	950	fabG	3-oxoacyl-[acyl-carrier protein] reductase	GO:0004316(3-oxoacyl-[acyl-carrier-protein] reductase (NADPH) activity);GO:0051287(NAD binding);GO:0006633(fatty acid biosynthetic process)	[R] General function prediction only	K00059	ko00061(Fatty acid biosynthesis);ko01040(Biosynthesis of unsaturated fatty acids)	570	305	48133	40226	10.21	11.26	916.65	853.85	15.09	10.56	1141.32	1035.26	0.0215208	-5.53813	down	5.88344e-12	6.0212e-10	yes
comp17522_c0	comp17522_c0_seq1,comp17522_c0_seq2	1253	981.04	EXPA10	-	GO:0005576(extracellular region);GO:0016020(membrane);GO:0009505(plant-type cell wall);GO:0005199(structural constituent of cell wall);GO:0009828(plant-type cell wall loosening);GO:0006949(syncytium formation)	-	-	-	85391	46586	6954	173	1515.6	1659.2	130.46	3.74	2240.67	1556.67	162.43	4.54	37.2458	5.219	up	5.92464e-12	6.04231e-10	yes
comp20772_c0	comp20772_c0_seq1	752	553	-	-	-	-	-	-	2546	883	70	34	78.33	55.99	2.29	1.24	115.8	52.53	2.85	1.5	66.0837	6.04622	up	6.02279e-12	6.12115e-10	yes
comp11774_c0	comp11774_c0_seq1	218	32.65	-	-	-	-	-	-	492.64	8	27081.7	25362.3	256.68	8.59	15005.2	15662.9	379.48	8.06	18683.1	18990.6	0.016694	-5.90453	down	6.10737e-12	6.18571e-10	yes
comp9147_c0	comp9147_c0_seq1	1178	979	GA2OX7	gibberellin 20-oxidase	GO:0052635(C-20 gibberellin 2-beta-dioxygenase activity);GO:0046872(metal ion binding);GO:0016702(oxidoreductase activity, acting on single donors with incorporation of molecular oxygen, incorporation of two atoms of oxygen);GO:0009685(gibberellin metabolic process)	[Q] Secondary metabolites biosynthesis, transport and catabolism ;[R] General function prediction only	K05282	ko00904(Diterpenoid biosynthesis)	777	671	10	13	13.5	24.03	0.18	0.27	19.96	22.55	0.23	0.32	149.457	7.22358	up	6.27817e-12	6.33685e-10	yes
comp18824_c0	comp18824_c0_seq1	1597	1398	-	-	-	-	-	-	1413	719	22	29	17.2	18.03	0.28	0.42	25.42	16.92	0.35	0.51	92.2513	6.5275	up	6.53341e-12	6.57189e-10	yes
comp7405_c0	comp7405_c0_seq1	1525	1326	TAT	tyrosine aminotransferase	GO:0005829(cytosol);GO:0016847(1-aminocyclopropane-1-carboxylate synthase activity);GO:0004838(L-tyrosine:2-oxoglutarate aminotransferase activity);GO:0030170(pyridoxal phosphate binding);GO:0006559(L-phenylalanine catabolic process);GO:0006572(tyrosine catabolic process)	[E] Amino acid transport and metabolism	K00815	ko00130(Ubiquinone and other terpenoid-quinone biosynthesis);ko00270(Cysteine and methionine metabolism);ko00350(Tyrosine metabolism);ko00360(Phenylalanine metabolism);ko00400(Phenylalanine, tyrosine and tryptophan biosynthesis);ko00401(Novobiocin biosynthesis);ko00950(Isoquinoline alkaloid biosynthesis);ko00960(Tropane, piperidine and pyridine alkaloid biosynthesis)	6143	2995	125	298	78.82	79.19	1.71	4.53	116.52	74.3	2.12	5.49	48.7065	5.60604	up	6.7546e-12	6.7712e-10	yes
comp7795_c0	comp7795_c0_seq1	562	363	MTI	-	GO:0046872(metal ion binding)	-	-	-	922	328	9	6	43.21	31.68	0.45	0.33	63.88	29.72	0.56	0.4	169.887	7.40843	up	7.2566e-12	7.24969e-10	yes
comp23865_c0	comp23865_c0_seq1	203	24.07	-	-	-	-	-	-	2576	695	1	0	1820.75	1012.38	0.75	0	2691.79	949.82	0.94	0	5997.87	12.5502	up	7.70845e-12	7.675e-10	yes
comp21136_c1	comp21136_c1_seq1	1270	1071	CYP81D1	-	GO:0016021(integral to membrane);GO:0009055(electron carrier activity);GO:0020037(heme binding);GO:0004497(monooxygenase activity);GO:0016705(oxidoreductase activity, acting on paired donors, with incorporation or reduction of molecular oxygen)	[Q] Secondary metabolites biosynthesis, transport and catabolism	K00517	ko00361(gamma-Hexachlorocyclohexane degradation);ko00626(Naphthalene and anthracene degradation);ko00903(Limonene and pinene degradation);ko00945(Stilbenoid, diarylheptanoid and gingerol biosynthesis)	0	0	730	1205	0	0	12.33	22.69	0	0	15.35	27.51	0	-Inf	down	7.95007e-12	7.88883e-10	yes
comp6949_c0	comp6949_c0_seq1	577	378	-	-	-	-	-	-	15458	14638	88	603	695.74	1357.77	4.21	32.17	1028.58	1273.87	5.24	39	111.508	6.80101	up	8.284e-12	8.19252e-10	yes
comp11526_c0	comp11526_c0_seq1	709	510	AGP16	-	GO:0031225(anchored to membrane);GO:0005886(plasma membrane)	-	-	-	33744	32030	984	517	1125.67	2202.03	34.91	20.44	1664.18	2065.95	43.46	24.78	101.002	6.65825	up	9.13489e-12	8.99051e-10	yes
comp19663_c0	comp19663_c0_seq1	1756	1557	-	phospholipase C	-	-	K01114	ko00562(Inositol phosphate metabolism);ko00564(Glycerophospholipid metabolism);ko00565(Ether lipid metabolism)	17	0	2999	2171	0.19	0	34.85	28.12	0.27	0	43.39	34.09	0.00560761	-7.4784	down	9.15213e-12	8.99051e-10	yes
comp15429_c0	comp15429_c0_seq1	856	657	-	-	GO:0005509(calcium ion binding)	[T] Signal transduction mechanisms	K00924	-	13607	11676	147	1177	352.35	623.11	4.05	36.13	520.92	584.6	5.04	43.8	48.3881	5.59658	up	1.04025e-11	1.01847e-09	yes
comp17694_c0	comp17694_c0_seq1	712	513	-	-	-	-	-	-	1035	613	9	24	34.32	41.9	0.32	0.94	50.75	39.31	0.4	1.14	116.169	6.86008	up	1.13591e-11	1.10844e-09	yes
comp7183_c0	comp7183_c0_seq1	807	608	VIT_17s0000g00560	-	GO:0016021(integral to membrane);GO:0005886(plasma membrane)	-	-	-	2904	1271	71	94	81.26	73.3	2.11	3.12	120.13	68.77	2.63	3.78	54.7385	5.77448	up	1.23556e-11	1.20169e-09	yes
comp6594_c0	comp6594_c0_seq1,comp6594_c0_seq2	356	155.49	-	glutathione S-transferase	GO:0004364(glutathione transferase activity);GO:0006952(defense response)	[O] Posttranslational modification, protein turnover, chaperones	K00799	ko00480(Glutathione metabolism);ko00980(Metabolism of xenobiotics by cytochrome P450);ko00982(Drug metabolism - cytochrome P450)	16	3	1633	3054.01	1.75	0.68	189.26	393.87	2.59	0.64	235.65	477.55	0.00810586	-6.94682	down	1.31906e-11	1.27866e-09	yes
comp7943_c0	comp7943_c0_seq1	851	652	DOF1.2	-	GO:0005634(nucleus);GO:0003677(DNA binding);GO:0008270(zinc ion binding);GO:0006355(regulation of transcription, DNA-dependent);GO:0006351(transcription, DNA-dependent)	-	-	-	540	462	0	10	14.09	24.84	0	0.31	20.83	23.31	0	0.37	259.888	8.02174	up	1.58346e-11	1.52992e-09	yes
comp11421_c0	comp11421_c0_seq1,comp11421_c0_seq2,comp11421_c0_seq3,comp11421_c0_seq4,comp11421_c0_seq5	815	483.17	-	-	-	-	-	-	1735	699	7	66	62.07	51.85	0.29	2.63	91.77	48.64	0.36	3.19	76.4144	6.25577	up	1.59137e-11	1.53252e-09	yes
comp15648_c0	comp15648_c0_seq1	1348	1149	NUC	-	GO:0005634(nucleus);GO:0003677(DNA binding);GO:0008270(zinc ion binding);GO:0010260(organ senescence);GO:0048573(photoperiodism, flowering);GO:0045893(positive regulation of transcription, DNA-dependent);GO:0048510(regulation of timing of transition from vegetative to reproductive phase);GO:0006351(transcription, DNA-dependent)	[R] General function prediction only	-	-	0	1	1120	919	0	0.03	17.64	16.13	0	0.03	21.96	19.56	0.00148263	-9.39763	down	1.60707e-11	1.54258e-09	yes
comp20491_c0	comp20491_c0_seq1	680	481	GDU5	-	-	-	-	-	20	7	3208	2364	0.71	0.51	120.66	99.11	1.05	0.48	150.24	120.16	0.00990486	-6.65765	down	1.63714e-11	1.56632e-09	yes
comp6874_c0	comp6874_c0_seq1	596	397	-	-	-	-	-	-	508	148	0	0	21.77	13.07	0	0	32.18	12.26	0	0	Inf	Inf	up	1.66806e-11	1.59073e-09	yes
comp4784_c0	comp4784_c0_seq1	1323	1124	LTL1	-	GO:0005576(extracellular region);GO:0016788(hydrolase activity, acting on ester bonds);GO:0042538(hyperosmotic salinity response);GO:0016042(lipid catabolic process);GO:0010226(response to lithium ion);GO:0009751(response to salicylic acid stimulus)	-	-	-	1186	1444	0	0	17.95	45.04	0	0	26.54	42.26	0	0	Inf	Inf	up	1.70432e-11	1.62004e-09	yes
comp19858_c0	comp19858_c0_seq1	2220	2021	BLH9	-	GO:0005829(cytosol);GO:0005634(nucleus);GO:0005515(protein binding);GO:0043565(sequence-specific DNA binding);GO:0003700(sequence-specific DNA binding transcription factor activity);GO:0048457(floral whorl morphogenesis);GO:0010154(fruit development);GO:0080006(internode patterning);GO:0010076(maintenance of floral meristem identity);GO:0045892(negative regulation of transcription, DNA-dependent)…	[K] Transcription	-	-	25	0	2036	3188	0.21	0	18.23	31.81	0.31	0	22.69	38.57	0.00847093	-6.88326	down	1.71117e-11	1.6213e-09	yes
comp7782_c0	comp7782_c0_seq1	882	683	-	alkylated DNA repair protein	-	-	K03919	-	1736	1094	42	53	43.24	56.16	1.11	1.56	63.93	52.69	1.39	1.9	67.5612	6.07812	up	1.77891e-11	1.68007e-09	yes
comp16957_c0	comp16957_c0_seq1	1513	1314	CYP71D55	-	GO:0016021(integral to membrane);GO:0009055(electron carrier activity);GO:0020037(heme binding);GO:0004497(monooxygenase activity);GO:0016705(oxidoreductase activity, acting on paired donors, with incorporation or reduction of molecular oxygen)	[Q] Secondary metabolites biosynthesis, transport and catabolism	K00517	ko00361(gamma-Hexachlorocyclohexane degradation);ko00626(Naphthalene and anthracene degradation);ko00903(Limonene and pinene degradation);ko00945(Stilbenoid, diarylheptanoid and gingerol biosynthesis)	0	0	740	1079	0	0	10.19	16.56	0	0	12.69	20.08	0	-Inf	down	1.82241e-11	1.71564e-09	yes
comp25996_c0	comp25996_c0_seq1	2003	1804	-	-	-	-	-	-	0	0	736	1074	0	0	7.38	12.01	0	0	9.19	14.56	0	-Inf	down	1.95942e-11	1.83873e-09	yes
comp6658_c0	comp6658_c0_seq1	829	630	-	-	GO:0009734(auxin mediated signaling pathway)	-	-	-	4549	1811	190	120	122.85	100.79	5.46	3.84	181.61	94.56	6.79	4.66	42.3144	5.40308	up	2.14091e-11	2.00264e-09	yes
comp7881_c0	comp7881_c0_seq1	1238	1039	STO	zinc finger protein CONSTANS	GO:0005634(nucleus);GO:0005515(protein binding);GO:0008270(zinc ion binding);GO:0009640(photomorphogenesis);GO:0080167(response to karrikin);GO:0009651(response to salt stress)	-	K12135	ko04712(Circadian rhythm - plant)	3520	2558	69	215	57.64	86.32	1.2	4.17	85.21	80.99	1.5	5.06	51.5426	5.68769	up	2.15998e-11	2.01406e-09	yes
comp20544_c0	comp20544_c0_seq1,comp20544_c0_seq2,comp20544_c0_seq3,comp20544_c0_seq4	1508	1113.14	TAR2	-	GO:0016021(integral to membrane);GO:0016846(carbon-sulfur lyase activity);GO:0050362(L-tryptophan:2-oxoglutarate aminotransferase activity);GO:0030170(pyridoxal phosphate binding);GO:0048825(cotyledon development);GO:0010588(cotyledon vascular tissue pattern formation);GO:0048467(gynoecium development);GO:0009684(indoleacetic acid biosynthetic process);GO:0010078(maintenance of root meristem iden…	-	-	-	2111	1074	22	97	31.93	30.25	0.44	1.65	47.2	28.38	0.55	2	62.0882	5.95625	up	2.37949e-11	2.21172e-09	yes
comp83441_c0	comp83441_c0_seq1	1496	1297	plaa2	galacturan 1,4-alpha-galacturonidase	GO:0005618(cell wall);GO:0005576(extracellular region);GO:0047911(galacturan 1,4-alpha-galacturonidase activity);GO:0019863(IgE binding);GO:0004650(polygalacturonase activity);GO:0007047(cellular cell wall organization);GO:0045490(pectin catabolic process)	-	K01213	ko00040(Pentose and glucuronate interconversions);ko00500(Starch and sucrose metabolism)	447	146	0	0	5.86	3.95	0	0	8.67	3.7	0	0	Inf	Inf	up	2.40942e-11	2.23247e-09	yes
comp5708_c0	comp5708_c0_seq1	1695	1496	PUB50	interleukin-1 receptor-associated kinase 4	GO:0000151(ubiquitin ligase complex);GO:0005524(ATP binding);GO:0004672(protein kinase activity);GO:0004842(ubiquitin-protein ligase activity)	-	K04733	ko04210(Apoptosis);ko04620(Toll-like receptor signaling pathway);ko04722(Neurotrophin signaling pathway);ko05140(Leishmaniasis);ko05142(Chagas disease)	0	0	802	953	0	0	9.7	12.85	0	0	12.08	15.57	0	-Inf	down	2.70507e-11	2.49854e-09	yes
comp7582_c0	comp7582_c0_seq1	828	629	KIC	-	GO:0005509(calcium ion binding);GO:0005515(protein binding);GO:0010091(trichome branching)	[Z] Cytoskeleton ;[D] Cell cycle control, cell division, chromosome partitioning	-	-	12595	4105	76	221	340.67	228.82	2.19	7.09	503.64	214.68	2.72	8.59	121.418	6.92383	up	2.73534e-11	2.51857e-09	yes
comp30954_c0	comp30954_c0_seq1	522	323	-	-	-	-	-	-	926	255	0	0	48.77	27.68	0	0	72.11	25.97	0	0	Inf	Inf	up	2.87043e-11	2.63469e-09	yes
comp22005_c0	comp22005_c0_seq1,comp22005_c0_seq2	1523	1271.5	GLIP1	-	GO:0005615(extracellular space);GO:0016298(lipase activity);GO:0009817(defense response to fungus, incompatible interaction);GO:0009866(induced systemic resistance, ethylene mediated signaling pathway);GO:0009871(jasmonic acid and ethylene-dependent systemic resistance, ethylene mediated signaling pathway);GO:0016042(lipid catabolic process);GO:0009751(response to salicylic acid stimulus);GO:0009…	-	-	-	48	6	2802	5009	0.63	0.17	41.16	83.16	0.93	0.16	51.25	100.83	0.0133561	-6.22635	down	2.90724e-11	2.66017e-09	yes
comp19403_c0	comp19403_c0_seq1	386	187	-	-	-	-	-	-	0	0	1183	2809	0	0	114.45	302.91	0	0	142.51	367.26	0	-Inf	down	2.99317e-11	2.73029e-09	yes
comp4801_c0	comp4801_c0_seq1	1303	1104	ESC	-	GO:0005634(nucleus);GO:0003680(AT DNA binding);GO:0003690(double-stranded DNA binding);GO:0006325(chromatin organization);GO:0010150(leaf senescence);GO:0009640(photomorphogenesis)	-	-	-	0	0	3822	2296	0	0	62.63	41.94	0	0	77.98	50.85	0	-Inf	down	3.11359e-11	2.83134e-09	yes
comp11227_c0	comp11227_c0_seq1	1939	1740	FAD7	omega-3 fatty acid desaturase (delta-15 desaturase)	GO:0031969(chloroplast membrane);GO:0016717(oxidoreductase activity, acting on paired donors, with oxidation of a pair of donors resulting in the reduction of molecular oxygen to two molecules of water);GO:0006633(fatty acid biosynthetic process)	-	K10257	ko01040(Biosynthesis of unsaturated fatty acids)	28935	9478	409	346	282.92	190.99	4.25	4.01	418.26	179.18	5.29	4.86	103.849	6.69834	up	3.25558e-11	2.95132e-09	yes
comp15836_c0	comp15836_c0_seq1	827	628	-	-	-	-	-	-	3776	3515	91	156	102.3	196.25	2.62	5.01	151.23	184.12	3.26	6.07	71.7543	6.16499	up	3.3787e-11	3.04414e-09	yes
comp20340_c0	comp20340_c0_seq1	1284	1085	-	-	-	-	-	-	420	156	0	0	6.59	5.04	0	0	9.74	4.73	0	0	Inf	Inf	up	3.37702e-11	3.04414e-09	yes
comp22878_c0	comp22878_c0_seq1	2284	2085	CER1	-	-	-	-	-	25731	31883	10	31	209.96	536.16	0.09	0.3	310.4	503.02	0.11	0.36	3642.42	11.8307	up	3.67048e-11	3.29692e-09	yes
comp19994_c0	comp19994_c0_seq1	848	649	RHA2B	-	GO:0004842(ubiquitin-protein ligase activity);GO:0008270(zinc ion binding);GO:0080167(response to karrikin)	[O] Posttranslational modification, protein turnover, chaperones	-	-	1700	838	16	72	44.56	45.27	0.45	2.24	65.88	42.47	0.56	2.71	66.6619	6.05879	up	3.8925e-11	3.48569e-09	yes
comp9914_c0	comp9914_c0_seq1	2438	2239	ORTH2	-	GO:0010369(chromocenter);GO:0005634(nucleus);GO:0003682(chromatin binding);GO:0010385(double-stranded methylated DNA binding);GO:0042393(histone binding);GO:0008327(methyl-CpG binding);GO:0010428(methyl-CpNpG binding);GO:0010429(methyl-CpNpN binding);GO:0004842(ubiquitin-protein ligase activity);GO:0008270(zinc ion binding);GO:0051301(cell division);GO:0031508(centromeric heterochromatin formatio…	-	-	-	10	1	1657	1687	0.08	0.02	13.39	15.19	0.11	0.01	16.67	18.42	0.00609752	-7.35756	down	4.04704e-11	3.61306e-09	yes
comp45672_c0	comp45672_c0_seq1	621	422	-	-	GO:0009269(response to desiccation)	-	-	-	264	267	0	0	10.64	22.18	0	0	15.73	20.81	0	0	Inf	Inf	up	4.13542e-11	3.68077e-09	yes
comp19530_c0	comp19530_c0_seq1	995	796	At5g50100	-	GO:0005739(mitochondrion)	-	-	-	911	441	8	18	19.47	19.43	0.18	0.46	28.79	18.22	0.23	0.55	116.84	6.86838	up	4.62042e-11	4.10003e-09	yes
comp21071_c0	comp21071_c0_seq1	1770	1571	GLC1	-	GO:0043169(cation binding);GO:0042973(glucan endo-1,3-beta-D-glucosidase activity);GO:0005975(carbohydrate metabolic process);GO:0006952(defense response)	-	-	-	10712	5688	421	579	116.01	126.95	4.85	7.43	171.5	119.1	6.04	9.01	36.4761	5.18888	up	4.63615e-11	4.1016e-09	yes
comp16322_c0	comp16322_c0_seq1,comp16322_c0_seq2	595	326.1	PERK2	AP-4 complex subunit epsilon-1	GO:0016021(integral to membrane);GO:0005886(plasma membrane);GO:0005524(ATP binding);GO:0004674(protein serine/threonine kinase activity);GO:0004872(receptor activity)	[T] Signal transduction mechanisms	K12400	ko04142(Lysosome)	4463	1187	5	0	194.77	105.1	0.35	0	287.95	98.6	0.43	0	2068.78	11.0146	up	4.75967e-11	4.19823e-09	yes
comp19356_c0	comp19356_c0_seq1	1340	1141	At5g45910	-	GO:0005576(extracellular region);GO:0016788(hydrolase activity, acting on ester bonds);GO:0016042(lipid catabolic process)	-	-	-	7825	2062	8	1	116.68	63.36	0.13	0.02	172.49	59.45	0.16	0.02	2049.67	11.0012	up	4.99365e-11	4.39142e-09	yes
comp20605_c0	comp20605_c0_seq1	1553	1354	ABCG15	ATP-binding cassette, subfamily G (WHITE), member 2	GO:0016021(integral to membrane);GO:0005524(ATP binding);GO:0016887(ATPase activity);GO:0080167(response to karrikin);GO:0006810(transport)	[Q] Secondary metabolites biosynthesis, transport and catabolism	K05681	ko02010(ABC transporters)	733	442	0	19	9.21	11.45	0	0.28	13.62	10.74	0	0.34	152.718	7.25473	up	5.16003e-11	4.52419e-09	yes
comp16341_c0	comp16341_c0_seq1	1743	1544	-	-	-	-	-	-	999	711	43	2	11.01	16.15	0.5	0.03	16.27	15.15	0.63	0.03	79.6005	6.31471	up	5.28682e-11	4.62156e-09	yes
comp21334_c0	comp21334_c0_seq1	1513	1314	At2g19810	-	GO:0005886(plasma membrane);GO:0003677(DNA binding);GO:0008270(zinc ion binding);GO:0006355(regulation of transcription, DNA-dependent);GO:0006979(response to oxidative stress)	[R] General function prediction only	-	-	162	64	11463	9224	2.1	1.71	157.83	141.55	3.1	1.6	196.51	171.63	0.0227656	-5.457	down	5.85411e-11	5.10228e-09	yes
comp7031_c0	comp7031_c0_seq1	991	792	-	-	-	-	-	-	4977	1259	0	2	106.91	55.74	0	0.05	158.06	52.29	0	0.06	6904.96	12.7534	up	5.92821e-11	5.15158e-09	yes
comp16739_c0	comp16739_c0_seq1	744	545	COPT1	-	GO:0016021(integral to membrane);GO:0005375(copper ion transmembrane transporter activity);GO:0048235(pollen sperm cell differentiation);GO:0048364(root development)	[P] Inorganic ion transport and metabolism	-	-	2073	876	4	115	64.71	56.36	0.13	4.26	95.67	52.87	0.17	5.16	57.9086	5.85571	up	6.08623e-11	5.27329e-09	yes
comp21765_c0	comp21765_c0_seq1	1952	1753	bcsl1b	mitochondrial chaperone BCS1	GO:0016021(integral to membrane);GO:0005743(mitochondrial inner membrane);GO:0005524(ATP binding);GO:0016887(ATPase activity);GO:0051131(chaperone-mediated protein complex assembly)	[O] Posttranslational modification, protein turnover, chaperones	K08900	-	29	16	3247	3161	0.28	0.32	33.51	36.36	0.42	0.3	41.72	44.09	0.015439	-6.01727	down	6.13525e-11	5.30013e-09	yes
comp16649_c0	comp16649_c0_seq1	1667	1468	CHLP	geranylgeranyl reductase	GO:0009507(chloroplast);GO:0005488(binding);GO:0045550(geranylgeranyl reductase activity);GO:0016628(oxidoreductase activity, acting on the CH-CH group of donors, NAD or NADP as acceptor);GO:0015995(chlorophyll biosynthetic process);GO:0033385(geranylgeranyl diphosphate metabolic process);GO:0015979(photosynthesis);GO:0033521(phytyl diphosphate biosynthetic process);GO:0010189(vitamin E biosynthe…	-	K10960	ko00860(Porphyrin and chlorophyll metabolism);ko00900(Terpenoid backbone biosynthesis)	4723	3119	4	438	54.74	74.49	0.05	6.02	80.92	69.89	0.06	7.29	44.2867	5.4688	up	6.73539e-11	5.80152e-09	yes
comp4168_c0	comp4168_c0_seq1	1751	1552	-	exocyst complex component 7	-	[U] Intracellular trafficking, secretion, and vesicular transport	K07195	ko04910(Insulin signaling pathway)	0	0	536	1142	0	0	6.25	14.84	0	0	7.78	17.99	0	-Inf	down	7.22571e-11	6.20566e-09	yes
comp21406_c0	comp21406_c0_seq1	1332	1133	CXE17	-	GO:0004091(carboxylesterase activity);GO:0080030(methyl indole-3-acetate esterase activity);GO:0080032(methyl jasmonate esterase activity);GO:0080031(methyl salicylate esterase activity)	[V] Defense mechanisms	-	-	192	133	15369	12033	2.88	4.12	245.41	214.16	4.26	3.86	305.57	259.66	0.0266337	-5.2306	down	7.94614e-11	6.80449e-09	yes
comp13100_c1	comp13100_c1_seq1	267	69.78	TCP11	-	GO:0005634(nucleus);GO:0003677(DNA binding);GO:0007623(circadian rhythm);GO:0006355(regulation of transcription, DNA-dependent);GO:0006351(transcription, DNA-dependent)	-	-	-	833	302	0	18	203.1	151.75	0	5.2	300.26	142.37	0	6.31	145.56	7.18547	up	8.27218e-11	7.06309e-09	yes
comp19850_c0	comp19850_c0_seq1,comp19850_c0_seq2	849	641.91	-	-	-	-	-	-	742	269	9	4	19.73	14.51	0.25	0.12	29.17	13.61	0.31	0.15	156.156	7.28684	up	8.64855e-11	7.36305e-09	yes
comp13704_c0	comp13704_c0_seq1,comp13704_c0_seq2	411	191.78	-	-	-	-	-	-	310	210	0	0	25.95	34.73	0	0	38.37	32.58	0	0	Inf	Inf	up	8.81679e-11	7.48459e-09	yes
comp21210_c0	comp21210_c0_seq1,comp21210_c0_seq2,comp21210_c0_seq3	1871	1103.82	TT12	-	GO:0016021(integral to membrane);GO:0009705(plant-type vacuole membrane);GO:0015238(drug transmembrane transporter activity);GO:0015299(solute:hydrogen antiporter activity);GO:0010231(maintenance of seed dormancy);GO:0010023(proanthocyanidin biosynthetic process)	[R] General function prediction only	-	-	3701	2585	108	239	42.03	57.39	1.52	8.73	62.14	53.85	1.89	10.58	42.7859	5.41906	up	8.97586e-11	7.59767e-09	yes
comp21657_c0	comp21657_c0_seq1	1457	1258	FAD2-2	omega-6 fatty acid desaturase (delta-12 desaturase)	GO:0005789(endoplasmic reticulum membrane);GO:0016021(integral to membrane);GO:0016717(oxidoreductase activity, acting on paired donors, with oxidation of a pair of donors resulting in the reduction of molecular oxygen to two molecules of water);GO:0006633(fatty acid biosynthetic process)	-	K10256	ko01040(Biosynthesis of unsaturated fatty acids)	115204	69424	6515	6675	1558.01	1934.93	93.69	107	2303.36	1815.36	116.66	129.73	31.2293	4.96483	up	1.04655e-10	8.83309e-09	yes
comp6865_c0	comp6865_c0_seq1	508	309	-	-	-	-	-	-	2126	933	89	46	117.05	105.87	5.21	3	173.05	99.32	6.49	3.64	46.9122	5.55189	up	1.07611e-10	9.05656e-09	yes
comp6481_c0	comp6481_c0_seq1	642	443	-	-	-	-	-	-	49	18	35737	22833	1.88	1.42	1459.48	1039.34	2.78	1.34	1817.2	1260.16	0.00233679	-8.74125	down	1.13977e-10	9.56494e-09	yes
comp21222_c0	comp21222_c0_seq1,comp21222_c0_seq2	832	595.27	-	-	-	-	-	-	0	5	2465	5800	0	0.3	75.99	197.22	0	0.28	94.61	239.12	0.00192208	-9.02311	down	1.16376e-10	9.73846e-09	yes
comp21270_c0	comp21270_c0_seq1	445	246	-	-	-	-	-	-	0	0	1390	881	0	0	102.23	72.22	0	0	127.28	87.56	0	-Inf	down	1.19825e-10	9.97028e-09	yes
comp7283_c0	comp7283_c0_seq1	2082	1883	-	glycine hydroxymethyltransferase	GO:0005739(mitochondrion);GO:0004372(glycine hydroxymethyltransferase activity);GO:0030170(pyridoxal phosphate binding);GO:0006544(glycine metabolic process);GO:0006563(L-serine metabolic process);GO:0006730(one-carbon metabolic process)	[E] Amino acid transport and metabolism	K00600	ko00260(Glycine, serine and threonine metabolism);ko00460(Cyanoamino acid metabolism);ko00670(One carbon pool by folate);ko00680(Methane metabolism)	9400	7081	659	421	84.93	131.85	6.33	4.51	125.56	123.7	7.88	5.47	34.348	5.10215	up	1.19487e-10	9.97028e-09	yes
comp19423_c0	comp19423_c0_seq1,comp19423_c0_seq2	1003	748.38	-	-	-	-	-	-	2149	682	30	14	46.29	29.74	0.68	0.35	68.43	27.9	0.84	0.43	127.383	6.99303	up	1.22574e-10	1.01702e-08	yes
comp14694_c0	comp14694_c0_seq1	737	538	-	-	-	-	-	-	0	0	762	805	0	0	25.62	30.17	0	0	31.91	36.58	0	-Inf	down	1.26648e-10	1.04786e-08	yes
comp22851_c0	comp22851_c0_seq1	1329	1130	-	-	-	-	-	-	613	306	5	6	9.23	9.49	0.08	0.11	13.64	8.91	0.1	0.13	183.049	7.51608	up	1.33184e-10	1.09884e-08	yes
comp10418_c0	comp10418_c0_seq1	1298	1099	SVP	MADS-box transcription factor, plant	GO:0005634(nucleus);GO:0005515(protein binding);GO:0043565(sequence-specific DNA binding);GO:0003700(sequence-specific DNA binding transcription factor activity);GO:0000900(translation repressor activity, nucleic acid binding);GO:0010582(floral meristem determinacy);GO:0048438(floral whorl development);GO:0010076(maintenance of floral meristem identity);GO:0009910(negative regulation of flower de…	[K] Transcription	K09264	-	0	3	944	1173	0	0.1	15.54	21.52	0	0.09	19.35	26.1	0.00437132	-7.83771	down	1.35196e-10	1.11232e-08	yes
comp22673_c0	comp22673_c0_seq1,comp22673_c0_seq2,comp22673_c0_seq3	3675	3322.92	LNG1	-	-	-	-	-	4613	4064	58	470	23.91	43.08	0.3	2.91	35.35	40.42	0.38	3.53	41.8064	5.38565	up	1.36788e-10	1.12227e-08	yes
comp5684_c0	comp5684_c0_seq1	683	484	-	-	-	-	-	-	54873.6	23529.8	931	4938.34	1928.86	1704.55	34.8	205.75	2851.63	1599.22	43.33	249.46	30.4591	4.9288	up	1.39046e-10	1.13762e-08	yes
comp22293_c0	comp22293_c0_seq1,comp22293_c0_seq2	2134	1867.04	-	-	-	-	-	-	80	78	6890	7419	0.74	1.5	66.41	78.83	1.1	1.4	82.69	95.58	0.0264164	-5.24242	down	1.43549e-10	1.1712e-08	yes
comp15697_c0	comp15697_c0_seq1	686	487	GAST1	-	GO:0005576(extracellular region)	-	-	-	99067	55435	11059	378	3460.85	3991.1	410.84	15.65	5116.52	3744.46	511.54	18.98	27.3087	4.77129	up	1.45389e-10	1.18292e-08	yes
comp16597_c0	comp16597_c0_seq1	695	496	PRO1	profilin	GO:0015629(actin cytoskeleton);GO:0005737(cytoplasm);GO:0003779(actin binding);GO:0030036(actin cytoskeleton organization)	[Z] Cytoskeleton	K05759	ko04810(Regulation of actin cytoskeleton);ko05131(Shigellosis)	4108	3630	287	179	140.91	256.6	10.47	7.28	208.32	240.75	13.03	8.82	38.1807	5.25477	up	1.51429e-10	1.22867e-08	yes
comp20922_c0	comp20922_c0_seq1	1318	1119	-	-	-	-	-	-	105	23	4686	7583	1.6	0.72	75.76	136.65	2.36	0.68	94.33	165.68	0.0210289	-5.57149	down	1.56061e-10	1.26276e-08	yes
comp8118_c0	comp8118_c0_seq1	1246	1047	At1g75680	endoglucanase	GO:0005576(extracellular region);GO:0005886(plasma membrane);GO:0008810(cellulase activity);GO:0007047(cellular cell wall organization);GO:0030245(cellulose catabolic process)	-	K01179	ko00500(Starch and sucrose metabolism)	2830	1081	131	73	45.99	36.2	2.26	1.41	67.99	33.96	2.82	1.7	39.1161	5.28969	up	1.60617e-10	1.29605e-08	yes
comp12104_c0	comp12104_c0_seq1	345	146	-	-	-	-	-	-	1773	2214	2	0	206.6	531.69	0.25	0	305.44	498.84	0.31	0	4477.43	12.1285	up	1.70669e-10	1.3734e-08	yes
comp22564_c0	comp22564_c0_seq1,comp22564_c0_seq2	2059	1855.46	-	-	-	-	-	-	5299	2227	104	377	48.47	42.1	1.01	4.1	71.66	39.5	1.26	4.98	35.1586	5.13581	up	1.80827e-10	1.45116e-08	yes
comp25510_c0	comp25510_c0_seq1	253	57.88	-	-	-	-	-	-	0	0	884	616	0	0	276.32	214.62	0	0	344.05	260.21	0	-Inf	down	1.83418e-10	1.46795e-08	yes
comp11302_c0	comp11302_c0_seq1	508	309	-	cofilin	GO:0005622(intracellular);GO:0003779(actin binding)	[Z] Cytoskeleton	K05765	ko04360(Axon guidance);ko04666(Fc gamma R-mediated phagocytosis);ko04810(Regulation of actin cytoskeleton)	383	134	0	0	21.09	15.2	0	0	31.18	14.27	0	0	Inf	Inf	up	1.90629e-10	1.51975e-08	yes
comp16491_c0	comp16491_c0_seq1,comp16491_c0_seq2	732	464.23	-	-	-	-	-	-	7352	2395	2	230	269.16	179.41	0.08	10.03	397.93	168.32	0.1	12.16	95.5549	6.57826	up	1.90926e-10	1.51975e-08	yes
comp8873_c0	comp8873_c0_seq1	524	325	LAX1	-	GO:0016021(integral to membrane);GO:0005886(plasma membrane);GO:0015293(symporter activity);GO:0006865(amino acid transport);GO:0009734(auxin mediated signaling pathway)	[E] Amino acid transport and metabolism	-	-	723	195	0	0	37.85	21.04	0	0	55.95	19.74	0	0	Inf	Inf	up	2.12292e-10	1.68525e-08	yes
comp17272_c0	comp17272_c0_seq1	936	737	Os04g0179200	xanthoxin dehydrogenase	GO:0005488(binding);GO:0016491(oxidoreductase activity)	[R] General function prediction only	K09841	ko00906(Carotenoid biosynthesis)	6	0	878	1596	0.14	0	21.55	43.67	0.2	0	26.84	52.95	0.00432289	-7.85379	down	2.14889e-10	1.70127e-08	yes
comp19665_c0	comp19665_c0_seq1	2109	1910	COP1	E3 ubiquitin-protein ligase RFWD2	GO:0005737(cytoplasm);GO:0000152(nuclear ubiquitin ligase complex);GO:0042802(identical protein binding);GO:0004842(ubiquitin-protein ligase activity);GO:0008270(zinc ion binding);GO:0046283(anthocyanin metabolic process);GO:0006281(DNA repair);GO:0009649(entrainment of circadian clock);GO:0009640(photomorphogenesis);GO:0048573(photoperiodism, flowering);GO:0009585(red, far-red light phototransdu…	-	K10143	ko04115(p53 signaling pathway);ko04120(Ubiquitin mediated proteolysis)	649	451	2	19	5.78	8.28	0.02	0.2	8.55	7.77	0.02	0.24	129.285	7.01441	up	2.17862e-10	1.72017e-08	yes
comp7548_c0	comp7548_c0_seq1	718	519	COPT5	-	GO:0016021(integral to membrane);GO:0005770(late endosome);GO:0009506(plasmodesma);GO:0005774(vacuolar membrane);GO:0015089(high affinity copper ion transmembrane transporter activity);GO:0009737(response to abscisic acid stimulus)	[P] Inorganic ion transport and metabolism	-	-	4643	1836	92	319	152.2	124.03	3.21	12.39	225.01	116.37	3.99	15.03	35.0911	5.13304	up	2.21667e-10	1.74553e-08	yes
comp17297_c0	comp17297_c0_seq1	936	737	ATL80	E3 ubiquitin-protein ligase RNF115/126	GO:0016021(integral to membrane);GO:0008270(zinc ion binding);GO:0006952(defense response);GO:0010200(response to chitin)	[O] Posttranslational modification, protein turnover, chaperones	K11982	-	38476	28585	1935	3127	888.19	1359.9	47.5	85.56	1313.1	1275.86	59.14	103.74	31.115	4.95954	up	2.45898e-10	1.93116e-08	yes
comp16641_c0	comp16641_c0_seq1,comp16641_c0_seq2	1548	1326.2	-	-	-	-	-	-	484	307	2	6	6.14	8.28	0.03	0.09	9.08	7.77	0.03	0.11	233.291	7.86599	up	2.58897e-10	2.02243e-08	yes
comp19078_c0	comp19078_c0_seq1,comp19078_c0_seq2	1136	932.05	-	-	-	-	-	-	3625	1140	47	31	66.31	42.66	0.92	0.68	98.03	40.02	1.15	0.82	122.649	6.93839	up	2.58818e-10	2.02243e-08	yes
comp16847_c0	comp16847_c0_seq1	469	270	-	-	-	-	-	-	17339	5588	211	309	1092.55	725.65	14.14	23.08	1615.23	680.81	17.6	27.98	92.2473	6.52743	up	2.72423e-10	2.12245e-08	yes
comp14007_c0	comp14007_c0_seq1	1303	1104	At4g28780	-	GO:0005576(extracellular region);GO:0016788(hydrolase activity, acting on ester bonds);GO:0016042(lipid catabolic process)	-	-	-	37857	49437	4	49	583.39	1570.07	0.07	0.9	862.49	1473.05	0.08	1.09	4452.89	12.1205	up	2.79245e-10	2.16983e-08	yes
comp5987_c0	comp5987_c0_seq1	1002	803	-	-	-	-	-	-	1438	822	2	92	30.47	35.89	0.05	2.31	45.04	33.67	0.06	2.8	58.6649	5.87443	up	2.87838e-10	2.23071e-08	yes
comp6809_c0	comp6809_c0_seq1	697	498	Os02g0460200	-	-	-	-	-	4563.07	1059.73	0	0	155.89	74.61	0	0	230.46	70	0	0	Inf	Inf	up	2.98272e-10	2.30548e-08	yes
comp7967_c0	comp7967_c0_seq1	641	442	-	-	-	[P] Inorganic ion transport and metabolism	-	-	0	5	1015	1238	0	0.4	41.55	56.48	0	0.37	51.73	68.48	0.00683956	-7.19188	down	2.99927e-10	2.31219e-08	yes
comp11100_c0	comp11100_c0_seq1	737	538	PSAG	photosystem I subunit V	GO:0009941(chloroplast envelope);GO:0030093(chloroplast photosystem I);GO:0016021(integral to membrane);GO:0016168(chlorophyll binding);GO:0009773(photosynthetic electron transport in photosystem I);GO:0009780(photosynthetic NADP+ reduction);GO:0042550(photosystem I stabilization);GO:0050821(protein stabilization)	-	K08905	ko00195(Photosynthesis)	4895	2475	11	480	154.79	161.3	0.37	17.99	228.85	151.33	0.46	21.81	36.0071	5.17021	up	3.0309e-10	2.33046e-08	yes
comp7011_c0	comp7011_c0_seq1	869	670	-	-	-	-	-	-	1173	950	42	44	29.79	49.71	1.13	1.32	44.03	46.64	1.41	1.61	57.4698	5.84473	up	3.26714e-10	2.50555e-08	yes
comp20135_c0	comp20135_c0_seq1	2757	2558	RFS1	stachyose synthetase	GO:0047274(galactinol-sucrose galactosyltransferase activity);GO:0005975(carbohydrate metabolic process)	-	K06611	ko00052(Galactose metabolism)	13	75	6036	4450	0.09	1.03	42.69	35.08	0.13	0.96	53.15	42.53	0.0236288	-5.40331	down	3.29029e-10	2.51673e-08	yes
comp11364_c0	comp11364_c0_seq1	233	42.61	-	-	-	-	-	-	27646	7979	186	35	11038.4	6565.61	78.97	16.56	16319.1	6159.87	98.33	20.08	306.438	8.25945	up	3.319e-10	2.52553e-08	yes
comp17271_c0	comp17271_c0_seq1	442	243	LRX5	-	GO:0005618(cell wall);GO:0005576(extracellular region);GO:0009506(plasmodesma);GO:0007047(cellular cell wall organization)	-	-	-	567	42	20415	22097	39.7	6.06	1519.94	1833.69	58.69	5.69	1892.48	2223.27	0.0262171	-5.25335	down	3.31862e-10	2.52553e-08	yes
comp16131_c0	comp16131_c0_seq1	1409	1210	NFYA10	nuclear transcription factor Y, alpha	GO:0016602(CCAAT-binding factor complex);GO:0003677(DNA binding);GO:0003700(sequence-specific DNA binding transcription factor activity)	[K] Transcription	K08064	ko04612(Antigen processing and presentation)	48	32	4164	3799	0.67	0.93	62.26	63.31	1	0.87	77.52	76.76	0.0226046	-5.46724	down	3.493e-10	2.65107e-08	yes
comp18261_c1	comp18261_c1_seq1	594	395	At3g58100	-	GO:0046658(anchored to plasma membrane);GO:0009506(plasmodesma)	-	-	-	5093.66	2291.75	248	256.41	219.39	203.43	11.36	13.09	324.35	190.86	14.14	15.87	31.4344	4.97427	up	3.56333e-10	2.69748e-08	yes
comp10708_c0	comp10708_c0_seq1	990	791	CDC2C	cyclin-dependent kinase	GO:0005524(ATP binding);GO:0004693(cyclin-dependent protein kinase activity);GO:0008353(RNA polymerase II carboxy-terminal domain kinase activity);GO:0051301(cell division);GO:0007067(mitosis)	[R] General function prediction only	K07760	-	0	5	1511	1022	0	0.22	34.56	26.05	0	0.21	43.03	31.59	0.00591342	-7.40179	down	3.7693e-10	2.84606e-08	yes
comp17073_c0	comp17073_c0_seq1	425	226	-	-	-	-	-	-	1254	500	0	62	94.4	77.57	0	5.53	139.56	72.78	0	6.71	66.0921	6.04641	up	3.80381e-10	2.86475e-08	yes
comp17464_c0	comp17464_c0_seq1	988	789	-	-	-	[V] Defense mechanisms	-	-	492.12	326.64	10.21	0	10.61	14.52	0.23	0	15.69	13.62	0.29	0	168.577	7.39727	up	3.86565e-10	2.90388e-08	yes
comp13201_c0	comp13201_c0_seq1,comp13201_c0_seq2	673	471.65	-	-	-	-	-	-	2588	898	76.48	113	94.24	66.43	2.99	4.81	139.32	62.32	3.73	5.83	38.9624	5.28401	up	4.14355e-10	3.0968e-08	yes
comp16401_c0	comp16401_c0_seq1	1108	909	ZAT5	-	GO:0005634(nucleus);GO:0003676(nucleic acid binding);GO:0008270(zinc ion binding);GO:0006355(regulation of transcription, DNA-dependent);GO:0006351(transcription, DNA-dependent)	[R] General function prediction only	-	-	4709	1872	88	361	88.13	72.21	1.75	8.01	130.3	67.74	2.18	9.71	32.8376	5.03728	up	4.14056e-10	3.0968e-08	yes
comp15599_c0	comp15599_c0_seq1,comp15599_c0_seq2,comp15599_c0_seq3	702	449.1	-	-	-	-	-	-	1254	588	16	53	46.73	57.81	0.65	2.25	69.08	54.23	0.81	2.73	60.6599	5.92267	up	4.15687e-10	3.09887e-08	yes
comp10755_c0	comp10755_c0_seq1	534	335	-	-	-	-	-	-	487	367	5	7	24.73	38.41	0.27	0.42	36.56	36.04	0.34	0.51	166.34	7.37799	up	4.42701e-10	3.2919e-08	yes
comp13748_c0	comp13748_c0_seq1	1294	1095	TT1	ribonuclease P subunit RPR2	GO:0005634(nucleus);GO:0003676(nucleic acid binding);GO:0003700(sequence-specific DNA binding transcription factor activity);GO:0008270(zinc ion binding);GO:0009813(flavonoid biosynthetic process)	[R] General function prediction only	K03540	-	18	2	1563	2046	0.28	0.06	25.82	37.68	0.41	0.06	32.15	45.68	0.0104665	-6.57808	down	4.50718e-10	3.34305e-08	yes
comp24696_c0	comp24696_c0_seq1	527	328	-	-	-	-	-	-	4894	1376	6	22	253.85	147.09	0.33	1.35	375.29	138	0.41	1.64	479.446	8.90522	up	4.70287e-10	3.47942e-08	yes
comp6303_c0	comp6303_c0_seq1	1024	825	APT2	adenine phosphoribosyltransferase	GO:0005737(cytoplasm);GO:0005886(plasma membrane);GO:0003999(adenine phosphoribosyltransferase activity);GO:0006168(adenine salvage);GO:0006166(purine ribonucleoside salvage)	[F] Nucleotide transport and metabolism	K00759	ko00230(Purine metabolism)	26	14	2900	2129	0.54	0.59	63.6	52.04	0.79	0.56	79.18	63.09	0.0171941	-5.86194	down	5.03936e-10	3.719e-08	yes
comp17302_c0	comp17302_c0_seq1,comp17302_c0_seq2	474	266.55	-	-	-	-	-	-	579	718	0	0	37.6	93.85	0	0	55.58	88.05	0	0	Inf	Inf	up	5.13563e-10	3.78055e-08	yes
comp7296_c0	comp7296_c0_seq1	1627	1428	-	-	-	-	-	-	3990	1728	160	226	47.54	42.43	2.03	3.19	70.28	39.81	2.52	3.87	32.1024	5.00461	up	5.36046e-10	3.93619e-08	yes
comp18055_c0	comp18055_c0_seq1	450	251	HIS2A	histone H2A	GO:0000786(nucleosome);GO:0005634(nucleus);GO:0003677(DNA binding);GO:0006334(nucleosome assembly)	[B] Chromatin structure and dynamics	K11251	ko05322(Systemic lupus erythematosus)	0	0	767	628	0	0	55.28	50.45	0	0	68.84	61.17	0	-Inf	down	5.46373e-10	4.00201e-08	yes
comp4603_c0	comp4603_c0_seq1,comp4603_c0_seq2	1365	1038.21	BGLU47	beta-glucosidase	GO:0008422(beta-glucosidase activity);GO:0043169(cation binding);GO:0005975(carbohydrate metabolic process)	[G] Carbohydrate transport and metabolism	K05350	ko00460(Cyanoamino acid metabolism);ko00500(Starch and sucrose metabolism);ko00940(Phenylpropanoid biosynthesis)	1	2	1079	2501	0.01	0.1	17.78	49.24	0.02	0.1	22.14	59.7	0.00227714	-8.77856	down	5.52602e-10	4.03757e-08	yes
comp15043_c0	comp15043_c0_seq1	1857	1658	-	-	-	-	-	-	124	2	4835	5871	1.27	0.04	52.76	71.4	1.88	0.04	65.69	86.58	0.0208274	-5.58537	down	5.59793e-10	4.07996e-08	yes
comp16768_c0	comp16768_c0_seq1,comp16768_c0_seq2,comp16768_c0_seq3	641	410.69	At1g53430	-	GO:0016021(integral to membrane);GO:0005886(plasma membrane);GO:0005524(ATP binding);GO:0004674(protein serine/threonine kinase activity);GO:0004872(receptor activity)	-	-	-	0	0	619	795	0	0	25.38	36.62	0	0	31.6	44.4	0	-Inf	down	5.88684e-10	4.27991e-08	yes
comp23055_c0	comp23055_c0_seq1,comp23055_c0_seq2,comp23055_c0_seq3,comp23055_c0_seq4,comp23055_c0_seq5	1784	792.94	N	-	GO:0005737(cytoplasm);GO:0031224(intrinsic to membrane);GO:0005524(ATP binding);GO:0005515(protein binding);GO:0004888(transmembrane signaling receptor activity);GO:0006915(apoptosis);GO:0009626(plant-type hypersensitive response)	-	-	-	23	0	1420	2386	0.3	0	19.18	48.02	0.45	0	23.88	58.22	0.0107324	-6.54188	down	5.95964e-10	4.32214e-08	yes
comp17215_c0	comp17215_c0_seq1	897	698	WIN1	EREBP-like factor	GO:0005634(nucleus);GO:0043565(sequence-specific DNA binding);GO:0003700(sequence-specific DNA binding transcription factor activity);GO:0010143(cutin biosynthetic process);GO:0009873(ethylene mediated signaling pathway);GO:0009414(response to water deprivation);GO:0010166(wax metabolic process)	-	K09286	-	820	821	4	30	19.99	41.24	0.1	0.87	29.55	38.69	0.13	1.05	124.78	6.96324	up	6.07627e-10	4.39586e-08	yes
comp29186_c0	comp29186_c0_seq1	357	158	-	-	-	-	-	-	357	205	2	0	38.44	45.49	0.23	0	56.83	42.68	0.29	0	566.73	9.14652	up	6.29694e-10	4.54432e-08	yes
comp12397_c0	comp12397_c0_seq1	477	278	-	-	-	-	-	-	2982	1014	42	143	182.49	127.89	2.73	10.37	269.8	119.98	3.4	12.58	47.1585	5.55945	up	6.65837e-10	4.79337e-08	yes
comp14100_c0	comp14100_c0_seq1	2303	2104	Ankrd44	-	-	[R] General function prediction only	-	-	5537	2736	402	212	44.77	45.59	3.46	2.03	66.19	42.78	4.3	2.46	28.3635	4.82596	up	6.70575e-10	4.80393e-08	yes
comp17747_c0	comp17747_c0_seq1,comp17747_c0_seq2	719	469.88	-	-	-	-	-	-	366	113	0	0	12.02	8.67	0	0	17.77	8.13	0	0	Inf	Inf	up	6.69874e-10	4.80393e-08	yes
comp15980_c0	comp15980_c0_seq1	1344	1145	ERF061	EREBP-like factor	GO:0005634(nucleus);GO:0003677(DNA binding);GO:0003700(sequence-specific DNA binding transcription factor activity);GO:0009873(ethylene mediated signaling pathway);GO:0010200(response to chitin)	-	K09286	-	367	195	2	0	5.45	5.97	0.03	0	8.06	5.6	0.04	0	560.716	9.13113	up	6.78334e-10	4.83572e-08	yes
comp3879_c0	comp3879_c0_seq1	534	335	-	-	-	-	-	-	1031	344	18	23	52.36	36	0.97	1.38	77.41	33.78	1.21	1.68	69.9947	6.12917	up	6.77533e-10	4.83572e-08	yes
comp5602_c0	comp5602_c0_seq1	1258	1059	PIN8	-	GO:0005783(endoplasmic reticulum);GO:0016021(integral to membrane);GO:0080161(auxin transmembrane transporter activity);GO:0010252(auxin homeostasis);GO:0009734(auxin mediated signaling pathway);GO:0080162(intracellular auxin transport)	-	K07088	-	791	364	6	22	12.71	12.05	0.1	0.42	18.79	11.31	0.13	0.51	93.8376	6.55209	up	6.79951e-10	4.83572e-08	yes
comp15444_c0	comp15444_c0_seq1	761	562	IAA6	-	GO:0005634(nucleus);GO:0046983(protein dimerization activity);GO:0009734(auxin mediated signaling pathway);GO:0006355(regulation of transcription, DNA-dependent);GO:0006351(transcription, DNA-dependent)	-	-	-	6055	1502	0	6	183.3	93.71	0	0.22	270.99	87.92	0	0.26	2783.44	11.4427	up	7.44214e-10	5.27996e-08	yes
comp11504_c0	comp11504_c0_seq1	1551	1352	ANT	AP2-like factor, ANT lineage	GO:0005634(nucleus);GO:0003677(DNA binding);GO:0003700(sequence-specific DNA binding transcription factor activity);GO:0030154(cell differentiation);GO:0009908(flower development);GO:0042127(regulation of cell proliferation)	-	K09285	-	0	0	740	621	0	0	9.9	9.26	0	0	12.33	11.23	0	-Inf	down	7.74577e-10	5.48214e-08	yes
comp10180_c0	comp10180_c0_seq1,comp10180_c0_seq2,comp10180_c0_seq3,comp10180_c0_seq4,comp10180_c0_seq5	758	285.93	-	-	-	-	-	-	366	109	0	0	18.82	19.06	0	0	27.83	17.89	0	0	Inf	Inf	up	7.82215e-10	5.52289e-08	yes
comp7886_c0	comp7886_c0_seq1	674	475	-	-	-	-	-	-	2256	945	32	155	80.8	69.76	1.22	6.58	119.46	65.44	1.52	7.98	38.8092	5.27833	up	8.59831e-10	6.05634e-08	yes
comp7930_c0	comp7930_c0_seq1	537	338	HMG2	3-hydroxy-3-methylglutaryl-CoA reductase	GO:0005789(endoplasmic reticulum membrane);GO:0016021(integral to membrane);GO:0031966(mitochondrial membrane);GO:0042170(plastid membrane);GO:0004420(hydroxymethylglutaryl-CoA reductase (NADPH) activity);GO:0050661(NADP binding);GO:0015936(coenzyme A metabolic process);GO:0008299(isoprenoid biosynthetic process)	[I] Lipid transport and metabolism	K00021	ko00900(Terpenoid backbone biosynthesis)	41	61	3786	4994	2.06	6.33	202.65	297.94	3.05	5.94	252.32	361.24	0.0296916	-5.0738	down	8.75633e-10	6.15289e-08	yes
comp20456_c0	comp20456_c0_seq1	801	602	-	-	-	[V] Defense mechanisms	-	-	398.25	273.56	0	6	11.26	15.93	0	0.2	16.64	14.95	0	0.24	281.754	8.13829	up	8.8054e-10	6.17261e-08	yes
comp21169_c0	comp21169_c0_seq1	2017	1818	GH3.1	-	GO:0016874(ligase activity);GO:0009733(response to auxin stimulus)	-	-	-	6655	4061	91	751	62.28	78.32	0.91	8.33	92.07	73.48	1.13	10.1	30.7621	4.94308	up	8.90041e-10	6.22435e-08	yes
comp4244_c0	comp4244_c0_seq1	929	730	PYL11	-	GO:0005737(cytoplasm);GO:0005634(nucleus);GO:0010427(abscisic acid binding);GO:0042803(protein homodimerization activity);GO:0004872(receptor activity);GO:0009738(abscisic acid mediated signaling pathway)	-	-	-	2374	907	11	185	55.33	43.56	0.27	5.11	81.8	40.87	0.34	6.2	38.4303	5.26417	up	9.17453e-10	6.40082e-08	yes
comp21308_c0	comp21308_c0_seq1	1449	1250	CSP41B	-	GO:0048046(apoplast);GO:0009941(chloroplast envelope);GO:0016020(membrane);GO:0005777(peroxisome);GO:0009506(plasmodesma);GO:0010287(plastoglobule);GO:0005840(ribosome);GO:0010319(stromule);GO:0005773(vacuole);GO:0003824(catalytic activity);GO:0050662(coenzyme binding);GO:0009658(chloroplast organization);GO:0007623(circadian rhythm);GO:0042742(defense response to bacterium);GO:0009409(response t…	-	-	-	1680	641	5	111	22.87	17.98	0.07	1.79	33.8	16.87	0.09	2.17	46.0551	5.52529	up	9.8174e-10	6.83309e-08	yes
comp21182_c0	comp21182_c0_seq1	2368	2169	At1g04910	-	GO:0000139(Golgi membrane);GO:0016021(integral to membrane)	-	-	-	2032	1176	68	121	15.94	19.01	0.57	1.12	23.56	17.84	0.71	1.36	38.6703	5.27315	up	9.95798e-10	6.91456e-08	yes
comp19463_c0	comp19463_c0_seq1	1434	1235	PUMP5	-	-	[C] Energy production and conversion	-	-	65883	28270	3259	5372	907.59	802.59	47.74	87.71	1341.78	753	59.44	106.35	23.786	4.57204	up	1.00764e-09	6.98026e-08	yes
comp9971_c0	comp9971_c0_seq1	563	364	-	-	-	-	-	-	386	168	0	2	18.04	16.18	0	0.11	26.67	15.18	0	0.13	654.499	9.35425	up	1.01187e-09	6.99306e-08	yes
comp18150_c0	comp18150_c0_seq1	981	782	-	-	-	[R] General function prediction only	-	-	6896	4559	36	882	150.03	204.41	0.83	22.74	221.8	191.78	1.04	27.58	30.9507	4.9519	up	1.04131e-09	7.17968e-08	yes
comp17534_c0	comp17534_c0_seq1	1426	1227	-	-	-	-	-	-	8	1	3111	2018	0.11	0.03	45.87	33.16	0.16	0.03	57.11	40.21	0.00322947	-8.27449	down	1.07125e-09	7.35156e-08	yes
comp5100_c0	comp5100_c0_seq1	725	526	-	-	-	-	-	-	8	0	1035	1331	0.26	0	35.6	51.03	0.38	0	44.32	61.87	0.00592869	-7.39807	down	1.06941e-09	7.35156e-08	yes
comp20853_c0	comp20853_c0_seq1	685	486	At2g25060	-	GO:0046658(anchored to plasma membrane);GO:0009506(plasmodesma);GO:0005507(copper ion binding);GO:0009055(electron carrier activity)	-	-	-	2	0	811	869	0.07	0	30.19	36.06	0.1	0	37.59	43.72	0.00206889	-8.91693	down	1.0791e-09	7.38818e-08	yes
comp12062_c0	comp12062_c0_seq1	936	737	-	-	-	-	-	-	419	138	0	2	9.67	6.57	0	0.05	14.3	6.16	0	0.07	635.436	9.3116	up	1.19201e-09	8.14229e-08	yes
comp16534_c0	comp16534_c0_seq1	670	471	-	-	-	-	-	-	1972	2555	0	3	71.23	190.2	0	0.13	105.31	178.44	0	0.16	4141.93	12.0161	up	1.19964e-09	8.17535e-08	yes
comp14805_c0	comp14805_c0_seq1,comp14805_c0_seq2	518	317	-	-	-	-	-	-	0	0	1564	937	0	0	88.7	59.98	0	0	110.44	72.73	0	-Inf	down	1.23196e-09	8.37618e-08	yes
comp9582_c0	comp9582_c0_seq1	1143	944	-	-	-	-	-	-	303	324	5	0	5.46	12.03	0.1	0	8.07	11.29	0.12	0	275.834	8.10766	up	1.30526e-09	8.85404e-08	yes
comp18423_c0	comp18423_c0_seq1	1842	1643	-	-	-	-	-	-	6	2	1213	1080	0.06	0.04	13.36	13.26	0.09	0.04	16.63	16.07	0.00715376	-7.12708	down	1.31301e-09	8.88612e-08	yes
comp17115_c0	comp17115_c0_seq1	874	675	LI	beta-glucosidase	GO:0008422(beta-glucosidase activity);GO:0043169(cation binding);GO:0005975(carbohydrate metabolic process)	[G] Carbohydrate transport and metabolism	K05350	ko00460(Cyanoamino acid metabolism);ko00500(Starch and sucrose metabolism);ko00940(Phenylpropanoid biosynthesis)	410	224	0	5	10.33	11.64	0	0.15	15.28	10.92	0	0.18	308.891	8.27095	up	1.33388e-09	9.00657e-08	yes
comp16483_c0	comp16483_c0_seq1,comp16483_c0_seq2	610	393.31	-	-	GO:0016021(integral to membrane);GO:0006869(lipid transport)	-	-	-	20	3	2644	1851	0.94	0.26	116.39	92.14	1.39	0.24	144.91	111.71	0.0095786	-6.70597	down	1.34583e-09	9.06642e-08	yes
comp5682_c0	comp5682_c0_seq1	314	115	-	-	GO:0008289(lipid binding);GO:0006869(lipid transport)	-	-	-	42619	23305	3474.95	2596.23	6305.05	7105.4	546.68	455.25	9321.38	6666.3	680.67	551.96	23.5428	4.55722	up	1.37319e-09	9.22961e-08	yes
comp9498_c0	comp9498_c0_seq1	659	460	-	-	-	-	-	-	317	130	0	0	11.72	9.91	0	0	17.33	9.3	0	0	Inf	Inf	up	1.40582e-09	9.42734e-08	yes
comp11347_c0	comp11347_c0_seq1	1632	1433	PATL6	-	GO:0005737(cytoplasm);GO:0016021(integral to membrane);GO:0005886(plasma membrane);GO:0008289(lipid binding);GO:0007049(cell cycle);GO:0051301(cell division);GO:0006810(transport)	[I] Lipid transport and metabolism	-	-	56	6	6723	4692	0.66	0.15	84.88	66.03	0.98	0.14	105.68	80.05	0.00992892	-6.65415	down	1.43767e-09	9.61898e-08	yes
comp23081_c0	comp23081_c0_seq1,comp23081_c0_seq2,comp23081_c0_seq3	3389	2500.79	At3g03300	endoribonuclease Dicer	GO:0005737(cytoplasm);GO:0005634(nucleus);GO:0005524(ATP binding);GO:0008026(ATP-dependent helicase activity);GO:0003725(double-stranded RNA binding);GO:0046872(metal ion binding);GO:0005515(protein binding);GO:0004525(ribonuclease III activity);GO:0051607(defense response to virus);GO:0010216(maintenance of DNA methylation);GO:0010267(production of ta-siRNAs involved in RNA interference)	[A] RNA processing and modification	K11592	-	66	31	3388	4752	0.35	0.34	19.24	33.82	0.52	0.32	23.95	41	0.0260935	-5.26017	down	1.44819e-09	9.66733e-08	yes
comp18233_c0	comp18233_c0_seq1	2149	1950	-	-	-	-	-	-	0	0	752	538	0	0	6.98	5.56	0	0	8.69	6.75	0	-Inf	down	1.45622e-09	9.68423e-08	yes
comp5428_c0	comp5428_c0_seq1	612	413	-	-	-	-	-	-	2601	980	64	171	107.15	83.2	2.8	8.35	158.4	78.06	3.49	10.12	33.3807	5.06094	up	1.45732e-09	9.68423e-08	yes
comp20819_c0	comp20819_c0_seq1	1017	818	TIP2-1	aquaporin TIP	GO:0042807(central vacuole);GO:0009941(chloroplast envelope);GO:0016021(integral to membrane);GO:0009505(plant-type cell wall);GO:0009705(plant-type vacuole membrane);GO:0005886(plasma membrane);GO:0009506(plasmodesma);GO:0000326(protein storage vacuole);GO:0051739(ammonia transmembrane transporter activity);GO:0015200(methylammonium transmembrane transporter activity);GO:0015250(water channel ac…	[G] Carbohydrate transport and metabolism	K09873	-	81880	50535	9055	3218	1702.97	2166.09	200.27	79.33	2517.67	2032.23	249.36	96.18	23.0532	4.5269	up	1.46989e-09	9.74574e-08	yes
comp18589_c0	comp18589_c0_seq1	1773	1574	B'BETA	protein phosphatase 2 (formerly 2A), regulatory subunit B'	GO:0000159(protein phosphatase type 2A complex);GO:0005488(binding);GO:0008601(protein phosphatase type 2A regulator activity);GO:0007165(signal transduction)	[T] Signal transduction mechanisms	K11584	ko04113(Meiosis - yeast);ko04114(Oocyte meiosis);ko04310(Wnt signaling pathway)	2961.23	1102.25	255.04	26	32.01	24.55	2.93	0.33	47.32	23.04	3.65	0.4	27.9951	4.8071	up	1.52935e-09	1.01171e-07	yes
comp15308_c0	comp15308_c0_seq1	296	97.02	ROMT	-	-	-	-	-	708	920	0	0	124.16	332.49	0	0	183.55	311.94	0	0	Inf	Inf	up	1.5636e-09	1.03175e-07	yes
comp25697_c0	comp25697_c0_seq1	471	272	-	-	-	-	K00224	ko00351(1,1,1-Trichloro-2,2-bis(4-chlorophenyl)ethane (DDT));ko00364(Fluorobenzoate degradation);ko00628(Fluorene degradation);ko00640(Propanoate metabolism)	30	3	2258	1844	1.88	0.39	150.19	136.71	2.77	0.36	187	165.75	0.014754	-6.08275	down	1.56666e-09	1.03175e-07	yes
comp20201_c0	comp20201_c0_seq1	1317	1118	HAT4	homeobox-leucine zipper protein	-	[K] Transcription	K09338	-	5023	2203	223	366	76.44	69.09	3.61	6.6	113	64.82	4.49	8	26.8216	4.74532	up	1.81956e-09	1.19562e-07	yes
comp9323_c0	comp9323_c0_seq1,comp9323_c0_seq2	647	403.85	BRX	-	GO:0005634(nucleus);GO:0005886(plasma membrane);GO:0042802(identical protein binding);GO:0009734(auxin mediated signaling pathway);GO:0009736(cytokinin mediated signaling pathway);GO:0048527(lateral root development);GO:0009737(response to abscisic acid stimulus)	-	-	-	588.66	226.88	9	4	27.96	21.49	0.36	0.18	41.34	20.16	0.45	0.22	127.004	6.98873	up	1.89797e-09	1.24436e-07	yes
comp22984_c0	comp22984_c0_seq1	1611	1412	At4g29360	-	GO:0046658(anchored to plasma membrane);GO:0005618(cell wall);GO:0005576(extracellular region);GO:0043169(cation binding);GO:0042973(glucan endo-1,3-beta-D-glucosidase activity);GO:0005975(carbohydrate metabolic process);GO:0007047(cellular cell wall organization);GO:0006952(defense response)	-	-	-	55	6	3013	2746	0.66	0.15	38.61	39.22	0.98	0.14	48.07	47.55	0.0196323	-5.67063	down	1.94481e-09	1.27223e-07	yes
comp28904_c0	comp28904_c0_seq1	511	312	At1g19940	endoglucanase	GO:0005576(extracellular region);GO:0008810(cellulase activity);GO:0007047(cellular cell wall organization);GO:0030245(cellulose catabolic process)	-	K01179	ko00500(Starch and sucrose metabolism)	1111	515	45	24	60.58	57.87	2.61	1.55	89.56	54.3	3.25	1.88	49.2077	5.62081	up	2.07295e-09	1.35304e-07	yes
comp15757_c0	comp15757_c0_seq1,comp15757_c0_seq2	1800	1534.86	At1g48100	polygalacturonase	GO:0005618(cell wall);GO:0005576(extracellular region);GO:0004650(polygalacturonase activity);GO:0005975(carbohydrate metabolic process);GO:0007047(cellular cell wall organization)	-	K01184	ko00040(Pentose and glucuronate interconversions);ko00500(Starch and sucrose metabolism)	43	44	3205	4054	0.46	0.96	43.3	61.29	0.68	0.9	53.92	74.31	0.0290922	-5.10322	down	2.10739e-09	1.37246e-07	yes
comp17548_c0	comp17548_c0_seq1	2582	2383	MSL10	-	GO:0016021(integral to membrane);GO:0005886(plasma membrane);GO:0008381(mechanically-gated ion channel activity);GO:0050982(detection of mechanical stimulus)	[M] Cell wall/membrane/envelope biogenesis	-	-	46	43	3571	3711	0.33	0.63	27.11	31.4	0.49	0.59	33.76	38.07	0.0290183	-5.10689	down	2.24358e-09	1.45471e-07	yes
comp18583_c0	comp18583_c0_seq1	1814	1615	At1g48100	polygalacturonase	GO:0005618(cell wall);GO:0005576(extracellular region);GO:0004650(polygalacturonase activity);GO:0005975(carbohydrate metabolic process);GO:0007047(cellular cell wall organization)	-	K01184	ko00040(Pentose and glucuronate interconversions);ko00500(Starch and sucrose metabolism)	38	9	3140	2276	0.4	0.2	35.18	28.42	0.59	0.18	43.8	34.46	0.0169602	-5.8817	down	2.24154e-09	1.45471e-07	yes
comp1743_c0	comp1743_c0_seq1	1045	846	At1g03050	-	GO:0030118(clathrin coat);GO:0030136(clathrin-coated vesicle);GO:0005905(coated pit);GO:0005794(Golgi apparatus);GO:0005545(1-phosphatidylinositol binding);GO:0030276(clathrin binding);GO:0048268(clathrin coat assembly);GO:0006897(endocytosis)	[T] Signal transduction mechanisms ;[U] Intracellular trafficking, secretion, and vesicular transport	-	-	302	129	0	0	6.07	5.35	0	0	8.98	5.02	0	0	Inf	Inf	up	2.27296e-09	1.47052e-07	yes
comp17686_c0	comp17686_c0_seq1	590	391	RSI-1	-	GO:0005576(extracellular region)	-	-	-	324	193	15203	14718	14.1	17.31	703.45	759.05	20.84	16.24	875.87	920.32	0.0383818	-4.70343	down	2.28734e-09	1.47657e-07	yes
comp22856_c0	comp22856_c0_seq1	2131	1932	INVA	beta-fructofuranosidase	GO:0005773(vacuole);GO:0004575(sucrose alpha-glucosidase activity);GO:0005975(carbohydrate metabolic process)	[G] Carbohydrate transport and metabolism	K01193	ko00052(Galactose metabolism);ko00500(Starch and sucrose metabolism)	30401	9684	211	936	267.71	175.75	1.98	9.77	395.78	164.89	2.46	11.84	76.3851	6.25522	up	2.3273e-09	1.49906e-07	yes
comp11947_c0	comp11947_c0_seq1	442	243	-	phosphatidylserine decarboxylase	-	-	K01613	ko00564(Glycerophospholipid metabolism)	856	215	0	0	59.93	31.02	0	0	88.6	29.1	0	0	Inf	Inf	up	2.33738e-09	1.50227e-07	yes
comp21579_c0	comp21579_c0_seq1,comp21579_c0_seq2	810	571.12	At3g56230	-	-	[D] Cell cycle control, cell division, chromosome partitioning ;[R] General function prediction only	-	-	469	260	0	10	15.09	16.88	0	0.33	22.3	15.84	0	0.4	177.944	7.47528	up	2.36152e-09	1.51446e-07	yes
comp22778_c0	comp22778_c0_seq1,comp22778_c0_seq2	1209	996.32	CXE18	-	GO:0004091(carboxylesterase activity);GO:0080030(methyl indole-3-acetate esterase activity);GO:0080032(methyl jasmonate esterase activity);GO:0080031(methyl salicylate esterase activity);GO:0009860(pollen tube growth)	[V] Defense mechanisms	-	-	6197.69	2293	247.21	498.05	109.81	79.6	4.43	9.94	162.34	74.68	5.51	12.06	24.6123	4.62131	up	2.47782e-09	1.58559e-07	yes
comp7884_c0	comp7884_c0_seq1	551	352	-	-	-	-	-	-	2713	1390	171	128	131.13	138.46	8.79	7.33	193.86	129.9	10.94	8.89	29.4908	4.88219	up	2.58466e-09	1.65036e-07	yes
comp13382_c0	comp13382_c0_seq1	903	704	At5g39865	-	GO:0005886(plasma membrane);GO:0009055(electron carrier activity);GO:0015035(protein disulfide oxidoreductase activity);GO:0045454(cell redox homeostasis)	[O] Posttranslational modification, protein turnover, chaperones	-	-	196	204	0	0	4.74	10.16	0	0	7	9.53	0	0	Inf	Inf	up	2.59622e-09	1.65236e-07	yes
comp21316_c0	comp21316_c0_seq1	1656	1457	At3g49900	-	GO:0004871(signal transducer activity);GO:0009416(response to light stimulus)	-	-	-	516	661	0	0	6.03	15.91	0	0	8.91	14.92	0	0	Inf	Inf	up	2.59904e-09	1.65236e-07	yes
comp13828_c0	comp13828_c0_seq1	330	131	MSPR10-1	-	GO:0005737(cytoplasm);GO:0006952(defense response);GO:0009607(response to biotic stimulus)	-	-	-	0	0	440	845	0	0	60.77	130.07	0	0	75.66	157.71	0	-Inf	down	2.6453e-09	1.67814e-07	yes
comp5758_c0	comp5758_c0_seq1	696	497	PSAH2	photosystem I subunit VI	GO:0009535(chloroplast thylakoid membrane);GO:0016021(integral to membrane);GO:0009538(photosystem I reaction center);GO:0010287(plastoglobule);GO:0015979(photosynthesis)	-	K02695	ko00195(Photosynthesis)	3203	1720	5	375	109.64	121.34	0.18	15.22	162.1	113.84	0.23	18.45	31.3958	4.9725	up	2.67813e-09	1.6953e-07	yes
comp18055_c1	comp18055_c1_seq1	273	75.15	At1g54690	histone H2A	GO:0005730(nucleolus);GO:0000786(nucleosome);GO:0003677(DNA binding);GO:0006334(nucleosome assembly)	[B] Chromatin structure and dynamics	K11251	ko05322(Systemic lupus erythematosus)	0	0	704	527	0	0	169.49	141.41	0	0	211.03	171.46	0	-Inf	down	2.77061e-09	1.75007e-07	yes
comp23521_c0	comp23521_c0_seq1	893	694	-	-	-	-	-	-	8120	2944	265	758	199.06	148.74	6.91	22.02	294.29	139.54	8.6	26.7	23.6426	4.56332	up	2.78601e-09	1.75603e-07	yes
comp16634_c0	comp16634_c0_seq1	226	37.8	-	-	-	-	-	-	2	0	647	936	0.9	0	309.7	499.38	1.33	0	385.61	605.47	0.00222794	-8.81007	down	2.82897e-09	1.77928e-07	yes
comp13612_c0	comp13612_c0_seq1	1407	1208	SCR	-	GO:0005634(nucleus);GO:0007275(multicellular organismal development);GO:0006355(regulation of transcription, DNA-dependent);GO:0006351(transcription, DNA-dependent)	-	-	-	631	398	0	28	8.89	11.55	0	0.47	13.14	10.84	0	0.57	91.3241	6.51292	up	2.87624e-09	1.80515e-07	yes
comp17729_c0	comp17729_c0_seq1,comp17729_c0_seq2,comp17729_c0_seq3	1541	1085.44	NFYA3	nuclear transcription factor Y, alpha	GO:0016602(CCAAT-binding factor complex);GO:0003677(DNA binding);GO:0003700(sequence-specific DNA binding transcription factor activity)	[K] Transcription	K08064	ko04612(Antigen processing and presentation)	6	4	5622	3429	0.11	0.12	92.75	67.65	0.17	0.11	115.48	82.02	0.00243939	-8.67927	down	3.04609e-09	1.90767e-07	yes
comp30089_c0	comp30089_c0_seq1	456	257	SP1L5	-	-	-	-	-	0	0	680	539	0	0	47.87	42.29	0	0	59.6	51.28	0	-Inf	down	3.24813e-09	2.02987e-07	yes
comp16679_c0	comp16679_c0_seq1,comp16679_c0_seq2	1074	726.14	PER51	peroxidase	GO:0005576(extracellular region);GO:0020037(heme binding);GO:0004601(peroxidase activity);GO:0005515(protein binding);GO:0042744(hydrogen peroxide catabolic process);GO:0009651(response to salt stress)	-	K00430	ko00360(Phenylalanine metabolism);ko00680(Methane metabolism);ko00940(Phenylpropanoid biosynthesis)	0	0	885	2275	0	0	19.82	55.19	0	0	24.68	66.91	0	-Inf	down	3.31085e-09	2.06468e-07	yes
comp8227_c0	comp8227_c0_seq1	467	268	-	-	-	-	-	-	248	159	0	0	15.74	20.8	0	0	23.28	19.52	0	0	Inf	Inf	up	3.36952e-09	2.09681e-07	yes
comp14032_c0	comp14032_c0_seq1,comp14032_c0_seq2,comp14032_c0_seq3,comp14032_c0_seq4,comp14032_c0_seq5,comp14032_c0_seq6	523	247.05	-	-	-	-	-	-	63	60	4087	4724	4.3	8.54	300	384.92	6.36	8.01	373.53	466.7	0.0334039	-4.90384	down	3.52637e-09	2.18978e-07	yes
comp19279_c0	comp19279_c0_seq1	1129	930	At5g39865	-	GO:0005886(plasma membrane);GO:0009055(electron carrier activity);GO:0015035(protein disulfide oxidoreductase activity);GO:0045454(cell redox homeostasis)	[O] Posttranslational modification, protein turnover, chaperones	-	-	3465	989	13	26	63.39	37.29	0.25	0.56	93.71	34.98	0.31	0.68	239.055	7.9012	up	3.53995e-09	2.19358e-07	yes
comp11593_c0	comp11593_c0_seq1	885	686	-	-	-	-	-	-	5723	3051	478	308	141.93	155.94	12.61	9.05	209.83	146.3	15.7	10.98	23.9532	4.58215	up	3.58075e-09	2.21419e-07	yes
comp17787_c0	comp17787_c0_seq1,comp17787_c0_seq2	532	331.84	-	-	-	-	-	-	210	185	0	0	10.77	19.48	0	0	15.92	18.28	0	0	Inf	Inf	up	3.66866e-09	2.25903e-07	yes
comp18803_c1	comp18803_c1_seq1,comp18803_c1_seq2,comp18803_c1_seq3,comp18803_c1_seq4	2107	1239.5	CDF3	-	GO:0005634(nucleus);GO:0003677(DNA binding);GO:0005515(protein binding);GO:0008270(zinc ion binding);GO:0006355(regulation of transcription, DNA-dependent);GO:0006351(transcription, DNA-dependent)	-	-	-	4860	1850	253	335	58.21	51.21	3.81	6.33	86.05	48.05	4.74	7.67	24.2483	4.59981	up	3.6671e-09	2.25903e-07	yes
comp9314_c0	comp9314_c0_seq1	657	458	-	-	-	-	-	-	229	170	0	0	8.51	13.01	0	0	12.58	12.21	0	0	Inf	Inf	up	3.81149e-09	2.34207e-07	yes
comp14423_c0	comp14423_c0_seq1,comp14423_c0_seq2	808	316	PERK13	DNA (cytosine-5-)-methyltransferase	GO:0016021(integral to membrane);GO:0005886(plasma membrane);GO:0005524(ATP binding);GO:0004674(protein serine/threonine kinase activity)	[T] Signal transduction mechanisms	K00558	ko00270(Cysteine and methionine metabolism)	698	176	0	0	46.66	13.55	0	0	68.98	12.71	0	0	Inf	Inf	up	3.92238e-09	2.40518e-07	yes
comp22747_c0	comp22747_c0_seq1,comp22747_c0_seq2,comp22747_c0_seq3,comp22747_c0_seq4	1066	729.8	-	-	-	[Z] Cytoskeleton	-	-	1659	1523	73	146	37.46	74.59	1.82	4.12	55.38	69.98	2.26	5	35.5005	5.14977	up	4.1111e-09	2.51565e-07	yes
comp17047_c0	comp17047_c0_seq1	1154	955	-	-	-	[R] General function prediction only	-	-	0	0	636	561	0	0	12.05	11.85	0	0	15	14.36	0	-Inf	down	4.36256e-09	2.66397e-07	yes
comp20575_c0	comp20575_c0_seq1	1821	1622	-	pectinesterase	GO:0005618(cell wall);GO:0005576(extracellular region);GO:0045330(aspartyl esterase activity);GO:0004857(enzyme inhibitor activity);GO:0030599(pectinesterase activity);GO:0042545(cell wall modification);GO:0007047(cellular cell wall organization)	-	K01051	ko00040(Pentose and glucuronate interconversions);ko00500(Starch and sucrose metabolism)	13357	5851	1427	508	140.1	126.48	15.92	6.32	207.13	118.66	19.82	7.66	20.2469	4.33963	up	4.43384e-09	2.70188e-07	yes
comp18957_c0	comp18957_c0_seq1	969	770	GDHA	glutamate dehydrogenase (NAD(P)+)	GO:0005488(binding);GO:0004353(glutamate dehydrogenase [NAD(P)+] activity);GO:0006520(cellular amino acid metabolic process)	[E] Amino acid transport and metabolism	K00261	ko00250(Alanine, aspartate and glutamate metabolism);ko00330(Arginine and proline metabolism);ko00471(D-Glutamine and D-glutamate metabolism);ko00910(Nitrogen metabolism);ko04964(Proximal tubule bicarbonate reclamation)	782	357	25	13	17.28	16.26	0.59	0.34	25.54	15.25	0.73	0.41	62.3952	5.96336	up	4.82321e-09	2.93307e-07	yes
comp20924_c0	comp20924_c0_seq1	1529	1330	-	-	-	-	-	-	1676	1538	226	2	21.44	40.55	3.07	0.03	31.7	38.04	3.83	0.04	30.4066	4.92631	up	5.13818e-09	3.11815e-07	yes
comp19846_c0	comp19846_c0_seq1	2127	1928	PAO4	lysine-specific histone demethylase 1	GO:0005777(peroxisome);GO:0046592(polyamine oxidase activity);GO:0006598(polyamine catabolic process)	[Q] Secondary metabolites biosynthesis, transport and catabolism	K11450	-	6229	3392	362	547	54.97	61.69	3.4	5.72	81.26	57.87	4.23	6.94	23.7291	4.56859	up	5.19076e-09	3.14357e-07	yes
comp12577_c0	comp12577_c0_seq1	757	558	-	pectate lyase	GO:0046872(metal ion binding);GO:0030570(pectate lyase activity)	-	K01728	ko00040(Pentose and glucuronate interconversions)	253	144	0	0	7.71	9.05	0	0	11.4	8.49	0	0	Inf	Inf	up	5.37123e-09	3.24617e-07	yes
comp6956_c0	comp6956_c0_seq1	446	247	-	-	-	-	-	-	305	104	0	0	21.01	14.76	0	0	31.06	13.85	0	0	Inf	Inf	up	5.83494e-09	3.51918e-07	yes
comp22888_c1	comp22888_c1_seq1,comp22888_c1_seq2	1166	889.27	XTH6	xyloglucan:xyloglucosyl transferase	GO:0048046(apoplast);GO:0005618(cell wall);GO:0004553(hydrolase activity, hydrolyzing O-glycosyl compounds);GO:0016762(xyloglucan:xyloglucosyl transferase activity);GO:0007047(cellular cell wall organization);GO:0006073(cellular glucan metabolic process);GO:0009414(response to water deprivation)	-	K08235	-	360995	97811	592	2075	6702.57	3772.46	12.23	47.93	9909.08	3539.33	15.22	58.11	366.239	8.51664	up	5.91462e-09	3.55992e-07	yes
comp21401_c0	comp21401_c0_seq1	1649	1450	UGT85A1	hydroquinone glucosyltransferase	GO:0050502(cis-zeatin O-beta-D-glucosyltransferase activity);GO:0050403(trans-zeatin O-beta-D-glucosyltransferase activity)	[G] Carbohydrate transport and metabolism ;[C] Energy production and conversion	K08237	-	9687.12	3901.9	297	1091	113.66	94.35	3.71	15.17	168.04	88.52	4.61	18.4	21.8896	4.45217	up	6.0392e-09	3.62007e-07	yes
comp7257_c0	comp7257_c0_seq1	451	252	LTI6B	-	GO:0016021(integral to membrane)	[R] General function prediction only	-	-	16981	18054	423	202	1146.42	2511.95	30.37	16.16	1694.87	2356.71	37.81	19.6	130.715	7.03028	up	6.0349e-09	3.62007e-07	yes
comp13787_c0	comp13787_c0_seq1	604	405	-	-	-	[R] General function prediction only	-	-	6458	2613	472	411	271.29	226.22	21.08	20.46	401.07	212.24	26.25	24.81	21.5542	4.4299	up	6.14067e-09	3.6734e-07	yes
comp22269_c0	comp22269_c0_seq1	2046	1847	CAT1	basic amino acid/polyamine antiporter, APA family	-	[E] Amino acid transport and metabolism	K03294	-	9006	3869	187	1121	82.96	73.45	1.83	12.24	122.64	68.91	2.28	14.84	22.5223	4.49328	up	6.27726e-09	3.73987e-07	yes
comp9833_c0	comp9833_c0_seq1	1178	979	PME58	pectinesterase	GO:0005618(cell wall);GO:0005576(extracellular region);GO:0045330(aspartyl esterase activity);GO:0004857(enzyme inhibitor activity);GO:0030599(pectinesterase activity);GO:0042545(cell wall modification);GO:0007047(cellular cell wall organization)	-	K01051	ko00040(Pentose and glucuronate interconversions);ko00500(Starch and sucrose metabolism)	1146	273	0	0	19.92	9.78	0	0	29.44	9.17	0	0	Inf	Inf	up	6.27413e-09	3.73987e-07	yes
comp19275_c0	comp19275_c0_seq1	2125	1926	INV*DC4	beta-fructofuranosidase	GO:0005773(vacuole);GO:0004575(sucrose alpha-glucosidase activity);GO:0005975(carbohydrate metabolic process)	[G] Carbohydrate transport and metabolism	K01193	ko00052(Galactose metabolism);ko00500(Starch and sucrose metabolism)	6030	4410	724	277	53.27	80.28	6.8	2.9	78.75	75.32	8.47	3.52	22.8834	4.51623	up	6.58782e-09	3.91695e-07	yes
comp17890_c0	comp17890_c0_seq1	1148	949	-	-	-	-	-	-	3343	2635	290	235	59.93	97.35	5.53	4.99	88.6	91.34	6.88	6.05	26.0812	4.70494	up	6.75072e-09	4.0057e-07	yes
comp16522_c0	comp16522_c0_seq1	776	577	GPAT6	-	GO:0016021(integral to membrane);GO:0003841(1-acylglycerol-3-phosphate O-acyltransferase activity);GO:0004366(glycerol-3-phosphate O-acyltransferase activity);GO:0010143(cutin biosynthetic process);GO:0009908(flower development);GO:0008654(phospholipid biosynthetic process)	-	-	-	6928	2302	126	362	204.27	139.88	3.95	12.65	302	131.24	4.92	15.34	40.9166	5.35462	up	7.08742e-09	4.19701e-07	yes
comp15661_c0	comp15661_c0_seq1	2447	2248	TCP3	-	GO:0005634(nucleus);GO:0003677(DNA binding);GO:0048366(leaf development);GO:0006355(regulation of transcription, DNA-dependent);GO:0009733(response to auxin stimulus);GO:0006351(transcription, DNA-dependent)	-	-	-	2467	1608	149	184	18.67	25.08	1.2	1.65	27.6	23.53	1.49	2	27.8553	4.79988	up	7.54393e-09	4.45835e-07	yes
comp20891_c0	comp20891_c0_seq1	845	646	LRX5	ubiquitin carboxyl-terminal hydrolase 16/45	GO:0005618(cell wall);GO:0005576(extracellular region);GO:0009506(plasmodesma);GO:0007047(cellular cell wall organization)	-	K11844	-	0	0	1762	1000	0	0	49.35	31.22	0	0	61.44	37.85	0	-Inf	down	7.69855e-09	4.52985e-07	yes
comp22177_c0	comp22177_c0_seq1	4281	4082	ABCC3	ATP-binding cassette, subfamily C (CFTR/MRP), member 2	GO:0048046(apoplast);GO:0016021(integral to membrane);GO:0000325(plant-type vacuole);GO:0009506(plasmodesma);GO:0005774(vacuolar membrane);GO:0005524(ATP binding);GO:0010290(chlorophyll catabolite transmembrane transporter activity);GO:0015431(glutathione S-conjugate-exporting ATPase activity);GO:0008559(xenobiotic-transporting ATPase activity)	[Q] Secondary metabolites biosynthesis, transport and catabolism	K05666	ko02010(ABC transporters)	112	156	7850	7027	0.47	1.34	34.79	34.71	0.69	1.26	43.32	42.09	0.0448023	-4.48028	down	7.71118e-09	4.52985e-07	yes
comp23296_c0	comp23296_c0_seq1,comp23296_c0_seq2,comp23296_c0_seq3	1988	1653.85	BAM3	beta-amylase	GO:0009507(chloroplast);GO:0016161(beta-amylase activity);GO:0043169(cation binding);GO:0000272(polysaccharide catabolic process)	-	K01177	ko00500(Starch and sucrose metabolism)	9445	6989	392	1282	106.12	153.57	4.03	15.02	156.89	144.08	5.01	18.21	23.7466	4.56965	up	7.70628e-09	4.52985e-07	yes
comp16737_c0	comp16737_c0_seq1	989	790	-	-	-	-	-	-	0	0	500	665	0	0	11.45	16.97	0	0	14.26	20.58	0	-Inf	down	7.73822e-09	4.53667e-07	yes
comp18963_c0	comp18963_c0_seq1	657	458	-	-	-	-	-	-	2839	2886	43	125	105.46	220.94	1.7	5.5	155.91	207.28	2.11	6.67	85.7847	6.42265	up	7.78966e-09	4.55773e-07	yes
comp24336_c0	comp24336_c0_seq1	390	191	At1g07790	histone H2B	GO:0009507(chloroplast);GO:0000786(nucleosome);GO:0005634(nucleus);GO:0003677(DNA binding);GO:0006334(nucleosome assembly)	[B] Chromatin structure and dynamics	K11252	ko05322(Systemic lupus erythematosus)	2074	1448	112	163	184.74	265.81	10.61	17.21	273.12	249.38	13.21	20.87	29.6702	4.89094	up	7.8433e-09	4.57999e-07	yes
comp7710_c0	comp7710_c0_seq1,comp7710_c0_seq2	613	407.09	OLE9	-	-	-	-	-	1373	793	108	29	56.43	68.66	4.72	1.41	83.42	64.41	5.88	1.71	33.1598	5.05136	up	8.16372e-09	4.75764e-07	yes
comp5955_c0	comp5955_c0_seq1	904	705	RHA2A	-	GO:0005737(cytoplasm);GO:0005634(nucleus);GO:0005515(protein binding);GO:0004842(ubiquitin-protein ligase activity);GO:0008270(zinc ion binding);GO:0009738(abscisic acid mediated signaling pathway);GO:0009789(positive regulation of abscisic acid mediated signaling pathway);GO:0047484(regulation of response to osmotic stress);GO:0009651(response to salt stress)	[O] Posttranslational modification, protein turnover, chaperones	-	-	11292	5772	868	936	272.5	287.06	22.27	26.77	402.86	269.32	27.73	32.46	20.683	4.37037	up	8.2851e-09	4.81881e-07	yes
comp21643_c0	comp21643_c0_seq1	824	625	-	-	-	-	-	-	0	0	909	2410	0	0	26.31	77.76	0	0	32.76	94.28	0	-Inf	down	9.10282e-09	5.28396e-07	yes
comp24496_c0	comp24496_c0_seq1	615	416	-	-	-	-	-	-	2385	1252	125	172	97.54	105.52	5.44	8.34	144.2	99	6.77	10.11	27.1947	4.76525	up	9.36659e-09	5.42634e-07	yes
comp20871_c0	comp20871_c0_seq1	1294	1095	ABCI20	ATP-binding cassette, subfamily B (MDR/TAP), member 1	GO:0005737(cytoplasm);GO:0005524(ATP binding);GO:0016887(ATPase activity);GO:0080167(response to karrikin);GO:0006810(transport)	[R] General function prediction only ;[K] Transcription	K05658	ko02010(ABC transporters)	10269	8987	856	1152	159.55	287.76	14.14	21.21	235.88	269.98	17.61	25.72	22.8463	4.51389	up	9.82704e-09	5.68189e-07	yes
comp22774_c0	comp22774_c0_seq1	2088	1889	BAM1	beta-amylase	GO:0009507(chloroplast);GO:0005829(cytosol);GO:0005634(nucleus);GO:0016161(beta-amylase activity);GO:0043169(cation binding);GO:0009414(response to water deprivation);GO:0005983(starch catabolic process)	-	K01177	ko00500(Starch and sucrose metabolism)	45133	21279	3356	4270	406.49	394.96	32.14	45.58	600.95	370.56	40.02	55.27	18.9891	4.2471	up	1.01497e-08	5.85692e-07	yes
comp8142_c0	comp8142_c0_seq1	1585	1386	UGT85A5	limonoid glucosyltransferase	GO:0016758(transferase activity, transferring hexosyl groups)	[G] Carbohydrate transport and metabolism ;[C] Energy production and conversion	K08236	-	3142	1366	259	142	38.57	34.56	3.38	2.07	57.02	32.42	4.21	2.5	23.3049	4.54256	up	1.01987e-08	5.87365e-07	yes
comp22549_c0	comp22549_c0_seq1	1690	1491	TT12	-	GO:0016021(integral to membrane);GO:0009705(plant-type vacuole membrane);GO:0015238(drug transmembrane transporter activity);GO:0015299(solute:hydrogen antiporter activity);GO:0010231(maintenance of seed dormancy);GO:0010023(proanthocyanidin biosynthetic process)	[R] General function prediction only	-	-	1658.81	835.09	46.55	130.42	18.93	19.64	0.56	1.76	27.98	18.42	0.7	2.14	32.1008	5.00454	up	1.06575e-08	6.12585e-07	yes
comp14059_c0	comp14059_c0_seq1	1051	852	-	-	-	-	-	-	4541	2726	564	144	90.68	112.18	11.98	3.41	134.06	105.25	14.91	4.13	21.6101	4.43363	up	1.07037e-08	6.14039e-07	yes
comp17307_c0	comp17307_c0_seq1	1431	1232	-	-	-	[E] Amino acid transport and metabolism	-	-	6200	1988	16	306	85.62	56.58	0.23	5.01	126.58	53.08	0.29	6.07	57.2196	5.83844	up	1.07427e-08	6.1508e-07	yes
comp20625_c0	comp20625_c0_seq1	904	705	-	-	-	-	-	-	0	7	910	966	0	0.35	23.35	27.63	0	0.33	29.08	33.5	0.0114219	-6.45206	down	1.07806e-08	6.16044e-07	yes
comp22544_c0	comp22544_c0_seq1	1848	1649	FLA16	-	GO:0005576(extracellular region)	[M] Cell wall/membrane/envelope biogenesis ;[W] Extracellular structures	-	-	22270	10340	2426	1285	229.76	219.86	26.62	15.71	339.68	206.27	33.14	19.05	18.3479	4.19754	up	1.12155e-08	6.39656e-07	yes
comp21653_c0	comp21653_c0_seq1	1325	1126	At1g67750	pectate lyase	GO:0046872(metal ion binding);GO:0030570(pectate lyase activity)	-	K01728	ko00040(Pentose and glucuronate interconversions)	512	407	14	14	7.74	12.67	0.22	0.25	11.44	11.89	0.28	0.3	76.0363	6.24862	up	1.14814e-08	6.53552e-07	yes
comp7727_c0	comp7727_c0_seq1	832	633	YAB5	-	GO:0005634(nucleus);GO:0003677(DNA binding);GO:0046872(metal ion binding);GO:0006355(regulation of transcription, DNA-dependent)	-	-	-	2079	494	2	0	55.88	27.36	0.06	0	82.61	25.67	0.07	0	2327.3	11.1844	up	1.16369e-08	6.61119e-07	yes
comp21795_c0	comp21795_c0_seq1	2763	2564	FER	interleukin-1 receptor-associated kinase 4	GO:0043680(filiform apparatus);GO:0016021(integral to membrane);GO:0005886(plasma membrane);GO:0009506(plasmodesma);GO:0005524(ATP binding);GO:0004674(protein serine/threonine kinase activity);GO:0004872(receptor activity);GO:0050832(defense response to fungus);GO:0010483(pollen tube reception);GO:0009791(post-embryonic development);GO:0046777(protein autophosphorylation);GO:0007338(single fertil…	[T] Signal transduction mechanisms	K04733	ko04210(Apoptosis);ko04620(Toll-like receptor signaling pathway);ko04722(Neurotrophin signaling pathway);ko05140(Leishmaniasis);ko05142(Chagas disease)	28	21	1768	2588	0.19	0.29	12.48	20.35	0.27	0.27	15.53	24.68	0.0263309	-5.2471	down	1.24032e-08	7.03298e-07	yes
comp16494_c0	comp16494_c0_seq1	872	673	-	-	-	-	-	-	52353	29174	4851	4620	1323.46	1519.91	130.41	138.43	1956.6	1425.98	162.37	167.84	18.9307	4.24266	up	1.25497e-08	7.10232e-07	yes
comp12768_c0	comp12768_c0_seq1,comp12768_c0_seq2	678	475.68	ATG8F	GABA(A) receptor-associated protein (autophagy-related protein 8)	GO:0000421(autophagic vacuole membrane);GO:0033110(CVT vesicle membrane);GO:0005874(microtubule);GO:0006914(autophagy);GO:0015031(protein transport)	[Z] Cytoskeleton	K08341	ko04140(Regulation of autophagy)	7182	2924	283	800	257.2	215.68	10.77	33.81	380.25	202.36	13.41	41	20.6899	4.37085	up	1.27055e-08	7.17664e-07	yes
comp15675_c0	comp15675_c0_seq1	2030	1831	FATB	fatty acyl-ACP thioesterase B	-	-	K10781	ko00061(Fatty acid biosynthesis)	60421	27087	5149	5319	561.41	518.69	50.88	58.58	829.99	486.64	63.35	71.02	17.9233	4.16376	up	1.38415e-08	7.80332e-07	yes
comp18085_c0	comp18085_c0_seq1	1328	1129	-	-	-	[I] Lipid transport and metabolism	-	-	12064	5972	1470	556	181.79	185.47	23.56	9.93	268.76	174	29.33	12.04	18.4963	4.20916	up	1.38849e-08	7.8128e-07	yes
comp32820_c0	comp32820_c0_seq1	495	296	ARG7	-	-	-	-	-	389	394	2	18	22.36	46.67	0.12	1.23	33.05	43.79	0.15	1.49	101.755	6.66896	up	1.44303e-08	8.10417e-07	yes
comp10152_c0	comp10152_c0_seq1	1112	913	-	-	-	-	-	-	569	215	10	8	10.6	8.26	0.2	0.18	15.68	7.75	0.25	0.21	90.2292	6.49552	up	1.4741e-08	8.24711e-07	yes
comp176375_c0	comp176375_c0_seq1	463	264	FLS	flavonol synthase	GO:0005737(cytoplasm);GO:0045431(flavonol synthase activity);GO:0031418(L-ascorbic acid binding);GO:0046872(metal ion binding);GO:0045486(naringenin 3-dioxygenase activity);GO:0016702(oxidoreductase activity, acting on single donors with incorporation of molecular oxygen, incorporation of two atoms of oxygen)	[Q] Secondary metabolites biosynthesis, transport and catabolism ;[R] General function prediction only	K05278	ko00941(Flavonoid biosynthesis)	161.39	188.24	0	0	10.4	25	0	0	15.38	23.46	0	0	Inf	Inf	up	1.47173e-08	8.24711e-07	yes
comp17840_c0	comp17840_c0_seq1	1359	1160	CML5	-	GO:0005509(calcium ion binding)	[T] Signal transduction mechanisms	-	-	8047	2789	568	405	118.02	84.3	8.86	7.04	174.48	79.09	11.03	8.54	22.702	4.50475	up	1.5014e-08	8.38384e-07	yes
comp22520_c0	comp22520_c0_seq1,comp22520_c0_seq2,comp22520_c0_seq3	1856	1413.32	TT12	-	GO:0016021(integral to membrane);GO:0009705(plant-type vacuole membrane);GO:0015238(drug transmembrane transporter activity);GO:0015299(solute:hydrogen antiporter activity);GO:0010231(maintenance of seed dormancy);GO:0010023(proanthocyanidin biosynthetic process)	[R] General function prediction only	-	-	7366	4057	877	373.05	77.57	88.09	18.01	8.5	114.68	82.65	22.43	10.31	19.3514	4.27437	up	1.67151e-08	9.31605e-07	yes
comp22314_c0	comp22314_c0_seq1	3186	2987	FH5	pectinesterase	GO:0005618(cell wall);GO:0016021(integral to membrane);GO:0009524(phragmoplast);GO:0003779(actin binding);GO:0030041(actin filament polymerization);GO:0045010(actin nucleation);GO:0009960(endosperm development);GO:0048317(seed morphogenesis)	[T] Signal transduction mechanisms ;[Z] Cytoskeleton	K01051	ko00040(Pentose and glucuronate interconversions);ko00500(Starch and sucrose metabolism)	2530	1499	163	200	14.41	17.6	0.99	1.35	21.3	16.51	1.23	1.64	24.9232	4.63942	up	1.68336e-08	9.3643e-07	yes
comp18933_c1	comp18933_c1_seq1,comp18933_c1_seq2	1053	787.47	-	-	-	-	-	-	8	17	1263	1704	0.17	0.76	29.17	43.36	0.26	0.72	36.31	52.57	0.0224839	-5.47496	down	1.72307e-08	9.5671e-07	yes
comp24882_c0	comp24882_c0_seq1	822	623	-	-	-	-	K00224	ko00351(1,1,1-Trichloro-2,2-bis(4-chlorophenyl)ethane (DDT));ko00364(Fluorobenzoate degradation);ko00628(Fluorene degradation);ko00640(Propanoate metabolism)	111	13	4327	3236	3.03	0.73	125.66	104.74	4.48	0.69	156.45	126.99	0.0302411	-5.04735	down	1.73181e-08	9.59747e-07	yes
comp13815_c0	comp13815_c0_seq1	2150	1951	NCED3	9-cis-epoxycarotenoid dioxygenase	GO:0009570(chloroplast stroma);GO:0009535(chloroplast thylakoid membrane);GO:0045549(9-cis-epoxycarotenoid dioxygenase activity);GO:0046872(metal ion binding);GO:0009688(abscisic acid biosynthetic process);GO:0042538(hyperosmotic salinity response);GO:0009414(response to water deprivation)	[Q] Secondary metabolites biosynthesis, transport and catabolism	K09840	ko00906(Carotenoid biosynthesis)	4450	1390	182	15	38.8	24.98	1.69	0.16	57.37	23.44	2.1	0.19	56.0269	5.80805	up	1.81904e-08	1.00619e-06	yes
comp19442_c0	comp19442_c0_seq1	1007	808	EXLA1	-	GO:0005576(extracellular region);GO:0016021(integral to membrane);GO:0009505(plant-type cell wall);GO:0009506(plasmodesma)	-	-	-	7663	4174	234	1088	161.35	181.12	5.24	27.15	238.54	169.93	6.52	32.92	20.9995	4.39228	up	1.88445e-08	1.04041e-06	yes
comp23125_c0	comp23125_c0_seq1,comp23125_c0_seq2	2925	2712.12	LOX2.1	lipoxygenase	GO:0009570(chloroplast stroma);GO:0009534(chloroplast thylakoid);GO:0005506(iron ion binding);GO:0016165(lipoxygenase activity);GO:0031408(oxylipin biosynthetic process)	-	K00454	ko00591(Linoleic acid metabolism);ko00592(alpha-Linolenic acid metabolism)	5734	1659	98	18	36	21.46	0.65	0.13	53.22	20.14	0.81	0.16	121.119	6.92028	up	1.96507e-08	1.08289e-06	yes
comp21103_c0	comp21103_c0_seq1	2112	1913	LACS1	long-chain acyl-CoA synthetase	GO:0005783(endoplasmic reticulum);GO:0005524(ATP binding);GO:0004467(long-chain fatty acid-CoA ligase activity);GO:0031957(very long-chain fatty acid-CoA ligase activity);GO:0010143(cutin biosynthetic process);GO:0010025(wax biosynthetic process)	[I] Lipid transport and metabolism	K01897	ko00071(Fatty acid metabolism);ko03320(PPAR signaling pathway);ko04146(Peroxisome);ko04920(Adipocytokine signaling pathway)	1699	2317	0	4	15.11	42.47	0	0.04	22.34	39.84	0	0.05	2774.23	11.4379	up	2.0258e-08	1.11384e-06	yes
comp21731_c0	comp21731_c0_seq1	1547	1348	CBSX5	-	-	[C] Energy production and conversion	-	-	2884	1719	176	264	36.4	44.71	2.36	3.95	53.81	41.95	2.94	4.79	23.7399	4.56924	up	2.03261e-08	1.11384e-06	yes
comp22897_c0	comp22897_c0_seq1,comp22897_c0_seq2,comp22897_c0_seq3	1602	726.67	UGT74F2	N-hydroxythioamide S-beta-glucosyltransferase	GO:0052641(benzoic acid glucosyltransferase activity);GO:0052639(salicylic acid glucosyltransferase (ester-forming) activity);GO:0052640(salicylic acid glucosyltransferase (glucoside-forming) activity);GO:0080002(UDP-glucose:4-aminobenzoate acylglucosyltransferase activity);GO:0018874(benzoate metabolic process);GO:0046482(para-aminobenzoic acid metabolic process);GO:0009696(salicylic acid metabo…	[G] Carbohydrate transport and metabolism ;[C] Energy production and conversion	K11820	ko00380(Tryptophan metabolism);ko00966(Glucosinolate biosynthesis)	69103	21150	318	2237	1239.91	723.03	10.81	74.37	1833.08	678.35	13.46	90.18	77.8101	6.28189	up	2.03153e-08	1.11384e-06	yes
comp4057_c0	comp4057_c0_seq1	544	345	-	-	-	-	-	-	486	154	8	2	23.97	15.65	0.42	0.12	35.43	14.68	0.52	0.14	123.926	6.95334	up	2.05132e-08	1.122e-06	yes
comp23627_c0	comp23627_c0_seq1	648	449	-	-	-	-	-	-	6080	3144	343	675	230.38	245.51	13.82	30.31	340.59	230.34	17.21	36.76	20.4203	4.35193	up	2.13382e-08	1.16495e-06	yes
comp12122_c0	comp12122_c0_seq1	624	425	PBP1	-	GO:0005509(calcium ion binding);GO:0005515(protein binding);GO:0009733(response to auxin stimulus)	[Z] Cytoskeleton ;[D] Cell cycle control, cell division, chromosome partitioning	-	-	2053	840	69	174	82.18	69.3	2.94	8.26	121.5	65.02	3.66	10.01	26.2918	4.71654	up	2.18361e-08	1.18992e-06	yes
comp11798_c0	comp11798_c0_seq1	761	562	-	-	-	[V] Defense mechanisms	-	-	261.75	219.44	4	0	7.92	13.69	0.13	0	11.71	12.84	0.16	0	255.619	7.99785	up	2.20525e-08	1.19949e-06	yes
comp19772_c0	comp19772_c0_seq1	1141	942	-	-	GO:0005488(binding);GO:0016491(oxidoreductase activity)	-	K00224	ko00351(1,1,1-Trichloro-2,2-bis(4-chlorophenyl)ethane (DDT));ko00364(Fluorobenzoate degradation);ko00628(Fluorene degradation);ko00640(Propanoate metabolism)	24	77	2373	4150	0.43	2.87	45.58	88.84	0.64	2.69	56.75	107.71	0.0435588	-4.52089	down	2.21283e-08	1.20139e-06	yes
comp18270_c0	comp18270_c0_seq1	1232	1033	MIOX1	inositol oxygenase	GO:0005737(cytoplasm);GO:0050113(inositol oxygenase activity);GO:0005506(iron ion binding);GO:0019310(inositol catabolic process);GO:0019853(L-ascorbic acid biosynthetic process);GO:0006949(syncytium formation)	[R] General function prediction only	K00469	ko00053(Ascorbate and aldarate metabolism);ko00562(Inositol phosphate metabolism)	3393	1375	376	98	55.88	46.67	6.59	1.91	82.61	43.79	8.2	2.32	20.102	4.32927	up	2.22764e-08	1.2072e-06	yes
comp22086_c0	comp22086_c0_seq1,comp22086_c0_seq2	2560	2360.49	-	-	-	-	-	-	5544.7	2906	313.01	617.97	40.02	43.16	2.4	5.28	59.17	40.49	2.99	6.4	20.4977	4.35739	up	2.35055e-08	1.27146e-06	yes
comp11017_c0	comp11017_c0_seq1	2062	1863	-	-	-	-	-	-	24	10	1427	1941	0.22	0.19	13.86	21.01	0.32	0.18	17.25	25.47	0.0217278	-5.52432	down	2.3974e-08	1.29442e-06	yes
comp12003_c0	comp12003_c0_seq1	606	407	-	-	-	-	-	-	205	144	0	0	8.57	12.41	0	0	12.67	11.64	0	0	Inf	Inf	up	2.43475e-08	1.31218e-06	yes
comp11883_c0	comp11883_c0_seq1	813	614	-	-	-	-	-	-	8387	4084	68	1387	232.39	233.21	2	45.55	343.57	218.8	2.49	55.23	20.3502	4.34697	up	2.46267e-08	1.32479e-06	yes
comp18872_c0	comp18872_c0_seq1	848	649	-	-	-	-	-	-	20	0	1234	1343	0.52	0	34.4	41.73	0.78	0	42.83	50.59	0.0134978	-6.21114	down	2.68941e-08	1.44412e-06	yes
comp19476_c0	comp19476_c0_seq1	877	678	PERK1	-	GO:0016021(integral to membrane);GO:0005886(plasma membrane);GO:0005524(ATP binding);GO:0004674(protein serine/threonine kinase activity);GO:0046777(protein autophosphorylation)	[T] Signal transduction mechanisms	-	-	15351	13186	1270	2121	385.2	681.9	33.89	63.08	569.48	639.76	42.2	76.49	20.2037	4.33655	up	2.72836e-08	1.46236e-06	yes
comp23302_c0	comp23302_c0_seq1,comp23302_c0_seq2	2081	1677.64	CSLH1	cellulose synthase A	GO:0000139(Golgi membrane);GO:0016021(integral to membrane);GO:0016760(cellulose synthase (UDP-forming) activity);GO:0007047(cellular cell wall organization);GO:0030244(cellulose biosynthetic process)	-	K10999	-	4	9	953	1207	0.04	0.34	9.16	13.81	0.05	0.32	11.41	16.74	0.0161095	-5.95594	down	2.77155e-08	1.4828e-06	yes
comp14920_c0	comp14920_c0_seq1	787	588	-	-	-	-	-	-	848	763	40	60	24.54	45.5	1.23	2.06	36.27	42.69	1.53	2.49	38.7309	5.27541	up	2.79796e-08	1.49421e-06	yes
comp13465_c0	comp13465_c0_seq1	1926	1727	NRAMP1	manganese transport protein	GO:0016021(integral to membrane);GO:0005886(plasma membrane);GO:0015086(cadmium ion transmembrane transporter activity);GO:0005384(manganese ion transmembrane transporter activity);GO:0055072(iron ion homeostasis);GO:0055071(manganese ion homeostasis)	[P] Inorganic ion transport and metabolism	K03322	-	6	0	955	686	0.06	0	10	8.01	0.09	0	12.46	9.71	0.00623311	-7.32583	down	2.83582e-08	1.51168e-06	yes
comp14621_c0	comp14621_c0_seq1	972	773	ANP3	non-specific serine/threonine protein kinase	GO:0048046(apoplast);GO:0005737(cytoplasm);GO:0005874(microtubule);GO:0005524(ATP binding);GO:0004709(MAP kinase kinase kinase activity);GO:0043622(cortical microtubule organization);GO:0046777(protein autophosphorylation)	[T] Signal transduction mechanisms	K08282	-	241	114	0	0	5.3	5.17	0	0	7.84	4.85	0	0	Inf	Inf	up	2.87227e-08	1.52834e-06	yes
comp11576_c1	comp11576_c1_seq1	438	239	GAPB	glyceraldehyde-3-phosphate dehydrogenase (NADP+) (phosphorylating)	GO:0048046(apoplast);GO:0031969(chloroplast membrane);GO:0009570(chloroplast stroma);GO:0009535(chloroplast thylakoid membrane);GO:0010319(stromule);GO:0004365(glyceraldehyde-3-phosphate dehydrogenase (NAD+) (phosphorylating) activity);GO:0047100(glyceraldehyde-3-phosphate dehydrogenase (NADP+) (phosphorylating) activity);GO:0051287(NAD binding);GO:0006006(glucose metabolic process);GO:0019253(re…	[G] Carbohydrate transport and metabolism	K05298	ko00710(Carbon fixation in photosynthetic organisms)	315	95	0	1	22.42	13.94	0	0.08	33.15	13.08	0	0.1	925.846	9.85463	up	3.01269e-08	1.60016e-06	yes
comp14646_c0	comp14646_c0_seq1,comp14646_c0_seq2	737	500.16	-	-	GO:0005507(copper ion binding);GO:0009055(electron carrier activity);GO:0022900(electron transport chain);GO:0006810(transport)	-	-	-	707	362	2	44	23.8	25.38	0.07	1.76	35.19	23.81	0.09	2.13	55.5902	5.79676	up	3.17967e-08	1.6858e-06	yes
comp57191_c0	comp57191_c0_seq1	1142	943	TOP2	DNA topoisomerase II	GO:0005694(chromosome);GO:0005634(nucleus);GO:0005524(ATP binding);GO:0003918(DNA topoisomerase (ATP-hydrolyzing) activity);GO:0006265(DNA topological change);GO:0006355(regulation of transcription, DNA-dependent)	[B] Chromatin structure and dynamics	K03164	-	0	0	468	566	0	0	8.98	12.1	0	0	11.18	14.67	0	-Inf	down	3.25822e-08	1.72433e-06	yes
comp15574_c0	comp15574_c0_seq1	508	309	-	-	-	-	-	-	634	279	0	32	34.91	31.66	0	2.09	51.61	29.7	0	2.53	67.5116	6.07706	up	3.29122e-08	1.73866e-06	yes
comp10707_c0	comp10707_c0_seq1	408	209	-	-	-	-	-	-	223	188	1	1	18.15	31.54	0.09	0.1	26.84	29.59	0.11	0.12	480.022	8.90696	up	3.4766e-08	1.8333e-06	yes
comp22612_c0	comp22612_c0_seq1	291	92.11	-	beta-glucosidase	GO:0008422(beta-glucosidase activity);GO:0043169(cation binding);GO:0005975(carbohydrate metabolic process)	[G] Carbohydrate transport and metabolism	K05350	ko00460(Cyanoamino acid metabolism);ko00500(Starch and sucrose metabolism);ko00940(Phenylpropanoid biosynthesis)	859	258	17	10	158.66	98.21	3.34	2.19	234.57	92.14	4.16	2.65	82.1902	6.36089	up	3.52198e-08	1.85389e-06	yes
comp7103_c0	comp7103_c0_seq1	849	650	-	-	-	-	-	-	3	1	5898	3196	0.08	0.05	164.16	99.15	0.12	0.05	204.4	120.22	0.000881447	-10.1478	down	3.52828e-08	1.85389e-06	yes
comp19229_c0	comp19229_c0_seq1,comp19229_c0_seq2,comp19229_c0_seq3	843	480.07	SPAC22A12.06c	-	GO:0032153(cell division site);GO:0051286(cell tip);GO:0005829(cytosol);GO:0005634(nucleus);GO:0016787(hydrolase activity);GO:0016491(oxidoreductase activity);GO:0006629(lipid metabolic process)	[E] Amino acid transport and metabolism	-	-	1508	1166	20	207	98.93	63.9	1.59	6.53	146.25	59.95	1.98	7.92	29.5588	4.88551	up	3.60878e-08	1.89281e-06	yes
comp12427_c0	comp12427_c0_seq1	295	96.03	ASP	-	GO:0004866(endopeptidase inhibitor activity)	-	-	-	0	0	453	574	0	0	85.34	120.53	0	0	106.26	146.14	0	-Inf	down	3.62603e-08	1.89846e-06	yes
comp5739_c0	comp5739_c0_seq1	517	318	-	-	GO:0009734(auxin mediated signaling pathway)	-	-	-	183	151	0	0	9.79	16.65	0	0	14.47	15.62	0	0	Inf	Inf	up	3.65693e-08	1.91123e-06	yes
comp23292_c1	comp23292_c1_seq1	697	498	RALF	-	-	-	-	-	24043	12514	2132	2588	821.38	881.06	77.45	104.79	1214.32	826.61	96.44	127.06	17.0756	4.09387	up	3.7831e-08	1.97367e-06	yes
comp15820_c0	comp15820_c0_seq1	2125	1926	-	-	-	-	-	-	11743	4482	645	1430	103.73	81.59	6.06	14.97	153.35	76.55	7.54	18.15	17.0227	4.08939	up	3.9909e-08	2.07838e-06	yes
comp21059_c0	comp21059_c0_seq1	1695	1496	GDH1	glutamate dehydrogenase (NAD(P)+)	GO:0005739(mitochondrion);GO:0005524(ATP binding);GO:0050897(cobalt ion binding);GO:0005507(copper ion binding);GO:0004353(glutamate dehydrogenase [NAD(P)+] activity);GO:0008270(zinc ion binding);GO:0006520(cellular amino acid metabolic process);GO:0009646(response to absence of light);GO:0046686(response to cadmium ion);GO:0009651(response to salt stress)	[E] Amino acid transport and metabolism	K00261	ko00250(Alanine, aspartate and glutamate metabolism);ko00330(Arginine and proline metabolism);ko00471(D-Glutamine and D-glutamate metabolism);ko00910(Nitrogen metabolism);ko04964(Proximal tubule bicarbonate reclamation)	7749	3819	943	465	88.12	89.51	11.4	6.27	130.28	83.98	14.2	7.6	17.2399	4.10768	up	4.00724e-08	2.0832e-06	yes
comp6109_c0	comp6109_c0_seq1	1613	1414	CYP87A3	cytochrome P450, family 85, subfamily A, polypeptide 1 (brassinosteroid-6-oxidase 1)	GO:0030659(cytoplasmic vesicle membrane);GO:0016021(integral to membrane);GO:0009055(electron carrier activity);GO:0020037(heme binding);GO:0004497(monooxygenase activity);GO:0016705(oxidoreductase activity, acting on paired donors, with incorporation or reduction of molecular oxygen)	[Q] Secondary metabolites biosynthesis, transport and catabolism ;[I] Lipid transport and metabolism	K09590	ko00905(Brassinosteroid biosynthesis);ko00905(Brassinosteroid biosynthesis)	0	0	2820	8756	0	0	36.08	124.87	0	0	44.93	151.4	0	-Inf	down	4.09705e-08	2.12612e-06	yes
comp17849_c0	comp17849_c0_seq1,comp17849_c0_seq2	1391	1106.35	DI19-4	-	GO:0005622(intracellular);GO:0008270(zinc ion binding)	-	-	-	72	6	1803	3423	1.12	0.19	29.37	62.15	1.65	0.18	36.57	75.35	0.0282199	-5.14715	down	4.39326e-08	2.27582e-06	yes
comp14618_c0	comp14618_c0_seq1	891	692	-	-	GO:0004866(endopeptidase inhibitor activity)	-	-	-	6	14	863	1867	0.15	0.71	22.56	54.4	0.22	0.67	28.09	65.96	0.0201827	-5.63074	down	4.403e-08	2.27685e-06	yes
comp15242_c0	comp15242_c0_seq1	421	222	-	-	-	-	-	-	5266	5779	61	153	403.56	912.72	4.97	13.9	596.63	856.31	6.19	16.85	130.516	7.02808	up	4.58198e-08	2.36524e-06	yes
comp14218_c0	comp14218_c0_seq1	2301	2102	CRK42	interleukin-1 receptor-associated kinase 4	GO:0016021(integral to membrane);GO:0005524(ATP binding);GO:0004674(protein serine/threonine kinase activity);GO:0004872(receptor activity)	-	K04733	ko04210(Apoptosis);ko04620(Toll-like receptor signaling pathway);ko04722(Neurotrophin signaling pathway);ko05140(Leishmaniasis);ko05142(Chagas disease)	12	6	1712	1151	0.1	0.1	14.74	11.04	0.14	0.09	18.35	13.39	0.0133999	-6.22164	down	4.61495e-08	2.37808e-06	yes
comp21240_c1	comp21240_c1_seq1,comp21240_c1_seq2,comp21240_c1_seq3	3217	2374.6	RBOHC	-	GO:0016021(integral to membrane);GO:0005509(calcium ion binding);GO:0009055(electron carrier activity);GO:0050660(flavin adenine dinucleotide binding);GO:0005506(iron ion binding);GO:0050664(oxidoreductase activity, acting on NADH or NADPH, oxygen as acceptor);GO:0004601(peroxidase activity)	[P] Inorganic ion transport and metabolism ;[Q] Secondary metabolites biosynthesis, transport and catabolism	-	-	94.75	25	3154.16	3643.92	0.69	0.37	22.39	32.21	1.02	0.35	27.88	39.05	0.0356796	-4.80875	down	4.78316e-08	2.46044e-06	yes
comp15784_c0	comp15784_c0_seq1,comp15784_c0_seq2,comp15784_c0_seq3,comp15784_c0_seq4,comp15784_c0_seq5,comp15784_c0_seq6	2291	1553.38	SPBC2A9.03	-	GO:0005829(cytosol)	-	-	-	65	68	2478	4930	0.69	1.42	30.22	65.15	1.02	1.33	37.63	79	0.0446554	-4.48502	down	4.81655e-08	2.46896e-06	yes
comp20818_c0	comp20818_c0_seq1,comp20818_c0_seq2,comp20818_c0_seq3	884	448.33	-	-	-	-	-	-	2	0	573	685	0.05	0	42.22	41.81	0.07	0	52.57	50.69	0.00277772	-8.49188	down	4.80997e-08	2.46896e-06	yes
comp19321_c1	comp19321_c1_seq1	983	784	AATL1	-	GO:0016021(integral to membrane);GO:0005886(plasma membrane);GO:0006865(amino acid transport)	[E] Amino acid transport and metabolism	-	-	6	0	721	882	0.13	0	16.64	22.69	0.19	0	20.72	27.51	0.00654703	-7.25494	down	4.93868e-08	2.52276e-06	yes
comp9400_c0	comp9400_c0_seq1	1569	1370	-	-	-	-	-	-	595	307	15	19	7.39	7.86	0.2	0.28	10.92	7.37	0.25	0.34	58.5411	5.87138	up	4.93599e-08	2.52276e-06	yes
comp19290_c0	comp19290_c0_seq1	2806	2607	-	-	-	-	-	-	23	25	1923	1817	0.15	0.34	13.35	14.05	0.22	0.32	16.62	17.04	0.0309679	-5.01308	down	4.98027e-08	2.53959e-06	yes
comp26561_c0	comp26561_c0_seq1	736	537	-	-	-	-	-	-	0	0	457	533	0	0	15.4	20.01	0	0	19.17	24.27	0	-Inf	down	5.40811e-08	2.75298e-06	yes
comp15802_c0	comp15802_c0_seq1	976	777	RABA5D	Rab family, other	GO:0005829(cytosol);GO:0005886(plasma membrane);GO:0005525(GTP binding);GO:0015031(protein transport);GO:0007264(small GTPase mediated signal transduction)	[U] Intracellular trafficking, secretion, and vesicular transport	K07976	-	8215	5843	938	819	179.87	263.66	21.84	21.26	265.93	247.37	27.19	25.77	18.1285	4.18019	up	5.50432e-08	2.79711e-06	yes
comp15704_c0	comp15704_c0_seq1	929	730	-	-	-	-	-	-	3670	1176	33	220	85.53	56.48	0.82	6.08	126.45	52.99	1.02	7.37	42.3659	5.40483	up	5.56299e-08	2.82043e-06	yes
comp23427_c0	comp23427_c0_seq1	660	461	LEA14-A	-	GO:0009269(response to desiccation)	-	-	-	41860	13664	902	2595	1544.83	1039.24	35.4	113.51	2283.88	975.01	44.08	137.63	34.2771	5.09917	up	5.56941e-08	2.82043e-06	yes
comp19150_c0	comp19150_c0_seq1	1494	1295	At2g42690	-	GO:0009507(chloroplast);GO:0008970(phospholipase A1 activity);GO:0004806(triglyceride lipase activity);GO:0071493(cellular response to UV-B);GO:0016042(lipid catabolic process);GO:0009650(UV protection)	[I] Lipid transport and metabolism	-	-	75	51	3632	3211	0.99	1.38	50.74	50	1.46	1.3	63.18	60.62	0.0414814	-4.59139	down	5.62125e-08	2.84178e-06	yes
comp22529_c0	comp22529_c0_seq1,comp22529_c0_seq2	1673	1458.79	-	-	-	-	-	-	13	2	1024	1119	0.15	0.05	12.83	15.63	0.22	0.04	15.97	18.95	0.0134133	-6.22019	down	5.76082e-08	2.90733e-06	yes
comp12568_c0	comp12568_c0_seq1	1102	903	-	-	-	-	-	-	3433	2519	210	466	64.68	97.81	4.21	10.41	95.62	91.76	5.24	12.62	20.9428	4.38838	up	6.02409e-08	3.03498e-06	yes
comp27643_c0	comp27643_c0_seq1	822	623	MAKR6	-	GO:0005886(plasma membrane);GO:0009738(abscisic acid mediated signaling pathway)	-	-	-	1449	910	168	36	39.57	51.21	4.88	1.17	58.5	48.05	6.07	1.41	24.3787	4.60755	up	6.09206e-08	3.06397e-06	yes
comp15853_c0	comp15853_c0_seq1	1354	1155	-	-	-	[R] General function prediction only	-	-	327	95	0	2	4.82	2.88	0	0.03	7.12	2.71	0	0.04	474.438	8.89008	up	6.17251e-08	3.09913e-06	yes
comp18256_c0	comp18256_c0_seq1	1866	1667	-	-	-	-	-	-	17014	7000	1854	1428	173.64	147.23	20.12	17.27	256.71	138.13	25.05	20.94	15.2949	3.93498	up	6.31486e-08	3.16519e-06	yes
comp19327_c0	comp19327_c0_seq1,comp19327_c0_seq2	1486	1251.87	BAC2	mitochondrial carrier protein, MC family	-	[C] Energy production and conversion	K03454	-	1668	1208	180	92	23.29	34.33	2.53	1.44	34.43	32.21	3.15	1.75	23.4368	4.55071	up	6.60569e-08	3.30532e-06	yes
comp30983_c0	comp30983_c0_seq1	370	171	-	-	-	-	-	-	549	178	1	19	54.62	36.5	0.11	2.24	80.75	34.24	0.13	2.72	81.8974	6.35575	up	6.88783e-08	3.44063e-06	yes
comp15493_c0	comp15493_c0_seq1,comp15493_c0_seq2	1248	1036	At3g20240	-	-	[C] Energy production and conversion	-	-	1851	621	82	124	30.54	21.04	1.41	2.38	45.16	19.74	1.76	2.89	25.2663	4.65914	up	6.97057e-08	3.4726e-06	yes
comp6797_c0	comp6797_c0_seq1,comp6797_c0_seq2	1913	1526.66	-	-	-	-	-	-	214	81	6447	6587	2.42	1.87	74.63	86.2	3.57	1.76	92.92	104.51	0.0474546	-4.39731	down	6.97548e-08	3.4726e-06	yes
comp23091_c0	comp23091_c0_seq1	3247	3048	PRY3	-	GO:0031225(anchored to membrane);GO:0005576(extracellular region);GO:0009277(fungal-type cell wall)	-	-	-	459	178	10438	15263	2.56	2.05	61.96	100.98	3.79	1.92	77.14	122.43	0.0530423	-4.23671	down	7.11798e-08	3.53755e-06	yes
comp14133_c0	comp14133_c0_seq1	755	556	PR-1	-	GO:0005576(extracellular region);GO:0006952(defense response);GO:0009607(response to biotic stimulus)	[S] Function unknown	-	-	5	0	9202	4763	0.15	0	299.43	172.74	0.23	0	372.82	209.45	0.000601477	-10.6992	down	7.28206e-08	3.61299e-06	yes
comp13937_c0	comp13937_c0_seq1	1415	1216	DRB5	-	GO:0005622(intracellular);GO:0003725(double-stranded RNA binding);GO:0005515(protein binding)	-	-	-	268	358	0	0	3.75	10.32	0	0	5.54	9.68	0	0	Inf	Inf	up	7.33907e-08	3.63513e-06	yes
comp8075_c0	comp8075_c0_seq1,comp8075_c0_seq2	3615	3409.7	At5g49770	interleukin-1 receptor-associated kinase 4	GO:0016021(integral to membrane);GO:0005524(ATP binding);GO:0004674(protein serine/threonine kinase activity);GO:0004872(receptor activity)	-	K04733	ko04210(Apoptosis);ko04620(Toll-like receptor signaling pathway);ko04722(Neurotrophin signaling pathway);ko05140(Leishmaniasis);ko05142(Chagas disease)	16476.2	12667	727	3180.01	82.06	130.26	3.86	18.82	121.32	122.21	4.81	22.82	18.3215	4.19546	up	7.51997e-08	3.71846e-06	yes
comp22763_c0	comp22763_c0_seq1	1775	1576	-	-	-	-	-	-	34	8	1206	2238	0.37	0.18	13.84	28.64	0.54	0.17	17.24	34.72	0.0249169	-5.32673	down	7.61142e-08	3.75735e-06	yes
comp16016_c0	comp16016_c0_seq1,comp16016_c0_seq2,comp16016_c0_seq3,comp16016_c0_seq4	3186	2823.27	GBA2	-	GO:0016021(integral to membrane);GO:0005792(microsome);GO:0005886(plasma membrane);GO:0005790(smooth endoplasmic reticulum);GO:0008422(beta-glucosidase activity);GO:0004348(glucosylceramidase activity);GO:0008206(bile acid metabolic process);GO:0006680(glucosylceramide catabolic process);GO:0016142(O-glycoside catabolic process)	[G] Carbohydrate transport and metabolism	-	-	23493	14548	1868	3374	172.54	210.79	11.35	22.85	255.08	197.77	14.14	27.7	16.7009	4.06185	up	7.71196e-08	3.8006e-06	yes
comp12934_c0	comp12934_c0_seq1	1352	1153	-	-	-	-	-	-	3437.52	1549.79	227	355.8	50.72	47.13	3.56	6.22	74.99	44.22	4.43	7.54	18.7328	4.22749	up	8.14057e-08	4.0051e-06	yes
comp16355_c0	comp16355_c0_seq1	1350	1151	NAC025	-	-	-	-	-	1805	761	34	209	26.68	23.18	0.53	3.66	39.44	21.75	0.67	4.44	24.1179	4.59203	up	8.16711e-08	4.01144e-06	yes
comp14547_c0	comp14547_c0_seq1	446	247	-	-	-	-	-	-	428	446	9	20	29.48	63.31	0.66	1.63	43.58	59.4	0.82	1.98	75.2876	6.23434	up	8.30183e-08	4.06726e-06	yes
comp19143_c0	comp19143_c0_seq1	915	716	-	-	GO:0031969(chloroplast membrane);GO:0016021(integral to membrane)	-	-	-	19110	25207	6	144	454.08	1234.37	0.15	4.06	671.31	1158.09	0.19	4.92	805.88	9.65442	up	8.30845e-08	4.06726e-06	yes
comp15088_c0	comp15088_c0_seq1	605	406	IAA4	-	GO:0005634(nucleus);GO:0046983(protein dimerization activity);GO:0009734(auxin mediated signaling pathway);GO:0006355(regulation of transcription, DNA-dependent);GO:0006351(transcription, DNA-dependent)	-	-	-	3406	995	0	104	142.73	85.93	0	5.17	211.01	80.62	0	6.26	95.2113	6.57306	up	8.44071e-08	4.12513e-06	yes
comp12243_c0	comp12243_c0_seq1	540	341	-	-	-	-	-	-	250	84	0	0	12.47	8.64	0	0	18.44	8.1	0	0	Inf	Inf	up	8.47159e-08	4.1265e-06	yes
comp16688_c0	comp16688_c0_seq1	604	405	ATL48	-	GO:0016021(integral to membrane);GO:0008270(zinc ion binding)	[R] General function prediction only	-	-	6774	4053	461	946	284.56	350.88	20.59	47.1	420.69	329.2	25.64	57.11	17.7268	4.14786	up	8.46206e-08	4.1265e-06	yes
comp12218_c0	comp12218_c0_seq1,comp12218_c0_seq2	711	489.29	yxiE	-	GO:0006950(response to stress)	-	-	-	2	0	529	1314	0.07	0	19.72	54.45	0.1	0	24.55	66.02	0.00196103	-8.99417	down	8.51393e-08	4.14025e-06	yes
comp14206_c0	comp14206_c0_seq1	1115	916	At3g57810	-	GO:0005737(cytoplasm)	[T] Signal transduction mechanisms ;[O] Posttranslational modification, protein turnover, chaperones	-	-	2536	975	200	178	47.1	37.32	3.95	3.92	69.64	35.01	4.92	4.75	19.3826	4.27669	up	8.54101e-08	4.14656e-06	yes
comp19662_c0	comp19662_c0_seq1	829	630	-	-	-	-	-	-	0	0	332	640	0	0	9.53	20.49	0	0	11.87	24.84	0	-Inf	down	8.63666e-08	4.18607e-06	yes
comp14321_c0	comp14321_c0_seq1	1282	1083	MYB39	myb proto-oncogene protein, plant	GO:0005634(nucleus);GO:0003677(DNA binding);GO:0006355(regulation of transcription, DNA-dependent)	[K] Transcription	K09422	-	453	108	0	0	7.12	3.5	0	0	10.52	3.28	0	0	Inf	Inf	up	8.98614e-08	4.34829e-06	yes
comp44449_c0	comp44449_c0_seq1	450	251	-	-	-	-	-	-	197	121	0	0	13.35	16.9	0	0	19.74	15.86	0	0	Inf	Inf	up	9.04441e-08	4.36928e-06	yes
comp24798_c0	comp24798_c0_seq1	722	523	-	-	-	-	-	-	2717	1241	43	400	88.38	83.2	1.49	15.42	130.67	78.06	1.85	18.7	20.8086	4.37911	up	9.18484e-08	4.42984e-06	yes
comp17058_c0	comp17058_c0_seq1,comp17058_c0_seq2	1002	796.9	-	-	-	-	-	-	10339	3566	857	718	219.06	156.66	19.31	18.19	323.85	146.98	24.04	22.06	18.1241	4.17984	up	9.63838e-08	4.64096e-06	yes
comp21645_c0	comp21645_c0_seq1	870	671	PRXQ	peroxiredoxin Q/BCP	GO:0009534(chloroplast thylakoid);GO:0004601(peroxidase activity);GO:0051920(peroxiredoxin activity)	[O] Posttranslational modification, protein turnover, chaperones	K03564	-	1988	1646	256	132	50.41	86.01	6.9	3.97	74.52	80.69	8.59	4.81	21.1627	4.40345	up	9.83155e-08	4.72623e-06	yes
comp11387_c0	comp11387_c0_seq1	830	631	-	-	-	-	-	-	93	42	32986	19693	2.51	2.33	945.76	629.34	3.71	2.19	1177.58	763.04	0.00535923	-7.54376	down	9.87137e-08	4.73761e-06	yes
comp23214_c0	comp23214_c0_seq1,comp23214_c0_seq2,comp23214_c0_seq3	1890	1186.37	VIT_19s0014g04930	1,8-cineole synthase	GO:0005737(cytoplasm);GO:0034004(germacradienol synthase activity);GO:0052577(germacrene-D synthase activity);GO:0000287(magnesium ion binding)	-	K07385	ko00902(Monoterpenoid biosynthesis)	21	39	7157	17749	1.01	1.01	76.85	218.36	1.49	0.95	95.69	264.75	0.00650974	-7.26318	down	9.98489e-08	4.77649e-06	yes
comp25740_c0	comp25740_c0_seq1	1189	990	WRKY11	-	GO:0005634(nucleus);GO:0005516(calmodulin binding);GO:0043565(sequence-specific DNA binding);GO:0003700(sequence-specific DNA binding transcription factor activity);GO:0042742(defense response to bacterium);GO:0010200(response to chitin)	-	-	-	141	40	3342	5310	2.42	1.42	61.07	108.16	3.58	1.33	76.04	131.14	0.0432976	-4.52957	down	9.96881e-08	4.77649e-06	yes
comp7439_c0	comp7439_c0_seq1	1374	1175	At2g24580	sarcosine oxidase	GO:0008115(sarcosine oxidase activity);GO:0046653(tetrahydrofolate metabolic process)	[R] General function prediction only	K00301	ko00260(Glycine, serine and threonine metabolism)	3917	2170	533	217	56.72	64.75	8.21	3.72	83.85	60.75	10.22	4.52	17.1709	4.1019	up	1.01897e-07	4.86655e-06	yes
comp19250_c0	comp19250_c0_seq1	754	555	-	-	-	-	-	-	1979	608	12	90	60.66	38.41	0.39	3.27	89.69	36.04	0.49	3.96	55.9726	5.80665	up	1.03127e-07	4.91726e-06	yes
comp13930_c0	comp13930_c0_seq1	2425	2226	CSLE6	cellulose synthase A	GO:0000139(Golgi membrane);GO:0016021(integral to membrane);GO:0016760(cellulose synthase (UDP-forming) activity);GO:0007047(cellular cell wall organization);GO:0030244(cellulose biosynthetic process)	-	K10999	-	893	515	21	75	6.83	8.11	0.17	0.68	10.09	7.61	0.21	0.82	34.3706	5.10311	up	1.0373e-07	4.93801e-06	yes
comp13906_c0	comp13906_c0_seq1	1030	831	-	-	-	-	-	-	252	231	7	0	5.16	9.75	0.15	0	7.63	9.14	0.19	0	148.581	7.2151	up	1.05982e-07	5.03705e-06	yes
comp19321_c0	comp19321_c0_seq1	697	498	AATL1	-	GO:0016021(integral to membrane);GO:0005886(plasma membrane);GO:0006865(amino acid transport)	[E] Amino acid transport and metabolism	-	-	6	1	676	901	0.2	0.07	24.56	36.48	0.3	0.07	30.58	44.23	0.00864551	-6.85383	down	1.06665e-07	5.06134e-06	yes
comp14882_c0	comp14882_c0_seq1,comp14882_c0_seq2	723	517.63	-	-	-	-	-	-	2162	1078	310	35	70.62	73.02	10.91	1.36	104.4	68.5	13.58	1.65	18.9198	4.24182	up	1.06855e-07	5.06219e-06	yes
comp12633_c0	comp12633_c0_seq1	917	718	-	-	-	-	-	-	847	709	57	58	20.07	34.62	1.44	1.63	29.67	32.48	1.79	1.98	31.6006	4.98188	up	1.08163e-07	5.11587e-06	yes
comp12710_c0	comp12710_c0_seq1,comp12710_c0_seq2	651	399	CBP	-	GO:0005773(vacuole)	-	-	-	0	0	566	342	0	0	24.63	16.48	0	0	30.66	19.98	0	-Inf	down	1.08595e-07	5.12805e-06	yes
comp5679_c0	comp5679_c0_seq1	1382	1183	FDH1	formate dehydrogenase	GO:0005739(mitochondrion);GO:0008863(formate dehydrogenase (NAD+) activity);GO:0051287(NAD binding);GO:0016616(oxidoreductase activity, acting on the CH-OH group of donors, NAD or NADP as acceptor)	[C] Energy production and conversion	K00122	ko00630(Glyoxylate and dicarboxylate metabolism);ko00680(Methane metabolism)	5266	1840	99433	149597	75.73	54.53	1520.65	2549.99	111.96	51.16	1893.37	3091.74	0.0603626	-4.0502	down	1.10082e-07	5.18994e-06	yes
comp11497_c0	comp11497_c0_seq1	1865	1666	UGT73C3	hydroquinone glucosyltransferase	GO:0016758(transferase activity, transferring hexosyl groups)	[G] Carbohydrate transport and metabolism ;[C] Energy production and conversion	K08237	-	185814	54583	3575	3043	1897.52	1148.73	38.82	36.83	2805.29	1077.75	48.34	44.66	73.2287	6.19434	up	1.13062e-07	5.32189e-06	yes
comp19443_c0	comp19443_c0_seq1	3270	3071	IKU2	-	GO:0016021(integral to membrane);GO:0005524(ATP binding);GO:0004674(protein serine/threonine kinase activity);GO:0004872(receptor activity);GO:0009960(endosperm development)	-	K00924	-	99	30	2437	4940	0.55	0.34	14.36	32.44	0.81	0.32	17.88	39.33	0.0368764	-4.76116	down	1.13713e-07	5.34398e-06	yes
comp5132_c0	comp5132_c0_seq1	1601	1402	At1g48100	polygalacturonase	GO:0005618(cell wall);GO:0005576(extracellular region);GO:0004650(polygalacturonase activity);GO:0005975(carbohydrate metabolic process);GO:0007047(cellular cell wall organization)	-	K01184	ko00040(Pentose and glucuronate interconversions);ko00500(Starch and sucrose metabolism)	2	2	10234	33081	0.02	0.05	132.06	475.81	0.04	0.05	164.43	576.89	0.000232883	-12.0681	down	1.13936e-07	5.34589e-06	yes
comp26447_c0	comp26447_c0_seq1	749	550	LQY1	-	-	-	-	-	257	268	0	10	7.95	17.08	0	0.37	11.75	16.03	0	0.44	139.962	7.1289	up	1.19257e-07	5.58665e-06	yes
comp11510_c0	comp11510_c0_seq1	557	358	-	-	-	-	-	-	198	114	0	0	9.41	11.17	0	0	13.91	10.48	0	0	Inf	Inf	up	1.21565e-07	5.68568e-06	yes
comp17079_c0	comp17079_c0_seq1,comp17079_c0_seq2	533	293.07	-	-	-	-	-	-	3940	1100	37	48	229.86	126.86	2.31	3.31	339.82	119.02	2.87	4.01	121.314	6.9226	up	1.24712e-07	5.8236e-06	yes
comp12297_c0	comp12297_c0_seq1	1055	856	-	-	-	-	-	-	335	92	0	3	6.66	3.77	0	0.07	9.84	3.54	0	0.09	318.028	8.31301	up	1.25887e-07	5.86914e-06	yes
comp20938_c0	comp20938_c0_seq1	1906	1707	ALDH12A1	1-pyrroline-5-carboxylate dehydrogenase	GO:0009507(chloroplast);GO:0005759(mitochondrial matrix);GO:0003842(1-pyrroline-5-carboxylate dehydrogenase activity);GO:0050897(cobalt ion binding);GO:0016620(oxidoreductase activity, acting on the aldehyde or oxo group of donors, NAD or NADP as acceptor);GO:0008270(zinc ion binding);GO:0010133(proline catabolic process to glutamate);GO:0072593(reactive oxygen species metabolic process);GO:00096…	[C] Energy production and conversion	K00294	ko00250(Alanine, aspartate and glutamate metabolism);ko00330(Arginine and proline metabolism)	38	43	2681	1968	0.38	0.88	28.41	23.25	0.56	0.83	35.38	28.19	0.0417626	-4.58164	down	1.28371e-07	5.97544e-06	yes
comp30750_c0	comp30750_c0_seq1	806	607	-	-	-	-	-	-	551	245	17	13	15.44	14.15	0.51	0.43	22.83	13.28	0.63	0.52	56.0088	5.80758	up	1.29359e-07	6.0119e-06	yes
comp19239_c0	comp19239_c0_seq1	1498	1299	COL4	zinc finger protein CONSTANS	GO:0005634(nucleus);GO:0008270(zinc ion binding);GO:0006355(regulation of transcription, DNA-dependent)	[K] Transcription	K12135	ko04712(Circadian rhythm - plant)	25461	8249	1465	861	333.46	222.65	20.4	13.37	492.99	208.89	25.4	16.21	29.0476	4.86035	up	1.30275e-07	6.04493e-06	yes
comp12881_c0	comp12881_c0_seq1	952	753	LHW	-	-	-	-	-	1	1	799	486	0.02	0.05	19.2	13.01	0.03	0.04	23.9	15.78	0.00363668	-8.10316	down	1.31609e-07	6.09719e-06	yes
comp44886_c0	comp44886_c0_seq1	557	358	-	-	-	-	-	-	225	91	0	0	10.69	8.91	0	0	15.81	8.36	0	0	Inf	Inf	up	1.43379e-07	6.63202e-06	yes
comp22091_c0	comp22091_c0_seq1,comp22091_c0_seq2	1569	1316.96	Ank2	-	GO:0016324(apical plasma membrane);GO:0005856(cytoskeleton);GO:0005887(integral to plasma membrane);GO:0030017(sarcomere);GO:0005515(protein binding);GO:0060048(cardiac muscle contraction);GO:0034394(protein localization at cell surface);GO:0007165(signal transduction)	[R] General function prediction only	-	-	698	609	67	22	9.35	16.15	0.91	0.34	13.82	15.15	1.13	0.41	32.8486	5.03776	up	1.44271e-07	6.66279e-06	yes
comp7665_c0	comp7665_c0_seq1	1112	913	SHT	-	-	-	-	-	2992	657	4	0	55.75	25.23	0.08	0	82.43	23.67	0.1	0	1637.17	10.677	up	1.51062e-07	6.96544e-06	yes
comp15686_c0	comp15686_c0_seq1	1148	949	ycf36	-	GO:0009507(chloroplast)	-	-	-	904	318	13	65	16.21	11.75	0.25	1.38	23.96	11.02	0.31	1.67	34.7785	5.12012	up	1.53226e-07	7.05415e-06	yes
comp14409_c0	comp14409_c0_seq1	751	552	-	-	-	[O] Posttranslational modification, protein turnover, chaperones	-	-	2458	857	245	137	75.76	54.44	8.03	5	112	51.07	10	6.07	17.5092	4.13004	up	1.63629e-07	7.52129e-06	yes
comp13421_c0	comp13421_c0_seq1,comp13421_c0_seq2	878	622.11	MYB90	myb proto-oncogene protein, plant	GO:0005634(nucleus);GO:0003677(DNA binding);GO:0005515(protein binding);GO:0006355(regulation of transcription, DNA-dependent);GO:0080167(response to karrikin);GO:0006950(response to stress);GO:0006351(transcription, DNA-dependent)	[K] Transcription	K09422	-	483	577	0	10	13.36	32.49	0	0.33	19.75	30.48	0	0.4	287.842	8.16913	up	1.64348e-07	7.54253e-06	yes
comp21777_c0	comp21777_c0_seq1,comp21777_c0_seq2	1801	1189.23	RF2b	-	GO:0005634(nucleus);GO:0046983(protein dimerization activity);GO:0043565(sequence-specific DNA binding);GO:0003700(sequence-specific DNA binding transcription factor activity)	-	-	-	4590	2546	427	530	65.41	79.38	6.94	9.91	96.7	74.47	8.64	12.01	16.6014	4.05323	up	1.66256e-07	7.6182e-06	yes
comp43502_c0	comp43502_c0_seq1	405	206	-	-	-	-	-	-	200	105	0	0	16.52	17.87	0	0	24.42	16.77	0	0	Inf	Inf	up	1.74468e-07	7.98203e-06	yes
comp28580_c0	comp28580_c0_seq1	1928	1729	VIT_19s0014g04930	-	GO:0005737(cytoplasm);GO:0034004(germacradienol synthase activity);GO:0052577(germacrene-D synthase activity);GO:0000287(magnesium ion binding)	-	-	-	4731	1242	1	59	46.55	25.19	0.01	0.69	68.82	23.63	0.01	0.83	220.544	7.78492	up	1.76441e-07	8.05975e-06	yes
comp20737_c1	comp20737_c1_seq1	1427	1228	HSL1	-	GO:0016021(integral to membrane);GO:0005886(plasma membrane);GO:0005524(ATP binding);GO:0004674(protein serine/threonine kinase activity)	-	K00924	-	7	13	963	1228	0.1	0.37	14.19	20.17	0.14	0.35	17.67	24.45	0.0239254	-5.38532	down	1.78605e-07	8.14594e-06	yes
comp5909_c0	comp5909_c0_seq1	307	108	-	-	-	-	-	-	2	9	586	1178	0.32	2.92	98.16	219.95	0.47	2.74	122.23	266.68	0.0181294	-5.78553	down	1.82664e-07	8.31816e-06	yes
comp957_c0	comp957_c0_seq1	440	241	-	-	-	-	-	-	229	83	0	0	16.17	12.08	0	0	23.9	11.33	0	0	Inf	Inf	up	1.83686e-07	8.35174e-06	yes
comp5875_c0	comp5875_c0_seq1	251	56.26	H2B-1	histone H2B	GO:0000786(nucleosome);GO:0005634(nucleus);GO:0003677(DNA binding);GO:0006334(nucleosome assembly)	[B] Chromatin structure and dynamics	K11252	ko05322(Systemic lupus erythematosus)	2173	868	106	238	657.17	540.99	34.09	85.31	971.56	507.56	42.45	103.44	19.3671	4.27554	up	1.85116e-07	8.40377e-06	yes
comp10839_c0	comp10839_c0_seq1	1274	1075	PBLD	-	GO:0016853(isomerase activity);GO:0009058(biosynthetic process)	[R] General function prediction only	K06998	-	20	27	1405	1905	0.32	0.88	23.65	35.73	0.47	0.83	29.44	43.33	0.0358909	-4.80024	down	1.92103e-07	8.70749e-06	yes
comp14960_c0	comp14960_c0_seq1	355	156	Os05g0447200	-	GO:0016021(integral to membrane);GO:0005886(plasma membrane);GO:0015293(symporter activity);GO:0006865(amino acid transport);GO:0009734(auxin mediated signaling pathway)	[E] Amino acid transport and metabolism	-	-	821	179	0	0	89.54	40.23	0	0	132.37	37.75	0	0	Inf	Inf	up	1.93141e-07	8.72952e-06	yes
comp19659_c0	comp19659_c0_seq1	3113	2914	AGO4	argonaute	GO:0015030(Cajal body);GO:0005719(nuclear euchromatin);GO:0005730(nucleolus);GO:0030529(ribonucleoprotein complex);GO:0005515(protein binding);GO:0035197(siRNA binding);GO:0031048(chromatin silencing by small RNA);GO:0009816(defense response to bacterium, incompatible interaction);GO:0006306(DNA methylation);GO:0051567(histone H3-K9 methylation);GO:0044419(interspecies interaction between organis…	[J] Translation, ribosomal structure and biogenesis	K11596	-	195	157	6885	6639	1.14	1.89	42.75	45.94	1.68	1.77	53.22	55.7	0.060299	-4.05172	down	1.93183e-07	8.72952e-06	yes
comp17111_c0	comp17111_c0_seq1,comp17111_c0_seq2	702	238.43	-	-	-	[O] Posttranslational modification, protein turnover, chaperones	-	-	350	134	1	6	25.09	20.36	0.13	0.9	37.09	19.1	0.17	1.09	155.889	7.28437	up	1.97827e-07	8.9256e-06	yes
comp17524_c0	comp17524_c0_seq1,comp17524_c0_seq2	2024	1807.72	-	-	-	[G] Carbohydrate transport and metabolism	-	-	1009	318	13	61	9.41	6.17	0.13	0.67	13.91	5.78	0.17	0.82	39.2132	5.29327	up	1.98876e-07	8.95919e-06	yes
comp5693_c0	comp5693_c0_seq1	575	376	PERK14	DNA (cytosine-5-)-methyltransferase	GO:0016021(integral to membrane);GO:0005886(plasma membrane);GO:0005524(ATP binding);GO:0004674(protein serine/threonine kinase activity)	[T] Signal transduction mechanisms	K00558	ko00270(Cysteine and methionine metabolism)	3620	3068	666	216	163.8	286.09	32.05	11.58	242.16	268.41	39.9	14.05	16.8852	4.07769	up	2.00307e-07	9.00982e-06	yes
comp18463_c0	comp18463_c0_seq1	1805	1606	KCS19	-	GO:0016021(integral to membrane);GO:0009922(fatty acid elongase activity);GO:0006633(fatty acid biosynthetic process);GO:0009409(response to cold);GO:0009416(response to light stimulus)	-	-	-	1530	613	42	169	16.21	13.38	0.47	2.12	23.96	12.56	0.59	2.57	22.7627	4.5086	up	2.00988e-07	9.02665e-06	yes
comp15473_c0	comp15473_c0_seq1,comp15473_c0_seq2,comp15473_c0_seq3	758	506.66	-	-	-	-	-	-	0	0	532	329	0	0	17.45	12.06	0	0	21.73	14.63	0	-Inf	down	2.02494e-07	9.0804e-06	yes
comp11237_c0	comp11237_c0_seq1,comp11237_c0_seq2,comp11237_c0_seq3	571	293.23	-	-	-	-	-	-	404	117	4	5	20.04	15.66	0.19	0.27	29.63	14.69	0.24	0.33	118.713	6.89133	up	2.12285e-07	9.50495e-06	yes
comp15134_c0	comp15134_c0_seq1,comp15134_c0_seq2	452	245.8	-	-	-	-	-	-	2375	548	0	7	165.57	76.73	0	0.58	244.78	71.98	0	0.71	915.927	9.83909	up	2.14008e-07	9.56748e-06	yes
comp21461_c0	comp21461_c0_seq1,comp21461_c0_seq2,comp21461_c0_seq3,comp21461_c0_seq4	1203	831.8	ATL74	-	GO:0016021(integral to membrane);GO:0008270(zinc ion binding)	[O] Posttranslational modification, protein turnover, chaperones	-	-	2428.02	985.07	286.1	123	50.39	40.49	6.48	3.23	74.49	37.98	8.07	3.91	16.9727	4.08515	up	2.17819e-07	9.70832e-06	yes
comp5515_c0	comp5515_c0_seq1	781	582	-	-	-	[S] Function unknown	-	-	10427	9902	902	1086	304.8	596.54	28.04	37.63	450.62	559.67	34.91	45.62	24.508	4.61518	up	2.17667e-07	9.70832e-06	yes
comp22869_c1	comp22869_c1_seq1,comp22869_c1_seq2,comp22869_c1_seq3,comp22869_c1_seq4,comp22869_c1_seq5,comp22869_c1_seq6,comp22869_c1_seq7,comp22869_c1_seq8,comp22869_c1_seq9	2779	1528.58	OSCBPW	cycloartenol synthase	-	[I] Lipid transport and metabolism	K01853	ko00100(Steroid biosynthesis)	466	29	7872	10371	6.23	1.03	94.05	106.9	9.2	0.96	117.1	129.61	0.0497593	-4.32889	down	2.19683e-07	9.77656e-06	yes
comp23740_c0	comp23740_c0_seq1	1007	808	-	tyrosine 3-monooxygenase/tryptophan 5-monooxygenase activation protein	GO:0019904(protein domain specific binding)	[O] Posttranslational modification, protein turnover, chaperones	K06630	ko04110(Cell cycle);ko04114(Oocyte meiosis);ko04722(Neurotrophin signaling pathway)	10917	6438	1598	1016	229.87	279.37	35.78	25.36	339.83	262.1	44.55	30.74	14.4371	3.85171	up	2.2738e-07	1.01038e-05	yes
comp16672_c0	comp16672_c0_seq1	915	716	CPRD49	-	GO:0005576(extracellular region);GO:0016788(hydrolase activity, acting on ester bonds);GO:0016042(lipid catabolic process)	[I] Lipid transport and metabolism	-	-	917	679	43	91	21.79	33.25	1.09	2.56	32.21	31.2	1.35	3.11	28.3075	4.82311	up	2.27875e-07	1.01105e-05	yes
comp9259_c0	comp9259_c0_seq1	1349	1150	MPT1	-	-	[C] Energy production and conversion	-	-	1723	1815	41	99	25.49	55.34	0.65	1.74	37.68	51.92	0.8	2.1	63.449	5.98753	up	2.31096e-07	1.02379e-05	yes
comp16258_c0	comp16258_c0_seq1	530	331	GLP6	-	GO:0048046(apoplast);GO:0030145(manganese ion binding);GO:0045735(nutrient reservoir activity)	-	-	-	0	0	3159	10697	0	0	172.66	651.68	0	0	214.99	790.13	0	-Inf	down	2.39201e-07	1.05811e-05	yes
comp19764_c0	comp19764_c0_seq1,comp19764_c0_seq2	947	665.13	MADS27	MADS-box transcription factor, plant	GO:0005634(nucleus);GO:0043565(sequence-specific DNA binding);GO:0003700(sequence-specific DNA binding transcription factor activity)	[K] Transcription	K09264	-	0	0	282	609	0	0	7.2	20.74	0	0	8.96	25.15	0	-Inf	down	2.48369e-07	1.09701e-05	yes
comp19232_c0	comp19232_c0_seq1	1643	1444	SAM3	S-adenosylmethionine synthetase	GO:0005737(cytoplasm);GO:0005524(ATP binding);GO:0046872(metal ion binding);GO:0004478(methionine adenosyltransferase activity);GO:0006730(one-carbon metabolic process);GO:0006556(S-adenosylmethionine biosynthetic process)	[H] Coenzyme transport and metabolism	K00789	ko00270(Cysteine and methionine metabolism);ko00450(Selenoamino acid metabolism)	42631	27402	7096	3962	502.27	665.35	88.91	55.33	742.56	624.24	110.7	67.08	13.8575	3.7926	up	2.49445e-07	1.1001e-05	yes
comp2449_c0	comp2449_c0_seq1	883	684	-	-	-	-	-	-	216.11	85.69	0	0	5.38	4.39	0	0	7.95	4.12	0	0	Inf	Inf	up	2.50802e-07	1.10443e-05	yes
comp7912_c0	comp7912_c0_seq1	623	424	GRXC9	-	GO:0005737(cytoplasm);GO:0005634(nucleus);GO:0009055(electron carrier activity);GO:0005515(protein binding);GO:0015035(protein disulfide oxidoreductase activity);GO:0045454(cell redox homeostasis);GO:0022900(electron transport chain);GO:0009867(jasmonic acid mediated signaling pathway);GO:0009863(salicylic acid mediated signaling pathway);GO:0006810(transport)	[O] Posttranslational modification, protein turnover, chaperones	-	-	3884	1629	434	323	155.85	134.71	18.52	15.36	230.4	126.38	23.06	18.63	15.2366	3.92947	up	2.52802e-07	1.11157e-05	yes
comp20214_c0	comp20214_c0_seq1	820	621	-	phospholipase C	-	-	K01114	ko00562(Inositol phosphate metabolism);ko00564(Glycerophospholipid metabolism);ko00565(Ether lipid metabolism)	5	0	532	809	0.14	0	15.5	26.27	0.2	0	19.3	31.85	0.0065907	-7.24535	down	2.56259e-07	1.12509e-05	yes
comp15882_c0	comp15882_c0_seq1	1270	1071	-	-	-	-	-	-	1843.92	901.15	120.79	188.84	29.29	29.5	2.04	3.56	43.3	27.68	2.54	4.31	19.5928	4.29225	up	2.59632e-07	1.13819e-05	yes
comp56385_c0	comp56385_c0_seq1	582	383	ABCC3	ATP-binding cassette, subfamily C (CFTR/MRP), member 2	GO:0048046(apoplast);GO:0016021(integral to membrane);GO:0000325(plant-type vacuole);GO:0009506(plasmodesma);GO:0005774(vacuolar membrane);GO:0005524(ATP binding);GO:0010290(chlorophyll catabolite transmembrane transporter activity);GO:0015431(glutathione S-conjugate-exporting ATPase activity);GO:0008559(xenobiotic-transporting ATPase activity)	[Q] Secondary metabolites biosynthesis, transport and catabolism	K05666	ko02010(ABC transporters)	183	109	0	0	8.13	9.98	0	0	12.02	9.36	0	0	Inf	Inf	up	2.61339e-07	1.14397e-05	yes
comp19804_c0	comp19804_c0_seq1	1935	1736	IRX7	-	GO:0000139(Golgi membrane);GO:0016021(integral to membrane);GO:0016757(transferase activity, transferring glycosyl groups);GO:0007047(cellular cell wall organization);GO:0010417(glucuronoxylan biosynthetic process);GO:0009834(secondary cell wall biogenesis)	[G] Carbohydrate transport and metabolism ;[M] Cell wall/membrane/envelope biogenesis ;[W] Extracellular structures	-	-	2680	1147	242	245	26.26	23.17	2.52	2.85	38.83	21.73	3.14	3.45	16.73	4.06436	up	2.71636e-07	1.18728e-05	yes
comp20908_c0	comp20908_c0_seq1,comp20908_c0_seq2,comp20908_c0_seq3	1235	1025.86	MYB306	myb proto-oncogene protein, plant	GO:0005634(nucleus);GO:0003677(DNA binding);GO:0006355(regulation of transcription, DNA-dependent);GO:0006351(transcription, DNA-dependent)	[K] Transcription	K09422	-	2558	1992	20	567	42.49	68.03	0.36	11.04	62.82	63.82	0.45	13.38	19.6954	4.29979	up	2.76313e-07	1.20592e-05	yes
comp7061_c0	comp7061_c0_seq1	1646	1447	GT5	hydroquinone glucosyltransferase	GO:0047213(anthocyanidin 3-O-glucosyltransferase activity)	[G] Carbohydrate transport and metabolism ;[C] Energy production and conversion	K08237	-	18	5	21751	11207	0.21	0.12	271.95	156.18	0.31	0.11	338.61	189.36	0.00136634	-9.51547	down	2.78701e-07	1.21454e-05	yes
comp20873_c0	comp20873_c0_seq1	2501	2302	-	-	GO:0005773(vacuole);GO:0016787(hydrolase activity);GO:0045735(nutrient reservoir activity);GO:0006952(defense response);GO:0016042(lipid catabolic process)	[I] Lipid transport and metabolism	-	-	177	42	4402	4489	1.31	0.64	34.6	39.32	1.93	0.6	43.08	47.68	0.0489452	-4.35269	down	2.84462e-07	1.23781e-05	yes
comp22424_c0	comp22424_c0_seq1,comp22424_c0_seq2	1579	1356.63	HST	-	GO:0005829(cytosol);GO:0016787(hydrolase activity);GO:0047205(quinate O-hydroxycinnamoyltransferase activity);GO:0047172(shikimate O-hydroxycinnamoyltransferase activity);GO:0010252(auxin homeostasis);GO:0009809(lignin biosynthetic process);GO:0009963(positive regulation of flavonoid biosynthetic process)	-	-	-	11889	2538	18	2	149.56	65.62	0.24	0.03	221.11	61.56	0.3	0.04	1314.35	10.3601	up	2.868e-07	1.24614e-05	yes
comp14010_c0	comp14010_c0_seq1	1720	1521	-	-	-	-	-	-	227	70	5898	5347	2.54	1.61	70.15	70.89	3.75	1.51	87.35	85.95	0.0537066	-4.21876	down	2.98783e-07	1.29437e-05	yes
comp15037_c0	comp15037_c0_seq1	1295	1096	-	-	-	-	-	-	10788	6211	1655	987	167.46	198.7	27.32	18.16	247.57	186.42	34.02	22.02	13.9046	3.79749	up	2.98723e-07	1.29437e-05	yes
comp18381_c0	comp18381_c0_seq1,comp18381_c0_seq2	581	374.38	-	-	-	-	-	-	781	331	0	73	35.52	30.88	0	3.87	52.51	28.97	0	4.69	35.868	5.16462	up	2.99396e-07	1.29512e-05	yes
comp7385_c0	comp7385_c0_seq1	555	356	-	-	-	-	-	-	6627	2685	804	611	316.7	264.44	40.86	34.61	468.21	248.1	50.87	41.96	13.7207	3.77828	up	3.021e-07	1.30489e-05	yes
comp16099_c0	comp16099_c0_seq1	1462	1263	SMT2	24-methylenesterol C-methyltransferase	GO:0005783(endoplasmic reticulum);GO:0030797(24-methylenesterol C-methyltransferase activity);GO:0009825(multidimensional cell growth);GO:0032876(negative regulation of DNA endoreduplication);GO:0016126(sterol biosynthetic process);GO:0010051(xylem and phloem pattern formation)	[I] Lipid transport and metabolism ;[R] General function prediction only	K08242	ko00100(Steroid biosynthesis)	23114	12682	2998	2793	311.35	352.06	42.94	44.59	460.31	330.31	53.47	54.07	13.5504	3.76026	up	3.10327e-07	1.3365e-05	yes
comp23266_c0	comp23266_c0_seq1,comp23266_c0_seq2,comp23266_c0_seq3,comp23266_c0_seq4,comp23266_c0_seq5,comp23266_c0_seq6,comp23266_c0_seq7	2400	1221.7	VIT_19s0014g04930	1,8-cineole synthase	GO:0005737(cytoplasm);GO:0034004(germacradienol synthase activity);GO:0052577(germacrene-D synthase activity);GO:0000287(magnesium ion binding)	-	K07385	ko00902(Monoterpenoid biosynthesis)	312	138	7552	8449	5.43	4.38	132.56	120.66	8.03	4.11	165.06	146.3	0.0604257	-4.04869	down	3.10209e-07	1.3365e-05	yes
comp9222_c0	comp9222_c0_seq1	633	434	-	-	-	-	-	-	203	91	0	0	7.96	7.35	0	0	11.76	6.9	0	0	Inf	Inf	up	3.11167e-07	1.33816e-05	yes
comp13962_c0	comp13962_c0_seq1	984	785	At5g23370	-	-	-	-	-	0	0	322	858	0	0	7.42	22.04	0	0	9.24	26.72	0	-Inf	down	3.11774e-07	1.3388e-05	yes
comp11788_c1	comp11788_c1_seq1	399	200	CAD	mannitol dehydrogenase	GO:0046029(mannitol dehydrogenase activity);GO:0008270(zinc ion binding)	[Q] Secondary metabolites biosynthesis, transport and catabolism	K00095	-	313	211	6	6	26.63	36.99	0.54	0.6	39.36	34.7	0.68	0.73	98.8436	6.62708	up	3.21923e-07	1.38037e-05	yes
comp3865_c0	comp3865_c0_seq1	369	170	-	-	-	-	-	-	0	0	319	851	0	0	33.95	100.94	0	0	42.27	122.39	0	-Inf	down	3.31082e-07	1.41757e-05	yes
comp22115_c0	comp22115_c0_seq1,comp22115_c0_seq2	1209	796.29	-	-	-	-	-	-	157	30	3250	4581	2.7	1.04	85.54	135.44	4	0.98	106.5	164.21	0.0471994	-4.40509	down	3.34529e-07	1.43025e-05	yes
comp14930_c0	comp14930_c0_seq1	1546	1347	GAPA	glyceraldehyde-3-phosphate dehydrogenase (NADP+) (phosphorylating)	GO:0009507(chloroplast);GO:0047100(glyceraldehyde-3-phosphate dehydrogenase (NADP+) (phosphorylating) activity);GO:0051287(NAD binding);GO:0006006(glucose metabolic process);GO:0019253(reductive pentose-phosphate cycle)	[G] Carbohydrate transport and metabolism	K05298	ko00710(Carbon fixation in photosynthetic organisms)	1211	406	61	86	15.3	10.57	0.82	1.29	22.61	9.91	1.02	1.56	23.0811	4.52864	up	3.50394e-07	1.4959e-05	yes
comp11091_c0	comp11091_c0_seq1	569	370	-	-	-	-	-	-	0	1	2110	1094	0	0.09	103.17	59.62	0	0.09	128.46	72.29	0.000924026	-10.0798	down	3.51286e-07	1.49753e-05	yes
comp7571_c0	comp7571_c0_seq1	1196	997	-	-	-	-	-	-	2172	1248	170	260	37.06	43.89	3.08	5.26	54.79	41.18	3.84	6.38	17.974	4.16784	up	3.55396e-07	1.51285e-05	yes
comp18419_c0	comp18419_c0_seq1	917	718	-	-	-	-	-	-	0	1	522	427	0	0.05	13.15	11.99	0	0.05	16.38	14.54	0.00318508	-8.29446	down	3.56676e-07	1.51611e-05	yes
comp13036_c0	comp13036_c0_seq1	1086	887	ATL72	-	GO:0016021(integral to membrane);GO:0008270(zinc ion binding)	[O] Posttranslational modification, protein turnover, chaperones	-	-	1730	1054	58	270	33.18	41.66	1.18	6.14	49.06	39.09	1.47	7.44	20.2178	4.33755	up	3.65207e-07	1.55012e-05	yes
comp42931_c0	comp42931_c0_seq1	296	97.02	-	-	-	-	-	-	161	118	0	0	28.23	42.65	0	0	41.74	40.01	0	0	Inf	Inf	up	3.68054e-07	1.55995e-05	yes
comp21487_c0	comp21487_c0_seq1,comp21487_c0_seq2	1043	801.58	-	-	GO:0005886(plasma membrane);GO:0048032(galacturonate binding);GO:0007267(cell-cell signaling);GO:0006810(transport)	-	-	-	18792	8356	1197	3327	402.75	364.53	27.09	83.4	595.43	342.01	33.73	101.11	13.4496	3.74949	up	3.70124e-07	1.56647e-05	yes
comp14075_c0	comp14075_c0_seq1	1737	1538	YUC6	YUCCA family monooxygenase	GO:0005737(cytoplasm);GO:0050660(flavin adenine dinucleotide binding);GO:0004499(flavin-containing monooxygenase activity);GO:0050661(NADP binding);GO:0009851(auxin biosynthetic process)	[Q] Secondary metabolites biosynthesis, transport and catabolism	K11816	ko00380(Tryptophan metabolism)	590	313	24	26	6.53	7.14	0.28	0.34	9.65	6.69	0.35	0.41	39.6991	5.31103	up	3.74905e-07	1.58442e-05	yes
comp5908_c0	comp5908_c0_seq1	1149	950	GPAT6	-	GO:0016021(integral to membrane);GO:0003841(1-acylglycerol-3-phosphate O-acyltransferase activity);GO:0004366(glycerol-3-phosphate O-acyltransferase activity);GO:0010143(cutin biosynthetic process);GO:0009908(flower development);GO:0008654(phospholipid biosynthetic process)	-	-	-	15639	4611	139	608	280.07	170.18	2.65	12.91	414.06	159.66	3.3	15.65	58.6955	5.87518	up	3.79588e-07	1.60191e-05	yes
comp5452_c0	comp5452_c0_seq1	2030	1831	PTL	-	-	[K] Transcription	-	-	22	25	3461	2259	0.2	0.48	34.2	24.88	0.3	0.45	42.58	30.16	0.0195997	-5.67303	down	3.85723e-07	1.62546e-05	yes
comp85497_c0	comp85497_c0_seq1	685	486	-	-	-	-	-	-	177.01	104.97	0	0	6.2	7.57	0	0	9.16	7.1	0	0	Inf	Inf	up	3.94491e-07	1.66003e-05	yes
comp20617_c0	comp20617_c0_seq1	2657	2458	PIN3	-	GO:0009986(cell surface);GO:0016021(integral to membrane);GO:0016328(lateral plasma membrane);GO:0012506(vesicle membrane);GO:0009734(auxin mediated signaling pathway);GO:0009926(auxin polar transport);GO:0009630(gravitropism);GO:0007389(pattern specification process);GO:0010082(regulation of root meristem growth);GO:0009416(response to light stimulus);GO:0048767(root hair elongation);GO:0048766(…	-	K07088	-	14201	8261	1566	2101	98.29	117.84	11.53	17.24	145.32	110.56	14.35	20.9	13.7794	3.78445	up	4.03543e-07	1.69391e-05	yes
comp53204_c0	comp53204_c0_seq1	403	204	-	-	-	-	-	-	218	75	0	0	18.18	12.89	0	0	26.88	12.09	0	0	Inf	Inf	up	4.03697e-07	1.69391e-05	yes
comp14048_c0	comp14048_c0_seq1	531	332	-	-	-	-	-	-	222	72	0	0	11.38	7.6	0	0	16.82	7.13	0	0	Inf	Inf	up	4.06386e-07	1.70276e-05	yes
comp15550_c0	comp15550_c0_seq1	1227	1028	At3g28850	-	GO:0005886(plasma membrane);GO:0009055(electron carrier activity);GO:0015035(protein disulfide oxidoreductase activity);GO:0045454(cell redox homeostasis)	[O] Posttranslational modification, protein turnover, chaperones	-	-	469	382	20	26	7.76	13.03	0.35	0.51	11.48	12.22	0.44	0.62	43.5593	5.44491	up	4.17996e-07	1.74891e-05	yes
comp56082_c0	comp56082_c0_seq1	442	243	ovca2	-	-	[E] Amino acid transport and metabolism	-	-	210	80	0	0	14.7	11.54	0	0	21.74	10.83	0	0	Inf	Inf	up	4.19069e-07	1.75091e-05	yes
comp10134_c0	comp10134_c0_seq1,comp10134_c0_seq2	707	498.05	HD3A	-	GO:0005737(cytoplasm);GO:0005634(nucleus);GO:0030154(cell differentiation);GO:0009908(flower development);GO:0010229(inflorescence development);GO:0009909(regulation of flower development);GO:0048510(regulation of timing of transition from vegetative to reproductive phase);GO:0048575(short-day photoperiodism, flowering)	[R] General function prediction only	-	-	297	309	0	21	9.98	21.43	0	0.87	14.75	20.11	0	1.05	76.9074	6.26505	up	4.32214e-07	1.80326e-05	yes
comp11135_c0	comp11135_c0_seq1	467	268	-	-	-	-	-	-	2428	602	18	4	154.13	78.76	1.22	0.3	227.87	73.89	1.51	0.36	258.616	8.01467	up	4.37606e-07	1.82317e-05	yes
comp22706_c0	comp22706_c0_seq1	2116	1917	ASN1	asparagine synthase (glutamine-hydrolysing)	GO:0004066(asparagine synthase (glutamine-hydrolyzing) activity);GO:0005524(ATP binding);GO:0006529(asparagine biosynthetic process);GO:0009063(cellular amino acid catabolic process);GO:0043617(cellular response to sucrose starvation);GO:0006541(glutamine metabolic process);GO:0009646(response to absence of light);GO:0009750(response to fructose stimulus);GO:0009749(response to glucose stimulus);…	[E] Amino acid transport and metabolism	K01953	ko00250(Alanine, aspartate and glutamate metabolism);ko00910(Nitrogen metabolism)	37	7	2293	5387	0.33	0.13	21.64	56.67	0.49	0.12	26.94	68.71	0.0115813	-6.43205	down	4.40543e-07	1.83281e-05	yes
comp9048_c0	comp9048_c0_seq1	1737	1538	ORTH2	-	GO:0010369(chromocenter);GO:0005634(nucleus);GO:0003682(chromatin binding);GO:0010385(double-stranded methylated DNA binding);GO:0042393(histone binding);GO:0008327(methyl-CpG binding);GO:0010428(methyl-CpNpG binding);GO:0010429(methyl-CpNpN binding);GO:0004842(ubiquitin-protein ligase activity);GO:0008270(zinc ion binding);GO:0051301(cell division);GO:0031508(centromeric heterochromatin formatio…	-	-	-	22	2	1221	938	0.24	0.05	14.36	12.3	0.36	0.04	17.88	14.91	0.0202179	-5.62822	down	4.4158e-07	1.83452e-05	yes
comp20627_c0	comp20627_c0_seq1,comp20627_c0_seq2	1445	1214.86	PDX1	pyridoxine biosynthesis protein	GO:0003824(catalytic activity);GO:0042823(pyridoxal phosphate biosynthetic process);GO:0008615(pyridoxine biosynthetic process);GO:0006950(response to stress)	[H] Coenzyme transport and metabolism	K06215	ko00750(Vitamin B6 metabolism)	41312	42317	2450	2470	572	1194.52	37.58	41.96	845.64	1120.71	46.79	50.87	40.8111	5.35089	up	4.52468e-07	1.8771e-05	yes
comp5885_c0	comp5885_c0_seq1	461	262	PERK8	pectinesterase	GO:0016021(integral to membrane);GO:0005886(plasma membrane);GO:0005524(ATP binding);GO:0004674(protein serine/threonine kinase activity);GO:0005199(structural constituent of cell wall)	-	K01051	ko00040(Pentose and glucuronate interconversions);ko00500(Starch and sucrose metabolism)	7976	2654	537	609.01	517.92	355.17	37.08	46.87	765.7	333.22	46.17	56.83	19.2409	4.2661	up	4.59891e-07	1.90521e-05	yes
comp41997_c0	comp41997_c0_seq1	820	621	CML25	-	GO:0005737(cytoplasm);GO:0005634(nucleus);GO:0005509(calcium ion binding);GO:0009409(response to cold);GO:0048767(root hair elongation)	[T] Signal transduction mechanisms	-	-	705	215	29	17	19.31	12.14	0.84	0.55	28.55	11.39	1.05	0.67	39.7978	5.31462	up	4.80856e-07	1.98925e-05	yes
comp15075_c0	comp15075_c0_seq1	555	356	-	-	-	-	-	-	234	60	0	0	11.18	5.91	0	0	16.53	5.54	0	0	Inf	Inf	up	4.83152e-07	1.99594e-05	yes
comp20658_c0	comp20658_c0_seq1	1070	871	FHT	naringenin 3-dioxygenase	GO:0031418(L-ascorbic acid binding);GO:0046872(metal ion binding);GO:0045486(naringenin 3-dioxygenase activity);GO:0016702(oxidoreductase activity, acting on single donors with incorporation of molecular oxygen, incorporation of two atoms of oxygen);GO:0009813(flavonoid biosynthetic process)	[Q] Secondary metabolites biosynthesis, transport and catabolism ;[R] General function prediction only	K00475	ko00941(Flavonoid biosynthesis)	2987	989	154	259	58.34	39.81	3.2	6	86.26	37.35	3.98	7.27	20.34	4.34625	up	4.94748e-07	2.04097e-05	yes
comp15104_c0	comp15104_c0_seq1	784	585	-	-	-	-	-	-	1169	494	57	105	34	29.61	1.76	3.62	50.26	27.78	2.19	4.39	22.4544	4.48893	up	4.99026e-07	2.05574e-05	yes
comp14126_c0	comp14126_c0_seq1,comp14126_c0_seq2	842	630.68	-	-	-	-	-	-	171	158	0	2	4.59	8.66	0	0.06	6.78	8.12	0	0.08	431.274	8.75246	up	5.12387e-07	2.10782e-05	yes
comp11791_c0	comp11791_c0_seq1	1655	1456	GATL8	-	GO:0000139(Golgi membrane);GO:0016021(integral to membrane);GO:0016757(transferase activity, transferring glycosyl groups);GO:0007047(cellular cell wall organization)	-	-	-	4564	1688	598	366	53.33	40.65	7.43	5.07	78.84	38.14	9.25	6.15	13.2339	3.72616	up	5.14565e-07	2.11382e-05	yes
comp20689_c0	comp20689_c0_seq1	1504	1305	-	-	-	-	-	-	85	6	6195	4054	1.11	0.16	85.88	62.64	1.64	0.15	106.93	75.95	0.0158287	-5.98131	down	5.15423e-07	2.11439e-05	yes
comp19626_c0	comp19626_c0_seq1,comp19626_c0_seq2	1615	1409.36	At1g30090	-	-	[R] General function prediction only	-	-	5781	1925	266.68	576	70.28	48.74	3.41	8.2	103.91	45.72	4.24	9.95	19.546	4.2888	up	5.22679e-07	2.14116e-05	yes
comp13894_c0	comp13894_c0_seq1	1066	867	PAP7	-	GO:0009507(chloroplast);GO:0005198(structural molecule activity)	-	-	-	287	190	0	10	5.63	7.68	0	0.23	8.33	7.21	0	0.28	119.34	6.89894	up	5.24143e-07	2.14417e-05	yes
comp19256_c0	comp19256_c0_seq1	1122	923	-	-	-	-	-	-	84	8	1807	2749	1.55	0.3	35.42	60.06	2.29	0.29	44.1	72.82	0.0380604	-4.71556	down	5.25417e-07	2.14639e-05	yes
comp12488_c0	comp12488_c0_seq1	654	455	At1g54290	-	GO:0003743(translation initiation factor activity);GO:0006417(regulation of translation)	[J] Translation, ribosomal structure and biogenesis	-	-	7026	3280	507	1169	262.71	252.75	20.16	51.81	388.39	237.14	25.1	62.82	13.7643	3.78286	up	5.2696e-07	2.1497e-05	yes
comp21896_c0	comp21896_c0_seq1	1981	1782	SIGA	RNA polymerase primary sigma factor	-	-	K03086	ko03020(RNA polymerase)	545	492	2	70	5.2	9.68	0.02	0.79	7.69	9.08	0.03	0.96	37.4133	5.22548	up	5.33174e-07	2.17204e-05	yes
comp9536_c0	comp9536_c0_seq1	446	247	PERK10	-	GO:0016021(integral to membrane);GO:0005886(plasma membrane);GO:0005524(ATP binding);GO:0004674(protein serine/threonine kinase activity)	[T] Signal transduction mechanisms	-	-	213	73	0	0	14.67	10.36	0	0	21.69	9.72	0	0	Inf	Inf	up	5.35568e-07	2.17877e-05	yes
comp4325_c0	comp4325_c0_seq1	660	461	MYH11	syntaxin 1B/2/3	GO:0030016(myofibril);GO:0032982(myosin filament);GO:0003779(actin binding);GO:0005524(ATP binding);GO:0005516(calmodulin binding);GO:0008307(structural constituent of muscle);GO:0048739(cardiac muscle fiber development);GO:0048251(elastic fiber assembly);GO:0030241(skeletal muscle myosin thick filament assembly);GO:0006939(smooth muscle contraction)	-	K08486	ko04130(SNARE interactions in vesicular transport)	12	6	882	1015	0.44	0.46	34.61	44.4	0.65	0.43	43.1	53.83	0.0207519	-5.59062	down	5.40964e-07	2.19767e-05	yes
comp12930_c1	comp12930_c1_seq1	853	654	SRK2H	-	GO:0005634(nucleus);GO:0005524(ATP binding);GO:0004674(protein serine/threonine kinase activity);GO:0009651(response to salt stress)	[T] Signal transduction mechanisms	K00924	-	1632	563	70	183	42.45	30.18	1.94	5.64	62.76	28.32	2.41	6.84	18.7827	4.23133	up	5.482e-07	2.224e-05	yes
comp21586_c0	comp21586_c0_seq1,comp21586_c0_seq2,comp21586_c0_seq3,comp21586_c0_seq4,comp21586_c0_seq5	890	638.36	PRP4	-	-	-	-	-	101072	15516	3	3	2693.4	840.16	0.09	0.1	3981.92	788.24	0.11	0.12	37069.2	15.1779	up	5.66066e-07	2.29331e-05	yes
comp15187_c0	comp15187_c0_seq1	344	145	XMT1	jasmonate O-methyltransferase	GO:0008168(methyltransferase activity);GO:0009820(alkaloid metabolic process)	-	K08241	ko00592(alpha-Linolenic acid metabolism)	0	0	1790.87	881.99	0	0	223.45	122.66	0	0	278.22	148.72	0	-Inf	down	5.78057e-07	2.33866e-05	yes
comp11710_c0	comp11710_c0_seq1,comp11710_c0_seq2	1339	1132.15	CYP87A3	(+)-abscisic acid 8'-hydroxylase	GO:0030659(cytoplasmic vesicle membrane);GO:0016021(integral to membrane);GO:0009055(electron carrier activity);GO:0020037(heme binding);GO:0004497(monooxygenase activity);GO:0016705(oxidoreductase activity, acting on paired donors, with incorporation or reduction of molecular oxygen)	[Q] Secondary metabolites biosynthesis, transport and catabolism ;[I] Lipid transport and metabolism	K09843	ko00906(Carotenoid biosynthesis)	0	0	376	427	0	0	5.97	7.63	0	0	7.43	9.25	0	-Inf	down	5.84981e-07	2.36342e-05	yes
comp20528_c0	comp20528_c0_seq1	1111	912	FLA7	-	GO:0046658(anchored to plasma membrane)	-	-	-	15464	8022	2596	1462	288.48	308.41	51.5	32.33	426.48	289.35	64.12	39.19	12.2986	3.62043	up	6.13635e-07	2.47578e-05	yes
comp11672_c0	comp11672_c0_seq1	401	202	-	-	-	-	-	-	170	101	0	0	14.32	17.53	0	0	21.17	16.45	0	0	Inf	Inf	up	6.2181e-07	2.50532e-05	yes
comp11725_c0	comp11725_c0_seq1	757	558	MP3	-	GO:0005829(cytosol);GO:0005634(nucleus);GO:0020037(heme binding);GO:0005496(steroid binding)	[R] General function prediction only	-	-	14880	6601	2068	1687	453.68	414.78	67.05	60.96	670.72	389.14	83.48	73.92	12.1091	3.59802	up	6.27884e-07	2.52633e-05	yes
comp15846_c0	comp15846_c0_seq1	463	264	-	-	-	-	-	-	3536	1018	80	75	227.87	135.2	5.48	5.73	336.89	126.85	6.83	6.95	59.3712	5.89169	up	6.64531e-07	2.67012e-05	yes
comp11576_c0	comp11576_c0_seq1	1271	1072	GAPB	glyceraldehyde-3-phosphate dehydrogenase (NADP+) (phosphorylating)	GO:0009507(chloroplast);GO:0047100(glyceraldehyde-3-phosphate dehydrogenase (NADP+) (phosphorylating) activity);GO:0051287(NAD binding);GO:0006006(glucose metabolic process);GO:0019253(reductive pentose-phosphate cycle)	[G] Carbohydrate transport and metabolism	K05298	ko00710(Carbon fixation in photosynthetic organisms)	1984	468	1	11	31.49	15.31	0.02	0.21	46.55	14.36	0.02	0.25	441.261	8.78549	up	6.68104e-07	2.68081e-05	yes
comp5023_c0	comp5023_c0_seq1	907	708	NTR1	thioredoxin reductase (NADPH)	GO:0009941(chloroplast envelope);GO:0005829(cytosol);GO:0005739(mitochondrion);GO:0050660(flavin adenine dinucleotide binding);GO:0004791(thioredoxin-disulfide reductase activity);GO:0016049(cell growth);GO:0045454(cell redox homeostasis);GO:0022900(electron transport chain);GO:0009846(pollen germination);GO:0019430(removal of superoxide radicals);GO:0048316(seed development);GO:0042964(thioredox…	[O] Posttranslational modification, protein turnover, chaperones	K00384	ko00240(Pyrimidine metabolism)	6124	3268	967	571	147.16	161.84	24.71	16.26	217.56	151.84	30.77	19.72	13.054	3.70642	up	6.70211e-07	2.6856e-05	yes
comp16806_c0	comp16806_c0_seq1	627	428	-	-	-	-	-	-	5530	2755	511	837	219.82	225.69	21.6	39.43	324.98	211.74	26.89	47.81	13.6656	3.77248	up	6.73703e-07	2.69591e-05	yes
comp16407_c1	comp16407_c1_seq1	900	701	CMT3	DNA (cytosine-5-)-methyltransferase	GO:0005634(nucleus);GO:0003886(DNA (cytosine-5-)-methyltransferase activity);GO:0003677(DNA binding);GO:0016568(chromatin modification);GO:0006342(chromatin silencing);GO:0010425(DNA methylation on cytosine within a CNG sequence);GO:0006351(transcription, DNA-dependent);GO:0010069(zygote asymmetric cytokinesis in embryo sac)	-	K00558	ko00270(Cysteine and methionine metabolism)	0	0	446	331	0	0	11.51	9.52	0	0	14.33	11.54	0	-Inf	down	6.86431e-07	2.73567e-05	yes
comp17370_c0	comp17370_c0_seq1,comp17370_c0_seq2	1116	903.35	Tpk1	thiamine pyrophosphokinase	GO:0005524(ATP binding);GO:0016301(kinase activity);GO:0004788(thiamine diphosphokinase activity);GO:0009229(thiamine diphosphate biosynthetic process);GO:0006772(thiamine metabolic process)	[H] Coenzyme transport and metabolism	K00949	ko00730(Thiamine metabolism)	3099	1566	210	484	57.5	61.35	4.14	10.9	85	57.56	5.16	13.22	15.2069	3.92666	up	6.86273e-07	2.73567e-05	yes
comp21835_c0	comp21835_c0_seq1	1523	1324	-	-	-	-	-	-	11509	7900	2598	693	147.89	209.21	35.5	10.55	218.64	196.28	44.2	12.8	12.6684	3.66316	up	6.85126e-07	2.73567e-05	yes
comp24342_c0	comp24342_c0_seq1	2241	2042	HMGR1	3-hydroxy-3-methylglutaryl-CoA reductase	GO:0005789(endoplasmic reticulum membrane);GO:0016021(integral to membrane);GO:0031966(mitochondrial membrane);GO:0042170(plastid membrane);GO:0004420(hydroxymethylglutaryl-CoA reductase (NADPH) activity);GO:0050661(NADP binding);GO:0015936(coenzyme A metabolic process);GO:0008299(isoprenoid biosynthetic process)	[I] Lipid transport and metabolism	K00021	ko00900(Terpenoid backbone biosynthesis)	14727	8941	2892	1202	122.7	153.52	25.62	11.87	181.4	144.03	31.9	14.39	12.3969	3.63191	up	6.91603e-07	2.75254e-05	yes
comp12587_c0	comp12587_c0_seq1	684	485	-	-	-	-	-	-	0	0	719	388	0	0	26.82	16.13	0	0	33.39	19.56	0	-Inf	down	7.0095e-07	2.78597e-05	yes
comp23880_c0	comp23880_c0_seq1	817	618	-	-	-	-	-	-	7270	4803	341	1675	200.14	272.5	9.98	54.65	295.88	255.66	12.43	66.27	14.4501	3.85301	up	7.23628e-07	2.87222e-05	yes
comp22105_c0	comp22105_c0_seq1	1291	1092	-	-	-	-	-	-	2981	1706	231	467	46.44	54.78	3.83	8.62	68.66	51.39	4.77	10.46	15.3636	3.94144	up	7.29634e-07	2.89215e-05	yes
comp22959_c0	comp22959_c0_seq1,comp22959_c0_seq2,comp22959_c0_seq3	1025	671.76	PER52	peroxidase	GO:0048046(apoplast);GO:0005618(cell wall);GO:0005829(cytosol);GO:0020037(heme binding);GO:0004601(peroxidase activity);GO:0005515(protein binding);GO:0042744(hydrogen peroxide catabolic process)	-	K00430	ko00360(Phenylalanine metabolism);ko00680(Methane metabolism);ko00940(Phenylpropanoid biosynthesis)	223	31	4990	4009	5.55	1.32	114.91	103.76	8.2	1.23	143.07	125.81	0.0528721	-4.24135	down	7.38491e-07	2.92163e-05	yes
comp23434_c0	comp23434_c0_seq1	998	799	EXPA8	-	GO:0005618(cell wall);GO:0005576(extracellular region);GO:0016020(membrane);GO:0009664(plant-type cell wall organization);GO:0006949(syncytium formation)	-	-	-	126322	52834	18258	15116	2689.77	2318.48	413.42	381.5	3976.55	2175.21	514.75	462.55	11.2839	3.4962	up	7.39061e-07	2.92163e-05	yes
comp23094_c0	comp23094_c0_seq1	1783	1584	CYP716B2	cytochrome P450, family 26, subfamily A	GO:0016021(integral to membrane);GO:0009055(electron carrier activity);GO:0020037(heme binding);GO:0004497(monooxygenase activity);GO:0016705(oxidoreductase activity, acting on paired donors, with incorporation or reduction of molecular oxygen)	[Q] Secondary metabolites biosynthesis, transport and catabolism ;[I] Lipid transport and metabolism	K07437	ko00830(Retinol metabolism)	43	34	8921	23449	0.46	0.75	101.89	298.52	0.68	0.71	126.87	361.94	0.00575873	-7.44003	down	7.41728e-07	2.92823e-05	yes
comp20729_c0	comp20729_c0_seq1,comp20729_c0_seq2,comp20729_c0_seq3,comp20729_c0_seq4,comp20729_c0_seq5	1801	1358.72	-	-	-	[M] Cell wall/membrane/envelope biogenesis	-	-	123482	42613	3521	20629	1359.8	984.32	40.19	272.96	2010.33	923.49	50.04	330.96	15.2987	3.93533	up	7.62778e-07	3.00729e-05	yes
comp15214_c0	comp15214_c0_seq1,comp15214_c0_seq2	553	285.1	GAST1	-	GO:0005576(extracellular region)	-	-	-	0	1	698	396	0	0.1	35.67	24.4	0	0.09	44.42	29.59	0.00271675	-8.5239	down	7.68937e-07	3.02751e-05	yes
comp11137_c0	comp11137_c0_seq1	850	651	-	-	GO:0003743(translation initiation factor activity);GO:0006417(regulation of translation)	[J] Translation, ribosomal structure and biogenesis	-	-	1490	673	182	76	38.94	36.25	5.06	2.35	57.57	34.01	6.3	2.85	17.2721	4.11038	up	7.81629e-07	3.07336e-05	yes
comp21358_c0	comp21358_c0_seq1,comp21358_c0_seq2	1238	1001.91	EXPA15	-	GO:0005618(cell wall);GO:0005576(extracellular region);GO:0016020(membrane);GO:0009664(plant-type cell wall organization);GO:0006949(syncytium formation)	-	-	-	6370	1915	288	139	104.32	64.62	5.01	2.7	154.22	60.63	6.24	3.27	38.2254	5.25646	up	7.83106e-07	3.07505e-05	yes
comp20497_c0	comp20497_c0_seq1	1900	1701	-	-	-	-	-	-	233	84	3914	7841	2.33	1.73	41.63	92.95	3.45	1.62	51.83	112.7	0.0580322	-4.107	down	7.96193e-07	3.12227e-05	yes
comp13799_c0	comp13799_c0_seq1	717	518	-	-	-	-	-	-	49002	15248	1124	3270	1609.41	1032.1	39.26	127.3	2379.35	968.32	48.88	154.34	31.403	4.97283	up	8.00451e-07	3.13478e-05	yes
comp40876_c0	comp40876_c0_seq1	1227	1028	-	-	-	-	-	-	14	2	800	948	0.23	0.07	14.08	18.6	0.34	0.06	17.53	22.55	0.0175087	-5.83578	down	8.17759e-07	3.1983e-05	yes
comp5548_c0	comp5548_c0_seq1	757	558	At3g09070	-	GO:0009507(chloroplast);GO:0005886(plasma membrane)	-	-	-	0	0	380	393	0	0	12.32	14.2	0	0	15.34	17.22	0	-Inf	down	8.44542e-07	3.29866e-05	yes
comp16448_c0	comp16448_c0_seq1	1010	811	MCM4	minichromosome maintenance protein 4 (cell division control protein 54)	GO:0005737(cytoplasm);GO:0031261(DNA replication preinitiation complex);GO:0042555(MCM complex);GO:0005656(pre-replicative complex);GO:0031298(replication fork protection complex);GO:0005524(ATP binding);GO:0003688(DNA replication origin binding);GO:0009378(four-way junction helicase activity);GO:0005515(protein binding);GO:0003697(single-stranded DNA binding);GO:0006271(DNA strand elongation inv…	[L] Replication, recombination and repair	K02212	ko03030(DNA replication);ko04110(Cell cycle);ko04111(Cell cycle - yeast);ko04113(Meiosis - yeast)	0	2	649	382	0	0.09	14.48	9.5	0	0.08	18.03	11.52	0.00577488	-7.43599	down	8.58929e-07	3.35039e-05	yes
comp19123_c0	comp19123_c0_seq1,comp19123_c0_seq2	1248	1011.94	CA2	beta-carotene hydroxylase	GO:0031969(chloroplast membrane);GO:0016021(integral to membrane);GO:0016787(hydrolase activity);GO:0005506(iron ion binding);GO:0016491(oxidoreductase activity);GO:0016117(carotenoid biosynthetic process);GO:0006633(fatty acid biosynthetic process)	-	K02294	ko00906(Carotenoid biosynthesis)	3501	2936	355	655	61.55	98.54	6.12	13.35	90.99	92.45	7.62	16.18	15.32	3.93734	up	8.74013e-07	3.39866e-05	yes
comp22893_c0	comp22893_c0_seq1	2297	2098	CSLG3	cellulose synthase A	GO:0000139(Golgi membrane);GO:0016021(integral to membrane);GO:0016760(cellulose synthase (UDP-forming) activity);GO:0007047(cellular cell wall organization);GO:0030244(cellulose biosynthetic process)	-	K10999	-	2632	1577	39	587	21.34	26.36	0.34	5.64	31.55	24.73	0.42	6.84	16.3688	4.03287	up	8.74774e-07	3.39866e-05	yes
comp6780_c0	comp6780_c0_seq1	467	268	-	-	-	-	-	-	183	85	0	0	11.62	11.12	0	0	17.17	10.43	0	0	Inf	Inf	up	8.72845e-07	3.39866e-05	yes
comp15807_c0	comp15807_c0_seq1	954	755	PSAL	photosystem I subunit XI	GO:0009535(chloroplast thylakoid membrane);GO:0016021(integral to membrane);GO:0009538(photosystem I reaction center);GO:0015979(photosynthesis)	-	K02699	ko00195(Photosynthesis)	1226	1457	15	34	27.63	67.66	0.36	0.91	40.84	63.48	0.45	1.1	139.361	7.12269	up	8.92998e-07	3.46488e-05	yes
comp18218_c0	comp18218_c0_seq1,comp18218_c0_seq2	876	675.85	dnajb6-a	DnaJ homolog, subfamily B, member 4	GO:0005634(nucleus);GO:0048471(perinuclear region of cytoplasm);GO:0031072(heat shock protein binding);GO:0051082(unfolded protein binding);GO:0006457(protein folding)	[O] Posttranslational modification, protein turnover, chaperones	K09510	-	6350	2610	666	878	159.87	135.4	17.83	26.19	236.34	127.03	22.2	31.76	12.4494	3.638	up	9.06931e-07	3.5143e-05	yes
comp22992_c0	comp22992_c0_seq1	1406	1207	-	-	-	-	-	-	293	361	0	7	4.13	10.49	0	0.12	6.11	9.84	0	0.14	254.749	7.99293	up	9.11144e-07	3.52597e-05	yes
comp15401_c0	comp15401_c0_seq1	1085	886	RTNLB8	-	GO:0005789(endoplasmic reticulum membrane);GO:0016021(integral to membrane);GO:0005739(mitochondrion)	[U] Intracellular trafficking, secretion, and vesicular transport	-	-	3752	2497	396	602	72.05	98.81	8.09	13.7	106.51	92.71	10.07	16.61	14.4387	3.85187	up	9.27003e-07	3.57819e-05	yes
comp15625_c0	comp15625_c0_seq1	1041	842	GSTU17	glutathione S-transferase	GO:0009507(chloroplast);GO:0004364(glutathione transferase activity);GO:0009704(de-etiolation);GO:0006749(glutathione metabolic process);GO:0048527(lateral root development);GO:0060416(response to growth hormone stimulus);GO:0080167(response to karrikin);GO:0009407(toxin catabolic process)	[O] Posttranslational modification, protein turnover, chaperones	K00799	ko00480(Glutathione metabolism);ko00980(Metabolism of xenobiotics by cytochrome P450);ko00982(Drug metabolism - cytochrome P450)	7206	5105	1346	755	145.6	212.58	28.92	18.08	215.26	199.44	36.01	21.92	12.9999	3.70042	up	9.27074e-07	3.57819e-05	yes
comp11534_c0	comp11534_c0_seq1	689	490	-	-	-	-	-	-	10413	7050	842	2229	361.55	504.46	31.09	91.73	534.51	473.29	38.71	111.22	13.4731	3.75201	up	9.40199e-07	3.62408e-05	yes
comp9443_c0	comp9443_c0_seq1	686	487	-	-	-	-	-	-	223	83	0	1	7.79	5.98	0	0.04	11.52	5.61	0	0.05	708.694	9.46902	up	9.43491e-07	3.63201e-05	yes
comp90_c0	comp90_c0_seq1	781	582	SYP125	syntaxin 1B/2/3	GO:0016021(integral to membrane);GO:0005484(SNAP receptor activity);GO:0006886(intracellular protein transport);GO:0016192(vesicle-mediated transport)	[U] Intracellular trafficking, secretion, and vesicular transport	K08486	ko04130(SNARE interactions in vesicular transport)	173	90	0	0	5.06	5.42	0	0	7.48	5.09	0	0	Inf	Inf	up	9.77562e-07	3.75824e-05	yes
comp25748_c0	comp25748_c0_seq1	809	610	-	-	-	-	-	-	10	11	712	1230	0.28	0.63	21.12	40.66	0.41	0.59	26.29	49.3	0.0269069	-5.21588	down	9.81531e-07	3.76857e-05	yes
comp18804_c0	comp18804_c0_seq1	1032	833	-	-	GO:0006950(response to stress)	-	-	-	13	143	2076	3997	0.27	6.02	45.09	96.76	0.39	5.65	56.14	117.32	0.0779822	-3.68071	down	9.92983e-07	3.80756e-05	yes
comp11726_c0	comp11726_c0_seq1	1853	1654	-	-	-	[S] Function unknown	-	-	5226	3037	934	456	53.75	64.38	10.22	5.56	79.47	60.4	12.72	6.74	12.7527	3.67273	up	9.94318e-07	3.80771e-05	yes
comp5128_c0	comp5128_c0_seq1	589	390	GRP-2	cellular nucleic acid-binding protein	GO:0003677(DNA binding);GO:0003723(RNA binding);GO:0008270(zinc ion binding);GO:0006355(regulation of transcription, DNA-dependent)	[J] Translation, ribosomal structure and biogenesis	K09250	-	1530	657	126	146	66.74	59.07	5.85	7.55	98.67	55.42	7.28	9.15	17.2385	4.10756	up	9.96688e-07	3.81181e-05	yes
comp10439_c0	comp10439_c0_seq1	1634	1435	-	-	-	-	-	-	272	280	0	20	3.22	6.84	0	0.28	4.77	6.42	0	0.34	73.4498	6.19869	up	1.03655e-06	3.9591e-05	yes
comp13319_c0	comp13319_c0_seq1	469	270	UPB1	-	GO:0005634(nucleus);GO:0003677(DNA binding);GO:0003700(sequence-specific DNA binding transcription factor activity);GO:0030154(cell differentiation);GO:2000280(regulation of root development)	-	-	-	625	130	0	0	39.38	16.88	0	0	58.22	15.84	0	0	Inf	Inf	up	1.04372e-06	3.98131e-05	yes
comp18773_c0	comp18773_c0_seq1,comp18773_c0_seq2	613	374.42	-	-	-	-	-	-	1065	492	38	125	54.56	43.97	1.76	6.09	80.65	41.25	2.19	7.38	21.6566	4.43674	up	1.04773e-06	3.99142e-05	yes
comp19660_c0	comp19660_c0_seq1	596	397	-	-	-	-	-	-	14507	3619	116	83	621.68	319.62	5.29	4.22	919.1	299.87	6.58	5.11	178.876	7.48281	up	1.05078e-06	3.99785e-05	yes
comp18650_c0	comp18650_c0_seq1	650	451	-	-	-	-	-	-	3333	1328	374	368	125.73	103.24	15	16.45	185.88	96.86	18.68	19.95	13.2322	3.72598	up	1.06237e-06	4.03675e-05	yes
comp11246_c0	comp11246_c0_seq1,comp11246_c0_seq2	1283	1078.67	BHLH25	phytochrome-interacting factor 3	GO:0005634(nucleus);GO:0003677(DNA binding);GO:0006355(regulation of transcription, DNA-dependent);GO:0006351(transcription, DNA-dependent)	-	K12126	ko04712(Circadian rhythm - plant)	0	0	448	294	0	0	7.52	5.47	0	0	9.37	6.63	0	-Inf	down	1.06443e-06	4.03813e-05	yes
comp19309_c0	comp19309_c0_seq1,comp19309_c0_seq2,comp19309_c0_seq3	726	287.14	PEX1	-	GO:0005618(cell wall);GO:0005576(extracellular region);GO:0007047(cellular cell wall organization)	-	-	-	186	79	0	0	10.66	13.31	0	0	15.75	12.48	0	0	Inf	Inf	up	1.06549e-06	4.03813e-05	yes
comp11149_c0	comp11149_c0_seq1	786	587	-	DNA (cytosine-5-)-methyltransferase	-	-	K00558	ko00270(Cysteine and methionine metabolism)	0	0	371	385	0	0	11.43	13.23	0	0	14.24	16.04	0	-Inf	down	1.07162e-06	4.05614e-05	yes
comp20787_c1	comp20787_c1_seq1,comp20787_c1_seq2,comp20787_c1_seq3,comp20787_c1_seq4,comp20787_c1_seq5,comp20787_c1_seq6,comp20787_c1_seq7	979	330.79	PERK2	dual-specificity kinase	GO:0016021(integral to membrane);GO:0005886(plasma membrane);GO:0005524(ATP binding);GO:0004674(protein serine/threonine kinase activity);GO:0004872(receptor activity)	[T] Signal transduction mechanisms	K08287	-	126303	35988	5699	91	4837.15	1953.51	383.5	9.98	7151.24	1832.79	477.5	12.1	51.854	5.69638	up	1.09669e-06	4.1457e-05	yes
comp14214_c0	comp14214_c0_seq1	743	544	-	-	-	-	-	-	3042	1153	65	594	95.14	74.31	2.16	22.02	140.65	69.72	2.69	26.7	14.4681	3.8548	up	1.09939e-06	4.15054e-05	yes
comp16363_c0	comp16363_c0_seq1	863	664	CRRSP55	-	GO:0005576(extracellular region);GO:0080167(response to karrikin)	-	-	-	4	0	2185	1169	0.1	0	59.53	35.5	0.15	0	74.13	43.04	0.00200633	-8.96123	down	1.10153e-06	4.15327e-05	yes
comp22055_c0	comp22055_c0_seq1,comp22055_c0_seq2	1695	1315.58	WSD1	-	GO:0005789(endoplasmic reticulum membrane);GO:0016021(integral to membrane);GO:0004144(diacylglycerol O-acyltransferase activity);GO:0047196(long-chain-alcohol O-fatty-acyltransferase activity);GO:0010025(wax biosynthetic process)	-	-	-	1916	906	40	353	28.31	37.53	0.48	4.76	41.86	35.21	0.6	5.77	16.7843	4.06904	up	1.12389e-06	4.23218e-05	yes
comp3932_c0	comp3932_c0_seq1	652	453	-	-	-	-	-	-	512	268	29	16	19.23	20.74	1.16	0.71	28.43	19.46	1.44	0.86	36.8455	5.20341	up	1.14377e-06	4.30152e-05	yes
comp12170_c0	comp12170_c0_seq1	1310	1111	-	-	GO:0005488(binding);GO:0006886(intracellular protein transport);GO:0016192(vesicle-mediated transport)	[U] Intracellular trafficking, secretion, and vesicular transport	-	-	10588	5835	1321	1672	162.14	184.15	21.51	30.35	239.7	172.77	26.78	36.79	12.2172	3.61084	up	1.16099e-06	4.35688e-05	yes
comp15317_c0	comp15317_c0_seq1	517	318	RCH2	-	GO:0016021(integral to membrane);GO:0005886(plasma membrane);GO:0005524(ATP binding);GO:0004674(protein serine/threonine kinase activity);GO:0004872(receptor activity);GO:0044419(interspecies interaction between organisms)	-	K00924	-	523	185	11	24	27.98	20.4	0.63	1.52	41.37	19.14	0.78	1.85	43.5934	5.44604	up	1.16146e-06	4.35688e-05	yes
comp15454_c0	comp15454_c0_seq1	2058	1859	-	myb proto-oncogene protein, plant	-	[K] Transcription	K09422	-	32	23	1655	1337	0.29	0.43	16.11	14.5	0.43	0.41	20.05	17.58	0.0415558	-4.58881	down	1.17143e-06	4.38867e-05	yes
comp22974_c0	comp22974_c0_seq1,comp22974_c0_seq2	1279	996.48	At1g06620	aminocyclopropanecarboxylate oxidase	GO:0046872(metal ion binding);GO:0016706(oxidoreductase activity, acting on paired donors, with incorporation or reduction of molecular oxygen, 2-oxoglutarate as one donor, and incorporation of one atom each of oxygen into both donors)	[Q] Secondary metabolites biosynthesis, transport and catabolism ;[R] General function prediction only	K05933	ko00270(Cysteine and methionine metabolism)	141	67	10457	25353	2.32	3.24	180.36	488.51	3.43	3.04	224.57	592.3	0.0130601	-6.25869	down	1.18113e-06	4.41938e-05	yes
comp28769_c0	comp28769_c0_seq1	324	125	BAM3	beta-amylase	GO:0009507(chloroplast);GO:0016161(beta-amylase activity);GO:0043169(cation binding);GO:0000272(polysaccharide catabolic process)	-	K01177	ko00500(Starch and sucrose metabolism)	256	62	0	1	34.84	17.39	0	0.16	51.51	16.32	0	0.2	701.005	9.45328	up	1.20021e-06	4.48507e-05	yes
comp20495_c0	comp20495_c0_seq1	2128	1929	At1g18390	interleukin-1 receptor-associated kinase 4	GO:0005886(plasma membrane);GO:0005524(ATP binding);GO:0004674(protein serine/threonine kinase activity)	[T] Signal transduction mechanisms	K04733	ko04210(Apoptosis);ko04620(Toll-like receptor signaling pathway);ko04722(Neurotrophin signaling pathway);ko05140(Leishmaniasis);ko05142(Chagas disease)	6	3	583	1422	0.05	0.05	5.47	14.87	0.08	0.05	6.81	18.02	0.0101648	-6.62028	down	1.29335e-06	4.82697e-05	yes
comp15811_c0	comp15811_c0_seq1	427	228	INV1	beta-fructofuranosidase	GO:0005618(cell wall);GO:0005576(extracellular region);GO:0004575(sucrose alpha-glucosidase activity);GO:0005975(carbohydrate metabolic process)	[G] Carbohydrate transport and metabolism	K01193	ko00052(Galactose metabolism);ko00500(Starch and sucrose metabolism)	171	86	0	0	12.76	13.23	0	0	18.86	12.41	0	0	Inf	Inf	up	1.29734e-06	4.83574e-05	yes
comp12345_c0	comp12345_c0_seq1	1973	1774	MHX	solute carrier family 8 (sodium/calcium exchanger)	-	[P] Inorganic ion transport and metabolism ;[T] Signal transduction mechanisms	K05849	ko04020(Calcium signaling pathway)	687	312	18	59	6.59	6.17	0.18	0.67	9.74	5.79	0.23	0.81	29.3444	4.87501	up	1.31339e-06	4.88933e-05	yes
comp20300_c0	comp20300_c0_seq1	956	757	RABA1F	Rab family, other	GO:0005886(plasma membrane);GO:0005525(GTP binding);GO:0015031(protein transport);GO:0007264(small GTPase mediated signal transduction)	[U] Intracellular trafficking, secretion, and vesicular transport	K07976	-	4208	2722	535	640	94.57	126.08	12.79	17.05	139.82	118.28	15.92	20.67	13.3901	3.7431	up	1.32766e-06	4.93622e-05	yes
comp17925_c0	comp17925_c0_seq1,comp17925_c0_seq2	980	745.21	-	caffeoyl-CoA O-methyltransferase	GO:0042409(caffeoyl-CoA O-methyltransferase activity);GO:0046872(metal ion binding);GO:0009809(lignin biosynthetic process)	[Q] Secondary metabolites biosynthesis, transport and catabolism	K00588	ko00360(Phenylalanine metabolism);ko00940(Phenylpropanoid biosynthesis);ko00941(Flavonoid biosynthesis);ko00945(Stilbenoid, diarylheptanoid and gingerol biosynthesis)	7581	6366	2364	106	177.65	299.62	60.67	3.03	262.64	281.1	75.53	3.67	12.1031	3.59731	up	1.34092e-06	4.97291e-05	yes
comp21419_c0	comp21419_c0_seq1,comp21419_c0_seq2	1647	1342.31	-	-	-	-	-	-	6	0	4785	2415	0.07	0	60.64	34.59	0.1	0	75.51	41.94	0.00139844	-9.48196	down	1.34007e-06	4.97291e-05	yes
comp23345_c0	comp23345_c0_seq1,comp23345_c0_seq10,comp23345_c0_seq11,comp23345_c0_seq2,comp23345_c0_seq3,comp23345_c0_seq4,comp23345_c0_seq5,comp23345_c0_seq6,comp23345_c0_seq7,comp23345_c0_seq8,comp23345_c0_seq9	1707	889.13	At4g27220	-	GO:0005524(ATP binding);GO:0006915(apoptosis);GO:0006952(defense response)	[T] Signal transduction mechanisms	-	-	25	62	1389	2585	0.41	3.97	27.45	67.8	0.6	3.72	34.18	82.21	0.0602834	-4.0521	down	1.35675e-06	5.02526e-05	yes
comp5737_c0	comp5737_c0_seq1	473	274	-	-	-	-	-	-	244	129	0	5	15.15	16.51	0	0.37	22.4	15.49	0	0.45	180.914	7.49916	up	1.35955e-06	5.02931e-05	yes
comp23443_c0	comp23443_c0_seq1	876	677	-	thioredoxin 1	GO:0009507(chloroplast);GO:0009055(electron carrier activity);GO:0015035(protein disulfide oxidoreductase activity);GO:0045454(cell redox homeostasis);GO:0022900(electron transport chain);GO:0006662(glycerol ether metabolic process);GO:0006810(transport)	[O] Posttranslational modification, protein turnover, chaperones	K03671	-	4899	1652	228	686	123.11	85.56	6.09	20.43	182.01	80.27	7.59	24.77	15.5606	3.95983	up	1.36748e-06	5.05229e-05	yes
comp13075_c0	comp13075_c0_seq1,comp13075_c0_seq2	1579	1282.63	At3g17090	-	GO:0008287(protein serine/threonine phosphatase complex);GO:0046872(metal ion binding);GO:0004722(protein serine/threonine phosphatase activity);GO:0006470(protein dephosphorylation)	[T] Signal transduction mechanisms	-	-	3112	2999	322	399	41.57	83.91	4.7	6.8	61.46	78.72	5.85	8.25	20.3835	4.34933	up	1.45021e-06	5.35118e-05	yes
comp18471_c0	comp18471_c0_seq1	1541	1342	-	-	-	-	-	-	561	380	9	62	7.11	9.93	0.12	0.93	10.51	9.31	0.15	1.13	32.3783	5.01696	up	1.49909e-06	5.52462e-05	yes
comp21001_c0	comp21001_c0_seq1	1682	1483	dnaJ	ferredoxin	GO:0005737(cytoplasm);GO:0005524(ATP binding);GO:0031072(heat shock protein binding);GO:0046872(metal ion binding);GO:0051082(unfolded protein binding);GO:0006260(DNA replication);GO:0006457(protein folding);GO:0009408(response to heat)	[O] Posttranslational modification, protein turnover, chaperones	K05337	-	1686	1140	41	363	19.34	26.95	0.5	4.94	28.6	25.29	0.62	5.98	17.176	4.10232	up	1.53188e-06	5.63183e-05	yes
comp21060_c0	comp21060_c0_seq1,comp21060_c0_seq2,comp21060_c0_seq3,comp21060_c0_seq4,comp21060_c0_seq5	2022	1118.84	TT12	-	GO:0016021(integral to membrane);GO:0009705(plant-type vacuole membrane);GO:0015238(drug transmembrane transporter activity);GO:0015299(solute:hydrogen antiporter activity);GO:0010231(maintenance of seed dormancy);GO:0010023(proanthocyanidin biosynthetic process)	[R] General function prediction only	-	-	9673	7003	1251	1827	106.45	158.38	25.38	58.96	157.37	148.6	31.6	71.48	12.6176	3.65736	up	1.53201e-06	5.63183e-05	yes
comp1092_c0	comp1092_c0_seq1	1124	925	IMK2	-	GO:0016021(integral to membrane);GO:0009505(plant-type cell wall);GO:0005886(plasma membrane);GO:0009506(plasmodesma);GO:0005524(ATP binding);GO:0004672(protein kinase activity);GO:0004872(receptor activity)	-	K00924	-	0	0	360	370	0	0	7.04	8.07	0	0	8.77	9.78	0	-Inf	down	1.53985e-06	5.64649e-05	yes
comp5034_c0	comp5034_c0_seq1	1755	1556	PAO1	N1-acetylpolyamine oxidase	GO:0050660(flavin adenine dinucleotide binding);GO:0046592(polyamine oxidase activity)	[Q] Secondary metabolites biosynthesis, transport and catabolism	K00308	ko04146(Peroxisome)	640	498	26	76	7	11.22	0.3	0.98	10.35	10.53	0.38	1.19	27.0632	4.75826	up	1.53944e-06	5.64649e-05	yes
comp15483_c0	comp15483_c0_seq1	908	709	BETVIII	calmodulin	GO:0005509(calcium ion binding)	[T] Signal transduction mechanisms	K02183	ko04020(Calcium signaling pathway);ko04070(Phosphatidylinositol signaling system);ko04114(Oocyte meiosis);ko04270(Vascular smooth muscle contraction);ko04626(Plant-pathogen interaction);ko04720(Long-term potentiation);ko04722(Neurotrophin signaling pathway);ko04740(Olfactory transduction);ko04744(Phototransduction);ko04745(Phototransduction - fly);ko04910(Insulin signaling pathway);ko04912(GnRH s…	7960	2635	784	569	191.01	130.31	20.01	16.18	282.38	122.26	24.91	19.62	15.8877	3.98984	up	1.55555e-06	5.69697e-05	yes
comp19861_c0	comp19861_c0_seq1	453	254	AUX22B	-	GO:0005634(nucleus);GO:0046983(protein dimerization activity);GO:0009734(auxin mediated signaling pathway);GO:0006355(regulation of transcription, DNA-dependent);GO:0006351(transcription, DNA-dependent)	-	-	-	407	133	0	18	27.26	18.36	0	1.43	40.3	17.22	0	1.73	68.3851	6.09561	up	1.57778e-06	5.77119e-05	yes
comp16890_c0	comp16890_c0_seq1	1048	849	At1g12250	-	GO:0009543(chloroplast thylakoid lumen);GO:0009535(chloroplast thylakoid membrane)	-	-	-	2668	1728	357	351	53.46	71.36	7.61	8.34	79.04	66.95	9.47	10.11	13.9646	3.8037	up	1.60407e-06	5.86006e-05	yes
comp12841_c0	comp12841_c0_seq1	1307	1108	-	-	-	[I] Lipid transport and metabolism	-	-	1821	946	174	226	27.96	29.94	2.84	4.11	41.34	28.09	3.54	4.99	15.2973	3.9352	up	1.61639e-06	5.89773e-05	yes
comp27506_c0	comp27506_c0_seq1	2207	2008	At4g34260	-	GO:0048046(apoplast);GO:0047513(1,2-alpha-L-fucosidase activity);GO:0005975(carbohydrate metabolic process)	-	-	-	3043	2131	582	275	25.78	37.21	5.24	2.76	38.12	34.91	6.53	3.35	13.2755	3.7307	up	1.64987e-06	6.01239e-05	yes
comp10095_c0	comp10095_c0_seq1	395	196	-	-	-	-	-	-	209	54	0	0	18.14	9.66	0	0	26.82	9.06	0	0	Inf	Inf	up	1.67525e-06	6.09733e-05	yes
comp10380_c0	comp10380_c0_seq1	888	689	-	-	-	-	-	-	0	0	735	2339	0	0	19.3	68.46	0	0	24.03	83	0	-Inf	down	1.68525e-06	6.12612e-05	yes
comp45176_c0	comp45176_c0_seq1	661	462	-	-	-	-	-	-	325	98	0	8	11.97	7.44	0	0.35	17.69	6.98	0	0.42	119.398	6.89964	up	1.70641e-06	6.19538e-05	yes
comp10545_c0	comp10545_c0_seq1	516	317	-	-	-	-	-	-	1113	233	2	0	59.73	25.77	0.11	0	88.31	24.18	0.14	0	1202.18	10.2314	up	1.72892e-06	6.26938e-05	yes
comp42311_c0	comp42311_c0_seq1	1695	1496	-	-	-	-	-	-	27	4	938	1247	0.31	0.09	11.34	16.81	0.45	0.09	14.12	20.38	0.0273674	-5.1914	down	1.73714e-06	6.29141e-05	yes
comp16353_c0	comp16353_c0_seq1	708	509	CYP76B10	cytochrome P450, family 2, subfamily D	-	[Q] Secondary metabolites biosynthesis, transport and catabolism	K07414	ko00982(Drug metabolism - cytochrome P450)	0	0	319	915	0	0	11.34	36.25	0	0	14.12	43.95	0	-Inf	down	1.76314e-06	6.37505e-05	yes
comp1901_c0	comp1901_c0_seq1	513	314	-	-	-	-	-	-	181	73	0	0	9.81	8.15	0	0	14.5	7.65	0	0	Inf	Inf	up	1.76458e-06	6.37505e-05	yes
comp5832_c0	comp5832_c0_seq1	960	761	KDELR1	-	GO:0005789(endoplasmic reticulum membrane);GO:0005793(endoplasmic reticulum-Golgi intermediate compartment);GO:0016021(integral to membrane);GO:0005624(membrane fraction);GO:0005046(KDEL sequence binding);GO:0004872(receptor activity);GO:0006886(intracellular protein transport);GO:0006621(protein retention in ER lumen);GO:0016192(vesicle-mediated transport)	[U] Intracellular trafficking, secretion, and vesicular transport	-	-	6751	3559	758	1162	150.93	163.98	18.02	30.79	223.13	153.84	22.44	37.33	11.9938	3.58421	up	1.78547e-06	6.44259e-05	yes
comp19012_c0	comp19012_c0_seq1	986	787	PBS1	-	GO:0005524(ATP binding);GO:0005515(protein binding);GO:0004674(protein serine/threonine kinase activity);GO:0009816(defense response to bacterium, incompatible interaction);GO:0046777(protein autophosphorylation)	[T] Signal transduction mechanisms	K00924	-	419	468	9	23	9.06	20.85	0.21	0.59	13.39	19.56	0.26	0.71	70.317	6.1358	up	1.86456e-06	6.70455e-05	yes
comp30489_c0	comp30489_c0_seq1	1461	1262	-	-	-	-	-	-	74	28	1737	2533	1	0.78	24.9	40.47	1.47	0.73	31	49.07	0.0509568	-4.29458	down	1.86067e-06	6.70455e-05	yes
comp30952_c0	comp30952_c0_seq1	252	57.06	-	-	-	-	-	-	0	0	436	265	0	0	138.23	93.64	0	0	172.11	113.54	0	-Inf	down	1.86491e-06	6.70455e-05	yes
comp11520_c0	comp11520_c0_seq1,comp11520_c0_seq2	343	139.32	-	-	-	-	-	-	38	3	18337	9479	4.54	0.73	2311.97	1401.68	6.71	0.69	2878.65	1699.47	0.00261412	-8.57946	down	1.87339e-06	6.7268e-05	yes
comp11651_c0	comp11651_c0_seq1	963	764	-	-	-	-	-	-	272	85	0	4	6.06	3.9	0	0.11	8.95	3.66	0	0.13	202.375	7.66089	up	1.87607e-06	6.72821e-05	yes
comp16242_c0	comp16242_c0_seq1	725	526	PERK2	Cdc2-related kinase, arginine/serine-rich	GO:0016021(integral to membrane);GO:0005886(plasma membrane);GO:0005524(ATP binding);GO:0004674(protein serine/threonine kinase activity);GO:0004872(receptor activity)	[T] Signal transduction mechanisms	K08819	-	11312	3757	1436	563	365.88	250.43	49.39	21.58	540.91	234.96	61.5	26.17	14.9027	3.8975	up	1.90035e-06	6.79866e-05	yes
comp22252_c0	comp22252_c0_seq1,comp22252_c0_seq2	1465	1254.53	-	-	-	-	-	-	2979	1171	311	384	40.07	32.46	4.51	6.19	59.23	30.46	5.61	7.5	12.6966	3.66637	up	1.89996e-06	6.79866e-05	yes
comp15613_c0	comp15613_c0_seq1	812	613	CYP76B10	cytochrome P450, family 2, subfamily D	-	[Q] Secondary metabolites biosynthesis, transport and catabolism	K07414	ko00982(Drug metabolism - cytochrome P450)	0	0	368	1080	0	0	10.86	35.53	0	0	13.52	43.08	0	-Inf	down	1.91378e-06	6.83838e-05	yes
comp17908_c0	comp17908_c0_seq1	1670	1471	CHS	chalcone synthase	GO:0016210(naringenin-chalcone synthase activity);GO:0009813(flavonoid biosynthetic process)	-	K00660	ko00941(Flavonoid biosynthesis);ko04712(Circadian rhythm - plant)	369774	197430	107439	7915	4276.68	4705.85	1321.39	108.5	6322.64	4415.03	1645.27	131.55	9.93941	3.31316	up	1.92083e-06	6.85523e-05	yes
comp7171_c0	comp7171_c0_seq1,comp7171_c0_seq2	439	214.57	-	-	-	-	-	-	10274	5141	1382	1611	756.64	754.05	124.97	183.56	1118.61	707.45	155.61	222.55	11.2722	3.49469	up	1.92949e-06	6.87779e-05	yes
comp15877_c0	comp15877_c0_seq1	829	630	-	-	-	-	-	-	18967	5553	138	1100	512.2	309.05	3.96	35.21	757.24	289.95	4.93	42.69	43.5249	5.44377	up	1.9739e-06	7.01907e-05	yes
comp7210_c0	comp7210_c0_seq1	456	257	NTR2	thioredoxin reductase (NADPH)	GO:0005829(cytosol);GO:0005759(mitochondrial matrix);GO:0050660(flavin adenine dinucleotide binding);GO:0004791(thioredoxin-disulfide reductase activity);GO:0016049(cell growth);GO:0045454(cell redox homeostasis);GO:0022900(electron transport chain);GO:0009846(pollen germination);GO:0019430(removal of superoxide radicals);GO:0046686(response to cadmium ion);GO:0048316(seed development);GO:0042964…	[O] Posttranslational modification, protein turnover, chaperones	K00384	ko00240(Pyrimidine metabolism)	1831	1118	316	127	121.21	152.53	22.25	9.96	179.2	143.1	27.7	12.08	14.2677	3.83468	up	1.97257e-06	7.01907e-05	yes
comp47283_c0	comp47283_c0_seq1	690	491	PNC1	peroxidase	GO:0005576(extracellular region);GO:0020037(heme binding);GO:0004601(peroxidase activity);GO:0042744(hydrogen peroxide catabolic process)	-	K00430	ko00360(Phenylalanine metabolism);ko00680(Methane metabolism);ko00940(Phenylpropanoid biosynthesis)	0	0	230	503	0	0	8.47	20.66	0	0	10.55	25.05	0	-Inf	down	2.04722e-06	7.27099e-05	yes
comp10433_c0	comp10433_c0_seq1	488	289	-	-	-	-	-	-	9	0	773	502	0.53	0	48.39	35.03	0.78	0	60.25	42.47	0.0119776	-6.38351	down	2.06757e-06	7.33438e-05	yes
comp2391_c0	comp2391_c0_seq1	498	299	-	-	-	-	-	-	154	89	0	0	8.76	10.44	0	0	12.95	9.79	0	0	Inf	Inf	up	2.11098e-06	7.47033e-05	yes
comp5984_c0	comp5984_c0_seq1	869	670	MIMI_R877	outer membrane lipoprotein Blc	GO:0005576(extracellular region);GO:0019012(virion);GO:0005488(binding);GO:0005215(transporter activity)	[M] Cell wall/membrane/envelope biogenesis	K03098	-	8565	3600	575	1811	217.49	188.39	15.53	54.51	321.53	176.75	19.33	66.09	11.3984	3.51076	up	2.11086e-06	7.47033e-05	yes
comp10634_c0	comp10634_c0_seq1	2422	2223	FPP7	-	-	-	-	-	43	30	1543	1833	0.33	0.47	12.56	16.63	0.49	0.44	15.64	20.16	0.0495984	-4.33356	down	2.12139e-06	7.49811e-05	yes
comp8750_c0	comp8750_c0_seq1	1108	909	BHLH93	-	GO:0005634(nucleus);GO:0003677(DNA binding);GO:0007275(multicellular organismal development);GO:0006355(regulation of transcription, DNA-dependent);GO:0006351(transcription, DNA-dependent)	-	-	-	0	0	329	382	0	0	6.55	8.47	0	0	8.15	10.27	0	-Inf	down	2.1338e-06	7.53292e-05	yes
comp7996_c0	comp7996_c0_seq1	303	104	-	ubiquinol-cytochrome c reductase subunit 9	GO:0005743(mitochondrial inner membrane);GO:0070469(respiratory chain);GO:0008121(ubiquinol-cytochrome-c reductase activity);GO:0006122(mitochondrial electron transport, ubiquinol to cytochrome c)	[C] Energy production and conversion	K00419	ko00190(Oxidative phosphorylation);ko04260(Cardiac muscle contraction);ko05010(Alzheimer's disease);ko05012(Parkinson's disease);ko05016(Huntington's disease)	2294	1907	312	375	375.27	642.92	54.28	72.71	554.8	603.19	67.58	88.16	14.3844	3.84643	up	2.16738e-06	7.6423e-05	yes
comp6095_c0	comp6095_c0_seq1	3387	3188	UBP23	ubiquitin carboxyl-terminal hydrolase 36/42	GO:0008234(cysteine-type peptidase activity);GO:0004221(ubiquitin thiolesterase activity);GO:0006511(ubiquitin-dependent protein catabolic process)	[O] Posttranslational modification, protein turnover, chaperones	K11855	-	266	200	7013	6180	1.42	2.2	39.8	39.09	2.1	2.06	49.55	47.4	0.0806935	-3.6314	down	2.17229e-06	7.65043e-05	yes
comp19110_c0	comp19110_c0_seq1,comp19110_c0_seq2,comp19110_c0_seq3	1095	718.71	DAD2	-	-	-	-	-	10539	4341	1070	1902	256.46	205.15	35.18	67.16	379.14	192.48	43.8	81.42	10.8975	3.44593	up	2.18367e-06	7.6813e-05	yes
comp22653_c0	comp22653_c0_seq1	2037	1838	CIPK18	-	GO:0005524(ATP binding);GO:0004674(protein serine/threonine kinase activity);GO:0007165(signal transduction)	[T] Signal transduction mechanisms	K00924	-	14737	5225	1309	2797	136.41	99.67	12.88	30.69	201.67	93.51	16.04	37.21	10.4705	3.38826	up	2.21949e-06	7.79794e-05	yes
comp25969_c0	comp25969_c0_seq1	967	768	-	-	-	[P] Inorganic ion transport and metabolism	-	-	3544	964	40	89	78.51	44.01	0.94	2.34	116.07	41.29	1.17	2.83	73.1001	6.1918	up	2.2312e-06	7.82972e-05	yes
comp101801_c0	comp101801_c0_seq1	802	603	RLK	-	GO:0016324(apical plasma membrane);GO:0016021(integral to membrane);GO:0005524(ATP binding);GO:0004674(protein serine/threonine kinase activity);GO:0004872(receptor activity)	-	K00924	-	193	60	0	0	5.45	3.49	0	0	8.05	3.27	0	0	Inf	Inf	up	2.23758e-06	7.84275e-05	yes
comp66918_c0	comp66918_c0_seq1	356	157	-	-	-	-	-	-	204	52	0	0	22.11	11.61	0	0	32.68	10.9	0	0	Inf	Inf	up	2.25886e-06	7.9079e-05	yes
comp5899_c0	comp5899_c0_seq1	759	560	At4g14100	-	GO:0005773(vacuole)	-	-	-	1028	328	120	13	31.23	20.54	3.88	0.47	46.17	19.27	4.83	0.57	19.3926	4.27743	up	2.26414e-06	7.91694e-05	yes
comp17419_c0	comp17419_c0_seq1	915	716	-	-	-	-	-	-	3338	1307	306	511	79.32	64	7.73	14.39	117.26	60.05	9.63	17.45	12.2592	3.61579	up	2.29488e-06	8.01488e-05	yes
comp18789_c0	comp18789_c0_seq1	1641	1442	RBP47	-	-	[R] General function prediction only	-	-	515.08	941	14902.7	22387.8	6.08	22.88	186.97	313.07	8.98	21.47	232.8	379.59	0.102953	-3.27994	down	2.31085e-06	8.06108e-05	yes
comp5435_c0	comp5435_c0_seq1	1427	1228	-	-	-	-	-	-	5021	1826	324	969	69.56	52.14	4.77	15.91	102.84	48.91	5.94	19.29	11.6005	3.53612	up	2.31674e-06	8.07205e-05	yes
comp22631_c0	comp22631_c0_seq1	2177	1978	-	malate dehydrogenase (oxaloacetate-decarboxylating)(NADP+)	GO:0005737(cytoplasm);GO:0004473(malate dehydrogenase (oxaloacetate-decarboxylating) (NADP+) activity);GO:0016619(malate dehydrogenase (oxaloacetate-decarboxylating) activity);GO:0046872(metal ion binding);GO:0051287(NAD binding);GO:0006108(malate metabolic process)	[C] Energy production and conversion	K00029	ko00620(Pyruvate metabolism);ko00710(Carbon fixation in photosynthetic organisms)	2220	1670	38506	58236	19.09	29.6	352.2	593.7	28.23	27.77	438.52	719.83	0.0943091	-3.40646	down	2.35076e-06	8.18088e-05	yes
comp20660_c0	comp20660_c0_seq1	958	759	KLLA0F17908g	lysophospholipase II	GO:0005737(cytoplasm);GO:0004091(carboxylesterase activity);GO:0006631(fatty acid metabolic process)	[I] Lipid transport and metabolism	K06130	ko00564(Glycerophospholipid metabolism)	5383	2224	635	811	120.66	102.74	15.14	21.55	178.38	96.39	18.85	26.12	11.2759	3.49517	up	2.38078e-06	8.27553e-05	yes
comp20357_c0	comp20357_c0_seq1,comp20357_c0_seq2	675	471.87	-	-	-	-	-	-	9189	2449	107	183	334.63	180.39	4.2	7.75	494.71	169.24	5.23	9.4	82.7716	6.37106	up	2.39091e-06	8.30092e-05	yes
comp22705_c0	comp22705_c0_seq1	1220	1021	DIOX2	flavonol synthase	GO:0005506(iron ion binding);GO:0016706(oxidoreductase activity, acting on paired donors, with incorporation or reduction of molecular oxygen, 2-oxoglutarate as one donor, and incorporation of one atom each of oxygen into both donors);GO:0016702(oxidoreductase activity, acting on single donors with incorporation of molecular oxygen, incorporation of two atoms of oxygen);GO:0016740(transferase act…	[Q] Secondary metabolites biosynthesis, transport and catabolism ;[R] General function prediction only	K05278	ko00941(Flavonoid biosynthesis)	34986	13411	643	9664	582.98	460.55	11.39	190.87	861.87	432.08	14.19	231.42	10.7699	3.42893	up	2.42048e-06	8.39367e-05	yes
comp12376_c0	comp12376_c0_seq1	1096	897	DESI1	-	-	[S] Function unknown	-	-	5399	2882	592	975	102.4	112.65	11.94	21.92	151.39	105.69	14.87	26.58	11.8638	3.5685	up	2.44241e-06	8.45971e-05	yes
comp18410_c0	comp18410_c0_seq1	984	785	TSJT1	-	-	-	-	-	43	0	9517	5249	0.93	0	219.34	134.84	1.38	0	273.1	163.48	0.00490548	-7.67139	down	2.48617e-06	8.60115e-05	yes
comp26440_c0	comp26440_c0_seq1	430	231	-	-	-	-	-	-	941	1377	0	8	69.3	209.01	0	0.7	102.46	196.09	0	0.85	807.881	9.658	up	2.49137e-06	8.60899e-05	yes
comp18885_c0	comp18885_c0_seq1	1333	1134	TCP9	-	GO:0005634(nucleus);GO:0003677(DNA binding);GO:0006355(regulation of transcription, DNA-dependent);GO:0006351(transcription, DNA-dependent)	-	-	-	1744	712	119	247	26.16	22.01	1.9	4.39	38.68	20.65	2.36	5.33	14.6918	3.87694	up	2.51034e-06	8.66435e-05	yes
comp15943_c0	comp15943_c0_seq1	1271	1072	CXE8	-	GO:0004091(carboxylesterase activity);GO:0080030(methyl indole-3-acetate esterase activity);GO:0080032(methyl jasmonate esterase activity);GO:0080031(methyl salicylate esterase activity)	[V] Defense mechanisms	-	-	4356	3407	695	730	69.13	111.43	11.73	13.73	102.2	104.55	14.6	16.65	12.622	3.65787	up	2.52986e-06	8.72148e-05	yes
comp4574_c0	comp4574_c0_seq1	501	302	-	-	-	-	-	-	2	6	464	781	0.11	0.7	27.8	52.15	0.17	0.65	34.61	63.23	0.017937	-5.80092	down	2.53782e-06	8.73867e-05	yes
comp21398_c0	comp21398_c0_seq1	3893	3694	BRL1	-	GO:0016021(integral to membrane);GO:0005886(plasma membrane);GO:0005524(ATP binding);GO:0005515(protein binding);GO:0004674(protein serine/threonine kinase activity);GO:0004872(receptor activity);GO:0005496(steroid binding)	-	K00924	-	54	32	1965	1661	0.25	0.3	9.62	9.07	0.37	0.28	11.98	10.99	0.0523019	-4.25699	down	2.54143e-06	8.74087e-05	yes
comp15247_c0	comp15247_c0_seq1	789	590	PH1	-	GO:0005737(cytoplasm);GO:0008289(lipid binding)	-	-	-	11367	5781	1387	2079	327.78	343.55	42.53	71.06	484.58	322.32	52.96	86.15	10.9849	3.45745	up	2.58877e-06	8.89325e-05	yes
comp18605_c0	comp18605_c0_seq1	1186	987	pitA	-	GO:0005794(Golgi apparatus);GO:0008289(lipid binding);GO:0006810(transport)	[I] Lipid transport and metabolism ;[T] Signal transduction mechanisms	-	-	2547	875	342	231	43.9	31.08	6.27	4.72	64.91	29.16	7.81	5.72	12.1304	3.60056	up	2.59533e-06	8.90538e-05	yes
comp10862_c0	comp10862_c0_seq1,comp10862_c0_seq2	2542	2284.51	SDD1	subtilisin	GO:0048046(apoplast);GO:0009897(external side of plasma membrane);GO:0042802(identical protein binding);GO:0004252(serine-type endopeptidase activity);GO:0043086(negative regulation of catalytic activity);GO:0006508(proteolysis);GO:0042127(regulation of cell proliferation);GO:0010103(stomatal complex morphogenesis)	-	K01342	-	1559	1153	199	211	11.33	17.48	1.57	1.87	16.76	16.4	1.96	2.27	15.2125	3.92719	up	2.64149e-06	9.05318e-05	yes
comp26026_c0	comp26026_c0_seq1	533	334	At5g65660	-	GO:0016021(integral to membrane);GO:0005886(plasma membrane)	-	-	-	51	42	1813	2010	2.6	4.41	98.21	121.35	3.84	4.14	122.28	147.13	0.056923	-4.13484	down	2.65811e-06	9.09954e-05	yes
comp26823_c0	comp26823_c0_seq1	434	235	SRK2A	protein-serine/threonine kinase	GO:0005829(cytosol);GO:0005634(nucleus);GO:0005524(ATP binding);GO:0005515(protein binding);GO:0004674(protein serine/threonine kinase activity);GO:0009737(response to abscisic acid stimulus);GO:0009651(response to salt stress)	[T] Signal transduction mechanisms	K08286	-	912	308	39	87	66.03	45.95	3	7.47	97.61	43.11	3.74	9.05	20.769	4.37636	up	2.67077e-06	9.13222e-05	yes
comp22481_c0	comp22481_c0_seq1	1491	1292	UTR4	-	-	[G] Carbohydrate transport and metabolism	-	-	5	17	3677	2090	0.07	0.46	51.49	32.62	0.1	0.43	64.11	39.55	0.0102244	-6.61184	down	2.69963e-06	9.22019e-05	yes
comp20896_c0	comp20896_c0_seq1	1483	1284	PHL1	-	-	-	-	-	20	13	902	2061	0.27	0.35	12.71	32.37	0.39	0.33	15.82	39.24	0.026077	-5.26108	down	2.74993e-06	9.38107e-05	yes
comp11873_c0	comp11873_c0_seq1	2483	2284	-	-	-	-	-	-	8924	6762	1093	1992	66.47	103.8	8.66	17.59	98.27	97.39	10.78	21.32	12.0425	3.59006	up	2.75958e-06	9.40107e-05	yes
comp18752_c0	comp18752_c0_seq1,comp18752_c0_seq2	949	703.43	PRA1D	-	GO:0005783(endoplasmic reticulum);GO:0010008(endosome membrane);GO:0016021(integral to membrane);GO:0046739(spread of virus in host);GO:0016192(vesicle-mediated transport)	[U] Intracellular trafficking, secretion, and vesicular transport	-	-	4616	2514	695	648	111.85	125.93	17.87	18.84	165.35	118.15	22.24	22.85	11.6268	3.53938	up	2.7622e-06	9.40107e-05	yes
comp24585_c0	comp24585_c0_seq1	1563	1364	-	-	-	-	-	-	10	13	605	1235	0.12	0.33	8.02	18.26	0.18	0.31	9.99	22.14	0.0320475	-4.96364	down	2.76706e-06	9.40672e-05	yes
comp26866_c0	comp26866_c0_seq1	534	335	-	-	-	-	-	-	1643	533	97	166	83.44	55.79	5.24	9.99	123.36	52.34	6.52	12.12	17.4523	4.12534	up	2.79321e-06	9.48465e-05	yes
comp5983_c0	comp5983_c0_seq1	847	648	-	-	-	-	-	-	982	440	57	108	25.78	23.81	1.59	3.36	38.12	22.34	1.98	4.07	19.0206	4.24949	up	2.8628e-06	9.70971e-05	yes
comp18130_c0	comp18130_c0_seq1	425	226	MGP	ribonuclease P subunit RPR2	GO:0005634(nucleus);GO:0003677(DNA binding);GO:0005515(protein binding);GO:0008270(zinc ion binding);GO:0006355(regulation of transcription, DNA-dependent);GO:0006351(transcription, DNA-dependent)	[R] General function prediction only	K03540	-	0	0	428	242	0	0	34.26	21.59	0	0	42.66	26.18	0	-Inf	down	2.86973e-06	9.722e-05	yes
comp278_c0	comp278_c0_seq1	1320	1121	UNE10	phytochrome-interacting factor 3	GO:0005634(nucleus);GO:0009506(plasmodesma);GO:0003677(DNA binding);GO:0009567(double fertilization forming a zygote and endosperm);GO:0006355(regulation of transcription, DNA-dependent);GO:0006351(transcription, DNA-dependent)	-	K12126	ko04712(Circadian rhythm - plant)	141	92	0	0	2.14	2.88	0	0	3.16	2.7	0	0	Inf	Inf	up	2.96627e-06	0.000100375	yes
comp22324_c0	comp22324_c0_seq1	2554	2355	LECRKS2	-	GO:0005886(plasma membrane);GO:0005524(ATP binding);GO:0004674(protein serine/threonine kinase activity);GO:0071395(cellular response to jasmonic acid stimulus);GO:0071446(cellular response to salicylic acid stimulus);GO:0009617(response to bacterium);GO:0009611(response to wounding)	[T] Signal transduction mechanisms	K00924	-	96	33	1706	3093	0.69	0.49	13.11	26.48	1.03	0.46	16.32	32.11	0.0572493	-4.1266	down	2.99342e-06	0.000101177	yes
comp20158_c0	comp20158_c0_seq1,comp20158_c0_seq2,comp20158_c0_seq3,comp20158_c0_seq4	1516	1154.54	-	-	-	[M] Cell wall/membrane/envelope biogenesis	-	-	3837	1324	604	365	79.63	53.29	8.41	5.85	117.72	49.99	10.48	7.09	10.7696	3.42889	up	3.13353e-06	0.000105791	yes
comp6114_c0	comp6114_c0_seq1	992	793	GUN4	-	GO:0031969(chloroplast membrane);GO:0019899(enzyme binding);GO:0046906(tetrapyrrole binding);GO:0015995(chlorophyll biosynthetic process);GO:0010019(chloroplast-nucleus signaling pathway);GO:0043085(positive regulation of catalytic activity)	-	-	-	8	7	537	985	0.17	0.31	12.25	25.05	0.25	0.29	15.25	30.37	0.0238254	-5.39135	down	3.15583e-06	0.000106421	yes
comp5927_c0	comp5927_c0_seq1	563	364	CDC25	-	GO:0009507(chloroplast);GO:0005634(nucleus);GO:0030611(arsenate reductase activity);GO:0046872(metal ion binding);GO:0004725(protein tyrosine phosphatase activity);GO:0051301(cell division);GO:0007067(mitosis);GO:0006468(protein phosphorylation);GO:0046685(response to arsenic-containing substance)	[D] Cell cycle control, cell division, chromosome partitioning	-	-	5960	2171	508	1121	278.57	209.12	25.25	62.1	411.83	196.2	31.44	75.3	10.801	3.43309	up	3.15985e-06	0.000106435	yes
comp8885_c0	comp8885_c0_seq1	332	133	GSTU7	glutathione S-transferase	GO:0005829(cytosol);GO:0004364(glutathione transferase activity);GO:0009751(response to salicylic acid stimulus);GO:0009407(toxin catabolic process)	[O] Posttranslational modification, protein turnover, chaperones	K00799	ko00480(Glutathione metabolism);ko00980(Metabolism of xenobiotics by cytochrome P450);ko00982(Drug metabolism - cytochrome P450)	0	0	275	415	0	0	37.41	62.92	0	0	46.58	76.29	0	-Inf	down	3.23803e-06	0.000108943	yes
comp14745_c0	comp14745_c0_seq1	925	726	CCAMK	-	GO:0016021(integral to membrane);GO:0005524(ATP binding);GO:0005509(calcium ion binding);GO:0009931(calcium-dependent protein serine/threonine kinase activity);GO:0005516(calmodulin binding);GO:0004683(calmodulin-dependent protein kinase activity);GO:0009877(nodulation);GO:0046777(protein autophosphorylation);GO:0009608(response to symbiont)	[T] Signal transduction mechanisms	K00924	-	0	3	300	655	0	0.14	7.48	18.19	0	0.14	9.31	22.06	0.00994863	-6.65129	down	3.27845e-06	0.000110177	yes
comp14873_c0	comp14873_c0_seq1	715	516	-	-	-	-	-	-	493	237	14	34	16.25	16.1	0.49	1.33	24.03	15.11	0.61	1.61	34.2512	5.09808	up	3.30734e-06	0.000111021	yes
comp14092_c0	comp14092_c0_seq1	674	475	UGT74E2	N-hydroxythioamide S-beta-glucosyltransferase	GO:0052638(indole-3-butyrate beta-glucosyltransferase activity);GO:0071475(cellular hyperosmotic salinity response);GO:0071215(cellular response to abscisic acid stimulus);GO:0070301(cellular response to hydrogen peroxide);GO:0042631(cellular response to water deprivation);GO:0080024(indolebutyric acid metabolic process);GO:0080167(response to karrikin);GO:0010016(shoot morphogenesis)	[G] Carbohydrate transport and metabolism ;[C] Energy production and conversion	K11820	ko00380(Tryptophan metabolism);ko00966(Glucosinolate biosynthesis)	355	168	0	21	12.72	12.4	0	0.89	18.8	11.63	0	1.08	59.5002	5.89482	up	3.4053e-06	0.000114048	yes
comp23207_c0	comp23207_c0_seq1,comp23207_c0_seq2	1441	1165.15	AMY1.1	alpha-amylase	GO:0004556(alpha-amylase activity);GO:0005509(calcium ion binding);GO:0005975(carbohydrate metabolic process)	[G] Carbohydrate transport and metabolism	K01176	ko00500(Starch and sucrose metabolism)	4	1	412	649	0.05	0.03	6	10.54	0.08	0.03	7.47	12.78	0.00961592	-6.70036	down	3.40151e-06	0.000114048	yes
comp20461_c0	comp20461_c0_seq1	1438	1239	CSP41A	-	GO:0048046(apoplast);GO:0009941(chloroplast envelope);GO:0010287(plastoglobule);GO:0009579(thylakoid);GO:0003824(catalytic activity);GO:0050662(coenzyme binding);GO:0008266(poly(U) RNA binding);GO:0006364(rRNA processing)	-	-	-	1382	423	2	138	18.98	11.97	0.03	2.25	28.06	11.23	0.04	2.72	29.0742	4.86167	up	3.42173e-06	0.000114468	yes
comp20994_c0	comp20994_c0_seq1,comp20994_c0_seq2	863	583.9	-	-	-	-	-	-	393	221	6404	9819	11.59	13.43	199.76	338.91	17.13	12.6	248.73	410.92	0.0852873	-3.55153	down	3.50568e-06	0.000117143	yes
comp22744_c0	comp22744_c0_seq1,comp22744_c0_seq2	1094	856.67	ZIP11	-	GO:0016021(integral to membrane);GO:0005886(plasma membrane);GO:0046873(metal ion transmembrane transporter activity);GO:0006829(zinc ion transport)	[P] Inorganic ion transport and metabolism	-	-	4204	1062	68	26	85.85	42.12	1.73	0.59	126.92	39.52	2.16	0.71	107.269	6.74509	up	3.54166e-06	0.000118211	yes
comp18237_c0	comp18237_c0_seq1	987	788	CXE1	-	GO:0004091(carboxylesterase activity);GO:0080030(methyl indole-3-acetate esterase activity);GO:0080032(methyl jasmonate esterase activity);GO:0080031(methyl salicylate esterase activity)	[V] Defense mechanisms	-	-	8	3	526	811	0.17	0.13	12.08	20.75	0.26	0.13	15.04	25.16	0.0175776	-5.83012	down	3.57971e-06	0.000119345	yes
comp19553_c0	comp19553_c0_seq1	2316	2117	NIK3	-	GO:0016021(integral to membrane);GO:0005886(plasma membrane);GO:0005524(ATP binding);GO:0004674(protein serine/threonine kinase activity);GO:0004872(receptor activity);GO:0006952(defense response);GO:0044419(interspecies interaction between organisms)	-	K00924	-	133	28	2477	2965	1.07	0.46	21.17	28.24	1.58	0.44	26.36	34.24	0.0585455	-4.0943	down	3.5876e-06	0.000119473	yes
comp11902_c0	comp11902_c0_seq1	1125	926	-	carbonic anhydrase	GO:0005737(cytoplasm);GO:0004089(carbonate dehydratase activity);GO:0008270(zinc ion binding);GO:0015976(carbon utilization)	[P] Inorganic ion transport and metabolism	K01673	ko00910(Nitrogen metabolism)	3572	1136	262	261	65.63	43.01	5.12	5.68	97.02	40.36	6.37	6.89	18.4554	4.20597	up	3.65492e-06	0.000121577	yes
comp15626_c0	comp15626_c0_seq1	1302	1103	SEC14	-	GO:0000139(Golgi membrane);GO:0005215(transporter activity);GO:0015031(protein transport)	[I] Lipid transport and metabolism	-	-	832	280	72	41	12.83	8.9	1.18	0.75	18.97	8.35	1.47	0.91	19.7859	4.3064	up	3.699e-06	0.000122904	yes
comp22437_c0	comp22437_c0_seq1	2175	1976	PME34	pectinesterase	GO:0005618(cell wall);GO:0016021(integral to membrane);GO:0045330(aspartyl esterase activity);GO:0004857(enzyme inhibitor activity);GO:0030599(pectinesterase activity);GO:0042545(cell wall modification);GO:0007047(cellular cell wall organization)	-	K01051	ko00040(Pentose and glucuronate interconversions);ko00500(Starch and sucrose metabolism)	40029	18132	7987	4865	344.64	321.73	73.13	49.65	509.52	301.85	91.05	60.2	9.47609	3.24429	up	3.83274e-06	0.000127204	yes
comp18761_c0	comp18761_c0_seq1	1239	1040	GATL1	-	GO:0005789(endoplasmic reticulum membrane);GO:0016021(integral to membrane);GO:0016757(transferase activity, transferring glycosyl groups);GO:0052386(cell wall thickening);GO:0007047(cellular cell wall organization);GO:0010417(glucuronoxylan biosynthetic process);GO:0048366(leaf development);GO:0032504(multicellular organism reproduction);GO:0010051(xylem and phloem pattern formation)	-	-	-	1047	554	144	64	17.13	18.68	2.51	1.24	25.32	17.52	3.12	1.5	16.2384	4.02134	up	3.85763e-06	0.000127885	yes
comp18768_c0	comp18768_c0_seq1,comp18768_c0_seq2	1522	1315.43	PME29	-	GO:0005618(cell wall);GO:0005576(extracellular region);GO:0045330(aspartyl esterase activity);GO:0030599(pectinesterase activity);GO:0042545(cell wall modification);GO:0007047(cellular cell wall organization)	-	-	-	5859	2471	904	791	75.76	65.79	12.42	12.08	112.01	61.73	15.46	14.65	10.369	3.3742	up	3.87169e-06	0.00012815	yes
comp20266_c0	comp20266_c0_seq1	1538	1339	POX2	-	GO:0005739(mitochondrion);GO:0004657(proline dehydrogenase activity);GO:0006537(glutamate biosynthetic process);GO:0006562(proline catabolic process);GO:0006970(response to osmotic stress);GO:0009414(response to water deprivation)	[E] Amino acid transport and metabolism	K00309	-	1309	809	183	129	16.63	21.18	2.47	1.94	24.59	19.87	3.08	2.36	14.9287	3.90002	up	3.87608e-06	0.00012815	yes
comp7750_c0	comp7750_c0_seq1	809	610	-	-	-	[V] Defense mechanisms	-	-	11026	5978	1350	2239	307.52	343.61	40.04	74.02	454.63	322.37	49.85	89.74	10.6624	3.41447	up	3.88025e-06	0.00012815	yes
comp9609_c0	comp9609_c0_seq1	295	96.03	-	-	-	-	-	-	148.33	82.35	0	0	26.28	30.07	0	0	38.85	28.21	0	0	Inf	Inf	up	3.88307e-06	0.00012815	yes
comp19727_c0	comp19727_c0_seq1	1085	886	D27	-	-	-	-	-	1125	1774	0	6	21.6	70.2	0	0.14	31.94	65.86	0	0.17	1359.81	10.4092	up	3.97096e-06	0.000130904	yes
comp20009_c0	comp20009_c0_seq1,comp20009_c0_seq10,comp20009_c0_seq11,comp20009_c0_seq12,comp20009_c0_seq13,comp20009_c0_seq14,comp20009_c0_seq15,comp20009_c0_seq16,comp20009_c0_seq17,comp20009_c0_seq2,comp20009_c0_seq3,comp20009_c0_seq4,comp20009_c0_seq5,comp20009_c0_seq6,comp20009_c0_seq7,comp20009_c0_seq8,comp20009_c0_seq9	1349	680.67	-	-	-	-	-	-	569	781	0	10	13.58	38.36	0	0.4	20.07	35.99	0	0.48	373.34	8.54435	up	3.99743e-06	0.000131628	yes
comp11245_c0	comp11245_c0_seq1	366	167	-	-	-	-	-	-	96	119	0	0	9.78	24.98	0	0	14.46	23.44	0	0	Inf	Inf	up	4.00217e-06	0.000131637	yes
comp19718_c0	comp19718_c0_seq1	1587	1388	BHLH79	-	GO:0005634(nucleus);GO:0003677(DNA binding);GO:0006355(regulation of transcription, DNA-dependent);GO:0006351(transcription, DNA-dependent)	-	-	-	4807	1509	153	483	58.92	38.12	1.99	7.02	87.11	35.76	2.48	8.51	21.4164	4.42065	up	4.00783e-06	0.000131676	yes
comp17851_c0	comp17851_c0_seq1	1414	1215	ESC	-	GO:0005634(nucleus);GO:0003680(AT DNA binding);GO:0003690(double-stranded DNA binding);GO:0006325(chromatin organization);GO:0010150(leaf senescence);GO:0009640(photomorphogenesis)	-	-	-	45	15	1237	1599	0.63	0.43	18.42	26.54	0.93	0.41	22.93	32.18	0.0441758	-4.5006	down	4.03458e-06	0.000132406	yes
comp15769_c0	comp15769_c0_seq1	883	684	-	-	-	-	-	-	4733	1675	895	391	117.72	85.86	23.67	11.53	174.04	80.55	29.48	13.98	9.96881	3.31742	up	4.12399e-06	0.00013519	yes
comp5582_c0	comp5582_c0_seq1	790	591	ATL80	E3 ubiquitin-protein ligase RNF115/126	GO:0016021(integral to membrane);GO:0008270(zinc ion binding);GO:0006952(defense response);GO:0010200(response to chitin)	[O] Posttranslational modification, protein turnover, chaperones	K11982	-	8736	3173	930	1626	251.48	188.24	28.47	55.48	371.79	176.61	35.45	67.27	9.97356	3.31811	up	4.16808e-06	0.000136483	yes
comp7933_c1	comp7933_c1_seq1	505	306	UPTG2	-	GO:0005618(cell wall);GO:0005576(extracellular region);GO:0005794(Golgi apparatus);GO:0009506(plasmodesma);GO:0008466(glycogenin glucosyltransferase activity);GO:0007047(cellular cell wall organization);GO:0030244(cellulose biosynthetic process)	-	-	-	0	1	458	288	0	0.11	27.08	18.98	0	0.11	33.72	23.01	0.00400239	-7.96492	down	4.18264e-06	0.000136807	yes
comp11821_c0	comp11821_c0_seq1	726	527	At4g24660	-	GO:0005634(nucleus);GO:0003677(DNA binding);GO:0046872(metal ion binding);GO:0005515(protein binding);GO:0009793(embryo development ending in seed dormancy);GO:0006355(regulation of transcription, DNA-dependent);GO:0006351(transcription, DNA-dependent)	-	-	-	2976	1185	88	687	96.07	78.84	3.02	26.29	142.04	73.97	3.76	31.87	12.2406	3.6136	up	4.19333e-06	0.000137004	yes
comp45862_c0	comp45862_c0_seq1	866	667	ZFP1	-	GO:0005622(intracellular);GO:0003676(nucleic acid binding);GO:0008270(zinc ion binding);GO:0009640(photomorphogenesis)	-	-	-	0	0	453	240	0	0	12.29	7.26	0	0	15.3	8.8	0	-Inf	down	4.24875e-06	0.00013866	yes
comp18672_c0	comp18672_c0_seq1	2781	2582	BLH2	-	GO:0005634(nucleus);GO:0043565(sequence-specific DNA binding);GO:0003700(sequence-specific DNA binding transcription factor activity);GO:0009965(leaf morphogenesis)	[K] Transcription	-	-	1132	918	65	235	7.46	12.47	0.46	1.84	11.03	11.7	0.57	2.23	16.8038	4.07072	up	4.28791e-06	0.000139783	yes
comp21467_c0	comp21467_c0_seq1	1197	998	At3g03300	endoribonuclease Dicer	GO:0005737(cytoplasm);GO:0005634(nucleus);GO:0005524(ATP binding);GO:0008026(ATP-dependent helicase activity);GO:0003725(double-stranded RNA binding);GO:0046872(metal ion binding);GO:0005515(protein binding);GO:0004525(ribonuclease III activity);GO:0051607(defense response to virus);GO:0010216(maintenance of DNA methylation);GO:0010267(production of ta-siRNAs involved in RNA interference)	[A] RNA processing and modification	K11592	-	15	17	907	1101	0.26	0.6	16.44	22.25	0.38	0.56	20.47	26.97	0.0391472	-4.67495	down	4.33717e-06	0.000141232	yes
comp19102_c0	comp19102_c0_seq1	1503	1304	NDT1	-	-	[C] Energy production and conversion	-	-	2632	1196	202	495	34.34	32.16	2.8	7.65	50.77	30.17	3.49	9.28	12.2812	3.61838	up	4.34363e-06	0.000141286	yes
comp4139_c0	comp4139_c0_seq1	506	307	-	-	-	-	-	-	1027	402	41	138	56.91	45.91	2.42	9.06	84.14	43.07	3.01	10.99	17.729	4.14804	up	4.44633e-06	0.000144466	yes
comp19811_c0	comp19811_c0_seq1	1118	919	DEGS1	sphingolipid delta-4 desaturase	GO:0005789(endoplasmic reticulum membrane);GO:0016021(integral to membrane);GO:0016705(oxidoreductase activity, acting on paired donors, with incorporation or reduction of molecular oxygen);GO:0006633(fatty acid biosynthetic process)	[I] Lipid transport and metabolism	K04712	ko00600(Sphingolipid metabolism)	2348	2038	373	421	43.47	77.75	7.34	9.24	64.26	72.95	9.14	11.2	13.0328	3.70408	up	4.54274e-06	0.000147436	yes
comp4284_c0	comp4284_c0_seq1	614	415	-	-	-	-	-	-	24	3	1028	798	0.98	0.25	44.82	38.78	1.45	0.24	55.8	47.01	0.027442	-5.18747	down	4.54981e-06	0.000147502	yes
comp23988_c0	comp23988_c0_seq1	408	209	-	-	-	-	-	-	850	157	0	0	69.19	26.34	0	0	102.29	24.71	0	0	Inf	Inf	up	4.64024e-06	0.000150268	yes
comp23658_c0	comp23658_c0_seq1	681	482	FTRC	-	GO:0009507(chloroplast);GO:0051539(4 iron, 4 sulfur cluster binding);GO:0008937(ferredoxin-NAD(P) reductase activity);GO:0046872(metal ion binding)	-	-	-	2427	1042	317	308	85.67	75.8	11.9	12.89	126.65	71.11	14.81	15.62	11.7977	3.56044	up	4.72069e-06	0.000152705	yes
comp4775_c0	comp4775_c0_seq1	321	122	-	-	-	-	-	-	221	178	0	11	30.82	51.16	0	1.82	45.56	47.99	0	2.2	93.2863	6.54359	up	4.74547e-06	0.000153338	yes
comp16941_c0	comp16941_c0_seq1	839	640	ZIP1	-	GO:0016021(integral to membrane);GO:0005886(plasma membrane);GO:0005385(zinc ion transmembrane transporter activity)	[P] Inorganic ion transport and metabolism	-	-	344	185	0	24.15	9.14	10.14	0	0.76	13.52	9.51	0	0.92	53.5786	5.74359	up	4.78316e-06	0.000154386	yes
comp16928_c0	comp16928_c0_seq1	793	594	PERK2	-	GO:0016021(integral to membrane);GO:0005886(plasma membrane);GO:0005524(ATP binding);GO:0004674(protein serine/threonine kinase activity);GO:0004872(receptor activity)	-	-	-	16460	5420	379	2704	471.44	319.93	11.54	91.8	696.98	300.16	14.37	111.3	15.7732	3.9794	up	4.84218e-06	0.000156119	yes
comp19176_c0	comp19176_c0_seq1	514	315	-	-	-	-	-	-	0	0	285	373	0	0	16.37	23.88	0	0	20.38	28.95	0	-Inf	down	4.87365e-06	0.000156961	yes
comp20946_c0	comp20946_c0_seq1	4515	4316	CHLH	magnesium chelatase subunit H	-	-	K03403	ko00860(Porphyrin and chlorophyll metabolism)	2653	3303	67	56	10.46	26.83	0.28	0.26	15.46	25.17	0.35	0.32	118.288	6.88615	up	4.88929e-06	0.000157293	yes
comp27846_c0	comp27846_c0_seq1	510	311	-	-	-	-	-	-	1822	341	0	2	99.67	38.44	0	0.13	147.35	36.07	0	0.16	2325.04	11.183	up	4.99042e-06	0.00016037	yes
comp8670_c0	comp8670_c0_seq1	602	403	RASI	-	GO:0015066(alpha-amylase inhibitor activity);GO:0004867(serine-type endopeptidase inhibitor activity)	-	-	-	0	0	714	354	0	0	32.05	17.71	0	0	39.91	21.48	0	-Inf	down	5.1527e-06	0.000165405	yes
comp17894_c0	comp17894_c0_seq1	1072	873	-	-	-	[R] General function prediction only	-	-	0	0	471	1508	0	0	9.76	34.83	0	0	12.15	42.23	0	-Inf	down	5.1593e-06	0.000165435	yes
comp14219_c0	comp14219_c0_seq1	1090	891	-	-	-	-	-	-	720	316	51	55	13.75	12.44	1.04	1.24	20.32	11.67	1.29	1.51	20.9406	4.38823	up	5.2462e-06	0.000168039	yes
comp18697_c0	comp18697_c0_seq1	1134	935	GDI1	Rho GDP-dissociation inhibitor	GO:0005737(cytoplasm);GO:0005096(GTPase activator activity);GO:0005515(protein binding);GO:0005094(Rho GDP-dissociation inhibitor activity);GO:0009932(cell tip growth);GO:0010053(root epidermal cell differentiation)	[T] Signal transduction mechanisms	K12462	ko04722(Neurotrophin signaling pathway);ko04962(Vasopressin-regulated water reabsorption)	269	180	8	8	4.89	6.75	0.15	0.17	7.24	6.33	0.19	0.21	63.4562	5.98769	up	5.31042e-06	0.000169725	yes
comp23004_c0	comp23004_c0_seq1,comp23004_c0_seq2	1220	867.32	ABCG35	small multidrug resistance protein, SMR family	GO:0009507(chloroplast);GO:0016021(integral to membrane);GO:0005886(plasma membrane);GO:0005524(ATP binding);GO:0016887(ATPase activity);GO:0006810(transport)	[Q] Secondary metabolites biosynthesis, transport and catabolism	K03297	-	5	3	453	706	0.08	0.1	8.46	17.46	0.12	0.1	10.54	21.16	0.0157067	-5.99247	down	5.30816e-06	0.000169725	yes
comp83828_c0	comp83828_c0_seq1	1353	1154	SCR	-	GO:0005634(nucleus);GO:0005515(protein binding);GO:0043565(sequence-specific DNA binding);GO:0008356(asymmetric cell division);GO:0009630(gravitropism);GO:0051457(maintenance of protein location in nucleus);GO:0009956(radial pattern formation);GO:0006355(regulation of transcription, DNA-dependent);GO:0006351(transcription, DNA-dependent)	-	-	-	254	255	0	24	3.74	7.75	0	0.42	5.54	7.27	0	0.51	56.2458	5.81367	up	5.38841e-06	0.000172031	yes
comp20961_c0	comp20961_c0_seq1	1143	944	-	-	-	[O] Posttranslational modification, protein turnover, chaperones	-	-	1748	924	167	286	31.5	34.32	3.2	6.11	46.57	32.2	3.99	7.41	13.2484	3.72775	up	5.5342e-06	0.000176494	yes
comp14365_c0	comp14365_c0_seq1	499	300	CER1	-	-	-	-	-	97	112	0	0	5.5	13.09	0	0	8.13	12.28	0	0	Inf	Inf	up	5.62646e-06	0.000179241	yes
comp18747_c0	comp18747_c0_seq1,comp18747_c0_seq2	2397	1553.73	PDR2	small multidrug resistance protein, SMR family	GO:0016021(integral to membrane);GO:0005524(ATP binding);GO:0016887(ATPase activity);GO:0006810(transport)	[Q] Secondary metabolites biosynthesis, transport and catabolism	K03297	-	115	210	5712	12717	4.02	10.26	48.26	121.33	5.95	9.63	60.08	147.11	0.0473428	-4.40071	down	5.63872e-06	0.000179437	yes
comp48541_c0	comp48541_c0_seq1	713	514	FPP1	-	-	-	-	-	0	0	316	324	0	0	11.12	12.71	0	0	13.85	15.41	0	-Inf	down	5.75674e-06	0.000182995	yes
comp14184_c0	comp14184_c0_seq1	1106	907	-	-	-	-	-	-	2258	666	37	163	42.35	25.75	0.74	3.62	62.62	24.15	0.92	4.39	31.6638	4.98476	up	5.78858e-06	0.000183808	yes
comp18267_c0	comp18267_c0_seq1,comp18267_c0_seq2	1294	1082.84	KNAT6	-	GO:0005634(nucleus);GO:0043565(sequence-specific DNA binding);GO:0003700(sequence-specific DNA binding transcription factor activity);GO:0010073(meristem maintenance)	[K] Transcription	-	-	19	6	675	1092	0.3	0.2	11.28	20.29	0.44	0.18	14.05	24.6	0.0296706	-5.07482	down	5.81134e-06	0.000184331	yes
comp19087_c1	comp19087_c1_seq1	2546	2347	NPY1	-	GO:0005770(late endosome);GO:0005886(plasma membrane);GO:0004871(signal transducer activity);GO:0045176(apical protein localization);GO:0010540(basipetal auxin transport);GO:0048825(cotyledon development);GO:0009416(response to light stimulus)	-	-	-	1282.52	815.64	150.71	175.75	9.3	12.18	1.16	1.51	13.74	11.43	1.45	1.83	14.5203	3.86	up	5.84406e-06	0.000185169	yes
comp20685_c0	comp20685_c0_seq1	2096	1897	CRYD	deoxyribodipyrimidine photo-lyase	GO:0009507(chloroplast);GO:0005739(mitochondrion);GO:0003677(DNA binding);GO:0003913(DNA photolyase activity);GO:0006281(DNA repair);GO:0018298(protein-chromophore linkage)	[L] Replication, recombination and repair ;[T] Signal transduction mechanisms	K01669	-	1139	1004	255	78	10.22	18.56	2.43	0.83	15.1	17.41	3.03	1.01	14.3809	3.84608	up	5.95624e-06	0.00018852	yes
comp15018_c0	comp15018_c0_seq1	1048	849	ABIL1	-	GO:0005737(cytoplasm);GO:0005856(cytoskeleton);GO:0005515(protein binding)	[T] Signal transduction mechanisms ;[Z] Cytoskeleton	-	-	1841	879	216	255	36.89	36.3	4.6	6.06	54.54	34.06	5.73	7.34	12.5675	3.65162	up	5.99324e-06	0.000189487	yes
comp15306_c1	comp15306_c1_seq1	962	763	At3g59480	fructokinase	GO:0005524(ATP binding);GO:0008865(fructokinase activity);GO:0004747(ribokinase activity);GO:0006014(D-ribose metabolic process)	[G] Carbohydrate transport and metabolism	K00847	ko00051(Fructose and mannose metabolism);ko00500(Starch and sucrose metabolism);ko00520(Amino sugar and nucleotide sugar metabolism)	605	215	60	9	13.49	9.88	1.42	0.24	19.94	9.27	1.77	0.29	23.036	4.52582	up	6.09299e-06	0.000192227	yes
comp16934_c0	comp16934_c0_seq1,comp16934_c0_seq2	487	176.11	TT10	L-ascorbate oxidase	GO:0048046(apoplast);GO:0005507(copper ion binding);GO:0052716(hydroquinone:oxygen oxidoreductase activity);GO:0008471(laccase activity);GO:0009809(lignin biosynthetic process);GO:0046274(lignin catabolic process);GO:0010023(proanthocyanidin biosynthetic process);GO:0046688(response to copper ion)	[Q] Secondary metabolites biosynthesis, transport and catabolism	K00423	ko00053(Ascorbate and aldarate metabolism)	0	0	633	316	0	0	78.61	35.48	0	0	97.87	43.02	0	-Inf	down	6.09045e-06	0.000192227	yes
comp15298_c0	comp15298_c0_seq1	741	542	HMGB7	-	GO:0005634(nucleus);GO:0003677(DNA binding)	[R] General function prediction only	-	-	0	0	370	255	0	0	12.35	9.49	0	0	15.38	11.5	0	-Inf	down	6.14853e-06	0.000193771	yes
comp22033_c0	comp22033_c0_seq1	2106	1907	KCS11	-	GO:0016021(integral to membrane);GO:0033807(icosanoyl-CoA synthase activity);GO:0006633(fatty acid biosynthetic process);GO:0009409(response to cold);GO:0009416(response to light stimulus)	-	-	-	1753	1092	234	261	15.64	20.08	2.22	2.76	23.12	18.84	2.76	3.35	12.9358	3.6933	up	6.19087e-06	0.000194896	yes
comp13812_c0	comp13812_c0_seq1	1356	1157	BHLH30	-	GO:0005634(nucleus);GO:0003677(DNA binding);GO:0006355(regulation of transcription, DNA-dependent);GO:0006351(transcription, DNA-dependent)	-	-	-	28	14	2681	7080	0.41	0.42	41.92	123.4	0.61	0.4	52.2	149.61	0.00977575	-6.67658	down	6.28843e-06	0.000197756	yes
comp18261_c0	comp18261_c0_seq1	502	303	At3g58100	-	GO:0046658(anchored to plasma membrane);GO:0009506(plasmodesma)	-	-	-	3982.34	1091.25	104	102.59	223.6	126.28	6.21	6.83	330.58	118.47	7.73	8.28	49.3814	5.6259	up	6.33943e-06	0.000199146	yes
comp3701_c0	comp3701_c0_seq1	722	523	GAT1	thioredoxin 1	GO:0009570(chloroplast stroma);GO:0009055(electron carrier activity);GO:0008047(enzyme activator activity);GO:0015035(protein disulfide oxidoreductase activity);GO:0045454(cell redox homeostasis);GO:0022900(electron transport chain);GO:0006662(glycerol ether metabolic process);GO:0010497(plasmodesmata-mediated intercellular transport);GO:0010647(positive regulation of cell communication);GO:00485…	[O] Posttranslational modification, protein turnover, chaperones	K03671	-	1685	683	143	255	54.81	45.79	4.95	9.83	81.04	42.96	6.16	11.92	12.9253	3.69212	up	6.35585e-06	0.000199449	yes
comp14795_c0	comp14795_c0_seq1	667	468	-	-	-	-	-	-	6879	3364	1185	1054	250.07	252.03	45.81	45.41	369.7	236.45	57.04	55.06	9.85086	3.30025	up	6.42912e-06	0.000201533	yes
comp11121_c0	comp11121_c0_seq1	1515	1316	HHT1	-	GO:0050734(hydroxycinnamoyltransferase activity);GO:0052325(cell wall pectin biosynthetic process);GO:0010345(suberin biosynthetic process)	-	-	-	0	0	534	1763	0	0	7.34	27.01	0	0	9.14	32.75	0	-Inf	down	6.44925e-06	0.000201948	yes
comp19750_c0	comp19750_c0_seq1	1465	1266	HERK1	interleukin-1 receptor-associated kinase 4	GO:0016021(integral to membrane);GO:0005886(plasma membrane);GO:0009506(plasmodesma);GO:0005524(ATP binding);GO:0004674(protein serine/threonine kinase activity);GO:0004872(receptor activity);GO:0009742(brassinosteroid mediated signaling pathway);GO:0009791(post-embryonic development);GO:0051510(regulation of unidimensional cell growth);GO:0009826(unidimensional cell growth)	[T] Signal transduction mechanisms	K04733	ko04210(Apoptosis);ko04620(Toll-like receptor signaling pathway);ko04722(Neurotrophin signaling pathway);ko05140(Leishmaniasis);ko05142(Chagas disease)	18	19	1147	889	0.24	0.53	16.39	14.16	0.36	0.49	20.41	17.17	0.0432605	-4.53081	down	6.46117e-06	0.000202106	yes
comp18832_c0	comp18832_c0_seq1	852	653	-	-	-	-	-	-	12104	3063	239	103	315.35	164.46	6.62	3.18	466.22	154.3	8.24	3.86	85.325	6.4149	up	6.72496e-06	0.000210133	yes
comp15096_c0	comp15096_c0_seq1	495	296	-	-	-	-	-	-	360	155	15	9	20.69	18.36	0.92	0.61	30.59	17.23	1.14	0.74	44.6043	5.47911	up	6.93012e-06	0.000216314	yes
comp18440_c0	comp18440_c0_seq1,comp18440_c0_seq2	1720	1514.4	DTXL1	-	GO:0016021(integral to membrane);GO:0015297(antiporter activity);GO:0015238(drug transmembrane transporter activity)	[R] General function prediction only	-	-	2100	649	144	139	23.77	14.96	1.73	1.84	35.15	14.04	2.16	2.23	19.8177	4.30872	up	7.04563e-06	0.000219686	yes
comp15662_c0	comp15662_c0_seq1	1536	1337	WAT1	-	-	-	-	-	17665	12309	5017	1769	224.78	322.8	67.89	26.68	332.32	302.85	84.53	32.35	9.59689	3.26257	up	7.09602e-06	0.000221023	yes
comp19051_c0	comp19051_c0_seq1,comp19051_c0_seq2	2716	2453.95	PUB17	-	GO:0000151(ubiquitin ligase complex);GO:0005488(binding);GO:0004842(ubiquitin-protein ligase activity);GO:0009817(defense response to fungus, incompatible interaction)	[S] Function unknown	-	-	7068	3531	930	1423	49.25	50.91	6.8	11.71	72.81	47.76	8.47	14.19	9.98693	3.32004	up	7.13175e-06	0.0002219	yes
comp7367_c0	comp7367_c0_seq1	689	490	-	cytochrome c	GO:0005759(mitochondrial matrix);GO:0070469(respiratory chain);GO:0009055(electron carrier activity);GO:0020037(heme binding);GO:0022900(electron transport chain);GO:0006810(transport)	[C] Energy production and conversion	K08738	ko04115(p53 signaling pathway);ko04210(Apoptosis);ko05010(Alzheimer's disease);ko05012(Parkinson's disease);ko05014(Amyotrophic lateral sclerosis (ALS));ko05016(Huntington's disease);ko05200(Pathways in cancer);ko05210(Colorectal cancer);ko05222(Small cell lung cancer);ko05416(Viral myocarditis)	15371	9586	3256	2436	533.69	685.93	120.22	100.25	789.01	643.54	149.68	121.55	9.68137	3.27521	up	7.22614e-06	0.000224599	yes
comp21838_c0	comp21838_c0_seq1,comp21838_c0_seq2,comp21838_c0_seq3	6310	4615.29	CALS2	callose synthase	GO:0000148(1,3-beta-D-glucan synthase complex);GO:0016021(integral to membrane);GO:0003843(1,3-beta-D-glucan synthase activity);GO:0006075(1,3-beta-D-glucan biosynthetic process);GO:0007047(cellular cell wall organization);GO:0008360(regulation of cell shape)	[M] Cell wall/membrane/envelope biogenesis	K11000	-	626	615	12134	15882	2.25	5.16	48.78	63.89	3.32	4.84	60.73	77.47	0.107098	-3.22299	down	7.39122e-06	0.000229487	yes
comp16169_c0	comp16169_c0_seq1,comp16169_c0_seq2,comp16169_c0_seq3,comp16169_c0_seq4	866	637.75	-	-	-	-	-	-	1544	907	27	393	40.41	49.14	0.75	13.09	59.74	46.1	0.94	15.87	14.1622	3.82397	up	7.41772e-06	0.000230067	yes
comp7584_c0	comp7584_c0_seq1	521	322	-	-	GO:0005576(extracellular region);GO:0004869(cysteine-type endopeptidase inhibitor activity);GO:0006952(defense response)	-	-	-	140	59	3120	2662	7.4	6.42	175.3	166.71	10.94	6.03	218.27	202.12	0.0725214	-3.78545	down	7.53637e-06	0.0002335	yes
comp17514_c0	comp17514_c0_seq1	1005	806	GT7	coniferyl-alcohol glucosyltransferase	-	[G] Carbohydrate transport and metabolism ;[C] Energy production and conversion	K12356	ko00940(Phenylpropanoid biosynthesis)	2	0	261	556	0.04	0	5.86	13.91	0.06	0	7.29	16.87	0.00439471	-7.83002	down	7.56042e-06	0.000233999	yes
comp8975_c0	comp8975_c0_seq1	547	348	-	-	-	-	-	-	159	62	0	0	7.77	6.25	0	0	11.49	5.86	0	0	Inf	Inf	up	7.61157e-06	0.000235334	yes
comp14148_c0	comp14148_c0_seq1	680	481	DMI3	-	GO:0016021(integral to membrane);GO:0005524(ATP binding);GO:0005509(calcium ion binding);GO:0005516(calmodulin binding);GO:0004683(calmodulin-dependent protein kinase activity);GO:0009877(nodulation)	[T] Signal transduction mechanisms	K00924	-	0	0	226	411	0	0	8.5	17.23	0	0	10.58	20.89	0	-Inf	down	7.62014e-06	0.000235351	yes
comp23146_c0	comp23146_c0_seq1,comp23146_c0_seq2	1557	1353.8	-	cytochrome P450, family 26, subfamily A	GO:0016021(integral to membrane);GO:0009055(electron carrier activity);GO:0020037(heme binding);GO:0004497(monooxygenase activity);GO:0050604(taxadiene 5-alpha-hydroxylase activity);GO:0042617(paclitaxel biosynthetic process)	[Q] Secondary metabolites biosynthesis, transport and catabolism ;[I] Lipid transport and metabolism	K07437	ko00830(Retinol metabolism)	3	1	4645	17185	0.04	0.03	61.9	255.43	0.06	0.02	77.07	309.69	0.000400265	-11.2868	down	7.69244e-06	0.000237334	yes
comp16876_c0	comp16876_c0_seq1,comp16876_c0_seq2	989	780.63	-	xyloglucan:xyloglucosyl transferase	GO:0048046(apoplast);GO:0005618(cell wall);GO:0004553(hydrolase activity, hydrolyzing O-glycosyl compounds);GO:0016762(xyloglucan:xyloglucosyl transferase activity);GO:0006073(cellular glucan metabolic process)	-	K08235	-	2672	1046	573	157	58.14	46.8	13.31	4.04	85.96	43.91	16.58	4.9	10.1489	3.34325	up	7.7113e-06	0.000237667	yes
comp6022_c0	comp6022_c0_seq1	773	574	-	-	-	-	-	-	274	101	8	1	8.12	6.17	0.25	0.04	12.01	5.79	0.31	0.04	80.8485	6.33715	up	7.865e-06	0.00024215	yes
comp19922_c0	comp19922_c0_seq1,comp19922_c0_seq2	787	528.31	-	-	-	-	-	-	1347	824	59	300	46.1	49.13	3.86	10.29	68.15	46.1	4.8	12.47	14.4504	3.85303	up	7.88854e-06	0.00024262	yes
comp7864_c0	comp7864_c0_seq1	806	607	-	-	-	-	-	-	60	1	997	1713	1.68	0.06	29.72	56.91	2.49	0.05	37	69	0.0405176	-4.62531	down	7.9831e-06	0.000245272	yes
comp15389_c0	comp15389_c0_seq1	2573	2374	RH7	ATP-dependent RNA helicase	GO:0005730(nucleolus);GO:0005524(ATP binding);GO:0008026(ATP-dependent helicase activity);GO:0003723(RNA binding);GO:0016070(RNA metabolic process)	[A] RNA processing and modification	K11594	ko04622(RIG-I-like receptor signaling pathway)	961	470	15755	15893	6.89	6.94	120.07	135	10.18	6.51	149.49	163.68	0.0979618	-3.35164	down	8.06002e-06	0.000247211	yes
comp5798_c0	comp5798_c0_seq1	462	263	RL3	-	-	[O] Posttranslational modification, protein turnover, chaperones	-	-	1216	308	35	0	78.66	41.06	2.41	0	116.29	38.52	3	0	79.2991	6.30923	up	8.06307e-06	0.000247211	yes
comp25095_c0	comp25095_c0_seq1	635	436	-	-	-	-	-	-	0	2	5615	2361	0	0.16	232.99	109.2	0	0.15	290.1	132.4	0.000736044	-10.4079	down	8.10501e-06	0.000248238	yes
comp20157_c0	comp20157_c0_seq1	987	788	-	-	-	-	-	-	1293	612	112	192	27.92	27.23	2.57	4.91	41.27	25.55	3.2	5.96	13.8672	3.7936	up	8.30169e-06	0.000253997	yes
comp19618_c0	comp19618_c0_seq1	880	681	-	-	-	-	-	-	15	48	1207	2742	0.37	2.47	32.07	81.19	0.55	2.32	39.93	98.44	0.045399	-4.46119	down	8.33693e-06	0.00025481	yes
comp10175_c0	comp10175_c0_seq1	958	759	ESC	-	GO:0005634(nucleus);GO:0003680(AT DNA binding);GO:0003690(double-stranded DNA binding);GO:0006325(chromatin organization);GO:0010150(leaf senescence);GO:0009640(photomorphogenesis)	-	-	-	0	0	231	397	0	0	5.51	10.55	0	0	6.86	12.79	0	-Inf	down	8.52997e-06	0.000260439	yes
comp9067_c0	comp9067_c0_seq1	463	264	-	-	-	-	-	-	193	314	0	0	12.44	41.7	0	0	18.39	39.13	0	0	Inf	Inf	up	8.57369e-06	0.000261502	yes
comp19469_c0	comp19469_c0_seq1	994	795	mcm5-b	minichromosome maintenance protein 5 (cell division control protein 46)	GO:0000785(chromatin);GO:0042555(MCM complex);GO:0005524(ATP binding);GO:0003677(DNA binding);GO:0004386(helicase activity);GO:0006200(ATP catabolic process);GO:0007049(cell cycle);GO:0006268(DNA unwinding involved in replication);GO:0006270(DNA-dependent DNA replication initiation);GO:0030174(regulation of DNA-dependent DNA replication initiation)	[L] Replication, recombination and repair	K02209	ko03030(DNA replication);ko04110(Cell cycle);ko04111(Cell cycle - yeast);ko04113(Meiosis - yeast)	2	3	580	349	0.04	0.13	13.2	8.85	0.06	0.12	16.43	10.73	0.0132633	-6.23641	down	8.58555e-06	0.000261592	yes
comp10480_c0	comp10480_c0_seq1	431	232	-	-	-	-	-	-	0	0	880	414	0	0	68.62	35.98	0	0	85.44	43.63	0	-Inf	down	8.60061e-06	0.000261779	yes
comp16724_c0	comp16724_c0_seq1,comp16724_c0_seq2	2303	1903.81	-	-	-	[G] Carbohydrate transport and metabolism ;[M] Cell wall/membrane/envelope biogenesis ;[W] Extracellular structures	-	-	772	899	37	30	7.58	17.25	0.32	0.29	11.21	16.19	0.4	0.35	60.2959	5.91399	up	8.64709e-06	0.000262922	yes
comp20825_c0	comp20825_c0_seq1	2340	2141	CSLC4	-	GO:0000139(Golgi membrane);GO:0016021(integral to membrane);GO:0005886(plasma membrane);GO:0016757(transferase activity, transferring glycosyl groups);GO:0007047(cellular cell wall organization)	-	-	-	2667	1474	263	568	21.19	24.14	2.22	5.35	31.33	22.65	2.77	6.49	11.3799	3.50842	up	8.66719e-06	0.00026326	yes
comp7623_c0	comp7623_c0_seq1	560	361	TOM9-2	-	GO:0016021(integral to membrane);GO:0005741(mitochondrial outer membrane);GO:0009536(plastid);GO:0005774(vacuolar membrane);GO:0004872(receptor activity);GO:0015031(protein transport);GO:0055085(transmembrane transport)	[U] Intracellular trafficking, secretion, and vesicular transport	-	-	7511	3790	1235	1345	353.98	368.1	61.89	75.13	523.32	345.35	77.06	91.09	9.56567	3.25787	up	8.70443e-06	0.000264118	yes
comp29524_c0	comp29524_c0_seq1	891	692	-	-	-	-	-	-	637	210	44	35	15.66	10.64	1.15	1.02	23.15	9.98	1.43	1.24	21.8364	4.44866	up	8.7172e-06	0.000264233	yes
comp23037_c0	comp23037_c0_seq1,comp23037_c0_seq2,comp23037_c0_seq3,comp23037_c0_seq4,comp23037_c0_seq5,comp23037_c0_seq6,comp23037_c0_seq7,comp23037_c0_seq8,comp23037_c0_seq9	1712	458.02	At1g54730	-	GO:0016021(integral to membrane);GO:0022891(substrate-specific transmembrane transporter activity);GO:0008643(carbohydrate transport)	[R] General function prediction only	-	-	6839.84	2697	838	1354	283.27	115.45	71.77	108.3	418.78	108.31	89.36	131.3	9.37522	3.22885	up	8.78758e-06	0.000266091	yes
comp108407_c0	comp108407_c0_seq1	382	183	XTHB	xyloglucan:xyloglucosyl transferase	GO:0048046(apoplast);GO:0005618(cell wall);GO:0004553(hydrolase activity, hydrolyzing O-glycosyl compounds);GO:0016762(xyloglucan:xyloglucosyl transferase activity);GO:0007047(cellular cell wall organization);GO:0006073(cellular glucan metabolic process)	-	K08235	-	29292.6	6687.83	274.88	119.16	2723.26	1281.36	27.18	13.13	4026.07	1202.17	33.84	15.92	173.866	7.44183	up	8.80188e-06	0.00026625	yes
comp22930_c0	comp22930_c0_seq1,comp22930_c0_seq2,comp22930_c0_seq3,comp22930_c0_seq4,comp22930_c0_seq5,comp22930_c0_seq6,comp22930_c0_seq7,comp22930_c0_seq8	1480	1133.04	GLIP1	-	GO:0005615(extracellular space);GO:0016298(lipase activity);GO:0009817(defense response to fungus, incompatible interaction);GO:0009866(induced systemic resistance, ethylene mediated signaling pathway);GO:0009871(jasmonic acid and ethylene-dependent systemic resistance, ethylene mediated signaling pathway);GO:0016042(lipid catabolic process);GO:0009751(response to salicylic acid stimulus);GO:0009…	-	-	-	23304	11812	3940	4489	337.16	353.98	66.34	84.69	498.45	332.11	82.6	102.68	9.12367	3.18961	up	8.81849e-06	0.000266478	yes
comp12764_c0	comp12764_c0_seq1	1556	1357	MET1B	DNA (cytosine-5-)-methyltransferase	GO:0005634(nucleus);GO:0003886(DNA (cytosine-5-)-methyltransferase activity);GO:0003677(DNA binding)	-	K00558	ko00270(Cysteine and methionine metabolism)	8	7	768	557	0.1	0.18	10.24	8.28	0.15	0.17	12.75	10.04	0.0261754	-5.25564	down	8.82881e-06	0.000266516	yes
comp16885_c0	comp16885_c0_seq1	472	273	-	-	-	-	-	-	2630	2095	443	508	163.9	269.07	29.36	37.52	242.31	252.44	36.55	45.5	11.5909	3.53492	up	8.8835e-06	0.000267891	yes
comp18566_c0	comp18566_c0_seq1	1276	1077	METK2	S-adenosylmethionine synthetase	GO:0005737(cytoplasm);GO:0005524(ATP binding);GO:0046872(metal ion binding);GO:0004478(methionine adenosyltransferase activity);GO:0006730(one-carbon metabolic process);GO:0006556(S-adenosylmethionine biosynthetic process)	[H] Coenzyme transport and metabolism	K00789	ko00270(Cysteine and methionine metabolism);ko00450(Selenoamino acid metabolism)	104060	27691	3045	1796	1643.81	901.49	51.15	33.63	2430.2	845.78	63.69	40.77	53.3467	5.73733	up	9.18895e-06	0.000276548	yes
comp5143_c0	comp5143_c0_seq1	820	621	ZFP5	-	GO:0005622(intracellular);GO:0003676(nucleic acid binding);GO:0008270(zinc ion binding);GO:0006355(regulation of transcription, DNA-dependent)	-	-	-	0	0	193	437	0	0	5.62	14.19	0	0	7	17.21	0	-Inf	down	9.18941e-06	0.000276548	yes
comp10078_c0	comp10078_c0_seq1	288	89.2	-	-	-	-	-	-	143	70	0	0	27.27	27.51	0	0	40.32	25.81	0	0	Inf	Inf	up	9.22426e-06	0.000277305	yes
comp19546_c0	comp19546_c0_seq1	1449	1250	endoub	-	GO:0004521(endoribonuclease activity);GO:0046872(metal ion binding);GO:0003723(RNA binding)	[R] General function prediction only	-	-	4912	2839	582	1129	66.85	79.63	8.42	18.21	98.84	74.71	10.49	22.08	10.3597	3.37291	up	9.23343e-06	0.000277305	yes
comp86958_c0	comp86958_c0_seq1	1395	1196	PERK6	DNA (cytosine-5-)-methyltransferase	GO:0016021(integral to membrane);GO:0005886(plasma membrane);GO:0005524(ATP binding);GO:0004674(protein serine/threonine kinase activity);GO:0004872(receptor activity)	[T] Signal transduction mechanisms	K00558	ko00270(Cysteine and methionine metabolism)	323	138	11	8	4.59	4.05	0.17	0.13	6.79	3.8	0.21	0.16	50.8296	5.6676	up	9.27544e-06	0.000278282	yes
comp9347_c0	comp9347_c0_seq1	1102	903	At4g08290	-	-	-	-	-	0	0	303	305	0	0	6.07	6.81	0	0	7.56	8.26	0	-Inf	down	9.31566e-06	0.000279204	yes
comp22835_c0	comp22835_c0_seq1,comp22835_c0_seq10,comp22835_c0_seq2,comp22835_c0_seq3,comp22835_c0_seq4,comp22835_c0_seq5,comp22835_c0_seq6,comp22835_c0_seq7,comp22835_c0_seq8,comp22835_c0_seq9	1050	743.95	-	-	-	-	-	-	135.76	10	2414.22	2119.46	3.74	0.46	57.39	56.42	5.54	0.43	71.46	68.41	0.0583271	-4.09969	down	9.49654e-06	0.000284335	yes
comp11449_c0	comp11449_c0_seq1	321	122	-	-	-	-	-	-	309	163	0	21	43.09	46.85	0	3.47	63.7	43.95	0	4.21	54.4909	5.76794	up	9.53641e-06	0.000285002	yes
comp41305_c0	comp41305_c0_seq1	1684	1485	-	-	-	-	-	-	13	20	715	1185	0.15	0.47	8.71	16.09	0.22	0.44	10.85	19.51	0.0450659	-4.47182	down	9.53823e-06	0.000285002	yes
comp12537_c0	comp12537_c0_seq1	1300	1101	-	-	-	-	-	-	4641	2158	620	888	71.71	68.72	10.19	16.26	106.02	64.48	12.69	19.72	9.86923	3.30294	up	9.58199e-06	0.000286018	yes
comp20867_c0	comp20867_c0_seq1,comp20867_c0_seq2	519	316.48	-	-	GO:0046872(metal ion binding)	-	-	-	544	315	25	59	29.5	34.51	1.41	3.8	43.62	32.38	1.76	4.61	23.5939	4.56034	up	9.60496e-06	0.000286413	yes
comp6619_c1	comp6619_c1_seq1	1077	878	LHCB4.1	light-harvesting complex II chlorophyll a/b binding protein 4	GO:0009535(chloroplast thylakoid membrane);GO:0016021(integral to membrane);GO:0009522(photosystem I);GO:0009523(photosystem II);GO:0010287(plastoglobule);GO:0016168(chlorophyll binding);GO:0046872(metal ion binding);GO:0009765(photosynthesis, light harvesting);GO:0018298(protein-chromophore linkage);GO:0009637(response to blue light);GO:0010218(response to far red light);GO:0010114(response to r…	-	K08915	ko00196(Photosynthesis - antenna proteins)	2083	779	80	466	40.36	31.11	1.65	10.7	59.67	29.19	2.05	12.98	11.7742	3.55756	up	9.64989e-06	0.000287461	yes
comp8136_c0	comp8136_c0_seq1	1004	805	-	-	-	-	-	-	2755	1332	511	324	58.22	58.02	11.48	8.12	86.08	54.43	14.3	9.84	10.3572	3.37256	up	9.67253e-06	0.000287843	yes
comp21545_c0	comp21545_c0_seq1	1425	1226	-	-	-	-	-	-	2583	1006	323	401	35.84	28.77	4.77	6.6	52.99	26.99	5.93	8	10.5309	3.39656	up	9.75049e-06	0.00028987	yes
comp18932_c0	comp18932_c0_seq1,comp18932_c0_seq2	570	359.49	-	-	-	-	-	-	121	186	0	0	5.71	18.36	0	0	8.44	17.23	0	0	Inf	Inf	up	1.01076e-05	0.000300183	yes
comp19921_c0	comp19921_c0_seq1	1058	859	SKIP19	-	GO:0005634(nucleus)	[R] General function prediction only	-	-	5042	3111	817	1006	99.86	126.98	17.21	23.62	147.63	119.14	21.42	28.63	10.1011	3.33644	up	1.02716e-05	0.000304745	yes
comp53037_c0	comp53037_c0_seq1	600	401	DMT105	DNA (cytosine-5-)-methyltransferase	GO:0005634(nucleus);GO:0003886(DNA (cytosine-5-)-methyltransferase activity);GO:0003677(DNA binding);GO:0006351(transcription, DNA-dependent)	-	K00558	ko00270(Cysteine and methionine metabolism)	0	0	349	241	0	0	15.75	12.12	0	0	19.61	14.69	0	-Inf	down	1.06208e-05	0.000314788	yes
comp7921_c0	comp7921_c0_seq1	585	386	COX6B-3	cytochrome c oxidase subunit VIb	GO:0005739(mitochondrion);GO:0004129(cytochrome-c oxidase activity)	[C] Energy production and conversion	K02267	ko00190(Oxidative phosphorylation);ko04260(Cardiac muscle contraction);ko05010(Alzheimer's disease);ko05012(Parkinson's disease);ko05016(Huntington's disease)	8138	3866	1163	1676	358.68	351.17	54.51	87.56	530.28	329.46	67.87	106.16	9.28472	3.21486	up	1.07037e-05	0.000316925	yes
comp7933_c0	comp7933_c0_seq1	844	645	UPTG	-	GO:0005618(cell wall);GO:0005576(extracellular region);GO:0005794(Golgi apparatus);GO:0009506(plasmodesma);GO:0008466(glycogenin glucosyltransferase activity);GO:0007047(cellular cell wall organization);GO:0030244(cellulose biosynthetic process)	-	-	-	22	1	1161	732	0.58	0.05	32.57	22.88	0.86	0.05	40.55	27.75	0.0212712	-5.55496	down	1.07361e-05	0.000317563	yes
comp12705_c0	comp12705_c0_seq1	1672	1473	lig1	-	GO:0005634(nucleus);GO:0005524(ATP binding);GO:0003677(DNA binding);GO:0003910(DNA ligase (ATP) activity);GO:0046872(metal ion binding);GO:0007049(cell cycle);GO:0051301(cell division);GO:0051103(DNA ligation involved in DNA repair);GO:0006310(DNA recombination);GO:0006260(DNA replication)	-	-	-	5076	2161	859	790	58.63	51.44	10.55	10.81	86.67	48.26	13.14	13.11	9.29342	3.21621	up	1.07522e-05	0.000317721	yes
comp1736_c0	comp1736_c0_seq1	717	518	-	-	-	-	-	-	242	97	6	1	7.95	6.57	0.21	0.04	11.75	6.16	0.26	0.05	95.5174	6.57769	up	1.0781e-05	0.000318251	yes
comp4356_c0	comp4356_c0_seq1	1054	855	Os02g0683500	RAV-like factor	GO:0005634(nucleus);GO:0003677(DNA binding);GO:0006355(regulation of transcription, DNA-dependent);GO:0006351(transcription, DNA-dependent)	-	K09287	-	1928	562	93	92	38.36	23.05	1.97	2.17	56.72	21.62	2.45	2.63	27.3079	4.77125	up	1.08182e-05	0.000319028	yes
comp12522_c0	comp12522_c0_seq1	1067	868	-	-	-	-	-	-	846	769	102	143	16.58	31.06	2.13	3.32	24.51	29.14	2.65	4.03	15.819	3.98358	up	1.09284e-05	0.000321955	yes
comp15502_c0	comp15502_c0_seq1	583	384	-	histone H1/5	GO:0000786(nucleosome);GO:0005634(nucleus);GO:0003677(DNA binding);GO:0006334(nucleosome assembly)	-	K11275	-	30	13	1194	891	1.33	1.19	56.25	46.79	1.97	1.11	70.04	56.73	0.0433369	-4.52826	down	1.10345e-05	0.000324756	yes
comp7583_c0	comp7583_c0_seq1	288	89.2	HMGR	3-hydroxy-3-methylglutaryl-CoA reductase	GO:0005789(endoplasmic reticulum membrane);GO:0016021(integral to membrane);GO:0004420(hydroxymethylglutaryl-CoA reductase (NADPH) activity);GO:0050661(NADP binding);GO:0015936(coenzyme A metabolic process);GO:0008299(isoprenoid biosynthetic process)	[I] Lipid transport and metabolism	K00021	ko00900(Terpenoid backbone biosynthesis)	14	5	642	814	2.67	1.97	130.21	184.02	3.95	1.84	162.13	223.11	0.0274516	-5.18697	down	1.11631e-05	0.000328211	yes
comp15892_c0	comp15892_c0_seq1,comp15892_c0_seq2	2833	2628.35	PRR73	pseudo-response regulator 7	GO:0005634(nucleus);GO:0000156(two-component response regulator activity);GO:0006355(regulation of transcription, DNA-dependent);GO:0048511(rhythmic process);GO:0006351(transcription, DNA-dependent)	[K] Transcription	K12129	ko04712(Circadian rhythm - plant)	11394	5560	1182	2942	73.64	74.22	8.12	22.6	108.87	69.63	10.11	27.4	9.28681	3.21518	up	1.1512e-05	0.00033813	yes
comp17596_c0	comp17596_c0_seq1	567	368	-	-	-	-	-	-	393	225	28	16	18.17	21.44	1.38	0.88	26.86	20.11	1.71	1.06	30.2723	4.91993	up	1.16787e-05	0.000342684	yes
comp21961_c0	comp21961_c0_seq1,comp21961_c0_seq2,comp21961_c0_seq3,comp21961_c0_seq4	2233	2018.94	PIF5	phytochrome-interacting factor 3	GO:0005634(nucleus);GO:0003677(DNA binding);GO:0009693(ethylene biosynthetic process);GO:0009585(red, far-red light phototransduction);GO:0006355(regulation of transcription, DNA-dependent);GO:0006351(transcription, DNA-dependent)	-	K12126	ko04712(Circadian rhythm - plant)	1211	1075	78	324	10.25	18.63	0.7	3.23	15.15	17.48	0.87	3.92	14.2287	3.83073	up	1.1805e-05	0.000346043	yes
comp20648_c1	comp20648_c1_seq1	1092	893	-	-	-	[K] Transcription ;[R] General function prediction only	-	-	326.36	167	4	20.64	6.22	6.56	0.08	0.47	9.19	6.15	0.1	0.57	46.0267	5.5244	up	1.18396e-05	0.000346714	yes
comp12604_c0	comp12604_c0_seq1	330	131	-	-	-	-	-	-	1296	308	0	25	168.31	82.44	0	3.85	248.83	77.34	0	4.67	141.159	7.14117	up	1.18558e-05	0.00034684	yes
comp17930_c0	comp17930_c0_seq1,comp17930_c0_seq2	1725	1345.05	FAR2	-	GO:0005488(binding);GO:0080019(fatty-acyl-CoA reductase (alcohol-forming) activity);GO:0008610(lipid biosynthetic process)	[I] Lipid transport and metabolism	-	-	21	16	1044	874	0.28	0.43	12.69	11.6	0.41	0.41	15.8	14.06	0.044044	-4.50491	down	1.19759e-05	0.000350007	yes
comp11141_c0	comp11141_c0_seq1,comp11141_c0_seq2,comp11141_c0_seq3	1004	722.25	MYB48	myb proto-oncogene protein, plant	GO:0005634(nucleus);GO:0003677(DNA binding);GO:0006355(regulation of transcription, DNA-dependent);GO:0009751(response to salicylic acid stimulus);GO:0006351(transcription, DNA-dependent)	[K] Transcription	K09422	-	2	6	347	730	0.05	0.3	8.38	19.65	0.07	0.28	10.43	23.83	0.0209466	-5.57714	down	1.19939e-05	0.000350183	yes
comp10019_c0	comp10019_c0_seq1	321	122	-	-	-	-	-	-	135	71	0	0	18.83	20.4	0	0	27.83	19.14	0	0	Inf	Inf	up	1.20548e-05	0.000351612	yes
comp8073_c0	comp8073_c0_seq1	490	291	-	-	-	-	-	-	4225	3746	537	1237	247.01	451.35	33.39	85.72	365.18	423.46	41.57	103.93	10.9931	3.45852	up	1.21798e-05	0.000354906	yes
comp13765_c0	comp13765_c0_seq1	345	146	PEX3	-	GO:0005618(cell wall);GO:0005576(extracellular region);GO:0007047(cellular cell wall organization)	-	-	-	52	3	54998	23930	6.06	0.72	6815.17	3305.14	8.96	0.68	8485.61	4007.33	0.00121063	-9.69003	down	1.22474e-05	0.000356523	yes
comp8379_c0	comp8379_c0_seq1	387	188	GSTU16	-	GO:0005737(cytoplasm);GO:0016740(transferase activity);GO:0009407(toxin catabolic process)	[O] Posttranslational modification, protein turnover, chaperones	-	-	0	0	192	417	0	0	18.48	44.73	0	0	23.01	54.23	0	-Inf	down	1.24163e-05	0.000361081	yes
comp7889_c0	comp7889_c0_seq1	350	151	-	-	-	-	-	-	1220	980	201	185	137.46	227.55	24.08	24.71	203.22	213.49	29.99	29.95	13.17	3.71918	up	1.24408e-05	0.000361434	yes
comp19355_c0	comp19355_c0_seq1	1325	1126	SOT15	-	-	[R] General function prediction only	K01025	-	5648	6796	303	144.05	85.34	211.62	4.87	2.58	126.16	198.54	6.06	3.13	65.9983	6.04436	up	1.26182e-05	0.000366228	yes
comp11829_c0	comp11829_c0_seq1	546	347	LAC9	nitrite reductase (NO-forming)	GO:0048046(apoplast);GO:0005507(copper ion binding);GO:0052716(hydroquinone:oxygen oxidoreductase activity);GO:0008471(laccase activity);GO:0046274(lignin catabolic process)	[Q] Secondary metabolites biosynthesis, transport and catabolism	K00368	ko00910(Nitrogen metabolism)	0	0	363	211	0	0	18.93	12.26	0	0	23.56	14.87	0	-Inf	down	1.2847e-05	0.000372132	yes
comp19639_c0	comp19639_c0_seq1	1080	881	PER53	peroxidase	GO:0005576(extracellular region);GO:0020037(heme binding);GO:0004601(peroxidase activity);GO:0042744(hydrogen peroxide catabolic process)	-	K00430	ko00360(Phenylalanine metabolism);ko00680(Methane metabolism);ko00940(Phenylpropanoid biosynthesis)	8	2	1890	1012	0.15	0.08	38.81	23.16	0.23	0.07	48.33	28.08	0.00668099	-7.22572	down	1.28346e-05	0.000372132	yes
comp4913_c0	comp4913_c0_seq1	650	451	-	-	-	-	-	-	228	282	0	13	8.6	21.92	0	0.58	12.72	20.57	0	0.7	107.024	6.74179	up	1.30352e-05	0.000377213	yes
comp17993_c0	comp17993_c0_seq1	1221	1022	LHW	-	-	-	-	-	0	0	637	305	0	0	11.28	6.02	0	0	14.04	7.3	0	-Inf	down	1.32979e-05	0.000384434	yes
comp8030_c0	comp8030_c0_seq1	735	536	ostc-a	-	GO:0016021(integral to membrane)	[S] Function unknown	-	-	10491	5075	2225	1605	332.99	331.98	75.1	60.38	492.3	311.46	93.51	73.21	8.65195	3.11303	up	1.33768e-05	0.000386337	yes
comp20807_c0	comp20807_c0_seq1	1985	1786	-	-	-	[I] Lipid transport and metabolism	-	-	41	42	1395	1601	0.39	0.82	14.13	18.08	0.58	0.77	17.59	21.92	0.0669385	-3.90102	down	1.34412e-05	0.000387814	yes
comp21730_c0	comp21730_c0_seq1	1706	1507	KCS11	-	GO:0016021(integral to membrane);GO:0033807(icosanoyl-CoA synthase activity);GO:0006633(fatty acid biosynthetic process);GO:0009409(response to cold);GO:0009416(response to light stimulus)	-	-	-	168	126	3	2	1.9	2.93	0.04	0.03	2.8	2.75	0.04	0.03	132.525	7.05012	up	1.3469e-05	0.000388234	yes
comp19130_c0	comp19130_c0_seq1	1431	1232	XTH30	xyloglucan:xyloglucosyl transferase	GO:0048046(apoplast);GO:0005618(cell wall);GO:0004553(hydrolase activity, hydrolyzing O-glycosyl compounds);GO:0016762(xyloglucan:xyloglucosyl transferase activity);GO:0007047(cellular cell wall organization);GO:0006073(cellular glucan metabolic process)	-	K08235	-	18964	6347	742	3990	261.88	180.63	10.9	65.31	387.16	169.47	13.57	79.18	11.8269	3.564	up	1.34837e-05	0.000388279	yes
comp22469_c0	comp22469_c0_seq1	1763	1564	SCPL51	serine carboxypeptidase 1	GO:0005576(extracellular region);GO:0004185(serine-type carboxypeptidase activity);GO:0006508(proteolysis)	[O] Posttranslational modification, protein turnover, chaperones	K09646	-	3413	1340	134	929	37.13	30.04	1.55	11.98	54.89	28.18	1.93	14.52	10.1489	3.34325	up	1.35492e-05	0.000389783	yes
comp18387_c0	comp18387_c0_seq1,comp18387_c0_seq2	759	527.15	-	-	-	-	-	-	303	212	15	15	9.21	13.27	0.5	0.54	13.61	12.45	0.62	0.65	39.0619	5.28769	up	1.35649e-05	0.000389851	yes
comp537_c0	comp537_c0_seq1	640	441	-	-	-	-	-	-	527.98	185.52	39.95	20.76	20.37	14.75	1.64	0.95	30.11	13.84	2.04	1.15	23.5819	4.55961	up	1.36193e-05	0.000391031	yes
comp7832_c0	comp7832_c0_seq1,comp7832_c0_seq2	1086	883.83	RABB1C	Rab family, other	GO:0005886(plasma membrane);GO:0005773(vacuole);GO:0005525(GTP binding);GO:0006888(ER to Golgi vesicle-mediated transport);GO:0015031(protein transport);GO:0007264(small GTPase mediated signal transduction)	[U] Intracellular trafficking, secretion, and vesicular transport	K07976	-	15369	7427	2235	3508	295.69	294.13	45.83	80.06	437.15	275.95	57.07	97.07	8.77187	3.13288	up	1.39289e-05	0.00039932	yes
comp8069_c0	comp8069_c0_seq1	903	704	UBC4	ubiquitin-conjugating enzyme E2 H	GO:0005524(ATP binding);GO:0004842(ubiquitin-protein ligase activity)	[O] Posttranslational modification, protein turnover, chaperones	K10576	ko04120(Ubiquitin mediated proteolysis)	4641	2627	637	1045	112.16	130.84	16.37	29.93	165.81	122.75	20.38	36.29	9.77727	3.28943	up	1.39351e-05	0.00039932	yes
comp16192_c0	comp16192_c0_seq1	1180	981	ARF4	-	GO:0005634(nucleus);GO:0003677(DNA binding);GO:0046983(protein dimerization activity);GO:0010158(abaxial cell fate specification);GO:0009734(auxin mediated signaling pathway);GO:0006355(regulation of transcription, DNA-dependent);GO:0006351(transcription, DNA-dependent);GO:0010050(vegetative phase change)	-	-	-	91	133	2945	2921	1.58	4.75	54.31	60.04	2.33	4.46	67.62	72.8	0.0960321	-3.38034	down	1.40782e-05	0.00040272	yes
comp22495_c0	comp22495_c0_seq1	1074	875	CAF1-11	-	GO:0005737(cytoplasm);GO:0005634(nucleus);GO:0046872(metal ion binding);GO:0004535(poly(A)-specific ribonuclease activity);GO:0003723(RNA binding);GO:0042742(defense response to bacterium);GO:0000289(nuclear-transcribed mRNA poly(A) tail shortening);GO:0006355(regulation of transcription, DNA-dependent);GO:0006351(transcription, DNA-dependent)	[A] RNA processing and modification	-	-	3234	1622	494	581	62.88	65	10.21	13.39	92.96	60.98	12.72	16.23	9.89384	3.30653	up	1.40812e-05	0.00040272	yes
comp17014_c0	comp17014_c0_seq1,comp17014_c0_seq2,comp17014_c0_seq3	567	333.49	-	-	-	-	-	-	161	118	2	2	7.61	12.57	0.1	0.12	11.26	11.79	0.13	0.14	159.752	7.31969	up	1.41607e-05	0.000404599	yes
comp18683_c0	comp18683_c0_seq1,comp18683_c0_seq2	806	594.17	WNK2	-	GO:0005524(ATP binding);GO:0004674(protein serine/threonine kinase activity);GO:0007243(intracellular protein kinase cascade)	[T] Signal transduction mechanisms	-	-	18464	5367	696	1176.99	531.01	316.01	21.2	39.9	785.05	296.48	26.4	48.38	26.4833	4.72701	up	1.43642e-05	0.000410016	yes
comp20035_c0	comp20035_c0_seq1	3637	3438	ERECTA	protein-serine/threonine kinase	GO:0016021(integral to membrane);GO:0005739(mitochondrion);GO:0005524(ATP binding);GO:0004674(protein serine/threonine kinase activity);GO:0004872(receptor activity);GO:0042742(defense response to bacterium);GO:0050832(defense response to fungus);GO:0048281(inflorescence morphogenesis);GO:0009965(leaf morphogenesis);GO:0009664(plant-type cell wall organization);GO:0009944(polarity specification o…	-	K08286	-	757	773	150	26	3.75	7.88	0.79	0.15	5.54	7.4	0.98	0.18	19.5138	4.28642	up	1.45091e-05	0.000413748	yes
comp12175_c0	comp12175_c0_seq1	810	611	-	-	-	-	-	-	1555	1324	257	302	43.3	75.98	7.61	9.97	64.01	71.28	9.48	12.08	12.1424	3.60199	up	1.47608e-05	0.000420517	yes
comp17050_c0	comp17050_c0_seq1	1891	1692	LAC14	nitrite reductase (NO-forming)	GO:0048046(apoplast);GO:0005507(copper ion binding);GO:0052716(hydroquinone:oxygen oxidoreductase activity);GO:0008471(laccase activity);GO:0046274(lignin catabolic process)	[Q] Secondary metabolites biosynthesis, transport and catabolism	K00368	ko00910(Nitrogen metabolism)	148	5	7722	4764	1.49	0.1	82.57	56.78	2.2	0.1	102.81	68.84	0.021261	-5.55565	down	1.48121e-05	0.000421571	yes
comp15683_c0	comp15683_c0_seq1,comp15683_c0_seq2,comp15683_c0_seq3	492	250.09	-	-	-	-	-	-	2171	1097	252	423	140.83	140.4	16.14	32.88	208.2	131.72	20.1	39.87	10.7978	3.43266	up	1.49663e-05	0.000425547	yes
comp21894_c0	comp21894_c0_seq1	1802	1603	LAC7	nitrite reductase (NO-forming)	GO:0048046(apoplast);GO:0005507(copper ion binding);GO:0052716(hydroquinone:oxygen oxidoreductase activity);GO:0008471(laccase activity);GO:0046274(lignin catabolic process)	[Q] Secondary metabolites biosynthesis, transport and catabolism	K00368	ko00910(Nitrogen metabolism)	2	0	1461	696	0.02	0	16.49	8.76	0.03	0	20.53	10.62	0.00155225	-9.33143	down	1.49916e-05	0.000425854	yes
comp4840_c0	comp4840_c0_seq1	941	742	-	-	-	-	-	-	631	1019	1	4	14.47	48.15	0.02	0.11	21.39	45.18	0.03	0.13	892.863	9.80229	up	1.50522e-05	0.000426751	yes
comp68349_c0	comp68349_c0_seq1	440	241	-	-	-	-	-	-	138	65	0	0	9.74	9.46	0	0	14.4	8.87	0	0	Inf	Inf	up	1.50424e-05	0.000426751	yes
comp3867_c0	comp3867_c0_seq1	2033	1834	INT4	-	GO:0016021(integral to membrane);GO:0005886(plasma membrane);GO:0005366(myo-inositol:hydrogen symporter activity)	[R] General function prediction only	-	-	9	3	577	597	0.08	0.06	5.69	6.56	0.12	0.05	7.09	7.96	0.0211122	-5.56578	down	1.51602e-05	0.000429398	yes
comp11325_c0	comp11325_c0_seq1	924	725	-	-	-	-	-	-	1016	910	87	244	23.84	44.01	2.17	6.79	35.25	41.29	2.7	8.23	14.3724	3.84523	up	1.51863e-05	0.000429723	yes
comp11024_c0	comp11024_c0_seq1	433	234	BAM3	beta-amylase	GO:0009507(chloroplast);GO:0016161(beta-amylase activity);GO:0043169(cation binding);GO:0000272(polysaccharide catabolic process)	-	K01177	ko00500(Starch and sucrose metabolism)	281	76	0	9	20.43	11.39	0	0.78	30.2	10.68	0	0.94	88.4816	6.4673	up	1.53637e-05	0.000434323	yes
comp17407_c0	comp17407_c0_seq1	1463	1264	PPC6-7	protein phosphatase	GO:0046872(metal ion binding);GO:0004721(phosphoprotein phosphatase activity)	[T] Signal transduction mechanisms	K01090	-	6946	2587	1400	957	93.49	71.76	20.04	15.27	138.22	67.33	24.95	18.51	8.30197	3.05345	up	1.54596e-05	0.000436614	yes
comp28198_c0	comp28198_c0_seq1	785	586	BCCP2	acetyl-CoA carboxylase biotin carboxyl carrier protein	GO:0009317(acetyl-CoA carboxylase complex);GO:0009507(chloroplast);GO:0003989(acetyl-CoA carboxylase activity);GO:0006633(fatty acid biosynthetic process)	-	K02160	ko00061(Fatty acid biosynthesis);ko00253(Tetracycline biosynthesis);ko00620(Pyruvate metabolism);ko00640(Propanoate metabolism)	1066	730	86	218	30.95	43.68	2.66	7.5	45.75	40.98	3.31	9.1	13.9954	3.80688	up	1.55003e-05	0.000437345	yes
comp17011_c0	comp17011_c0_seq1	1521	1322	NIPAL1	-	GO:0016021(integral to membrane);GO:0006811(ion transport)	[S] Function unknown	-	-	980	342	72	123	12.61	9.07	0.99	1.88	18.65	8.51	1.23	2.27	14.4255	3.85055	up	1.55229e-05	0.000437561	yes
comp15698_c0	comp15698_c0_seq1	1069	870	-	-	-	[R] General function prediction only	-	-	1666	974	93	423	32.58	39.25	1.93	9.8	48.16	36.83	2.41	11.89	12.1087	3.59797	up	1.57518e-05	0.000443589	yes
comp12620_c0	comp12620_c0_seq1	1405	1206	-	-	-	-	-	-	14	8	507	1010	0.2	0.23	7.61	16.89	0.29	0.22	9.47	20.48	0.0331522	-4.91475	down	1.57924e-05	0.000443783	yes
comp20121_c0	comp20121_c0_seq1	811	612	-	-	-	-	-	-	1602	1528	340	257	44.53	87.54	10.05	8.47	65.84	82.13	12.51	10.27	12.2929	3.61975	up	1.58186e-05	0.000443783	yes
comp21660_c0	comp21660_c0_seq1,comp21660_c0_seq2	1415	1212.61	COMT1	flavonol 3-O-methyltransferase	GO:0047763(caffeate O-methyltransferase activity);GO:0046983(protein dimerization activity);GO:0009809(lignin biosynthetic process)	[R] General function prediction only	K05279	ko00944(Flavone and flavonol biosynthesis)	109184	22812	593	320	1560.93	657.78	8.83	5.31	2307.68	617.13	10.99	6.43	275.357	8.10516	up	1.58192e-05	0.000443783	yes
comp5121_c0	comp5121_c0_seq1	872	673	CAF1-11	-	GO:0005737(cytoplasm);GO:0005634(nucleus);GO:0046872(metal ion binding);GO:0004535(poly(A)-specific ribonuclease activity);GO:0003723(RNA binding);GO:0042742(defense response to bacterium);GO:0000289(nuclear-transcribed mRNA poly(A) tail shortening);GO:0006355(regulation of transcription, DNA-dependent);GO:0006351(transcription, DNA-dependent)	[A] RNA processing and modification	-	-	1666.61	535.54	110.91	237.59	42.13	27.9	2.98	7.12	62.29	26.18	3.71	8.63	13.4375	3.74819	up	1.58182e-05	0.000443783	yes
comp10573_c0	comp10573_c0_seq1,comp10573_c0_seq2,comp10573_c0_seq3	574	215.17	-	-	-	-	-	-	145	59	0	0	10.69	10.35	0	0	15.8	9.71	0	0	Inf	Inf	up	1.59558e-05	0.000447188	yes
comp23883_c0	comp23883_c0_seq1	835	636	ATHX	thioredoxin 1	GO:0009570(chloroplast stroma);GO:0009055(electron carrier activity);GO:0008047(enzyme activator activity);GO:0015035(protein disulfide oxidoreductase activity);GO:0045454(cell redox homeostasis);GO:0022900(electron transport chain);GO:0006662(glycerol ether metabolic process);GO:0006810(transport)	[O] Posttranslational modification, protein turnover, chaperones	K03671	-	2061	924	299	313	55.13	50.94	8.51	9.92	81.51	47.79	10.59	12.03	10.4643	3.3874	up	1.60081e-05	0.000448227	yes
comp7625_c0	comp7625_c0_seq1	240	47.71	AGP16	-	GO:0031225(anchored to membrane);GO:0005886(plasma membrane)	-	-	-	392	79	1	0	139.8	58.06	0.38	0	206.68	54.47	0.47	0	838.3	9.71132	up	1.62497e-05	0.000454559	yes
comp22913_c0	comp22913_c0_seq1,comp22913_c0_seq2	2825	2619.55	AKT2	-	GO:0016021(integral to membrane);GO:0009506(plasmodesma);GO:0042802(identical protein binding);GO:0005249(voltage-gated potassium channel activity);GO:0042391(regulation of membrane potential);GO:0009737(response to abscisic acid stimulus)	[P] Inorganic ion transport and metabolism ;[T] Signal transduction mechanisms	-	-	1279	1114	119	330	8.29	14.93	0.82	2.55	12.25	14.01	1.02	3.09	13.1071	3.71228	up	1.66152e-05	0.00046434	yes
comp4547_c0	comp4547_c0_seq1	762	563	ERF12	EREBP-like factor	GO:0005634(nucleus);GO:0003677(DNA binding);GO:0003700(sequence-specific DNA binding transcription factor activity);GO:0006952(defense response);GO:0009873(ethylene mediated signaling pathway)	-	K09286	-	4	0	467	365	0.12	0	15.01	13.07	0.18	0	18.69	15.85	0.00822858	-6.92514	down	1.67144e-05	0.000466668	yes
comp15463_c0	comp15463_c0_seq1	1181	982	At1g80330	aminocyclopropanecarboxylate oxidase	GO:0016707(gibberellin 3-beta-dioxygenase activity);GO:0005506(iron ion binding);GO:0016702(oxidoreductase activity, acting on single donors with incorporation of molecular oxygen, incorporation of two atoms of oxygen);GO:0009686(gibberellin biosynthetic process)	[Q] Secondary metabolites biosynthesis, transport and catabolism ;[R] General function prediction only	K05933	ko00270(Cysteine and methionine metabolism)	7	17	2092	6015	0.12	0.61	38.54	123.52	0.18	0.57	47.99	149.76	0.00828687	-6.91496	down	1.67869e-05	0.000467803	yes
comp20436_c0	comp20436_c0_seq1,comp20436_c0_seq2	1661	1139.07	-	cyclin B	GO:0005634(nucleus);GO:0019901(protein kinase binding);GO:0051301(cell division);GO:0007067(mitosis);GO:0000079(regulation of cyclin-dependent protein kinase activity)	[D] Cell cycle control, cell division, chromosome partitioning	K05868	ko04110(Cell cycle);ko04115(p53 signaling pathway);ko04914(Progesterone-mediated oocyte maturation)	31	23	939	1363	0.46	0.78	12.54	22.36	0.68	0.73	15.62	27.11	0.0548038	-4.18958	down	1.6785e-05	0.000467803	yes
comp24166_c0	comp24166_c0_seq1	824	625	PAP8	-	GO:0009941(chloroplast envelope);GO:0005198(structural molecule activity)	-	-	-	467	348	75	11	12.71	19.52	2.17	0.35	18.79	18.32	2.7	0.43	20.2834	4.34223	up	1.73627e-05	0.000483389	yes
comp22880_c0	comp22880_c0_seq1,comp22880_c0_seq2	1714	1494.51	At1g32860	-	GO:0046658(anchored to plasma membrane);GO:0005618(cell wall);GO:0005576(extracellular region);GO:0043169(cation binding);GO:0042973(glucan endo-1,3-beta-D-glucosidase activity);GO:0005975(carbohydrate metabolic process);GO:0007047(cellular cell wall organization);GO:0006952(defense response)	-	-	-	0	21	3398	1804	0	0.49	41.09	24.34	0	0.46	51.16	29.51	0.0119637	-6.3852	down	1.74236e-05	0.000484626	yes
comp15811_c1	comp15811_c1_seq1	538	339	INV1	beta-fructofuranosidase	GO:0005618(cell wall);GO:0005576(extracellular region);GO:0004575(sucrose alpha-glucosidase activity);GO:0005975(carbohydrate metabolic process)	[G] Carbohydrate transport and metabolism	K01193	ko00052(Galactose metabolism);ko00500(Starch and sucrose metabolism)	102	88	0	0	5.12	9.1	0	0	7.57	8.54	0	0	Inf	Inf	up	1.76379e-05	0.000490123	yes
comp13107_c0	comp13107_c0_seq1	2338	2139	-	-	-	-	-	-	53	17	1276	1359	0.42	0.28	10.79	12.81	0.62	0.26	13.44	15.53	0.0546968	-4.1924	down	1.77153e-05	0.000491808	yes
comp13418_c0	comp13418_c0_seq1	540	341	-	-	-	-	-	-	152	52	0	0	7.58	5.35	0	0	11.21	5.02	0	0	Inf	Inf	up	1.79578e-05	0.000498072	yes
comp8772_c0	comp8772_c0_seq1,comp8772_c0_seq2	1072	700.9	MLO4	mlo protein	GO:0016021(integral to membrane);GO:0005516(calmodulin binding);GO:0008219(cell death);GO:0006952(defense response);GO:0009607(response to biotic stimulus)	-	K08472	-	721	289	15	112	30.06	14.38	0.31	3.14	44.45	13.49	0.39	3.81	18.129	4.18022	up	1.79827e-05	0.000498291	yes
comp18527_c0	comp18527_c0_seq1,comp18527_c0_seq2,comp18527_c0_seq3	802	539.95	-	-	-	-	-	-	1797	703	83	418	58.45	52.69	2.49	15.46	86.42	49.43	3.1	18.74	11.2275	3.48896	up	1.82371e-05	0.000504863	yes
comp34346_c0	comp34346_c0_seq1	333	134	-	-	-	-	-	-	0	1	308	346	0	0.26	41.58	52.07	0	0.25	51.78	63.13	0.0046935	-7.73512	down	1.88427e-05	0.000520648	yes
comp7936_c0	comp7936_c0_seq1	514	315	-	-	-	-	-	-	7842	4839	1698	1466	423.54	538.62	97.52	93.85	626.17	505.33	121.43	113.79	8.89711	3.15334	up	1.88417e-05	0.000520648	yes
comp15210_c0	comp15210_c0_seq1,comp15210_c0_seq2	1643	1407.12	PERK13	interleukin-1 receptor-associated kinase 4	GO:0016021(integral to membrane);GO:0005886(plasma membrane);GO:0005524(ATP binding);GO:0004674(protein serine/threonine kinase activity)	[T] Signal transduction mechanisms	K04733	ko04210(Apoptosis);ko04620(Toll-like receptor signaling pathway);ko04722(Neurotrophin signaling pathway);ko05140(Leishmaniasis);ko05142(Chagas disease)	548	496	114	22	6.59	12.28	1.47	0.31	9.75	11.52	1.83	0.37	16.9893	4.08656	up	1.89069e-05	0.000521929	yes
comp18959_c0	comp18959_c0_seq1	1575	1376	UGT92A1	hydroquinone glucosyltransferase	GO:0016758(transferase activity, transferring hexosyl groups)	[G] Carbohydrate transport and metabolism ;[C] Energy production and conversion	K08237	-	128	68	0	0	1.58	1.73	0	0	2.34	1.63	0	0	Inf	Inf	up	1.90996e-05	0.000526753	yes
comp5131_c0	comp5131_c0_seq1	874	675	FMO1	-	GO:0031227(intrinsic to endoplasmic reticulum membrane);GO:0050660(flavin adenine dinucleotide binding);GO:0004499(flavin-containing monooxygenase activity);GO:0050661(NADP binding);GO:0071456(cellular response to hypoxia);GO:0009870(defense response signaling pathway, resistance gene-dependent);GO:0010204(defense response signaling pathway, resistance gene-independent);GO:0042742(defense respons…	[Q] Secondary metabolites biosynthesis, transport and catabolism	-	-	250	183	16	5	6.3	9.51	0.43	0.15	9.32	8.92	0.53	0.18	44.9214	5.48933	up	1.92348e-05	0.000529986	yes
comp15403_c0	comp15403_c0_seq1	867	668	CYCU1-1	-	GO:0019901(protein kinase binding);GO:0007049(cell cycle);GO:0051301(cell division);GO:0000079(regulation of cyclin-dependent protein kinase activity)	[R] General function prediction only	-	-	219	89	0	6	5.58	4.67	0	0.18	8.25	4.38	0	0.22	120.218	6.90951	up	1.92692e-05	0.000530437	yes
comp12382_c0	comp12382_c0_seq1	1004	805	-	3-oxoacyl-[acyl-carrier protein] reductase	GO:0005488(binding);GO:0016491(oxidoreductase activity)	[R] General function prediction only	K00059	ko00061(Fatty acid biosynthesis);ko01040(Biosynthesis of unsaturated fatty acids)	6205	1754	183	370	131.14	76.4	4.11	9.27	193.87	71.67	5.12	11.24	30.1081	4.91208	up	1.93389e-05	0.000531359	yes
comp18544_c0	comp18544_c0_seq1,comp18544_c0_seq2	960	717.8	-	-	-	-	-	-	1983	926	72	537	50.65	48.83	1.71	14.35	74.88	45.81	2.13	17.4	11.1079	3.47351	up	1.93233e-05	0.000531359	yes
comp8966_c0	comp8966_c0_seq1	568	369	-	-	-	-	-	-	143	57	0	0	6.59	5.42	0	0	9.75	5.08	0	0	Inf	Inf	up	1.94671e-05	0.000534381	yes
comp18300_c0	comp18300_c0_seq1	1086	887	SAP6	-	GO:0003677(DNA binding);GO:0008270(zinc ion binding);GO:0010200(response to chitin)	[R] General function prediction only	-	-	25451	9854.96	4399.01	5144.86	488.16	389.55	89.73	116.96	721.7	365.48	111.72	141.81	7.83007	2.96902	up	1.95764e-05	0.000536879	yes
comp13135_c0	comp13135_c0_seq1	1270	1071	-	-	-	-	-	-	1235	978	313	103	19.62	32.02	5.29	1.94	29	30.04	6.58	2.35	11.7394	3.55328	up	1.96152e-05	0.000537442	yes
comp21142_c0	comp21142_c0_seq1	2482	2283	CNGC1	cyclic nucleotide gated channel, other eukaryote	GO:0016021(integral to membrane);GO:0005886(plasma membrane);GO:0005516(calmodulin binding);GO:0030552(cAMP binding);GO:0030553(cGMP binding);GO:0005221(intracellular cyclic nucleotide activated cation channel activity);GO:0006816(calcium ion transport);GO:0006813(potassium ion transport)	[P] Inorganic ion transport and metabolism ;[T] Signal transduction mechanisms	K05391	ko04626(Plant-pathogen interaction)	56	37	1659	3845	0.42	0.57	13.15	33.96	0.62	0.53	16.37	41.18	0.039677	-4.65555	down	1.97707e-05	0.000541198	yes
comp21017_c0	comp21017_c0_seq1	1141	942	DHRS12	-	GO:0005488(binding);GO:0016491(oxidoreductase activity)	[Q] Secondary metabolites biosynthesis, transport and catabolism	-	-	2791	1595	284	709	50.41	59.37	5.45	15.18	74.52	55.7	6.79	18.4	10.1963	3.34997	up	1.98051e-05	0.000541633	yes
comp15843_c0	comp15843_c0_seq1	1383	1184	PIP1-3	aquaporin PIP	GO:0009507(chloroplast);GO:0016021(integral to membrane);GO:0005886(plasma membrane);GO:0015250(water channel activity);GO:0009414(response to water deprivation)	[G] Carbohydrate transport and metabolism	K09872	-	215212	103887	43678	42983	3092.41	3076.43	667.41	732.06	4571.82	2886.32	831	887.59	7.95386	2.99166	up	2.00788e-05	0.000548609	yes
comp19910_c0	comp19910_c0_seq1	1013	814	PER43	peroxidase	GO:0005576(extracellular region);GO:0020037(heme binding);GO:0004601(peroxidase activity);GO:0042744(hydrogen peroxide catabolic process)	-	K00430	ko00360(Phenylalanine metabolism);ko00680(Methane metabolism);ko00940(Phenylpropanoid biosynthesis)	0	1	365	273	0	0.04	8.11	6.76	0	0.04	10.1	8.2	0.00471758	-7.72774	down	2.01774e-05	0.000550791	yes
comp18291_c0	comp18291_c0_seq1	1180	981	-	-	-	[R] General function prediction only	-	-	400	167	8	32	6.94	5.97	0.15	0.66	10.26	5.6	0.18	0.8	31.9316	4.99691	up	2.01975e-05	0.000550828	yes
comp16855_c0	comp16855_c0_seq1,comp16855_c0_seq2	960	729.91	-	-	GO:0005886(plasma membrane);GO:0048032(galacturonate binding);GO:0007267(cell-cell signaling);GO:0006810(transport)	-	-	-	12956	5847	1211	3753	292.87	272.02	28.79	107.86	432.98	255.21	35.85	130.78	8.54229	3.09462	up	2.02603e-05	0.000551515	yes
comp20243_c0	comp20243_c0_seq1,comp20243_c0_seq2,comp20243_c0_seq3,comp20243_c0_seq4,comp20243_c0_seq5	639	293.37	-	-	-	-	-	-	1120	385	58	192	58.16	48.87	3.04	16.7	85.99	45.85	3.78	20.25	13.1471	3.71667	up	2.02435e-05	0.000551515	yes
comp22025_c0	comp22025_c0_seq1	1014	815	-	-	-	-	-	-	9901	3466	1321	2209	206.68	149.11	29.32	54.66	305.56	139.9	36.51	66.27	8.05237	3.00941	up	2.02905e-05	0.000551827	yes
comp20638_c0	comp20638_c0_seq1	901	702	-	-	-	-	-	-	5772	2604	1192	902	139.89	130.06	30.72	25.91	206.81	122.02	38.25	31.41	8.45549	3.07989	up	2.03727e-05	0.000553549	yes
comp13689_c0	comp13689_c0_seq1,comp13689_c0_seq2	592	342.8	-	-	-	-	-	-	673	758	35	57	29.68	67.63	1.61	2.92	43.88	63.45	2.01	3.55	38.7203	5.27502	up	2.06321e-05	0.000560079	yes
comp12910_c0	comp12910_c0_seq1	664	465	-	-	GO:0009734(auxin mediated signaling pathway)	-	-	-	0	1	2248	955	0	0.08	87.46	41.41	0	0.07	108.9	50.21	0.000916804	-10.0911	down	2.07102e-05	0.000561162	yes
comp21815_c0	comp21815_c0_seq1,comp21815_c0_seq2	4521	4307.99	CIT	E3 ubiquitin-protein ligase BRE1	GO:0005524(ATP binding);GO:0046872(metal ion binding);GO:0004674(protein serine/threonine kinase activity);GO:0017124(SH3 domain binding);GO:0005083(small GTPase regulator activity);GO:0033205(cell cycle cytokinesis);GO:0035556(intracellular signal transduction)	-	K10696	-	688	596	11225	14331	2.73	4.84	47.39	66.86	4.04	4.54	59.01	81.07	0.119222	-3.06828	down	2.07066e-05	0.000561162	yes
comp15520_c0	comp15520_c0_seq1	903	704	SAP5	-	GO:0005634(nucleus);GO:0003677(DNA binding);GO:0004842(ubiquitin-protein ligase activity);GO:0008270(zinc ion binding);GO:0051865(protein autoubiquitination);GO:0009414(response to water deprivation)	[R] General function prediction only	-	-	23696	11437	4647	4769	572.64	569.61	119.42	136.6	846.6	534.41	148.69	165.62	8.07618	3.01367	up	2.10651e-05	0.000570253	yes
comp21299_c0	comp21299_c0_seq1	1892	1693	HEXO2	beta-hexosaminidase	-	[G] Carbohydrate transport and metabolism	K12373	ko00511(Other glycan degradation);ko00520(Amino sugar and nucleotide sugar metabolism);ko00531(Glycosaminoglycan degradation);ko00603(Glycosphingolipid biosynthesis - globo series);ko00604(Glycosphingolipid biosynthesis - ganglio series);ko04142(Lysosome)	2309	1179	296	471	23.2	24.42	3.16	5.61	34.3	22.91	3.94	6.8	10.1312	3.34073	up	2.11394e-05	0.000571474	yes
comp29410_c0	comp29410_c0_seq1	386	187	-	-	-	-	-	-	391	256	2	54	35.57	48	0.19	5.82	52.59	45.03	0.24	7.06	28.6399	4.83995	up	2.11491e-05	0.000571474	yes
comp21565_c0	comp21565_c0_seq1,comp21565_c0_seq2,comp21565_c0_seq3	1365	1006.25	-	-	-	-	-	-	186	18	3580.34	8249.39	2.71	0.54	95.21	278.55	4.01	0.51	118.54	337.74	0.0331552	-4.91462	down	2.11951e-05	0.00057219	yes
comp12515_c0	comp12515_c0_seq1	1639	1440	CG5315	adiponectin receptor	GO:0016021(integral to membrane);GO:0042562(hormone binding);GO:0004872(receptor activity);GO:0019395(fatty acid oxidation);GO:0009755(hormone-mediated signaling pathway)	[R] General function prediction only ;[T] Signal transduction mechanisms	K07297	ko04920(Adipocytokine signaling pathway)	7998	3633	1351	1654	94.49	88.46	16.97	23.16	139.7	82.99	21.13	28.08	8.38231	3.06735	up	2.13967e-05	0.000577102	yes
comp6314_c0	comp6314_c0_seq1	1168	969	-	-	-	-	-	-	8266	4894	1715	1642	145.13	177.08	32.02	34.17	214.56	166.14	39.87	41.43	8.6959	3.12033	up	2.14652e-05	0.00057842	yes
comp14905_c0	comp14905_c0_seq1	458	259	-	-	-	-	-	-	177	96	0	4	11.63	13	0	0.31	17.19	12.19	0	0.38	166.094	7.37586	up	2.15516e-05	0.000579965	yes
comp16803_c0	comp16803_c0_seq1	1673	1474	MLO1	mlo protein	GO:0016021(integral to membrane);GO:0005886(plasma membrane);GO:0005516(calmodulin binding);GO:0008219(cell death);GO:0006952(defense response);GO:0009607(response to biotic stimulus)	-	K08472	-	1480	835	96	360	17.08	19.86	1.18	4.92	25.25	18.63	1.47	5.97	11.8813	3.57062	up	2.15621e-05	0.000579965	yes
comp11788_c0	comp11788_c0_seq1	298	99	10HGO	mannitol dehydrogenase	-	[Q] Secondary metabolites biosynthesis, transport and catabolism	K00095	-	206	74	0	4	35.4	26.21	0	0.81	52.34	24.59	0	0.99	161.407	7.33456	up	2.18402e-05	0.000585835	yes
comp22562_c0	comp22562_c0_seq1,comp22562_c0_seq2,comp22562_c0_seq3,comp22562_c0_seq4,comp22562_c0_seq5,comp22562_c0_seq6,comp22562_c0_seq7,comp22562_c0_seq8,comp22562_c0_seq9	492	188.7	Os12g0611200	translation initiation factor IF-2	GO:0005524(ATP binding);GO:0008026(ATP-dependent helicase activity);GO:0003723(RNA binding)	[A] RNA processing and modification	K02519	-	0	0	681	2538	0	0	99.84	333.29	0	0	124.31	404.09	0	-Inf	down	2.18054e-05	0.000585835	yes
comp6500_c0	comp6500_c0_seq1	519	320	-	-	-	-	-	-	6324	7376	287	429	336.22	808.18	16.23	27.03	497.07	758.24	20.2	32.78	47.6621	5.57477	up	2.18291e-05	0.000585835	yes
comp2955_c0	comp2955_c0_seq1	423	224	-	-	-	-	-	-	116	74	0	0	8.81	11.58	0	0	13.03	10.87	0	0	Inf	Inf	up	2.21763e-05	0.000594309	yes
comp19934_c0	comp19934_c0_seq1,comp19934_c0_seq2	1824	1615.09	CYP93A1	-	GO:0016020(membrane);GO:0009055(electron carrier activity);GO:0020037(heme binding);GO:0004497(monooxygenase activity);GO:0016705(oxidoreductase activity, acting on paired donors, with incorporation or reduction of molecular oxygen)	[Q] Secondary metabolites biosynthesis, transport and catabolism	K00517	ko00361(gamma-Hexachlorocyclohexane degradation);ko00626(Naphthalene and anthracene degradation);ko00903(Limonene and pinene degradation);ko00945(Stilbenoid, diarylheptanoid and gingerol biosynthesis)	4	40	1714	4487	0.04	0.86	19.08	55.68	0.06	0.81	23.76	67.51	0.0217543	-5.52256	down	2.22642e-05	0.00059612	yes
comp20543_c0	comp20543_c0_seq1,comp20543_c0_seq2,comp20543_c0_seq3,comp20543_c0_seq4	1581	1346.07	-	-	-	-	-	-	69	109	1788	2977	0.87	2.93	23.84	44.36	1.28	2.75	29.68	53.78	0.0972663	-3.36192	down	2.22943e-05	0.000596382	yes
comp15481_c0	comp15481_c0_seq1,comp15481_c0_seq2	491	255.5	-	1-acylglycerone phosphate reductase	-	[Q] Secondary metabolites biosynthesis, transport and catabolism	K06123	ko00564(Glycerophospholipid metabolism);ko00565(Ether lipid metabolism)	205	48	2	0	16.44	5.76	0.12	0	24.31	5.41	0.15	0	228.495	7.83602	up	2.26314e-05	0.00060485	yes
comp11848_c0	comp11848_c0_seq1	886	687	-	-	-	-	-	-	1812	1141	127	498	44.87	58.23	3.34	14.62	66.34	54.63	4.16	17.72	11.2445	3.49115	up	2.28255e-05	0.000609483	yes
comp19731_c0	comp19731_c0_seq1	1067	868	-	protein phosphatase 3, regulatory subunit	GO:0005509(calcium ion binding)	[T] Signal transduction mechanisms	K06268	ko04010(MAPK signaling pathway);ko04020(Calcium signaling pathway);ko04114(Oocyte meiosis);ko04210(Apoptosis);ko04310(Wnt signaling pathway);ko04360(Axon guidance);ko04370(VEGF signaling pathway);ko04650(Natural killer cell mediated cytotoxicity);ko04660(T cell receptor signaling pathway);ko04662(B cell receptor signaling pathway);ko04720(Long-term potentiation);ko05010(Alzheimer's disease);ko050…	12219	4998	1347	3292	239.5	201.89	28.08	76.48	354.07	189.41	34.96	92.73	8.18516	3.03301	up	2.32404e-05	0.000619998	yes
comp13740_c0	comp13740_c0_seq1	1415	1216	At1g06690	2,5-diketo-D-gluconate reductase	GO:0009941(chloroplast envelope);GO:0009535(chloroplast thylakoid membrane);GO:0010287(plastoglobule);GO:0016491(oxidoreductase activity)	[C] Energy production and conversion	K05885	-	1322	574	80	276	18.5	16.55	1.19	4.58	27.34	15.53	1.48	5.55	11.9972	3.58463	up	2.34475e-05	0.000624955	yes
comp17354_c0	comp17354_c0_seq1	684	485	CAD	mannitol dehydrogenase	GO:0046029(mannitol dehydrogenase activity);GO:0008270(zinc ion binding)	[Q] Secondary metabolites biosynthesis, transport and catabolism	K00095	-	659	322	67	60	23.12	23.28	2.5	2.49	34.18	21.84	3.11	3.02	16.6365	4.05628	up	2.35236e-05	0.000626414	yes
comp13758_c0	comp13758_c0_seq1	1455	1256	ICR2	mitotic spindle assembly checkpoint protein MAD1	GO:0009507(chloroplast);GO:0005874(microtubule)	-	K06638	ko04110(Cell cycle);ko04914(Progesterone-mediated oocyte maturation)	2	0	426	262	0.03	0	6.14	4.21	0.04	0	7.64	5.1	0.00492051	-7.66698	down	2.38619e-05	0.00063469	yes
comp20594_c0	comp20594_c0_seq1,comp20594_c0_seq2	1112	910.27	CCR1	cinnamoyl-CoA reductase	-	[V] Defense mechanisms	K09753	ko00940(Phenylpropanoid biosynthesis)	2045	1877	455	411	38.44	72.11	9.07	9.08	56.83	67.66	11.3	11.01	10.6526	3.41313	up	2.38776e-05	0.00063469	yes
comp18590_c0	comp18590_c0_seq1	3011	2812	-	-	-	-	-	-	73	26	1600	1542	0.44	0.32	10.29	11.06	0.65	0.3	12.82	13.41	0.0653797	-3.93501	down	2.39129e-05	0.000635054	yes
comp12144_c0	comp12144_c0_seq1	661	462	RALFL31	-	-	-	-	-	4606	2488	639	1126	169.62	188.82	25.02	49.15	250.76	177.15	31.16	59.59	9.06633	3.18052	up	2.4069e-05	0.000638623	yes
comp22965_c0	comp22965_c0_seq1	1956	1757	HTH	mandelonitrile lyase	GO:0008812(choline dehydrogenase activity);GO:0050660(flavin adenine dinucleotide binding);GO:0006066(alcohol metabolic process);GO:0007267(cell-cell signaling);GO:0009553(embryo sac development);GO:0010430(fatty acid omega-oxidation)	[R] General function prediction only	K08248	ko00460(Cyanoamino acid metabolism)	1060	2408	0	0	10.26	48.05	0	0	15.17	45.08	0	0	Inf	Inf	up	2.42626e-05	0.000643178	yes
comp23715_c0	comp23715_c0_seq1	415	216	-	-	-	-	-	-	387	391	50	35	30.48	63.47	4.19	3.27	45.06	59.55	5.21	3.96	21.5546	4.42993	up	2.44588e-05	0.000647793	yes
comp7410_c0	comp7410_c0_seq1	1174	975	-	-	-	[I] Lipid transport and metabolism	-	-	4441	1902	894.19	692.01	77.49	68.4	16.59	14.31	114.56	64.17	20.66	17.35	8.4057	3.07137	up	2.47598e-05	0.000655174	yes
comp8879_c0	comp8879_c0_seq1	360	161	-	-	-	-	-	-	239	208	2	23	25.26	45.3	0.22	2.88	37.34	42.5	0.28	3.49	45.696	5.514	up	2.48363e-05	0.000656607	yes
comp12285_c0	comp12285_c0_seq1	421	222	-	-	-	-	-	-	144	52	0	0	11.04	8.21	0	0	16.31	7.71	0	0	Inf	Inf	up	2.50439e-05	0.000661502	yes
comp11641_c0	comp11641_c0_seq1	398	199	-	-	-	-	-	-	193	68	0	3	16.5	11.98	0	0.3	24.39	11.24	0	0.37	200.129	7.64479	up	2.54376e-05	0.000671298	yes
comp16797_c0	comp16797_c0_seq1	882	683	-	-	-	[R] General function prediction only	-	-	7619	4439	746	2397	189.78	227.88	19.76	70.77	280.58	213.8	24.6	85.81	8.96883	3.16492	up	2.55099e-05	0.000672599	yes
comp13743_c0	comp13743_c0_seq1	588	389	LEA5	-	GO:0006950(response to stress)	-	-	-	10902	2640	60	281	476.8	237.95	2.79	14.57	704.91	223.25	3.47	17.66	84.3344	6.39805	up	2.55781e-05	0.000673794	yes
comp11703_c0	comp11703_c0_seq1,comp11703_c0_seq2,comp11703_c0_seq3	546	285.7	-	-	-	-	-	-	652	320	41	86	40.84	40.27	2.37	6	60.37	37.79	2.96	7.28	17.176	4.10232	up	2.56342e-05	0.000674668	yes
comp136820_c0	comp136820_c0_seq1	840	641	GT7	flavonol 3-O-glucosyltransferase	GO:0047213(anthocyanidin 3-O-glucosyltransferase activity)	[G] Carbohydrate transport and metabolism ;[C] Energy production and conversion	K10757	ko00944(Flavone and flavonol biosynthesis)	166	36	0	0	4.41	1.97	0	0	6.51	1.85	0	0	Inf	Inf	up	2.57494e-05	0.000677093	yes
comp63150_c0	comp63150_c0_seq1	367	168	-	-	-	-	-	-	136	57	0	0	13.77	11.9	0	0	20.36	11.16	0	0	Inf	Inf	up	2.60574e-05	0.000684579	yes
comp19381_c0	comp19381_c0_seq1,comp19381_c0_seq2	947	563.22	HSL1	-	GO:0016021(integral to membrane);GO:0005886(plasma membrane);GO:0005524(ATP binding);GO:0004674(protein serine/threonine kinase activity)	-	K00924	-	0	27	562	984	0	1.98	13.59	34.94	0	1.85	16.92	42.36	0.0547621	-4.19068	down	2.62266e-05	0.000688407	yes
comp20240_c0	comp20240_c0_seq1,comp20240_c0_seq2	1825	1603.25	RCA1	-	GO:0009570(chloroplast stroma);GO:0005524(ATP binding)	[O] Posttranslational modification, protein turnover, chaperones	-	-	1276	439	92	225	13.54	9.63	1.04	2.82	20.02	9.03	1.29	3.42	11.6764	3.54552	up	2.63965e-05	0.000692249	yes
comp16963_c0	comp16963_c0_seq1	1552	1353	-	-	-	-	-	-	9765	4510	1090	2751	122.79	116.87	14.58	41	181.53	109.65	18.15	49.71	8.3388	3.05984	up	2.65279e-05	0.000694453	yes
comp34166_c0	comp34166_c0_seq1	482	283	-	-	-	-	-	-	239	438	0	0	14.37	54.27	0	0	21.24	50.91	0	0	Inf	Inf	up	2.65094e-05	0.000694453	yes
comp11317_c0	comp11317_c0_seq1	1507	1308	-	-	-	-	-	-	3939.25	3112.59	493.56	1240.65	51.24	83.44	6.83	19.13	75.75	78.28	8.5	23.19	9.82094	3.29586	up	2.70745e-05	0.000708131	yes
comp20990_c0	comp20990_c0_seq1,comp20990_c0_seq2	1152	936.11	-	-	-	-	-	-	3323	1598	634	561	60.48	60.17	12.3	12.13	89.42	56.45	15.31	14.7	8.84505	3.14487	up	2.7109e-05	0.000708405	yes
comp23360_c0	comp23360_c0_seq1,comp23360_c0_seq2,comp23360_c0_seq3,comp23360_c0_seq4,comp23360_c0_seq5,comp23360_c0_seq6,comp23360_c0_seq7,comp23360_c0_seq8	4097	2985.39	ABCB11	ATP-binding cassette, subfamily B (MDR/TAP), member 1	GO:0016021(integral to membrane);GO:0005886(plasma membrane);GO:0009506(plasmodesma);GO:0005524(ATP binding);GO:0042626(ATPase activity, coupled to transmembrane movement of substances)	[Q] Secondary metabolites biosynthesis, transport and catabolism	K05658	ko02010(ABC transporters)	118	183	7863	19686	0.62	2.83	37.39	104.97	0.92	2.66	46.56	127.27	0.0289032	-5.11263	down	2.77866e-05	0.000725465	yes
comp22699_c0	comp22699_c0_seq1,comp22699_c0_seq2	956	734.21	-	-	-	-	-	-	27	130	1987	4424	0.61	6.23	47.64	121.78	0.9	5.84	59.32	147.66	0.0718488	-3.79889	down	2.80313e-05	0.000731205	yes
comp10184_c0	comp10184_c0_seq1	474	275	-	-	-	-	-	-	137	55	0	0	8.48	7.01	0	0	12.53	6.58	0	0	Inf	Inf	up	2.81222e-05	0.000732436	yes
comp11773_c0	comp11773_c0_seq1	826	627	PSAN	photosystem I subunit PsaN	GO:0009535(chloroplast thylakoid membrane);GO:0009522(photosystem I);GO:0005516(calmodulin binding);GO:0015979(photosynthesis)	-	K02701	ko00195(Photosynthesis)	2679	688	12	119	72.69	38.47	0.35	3.83	107.47	36.1	0.43	4.64	55.9038	5.80488	up	2.81284e-05	0.000732436	yes
comp22955_c0	comp22955_c0_seq1	2039	1840	Os04g0403701	-	GO:0046872(metal ion binding);GO:0004721(phosphoprotein phosphatase activity)	[T] Signal transduction mechanisms	-	-	145	107	3159	2767	1.34	2.04	31.06	30.32	1.98	1.91	38.67	36.77	0.0968644	-3.36789	down	2.859e-05	0.000743797	yes
comp21070_c0	comp21070_c0_seq1,comp21070_c0_seq2,comp21070_c0_seq3	1639	1177.09	PME7	pectinesterase	GO:0005618(cell wall);GO:0005576(extracellular region);GO:0045330(aspartyl esterase activity);GO:0004857(enzyme inhibitor activity);GO:0030599(pectinesterase activity);GO:0042545(cell wall modification);GO:0007047(cellular cell wall organization)	-	K01051	ko00040(Pentose and glucuronate interconversions);ko00500(Starch and sucrose metabolism)	7051	4302	1656	1315	83.68	104.92	31.42	27.58	123.71	98.44	39.12	33.44	8.43561	3.07649	up	2.87014e-05	0.000746033	yes
comp4227_c0	comp4227_c0_seq1	1080	881	DOF3.4	-	GO:0005634(nucleus);GO:0003677(DNA binding);GO:0005515(protein binding);GO:0008270(zinc ion binding);GO:0042545(cell wall modification);GO:0045787(positive regulation of cell cycle);GO:0045893(positive regulation of transcription, DNA-dependent);GO:0009733(response to auxin stimulus);GO:0009751(response to salicylic acid stimulus);GO:0006351(transcription, DNA-dependent)	-	-	-	8	2	6287	2788	0.15	0.08	129.11	63.81	0.23	0.07	160.75	77.37	0.00211977	-8.88188	down	2.89573e-05	0.00075202	yes
comp11312_c0	comp11312_c0_seq1	390	191	-	-	-	-	-	-	2212	313	0	0	197.03	57.46	0	0	291.29	53.91	0	0	Inf	Inf	up	2.90489e-05	0.000753067	yes
comp7698_c0	comp7698_c0_seq1	2640	2441	MAP65-6	-	GO:0005874(microtubule);GO:0005739(mitochondrion);GO:0005634(nucleus);GO:0009524(phragmoplast);GO:0009536(plastid);GO:0009574(preprophase band);GO:0008017(microtubule binding);GO:0051301(cell division);GO:0007067(mitosis)	[D] Cell cycle control, cell division, chromosome partitioning ;[Z] Cytoskeleton	-	-	199	86	2395	4303	1.39	1.24	17.75	35.55	2.05	1.16	22.1	43.1	0.0932379	-3.42294	down	2.90471e-05	0.000753067	yes
comp21708_c0	comp21708_c0_seq1	810	611	-	-	-	-	-	-	29.43	21	1150.73	878.84	0.82	1.21	34.07	29	1.21	1.13	42.42	35.17	0.0555905	-4.16902	down	2.91027e-05	0.000753796	yes
comp21943_c0	comp21943_c0_seq1	4041	3842	Sf3b3	-	GO:0003676(nucleic acid binding);GO:0006397(mRNA processing);GO:0008380(RNA splicing)	[A] RNA processing and modification	-	-	174	143	3987	3066	0.77	1.31	18.77	16.09	1.14	1.22	23.38	19.51	0.103296	-3.27514	down	2.92439e-05	0.000756785	yes
comp61640_c0	comp61640_c0_seq1	311	112	-	-	-	-	-	-	157	40	0	0	23.85	12.52	0	0	35.26	11.75	0	0	Inf	Inf	up	2.9601e-05	0.000765352	yes
comp5866_c0	comp5866_c0_seq1	264	67.15	-	-	-	-	-	-	147	47	0	0	37.24	24.54	0	0	55.06	23.02	0	0	Inf	Inf	up	2.97018e-05	0.000767284	yes
comp5474_c0	comp5474_c0_seq1	579	380	-	-	-	-	-	-	2357	1150	247	566	105.53	106.11	11.76	30.04	156.01	99.55	14.64	36.42	9.71029	3.27951	up	2.97335e-05	0.000767428	yes
comp12931_c0	comp12931_c0_seq1	424	225	-	actin beta/gamma 1	GO:0005737(cytoplasm);GO:0005856(cytoskeleton);GO:0005524(ATP binding)	[Z] Cytoskeleton	K05692	ko04145(Phagosome);ko04510(Focal adhesion);ko04520(Adherens junction);ko04530(Tight junction);ko04670(Leukocyte transendothelial migration);ko04745(Phototransduction - fly);ko04810(Regulation of actin cytoskeleton);ko05100(Bacterial invasion of epithelial cells);ko05110(Vibrio cholerae infection);ko05130(Pathogenic Escherichia coli infection);ko05131(Shigellosis);ko05410(Hypertrophic cardiomyopat…	1093	487	175	110	82.65	75.89	14.07	9.86	122.18	71.2	17.52	11.95	11.5998	3.53603	up	3.03177e-05	0.00078182	yes
comp18182_c0	comp18182_c0_seq1	629	430	-	-	-	-	-	-	28023	37031	743	821	1108.74	3019.49	31.26	38.5	1639.16	2832.9	38.92	46.68	103.804	6.69772	up	3.03454e-05	0.000781846	yes
comp17122_c0	comp17122_c0_seq1	1248	1049	At1g09390	-	GO:0009570(chloroplast stroma);GO:0005576(extracellular region);GO:0016788(hydrolase activity, acting on ester bonds);GO:0016042(lipid catabolic process)	-	-	-	30	36	1405	946	0.49	1.2	24.23	18.19	0.72	1.13	30.17	22.05	0.0675514	-3.88787	down	3.05872e-05	0.000787386	yes
comp9569_c0	comp9569_c0_seq1	653	454	-	-	-	-	-	-	184	113	0	7	6.9	8.73	0	0.31	10.19	8.19	0	0.38	105.044	6.71485	up	3.09348e-05	0.000795636	yes
comp11833_c0	comp11833_c0_seq1	1710	1511	At4g20830	-	GO:0031225(anchored to membrane);GO:0048046(apoplast);GO:0005829(cytosol);GO:0005739(mitochondrion);GO:0009505(plant-type cell wall);GO:0005886(plasma membrane);GO:0009506(plasmodesma);GO:0005773(vacuole);GO:0050660(flavin adenine dinucleotide binding);GO:0008762(UDP-N-acetylmuramate dehydrogenase activity);GO:0006979(response to oxidative stress)	-	-	-	5435	3130	858	1377	61.2	72.63	10.27	18.38	90.47	68.14	12.79	22.28	8.6829	3.11818	up	3.1337e-05	0.000805275	yes
comp35881_c0	comp35881_c0_seq1	656	457	-	-	GO:0005615(extracellular space)	-	-	-	949	260	28	48	35.33	19.95	1.11	2.12	52.23	18.72	1.38	2.57	32.9138	5.04062	up	3.1433e-05	0.000807036	yes
comp15190_c0	comp15190_c0_seq1	1162	963	RCCR	-	GO:0009941(chloroplast envelope);GO:0009570(chloroplast stroma);GO:0005829(cytosol);GO:0005739(mitochondrion);GO:0051743(red chlorophyll catabolite reductase activity);GO:0015996(chlorophyll catabolic process);GO:0009814(defense response, incompatible interaction);GO:0010363(regulation of plant-type hypersensitive response)	-	-	-	1901	624	353	163	33.58	22.72	6.63	3.41	49.65	21.32	8.26	4.14	9.72269	3.28136	up	3.22799e-05	0.000828057	yes
comp20551_c0	comp20551_c0_seq1,comp20551_c0_seq2	2083	1781.59	At3g12620	-	GO:0008287(protein serine/threonine phosphatase complex);GO:0046872(metal ion binding);GO:0004722(protein serine/threonine phosphatase activity);GO:0006470(protein dephosphorylation)	[T] Signal transduction mechanisms	-	-	2291	1144	389	411	21.36	22.04	4.03	4.79	31.58	20.68	5.02	5.81	9.34971	3.22492	up	3.23582e-05	0.000829341	yes
comp15412_c0	comp15412_c0_seq1,comp15412_c0_seq2	1065	758.05	SMO2-2	methylsterol monooxygenase	GO:0009941(chloroplast envelope);GO:0016021(integral to membrane);GO:0005506(iron ion binding);GO:0004497(monooxygenase activity);GO:0006633(fatty acid biosynthetic process)	[I] Lipid transport and metabolism	K07750	ko00100(Steroid biosynthesis)	3045	2415	757	577	65.5	137.76	17.73	15.98	96.83	129.25	22.07	19.38	9.35582	3.22586	up	3.26397e-05	0.000835828	yes
comp15909_c0	comp15909_c0_seq1	2213	2014	-	thymidylate synthase	GO:0004146(dihydrofolate reductase activity);GO:0004799(thymidylate synthase activity);GO:0006231(dTMP biosynthetic process);GO:0006545(glycine biosynthetic process)	[F] Nucleotide transport and metabolism	K00560	ko00240(Pyrimidine metabolism);ko00670(One carbon pool by folate)	217	112	4160	3028	1.83	1.95	37.37	30.32	2.71	1.83	46.53	36.76	0.0983347	-3.34616	down	3.28037e-05	0.000839158	yes
comp19618_c2	comp19618_c2_seq1	594	395	-	-	-	-	-	-	3	32	603	1411	0.13	2.84	27.62	72.03	0.19	2.66	34.39	87.34	0.053155	-4.23365	down	3.28269e-05	0.000839158	yes
comp4669_c0	comp4669_c0_seq1	2461	2262	-	-	-	-	-	-	44	56	1692	1306	0.33	0.87	13.53	11.64	0.49	0.81	16.85	14.12	0.0814089	-3.61867	down	3.29888e-05	0.000842562	yes
comp19124_c0	comp19124_c0_seq1	1935	1736	-	pyruvate kinase	GO:0009507(chloroplast);GO:0005524(ATP binding);GO:0000287(magnesium ion binding);GO:0030955(potassium ion binding);GO:0004743(pyruvate kinase activity);GO:0006096(glycolysis)	[G] Carbohydrate transport and metabolism	K00873	ko00010(Glycolysis / Gluconeogenesis);ko00230(Purine metabolism);ko00620(Pyruvate metabolism);ko00710(Carbon fixation in photosynthetic organisms);ko04930(Type II diabetes mellitus)	22	8	621	1490	0.22	0.16	6.47	17.31	0.32	0.15	8.06	20.98	0.030856	-5.01831	down	3.4262e-05	0.00087432	yes
comp16392_c0	comp16392_c0_seq1,comp16392_c0_seq2	444	218.74	-	-	-	-	-	-	410	110	24	4	30.95	17.74	1.95	0.38	45.75	16.65	2.43	0.45	34.9193	5.12595	up	3.43367e-05	0.000875467	yes
comp14340_c0	comp14340_c0_seq1,comp14340_c0_seq2	1340	1112.04	BHLH63	-	GO:0005634(nucleus);GO:0003677(DNA binding);GO:0003700(sequence-specific DNA binding transcription factor activity);GO:0009911(positive regulation of flower development)	-	-	-	353	95	2	22	5.26	3.04	0.03	0.4	7.78	2.85	0.04	0.48	40.8793	5.3533	up	3.44838e-05	0.000878455	yes
comp15822_c0	comp15822_c0_seq1	1393	1194	IDH5	isocitrate dehydrogenase (NAD+)	GO:0009507(chloroplast);GO:0005739(mitochondrion);GO:0005524(ATP binding);GO:0004449(isocitrate dehydrogenase (NAD+) activity);GO:0000287(magnesium ion binding);GO:0051287(NAD binding);GO:0008270(zinc ion binding);GO:0006102(isocitrate metabolic process);GO:0006099(tricarboxylic acid cycle)	[E] Amino acid transport and metabolism	K00030	ko00020(Citrate cycle (TCA cycle))	5207	2558	792	1270	74.19	75.12	12	21.45	109.69	70.47	14.94	26.01	8.34881	3.06157	up	3.50226e-05	0.000891406	yes
comp23245_c0	comp23245_c0_seq1	1311	1112	-	-	-	-	-	-	54	32	1258	1506	0.83	1.01	20.47	27.31	1.22	0.95	25.48	33.11	0.069785	-3.84094	down	3.53174e-05	0.000898133	yes
comp22953_c0	comp22953_c0_seq1	3647	3448	IKU2	-	GO:0016021(integral to membrane);GO:0005524(ATP binding);GO:0004674(protein serine/threonine kinase activity);GO:0004872(receptor activity);GO:0009960(endosperm development)	-	K00924	-	417	203	12216	8258	2.06	2.06	64.1	48.3	3.04	1.94	79.81	58.56	0.0643256	-3.95846	down	3.55269e-05	0.000902679	yes
comp18180_c0	comp18180_c0_seq1,comp18180_c0_seq2	1018	761.38	WEX	-	GO:0005634(nucleus);GO:0008408(3'-5' exonuclease activity);GO:0003677(DNA binding);GO:0046872(metal ion binding);GO:0005515(protein binding);GO:0006139(nucleobase, nucleoside, nucleotide and nucleic acid metabolic process)	[R] General function prediction only	-	-	956	618	131	157	21.45	29.44	2.94	3.95	31.71	27.62	3.66	4.78	12.408	3.6332	up	3.57191e-05	0.000906778	yes
comp15708_c0	comp15708_c0_seq1	989	790	HTH	mandelonitrile lyase	GO:0008812(choline dehydrogenase activity);GO:0050660(flavin adenine dinucleotide binding);GO:0006066(alcohol metabolic process);GO:0007267(cell-cell signaling);GO:0009553(embryo sac development);GO:0010430(fatty acid omega-oxidation)	[R] General function prediction only	K08248	ko00460(Cyanoamino acid metabolism)	266	199	0	30	5.73	8.83	0	0.77	8.47	8.29	0	0.93	39.4512	5.302	up	3.5818e-05	0.000908503	yes
comp6130_c0	comp6130_c0_seq1	1036	837	-	-	-	-	-	-	75	55	2022	1517	1.52	2.3	43.71	36.55	2.25	2.16	54.42	44.31	0.0829843	-3.59102	down	3.61981e-05	0.000917351	yes
comp12177_c0	comp12177_c0_seq1	1711	1512	GT2	xyloglucan 6-xylosyltransferase	GO:0000139(Golgi membrane);GO:0016021(integral to membrane);GO:0016758(transferase activity, transferring hexosyl groups);GO:0035252(UDP-xylosyltransferase activity);GO:0033843(xyloglucan 6-xylosyltransferase activity);GO:0048767(root hair elongation);GO:0009969(xyloglucan biosynthetic process)	[G] Carbohydrate transport and metabolism ;[M] Cell wall/membrane/envelope biogenesis	K08238	-	12476	4548	2895	1976	140.38	105.46	34.64	26.35	207.54	98.95	43.13	31.95	7.15427	2.83881	up	3.62475e-05	0.000917812	yes
comp22204_c0	comp22204_c0_seq1	1286	1087	-	-	-	-	-	-	782	226	10	82	12.24	7.29	0.17	1.52	18.09	6.84	0.21	1.84	24.0561	4.58833	up	3.63704e-05	0.00092013	yes
comp21513_c0	comp21513_c0_seq1	1083	884	TIFY11B	-	GO:0005634(nucleus);GO:0005515(protein binding);GO:0006952(defense response);GO:0006355(regulation of transcription, DNA-dependent);GO:0009753(response to jasmonic acid stimulus);GO:0009611(response to wounding);GO:0006351(transcription, DNA-dependent)	-	-	-	7290	3889	2239	799	140.3	154.25	45.82	18.23	207.42	144.72	57.05	22.1	7.70694	2.94616	up	3.64719e-05	0.000921904	yes
comp11815_c0	comp11815_c0_seq1	1065	866	-	-	-	[S] Function unknown	-	-	2661	647	75	22	52.28	26.2	1.57	0.51	77.29	24.58	1.95	0.62	64.4382	6.00984	up	3.66601e-05	0.00092507	yes
comp6662_c0	comp6662_c0_seq1	470	271	COX5C	-	GO:0016021(integral to membrane);GO:0005746(mitochondrial respiratory chain)	-	-	-	3967	2685	875	833	249.04	347.39	58.41	61.98	368.19	325.92	72.73	75.15	8.79969	3.13745	up	3.66382e-05	0.00092507	yes
comp19296_c0	comp19296_c0_seq1	2129	1930	PHT2-1	inorganic phosphate transporter, PiT family	GO:0009706(chloroplast inner membrane);GO:0016021(integral to membrane);GO:0005315(inorganic phosphate transmembrane transporter activity);GO:0009673(low affinity phosphate transmembrane transporter activity);GO:0015293(symporter activity)	[P] Inorganic ion transport and metabolism	K03306	-	2971	1681	524	633	26.19	30.54	4.91	6.61	38.72	28.65	6.12	8.02	8.96438	3.1642	up	3.68764e-05	0.000929728	yes
comp20067_c0	comp20067_c0_seq1	534	335	MCM5	minichromosome maintenance protein 5 (cell division control protein 46)	GO:0005737(cytoplasm);GO:0031261(DNA replication preinitiation complex);GO:0042555(MCM complex);GO:0000784(nuclear chromosome, telomeric region);GO:0005656(pre-replicative complex);GO:0031298(replication fork protection complex);GO:0005524(ATP binding);GO:0003682(chromatin binding);GO:0003688(DNA replication origin binding);GO:0004386(helicase activity);GO:0005515(protein binding);GO:0006348(chro…	[L] Replication, recombination and repair	K02209	ko03030(DNA replication);ko04110(Cell cycle);ko04111(Cell cycle - yeast);ko04113(Meiosis - yeast)	0	0	326	182	0	0	17.61	10.96	0	0	21.92	13.28	0	-Inf	down	3.74535e-05	0.000942659	yes
comp3660_c0	comp3660_c0_seq1	823	624	-	-	-	-	-	-	1540	457	199	21	41.99	25.68	5.77	0.68	62.07	24.09	7.18	0.82	17.1136	4.09707	up	3.74426e-05	0.000942659	yes
comp17749_c0	comp17749_c0_seq1,comp17749_c0_seq2	611	411.45	-	-	-	-	-	-	63161	38346	10800	18359	2614.4	3263.32	475.6	898.57	3865.13	3061.66	592.17	1089.48	7.96692	2.99402	up	3.75757e-05	0.000944927	yes
comp14496_c0	comp14496_c0_seq1	750	551	-	-	-	-	-	-	62	204	2506	3483	1.91	12.98	82.28	127.47	2.83	12.18	102.45	154.55	0.123865	-3.01316	down	3.77886e-05	0.000949468	yes
comp5646_c0	comp5646_c0_seq1	996	797	petC2	cytochrome b6-f complex iron-sulfur subunit	GO:0009535(chloroplast thylakoid membrane);GO:0016021(integral to membrane);GO:0051537(2 iron, 2 sulfur cluster binding);GO:0045158(electron transporter, transferring electrons within cytochrome b6/f complex of photosystem II activity);GO:0046872(metal ion binding);GO:0009496(plastoquinol-plastocyanin reductase activity);GO:0008121(ubiquinol-cytochrome-c reductase activity);GO:0022900(electron tr…	[C] Energy production and conversion	K02636	ko00195(Photosynthesis)	2560	1038	348	529	54.65	45.66	7.9	13.38	80.79	42.84	9.84	16.23	8.84637	3.14509	up	3.79515e-05	0.000952744	yes
comp19965_c0	comp19965_c0_seq1,comp19965_c0_seq2	969	652.64	-	-	-	-	-	-	27870	3429	1	4	808.63	156.14	0.03	0.15	1195.47	146.49	0.04	0.18	12477.6	13.6071	up	3.80216e-05	0.00095369	yes
comp13871_c1	comp13871_c1_seq1,comp13871_c1_seq2,comp13871_c1_seq3	759	527.8	STR18	-	-	[P] Inorganic ion transport and metabolism	-	-	602	324	70	56	19.03	21.01	2.28	2.17	28.13	19.71	2.84	2.63	15.9507	3.99555	up	3.82648e-05	0.000958971	yes
comp25395_c0	comp25395_c0_seq1	1054	855	SOC1	MADS-box transcription factor, plant	GO:0005737(cytoplasm);GO:0005634(nucleus);GO:0043565(sequence-specific DNA binding);GO:0003700(sequence-specific DNA binding transcription factor activity);GO:0008134(transcription factor binding);GO:0030154(cell differentiation);GO:0009908(flower development);GO:0009911(positive regulation of flower development);GO:0045893(positive regulation of transcription, DNA-dependent);GO:0000060(protein i…	[K] Transcription	K09264	-	190	77	2241	3914	3.78	3.16	47.42	92.31	5.59	2.96	59.04	111.92	0.0941448	-3.40898	down	3.83059e-05	0.000959183	yes
comp19253_c0	comp19253_c0_seq1	749	550	-	-	-	-	-	-	18890	9111	4292	3782	584.32	580.82	141.18	138.66	863.86	544.93	175.79	168.12	7.45049	2.89733	up	3.94955e-05	0.000988128	yes
comp22663_c0	comp22663_c0_seq1,comp22663_c0_seq2,comp22663_c0_seq3	887	453.27	-	transketolase	GO:0009535(chloroplast thylakoid membrane);GO:0046872(metal ion binding);GO:0004802(transketolase activity)	[G] Carbohydrate transport and metabolism	K00615	ko00030(Pentose phosphate pathway);ko00710(Carbon fixation in photosynthetic organisms);ko01051(Biosynthesis of ansamycins)	113	62	4878	3132	4.48	4.75	176.68	126.54	6.62	4.45	219.98	153.42	0.0470582	-4.40941	down	3.96504e-05	0.000991158	yes
comp15526_c0	comp15526_c0_seq1,comp15526_c0_seq2	652	346.82	-	-	-	-	-	-	1469	596	182	254	71.19	61.38	9.84	15.17	105.25	57.59	12.25	18.39	10.1717	3.34648	up	3.992e-05	0.000997049	yes
comp19003_c0	comp19003_c0_seq1	504	305	-	translation initiation factor eIF-5A	GO:0043022(ribosome binding);GO:0003746(translation elongation factor activity);GO:0003743(translation initiation factor activity);GO:0008612(peptidyl-lysine modification to hypusine);GO:0045901(positive regulation of translational elongation);GO:0045905(positive regulation of translational termination);GO:0006452(translational frameshifting)	[J] Translation, ribosomal structure and biogenesis	K03263	-	3344	1312	734	463	186.53	150.82	43.54	30.61	275.77	141.5	54.21	37.11	8.0072	3.0013	up	4e-05	0.000998199	yes
comp10410_c0	comp10410_c0_seq1	1114	915	BHLH94	-	GO:0005634(nucleus);GO:0003677(DNA binding);GO:0006355(regulation of transcription, DNA-dependent);GO:0006351(transcription, DNA-dependent)	-	-	-	4	12	2105	1109	0.07	0.46	41.62	24.44	0.11	0.43	51.82	29.63	0.0131537	-6.24839	down	4.01137e-05	0.000999791	yes
comp18081_c0	comp18081_c0_seq1	1103	904	-	-	-	[R] General function prediction only	-	-	10548	6578	2618	2154	198.51	255.13	52.39	48.05	293.48	239.36	65.24	58.26	7.96019	2.9928	up	4.01319e-05	0.000999791	yes
comp22830_c0	comp22830_c0_seq1	1431	1232	SKIP25	-	GO:0005634(nucleus);GO:0080167(response to karrikin)	[R] General function prediction only	-	-	1237.97	1764.98	24.57	20	17.1	50.23	0.36	0.33	25.27	47.13	0.45	0.4	165.567	7.37127	up	4.01987e-05	0.00100061	yes
comp2419_c0	comp2419_c0_seq1	421	222	-	-	-	-	-	-	74	94	0	0	5.67	14.85	0	0	8.38	13.93	0	0	Inf	Inf	up	4.02577e-05	0.00100123	yes
comp6070_c0	comp6070_c0_seq1	731	532	ORTH2	-	GO:0010369(chromocenter);GO:0005634(nucleus);GO:0003682(chromatin binding);GO:0010385(double-stranded methylated DNA binding);GO:0042393(histone binding);GO:0008327(methyl-CpG binding);GO:0010428(methyl-CpNpG binding);GO:0010429(methyl-CpNpN binding);GO:0004842(ubiquitin-protein ligase activity);GO:0008270(zinc ion binding);GO:0051301(cell division);GO:0031508(centromeric heterochromatin formatio…	-	-	-	0	0	321	183	0	0	10.92	6.94	0	0	13.59	8.41	0	-Inf	down	4.03451e-05	0.00100255	yes
comp21824_c1	comp21824_c1_seq1	303	104	-	-	GO:0009734(auxin mediated signaling pathway)	-	-	-	134	51	0	0	21.92	17.19	0	0	32.41	16.13	0	0	Inf	Inf	up	4.05202e-05	0.00100605	yes
comp19340_c0	comp19340_c0_seq1	517	318	-	-	-	-	-	-	3300	426	0	0	176.55	46.97	0	0	261.01	44.07	0	0	Inf	Inf	up	4.10162e-05	0.00101751	yes
comp2177_c0	comp2177_c0_seq1	859	660	MYB44	myb proto-oncogene protein, plant	GO:0005634(nucleus);GO:0003677(DNA binding);GO:0009738(abscisic acid mediated signaling pathway);GO:0006355(regulation of transcription, DNA-dependent);GO:0009733(response to auxin stimulus);GO:0046686(response to cadmium ion);GO:0010200(response to chitin);GO:0009723(response to ethylene stimulus);GO:0009739(response to gibberellin stimulus);GO:0009753(response to jasmonic acid stimulus);GO:0009…	[K] Transcription	K09422	-	0	0	320	183	0	0	8.77	5.59	0	0	10.92	6.78	0	-Inf	down	4.10745e-05	0.00101809	yes
comp15667_c0	comp15667_c0_seq1	467	268	-	-	-	-	-	-	2804	3056	8	541	178	399.81	0.54	40.71	263.16	375.1	0.67	49.35	28.5385	4.83484	up	4.1209e-05	0.00101971	yes
comp21562_c0	comp21562_c0_seq1	1735	1536	At5g24010	interleukin-1 receptor-associated kinase 4	GO:0016021(integral to membrane);GO:0005886(plasma membrane);GO:0009506(plasmodesma);GO:0005524(ATP binding);GO:0004674(protein serine/threonine kinase activity)	-	K04733	ko04210(Apoptosis);ko04620(Toll-like receptor signaling pathway);ko04722(Neurotrophin signaling pathway);ko05140(Leishmaniasis);ko05142(Chagas disease)	9981	3487	1649	2246	110.55	79.6	19.42	29.49	163.44	74.68	24.18	35.75	7.27958	2.86386	up	4.11894e-05	0.00101971	yes
comp15753_c0	comp15753_c0_seq1	366	167	-	histone H1/5	GO:0000786(nucleosome);GO:0005634(nucleus);GO:0003677(DNA binding);GO:0006334(nucleosome assembly)	-	K11275	-	27	3	1175	729	2.75	0.63	127.29	88.03	4.07	0.59	158.49	106.73	0.0287141	-5.1221	down	4.12503e-05	0.00101987	yes
comp7986_c0	comp7986_c0_seq1	591	392	-	-	-	-	-	-	10623	4449	1207	3132	461.05	397.94	55.71	161.11	681.61	373.34	69.36	195.34	7.7033	2.94548	up	4.13787e-05	0.00102218	yes
comp72275_c0	comp72275_c0_seq1	573	374	-	-	-	-	-	-	102	125	0	3	4.64	11.72	0	0.16	6.86	10.99	0	0.2	206.172	7.6877	up	4.15094e-05	0.00102455	yes
comp19893_c0	comp19893_c0_seq1	1268	1069	-	-	-	-	-	-	777	276	91	69	12.37	9.05	1.54	1.3	18.28	8.49	1.92	1.58	13.4951	3.75436	up	4.17312e-05	0.00102916	yes
comp15679_c0	comp15679_c0_seq1	725	526	CIPK25	-	GO:0005524(ATP binding);GO:0004674(protein serine/threonine kinase activity);GO:0050832(defense response to fungus);GO:0007165(signal transduction)	[T] Signal transduction mechanisms	K00924	-	155	14	1688	2650	5.01	0.93	58.06	101.59	7.41	0.88	72.29	123.18	0.0733223	-3.7696	down	4.19327e-05	0.0010324	yes
comp7309_c0	comp7309_c0_seq1	2091	1892	SHKB	3-deoxy-7-phosphoheptulonate synthase	GO:0009507(chloroplast);GO:0003849(3-deoxy-7-phosphoheptulonate synthase activity);GO:0009073(aromatic amino acid family biosynthetic process)	-	K01626	ko00400(Phenylalanine, tyrosine and tryptophan biosynthesis)	139461	60912	48053	11661	1254.05	1128.81	459.5	124.28	1853.99	1059.05	572.12	150.69	6.75681	2.75634	up	4.19033e-05	0.0010324	yes
comp14323_c0	comp14323_c0_seq1	661	462	PLA2-I	phospholipase A2	GO:0005576(extracellular region);GO:0005509(calcium ion binding);GO:0004623(phospholipase A2 activity);GO:0016042(lipid catabolic process);GO:0006644(phospholipid metabolic process)	-	K01047	ko00564(Glycerophospholipid metabolism);ko00565(Ether lipid metabolism);ko00590(Arachidonic acid metabolism);ko00591(Linoleic acid metabolism);ko00592(alpha-Linolenic acid metabolism);ko04010(MAPK signaling pathway);ko04270(Vascular smooth muscle contraction);ko04370(VEGF signaling pathway);ko04664(Fc epsilon RI signaling pathway);ko04730(Long-term depression);ko04912(GnRH signaling pathway)	466	334	40	59	17.16	25.35	1.57	2.58	25.37	23.78	1.95	3.12	18.8018	4.2328	up	4.2059e-05	0.00103464	yes
comp4199_c0	comp4199_c0_seq1	511	312	-	-	-	[S] Function unknown	-	-	195	361	0	0	10.63	40.57	0	0	15.72	38.06	0	0	Inf	Inf	up	4.22369e-05	0.00103814	yes
comp24890_c0	comp24890_c0_seq1	302	103	-	-	-	-	-	-	514	86	0	0	84.9	29.28	0	0	125.52	27.47	0	0	Inf	Inf	up	4.24098e-05	0.00104152	yes
comp7085_c0	comp7085_c0_seq1	2332	2133	FTSH	cell division protease FtsH	GO:0031969(chloroplast membrane);GO:0016021(integral to membrane);GO:0005524(ATP binding);GO:0046872(metal ion binding);GO:0004222(metalloendopeptidase activity);GO:0017111(nucleoside-triphosphatase activity);GO:0007049(cell cycle);GO:0051301(cell division);GO:0030163(protein catabolic process);GO:0006508(proteolysis)	[O] Posttranslational modification, protein turnover, chaperones	K03798	-	10429	9763	3310	1683	83.18	160.48	28.07	15.91	122.98	150.57	34.96	19.29	9.29039	3.21574	up	4.27115e-05	0.00104805	yes
comp53340_c0	comp53340_c0_seq1	395	196	-	-	-	-	-	-	154	36	0	0	13.37	6.44	0	0	19.76	6.04	0	0	Inf	Inf	up	4.27573e-05	0.00104816	yes
comp7824_c0	comp7824_c0_seq1	1295	1096	-	-	-	-	-	-	3170	1375	857	309	49.21	43.99	14.15	5.69	72.75	41.27	17.61	6.89	7.94388	2.98984	up	4.2787e-05	0.00104816	yes
comp15663_c0	comp15663_c0_seq1	1279	1080	At2g41040	-	GO:0010287(plastoglobule);GO:0008168(methyltransferase activity);GO:0080167(response to karrikin)	-	-	-	1137	410	154	141	17.91	13.31	2.58	2.63	26.48	12.49	3.21	3.19	10.8708	3.44239	up	4.31373e-05	0.00105498	yes
comp19781_c0	comp19781_c0_seq1	2398	2199	PDR2	small multidrug resistance protein, SMR family	GO:0016021(integral to membrane);GO:0005524(ATP binding);GO:0016887(ATPase activity);GO:0006810(transport)	[Q] Secondary metabolites biosynthesis, transport and catabolism	K03297	-	559	399	8300	17722	4.32	6.36	68.29	162.51	6.39	5.97	85.02	197.04	0.0870815	-3.52149	down	4.31372e-05	0.00105498	yes
comp14195_c0	comp14195_c0_seq1	2024	1825	JKD	ribonuclease P subunit RPR2	GO:0005634(nucleus);GO:0003677(DNA binding);GO:0042803(protein homodimerization activity);GO:0008270(zinc ion binding);GO:0051302(regulation of cell division);GO:0045604(regulation of epidermal cell differentiation);GO:0010075(regulation of meristem growth);GO:0006355(regulation of transcription, DNA-dependent);GO:0048364(root development);GO:0006351(transcription, DNA-dependent)	[R] General function prediction only	K03540	-	86	52	2111	1500	0.8	1	20.93	16.57	1.19	0.94	26.06	20.1	0.0838188	-3.57658	down	4.3174e-05	0.001055	yes
comp11172_c0	comp11172_c0_seq1	1361	1162	-	-	-	-	-	-	124	57	0	0	1.82	1.72	0	0	2.68	1.61	0	0	Inf	Inf	up	4.32541e-05	0.00105608	yes
comp12302_c0	comp12302_c0_seq1	715	516	ABCG36	-	GO:0009941(chloroplast envelope);GO:0016021(integral to membrane);GO:0005739(mitochondrion);GO:0005886(plasma membrane);GO:0005774(vacuolar membrane);GO:0005524(ATP binding);GO:0016887(ATPase activity);GO:0015086(cadmium ion transmembrane transporter activity);GO:0071366(cellular response to indolebutyric acid stimulus);GO:0052544(defense response by callose deposition in cell wall);GO:0042742(de…	[Q] Secondary metabolites biosynthesis, transport and catabolism	-	-	0	0	259	252	0	0	9.08	9.85	0	0	11.31	11.94	0	-Inf	down	4.33804e-05	0.00105828	yes
comp5956_c0	comp5956_c0_seq1	770	571	-	-	-	-	-	-	11167	4729	2828	1764	332.72	290.38	89.6	62.3	491.9	272.44	111.57	75.53	7.19262	2.84652	up	4.36483e-05	0.00106393	yes
comp6850_c0	comp6850_c0_seq1	573	374	-	-	-	-	-	-	12207	7186	3274	2246	555.29	673.68	158.38	121.1	820.94	632.05	197.2	146.83	7.6643	2.93815	up	4.42894e-05	0.00107866	yes
comp21122_c0	comp21122_c0_seq1	746	547	-	-	GO:0009734(auxin mediated signaling pathway)	-	-	-	7176	2107	79863	78842	223.19	135.06	2641.44	2906.5	329.97	126.71	3288.87	3524	0.118761	-3.07387	down	4.45847e-05	0.00108496	yes
comp15326_c0	comp15326_c0_seq1	572	373	-	-	-	-	-	-	1212	447	37	292	55.28	42.02	1.79	15.79	81.73	39.42	2.23	19.14	11.3884	3.50949	up	4.47399e-05	0.00108783	yes
comp7875_c0	comp7875_c0_seq1	606	407	-	-	-	-	-	-	854	312	112	80	35.7	26.88	4.98	3.96	52.78	25.22	6.2	4.81	12.461	3.63935	up	4.49394e-05	0.00109178	yes
comp20968_c0	comp20968_c0_seq1	1980	1781	At1g67480	-	-	[R] General function prediction only	-	-	7552	2566	1475	1367	72.14	50.52	14.98	15.48	106.65	47.39	18.66	18.77	7.33102	2.87401	up	4.49999e-05	0.00109234	yes
comp14260_c0	comp14260_c0_seq1	336	137	-	-	-	-	-	-	324	655	0	0	40.24	167.63	0	0	59.48	157.27	0	0	Inf	Inf	up	4.50788e-05	0.00109336	yes
comp21499_c0	comp21499_c0_seq1	1660	1461	SLC36A1	-	GO:0005783(endoplasmic reticulum);GO:0016021(integral to membrane);GO:0005765(lysosomal membrane);GO:0005886(plasma membrane);GO:0015293(symporter activity);GO:0006865(amino acid transport);GO:0034641(cellular nitrogen compound metabolic process);GO:0006811(ion transport)	[E] Amino acid transport and metabolism	-	-	7188	2602	1426	1372	83.7	62.44	17.66	18.94	123.75	58.59	21.99	22.96	7.27416	2.86278	up	4.53211e-05	0.00109833	yes
comp19867_c0	comp19867_c0_seq1,comp19867_c0_seq2	1112	841.38	-	-	-	-	-	-	434	284	7	75	8.5	12.69	0.14	1.73	12.56	11.9	0.17	2.09	21.4749	4.42458	up	4.60733e-05	0.00111564	yes
comp22210_c0	comp22210_c0_seq1	1149	950	-	-	-	-	-	-	10	17	739	687	0.18	0.63	14.07	14.58	0.26	0.59	17.52	17.68	0.04836	-4.37004	down	4.64709e-05	0.00112341	yes
comp23137_c0	comp23137_c0_seq1,comp23137_c0_seq2	3711	3396.91	PHOT1	non-specific serine/threonine protein kinase	GO:0009898(internal side of plasma membrane);GO:0005773(vacuole);GO:0005524(ATP binding);GO:0009882(blue light photoreceptor activity);GO:0010181(FMN binding);GO:0042802(identical protein binding);GO:0004674(protein serine/threonine kinase activity);GO:0000155(two-component sensor activity);GO:0009904(chloroplast accumulation movement);GO:0009903(chloroplast avoidance movement);GO:0010362(negativ…	-	K08282	-	4978	4953	530	1220	24.81	50.53	2.79	7.37	36.67	47.41	3.48	8.93	14.1079	3.81843	up	4.64631e-05	0.00112341	yes
comp22058_c0	comp22058_c0_seq1,comp22058_c0_seq2	580	345.58	PER70	peroxidase	GO:0005576(extracellular region);GO:0020037(heme binding);GO:0004601(peroxidase activity);GO:0042744(hydrogen peroxide catabolic process)	-	K00430	ko00360(Phenylalanine metabolism);ko00680(Methane metabolism);ko00940(Phenylpropanoid biosynthesis)	23	0	444	943	1.15	0	23.32	54.69	1.69	0	29.03	66.31	0.0297657	-5.0702	down	4.67588e-05	0.00112944	yes
comp12700_c0	comp12700_c0_seq1	746	547	-	phospholipase C	-	-	K01114	ko00562(Inositol phosphate metabolism);ko00564(Glycerophospholipid metabolism);ko00565(Ether lipid metabolism)	16	3	518	738	0.5	0.19	17.13	27.21	0.74	0.18	21.33	32.99	0.0298643	-5.06544	down	4.71441e-05	0.00113781	yes
comp20595_c0	comp20595_c0_seq1	1297	1098	-	-	-	[P] Inorganic ion transport and metabolism	-	-	1711	537	99	281	26.51	17.15	1.63	5.16	39.19	16.09	2.03	6.26	12.7053	3.66736	up	4.78898e-05	0.00115486	yes
comp7493_c0	comp7493_c0_seq1	457	258	CPC	myb proto-oncogene protein, plant	GO:0005634(nucleus);GO:0003677(DNA binding);GO:0005515(protein binding);GO:0009913(epidermal cell differentiation);GO:0010063(positive regulation of trichoblast fate specification);GO:0006355(regulation of transcription, DNA-dependent);GO:0009753(response to jasmonic acid stimulus);GO:0009751(response to salicylic acid stimulus);GO:0006351(transcription, DNA-dependent)	-	K09422	-	1285	513	44	329	84.74	69.72	3.09	25.71	125.27	65.41	3.84	31.18	10.9831	3.45722	up	4.87643e-05	0.00117498	yes
comp19264_c0	comp19264_c0_seq1	1295	1096	-	-	-	-	-	-	4004	2012	1039	580	62.15	64.37	17.15	10.67	91.89	60.39	21.35	12.94	7.8592	2.97438	up	4.88756e-05	0.0011767	yes
comp16216_c0	comp16216_c0_seq1	455	256	GSVIVT00023967001	peroxidase	GO:0020037(heme binding);GO:0004601(peroxidase activity);GO:0042744(hydrogen peroxide catabolic process)	-	K00430	ko00360(Phenylalanine metabolism);ko00680(Methane metabolism);ko00940(Phenylpropanoid biosynthesis)	0	0	298	195	0	0	21.06	15.36	0	0	26.22	18.62	0	-Inf	down	5.09075e-05	0.00122462	yes
comp20521_c0	comp20521_c0_seq1	1012	813	RKF1	-	GO:0016021(integral to membrane);GO:0005524(ATP binding);GO:0004674(protein serine/threonine kinase activity);GO:0004872(receptor activity)	-	K00924	-	10	19	533	960	0.21	0.82	11.86	23.81	0.31	0.77	14.77	28.87	0.0518903	-4.26839	down	5.13565e-05	0.00123441	yes
comp9863_c0	comp9863_c0_seq1	400	201	-	protein phosphatase 2 (formerly 2A), regulatory subunit B'	-	-	K11584	ko04113(Meiosis - yeast);ko04114(Oocyte meiosis);ko04310(Wnt signaling pathway)	290.77	98.75	18.96	0	24.61	17.23	1.71	0	36.39	16.16	2.12	0	38.6596	5.27275	up	5.17963e-05	0.00124396	yes
comp22561_c0	comp22561_c0_seq1	1886	1687	NRT1.3	proton-dependent oligopeptide transporter, POT family	GO:0016021(integral to membrane);GO:0015293(symporter activity);GO:0042128(nitrate assimilation);GO:0006857(oligopeptide transport)	[E] Amino acid transport and metabolism	K03305	-	877	791	42	287	8.84	16.44	0.45	3.43	13.08	15.42	0.56	4.16	12.8915	3.68835	up	5.18493e-05	0.00124421	yes
comp16524_c0	comp16524_c0_seq1	863	664	CML37	-	GO:0005737(cytoplasm);GO:0005634(nucleus);GO:0005509(calcium ion binding);GO:0010193(response to ozone)	[T] Signal transduction mechanisms	-	-	464	187	15	53	11.89	9.87	0.41	1.61	17.58	9.26	0.51	1.95	21.3771	4.41799	up	5.19958e-05	0.00124671	yes
comp11753_c0	comp11753_c0_seq1	1041	842	-	-	-	-	-	-	18559	7856	2348	5645	374.99	327.13	50.45	135.19	554.39	306.92	62.82	163.91	7.31575	2.87101	up	5.22587e-05	0.00125199	yes
comp11117_c0	comp11117_c0_seq1	837	638	-	-	-	-	-	-	9083	3666	1469	2287	242.21	201.47	41.66	72.28	358.08	189.02	51.87	87.64	7.32304	2.87244	up	5.2403e-05	0.00125443	yes
comp10641_c0	comp10641_c0_seq1	642	443	-	-	-	-	-	-	177	34	0	0	6.8	2.69	0	0	10.05	2.52	0	0	Inf	Inf	up	5.27824e-05	0.00126248	yes
comp23126_c0	comp23126_c0_seq1,comp23126_c0_seq2,comp23126_c0_seq3,comp23126_c0_seq4,comp23126_c0_seq5,comp23126_c0_seq6	1035	517.27	CAB-151	light-harvesting complex II chlorophyll a/b binding protein 2	GO:0009535(chloroplast thylakoid membrane);GO:0016021(integral to membrane);GO:0009522(photosystem I);GO:0009523(photosystem II);GO:0016168(chlorophyll binding);GO:0046872(metal ion binding);GO:0009765(photosynthesis, light harvesting);GO:0018298(protein-chromophore linkage)	-	K08913	ko00196(Photosynthesis - antenna proteins)	7298	5100	173	3346	201.96	373.73	6.43	154.24	298.57	350.64	8.01	187.01	8.78834	3.13559	up	5.287e-05	0.00126252	yes
comp6752_c0	comp6752_c0_seq1	794	595	-	-	-	-	-	-	30845	7889	1677	169	881.96	464.88	50.99	5.73	1303.89	436.15	63.49	6.94	38.8855	5.28116	up	5.28274e-05	0.00126252	yes
comp20102_c0	comp20102_c0_seq1	1338	1139	GGR	farnesyl diphosphate synthase	GO:0009507(chloroplast);GO:0046872(metal ion binding);GO:0008299(isoprenoid biosynthetic process)	[H] Coenzyme transport and metabolism	K00795	ko00900(Terpenoid backbone biosynthesis)	3152	958	151	437	47.08	29.49	2.4	7.74	69.6	27.67	2.99	9.38	14.9674	3.90375	up	5.37537e-05	0.00128258	yes
comp20572_c0	comp20572_c0_seq1	1076	877	APS1	large subunit ribosomal protein L10e	GO:0003993(acid phosphatase activity)	-	K02866	ko03010(Ribosome)	4216	1901	883	803	81.79	76	18.22	18.46	120.91	71.3	22.68	22.39	7.73661	2.9517	up	5.3798e-05	0.00128259	yes
comp17574_c0	comp17574_c0_seq1	1734	1535	JKD	-	GO:0005634(nucleus);GO:0003677(DNA binding);GO:0042803(protein homodimerization activity);GO:0008270(zinc ion binding);GO:0051302(regulation of cell division);GO:0045604(regulation of epidermal cell differentiation);GO:0010075(regulation of meristem growth);GO:0006355(regulation of transcription, DNA-dependent);GO:0048364(root development);GO:0006351(transcription, DNA-dependent)	[R] General function prediction only	-	-	285	114	16	5	3.16	2.6	0.19	0.07	4.67	2.44	0.23	0.08	38.1267	5.25273	up	5.43168e-05	0.0012925	yes
comp20995_c0	comp20995_c0_seq1	5832	5633	Gigyf2	-	GO:0008344(adult locomotory behavior);GO:0044267(cellular protein metabolic process);GO:0007631(feeding behavior);GO:0048873(homeostasis of number of cells within a tissue);GO:0048009(insulin-like growth factor receptor signaling pathway);GO:0035264(multicellular organism growth);GO:0050881(musculoskeletal movement);GO:0050885(neuromuscular process controlling balance);GO:0009791(post-embryonic d…	[R] General function prediction only	-	-	350	354	6296	6702	1.06	2.2	20.22	23.99	1.56	2.07	25.18	29.09	0.13016	-2.94164	down	5.43454e-05	0.0012925	yes
comp23701_c0	comp23701_c0_seq1	684	485	At5g07960	-	GO:0016021(integral to membrane)	[S] Function unknown	-	-	6200	2717	884	1679	217.49	196.42	32.98	69.81	321.53	184.28	41.06	84.64	7.65702	2.93678	up	5.42782e-05	0.0012925	yes
comp10896_c0	comp10896_c0_seq1	671	472	XTH32	xyloglucan:xyloglucosyl transferase	GO:0048046(apoplast);GO:0005618(cell wall);GO:0004553(hydrolase activity, hydrolyzing O-glycosyl compounds);GO:0016762(xyloglucan:xyloglucosyl transferase activity);GO:0007047(cellular cell wall organization);GO:0006073(cellular glucan metabolic process)	-	K08235	-	0	0	412	1539	0	0	15.79	65.75	0	0	19.66	79.72	0	-Inf	down	5.45803e-05	0.00129663	yes
comp21841_c0	comp21841_c0_seq1,comp21841_c0_seq2	1626	1418.86	SCL1	-	GO:0005634(nucleus);GO:0006355(regulation of transcription, DNA-dependent);GO:0006351(transcription, DNA-dependent)	-	-	-	93	23	1585	1596	1.12	0.57	20.31	22.7	1.66	0.53	25.29	27.52	0.0727302	-3.7813	down	5.46074e-05	0.00129663	yes
comp3798_c0	comp3798_c0_seq1	634	435	-	-	-	-	-	-	0	2	712	2511.62	0	0.16	29.61	116.43	0	0.15	36.87	141.17	0.00200244	-8.96402	down	5.47455e-05	0.00129886	yes
comp19455_c0	comp19455_c0_seq1,comp19455_c0_seq2	1134	926.51	-	-	-	-	-	-	501	166	37	35	9.19	6.25	0.72	0.76	13.58	5.87	0.9	0.92	19.0372	4.25075	up	5.49545e-05	0.00130171	yes
comp62861_c0	comp62861_c0_seq1	404	205	-	-	-	-	-	-	82	83	0	0	6.81	14.2	0	0	10.06	13.32	0	0	Inf	Inf	up	5.49456e-05	0.00130171	yes
comp19723_c0	comp19723_c0_seq1	1335	1136	-	riboflavin kinase	-	[R] General function prediction only	K00861	ko00740(Riboflavin metabolism)	787	513	76	158	11.79	15.83	1.21	2.8	17.42	14.86	1.51	3.4	12.9594	3.69593	up	5.55712e-05	0.00131526	yes
comp22477_c0	comp22477_c0_seq1	1465	1266	-	-	-	-	-	-	4974	3988	1429	1043	66.84	110.45	20.42	16.61	98.82	103.62	25.43	20.14	8.28283	3.05012	up	5.65824e-05	0.00133811	yes
comp21084_c0	comp21084_c0_seq1	1819	1620	ARF4	-	GO:0005634(nucleus);GO:0003677(DNA binding);GO:0046983(protein dimerization activity);GO:0010158(abaxial cell fate specification);GO:0009734(auxin mediated signaling pathway);GO:0006355(regulation of transcription, DNA-dependent);GO:0006351(transcription, DNA-dependent);GO:0010050(vegetative phase change)	-	-	-	148	177	3557	3086	1.55	3.83	39.72	38.41	2.3	3.59	49.46	46.57	0.119087	-3.06991	down	5.66535e-05	0.00133872	yes
comp20722_c0	comp20722_c0_seq1	1481	1282	SORD	-	GO:0005929(cilium);GO:0019861(flagellum);GO:0031966(mitochondrial membrane);GO:0003939(L-iditol 2-dehydrogenase activity);GO:0008270(zinc ion binding);GO:0030317(sperm motility)	[C] Energy production and conversion ;[R] General function prediction only	-	-	2688	2193	666	600	35.67	59.98	9.4	9.44	52.74	56.27	11.7	11.44	8.91911	3.1569	up	5.67521e-05	0.00133997	yes
comp18877_c0	comp18877_c0_seq1	2186	1987	SDH1-1	succinate dehydrogenase (ubiquinone) flavoprotein subunit	GO:0005618(cell wall);GO:0005743(mitochondrial inner membrane);GO:0005524(ATP binding);GO:0050897(cobalt ion binding);GO:0009055(electron carrier activity);GO:0050660(flavin adenine dinucleotide binding);GO:0008177(succinate dehydrogenase (ubiquinone) activity);GO:0006121(mitochondrial electron transport, succinate to ubiquinone);GO:0006810(transport);GO:0006099(tricarboxylic acid cycle)	[C] Energy production and conversion	K00234	ko00020(Citrate cycle (TCA cycle));ko00190(Oxidative phosphorylation);ko05010(Alzheimer's disease);ko05012(Parkinson's disease);ko05016(Huntington's disease)	17057	11531	3810	4617	146.05	203.47	34.69	46.86	215.91	190.9	43.19	56.81	7.75456	2.95505	up	5.69618e-05	0.00134384	yes
comp17477_c0	comp17477_c0_seq1,comp17477_c0_seq2	1324	1028.58	NAC072	-	GO:0005634(nucleus);GO:0003677(DNA binding);GO:0003700(sequence-specific DNA binding transcription factor activity);GO:0045893(positive regulation of transcription, DNA-dependent);GO:0009737(response to abscisic acid stimulus);GO:0009414(response to water deprivation)	-	-	-	3587	1750	168	1290	55.16	55.45	2.83	25.92	81.54	52.02	3.52	31.43	8.56766	3.0989	up	5.70448e-05	0.00134472	yes
comp22918_c0	comp22918_c0_seq1	1912	1713	4CLL10	4-coumarate--CoA ligase	-	[I] Lipid transport and metabolism	K01904	ko00130(Ubiquinone and other terpenoid-quinone biosynthesis);ko00360(Phenylalanine metabolism);ko00940(Phenylpropanoid biosynthesis)	13366	15355	580	1581	132.75	314.29	6.13	18.61	196.25	294.87	7.63	22.57	33.9329	5.08461	up	5.81041e-05	0.00136859	yes
comp20731_c0	comp20731_c0_seq1,comp20731_c0_seq2	830	629.91	-	-	-	-	-	-	2414	1102	320	582	65.2	61.37	9.2	18.64	96.39	57.57	11.45	22.59	8.60813	3.1057	up	5.85203e-05	0.00137729	yes
comp21198_c0	comp21198_c0_seq1,comp21198_c0_seq2	1017	760.12	At1g17710	-	GO:0004427(inorganic diphosphatase activity);GO:0046872(metal ion binding);GO:0016791(phosphatase activity);GO:0051262(protein tetramerization)	[R] General function prediction only	-	-	2537	681	159	58	59.42	32.74	3.81	1.46	87.84	30.72	4.74	1.77	28.5324	4.83453	up	5.90338e-05	0.00138826	yes
comp22683_c0	comp22683_c0_seq1,comp22683_c0_seq2	1694	1480.49	STR4	-	GO:0009941(chloroplast envelope);GO:0009535(chloroplast thylakoid membrane);GO:0042742(defense response to bacterium);GO:0009772(photosynthetic electron transport in photosystem II)	-	-	-	2956	890	115	415	33.76	21.13	1.41	5.66	49.9	19.82	1.75	6.87	15.6494	3.96803	up	6.06648e-05	0.00142548	yes
comp5884_c0	comp5884_c0_seq1	682	483	-	-	-	-	-	-	1781	605	104	466	62.73	43.92	3.9	19.46	92.75	41.2	4.85	23.59	9.22266	3.20518	up	6.10978e-05	0.0014345	yes
comp22886_c0	comp22886_c0_seq1	2706	2507	BHLH143	-	GO:0005634(nucleus);GO:0003677(DNA binding);GO:0006355(regulation of transcription, DNA-dependent);GO:0006351(transcription, DNA-dependent)	-	-	-	494	221	5964	7160	3.35	3.09	43.04	57.59	4.96	2.9	53.59	69.83	0.117637	-3.08759	down	6.19713e-05	0.00145385	yes
comp22006_c0	comp22006_c0_seq1	467	268	-	-	-	-	-	-	1262	206	0	2	80.11	26.95	0	0.15	118.44	25.29	0	0.18	1559.37	10.6068	up	6.24296e-05	0.00146294	yes
comp7442_c0	comp7442_c0_seq1	1009	810	-	-	-	-	-	-	1205	731	93	329	25.31	31.64	2.08	8.19	37.42	29.69	2.59	9.93	10.8231	3.43604	up	6.24584e-05	0.00146294	yes
comp6967_c0	comp6967_c0_seq1	1779	1580	RNP1	-	-	[A] RNA processing and modification	-	-	4213	2269	561	1257	45.36	50.35	6.42	16.04	67.07	47.24	8	19.45	8.12651	3.02264	up	6.25258e-05	0.00146335	yes
comp13912_c0	comp13912_c0_seq1	1870	1671	-	calmodulin	-	-	K02183	ko04020(Calcium signaling pathway);ko04070(Phosphatidylinositol signaling system);ko04114(Oocyte meiosis);ko04270(Vascular smooth muscle contraction);ko04626(Plant-pathogen interaction);ko04720(Long-term potentiation);ko04722(Neurotrophin signaling pathway);ko04740(Olfactory transduction);ko04744(Phototransduction);ko04745(Phototransduction - fly);ko04910(Insulin signaling pathway);ko04912(GnRH s…	1	3	424	1301	0.01	0.06	4.59	15.7	0.02	0.06	5.72	19.04	0.00664151	-7.23427	down	6.40944e-05	0.00149768	yes
comp67153_c0	comp67153_c0_seq1	579	380	-	-	-	-	-	-	108	111	0	3	4.84	10.24	0	0.16	7.15	9.61	0	0.19	194.227	7.6016	up	6.40785e-05	0.00149768	yes
comp16640_c0	comp16640_c0_seq1	844	645	-	-	-	-	-	-	10411	11085	907	1783	274.61	602.58	25.44	55.74	405.98	565.34	31.68	67.59	19.9132	4.31565	up	6.42755e-05	0.00150071	yes
comp4536_c0	comp4536_c0_seq1	534	335	-	-	-	-	-	-	338.5	274.18	18.88	46.4	17.19	28.7	1.02	2.79	25.41	26.92	1.27	3.39	22.8239	4.51247	up	6.43967e-05	0.00150235	yes
comp12431_c0	comp12431_c0_seq1	506	307	-	-	-	-	-	-	0	0	191	307	0	0	11.26	20.17	0	0	14.01	24.45	0	-Inf	down	6.4495e-05	0.00150345	yes
comp20914_c0	comp20914_c0_seq1	1326	1127	CML49	-	GO:0005509(calcium ion binding)	[T] Signal transduction mechanisms	-	-	16230	7292	3923	3308	245.01	226.86	62.98	59.19	362.22	212.84	78.41	71.76	6.9081	2.78829	up	6.4739e-05	0.00150794	yes
comp72376_c0	comp72376_c0_seq1	365	166	-	-	-	-	-	-	150	32	0	0	15.37	6.76	0	0	22.73	6.34	0	0	Inf	Inf	up	6.48299e-05	0.00150886	yes
comp20174_c0	comp20174_c0_seq1	1565	1366	ATPC	F-type H+-transporting ATPase subunit gamma	GO:0009535(chloroplast thylakoid membrane);GO:0045261(proton-transporting ATP synthase complex, catalytic core F(1));GO:0046933(hydrogen ion transporting ATP synthase activity, rotational mechanism);GO:0046961(proton-transporting ATPase activity, rotational mechanism);GO:0015986(ATP synthesis coupled proton transport)	[C] Energy production and conversion	K02115	ko00190(Oxidative phosphorylation);ko00195(Photosynthesis)	2028	904	248	488	25.26	23.2	3.28	7.2	37.34	21.77	4.09	8.73	8.80122	3.1377	up	6.52794e-05	0.00151812	yes
comp20821_c0	comp20821_c0_seq1	1579	1380	Nsun5	-	GO:0008168(methyltransferase activity)	[D] Cell cycle control, cell division, chromosome partitioning	-	-	26	13	719	946	0.32	0.33	9.43	13.82	0.47	0.31	11.74	16.76	0.0515627	-4.27753	down	6.56702e-05	0.001526	yes
comp22267_c0	comp22267_c0_seq1,comp22267_c0_seq2	1416	1032.37	-	-	-	[T] Signal transduction mechanisms	-	-	3734	2310	797	879	69.21	88.79	13.13	16.1	102.33	83.3	16.35	19.53	8.10419	3.01867	up	6.62911e-05	0.00153921	yes
comp17020_c0	comp17020_c0_seq1	1161	962	PER47	peroxidase	GO:0005576(extracellular region);GO:0020037(heme binding);GO:0004601(peroxidase activity);GO:0006979(response to oxidative stress)	-	K00430	ko00360(Phenylalanine metabolism);ko00680(Methane metabolism);ko00940(Phenylpropanoid biosynthesis)	1893	556	144	161	33.48	20.26	2.71	3.37	49.49	19.01	3.37	4.09	16.4029	4.03588	up	6.64492e-05	0.00154166	yes
comp12437_c0	comp12437_c0_seq1	1423	1224	HDG11	homeobox-leucine zipper protein	GO:0005634(nucleus);GO:0043565(sequence-specific DNA binding);GO:0003700(sequence-specific DNA binding transcription factor activity);GO:0010091(trichome branching)	-	K09338	-	197	167	1	18	2.74	4.78	0.01	0.3	4.05	4.49	0.02	0.36	49.0673	5.61669	up	6.65082e-05	0.00154182	yes
comp18887_c0	comp18887_c0_seq1	1181	982	At5g04160	-	GO:0016021(integral to membrane);GO:0008643(carbohydrate transport)	[G] Carbohydrate transport and metabolism ;[E] Amino acid transport and metabolism	-	-	1855	1200	526	232	32.14	42.85	9.69	4.76	47.51	40.2	12.07	5.78	8.73988	3.12761	up	6.68757e-05	0.00154911	yes
comp21923_c0	comp21923_c0_seq1	3451	3252	ATHB-15	homeobox-leucine zipper protein	GO:0005634(nucleus);GO:0043565(sequence-specific DNA binding);GO:0003700(sequence-specific DNA binding transcription factor activity);GO:0030154(cell differentiation);GO:0048263(determination of dorsal identity);GO:0009965(leaf morphogenesis);GO:0010014(meristem initiation);GO:0010087(phloem or xylem histogenesis);GO:0010075(regulation of meristem growth)	-	K09338	-	225	201	4897	3505	1.18	2.17	27.24	21.73	1.74	2.03	33.92	26.35	0.1175	-3.08927	down	6.7474e-05	0.00156174	yes
comp15094_c1	comp15094_c1_seq1	769	570	GPDHC1	-	-	[C] Energy production and conversion	-	-	482	310	31	76	14.39	19.07	0.98	2.69	21.27	17.89	1.23	3.26	17.3568	4.11743	up	6.79248e-05	0.00157093	yes
comp14643_c0	comp14643_c0_seq1	1005	806	-	xyloglucan:xyloglucosyl transferase	GO:0048046(apoplast);GO:0005618(cell wall);GO:0004553(hydrolase activity, hydrolyzing O-glycosyl compounds);GO:0016762(xyloglucan:xyloglucosyl transferase activity);GO:0006073(cellular glucan metabolic process)	-	K08235	-	448	221	15	62	9.46	9.61	0.34	1.55	13.98	9.02	0.42	1.88	20.0298	4.32407	up	6.8e-05	0.00157144	yes
comp12232_c0	comp12232_c0_seq1	736	537	-	-	-	-	-	-	3652	1721	494	1013	115.7	112.37	16.64	38.04	171.05	105.42	20.72	46.12	7.94991	2.99094	up	6.86256e-05	0.00158465	yes
comp20217_c0	comp20217_c0_seq1	2451	2252	OPT4	-	GO:0016021(integral to membrane);GO:0015198(oligopeptide transporter activity);GO:0015031(protein transport);GO:0080167(response to karrikin);GO:0055085(transmembrane transport)	[T] Signal transduction mechanisms	-	-	5381	2836	629	1766	40.65	44.15	5.05	15.81	60.1	41.43	6.29	19.17	7.87001	2.97637	up	6.92688e-05	0.00159605	yes
comp20479_c0	comp20479_c0_seq1,comp20479_c0_seq2	1360	1014.94	Chi3l1	-	GO:0005615(extracellular space);GO:0043169(cation binding);GO:0004568(chitinase activity);GO:0005529(sugar binding);GO:0071347(cellular response to interleukin-1);GO:0071356(cellular response to tumor necrosis factor);GO:0006032(chitin catabolic process)	[G] Carbohydrate transport and metabolism	-	-	11	1	413	598	0.19	0.04	7.42	11.49	0.28	0.03	9.24	13.93	0.0222611	-5.48933	down	6.92824e-05	0.00159605	yes
comp29222_c0	comp29222_c0_seq1	511	312	-	-	-	-	-	-	0	0	484	1898	0	0	28.07	122.67	0	0	34.94	148.73	0	-Inf	down	6.92243e-05	0.00159605	yes
comp20533_c0	comp20533_c0_seq1	3398	3199	PPC4	phosphoenolpyruvate carboxylase	GO:0005737(cytoplasm);GO:0008964(phosphoenolpyruvate carboxylase activity);GO:0015977(carbon fixation);GO:0015979(photosynthesis);GO:0006099(tricarboxylic acid cycle)	-	K01595	ko00620(Pyruvate metabolism);ko00710(Carbon fixation in photosynthetic organisms);ko00720(Reductive carboxylate cycle (CO2 fixation))	307	175	5084	3942	1.63	1.92	28.75	24.85	2.41	1.8	35.8	30.13	0.116648	-3.09977	down	6.95168e-05	0.00160019	yes
comp10712_c0	comp10712_c0_seq1	495	296	nudG	dynein light chain LC8-type	GO:0005737(cytoplasm);GO:0030286(dynein complex);GO:0005874(microtubule);GO:0003774(motor activity);GO:0007017(microtubule-based process);GO:0006810(transport)	[Z] Cytoskeleton	K10418	ko04962(Vasopressin-regulated water reabsorption)	165	312	0	0	9.48	36.96	0	0	14.02	34.67	0	0	Inf	Inf	up	6.96967e-05	0.00160308	yes
comp22903_c0	comp22903_c0_seq1	2387	2188	ycf45	-	GO:0009507(chloroplast);GO:0005524(ATP binding);GO:0003676(nucleic acid binding);GO:0017111(nucleoside-triphosphatase activity)	-	-	-	1571	951	140	467	12.22	15.24	1.16	4.3	18.06	14.3	1.44	5.22	9.77838	3.2896	up	7.04453e-05	0.00161903	yes
comp47611_c0	comp47611_c0_seq1	1222	1023	ARF5	-	GO:0016020(membrane);GO:0005634(nucleus);GO:0046983(protein dimerization activity);GO:0044212(transcription regulatory region DNA binding);GO:0009734(auxin mediated signaling pathway);GO:0009908(flower development);GO:0010305(leaf vascular tissue pattern formation);GO:0009942(longitudinal axis specification);GO:0048507(meristem development);GO:0006355(regulation of transcription, DNA-dependent);G…	-	-	-	22	9	756	703	0.37	0.31	13.37	13.86	0.54	0.29	16.65	16.8	0.0447855	-4.48082	down	7.06755e-05	0.00162305	yes
comp18104_c0	comp18104_c0_seq1	1794	1595	GAD	glutamate decarboxylase	GO:0005516(calmodulin binding);GO:0004351(glutamate decarboxylase activity);GO:0030170(pyridoxal phosphate binding);GO:0006536(glutamate metabolic process)	[E] Amino acid transport and metabolism	K01580	ko00250(Alanine, aspartate and glutamate metabolism);ko00410(beta-Alanine metabolism);ko00430(Taurine and hypotaurine metabolism);ko00650(Butanoate metabolism);ko04940(Type I diabetes mellitus)	16848	7331	2107	5477	179.71	161.15	23.9	69.24	265.68	151.19	29.76	83.96	7.10603	2.82904	up	7.12316e-05	0.00163454	yes
comp12897_c0	comp12897_c0_seq1,comp12897_c0_seq2	917	628.11	Y-3	-	-	-	-	-	2116	617	203	128	58.52	35.32	5.88	4.11	86.52	33.14	7.32	4.98	16.3992	4.03556	up	7.16294e-05	0.00164239	yes
comp14523_c0	comp14523_c0_seq1,comp14523_c0_seq2	661	168.12	-	-	-	-	-	-	235	194	17	13	20.47	39.52	2.42	1.6	30.26	37.08	3.01	1.94	32.8771	5.03901	up	7.17957e-05	0.00164492	yes
comp19291_c0	comp19291_c0_seq1	1064	865	WAKL20	-	GO:0016021(integral to membrane);GO:0005524(ATP binding);GO:0004674(protein serine/threonine kinase activity)	[T] Signal transduction mechanisms	-	-	10	9	519	667	0.2	0.36	10.86	15.55	0.29	0.34	13.52	18.85	0.0382305	-4.70913	down	7.19816e-05	0.00164789	yes
comp15546_c0	comp15546_c0_seq1	1412	1213	RKF1	interleukin-1 receptor-associated kinase 4	GO:0016021(integral to membrane);GO:0005524(ATP binding);GO:0004674(protein serine/threonine kinase activity);GO:0004872(receptor activity)	-	K04733	ko04210(Apoptosis);ko04620(Toll-like receptor signaling pathway);ko04722(Neurotrophin signaling pathway);ko05140(Leishmaniasis);ko05142(Chagas disease)	9	11	366	871	0.13	0.32	5.46	14.48	0.19	0.3	6.8	17.56	0.041391	-4.59454	down	7.23969e-05	0.00165576	yes
comp8228_c0	comp8228_c0_seq1	538	339	-	-	-	-	-	-	209	160	3	17	10.49	16.55	0.16	1.01	15.51	15.53	0.2	1.23	45.6325	5.51199	up	7.24383e-05	0.00165576	yes
comp20310_c0	comp20310_c0_seq1	2390	2191	ERD3	-	GO:0005789(endoplasmic reticulum membrane);GO:0016021(integral to membrane);GO:0008168(methyltransferase activity)	-	-	-	19706	10914	3941	5543	153.02	174.65	32.54	51.02	226.22	163.86	40.52	61.85	7.23028	2.85405	up	7.26716e-05	0.00165981	yes
comp471_c0	comp471_c0_seq1	536	337	-	-	-	-	-	-	102	64	0	0	5.15	6.66	0	0	7.61	6.25	0	0	Inf	Inf	up	7.29354e-05	0.00166454	yes
comp5963_c0	comp5963_c0_seq1	749	550	-	histone H2A	GO:0000786(nucleosome);GO:0005634(nucleus);GO:0003677(DNA binding);GO:0006334(nucleosome assembly)	[B] Chromatin structure and dynamics	K11251	ko05322(Systemic lupus erythematosus)	10441	5593	2079	2804	322.97	356.55	68.39	102.81	477.48	334.52	85.15	124.65	7.30519	2.86892	up	7.30699e-05	0.00166631	yes
comp18685_c0	comp18685_c0_seq1,comp18685_c0_seq2	1418	1196.5	SYT5	-	-	[R] General function prediction only	-	-	2030.6	376.06	7.01	5.53	28.93	10.86	0.11	0.09	42.78	10.19	0.13	0.11	356.199	8.47654	up	7.35461e-05	0.00167587	yes
comp19448_c0	comp19448_c0_seq1	4253	4054	MED33A	-	-	-	-	-	198	141	2555	4276	0.83	1.22	11.4	21.27	1.23	1.14	14.2	25.79	0.116055	-3.10712	down	7.36095e-05	0.00167601	yes
comp12771_c0	comp12771_c0_seq1	571	372	ROA1	minichromosome maintenance protein 3	GO:0005634(nucleus);GO:0005524(ATP binding);GO:0003677(DNA binding);GO:0004386(helicase activity);GO:0007049(cell cycle);GO:0006270(DNA-dependent DNA replication initiation)	[L] Replication, recombination and repair	K02541	ko03030(DNA replication);ko04110(Cell cycle);ko04111(Cell cycle - yeast);ko04113(Meiosis - yeast)	0	0	276	197	0	0	13.42	10.68	0	0	16.71	12.95	0	-Inf	down	7.3755e-05	0.00167803	yes
comp16216_c1	comp16216_c1_seq1	633	434	GSVIVT00023967001	peroxidase	GO:0020037(heme binding);GO:0004601(peroxidase activity);GO:0042744(hydrogen peroxide catabolic process)	-	K00430	ko00360(Phenylalanine metabolism);ko00680(Methane metabolism);ko00940(Phenylpropanoid biosynthesis)	15	1	613	474	0.59	0.08	25.55	22.02	0.87	0.08	31.82	26.7	0.0263796	-5.24443	down	7.54681e-05	0.00171567	yes
comp11241_c0	comp11241_c0_seq1	1866	1667	SUC2	-	GO:0005887(integral to plasma membrane);GO:0008506(sucrose:hydrogen symporter activity)	[G] Carbohydrate transport and metabolism	-	-	308	255	5022	5230	3.14	5.36	54.5	63.27	4.65	5.03	67.86	76.71	0.128205	-2.96347	down	7.60927e-05	0.00172853	yes
comp13111_c0	comp13111_c0_seq1	1021	822	-	-	-	-	-	-	32.42	1	624.82	897.99	0.67	0.04	13.75	22.03	0.99	0.04	17.12	26.71	0.0390789	-4.67747	down	7.67269e-05	0.00174159	yes
comp25057_c0	comp25057_c0_seq1	402	203	-	-	-	-	-	-	1867	661	309	326	156.47	114.17	27.54	32.38	231.33	107.11	34.29	39.26	8.29116	3.05157	up	7.83016e-05	0.00177597	yes
comp10385_c0	comp10385_c0_seq1,comp10385_c0_seq2	870	603.17	CRR1	-	GO:0031160(spore wall);GO:0004553(hydrolase activity, hydrolyzing O-glycosyl compounds);GO:0005975(carbohydrate metabolic process);GO:0030435(sporulation resulting in formation of a cellular spore)	-	-	-	664	530	110	108	18.56	30.91	3.36	3.62	27.44	29	4.18	4.39	12.6845	3.665	up	7.94234e-05	0.00180002	yes
comp19736_c0	comp19736_c0_seq1,comp19736_c0_seq2	2167	1920.8	At5g13400	proton-dependent oligopeptide transporter, POT family	GO:0016021(integral to membrane);GO:0005215(transporter activity);GO:0006857(oligopeptide transport)	[E] Amino acid transport and metabolism	K03305	-	575	278	38	88	5.08	5.09	0.36	0.92	7.52	4.78	0.45	1.11	15.2275	3.92861	up	7.96567e-05	0.00180391	yes
comp3168_c0	comp3168_c0_seq1	491	292	-	-	-	-	-	-	97	126	0	4	5.65	15.13	0	0.28	8.36	14.19	0	0.33	153.075	7.2581	up	7.97196e-05	0.00180395	yes
comp19504_c0	comp19504_c0_seq1,comp19504_c0_seq2	1839	905.04	HDG5	homeobox-leucine zipper protein	GO:0005634(nucleus);GO:0043565(sequence-specific DNA binding);GO:0003700(sequence-specific DNA binding transcription factor activity)	-	K09338	-	447	186	21	50	4.64	3.98	1.71	5.57	6.86	3.73	2.13	6.75	19.6844	4.29898	up	7.99669e-05	0.00180815	yes
comp17134_c0	comp17134_c0_seq1	1607	1408	KING1	-	GO:0009505(plant-type cell wall);GO:0005524(ATP binding);GO:0003824(catalytic activity);GO:0005975(carbohydrate metabolic process);GO:0006633(fatty acid biosynthetic process);GO:0042128(nitrate assimilation)	[C] Energy production and conversion	-	-	253	69	2442	5145	3.06	1.72	31.38	73.69	4.52	1.61	39.07	89.34	0.088593	-3.49666	down	8.06371e-05	0.00182066	yes
comp5837_c0	comp5837_c0_seq1,comp5837_c0_seq2	1220	976.74	AHA9	H+-transporting ATPase	GO:0016021(integral to membrane);GO:0005774(vacuolar membrane);GO:0005524(ATP binding);GO:0008553(hydrogen-exporting ATPase activity, phosphorylative mechanism);GO:0046872(metal ion binding);GO:0006754(ATP biosynthetic process)	[P] Inorganic ion transport and metabolism	K01535	ko00190(Oxidative phosphorylation)	556	231	55	54	9.78	8.51	1.03	1.16	14.46	7.99	1.28	1.4	15.2895	3.93447	up	8.06443e-05	0.00182066	yes
comp21264_c0	comp21264_c0_seq1	1796	1597	ctpA	carboxyl-terminal processing protease	GO:0005576(extracellular region);GO:0008236(serine-type peptidase activity);GO:0006508(proteolysis)	-	K03797	-	467	138	31	33	4.98	3.03	0.35	0.42	7.36	2.84	0.44	0.51	19.2782	4.2689	up	8.13729e-05	0.0018357	yes
comp8195_c0	comp8195_c0_seq1	1924	1725	TGA21	plant G-box-binding factor	GO:0005634(nucleus);GO:0046983(protein dimerization activity);GO:0043565(sequence-specific DNA binding);GO:0003700(sequence-specific DNA binding transcription factor activity)	-	K09060	-	10	0	434	1202	0.1	0	4.55	14.05	0.15	0	5.67	17.04	0.0110949	-6.49396	down	8.21055e-05	0.00185081	yes
comp17907_c0	comp17907_c0_seq1	741	542	SECE1	-	-	-	-	-	1668	1042	420	257	52.36	67.41	14.02	9.56	77.41	63.24	17.46	11.59	8.75934	3.13082	up	8.25518e-05	0.00185944	yes
comp9959_c0	comp9959_c0_seq1	1067	868	RFK1	interleukin-1 receptor-associated kinase 4	GO:0016021(integral to membrane);GO:0005886(plasma membrane);GO:0005524(ATP binding);GO:0004674(protein serine/threonine kinase activity);GO:0004872(receptor activity)	-	K04733	ko04210(Apoptosis);ko04620(Toll-like receptor signaling pathway);ko04722(Neurotrophin signaling pathway);ko05140(Leishmaniasis);ko05142(Chagas disease)	2	0	427	219	0.04	0	8.9	5.09	0.06	0	11.08	6.17	0.00519899	-7.58755	down	8.26775e-05	0.00186085	yes
[truncated: 28,872 more rows]

## Sheet: Sheet2
gene_ID	transcript_id(s)	length	effective_length	Name	Annotation	GO_Term	KOG_des	KEGG_KO	KEGG_Pathway	Flower_1_Flower_count	Flower_2_Flower_count	Root_1_Root_count	Root_2_Root_count	Flower_1_Flower_TPM	Flower_2_Flower_TPM	Root_1_Root_TPM	Root_2_Root_TPM	Flower_1_Flower_rpkm	Flower_2_Flower_rpkm	Root_1_Root_rpkm	Root_2_Root_rpkm	foldChange	log2FoldChange	regulation	pval	FDR	significant
[truncated: 419 more rows]
