# Supplementary material for: A tissue-specific profile of miRNAs and their targets related to paeoniaflorin and monoterpenoids biosynthesis in Paeonia lactiflora Pall. by transcriptome, small RNAs and degradome sequencing
Source: PLoS One. 2023 Jan 26;18(1):e0279992. doi: 10.1371/journal.pone.0279992 (PMC9879538; doi:10.1371/journal.pone.0279992)
Supplement: S2 File — (ZIP) [file pone.0279992.s019.zip › S2_File/FruitVSRoot_differential_expression.xlsx]

## Sheet: Sheet1
gene_ID	transcript_id(s)	length	effective_length	Name	Annotation	GO_Term	KOG_des	KEGG_KO	KEGG_Pathway	Root_1_Root_count	Root_2_Root_count	Fruit_1_Fruit_count	Fruit_2_Fruit_count	Root_1_Root_TPM	Root_2_Root_TPM	Fruit_1_Fruit_TPM	Fruit_2_Fruit_TPM	Root_1_Root_rpkm	Root_2_Root_rpkm	Fruit_1_Fruit_rpkm	Fruit_2_Fruit_rpkm	foldChange	log2FoldChange	regulation	pval	FDR	significant
comp5570_c0	comp5570_c0_seq1	406	207	-	-	-	-	-	-	0	2	11123	5871	0	0.19	838.43	522.3	0	0.24	1087.27	710.48	9462.89	13.2081	up	2.53222e-27	7.46726e-23	yes
comp16060_c0	comp16060_c0_seq1,comp16060_c0_seq2	1013	804.86	-	-	-	-	-	-	0	0	5295	4122	0	0	103.08	94.63	0	0	133.67	128.73	Inf	Inf	up	4.759e-26	7.01691e-22	yes
comp18690_c0	comp18690_c0_seq1,comp18690_c0_seq2	1744	1519.01	CEL1	endoglucanase	GO:0008810(cellulase activity);GO:0030245(cellulose catabolic process);GO:0009835(ripening)	-	K01179	ko00500(Starch and sucrose metabolism)	9828	15213	19	0	117.22	203.26	0.2	0	145.96	246.45	0.25	0	0.00065789	-10.5699	down	5.52189e-23	5.42783e-19	yes
comp7972_c0	comp7972_c0_seq1	708	509	-	-	GO:0005576(extracellular region);GO:0006952(defense response);GO:0009607(response to biotic stimulus)	[S] Function unknown	-	-	2894	3257	0	0	102.86	129.03	0	0	128.08	156.45	0	0	0	-inf	down	1.19008e-22	8.7736e-19	yes
comp5596_c0	comp5596_c0_seq1	1003	804	SABP2	polyneuridine-aldehyde esterase	-	-	K08233	ko00901(Indole alkaloid biosynthesis)	0	105	41058	16995	0	2.63	796.82	389.27	0	3.19	1033.31	529.51	600.855	9.23087	up	1.32254e-21	7.80006e-18	yes
comp4517_c0	comp4517_c0_seq1	1016	817	AGL11	MADS-box transcription factor, plant	GO:0005634(nucleus);GO:0005515(protein binding);GO:0043565(sequence-specific DNA binding);GO:0003700(sequence-specific DNA binding transcription factor activity);GO:0048481(ovule development)	[K] Transcription	K09264	-	0	0	2276	1721	0	0	43.47	38.79	0	0	56.37	52.77	Inf	Inf	up	4.34406e-21	2.13503e-17	yes
comp12596_c0	comp12596_c0_seq1	1204	1005	AGL1	MADS-box transcription factor, plant	GO:0005634(nucleus);GO:0005515(protein binding);GO:0043565(sequence-specific DNA binding);GO:0003700(sequence-specific DNA binding transcription factor activity);GO:0048481(ovule development)	[K] Transcription	K09264	-	0	0	2087	1794	0	0	32.4	32.87	0	0	42.02	44.72	Inf	Inf	up	6.05795e-21	2.55204e-17	yes
comp14496_c0	comp14496_c0_seq1	750	551	-	-	-	-	-	-	2506	3483	2	0	82.28	127.47	0.06	0	102.45	154.55	0.07	0	0.000288124	-11.761	down	8.16031e-21	3.00799e-17	yes
comp17686_c0	comp17686_c0_seq1	590	391	RSI-1	-	GO:0005576(extracellular region)	-	-	-	15203	14718	24	39	703.45	759.05	0.96	1.84	875.87	920.32	1.24	2.5	0.00238831	-8.70979	down	1.01544e-19	2.99444e-16	yes
comp24536_c0	comp24536_c0_seq1	649	450	-	-	-	-	-	-	6	1	3476	2682	0.24	0.04	120.53	109.76	0.3	0.05	156.3	149.3	866.74	9.75946	up	9.8103e-20	2.99444e-16	yes
comp12984_c0	comp12984_c0_seq1,comp12984_c0_seq2,comp12984_c0_seq3,comp12984_c0_seq4	667	393.14	GDH2	glutamate dehydrogenase (NAD(P)+)	GO:0005739(mitochondrion);GO:0005774(vacuolar membrane);GO:0005524(ATP binding);GO:0050897(cobalt ion binding);GO:0005507(copper ion binding);GO:0004352(glutamate dehydrogenase (NAD+) activity);GO:0004353(glutamate dehydrogenase [NAD(P)+] activity);GO:0008270(zinc ion binding);GO:0006520(cellular amino acid metabolic process);GO:0046686(response to cadmium ion);GO:0009651(response to salt stress)	[E] Amino acid transport and metabolism	K00261	ko00250(Alanine, aspartate and glutamate metabolism);ko00330(Arginine and proline metabolism);ko00471(D-Glutamine and D-glutamate metabolism);ko00910(Nitrogen metabolism);ko04964(Proximal tubule bicarbonate reclamation)	0	0	2853	1073	0	0	116.59	52.03	0	0	151.2	70.78	Inf	Inf	up	6.44155e-19	1.72686e-15	yes
comp19377_c0	comp19377_c0_seq1	849	650	-	-	-	-	-	-	0	2	2591	1147	0	0.06	62.2	32.5	0	0.08	80.66	44.2	2044.61	10.9976	up	7.0554e-19	1.73381e-15	yes
comp16393_c0	comp16393_c0_seq1	702	503	-	-	-	-	-	-	64	42	20852	9166	2.3	1.68	646.84	335.58	2.87	2.04	838.82	456.48	275.261	8.10466	up	1.14721e-18	2.60232e-15	yes
comp25192_c0	comp25192_c0_seq1	463	264	-	-	-	-	-	-	1	1	1651	1757	0.07	0.08	97.58	122.56	0.09	0.09	126.54	166.72	1854.18	10.8566	up	1.46026e-18	3.07584e-15	yes
comp19106_c0	comp19106_c0_seq1	1581	1382	CYP87A3	cytochrome P450, family 90, subfamily B, polypeptide 1 (steroid 22-alpha-hydroxylase)	GO:0030659(cytoplasmic vesicle membrane);GO:0016021(integral to membrane);GO:0009055(electron carrier activity);GO:0020037(heme binding);GO:0004497(monooxygenase activity);GO:0016705(oxidoreductase activity, acting on paired donors, with incorporation or reduction of molecular oxygen)	[Q] Secondary metabolites biosynthesis, transport and catabolism ;[I] Lipid transport and metabolism	K09587	ko00905(Brassinosteroid biosynthesis);ko00905(Brassinosteroid biosynthesis)	4	48	8423	4482	0.05	0.7	95.1	59.72	0.07	0.85	123.32	81.24	272.291	8.089	up	1.9522e-17	3.8379e-14	yes
comp13848_c0	comp13848_c0_seq1	1770	1571	-	phosphoribulokinase	GO:0009507(chloroplast);GO:0005524(ATP binding);GO:0008974(phosphoribulokinase activity);GO:0019253(reductive pentose-phosphate cycle)	[T] Signal transduction mechanisms ;[Z] Cytoskeleton	K00855	ko00710(Carbon fixation in photosynthetic organisms)	7	33	9925	3880	0.08	0.42	98.58	45.48	0.1	0.51	127.83	61.87	360	8.49185	up	5.14374e-17	9.48023e-14	yes
comp15757_c0	comp15757_c0_seq1,comp15757_c0_seq2	1800	1534.86	At1g48100	polygalacturonase	GO:0005618(cell wall);GO:0005576(extracellular region);GO:0004650(polygalacturonase activity);GO:0005975(carbohydrate metabolic process);GO:0007047(cellular cell wall organization)	-	K01184	ko00040(Pentose and glucuronate interconversions);ko00500(Starch and sucrose metabolism)	3205	4054	24	2	43.3	61.29	0.23	0.02	53.92	74.31	0.3	0.03	0.00320567	-8.28516	down	3.90978e-16	6.78208e-13	yes
comp42523_c0	comp42523_c0_seq1	1038	839	-	-	-	-	-	-	0	1	1270	785	0	0.02	23.62	17.23	0	0.03	30.63	23.44	2326.91	11.1842	up	7.14193e-16	1.17005e-12	yes
comp19315_c0	comp19315_c0_seq1,comp19315_c0_seq2,comp19315_c0_seq3	919	680.1	At5g39110	-	GO:0048046(apoplast);GO:0030145(manganese ion binding);GO:0045735(nutrient reservoir activity)	-	-	-	15026	28047	163	105	392.8	850.3	3.57	2.73	489.08	1030.96	4.63	3.71	0.00660086	-7.24313	down	7.61581e-16	1.18201e-12	yes
comp5728_c0	comp5728_c0_seq1	1528	1329	PETH	ferredoxin--NADP+ reductase	GO:0009570(chloroplast stroma);GO:0009535(chloroplast thylakoid membrane);GO:0004324(ferredoxin-NADP+ reductase activity);GO:0050660(flavin adenine dinucleotide binding);GO:0050661(NADP binding);GO:0022900(electron transport chain);GO:0015979(photosynthesis);GO:0006810(transport)	[C] Energy production and conversion	K02641	ko00195(Photosynthesis)	10	95	16776	6563	0.14	1.44	196.96	90.94	0.17	1.75	255.42	123.71	235.618	7.8803	up	9.19315e-16	1.35548e-12	yes
comp23324_c0	comp23324_c0_seq1,comp23324_c0_seq2,comp23324_c0_seq3	1779	1442.18	OCT2	-	-	[R] General function prediction only	-	-	188	19	17458	8493	2.15	0.59	179.42	103.37	2.68	0.71	232.67	140.61	116.588	6.86527	up	1.92612e-15	2.66581e-12	yes
comp23904_c0	comp23904_c0_seq1	464	265	-	-	-	-	-	-	28	82	9583	5477	1.91	6.24	564.25	380.61	2.38	7.57	731.72	517.74	146.066	7.19048	up	1.98881e-15	2.66581e-12	yes
comp22961_c0	comp22961_c0_seq1	1535	1336	GT1	coniferyl-alcohol glucosyltransferase	GO:0047213(anthocyanidin 3-O-glucosyltransferase activity)	[G] Carbohydrate transport and metabolism ;[C] Energy production and conversion	K12356	ko00940(Phenylpropanoid biosynthesis)	10	151	10591	9300	0.14	2.28	123.69	128.19	0.17	2.76	160.4	174.38	143.449	7.16439	up	2.89437e-15	3.71096e-12	yes
comp15980_c0	comp15980_c0_seq1	1344	1145	ERF061	EREBP-like factor	GO:0005634(nucleus);GO:0003677(DNA binding);GO:0003700(sequence-specific DNA binding transcription factor activity);GO:0009873(ethylene mediated signaling pathway);GO:0010200(response to chitin)	-	K09286	-	2	0	1292	740	0.03	0	17.61	11.9	0.04	0	22.83	16.19	945.869	9.8855	up	3.98841e-15	4.72291e-12	yes
comp20258_c0	comp20258_c0_seq1	3380	3181	PPD	pyruvate,orthophosphate dikinase	GO:0009507(chloroplast);GO:0005524(ATP binding);GO:0016301(kinase activity);GO:0016874(ligase activity);GO:0046872(metal ion binding);GO:0050242(pyruvate, phosphate dikinase activity);GO:0015979(photosynthesis)	-	K01006	ko00620(Pyruvate metabolism);ko00710(Carbon fixation in photosynthetic organisms)	1	52	5184	2923	0.01	0.33	25.43	16.92	0.01	0.4	32.98	23.02	170.862	7.41668	up	4.00396e-15	4.72291e-12	yes
comp13607_c0	comp13607_c0_seq1	2142	1943	NCED6	9-cis-epoxycarotenoid dioxygenase	GO:0009570(chloroplast stroma);GO:0009535(chloroplast thylakoid membrane);GO:0045549(9-cis-epoxycarotenoid dioxygenase activity);GO:0046872(metal ion binding);GO:0009688(abscisic acid biosynthetic process);GO:0010114(response to red light)	[Q] Secondary metabolites biosynthesis, transport and catabolism	K09840	ko00906(Carotenoid biosynthesis)	29	3	3528	1808	0.27	0.03	28.33	17.14	0.34	0.04	36.74	23.31	155.954	7.28498	up	1.16972e-14	1.27755e-11	yes
comp19485_c0	comp19485_c0_seq1	1010	811	NUDT8	-	GO:0016787(hydrolase activity);GO:0046872(metal ion binding);GO:0009611(response to wounding)	[T] Signal transduction mechanisms	-	-	0	1	1151	575	0	0.02	22.14	13.06	0	0.03	28.72	17.76	1911.33	10.9004	up	1.15074e-14	1.27755e-11	yes
comp19646_c0	comp19646_c0_seq1	605	406	-	-	-	-	-	-	7	65	11854	4531	0.31	3.23	455.57	205.52	0.39	3.91	590.78	279.56	240.6	7.91049	up	1.36345e-14	1.43596e-11	yes
comp12603_c0	comp12603_c0_seq1,comp12603_c0_seq2,comp12603_c0_seq3	725	437.73	At5g50450	-	GO:0008270(zinc ion binding)	-	-	-	20	63	6972	2947	0.74	2.56	220.88	110.04	0.92	3.1	286.44	149.69	123.972	6.95387	up	1.71443e-14	1.68522e-11	yes
comp7642_c0	comp7642_c0_seq1	939	740	-	-	GO:0006952(defense response);GO:0009607(response to biotic stimulus)	-	-	-	10	64	5468	3578	0.24	1.74	115.3	89.04	0.3	2.11	149.51	121.12	135.482	7.08196	up	1.66183e-14	1.68522e-11	yes
comp5191_c0	comp5191_c0_seq1	1108	909	FBP2	MADS-box transcription factor, plant	GO:0005634(nucleus);GO:0005515(protein binding);GO:0043565(sequence-specific DNA binding);GO:0003700(sequence-specific DNA binding transcription factor activity)	[K] Transcription	K09264	-	6	22	2973	1740	0.12	0.49	51.03	35.25	0.15	0.59	66.18	47.95	181.463	7.50353	up	1.93013e-14	1.83606e-11	yes
comp15422_c0	comp15422_c0_seq1,comp15422_c0_seq2	661	298.83	-	-	-	-	-	-	0	0	3317	1112	0	0	112.03	44.32	0	0	145.27	60.29	Inf	Inf	up	2.30058e-14	2.12005e-11	yes
comp16915_c0	comp16915_c0_seq1	1509	1310	FBP	fructose-1,6-bisphosphatase I	GO:0048046(apoplast);GO:0009570(chloroplast stroma);GO:0010319(stromule);GO:0042132(fructose 1,6-bisphosphate 1-phosphatase activity);GO:0046872(metal ion binding);GO:0030388(fructose 1,6-bisphosphate metabolic process);GO:0009773(photosynthetic electron transport in photosystem I);GO:0019253(reductive pentose-phosphate cycle);GO:0009409(response to cold);GO:0005985(sucrose metabolic process)	[G] Carbohydrate transport and metabolism	K03841	ko00010(Glycolysis / Gluconeogenesis);ko00030(Pentose phosphate pathway);ko00051(Fructose and mannose metabolism);ko00710(Carbon fixation in photosynthetic organisms);ko04910(Insulin signaling pathway)	2	6	2818	1039	0.03	0.09	33.56	14.61	0.03	0.11	43.53	19.87	492.765	8.94476	up	3.16714e-14	2.83017e-11	yes
comp4720_c0	comp4720_c0_seq1	1233	1034	GA2OX1	gibberellin 2-oxidase	GO:0045543(gibberellin 2-beta-dioxygenase activity);GO:0005506(iron ion binding);GO:0016702(oxidoreductase activity, acting on single donors with incorporation of molecular oxygen, incorporation of two atoms of oxygen)	[Q] Secondary metabolites biosynthesis, transport and catabolism ;[R] General function prediction only	K04125	ko00904(Diterpenoid biosynthesis)	14	28	3831	1922	0.24	0.55	57.81	34.23	0.3	0.66	74.97	46.56	141.978	7.14952	up	3.57465e-14	3.10038e-11	yes
comp25510_c0	comp25510_c0_seq1	253	57.88	-	-	-	-	-	-	884	616	0	0	276.32	214.62	0	0	344.05	260.21	0	0	0	-inf	down	4.19246e-14	3.53232e-11	yes
comp17727_c0	comp17727_c0_seq1,comp17727_c0_seq2	1866	1627.9	-	-	GO:0005634(nucleus);GO:0043565(sequence-specific DNA binding);GO:0003700(sequence-specific DNA binding transcription factor activity)	[K] Transcription	-	-	3455	2393	14	0	37.97	29.51	0.13	0	47.28	35.78	0.17	0	0.00199997	-8.96581	down	6.37285e-14	5.22025e-11	yes
comp19511_c0	comp19511_c0_seq1	1522	1323	GLC1	-	GO:0043169(cation binding);GO:0042973(glucan endo-1,3-beta-D-glucosidase activity);GO:0005975(carbohydrate metabolic process);GO:0006952(defense response)	-	-	-	3860	2488	3	0	52.78	37.92	0.04	0	65.72	45.98	0.05	0	0.000393558	-11.3111	down	6.55651e-14	5.22554e-11	yes
comp22248_c0	comp22248_c0_seq1	3992	3793	ABCB2	ATP-binding cassette, subfamily B (MDR/TAP), member 1	GO:0016021(integral to membrane);GO:0005524(ATP binding);GO:0042626(ATPase activity, coupled to transmembrane movement of substances)	[Q] Secondary metabolites biosynthesis, transport and catabolism	K05658	ko02010(ABC transporters)	12	0	1327	1372	0.06	0	5.46	6.66	0.07	0	7.08	9.06	223.109	7.80161	up	7.91014e-14	6.13848e-11	yes
comp22015_c0	comp22015_c0_seq1	1674	1475	At3g53190	pectate lyase	GO:0031225(anchored to membrane);GO:0046872(metal ion binding);GO:0030570(pectate lyase activity)	-	K01728	ko00040(Pentose and glucuronate interconversions)	3899	2891	42	8	47.82	39.52	0.44	0.1	59.55	47.92	0.58	0.14	0.00670826	-7.21985	down	8.99009e-14	6.79766e-11	yes
comp22407_c0	comp22407_c0_seq1,comp22407_c0_seq2	1206	744.13	acp	solute carrier family 25 (mitochondrial carrier; adenine nucleotide translocator)	GO:0016021(integral to membrane);GO:0005743(mitochondrial inner membrane);GO:0005488(binding);GO:0005215(transporter activity);GO:0055085(transmembrane transport)	[C] Energy production and conversion	K05863	ko04020(Calcium signaling pathway);ko05012(Parkinson's disease);ko05016(Huntington's disease)	3	10	1605	1171	0.05	0.2	39.83	84.41	0.07	0.24	51.66	114.82	234.939	7.87614	up	1.06556e-13	7.85555e-11	yes
comp17663_c0	comp17663_c0_seq1	1377	1178	-	flavonol 3-O-methyltransferase	GO:0030786((RS)-norcoclaurine 6-O-methyltransferase activity);GO:0008171(O-methyltransferase activity);GO:0046983(protein dimerization activity)	[R] General function prediction only	K05279	ko00944(Flavone and flavonol biosynthesis)	27	113.8	24410	28341	0.41	1.95	323.32	443.05	0.52	2.36	419.29	602.67	436.03	8.76828	up	1.41737e-13	1.01944e-10	yes
comp18001_c0	comp18001_c0_seq1	1432	1233	AG1	MADS-box transcription factor, plant	GO:0005634(nucleus);GO:0005515(protein binding);GO:0043565(sequence-specific DNA binding);GO:0003700(sequence-specific DNA binding transcription factor activity)	[K] Transcription	K09264	-	12	14	2164	1557	0.18	0.23	27.38	23.25	0.22	0.28	35.51	31.63	150.381	7.23248	up	1.91382e-13	1.34373e-10	yes
comp22806_c0	comp22806_c0_seq1,comp22806_c0_seq2,comp22806_c0_seq3	2546	1661.86	FRO7	-	GO:0009507(chloroplast);GO:0016021(integral to membrane);GO:0009055(electron carrier activity);GO:0000293(ferric-chelate reductase activity);GO:0050660(flavin adenine dinucleotide binding);GO:0005506(iron ion binding);GO:0009767(photosynthetic electron transport chain)	[P] Inorganic ion transport and metabolism ;[Q] Secondary metabolites biosynthesis, transport and catabolism	-	-	1	5	1279	721	0.01	0.14	14.13	5.83	0.01	0.17	18.32	7.93	361.345	8.49723	up	2.28525e-13	1.5672e-10	yes
comp22890_c0	comp22890_c0_seq1,comp22890_c0_seq2	1339	1042.8	At5g40240	-	-	-	-	-	1662	2053	15	6	27.91	38.51	0.21	0.13	34.75	46.69	0.27	0.17	0.00560509	-7.47905	down	2.59394e-13	1.73847e-10	yes
comp19867_c0	comp19867_c0_seq1,comp19867_c0_seq2	1112	841.38	-	-	-	-	-	-	7	75	4763	5175	0.14	1.73	89.07	108.91	0.17	2.09	115.51	148.15	143.287	7.16277	up	4.98784e-13	3.21792e-10	yes
comp21161_c0	comp21161_c0_seq1	795	596	SEP1	MADS-box transcription factor, plant	GO:0005634(nucleus);GO:0005515(protein binding);GO:0043565(sequence-specific DNA binding);GO:0003700(sequence-specific DNA binding transcription factor activity);GO:0030154(cell differentiation);GO:0048481(ovule development)	[K] Transcription	K09264	-	0	0	810	371	0	0	21.21	11.46	0	0	27.5	15.59	Inf	Inf	up	5.01964e-13	3.21792e-10	yes
comp11898_c0	comp11898_c0_seq1	288	89.2	-	-	GO:0005576(extracellular region);GO:0006952(defense response);GO:0009607(response to biotic stimulus)	[S] Function unknown	-	-	25	24	3459	1534	5.07	5.43	605.06	316.69	6.31	6.58	784.64	430.79	100.865	6.65628	up	6.13659e-13	3.85025e-10	yes
comp21270_c0	comp21270_c0_seq1	445	246	-	-	-	-	-	-	1390	881	0	0	102.23	72.22	0	0	127.28	87.56	0	0	0	-inf	down	6.93159e-13	4.25845e-10	yes
comp10598_c0	comp10598_c0_seq1,comp10598_c0_seq2	620	407.71	ZFP2	-	GO:0005622(intracellular);GO:0003676(nucleic acid binding);GO:0008270(zinc ion binding);GO:0006355(regulation of transcription, DNA-dependent)	-	-	-	0	0	3032	967	0	0	113.65	43.18	0	0	147.39	58.74	Inf	Inf	up	1.10756e-12	6.66545e-10	yes
comp16549_c0	comp16549_c0_seq1	885	686	-	thioredoxin 1	GO:0009507(chloroplast);GO:0009055(electron carrier activity);GO:0005515(protein binding);GO:0015035(protein disulfide oxidoreductase activity);GO:0045454(cell redox homeostasis);GO:0022900(electron transport chain);GO:0006662(glycerol ether metabolic process);GO:0006810(transport)	[O] Posttranslational modification, protein turnover, chaperones	K03671	-	1	8	2997	1063	0.03	0.24	68.17	28.54	0.03	0.29	88.4	38.82	472.293	8.88354	up	1.1391e-12	6.71816e-10	yes
comp23318_c0	comp23318_c0_seq1,comp23318_c0_seq10,comp23318_c0_seq11,comp23318_c0_seq12,comp23318_c0_seq13,comp23318_c0_seq14,comp23318_c0_seq15,comp23318_c0_seq16,comp23318_c0_seq17,comp23318_c0_seq18,comp23318_c0_seq19,comp23318_c0_seq2,comp23318_c0_seq20,comp23318_c0_seq21,comp23318_c0_seq22,comp23318_c0_seq3,comp23318_c0_seq4,comp23318_c0_seq5,comp23318_c0_seq6,comp23318_c0_seq7,comp23318_c0_seq8,comp2331…	771	519.22	-	-	-	-	-	-	334	980	46621	28664	11.26	38.44	1391.74	1040.07	14.02	46.61	1804.8	1414.79	61.6051	5.94498	up	1.19589e-12	6.91482e-10	yes
comp12780_c0	comp12780_c0_seq1	824	625	-	-	-	-	-	-	2	28	1806	1624	0.06	0.9	45.09	47.85	0.07	1.1	58.47	65.09	132.969	7.05495	up	1.22644e-12	6.95512e-10	yes
comp17302_c0	comp17302_c0_seq1,comp17302_c0_seq2	474	266.55	-	-	-	-	-	-	0	0	602	441	0	0	35.18	30.24	0	0	45.62	41.14	Inf	Inf	up	1.99774e-12	1.11153e-09	yes
comp18537_c0	comp18537_c0_seq1	620	421	-	-	-	-	-	-	2389	3362	38	21	102.66	161.03	1.41	0.92	127.83	195.25	1.83	1.25	0.0105731	-6.56346	down	2.0727e-12	1.13189e-09	yes
comp19143_c0	comp19143_c0_seq1	915	716	-	-	GO:0031969(chloroplast membrane);GO:0016021(integral to membrane)	-	-	-	6	144	6000	3825	0.15	4.06	130.75	98.38	0.19	4.92	169.56	133.82	73.8017	6.20558	up	2.3854e-12	1.27897e-09	yes
comp4801_c0	comp4801_c0_seq1	1303	1104	ESC	-	GO:0005634(nucleus);GO:0003680(AT DNA binding);GO:0003690(double-stranded DNA binding);GO:0006325(chromatin organization);GO:0010150(leaf senescence);GO:0009640(photomorphogenesis)	-	-	-	3822	2296	2	0	62.63	41.94	0.03	0	77.98	50.85	0.04	0	0.000271407	-11.8473	down	4.70666e-12	2.47848e-09	yes
comp15648_c0	comp15648_c0_seq1	1348	1149	NUC	-	GO:0005634(nucleus);GO:0003677(DNA binding);GO:0008270(zinc ion binding);GO:0010260(organ senescence);GO:0048573(photoperiodism, flowering);GO:0045893(positive regulation of transcription, DNA-dependent);GO:0048510(regulation of timing of transition from vegetative to reproductive phase);GO:0006351(transcription, DNA-dependent)	[R] General function prediction only	-	-	1120	919	6	4	17.64	16.13	0.08	0.06	21.96	19.56	0.11	0.09	0.00502804	-7.63579	down	6.97769e-12	3.60992e-09	yes
comp12099_c0	comp12099_c0_seq1	359	160	TIP1-1	aquaporin TIP	GO:0016021(integral to membrane)	[G] Carbohydrate transport and metabolism	K09873	-	1323	1390	19	2	149.6	175.18	1.85	0.23	186.26	212.4	2.4	0.31	0.00693353	-7.17219	down	1.14729e-11	5.83316e-09	yes
comp8045_c0	comp8045_c0_seq1,comp8045_c0_seq2,comp8045_c0_seq3	1303	741.62	WRKY40	-	GO:0005634(nucleus);GO:0005515(protein binding);GO:0043565(sequence-specific DNA binding);GO:0003700(sequence-specific DNA binding transcription factor activity);GO:0042742(defense response to bacterium);GO:0050832(defense response to fungus);GO:0050691(regulation of defense response to virus by host);GO:0010200(response to chitin);GO:0009751(response to salicylic acid stimulus);GO:0009611(respon…	-	-	-	10	26	1956	1238	0.4	0.49	46.2	26.3	0.5	0.59	59.92	35.77	95.2517	6.57367	up	1.16818e-11	5.83873e-09	yes
comp14089_c0	comp14089_c0_seq1	719	520	PGR5	-	GO:0009535(chloroplast thylakoid membrane);GO:0009055(electron carrier activity);GO:0009773(photosynthetic electron transport in photosystem I);GO:0009644(response to high light intensity);GO:0009414(response to water deprivation);GO:0006810(transport)	-	-	-	0	0	615	320	0	0	18.45	11.33	0	0	23.93	15.42	Inf	Inf	up	1.34548e-11	6.61282e-09	yes
comp14805_c0	comp14805_c0_seq1,comp14805_c0_seq2	518	317	-	-	-	-	-	-	1564	937	0	0	88.7	59.98	0	0	110.44	72.73	0	0	0	-inf	down	1.45127e-11	7.0158e-09	yes
comp16524_c0	comp16524_c0_seq1	863	664	CML37	-	GO:0005737(cytoplasm);GO:0005634(nucleus);GO:0005509(calcium ion binding);GO:0010193(response to ozone)	[T] Signal transduction mechanisms	-	-	15	53	3324	1346	0.41	1.61	78.11	37.33	0.51	1.95	101.29	50.78	71.2316	6.15445	up	1.55369e-11	7.38979e-09	yes
comp13485_c0	comp13485_c0_seq1	508	309	-	-	-	-	-	-	3	2	999	411	0.18	0.13	50.45	24.49	0.22	0.16	65.42	33.32	272.52	8.09022	up	1.8186e-11	8.51248e-09	yes
comp7755_c0	comp7755_c0_seq1	989	790	-	-	-	-	-	-	2	0	842	318	0.05	0	16.63	7.41	0.06	0	21.57	10.08	517.872	9.01645	up	1.92858e-11	8.88622e-09	yes
comp16517_c0	comp16517_c0_seq1	645	446	At4g24660	-	GO:0005634(nucleus);GO:0003677(DNA binding);GO:0046872(metal ion binding);GO:0005515(protein binding);GO:0009793(embryo development ending in seed dormancy);GO:0006355(regulation of transcription, DNA-dependent);GO:0006351(transcription, DNA-dependent)	-	-	-	5	6	3917	1325	0.2	0.27	137.04	54.71	0.25	0.33	177.71	74.42	464.561	8.85972	up	2.03485e-11	9.23163e-09	yes
comp20625_c0	comp20625_c0_seq1	904	705	-	-	-	-	-	-	910	966	2	8	23.35	27.63	0.04	0.21	29.08	33.5	0.06	0.28	0.00652001	-7.26091	down	2.18815e-11	9.77673e-09	yes
comp19256_c0	comp19256_c0_seq1	1122	923	-	-	-	-	-	-	1807	2749	52	6	35.42	60.06	0.88	0.12	44.1	72.82	1.14	0.16	0.0116507	-6.42344	down	2.39556e-11	1.05437e-08	yes
comp18681_c0	comp18681_c0_seq1,comp18681_c0_seq2,comp18681_c0_seq3	600	395.07	-	-	-	-	-	-	0	2	693	414	0	0.1	26.98	19.04	0	0.12	34.99	25.9	624.473	9.2865	up	2.53008e-11	1.0972e-08	yes
comp6363_c0	comp6363_c0_seq1	489	290	MYB44	myb proto-oncogene protein, plant	GO:0005634(nucleus);GO:0003677(DNA binding);GO:0009738(abscisic acid mediated signaling pathway);GO:0006355(regulation of transcription, DNA-dependent);GO:0009733(response to auxin stimulus);GO:0046686(response to cadmium ion);GO:0010200(response to chitin);GO:0009723(response to ethylene stimulus);GO:0009739(response to gibberellin stimulus);GO:0009753(response to jasmonic acid stimulus);GO:0009…	[K] Transcription	K09422	-	8	33	2176	1054	0.5	2.29	117.08	66.93	0.62	2.78	151.83	91.04	83.597	6.38538	up	2.78075e-11	1.18843e-08	yes
comp11134_c0	comp11134_c0_seq1	1926	1727	LAC5	nitrite reductase (NO-forming)	GO:0048046(apoplast);GO:0005507(copper ion binding);GO:0052716(hydroquinone:oxygen oxidoreductase activity);GO:0008471(laccase activity);GO:0046274(lignin catabolic process);GO:0046688(response to copper ion)	[Q] Secondary metabolites biosynthesis, transport and catabolism	K00368	ko00910(Nitrogen metabolism)	1130	1798	22	6	11.84	20.99	0.2	0.06	14.74	25.45	0.26	0.09	0.00927072	-6.7531	down	2.88527e-11	1.21548e-08	yes
comp71441_c0	comp71441_c0_seq1	1541	1342	APUM12	-	GO:0005737(cytoplasm);GO:0005634(nucleus);GO:0003723(RNA binding);GO:0006417(regulation of translation)	[J] Translation, ribosomal structure and biogenesis	-	-	0	0	577	303	0	0	6.71	4.16	0	0	8.7	5.66	Inf	Inf	up	3.15773e-11	1.31153e-08	yes
comp18217_c0	comp18217_c0_seq1	1340	1141	-	-	-	-	-	-	2176	3593	53	34	34.5	63.5	0.72	0.55	42.96	76.99	0.94	0.75	0.015905	-5.97438	down	3.6551e-11	1.49702e-08	yes
comp15779_c0	comp15779_c0_seq1	1056	857	-	-	-	-	-	-	86	457	14596	7457	1.82	10.75	265.75	160.24	2.26	13.04	344.62	217.97	43.6503	5.44792	up	4.98317e-11	2.013e-08	yes
comp13179_c0	comp13179_c0_seq1,comp13179_c0_seq2,comp13179_c0_seq3,comp13179_c0_seq4,comp13179_c0_seq5,comp13179_c0_seq6,comp13179_c0_seq7,comp13179_c0_seq8	657	386.97	-	-	-	-	-	-	1	0	432	488	0.06	0	17.56	23	0.07	0	22.77	31.28	921.207	9.84738	up	5.06045e-11	2.01659e-08	yes
comp14683_c0	comp14683_c0_seq1	425	226	-	-	-	-	-	-	392	68	10789	8045	31.38	6.07	744.88	655.54	39.07	7.36	965.96	891.72	40.226	5.33005	up	5.16142e-11	2.0294e-08	yes
comp20009_c0	comp20009_c0_seq1,comp20009_c0_seq10,comp20009_c0_seq11,comp20009_c0_seq12,comp20009_c0_seq13,comp20009_c0_seq14,comp20009_c0_seq15,comp20009_c0_seq16,comp20009_c0_seq17,comp20009_c0_seq2,comp20009_c0_seq3,comp20009_c0_seq4,comp20009_c0_seq5,comp20009_c0_seq6,comp20009_c0_seq7,comp20009_c0_seq8,comp20009_c0_seq9	1349	680.67	-	-	-	-	-	-	0	10	849	705	0	0.4	19.63	18.13	0	0.48	25.45	24.66	181.647	7.50499	up	5.33933e-11	2.04482e-08	yes
comp5708_c0	comp5708_c0_seq1	1695	1496	PUB50	interleukin-1 receptor-associated kinase 4	GO:0000151(ubiquitin ligase complex);GO:0005524(ATP binding);GO:0004672(protein kinase activity);GO:0004842(ubiquitin-protein ligase activity)	-	K04733	ko04210(Apoptosis);ko04620(Toll-like receptor signaling pathway);ko04722(Neurotrophin signaling pathway);ko05140(Leishmaniasis);ko05142(Chagas disease)	802	953	4	6	9.7	12.85	0.04	0.07	12.08	15.57	0.05	0.1	0.00647496	-7.27091	down	5.33762e-11	2.04482e-08	yes
comp17668_c0	comp17668_c0_seq1	1265	1066	IAMT1	jasmonate O-methyltransferase	GO:0042802(identical protein binding);GO:0051749(indole acetic acid carboxyl methyltransferase activity);GO:0000287(magnesium ion binding);GO:0010252(auxin homeostasis);GO:0009944(polarity specification of adaxial/abaxial axis)	-	K08241	ko00592(alpha-Linolenic acid metabolism)	1234	2434	42	6	20.94	46.04	0.61	0.1	26.08	55.83	0.8	0.14	0.01225	-6.35107	down	7.44055e-11	2.81301e-08	yes
comp22427_c0	comp22427_c0_seq1,comp22427_c0_seq2	2393	2188.76	CSLG2	cellulose synthase A	GO:0000139(Golgi membrane);GO:0016021(integral to membrane);GO:0016760(cellulose synthase (UDP-forming) activity);GO:0007047(cellular cell wall organization);GO:0030244(cellulose biosynthetic process)	-	K10999	-	6	595	15485	7624	0.05	5.47	110.21	64.02	0.06	6.63	142.92	87.09	42.4289	5.40698	up	7.7736e-11	2.90172e-08	yes
comp4733_c0	comp4733_c0_seq1	664	465	LRX6	-	GO:0005618(cell wall);GO:0005576(extracellular region);GO:0007047(cellular cell wall organization)	-	-	-	0	0	421	374	0	0	14.13	14.81	0	0	18.32	20.15	Inf	Inf	up	7.90124e-11	2.9125e-08	yes
comp21308_c0	comp21308_c0_seq1	1449	1250	CSP41B	-	GO:0048046(apoplast);GO:0009941(chloroplast envelope);GO:0016020(membrane);GO:0005777(peroxisome);GO:0009506(plasmodesma);GO:0010287(plastoglobule);GO:0005840(ribosome);GO:0010319(stromule);GO:0005773(vacuole);GO:0003824(catalytic activity);GO:0050662(coenzyme binding);GO:0009658(chloroplast organization);GO:0007623(circadian rhythm);GO:0042742(defense response to bacterium);GO:0009409(response t…	-	-	-	5	111	4123	1683	0.07	1.79	51.47	24.79	0.09	2.17	66.74	33.73	53.8416	5.75065	up	8.37516e-11	3.04907e-08	yes
comp15149_c0	comp15149_c0_seq1	938	739	PERK9	-	GO:0016021(integral to membrane);GO:0005886(plasma membrane);GO:0005524(ATP binding);GO:0004674(protein serine/threonine kinase activity)	[T] Signal transduction mechanisms	-	-	0	0	462	332	0	0	9.75	8.27	0	0	12.65	11.25	Inf	Inf	up	9.85905e-11	3.54553e-08	yes
comp23592_c0	comp23592_c0_seq1	634	435	LIR1	-	-	-	-	-	5	56	7776	2738	0.21	2.6	278.92	115.91	0.26	3.15	361.7	157.67	181.4	7.50303	up	1.00706e-10	3.57799e-08	yes
comp19940_c0	comp19940_c0_seq1,comp19940_c0_seq2	1421	844.96	hsp90	molecular chaperone HtpG	GO:0005737(cytoplasm);GO:0005524(ATP binding);GO:0051082(unfolded protein binding);GO:0006457(protein folding);GO:0006950(response to stress)	[O] Posttranslational modification, protein turnover, chaperones	K04079	ko04612(Antigen processing and presentation);ko04621(NOD-like receptor signaling pathway);ko04626(Plant-pathogen interaction);ko04914(Progesterone-mediated oocyte maturation);ko05200(Pathways in cancer);ko05215(Prostate cancer)	0	7	880	467	0	0.19	13.5	11.27	0	0.23	17.51	15.33	214.423	7.74431	up	1.03462e-10	3.63213e-08	yes
comp19764_c0	comp19764_c0_seq1,comp19764_c0_seq2	947	665.13	MADS27	MADS-box transcription factor, plant	GO:0005634(nucleus);GO:0043565(sequence-specific DNA binding);GO:0003700(sequence-specific DNA binding transcription factor activity)	[K] Transcription	K09264	-	282	609	0	0	7.2	20.74	0	0	8.96	25.15	0	0	0	-inf	down	1.05405e-10	3.65681e-08	yes
comp21429_c0	comp21429_c0_seq1	639	440	-	-	-	-	-	-	1	13	1178	539	0.04	0.6	41.77	22.56	0.05	0.72	54.17	30.69	132.652	7.0515	up	1.15201e-10	3.95018e-08	yes
comp22639_c0	comp22639_c0_seq1	1413	1214	At3g27220	-	GO:0000139(Golgi membrane);GO:0016021(integral to membrane);GO:0009061(anaerobic respiration)	[R] General function prediction only	-	-	164	79	5956	3942	2.44	1.31	76.55	59.8	3.04	1.59	99.27	81.34	40.7773	5.34969	up	1.22683e-10	4.15838e-08	yes
comp22384_c0	comp22384_c0_seq1,comp22384_c0_seq2,comp22384_c0_seq3,comp22384_c0_seq4	3335	3112.82	At3g47570	protein-serine/threonine kinase	GO:0016021(integral to membrane);GO:0005886(plasma membrane);GO:0005524(ATP binding);GO:0004674(protein serine/threonine kinase activity);GO:0004872(receptor activity)	-	K08286	-	390	255	15219	8201	2.26	1.64	76.32	48.69	2.81	1.99	98.97	66.24	36.0264	5.17098	up	1.26038e-10	4.22355e-08	yes
comp14334_c0	comp14334_c0_seq1	1106	907	BLH9	-	GO:0005829(cytosol);GO:0005634(nucleus);GO:0005515(protein binding);GO:0043565(sequence-specific DNA binding);GO:0003700(sequence-specific DNA binding transcription factor activity);GO:0048457(floral whorl morphogenesis);GO:0010154(fruit development);GO:0080006(internode patterning);GO:0010076(maintenance of floral meristem identity);GO:0045892(negative regulation of transcription, DNA-dependent)…	[K] Transcription	-	-	514	332	0	0	10.25	7.38	0	0	12.77	8.95	0	0	0	-inf	down	1.31616e-10	4.31246e-08	yes
comp20100_c0	comp20100_c0_seq1	978	779	LBD41	-	GO:0006355(regulation of transcription, DNA-dependent)	-	-	-	11	4	2211	2755	0.26	0.1	44.29	65.13	0.32	0.13	57.43	88.59	350.927	8.45503	up	1.31001e-10	4.31246e-08	yes
comp21649_c0	comp21649_c0_seq1	1883	1684	At1g04680	pectate lyase	GO:0016020(membrane);GO:0046872(metal ion binding);GO:0030570(pectate lyase activity)	-	K01728	ko00040(Pentose and glucuronate interconversions)	1743	2525	41	26	18.73	30.24	0.38	0.28	23.32	36.66	0.49	0.39	0.0164377	-5.92685	down	1.33704e-10	4.33274e-08	yes
comp16739_c0	comp16739_c0_seq1	744	545	COPT1	-	GO:0016021(integral to membrane);GO:0005375(copper ion transmembrane transporter activity);GO:0048235(pollen sperm cell differentiation);GO:0048364(root development)	[P] Inorganic ion transport and metabolism	-	-	4	115	2975	2543	0.13	4.26	85.17	85.93	0.17	5.16	110.45	116.89	53.9968	5.7548	up	1.45162e-10	4.65293e-08	yes
comp30089_c0	comp30089_c0_seq1	456	257	SP1L5	-	-	-	-	-	680	539	0	4	47.87	42.29	0	0.29	59.6	51.28	0	0.39	0.00425993	-7.87495	down	1.46874e-10	4.65717e-08	yes
comp11939_c0	comp11939_c0_seq1	746	547	ACL1	NADH dehydrogenase (ubiquinone) 1 alpha/beta subcomplex 1	GO:0009507(chloroplast);GO:0000036(acyl carrier activity);GO:0048037(cofactor binding);GO:0031177(phosphopantetheine binding);GO:0006633(fatty acid biosynthetic process)	[C] Energy production and conversion ;[I] Lipid transport and metabolism ;[Q] Secondary metabolites biosynthesis, transport and catabolism	K03955	ko00190(Oxidative phosphorylation);ko05010(Alzheimer's disease);ko05012(Parkinson's disease);ko05016(Huntington's disease)	0	2	1128	374	0	0.07	32.18	12.59	0	0.09	41.73	17.13	799.388	9.64275	up	1.51533e-10	4.75378e-08	yes
comp12440_c0	comp12440_c0_seq1	878	679	HEC3	aprataxin	GO:0005634(nucleus);GO:0003677(DNA binding);GO:0048462(carpel formation);GO:0006355(regulation of transcription, DNA-dependent);GO:0006351(transcription, DNA-dependent);GO:0010500(transmitting tissue development)	-	K10863	-	0	0	570	226	0	0	13.1	6.13	0	0	16.99	8.34	Inf	Inf	up	1.64958e-10	5.12047e-08	yes
comp19989_c0	comp19989_c0_seq1	1043	844	GSVIVT00026920001	polygalacturonase	GO:0016021(integral to membrane);GO:0004650(polygalacturonase activity);GO:0005975(carbohydrate metabolic process)	-	K01184	ko00040(Pentose and glucuronate interconversions);ko00500(Starch and sucrose metabolism)	3033	3174	75	49	65.01	75.83	1.39	1.07	80.95	91.95	1.8	1.45	0.0206694	-5.59636	down	2.34792e-10	7.21228e-08	yes
comp5809_c0	comp5809_c0_seq1	1180	981	-	-	-	-	-	-	0	2	632	316	0	0.04	10.05	5.93	0	0.05	13.04	8.07	524.944	9.03602	up	2.52471e-10	7.67539e-08	yes
comp17554_c1	comp17554_c1_seq1	698	499	HSP70-2	heat shock 70kDa protein 1/8	GO:0005524(ATP binding);GO:0006950(response to stress)	[O] Posttranslational modification, protein turnover, chaperones	K03283	ko03040(Spliceosome);ko04010(MAPK signaling pathway);ko04144(Endocytosis);ko04612(Antigen processing and presentation)	0	0	562	205	0	0	17.57	7.57	0	0	22.79	10.29	Inf	Inf	up	2.94367e-10	8.85775e-08	yes
comp24356_c0	comp24356_c0_seq1	614	415	-	-	GO:0009607(response to biotic stimulus);GO:0016068(type I hypersensitivity)	-	-	-	88	128	5650	2525	3.84	6.22	212.43	112.05	4.78	7.54	275.48	152.41	38.2264	5.2565	up	3.36811e-10	1.00325e-07	yes
comp21643_c0	comp21643_c0_seq1	824	625	-	-	-	-	-	-	909	2410	0	0	26.31	77.76	0	0	32.76	94.28	0	0	0	-inf	down	3.60042e-10	1.06173e-07	yes
comp17676_c0	comp17676_c0_seq1	1920	1721	TT12	-	GO:0016021(integral to membrane);GO:0009705(plant-type vacuole membrane);GO:0015238(drug transmembrane transporter activity);GO:0015299(solute:hydrogen antiporter activity);GO:0010231(maintenance of seed dormancy);GO:0010023(proanthocyanidin biosynthetic process)	[R] General function prediction only	-	-	43	53	2822	1564	0.45	0.62	25.59	16.74	0.56	0.75	33.18	22.76	46.8105	5.54876	up	3.65422e-10	1.06692e-07	yes
comp23523_c0	comp23523_c0_seq1	904	705	-	-	-	-	-	-	3	459	14249	5536	0.08	13.13	315.36	144.61	0.1	15.92	408.96	196.71	46.1954	5.52968	up	3.95272e-10	1.14276e-07	yes
comp27032_c0	comp27032_c0_seq1	1392	1193	AMY1.1	alpha-amylase	GO:0004556(alpha-amylase activity);GO:0005509(calcium ion binding);GO:0005975(carbohydrate metabolic process)	[G] Carbohydrate transport and metabolism	K01176	ko00500(Starch and sucrose metabolism)	2	13	6973	2188	0.03	0.22	91.2	33.77	0.04	0.27	118.27	45.94	629.582	9.29825	up	4.24084e-10	1.21416e-07	yes
comp23362_c0	comp23362_c0_seq1,comp23362_c0_seq2,comp23362_c0_seq3,comp23362_c0_seq4,comp23362_c0_seq5,comp23362_c0_seq6,comp23362_c0_seq7	2090	1542.72	SD11	-	GO:0016021(integral to membrane);GO:0044459(plasma membrane part);GO:0009506(plasmodesma);GO:0005524(ATP binding);GO:0005516(calmodulin binding);GO:0004674(protein serine/threonine kinase activity);GO:0004872(receptor activity);GO:0005529(sugar binding);GO:0031625(ubiquitin protein ligase binding);GO:0048544(recognition of pollen)	-	K00924	-	4	12	946	606	0.05	0.14	10.44	6.37	0.06	0.17	13.54	8.66	104.841	6.71207	up	6.57473e-10	1.86425e-07	yes
comp19527_c0	comp19527_c0_seq1	1600	1401	At1g67750	pectate lyase	GO:0046872(metal ion binding);GO:0030570(pectate lyase activity)	-	K01728	ko00040(Pentose and glucuronate interconversions)	9418	14969	578	159	121.62	215.45	6.44	2.09	151.43	261.23	8.35	2.84	0.0293172	-5.09211	down	9.80109e-10	2.73678e-07	yes
comp25997_c0	comp25997_c0_seq1	476	277	-	-	-	-	-	-	58	6	2220	883	3.79	0.44	125.05	58.7	4.72	0.53	162.17	79.85	44.2142	5.46644	up	9.83754e-10	2.73678e-07	yes
comp19303_c0	comp19303_c0_seq1,comp19303_c0_seq2,comp19303_c0_seq3	609	382.18	-	-	-	-	-	-	52	15	1658	1438	2.29	0.86	65.82	68.66	2.86	1.05	85.36	93.4	46.7723	5.54758	up	1.03268e-09	2.84111e-07	yes
comp5909_c0	comp5909_c0_seq1	307	108	-	-	-	-	-	-	586	1178	6	12	98.16	219.95	0.87	2.05	122.23	266.68	1.12	2.78	0.0122	-6.35697	down	1.04052e-09	2.84111e-07	yes
comp19994_c0	comp19994_c0_seq1	848	649	RHA2B	-	GO:0004842(ubiquitin-protein ligase activity);GO:0008270(zinc ion binding);GO:0080167(response to karrikin)	[O] Posttranslational modification, protein turnover, chaperones	-	-	16	72	2286	1436	0.45	2.24	54.96	40.75	0.56	2.71	71.27	55.43	46.2382	5.53101	up	1.08766e-09	2.94256e-07	yes
comp20804_c0	comp20804_c0_seq1,comp20804_c0_seq2	2158	1259.65	DTX44	-	GO:0031969(chloroplast membrane);GO:0016021(integral to membrane);GO:0015297(antiporter activity);GO:0015238(drug transmembrane transporter activity)	[R] General function prediction only	-	-	18	48	2112	990	0.17	0.49	34.89	19.65	0.21	0.6	45.25	26.73	48.9541	5.61336	up	1.15877e-09	3.10646e-07	yes
comp19618_c0	comp19618_c0_seq1	880	681	-	-	-	-	-	-	1207	2742	3	18	32.07	81.19	0.07	0.49	39.93	98.44	0.09	0.66	0.00687708	-7.18399	down	1.17247e-09	3.11486e-07	yes
comp21663_c0	comp21663_c0_seq1	1615	1416	At3g55800	sedoheptulose-bisphosphatase	GO:0048046(apoplast);GO:0009941(chloroplast envelope);GO:0009570(chloroplast stroma);GO:0009579(thylakoid);GO:0046872(metal ion binding);GO:0050278(sedoheptulose-bisphosphatase activity);GO:0042742(defense response to bacterium);GO:0019253(reductive pentose-phosphate cycle);GO:0019252(starch biosynthetic process);GO:0005986(sucrose biosynthetic process)	[G] Carbohydrate transport and metabolism	K01100	ko00710(Carbon fixation in photosynthetic organisms)	4	8	8080	2412	0.05	0.11	89.04	31.37	0.06	0.14	115.46	42.67	862.753	9.7528	up	1.34767e-09	3.54835e-07	yes
comp3755_c0	comp3755_c0_seq1,comp3755_c0_seq2	1026	756.3	-	-	-	-	-	-	0	0	1123	336	0	0	23.6	8.05	0	0	30.61	10.94	Inf	Inf	up	1.38108e-09	3.60414e-07	yes
comp47283_c0	comp47283_c0_seq1	690	491	PNC1	peroxidase	GO:0005576(extracellular region);GO:0020037(heme binding);GO:0004601(peroxidase activity);GO:0042744(hydrogen peroxide catabolic process)	-	K00430	ko00360(Phenylalanine metabolism);ko00680(Methane metabolism);ko00940(Phenylpropanoid biosynthesis)	230	503	0	0	8.47	20.66	0	0	10.55	25.05	0	0	0	-inf	down	1.40949e-09	3.64601e-07	yes
comp16649_c0	comp16649_c0_seq1	1667	1468	CHLP	geranylgeranyl reductase	GO:0009507(chloroplast);GO:0005488(binding);GO:0045550(geranylgeranyl reductase activity);GO:0016628(oxidoreductase activity, acting on the CH-CH group of donors, NAD or NADP as acceptor);GO:0015995(chlorophyll biosynthetic process);GO:0033385(geranylgeranyl diphosphate metabolic process);GO:0015979(photosynthesis);GO:0033521(phytyl diphosphate biosynthetic process);GO:0010189(vitamin E biosynthe…	-	K10960	ko00860(Porphyrin and chlorophyll metabolism);ko00900(Terpenoid backbone biosynthesis)	4	438	8984	3841	0.05	6.02	95.49	48.18	0.06	7.29	123.83	65.54	31.5742	4.98067	up	1.5417e-09	3.91924e-07	yes
comp5700_c0	comp5700_c0_seq1	434	235	-	-	-	-	-	-	9	17	1316	520	0.69	1.46	87.38	40.75	0.86	1.77	113.31	55.43	71.3021	6.15587	up	1.52882e-09	3.91924e-07	yes
comp10502_c0	comp10502_c0_seq1	948	749	EXPB2	-	GO:0005618(cell wall);GO:0005576(extracellular region);GO:0016020(membrane);GO:0009828(plant-type cell wall loosening);GO:0019953(sexual reproduction);GO:0009826(unidimensional cell growth)	-	-	-	1271	2120	40	27	30.7	57.08	0.83	0.66	38.23	69.2	1.08	0.9	0.0209617	-5.5761	down	1.61066e-09	4.05954e-07	yes
comp18583_c0	comp18583_c0_seq1	1814	1615	At1g48100	polygalacturonase	GO:0005618(cell wall);GO:0005576(extracellular region);GO:0004650(polygalacturonase activity);GO:0005975(carbohydrate metabolic process);GO:0007047(cellular cell wall organization)	-	K01184	ko00040(Pentose and glucuronate interconversions);ko00500(Starch and sucrose metabolism)	3140	2276	95	39	35.18	28.42	0.92	0.44	43.8	34.46	1.19	0.6	0.023994	-5.38118	down	1.70132e-09	4.25171e-07	yes
comp5602_c0	comp5602_c0_seq1	1258	1059	PIN8	-	GO:0005783(endoplasmic reticulum);GO:0016021(integral to membrane);GO:0080161(auxin transmembrane transporter activity);GO:0010252(auxin homeostasis);GO:0009734(auxin mediated signaling pathway);GO:0080162(intracellular auxin transport)	-	K07088	-	6	22	1309	567	0.1	0.42	19.29	9.86	0.13	0.51	25.01	13.41	70.0384	6.13007	up	1.72032e-09	4.26307e-07	yes
comp12279_c0	comp12279_c0_seq1	1857	1658	-	-	-	[S] Function unknown	K07088	-	119	207	5980	3706	1.3	2.52	56.28	41.16	1.62	3.05	72.98	55.99	31.2935	4.96779	up	1.74307e-09	4.28345e-07	yes
comp17887_c0	comp17887_c0_seq1	2011	1812	-	-	-	-	-	-	179.02	214.3	7231.7	4113.8	1.79	2.38	62.27	41.81	2.23	2.89	80.75	56.87	29.6186	4.88843	up	1.80263e-09	4.38008e-07	yes
comp17930_c0	comp17930_c0_seq1,comp17930_c0_seq2	1725	1345.05	FAR2	-	GO:0005488(binding);GO:0080019(fatty-acyl-CoA reductase (alcohol-forming) activity);GO:0008610(lipid biosynthetic process)	[I] Lipid transport and metabolism	-	-	1044	874	12	13	12.69	11.6	0.14	0.19	15.8	14.06	0.19	0.25	0.0140931	-6.14886	down	1.8121e-09	4.38008e-07	yes
comp22058_c0	comp22058_c0_seq1,comp22058_c0_seq2	580	345.58	PER70	peroxidase	GO:0005576(extracellular region);GO:0020037(heme binding);GO:0004601(peroxidase activity);GO:0042744(hydrogen peroxide catabolic process)	-	K00430	ko00360(Phenylalanine metabolism);ko00680(Methane metabolism);ko00940(Phenylpropanoid biosynthesis)	444	943	10	1	23.32	54.69	0.41	0.05	29.03	66.31	0.53	0.07	0.00731807	-7.09432	down	1.88926e-09	4.52947e-07	yes
comp1038_c0	comp1038_c0_seq1	807	608	ALMT7	-	GO:0016021(integral to membrane);GO:0005216(ion channel activity);GO:0010044(response to aluminum ion)	[R] General function prediction only	-	-	0	0	405	237	0	0	10.39	7.18	0	0	13.48	9.76	Inf	Inf	up	2.07463e-09	4.93378e-07	yes
comp15266_c0	comp15266_c0_seq1	1077	878	-	tropine dehydrogenase	GO:0005488(binding);GO:0016491(oxidoreductase activity)	[R] General function prediction only	K08081	ko00960(Tropane, piperidine and pyridine alkaloid biosynthesis)	311	436	16686	6509	6.41	10.01	296.53	136.52	7.98	12.14	384.54	185.71	30.8964	4.94937	up	2.16277e-09	5.10224e-07	yes
comp13930_c0	comp13930_c0_seq1	2425	2226	CSLE6	cellulose synthase A	GO:0000139(Golgi membrane);GO:0016021(integral to membrane);GO:0016760(cellulose synthase (UDP-forming) activity);GO:0007047(cellular cell wall organization);GO:0030244(cellulose biosynthetic process)	-	K10999	-	21	75	1839	2015	0.17	0.68	12.89	16.67	0.21	0.82	16.72	22.68	46.2543	5.53152	up	2.20379e-09	5.15774e-07	yes
comp19623_c0	comp19623_c0_seq1	494	295	DHN1	-	GO:0005737(cytoplasm);GO:0005634(nucleus);GO:0071482(cellular response to light stimulus);GO:0071472(cellular response to salt stress);GO:0042631(cellular response to water deprivation);GO:0010555(response to mannitol stimulus)	-	-	-	1294	2107	9	63	79.36	144.03	0.48	3.93	98.81	174.63	0.62	5.35	0.0271644	-5.20214	down	2.48621e-09	5.77291e-07	yes
comp7031_c0	comp7031_c0_seq1	991	792	-	-	-	-	-	-	0	2	1141	357	0	0.05	22.48	8.3	0	0.06	29.15	11.29	793.175	9.6315	up	2.62333e-09	6.04371e-07	yes
comp21741_c0	comp21741_c0_seq1	1511	1312	-	endoglucanase	GO:0008810(cellulase activity);GO:0030245(cellulose catabolic process);GO:0009835(ripening)	-	K01179	ko00500(Starch and sucrose metabolism)	57	10	1962	914	0.79	0.15	23.33	12.83	0.98	0.19	30.26	17.45	40.1458	5.32718	up	2.93212e-09	6.70273e-07	yes
comp14576_c0	comp14576_c0_seq1	540	341	TIFY5A	-	GO:0005634(nucleus);GO:0005515(protein binding);GO:0006952(defense response);GO:0006355(regulation of transcription, DNA-dependent);GO:0006351(transcription, DNA-dependent)	-	-	-	0	2	552	242	0	0.12	25.26	13.07	0	0.14	32.75	17.78	433.883	8.76116	up	2.98368e-09	6.76812e-07	yes
comp16131_c0	comp16131_c0_seq1	1409	1210	NFYA10	nuclear transcription factor Y, alpha	GO:0016602(CCAAT-binding factor complex);GO:0003677(DNA binding);GO:0003700(sequence-specific DNA binding transcription factor activity)	[K] Transcription	K08064	ko04612(Antigen processing and presentation)	4164	3799	180	63	62.26	63.31	2.32	0.96	77.52	76.76	3.01	1.3	0.0294609	-5.08506	down	3.5819e-09	8.0631e-07	yes
comp11968_c0	comp11968_c0_seq1	1030	831	UGT85A3	limonoid glucosyltransferase	GO:0016758(transferase activity, transferring hexosyl groups)	[G] Carbohydrate transport and metabolism ;[C] Energy production and conversion	K08236	-	57	500	9942	4418	1.24	12.13	186.68	97.91	1.55	14.71	242.08	133.18	27.6301	4.78817	up	3.66107e-09	8.17888e-07	yes
comp17554_c2	comp17554_c2_seq1	847	648	HSP70-2	heat shock 70kDa protein 1/8	GO:0005524(ATP binding);GO:0006950(response to stress)	[O] Posttranslational modification, protein turnover, chaperones	K03283	ko03040(Spliceosome);ko04010(MAPK signaling pathway);ko04144(Endocytosis);ko04612(Antigen processing and presentation)	4	17	955	555	0.11	0.53	23	15.77	0.14	0.64	29.82	21.46	77.8275	6.28221	up	4.00475e-09	8.8794e-07	yes
comp15214_c0	comp15214_c0_seq1,comp15214_c0_seq2	553	285.1	GAST1	-	GO:0005576(extracellular region)	-	-	-	698	396	0	0	35.67	24.4	0	0	44.42	29.59	0	0	0	-inf	down	4.47357e-09	9.84486e-07	yes
comp24478_c0	comp24478_c0_seq1	442	243	-	-	-	-	-	-	0	18	2836	3826	0	1.49	182.1	289.95	0	1.81	236.15	394.41	455.412	8.83103	up	4.62156e-09	1.00952e-06	yes
comp21422_c0	comp21422_c0_seq1,comp21422_c0_seq2	1439	1176.69	SRO5	-	GO:0005739(mitochondrion);GO:0016363(nuclear matrix);GO:0003950(NAD+ ADP-ribosyltransferase activity);GO:0007275(multicellular organismal development);GO:0072593(reactive oxygen species metabolic process);GO:0009651(response to salt stress)	-	-	-	33	102	2254	2485	0.51	1.76	29.35	38.1	0.64	2.14	38.06	51.83	40.2669	5.33152	up	7.34943e-09	1.59358e-06	yes
comp24049_c0	comp24049_c0_seq1	721	522	-	-	-	-	-	-	0	23	1439	506	0	0.89	43.01	17.85	0	1.08	55.78	24.28	90.4953	6.49977	up	7.41236e-09	1.5955e-06	yes
comp12927_c0	comp12927_c0_seq1,comp12927_c0_seq2	2163	1957.59	-	L-ascorbate oxidase	GO:0005615(extracellular space);GO:0005507(copper ion binding);GO:0016491(oxidoreductase activity)	[Q] Secondary metabolites biosynthesis, transport and catabolism	K00423	ko00053(Ascorbate and aldarate metabolism)	4021	2914	95	126	37.04	30.11	0.75	1.19	46.12	36.51	0.98	1.62	0.0349585	-4.83821	down	7.87218e-09	1.68219e-06	yes
comp14133_c0	comp14133_c0_seq1	755	556	PR-1	-	GO:0005576(extracellular region);GO:0006952(defense response);GO:0009607(response to biotic stimulus)	[S] Function unknown	-	-	9202	4763	8	0	299.43	172.74	0.22	0	372.82	209.45	0.29	0	0.00047265	-11.0469	down	8.0285e-09	1.70326e-06	yes
comp28313_c0	comp28313_c0_seq1	511	312	-	-	-	-	-	-	4	43	1501	641	0.23	2.78	75.07	37.83	0.29	3.37	97.34	51.47	48.8219	5.60946	up	8.18065e-09	1.72314e-06	yes
comp19618_c1	comp19618_c1_seq1	351	152	-	-	-	-	-	-	341	822	0	3	40.59	109.05	0	0.36	50.54	132.22	0	0.49	0.00352134	-8.14966	down	8.46662e-09	1.76229e-06	yes
comp22699_c0	comp22699_c0_seq1,comp22699_c0_seq2	956	734.21	-	-	-	-	-	-	1987	4424	13	57	47.64	121.78	0.29	1.45	59.32	147.66	0.37	1.98	0.0138841	-6.17043	down	8.48607e-09	1.76229e-06	yes
comp5187_c0	comp5187_c0_seq1	815	616	ndhM	-	GO:0009535(chloroplast thylakoid membrane);GO:0016655(oxidoreductase activity, acting on NADH or NADPH, quinone or similar compound as acceptor);GO:0048038(quinone binding)	-	-	-	0	6	661	265	0	0.2	16.74	7.92	0	0.24	21.71	10.78	167.206	7.38548	up	9.23043e-09	1.90347e-06	yes
comp24532_c0	comp24532_c0_seq1	318	119	-	-	-	[M] Cell wall/membrane/envelope biogenesis	-	-	1	16	1445	1868	0.15	2.71	189.47	289.08	0.19	3.29	245.7	393.23	235.891	7.88198	up	9.5319e-09	1.95199e-06	yes
comp14664_c0	comp14664_c0_seq1,comp14664_c0_seq2,comp14664_c0_seq3	947	607.39	-	S-phase kinase-associated protein 1	-	-	K03094	ko04110(Cell cycle);ko04111(Cell cycle - yeast);ko04114(Oocyte meiosis);ko04120(Ubiquitin mediated proteolysis);ko04310(Wnt signaling pathway);ko04350(TGF-beta signaling pathway)	15	41	1280	994	0.36	1.22	31.21	27.83	0.45	1.47	40.47	37.85	44.6527	5.48068	up	9.71006e-09	1.96263e-06	yes
comp19618_c2	comp19618_c2_seq1	594	395	-	-	-	-	-	-	603	1411	2	9	27.62	72.03	0.08	0.42	34.39	87.34	0.1	0.57	0.00696954	-7.16472	down	9.78352e-09	1.96263e-06	yes
comp20608_c0	comp20608_c0_seq1,comp20608_c0_seq2	1127	896.41	TIP1-3	aquaporin TIP	GO:0016021(integral to membrane);GO:0005774(vacuolar membrane);GO:0015204(urea transmembrane transporter activity);GO:0015250(water channel activity);GO:0006950(response to stress)	[G] Carbohydrate transport and metabolism	K09873	-	15253	10099	253	76	310.92	230.77	4.36	1.52	387.13	279.79	5.65	2.07	0.0121809	-6.35924	down	9.77726e-09	1.96263e-06	yes
comp11504_c0	comp11504_c0_seq1	1551	1352	ANT	AP2-like factor, ANT lineage	GO:0005634(nucleus);GO:0003677(DNA binding);GO:0003700(sequence-specific DNA binding transcription factor activity);GO:0030154(cell differentiation);GO:0009908(flower development);GO:0042127(regulation of cell proliferation)	-	K09285	-	740	621	10	6	9.9	9.26	0.12	0.08	12.33	11.23	0.15	0.11	0.0119301	-6.38925	down	9.97981e-09	1.98848e-06	yes
comp20043_c0	comp20043_c0_seq1	955	756	sre1	-	GO:0030176(integral to endoplasmic reticulum membrane);GO:0016747(transferase activity, transferring acyl groups other than amino-acyl groups);GO:0006633(fatty acid biosynthetic process)	[I] Lipid transport and metabolism	-	-	0	0	694	205	0	0	14.32	4.99	0	0	18.57	6.79	Inf	Inf	up	1.21972e-08	2.41397e-06	yes
comp21020_c0	comp21020_c0_seq1,comp21020_c0_seq2	1201	978.65	-	-	-	[S] Function unknown	-	-	588	323	10318	8900	10.95	6.66	169.11	170.13	13.63	8.07	219.31	231.42	21.8481	4.44944	up	1.48897e-08	2.92721e-06	yes
comp8168_c0	comp8168_c0_seq1,comp8168_c0_seq2,comp8168_c0_seq3	491	160.19	-	-	-	-	-	-	9	1	733	301	1.1	0.17	70.67	36.54	1.37	0.21	91.64	49.71	94.6868	6.56509	up	1.54657e-08	3.02032e-06	yes
comp15667_c0	comp15667_c0_seq1	467	268	-	-	-	-	-	-	8	541	7022	4986	0.54	40.71	408.83	342.61	0.67	49.35	530.17	466.05	25.0621	4.64744	up	1.64274e-08	3.18703e-06	yes
comp12928_c0	comp12928_c0_seq1	902	703	-	aquaporin NIP	GO:0016021(integral to membrane);GO:0005215(transporter activity);GO:0055085(transmembrane transport);GO:0006833(water transport)	[G] Carbohydrate transport and metabolism	K09874	-	0	17	822	412	0	0.49	18.24	10.79	0	0.59	23.66	14.68	80.4098	6.3293	up	1.69306e-08	3.26318e-06	yes
comp19081_c0	comp19081_c0_seq1	756	557	ATHB-12	homeobox-leucine zipper protein	GO:0005634(nucleus);GO:0043565(sequence-specific DNA binding);GO:0003700(sequence-specific DNA binding transcription factor activity);GO:0007275(multicellular organismal development);GO:0045893(positive regulation of transcription, DNA-dependent);GO:0009737(response to abscisic acid stimulus);GO:0009651(response to salt stress);GO:0009615(response to virus);GO:0009414(response to water deprivatio…	[K] Transcription	K09338	-	1208	1176	38	17	39.24	42.57	1.06	0.56	48.85	51.62	1.38	0.76	0.0228714	-5.45031	down	1.74344e-08	3.33847e-06	yes
comp7434_c0	comp7434_c0_seq1	1526	1327	GLO1	(S)-2-hydroxy-acid oxidase	GO:0048046(apoplast);GO:0009570(chloroplast stroma);GO:0022626(cytosolic ribosome);GO:0016020(membrane);GO:0005634(nucleus);GO:0005777(peroxisome);GO:0009506(plasmodesma);GO:0010181(FMN binding);GO:0008891(glycolate oxidase activity);GO:0009854(oxidative photosynthetic carbon pathway)	[C] Energy production and conversion	K11517	ko00630(Glyoxylate and dicarboxylate metabolism);ko04146(Peroxisome)	6	42	34139	9429	0.08	0.64	401.42	130.85	0.1	0.77	520.56	177.99	927.123	9.85662	up	1.80146e-08	3.42731e-06	yes
comp14978_c0	comp14978_c0_seq1	750	551	GDCSH	glycine cleavage system H protein	GO:0005960(glycine cleavage complex);GO:0005739(mitochondrion);GO:0019464(glycine decarboxylation via glycine cleavage system)	[E] Amino acid transport and metabolism	K02437	-	4	3	5962	1650	0.13	0.11	168.83	55.15	0.16	0.13	218.94	75.01	1019.32	9.99339	up	1.81915e-08	3.43878e-06	yes
comp16483_c0	comp16483_c0_seq1,comp16483_c0_seq2	610	393.31	-	-	GO:0016021(integral to membrane);GO:0006869(lipid transport)	-	-	-	2644	1851	107	4	116.39	92.14	4.06	0.19	144.91	111.71	5.27	0.26	0.0210447	-5.5704	down	1.94751e-08	3.65797e-06	yes
comp41385_c0	comp41385_c0_seq1	629	430	-	-	-	-	-	-	0	0	625	184	0	0	22.68	7.88	0	0	29.41	10.72	Inf	Inf	up	1.96188e-08	3.66163e-06	yes
comp20713_c0	comp20713_c0_seq1,comp20713_c0_seq2,comp20713_c0_seq3	669	333.18	PER56	peroxidase	GO:0005576(extracellular region);GO:0020037(heme binding);GO:0004601(peroxidase activity);GO:0042744(hydrogen peroxide catabolic process)	-	K00430	ko00360(Phenylalanine metabolism);ko00680(Methane metabolism);ko00940(Phenylpropanoid biosynthesis)	0	11	726	317	0	0.57	36.06	16.44	0	0.69	46.77	22.37	103.586	6.69468	up	1.99588e-08	3.70167e-06	yes
comp22856_c0	comp22856_c0_seq1	2131	1932	INVA	beta-fructofuranosidase	GO:0005773(vacuole);GO:0004575(sucrose alpha-glucosidase activity);GO:0005975(carbohydrate metabolic process)	[G] Carbohydrate transport and metabolism	K01193	ko00052(Galactose metabolism);ko00500(Starch and sucrose metabolism)	211	936	16081	6798	1.98	9.77	129.87	64.8	2.46	11.84	168.42	88.14	20.9271	4.3873	up	2.23696e-08	4.12285e-06	yes
comp21010_c0	comp21010_c0_seq1	1386	1187	-	-	-	-	-	-	0	6	463	363	0	0.1	6.09	5.63	0	0.12	7.89	7.66	159.92	7.32121	up	2.27186e-08	4.16117e-06	yes
comp17128_c0	comp17128_c0_seq1	1548	1349	-	-	-	-	-	-	211	1778	25893	12507	2.83	26.58	299.49	170.74	3.52	32.22	388.38	232.25	20.8492	4.38192	up	2.34447e-08	4.26766e-06	yes
comp7236_c0	comp7236_c0_seq1	545	346	-	-	-	-	-	-	0	16	1777	580	0	0.93	80.14	30.87	0	1.13	103.92	41.99	156.584	7.29079	up	2.38236e-08	4.31002e-06	yes
comp5452_c0	comp5452_c0_seq1	2030	1831	PTL	-	-	[K] Transcription	-	-	3461	2259	30	46	34.2	24.88	0.26	0.46	42.58	30.16	0.33	0.63	0.0147197	-6.0861	down	2.52676e-08	4.54339e-06	yes
comp30952_c0	comp30952_c0_seq1	252	57.06	-	-	-	-	-	-	436	265	2	0	138.23	93.64	0.55	0	172.11	113.54	0.71	0	0.0023699	-8.72096	down	2.56751e-08	4.58869e-06	yes
comp17272_c0	comp17272_c0_seq1	936	737	Os04g0179200	xanthoxin dehydrogenase	GO:0005488(binding);GO:0016491(oxidoreductase activity)	[R] General function prediction only	K09841	ko00906(Carotenoid biosynthesis)	878	1596	45	17	21.55	43.67	0.95	0.42	26.84	52.95	1.24	0.58	0.0251542	-5.31306	down	2.77177e-08	4.92389e-06	yes
comp5568_c0	comp5568_c0_seq1	1024	825	SEP1	MADS-box transcription factor, plant	GO:0005634(nucleus);GO:0005515(protein binding);GO:0043565(sequence-specific DNA binding);GO:0003700(sequence-specific DNA binding transcription factor activity);GO:0030154(cell differentiation);GO:0048481(ovule development)	[K] Transcription	K09264	-	0	0	332	190	0	0	6.28	4.24	0	0	8.14	5.77	Inf	Inf	up	2.83551e-08	5.00697e-06	yes
comp18130_c0	comp18130_c0_seq1	425	226	MGP	ribonuclease P subunit RPR2	GO:0005634(nucleus);GO:0003677(DNA binding);GO:0005515(protein binding);GO:0008270(zinc ion binding);GO:0006355(regulation of transcription, DNA-dependent);GO:0006351(transcription, DNA-dependent)	[R] General function prediction only	K03540	-	428	242	0	0	34.26	21.59	0	0	42.66	26.18	0	0	0	-inf	down	2.87099e-08	5.03945e-06	yes
comp25395_c0	comp25395_c0_seq1	1054	855	SOC1	MADS-box transcription factor, plant	GO:0005737(cytoplasm);GO:0005634(nucleus);GO:0043565(sequence-specific DNA binding);GO:0003700(sequence-specific DNA binding transcription factor activity);GO:0008134(transcription factor binding);GO:0030154(cell differentiation);GO:0009908(flower development);GO:0009911(positive regulation of flower development);GO:0045893(positive regulation of transcription, DNA-dependent);GO:0000060(protein i…	[K] Transcription	K09264	-	2241	3914	144	87	47.42	92.31	2.63	1.87	59.04	111.92	3.41	2.55	0.0394289	-4.6646	down	2.89762e-08	5.0561e-06	yes
comp15529_c0	comp15529_c0_seq1,comp15529_c0_seq2	1531	1281.93	PGRL1A	-	GO:0009535(chloroplast thylakoid membrane);GO:0016021(integral to membrane);GO:0009773(photosynthetic electron transport in photosystem I);GO:0006810(transport)	-	-	-	89	107	3394	1351	1.29	1.65	41.28	19.72	1.6	2	53.53	26.82	23.9634	4.58276	up	3.58456e-08	6.21795e-06	yes
comp61345_c0	comp61345_c0_seq1,comp61345_c0_seq2	550	196.76	-	-	-	-	-	-	0	0	401	129	0	0	48.02	15.32	0	0	62.27	20.84	Inf	Inf	up	3.7512e-08	6.46896e-06	yes
comp5519_c0	comp5519_c0_seq1,comp5519_c0_seq2	789	581.96	-	-	-	-	-	-	0	2	577	180	0	0.07	15.31	5.71	0	0.09	19.86	7.77	400.72	8.64645	up	4.21354e-08	7.22402e-06	yes
comp21334_c0	comp21334_c0_seq1	1513	1314	At2g19810	-	GO:0005886(plasma membrane);GO:0003677(DNA binding);GO:0008270(zinc ion binding);GO:0006355(regulation of transcription, DNA-dependent);GO:0006979(response to oxidative stress)	[R] General function prediction only	-	-	11463	9224	828	151	157.83	141.55	9.83	2.12	196.51	171.63	12.75	2.88	0.0431475	-4.53458	down	4.32009e-08	7.36387e-06	yes
comp5611_c0	comp5611_c0_seq1	621	422	BBE1	-	GO:0016023(cytoplasmic membrane-bounded vesicle);GO:0050660(flavin adenine dinucleotide binding);GO:0050468(reticuline oxidase activity);GO:0008762(UDP-N-acetylmuramate dehydrogenase activity);GO:0009820(alkaloid metabolic process)	-	-	-	245	299	0	0	10.5	14.29	0	0	13.08	17.32	0	0	0	-inf	down	4.48903e-08	7.60787e-06	yes
comp16046_c0	comp16046_c0_seq1	2163	1964	CER3	-	GO:0016021(integral to membrane);GO:0005886(plasma membrane);GO:0005774(vacuolar membrane);GO:0005506(iron ion binding);GO:0016491(oxidoreductase activity);GO:0006723(cuticle hydrocarbon biosynthetic process);GO:0048235(pollen sperm cell differentiation);GO:0010025(wax biosynthetic process)	-	-	-	0	4	1253	375	0	0.04	9.95	3.52	0	0.05	12.91	4.78	429.348	8.746	up	4.83169e-08	8.14181e-06	yes
comp12187_c0	comp12187_c0_seq1	691	492	-	-	-	-	-	-	0	53	1341	592	0	2.17	42.53	22.16	0	2.63	55.15	30.14	39.8876	5.31787	up	5.16356e-08	8.65161e-06	yes
comp20595_c0	comp20595_c0_seq1	1297	1098	-	-	-	[P] Inorganic ion transport and metabolism	-	-	99	281	5085	2589	1.63	5.16	72.26	43.42	2.03	6.26	93.71	59.07	21.2629	4.41027	up	5.58723e-08	9.30858e-06	yes
comp14636_c0	comp14636_c0_seq1,comp14636_c0_seq2	893	647.27	-	glutathione S-transferase	GO:0004364(glutathione transferase activity);GO:0006952(defense response)	[O] Posttranslational modification, protein turnover, chaperones	K00799	ko00480(Glutathione metabolism);ko00980(Metabolism of xenobiotics by cytochrome P450);ko00982(Drug metabolism - cytochrome P450)	10	170	2797	1423	0.26	5.35	65.49	40.5	0.32	6.49	84.93	55.09	25.7155	4.68457	up	5.75866e-08	9.54029e-06	yes
comp21295_c0	comp21295_c0_seq1,comp21295_c0_seq2,comp21295_c0_seq3,comp21295_c0_seq4,comp21295_c0_seq5,comp21295_c0_seq6	2156	914.23	csd	-	GO:0031071(cysteine desulfurase activity);GO:0030170(pyridoxal phosphate binding)	[R] General function prediction only	-	-	2	10	886	296	0.02	0.1	19.66	7.62	0.02	0.13	25.5	10.36	101.427	6.6643	up	6.17589e-08	1.01744e-05	yes
comp21286_c0	comp21286_c0_seq1,comp21286_c0_seq2	1466	1256.78	-	-	GO:0005773(vacuole);GO:0016787(hydrolase activity);GO:0045735(nutrient reservoir activity);GO:0006952(defense response);GO:0016042(lipid catabolic process)	[I] Lipid transport and metabolism	-	-	569	1505	23397	12112	8.22	24.22	291.03	177.75	10.24	29.37	377.4	241.79	18.0087	4.17062	up	6.64434e-08	1.08853e-05	yes
comp12634_c0	comp12634_c0_seq1	949	750	-	-	-	-	-	-	26	187	3424	1320	0.63	5.03	71.23	32.41	0.78	6.1	92.38	44.09	23.4487	4.55144	up	6.7175e-08	1.09443e-05	yes
comp19440_c0	comp19440_c0_seq1,comp19440_c0_seq2,comp19440_c0_seq3,comp19440_c0_seq4,comp19440_c0_seq5,comp19440_c0_seq6	1131	685.73	-	-	-	-	-	-	2	17	891	1138	0.04	0.61	24.24	38.41	0.05	0.75	31.44	52.24	127.889	6.99875	up	7.12853e-08	1.15502e-05	yes
comp18775_c0	comp18775_c0_seq1	1621	1422	-	-	-	-	-	-	64	51	2094	899	0.81	0.72	22.98	11.64	1.01	0.88	29.8	15.84	25.4595	4.67013	up	7.67991e-08	1.23083e-05	yes
comp7366_c0	comp7366_c0_seq1	883	684	PEX11B	-	GO:0016021(integral to membrane);GO:0005778(peroxisomal membrane);GO:0042802(identical protein binding);GO:0016559(peroxisome fission)	[U] Intracellular trafficking, secretion, and vesicular transport	-	-	0	0	592	168	0	0	13.5	4.52	0	0	17.51	6.15	Inf	Inf	up	7.63851e-08	1.23083e-05	yes
comp54950_c0	comp54950_c0_seq1	774	575	PMA2	-	GO:0016021(integral to membrane);GO:0005739(mitochondrion);GO:0005886(plasma membrane);GO:0001950(plasma membrane enriched fraction);GO:0005524(ATP binding);GO:0008553(hydrogen-exporting ATPase activity, phosphorylative mechanism);GO:0046872(metal ion binding);GO:0006754(ATP biosynthetic process);GO:0006885(regulation of pH)	[P] Inorganic ion transport and metabolism	-	-	0	0	360	134	0	0	9.77	4.29	0	0	12.67	5.84	Inf	Inf	up	7.74319e-08	1.23426e-05	yes
comp7550_c0	comp7550_c0_seq1	986	787	YAB2	-	GO:0005634(nucleus);GO:0003677(DNA binding);GO:0046872(metal ion binding);GO:0010158(abaxial cell fate specification);GO:0007275(multicellular organismal development)	-	-	-	0	0	330	155	0	0	6.54	3.63	0	0	8.48	4.93	Inf	Inf	up	8.00047e-08	1.26842e-05	yes
comp20734_c0	comp20734_c0_seq1	760	561	-	-	-	-	-	-	355	385	2	2	11.45	13.84	0.06	0.07	14.25	16.78	0.07	0.09	0.00586518	-7.41361	down	8.29426e-08	1.30797e-05	yes
comp16101_c0	comp16101_c0_seq1	622	423	PETH	ferredoxin--NADP+ reductase	GO:0009570(chloroplast stroma);GO:0009535(chloroplast thylakoid membrane);GO:0004324(ferredoxin-NADP+ reductase activity);GO:0050660(flavin adenine dinucleotide binding);GO:0050661(NADP binding);GO:0022900(electron transport chain);GO:0015979(photosynthesis);GO:0006810(transport)	[C] Energy production and conversion	K02641	ko00195(Photosynthesis)	1	1	378	218	0.04	0.05	13.94	9.49	0.05	0.06	18.08	12.91	303.614	8.2461	up	8.39779e-08	1.31725e-05	yes
comp24907_c0	comp24907_c0_seq1	3382	3183	ETR2	-	GO:0005789(endoplasmic reticulum membrane);GO:0016021(integral to membrane);GO:0005524(ATP binding);GO:0051740(ethylene binding);GO:0046872(metal ion binding);GO:0005515(protein binding);GO:0004674(protein serine/threonine kinase activity);GO:0004872(receptor activity);GO:0000156(two-component response regulator activity);GO:0000155(two-component sensor activity);GO:0009873(ethylene mediated sign…	[T] Signal transduction mechanisms	K00936	-	345	1839	24745	11495	1.96	11.65	121.3	66.5	2.44	14.13	157.3	90.47	17.6639	4.14273	up	8.61544e-08	1.34424e-05	yes
comp8064_c0	comp8064_c0_seq1	1259	1060	ESC	-	GO:0005634(nucleus);GO:0003680(AT DNA binding);GO:0003690(double-stranded DNA binding);GO:0006325(chromatin organization);GO:0010150(leaf senescence);GO:0009640(photomorphogenesis)	-	-	-	4281	3264	254	92	73.07	62.09	3.74	1.6	90.98	75.29	4.85	2.17	0.0440475	-4.5048	down	8.79043e-08	1.36432e-05	yes
comp22897_c0	comp22897_c0_seq1,comp22897_c0_seq2,comp22897_c0_seq3	1602	726.67	UGT74F2	N-hydroxythioamide S-beta-glucosyltransferase	GO:0052641(benzoic acid glucosyltransferase activity);GO:0052639(salicylic acid glucosyltransferase (ester-forming) activity);GO:0052640(salicylic acid glucosyltransferase (glucoside-forming) activity);GO:0080002(UDP-glucose:4-aminobenzoate acylglucosyltransferase activity);GO:0018874(benzoate metabolic process);GO:0046482(para-aminobenzoic acid metabolic process);GO:0009696(salicylic acid metabo…	[G] Carbohydrate transport and metabolism ;[C] Energy production and conversion	K11820	ko00380(Tryptophan metabolism);ko00966(Glucosinolate biosynthesis)	318	2237	23561	17082	10.81	74.37	633.45	438.4	13.46	90.18	821.46	596.35	17.8638	4.15897	up	1.17474e-07	1.81372e-05	yes
comp21554_c0	comp21554_c0_seq1,comp21554_c0_seq2,comp21554_c0_seq3	1379	1133.81	-	-	-	-	-	-	74418	50664	2501	980	1260.9	919.6	33.99	15.92	1569.96	1114.97	44.08	21.65	0.0267932	-5.22199	down	1.24857e-07	1.91765e-05	yes
comp20270_c0	comp20270_c0_seq1	1887	1688	-	-	GO:0009543(chloroplast thylakoid lumen);GO:0004097(catechol oxidase activity);GO:0046872(metal ion binding)	-	-	-	1178	1392	56	30	12.63	16.63	0.52	0.33	15.72	20.16	0.67	0.45	0.034097	-4.87421	down	1.35405e-07	2.06889e-05	yes
comp21434_c0	comp21434_c0_seq1	1722	1523	SCPL25	carboxypeptidase D	GO:0005576(extracellular region);GO:0004185(serine-type carboxypeptidase activity);GO:0006508(proteolysis)	[O] Posttranslational modification, protein turnover, chaperones ;[E] Amino acid transport and metabolism	K01288	-	8	30	975	484	0.1	0.4	9.99	5.85	0.12	0.48	12.95	7.96	40.7197	5.34766	up	1.52102e-07	2.31203e-05	yes
comp7915_c0	comp7915_c0_seq1	605	406	-	-	-	-	-	-	43	160	2629	1519	1.92	7.95	101.04	68.9	2.39	9.64	131.02	93.72	22.0097	4.46007	up	1.57415e-07	2.38052e-05	yes
comp16941_c0	comp16941_c0_seq1	839	640	ZIP1	-	GO:0016021(integral to membrane);GO:0005886(plasma membrane);GO:0005385(zinc ion transmembrane transporter activity)	[P] Inorganic ion transport and metabolism	-	-	0	24.15	660.52	484	0	0.76	16.1	13.93	0	0.92	20.88	18.94	55.0123	5.78168	up	1.65234e-07	2.48601e-05	yes
comp20886_c0	comp20886_c0_seq1,comp20886_c0_seq2	481	200.43	PERK2	-	GO:0016021(integral to membrane);GO:0005886(plasma membrane);GO:0005524(ATP binding);GO:0004674(protein serine/threonine kinase activity);GO:0004872(receptor activity)	[T] Signal transduction mechanisms	-	-	395	372	2	4	30.68	30.21	0.31	0.26	38.19	36.63	0.4	0.36	0.00903371	-6.79047	down	1.69386e-07	2.53554e-05	yes
comp23188_c0	comp23188_c0_seq1,comp23188_c0_seq2,comp23188_c0_seq3,comp23188_c0_seq4,comp23188_c0_seq5	925	477.15	-	-	-	-	-	-	1411	3000	95	40	51.06	130.88	4.11	1.35	63.58	158.69	5.33	1.83	0.0312517	-4.99992	down	1.70266e-07	2.53584e-05	yes
comp6284_c0	comp6284_c0_seq1	776	577	ATHB-40	homeobox-leucine zipper protein	GO:0005634(nucleus);GO:0043565(sequence-specific DNA binding);GO:0003700(sequence-specific DNA binding transcription factor activity);GO:0009733(response to auxin stimulus);GO:0006950(response to stress)	[K] Transcription	K09338	-	16	101	5266	1769	0.5	3.53	142.4	56.46	0.62	4.28	184.67	76.8	62.3179	5.96158	up	2.04255e-07	3.02678e-05	yes
comp11774_c0	comp11774_c0_seq1	218	32.65	-	-	-	-	-	-	27081.7	25362.3	1931.7	1227.62	15005.2	15662.9	923.08	692.36	18683.1	18990.6	1197.05	941.81	0.0618367	-4.01539	down	2.1967e-07	3.23893e-05	yes
comp16192_c0	comp16192_c0_seq1	1180	981	ARF4	-	GO:0005634(nucleus);GO:0003677(DNA binding);GO:0046983(protein dimerization activity);GO:0010158(abaxial cell fate specification);GO:0009734(auxin mediated signaling pathway);GO:0006355(regulation of transcription, DNA-dependent);GO:0006351(transcription, DNA-dependent);GO:0010050(vegetative phase change)	-	-	-	2945	2921	110	180	54.31	60.04	1.75	3.38	67.62	72.8	2.27	4.6	0.0561779	-4.15385	down	2.28804e-07	3.35682e-05	yes
comp11141_c0	comp11141_c0_seq1,comp11141_c0_seq2,comp11141_c0_seq3	1004	722.25	MYB48	myb proto-oncogene protein, plant	GO:0005634(nucleus);GO:0003677(DNA binding);GO:0006355(regulation of transcription, DNA-dependent);GO:0009751(response to salicylic acid stimulus);GO:0006351(transcription, DNA-dependent)	[K] Transcription	K09422	-	347	730	16	1	8.38	19.65	0.35	0.03	10.43	23.83	0.46	0.04	0.0143169	-6.12614	down	2.37429e-07	3.46611e-05	yes
comp22613_c0	comp22613_c0_seq1	1118	919	ERF5	EREBP-like factor	GO:0005634(nucleus);GO:0003677(DNA binding);GO:0003700(sequence-specific DNA binding transcription factor activity);GO:0006952(defense response);GO:0009873(ethylene mediated signaling pathway)	-	K09286	-	107	463	6511	2749	2.11	10.16	110.55	55.09	2.62	12.32	143.36	74.93	17.0292	4.08993	up	2.47199e-07	3.59097e-05	yes
comp10708_c0	comp10708_c0_seq1	990	791	CDC2C	cyclin-dependent kinase	GO:0005524(ATP binding);GO:0004693(cyclin-dependent protein kinase activity);GO:0008353(RNA polymerase II carboxy-terminal domain kinase activity);GO:0051301(cell division);GO:0007067(mitosis)	[R] General function prediction only	K07760	-	1511	1022	0	73	34.56	26.05	0	1.7	43.03	31.59	0	2.31	0.0371479	-4.75058	down	2.49412e-07	3.60535e-05	yes
comp14340_c0	comp14340_c0_seq1,comp14340_c0_seq2	1340	1112.04	BHLH63	-	GO:0005634(nucleus);GO:0003677(DNA binding);GO:0003700(sequence-specific DNA binding transcription factor activity);GO:0009911(positive regulation of flower development)	-	-	-	2	22	747	373	0.03	0.4	10.59	6.3	0.04	0.48	13.74	8.57	50.801	5.66678	up	2.60965e-07	3.75395e-05	yes
comp19318_c0	comp19318_c0_seq1	751	552	ndhN	-	GO:0042651(thylakoid membrane);GO:0016655(oxidoreductase activity, acting on NADH or NADPH, quinone or similar compound as acceptor);GO:0048038(quinone binding);GO:0006810(transport)	-	-	-	0	0	395	112	0	0	11.17	3.74	0	0	14.48	5.08	Inf	Inf	up	2.75774e-07	3.92864e-05	yes
comp75304_c0	comp75304_c0_seq1	862	663	AN6010	molecular chaperone DnaK	GO:0005739(mitochondrion);GO:0005524(ATP binding);GO:0051082(unfolded protein binding);GO:0006457(protein folding);GO:0006950(response to stress)	[O] Posttranslational modification, protein turnover, chaperones	K04043	ko03018(RNA degradation)	0	0	326	117	0	0	7.67	3.25	0	0	9.95	4.42	Inf	Inf	up	2.75594e-07	3.92864e-05	yes
comp23262_c0	comp23262_c0_seq1,comp23262_c0_seq2,comp23262_c0_seq3,comp23262_c0_seq4,comp23262_c0_seq5,comp23262_c0_seq6,comp23262_c0_seq7,comp23262_c0_seq8	1041	231.29	-	-	-	-	-	-	3380	4003	261	131	185.48	192.59	63.07	26.26	230.95	233.51	81.79	35.72	0.0537437	-4.21776	down	2.79019e-07	3.95576e-05	yes
comp10175_c0	comp10175_c0_seq1	958	759	ESC	-	GO:0005634(nucleus);GO:0003680(AT DNA binding);GO:0003690(double-stranded DNA binding);GO:0006325(chromatin organization);GO:0010150(leaf senescence);GO:0009640(photomorphogenesis)	-	-	-	231	397	3	0	5.51	10.55	0.06	0	6.86	12.79	0.08	0	0.00416161	-7.90864	down	3.10095e-07	4.37531e-05	yes
comp7545_c0	comp7545_c0_seq1	503	304	SN2	-	GO:0005618(cell wall);GO:0005576(extracellular region);GO:0006952(defense response)	-	-	-	67	988	10102	5554	3.99	65.54	518.5	336.44	4.96	79.46	672.39	457.66	16.3821	4.03405	up	3.17584e-07	4.45964e-05	yes
comp7419_c0	comp7419_c0_seq1	1218	1019	CAB8	light-harvesting complex I chlorophyll a/b binding protein 3	GO:0009535(chloroplast thylakoid membrane);GO:0016021(integral to membrane);GO:0009522(photosystem I);GO:0009523(photosystem II);GO:0016168(chlorophyll binding);GO:0046872(metal ion binding);GO:0009765(photosynthesis, light harvesting);GO:0018298(protein-chromophore linkage)	-	K08909	ko00196(Photosynthesis - antenna proteins)	8	67	16520	4649	0.14	1.33	252.96	84.02	0.18	1.61	328.04	114.29	289.822	8.17902	up	3.34449e-07	4.67421e-05	yes
comp13157_c0	comp13157_c0_seq1	1666	1467	-	-	-	-	-	-	0	0	268	150	0	0	2.85	1.88	0	0	3.7	2.56	Inf	Inf	up	3.73204e-07	5.19123e-05	yes
comp16584_c0	comp16584_c0_seq1	436	237	-	-	-	-	-	-	0	8	366	333	0	0.68	24.1	25.87	0	0.83	31.25	35.2	103.146	6.68854	up	3.75192e-07	5.19438e-05	yes
comp5083_c1	comp5083_c1_seq1	313	114	GT2	limonoid glucosyltransferase	GO:0050412(cinnamate beta-D-glucosyltransferase activity);GO:0009636(response to toxin)	[G] Carbohydrate transport and metabolism ;[C] Energy production and conversion	K08236	-	6	220	2984	1146	0.95	38.92	408.42	185.12	1.19	47.18	529.64	251.82	19.6099	4.29351	up	3.85157e-07	5.30743e-05	yes
comp21049_c0	comp21049_c0_seq1,comp21049_c0_seq2	1682	700.39	CEL5	endoglucanase	GO:0005576(extracellular region);GO:0009505(plant-type cell wall);GO:0005886(plasma membrane);GO:0008810(cellulase activity);GO:0007047(cellular cell wall organization);GO:0030245(cellulose catabolic process)	-	K01179	ko00500(Starch and sucrose metabolism)	1116	3264	2	4	19.84	54.12	0.02	0.13	24.71	65.62	0.03	0.18	0.00166268	-9.23227	down	3.89775e-07	5.34608e-05	yes
comp20210_c0	comp20210_c0_seq1	1514	1315	SHT	-	-	-	-	-	25	50	13051.8	3740.04	0.34	0.77	154.87	52.38	0.43	0.93	200.83	71.25	220.162	7.78242	up	3.97817e-07	5.43112e-05	yes
comp20475_c0	comp20475_c0_seq1	1057	858	XTH32	xyloglucan:xyloglucosyl transferase	GO:0048046(apoplast);GO:0005618(cell wall);GO:0004553(hydrolase activity, hydrolyzing O-glycosyl compounds);GO:0016762(xyloglucan:xyloglucosyl transferase activity);GO:0007047(cellular cell wall organization);GO:0006073(cellular glucan metabolic process)	-	K08235	-	12067	7380	233	22	254.45	173.45	4.24	0.47	316.81	210.3	5.49	0.64	0.0114067	-6.45397	down	3.99714e-07	5.43187e-05	yes
comp13409_c0	comp13409_c0_seq1	519	320	-	-	-	-	-	-	1	0	254	208	0.06	0	12.39	11.97	0.07	0	16.06	16.28	446.927	8.8039	up	4.02214e-07	5.44078e-05	yes
comp20152_c0	comp20152_c0_seq1	733	534	-	-	-	-	-	-	6	53	1008	609	0.2	2	29.45	21	0.25	2.43	38.2	28.57	30.3212	4.92226	up	5.43851e-07	7.32312e-05	yes
comp5885_c0	comp5885_c0_seq1	461	262	PERK8	pectinesterase	GO:0016021(integral to membrane);GO:0005886(plasma membrane);GO:0005524(ATP binding);GO:0004674(protein serine/threonine kinase activity);GO:0005199(structural constituent of cell wall)	-	K01051	ko00040(Pentose and glucuronate interconversions);ko00500(Starch and sucrose metabolism)	537	609.01	17	8	37.08	46.87	1.01	0.56	46.17	56.83	1.31	0.76	0.0218928	-5.5134	down	5.79846e-07	7.77231e-05	yes
comp11185_c0	comp11185_c0_seq1	1142	943	-	-	-	-	-	-	16	567.04	5742.31	2803.49	0.31	12.13	95.01	54.75	0.38	14.7	123.21	74.47	16.1013	4.0091	up	5.93102e-07	7.89569e-05	yes
comp11710_c0	comp11710_c0_seq1,comp11710_c0_seq2	1339	1132.15	CYP87A3	(+)-abscisic acid 8'-hydroxylase	GO:0030659(cytoplasmic vesicle membrane);GO:0016021(integral to membrane);GO:0009055(electron carrier activity);GO:0020037(heme binding);GO:0004497(monooxygenase activity);GO:0016705(oxidoreductase activity, acting on paired donors, with incorporation or reduction of molecular oxygen)	[Q] Secondary metabolites biosynthesis, transport and catabolism ;[I] Lipid transport and metabolism	K09843	ko00906(Carotenoid biosynthesis)	376	427	6	4	5.97	7.63	0.08	0.07	7.43	9.25	0.11	0.09	0.0129622	-6.26955	down	5.94406e-07	7.89569e-05	yes
comp10428_c0	comp10428_c0_seq1,comp10428_c0_seq2	811	551.45	AGD13	-	GO:0008060(ARF GTPase activator activity);GO:0008270(zinc ion binding);GO:0032312(regulation of ARF GTPase activity)	[R] General function prediction only	-	-	20	71	1123	918	0.59	2.38	33.46	30.86	0.74	2.88	43.39	41.98	25.036	4.64593	up	6.19528e-07	8.19249e-05	yes
comp18098_c0	comp18098_c0_seq1	1573	1374	-	tyrosine-specific transport protein	-	-	K03834	-	0	2	373	141	0	0.03	4.24	1.89	0	0.04	5.49	2.57	276.88	8.11312	up	6.25679e-07	8.2369e-05	yes
comp19508_c0	comp19508_c0_seq1,comp19508_c0_seq2,comp19508_c0_seq3,comp19508_c0_seq4	1769	595.51	-	-	-	-	-	-	721	543	31712	11016	30.47	35.05	343.16	154.51	37.94	42.5	445.01	210.18	32.3263	5.01463	up	6.35276e-07	8.32607e-05	yes
comp32887_c0	comp32887_c0_seq1	2093	1894	TOP2	DNA topoisomerase II	GO:0005694(chromosome);GO:0005524(ATP binding);GO:0003918(DNA topoisomerase (ATP-hydrolyzing) activity);GO:0006265(DNA topological change);GO:0006355(regulation of transcription, DNA-dependent)	[B] Chromatin structure and dynamics	K03164	-	1883	1973	21	176	17.99	21.01	0.17	1.71	22.4	25.47	0.22	2.33	0.0646643	-3.95089	down	6.49037e-07	8.46879e-05	yes
comp70689_c0	comp70689_c0_seq1	933	734	rpb1	DNA-directed RNA polymerase II subunit A	GO:0005829(cytosol);GO:0005665(DNA-directed RNA polymerase II, core complex);GO:0003677(DNA binding);GO:0003899(DNA-directed RNA polymerase activity);GO:0046872(metal ion binding);GO:0005515(protein binding);GO:0006366(transcription from RNA polymerase II promoter)	[K] Transcription	K03006	ko00230(Purine metabolism);ko00240(Pyrimidine metabolism);ko03020(RNA polymerase);ko05016(Huntington's disease)	0	0	431	117	0	0	9.16	2.94	0	0	11.88	3.99	Inf	Inf	up	6.57139e-07	8.53673e-05	yes
comp12662_c0	comp12662_c0_seq1	742	543	-	-	-	[K] Transcription	-	-	57	712	5239	5475	1.9	26.44	150.54	185.68	2.36	32.06	195.23	252.58	16.4417	4.03929	up	6.62784e-07	8.5723e-05	yes
comp10480_c0	comp10480_c0_seq1	431	232	-	-	-	-	-	-	880	414	0	0	68.62	35.98	0	0	85.44	43.63	0	0	0	-inf	down	6.72379e-07	8.65842e-05	yes
comp13978_c0	comp13978_c0_seq1	1949	1750	INPS1	myo-inositol-1-phosphate synthase	GO:0005737(cytoplasm);GO:0005488(binding);GO:0004512(inositol-3-phosphate synthase activity);GO:0006021(inositol biosynthetic process);GO:0008654(phospholipid biosynthetic process)	[I] Lipid transport and metabolism	K01858	ko00521(Streptomycin biosynthesis);ko00562(Inositol phosphate metabolism)	150	1133	9221	7891	1.55	13.06	82.22	83.04	1.93	15.83	106.62	112.96	15.2723	3.93285	up	6.93484e-07	8.85288e-05	yes
comp20145_c0	comp20145_c0_seq1,comp20145_c0_seq2	1491	1277.21	RD22	-	GO:0009651(response to salt stress)	-	-	-	4	10	1189	366	0.06	0.17	14.37	5.22	0.07	0.2	18.63	7.1	110.911	6.79326	up	6.90895e-07	8.85288e-05	yes
comp13871_c1	comp13871_c1_seq1,comp13871_c1_seq2,comp13871_c1_seq3	759	527.8	STR18	-	-	[P] Inorganic ion transport and metabolism	-	-	70	56	9684	14201	2.28	2.17	309.18	544.18	2.84	2.63	400.95	740.24	211.006	7.72114	up	7.15249e-07	9.09137e-05	yes
comp18683_c0	comp18683_c0_seq1,comp18683_c0_seq2	806	594.17	WNK2	-	GO:0005524(ATP binding);GO:0004674(protein serine/threonine kinase activity);GO:0007243(intracellular protein kinase cascade)	[T] Signal transduction mechanisms	-	-	696	1176.99	46	21	21.2	39.9	1.2	0.64	26.4	48.38	1.56	0.87	0.0364554	-4.77773	down	7.19831e-07	9.11034e-05	yes
comp6459_c0	comp6459_c0_seq1	576	377	GSVIVT00026920001	-	GO:0016021(integral to membrane);GO:0004650(polygalacturonase activity);GO:0005975(carbohydrate metabolic process)	-	-	-	987	1094	49	32	47.37	58.52	2.03	1.56	58.97	70.95	2.63	2.13	0.0403787	-4.63026	down	7.25641e-07	9.14463e-05	yes
comp6039_c0	comp6039_c0_seq1	377	178	-	-	-	-	-	-	582	241	6615	4683	59.15	27.3	579.86	484.49	73.65	33.1	751.96	659.05	13.7623	3.78265	up	7.29805e-07	9.15796e-05	yes
comp12167_c0	comp12167_c0_seq1	1764	1565	-	-	-	[R] General function prediction only	-	-	24	23	1045	372	0.28	0.3	10.42	4.38	0.35	0.36	13.51	5.95	29.2186	4.86882	up	7.37234e-07	9.21199e-05	yes
comp15464_c0	comp15464_c0_seq1,comp15464_c0_seq2	1140	921.89	-	-	-	-	-	-	4	24	2219	3248	0.08	0.52	37.51	64.81	0.1	0.63	48.64	88.15	235.283	7.87825	up	7.43477e-07	9.2508e-05	yes
comp8878_c0	comp8878_c0_seq1	1005	806	ACO1	aminocyclopropanecarboxylate oxidase	GO:0009815(1-aminocyclopropane-1-carboxylate oxidase activity);GO:0031418(L-ascorbic acid binding);GO:0046872(metal ion binding);GO:0016706(oxidoreductase activity, acting on paired donors, with incorporation or reduction of molecular oxygen, 2-oxoglutarate as one donor, and incorporation of one atom each of oxygen into both donors);GO:0071398(cellular response to fatty acid);GO:0071281(cellular …	[Q] Secondary metabolites biosynthesis, transport and catabolism ;[R] General function prediction only	K05933	ko00270(Cysteine and methionine metabolism)	41	44	1357	587	0.92	1.1	26.27	13.41	1.15	1.33	34.07	18.24	22.7012	4.5047	up	8.16252e-07	0.000101136	yes
comp11246_c0	comp11246_c0_seq1,comp11246_c0_seq2	1283	1078.67	BHLH25	phytochrome-interacting factor 3	GO:0005634(nucleus);GO:0003677(DNA binding);GO:0006355(regulation of transcription, DNA-dependent);GO:0006351(transcription, DNA-dependent)	-	K12126	ko04712(Circadian rhythm - plant)	448	294	8	1	7.52	5.47	0.12	0.02	9.37	6.63	0.15	0.02	0.0107206	-6.54347	down	8.28847e-07	0.000102021	yes
comp12014_c0	comp12014_c0_seq1	421	222	-	-	-	-	-	-	0	2	1062	282	0	0.18	74.64	23.39	0	0.22	96.8	31.82	701.859	9.45504	up	8.30308e-07	0.000102021	yes
comp12345_c0	comp12345_c0_seq1	1973	1774	MHX	solute carrier family 8 (sodium/calcium exchanger)	-	[P] Inorganic ion transport and metabolism ;[T] Signal transduction mechanisms	K05849	ko04020(Calcium signaling pathway)	18	59	1279	544	0.18	0.67	11.25	5.65	0.23	0.81	14.59	7.68	24.6099	4.62116	up	8.67187e-07	0.00010611	yes
comp7078_c0	comp7078_c0_seq1	1076	877	HEBP2	-	GO:0005739(mitochondrion)	-	-	-	35	386	4424	1778	0.72	8.88	78.71	37.33	0.9	10.76	102.07	50.79	15.6947	3.9722	up	8.74297e-07	0.000106538	yes
comp65535_c0	comp65535_c0_seq1	645	446	PAP15	-	GO:0005576(extracellular region);GO:0003993(acid phosphatase activity);GO:0046872(metal ion binding);GO:0009846(pollen germination);GO:0009845(seed germination)	[G] Carbohydrate transport and metabolism	-	-	0	0	286	108	0	0	10.01	4.46	0	0	12.98	6.07	Inf	Inf	up	9.4544e-07	0.000114733	yes
comp18884_c0	comp18884_c0_seq1	1345	1146	-	-	GO:0016788(hydrolase activity, acting on ester bonds);GO:0019863(IgE binding);GO:0006952(defense response);GO:0006629(lipid metabolic process)	-	-	-	616	1437	20583	7921	9.72	25.29	280.25	127.28	12.11	30.66	363.42	173.14	14.1092	3.81856	up	9.90377e-07	0.000119693	yes
comp20491_c0	comp20491_c0_seq1	680	481	GDU5	-	-	-	-	-	3208	2364	113	222	120.66	99.11	3.67	8.5	150.24	120.16	4.75	11.56	0.068542	-3.86687	down	9.98002e-07	0.000120123	yes
comp11829_c0	comp11829_c0_seq1	546	347	LAC9	nitrite reductase (NO-forming)	GO:0048046(apoplast);GO:0005507(copper ion binding);GO:0052716(hydroquinone:oxygen oxidoreductase activity);GO:0008471(laccase activity);GO:0046274(lignin catabolic process)	[Q] Secondary metabolites biosynthesis, transport and catabolism	K00368	ko00910(Nitrogen metabolism)	363	211	2	2	18.93	12.26	0.09	0.11	23.56	14.87	0.12	0.14	0.00735052	-7.08794	down	1.13801e-06	0.000136417	yes
comp15454_c0	comp15454_c0_seq1	2058	1859	-	myb proto-oncogene protein, plant	-	[K] Transcription	K09422	-	1655	1337	88	64	16.11	14.5	0.74	0.63	20.05	17.58	0.96	0.86	0.052536	-4.25055	down	1.15399e-06	0.000137774	yes
comp11576_c0	comp11576_c0_seq1	1271	1072	GAPB	glyceraldehyde-3-phosphate dehydrogenase (NADP+) (phosphorylating)	GO:0009507(chloroplast);GO:0047100(glyceraldehyde-3-phosphate dehydrogenase (NADP+) (phosphorylating) activity);GO:0051287(NAD binding);GO:0006006(glucose metabolic process);GO:0019253(reductive pentose-phosphate cycle)	[G] Carbohydrate transport and metabolism	K05298	ko00710(Carbon fixation in photosynthetic organisms)	1	11	7059	1736	0.02	0.21	102.75	29.82	0.02	0.25	133.24	40.57	747.959	9.54682	up	1.16914e-06	0.000139019	yes
comp25697_c0	comp25697_c0_seq1	471	272	-	-	-	-	K00224	ko00351(1,1,1-Trichloro-2,2-bis(4-chlorophenyl)ethane (DDT));ko00364(Fluorobenzoate degradation);ko00628(Fluorene degradation);ko00640(Propanoate metabolism)	2258	1844	55	179	150.19	136.71	3.16	12.12	187	165.75	4.09	16.49	0.068013	-3.87804	down	1.18783e-06	0.000140111	yes
comp48038_c0	comp48038_c0_seq1	539	340	-	-	-	-	-	-	0	0	350	95	0	0	16.06	5.15	0	0	20.83	7	Inf	Inf	up	1.18669e-06	0.000140111	yes
comp23538_c0	comp23538_c0_seq1	835	636	-	-	GO:0004857(enzyme inhibitor activity);GO:0030599(pectinesterase activity)	-	-	-	2	5330	43184	19986	0.06	168.99	1059.45	578.7	0.07	204.9	1373.89	787.19	13.0171	3.70234	up	1.23904e-06	0.000145569	yes
comp18088_c0	comp18088_c0_seq1	955	756	FKBP17-2	-	GO:0009543(chloroplast thylakoid lumen);GO:0009535(chloroplast thylakoid membrane);GO:0003755(peptidyl-prolyl cis-trans isomerase activity);GO:0006457(protein folding)	[O] Posttranslational modification, protein turnover, chaperones	-	-	2	82	1349	502	0.05	2.19	27.84	12.23	0.06	2.65	36.11	16.63	23.5893	4.56006	up	1.3062e-06	0.000152851	yes
comp11768_c0	comp11768_c0_seq1	378	179	-	-	-	-	-	-	2	193	1997	1207	0.2	21.74	174.08	124.18	0.25	26.36	225.74	168.91	18.5213	4.21111	up	1.32205e-06	0.000154094	yes
comp22104_c0	comp22104_c0_seq1	1932	1733	-	L-ascorbate oxidase	GO:0005576(extracellular region);GO:0005507(copper ion binding);GO:0008447(L-ascorbate oxidase activity)	[Q] Secondary metabolites biosynthesis, transport and catabolism	K00423	ko00053(Ascorbate and aldarate metabolism)	1910.11	5617.17	61487.5	26070.9	19.94	65.36	553.61	277.04	24.83	79.25	717.92	376.85	12.0407	3.58985	up	1.38028e-06	0.000160248	yes
comp21084_c0	comp21084_c0_seq1	1819	1620	ARF4	-	GO:0005634(nucleus);GO:0003677(DNA binding);GO:0046983(protein dimerization activity);GO:0010158(abaxial cell fate specification);GO:0009734(auxin mediated signaling pathway);GO:0006355(regulation of transcription, DNA-dependent);GO:0006351(transcription, DNA-dependent);GO:0010050(vegetative phase change)	-	-	-	3557	3086	182	250	39.72	38.41	1.75	2.84	49.46	46.57	2.27	3.87	0.0721835	-3.79219	down	1.38707e-06	0.000160405	yes
comp10433_c0	comp10433_c0_seq1	488	289	-	-	-	-	-	-	773	502	18	18	48.39	35.03	0.97	1.15	60.25	42.47	1.26	1.56	0.0299254	-5.06249	down	1.39265e-06	0.000160422	yes
comp5806_c0	comp5806_c0_seq1	699	500	ftsH	-	GO:0016021(integral to membrane);GO:0005886(plasma membrane);GO:0005524(ATP binding);GO:0046872(metal ion binding);GO:0004222(metalloendopeptidase activity);GO:0017111(nucleoside-triphosphatase activity);GO:0030163(protein catabolic process);GO:0006508(proteolysis)	-	-	-	0	0	535	137	0	0	16.7	5.05	0	0	21.65	6.86	Inf	Inf	up	1.40238e-06	0.000160914	yes
comp22168_c0	comp22168_c0_seq1	1695	1496	CYP82A3	-	GO:0016020(membrane);GO:0009055(electron carrier activity);GO:0020037(heme binding);GO:0004497(monooxygenase activity);GO:0016705(oxidoreductase activity, acting on paired donors, with incorporation or reduction of molecular oxygen)	[Q] Secondary metabolites biosynthesis, transport and catabolism	K00517	ko00361(gamma-Hexachlorocyclohexane degradation);ko00626(Naphthalene and anthracene degradation);ko00903(Limonene and pinene degradation);ko00945(Stilbenoid, diarylheptanoid and gingerol biosynthesis)	3596	391	32552	14154	43.49	5.27	339.52	174.23	54.15	6.39	440.28	237.01	10.784	3.43082	up	1.42848e-06	0.000163273	yes
comp13162_c0	comp13162_c0_seq1	902	703	-	-	-	-	-	-	352	911	9	0	9.06	26.13	0.2	0	11.28	31.68	0.26	0	0.00631587	-7.3068	down	1.45645e-06	0.000165827	yes
comp58333_c0	comp58333_c0_seq1	498	299	-	-	-	-	-	-	0	0	239	128	0	0	12.47	7.88	0	0	16.17	10.72	Inf	Inf	up	1.53485e-06	0.000174082	yes
comp24624_c0	comp24624_c0_seq1	364	165	-	limonoid glucosyltransferase	GO:0050645(limonoid glucosyltransferase activity)	[G] Carbohydrate transport and metabolism ;[C] Energy production and conversion	K08236	-	7	177	1476	1479	0.77	21.63	139.58	165.07	0.96	26.23	181	224.54	19.0069	4.24845	up	1.66829e-06	0.000188491	yes
comp7645_c0	comp7645_c0_seq1	954	755	-	-	-	-	-	-	1	0	289	131	0.02	0	5.97	3.2	0.03	0	7.75	4.35	381.721	8.57638	up	1.76018e-06	0.000198115	yes
comp22564_c0	comp22564_c0_seq1,comp22564_c0_seq2	2059	1855.46	-	-	-	-	-	-	104	377	5577	2083	1.01	4.1	46.96	20.71	1.26	4.98	60.9	28.17	16.4052	4.03608	up	1.89686e-06	0.000212687	yes
comp23075_c0	comp23075_c0_seq1,comp23075_c0_seq2,comp23075_c0_seq3,comp23075_c0_seq4	1623	1370.44	CYP716B2	cytochrome P450, family 26, subfamily A	GO:0016021(integral to membrane);GO:0009055(electron carrier activity);GO:0020037(heme binding);GO:0004497(monooxygenase activity);GO:0016705(oxidoreductase activity, acting on paired donors, with incorporation or reduction of molecular oxygen)	[Q] Secondary metabolites biosynthesis, transport and catabolism ;[I] Lipid transport and metabolism	K07437	ko00830(Retinol metabolism)	54	423	4491	1806	0.72	6.25	50.53	23.98	0.89	7.58	65.53	32.62	13.9797	3.80527	up	1.92266e-06	0.000214763	yes
comp10419_c0	comp10419_c0_seq1	332	133	PTR3-A	-	GO:0016021(integral to membrane);GO:0005215(transporter activity);GO:0042742(defense response to bacterium);GO:0042538(hyperosmotic salinity response);GO:0006857(oligopeptide transport);GO:0009737(response to abscisic acid stimulus);GO:0080052(response to histidine);GO:0009753(response to jasmonic acid stimulus);GO:0043201(response to leucine);GO:0080053(response to phenylalanine);GO:0009751(resp…	[E] Amino acid transport and metabolism	-	-	1	2	432	126	0.14	0.3	50.68	17.45	0.17	0.37	65.72	23.73	183.174	7.51707	up	2.1098e-06	0.000234777	yes
comp16369_c0	comp16369_c0_seq1	1155	956	At1g07440	tropine dehydrogenase	GO:0005488(binding);GO:0016491(oxidoreductase activity);GO:0046686(response to cadmium ion);GO:0080167(response to karrikin)	[R] General function prediction only	K08081	ko00960(Tropane, piperidine and pyridine alkaloid biosynthesis)	47	97	1410	1010	0.89	2.05	23.01	19.46	1.11	2.48	29.84	26.47	18.1118	4.17886	up	2.2665e-06	0.000251267	yes
comp18392_c0	comp18392_c0_seq1	3413	3214	SPS4	sucrose-phosphate synthase	GO:0046524(sucrose-phosphate synthase activity);GO:0009058(biosynthetic process);GO:0005985(sucrose metabolic process)	[M] Cell wall/membrane/envelope biogenesis	K00696	ko00500(Starch and sucrose metabolism)	350	397	6458	2642	1.97	2.49	31.35	15.14	2.45	3.02	40.66	20.59	12.0574	3.59184	up	2.3042e-06	0.000253539	yes
comp367_c0	comp367_c0_seq1	522	323	-	cytochrome c	GO:0005759(mitochondrial matrix);GO:0070469(respiratory chain);GO:0009055(electron carrier activity);GO:0020037(heme binding);GO:0022900(electron transport chain);GO:0006810(transport)	[C] Energy production and conversion	K08738	ko04115(p53 signaling pathway);ko04210(Apoptosis);ko05010(Alzheimer's disease);ko05012(Parkinson's disease);ko05014(Amyotrophic lateral sclerosis (ALS));ko05016(Huntington's disease);ko05200(Pathways in cancer);ko05210(Colorectal cancer);ko05222(Small cell lung cancer);ko05416(Viral myocarditis)	0	0	216	133	0	0	10.43	7.58	0	0	13.53	10.31	Inf	Inf	up	2.30332e-06	0.000253539	yes
comp20901_c0	comp20901_c0_seq1,comp20901_c0_seq2	1004	603.44	DEFA	MADS-box transcription factor, plant	GO:0005634(nucleus);GO:0005515(protein binding);GO:0043565(sequence-specific DNA binding);GO:0003700(sequence-specific DNA binding transcription factor activity);GO:0007275(multicellular organismal development)	[K] Transcription	K09264	-	0	6	240	291	0	0.15	7.7	7.91	0	0.18	9.98	10.76	107.71	6.751	up	2.4154e-06	0.000264788	yes
comp13758_c0	comp13758_c0_seq1	1455	1256	ICR2	mitotic spindle assembly checkpoint protein MAD1	GO:0009507(chloroplast);GO:0005874(microtubule)	-	K06638	ko04110(Cell cycle);ko04914(Progesterone-mediated oocyte maturation)	426	262	3	7	6.14	4.21	0.04	0.1	7.64	5.1	0.05	0.14	0.0166841	-5.90538	down	2.4821e-06	0.000271091	yes
comp32253_c0	comp32253_c0_seq1	473	274	-	-	-	-	-	-	24	41	987	482	1.58	3.02	56.21	32.4	1.97	3.66	72.89	44.07	23.1999	4.53605	up	2.58999e-06	0.000281831	yes
comp8670_c0	comp8670_c0_seq1	602	403	RASI	-	GO:0015066(alpha-amylase inhibitor activity);GO:0004867(serine-type endopeptidase inhibitor activity)	-	-	-	714	354	0	2	32.05	17.71	0	0.09	39.91	21.48	0	0.12	0.00238228	-8.71344	down	2.68216e-06	0.000290788	yes
comp17815_c0	comp17815_c0_seq1	1491	1292	HPR	-	-	[C] Energy production and conversion	-	-	201	168	10573	3477	2.81	2.62	127.69	49.56	3.5	3.18	165.59	67.41	36.4046	5.18605	up	2.77928e-06	0.000300213	yes
comp21852_c0	comp21852_c0_seq1	1998	1799	PTR3-A	proton-dependent oligopeptide transporter, POT family	GO:0016021(integral to membrane);GO:0005215(transporter activity);GO:0042742(defense response to bacterium);GO:0042538(hyperosmotic salinity response);GO:0006857(oligopeptide transport);GO:0009737(response to abscisic acid stimulus);GO:0080052(response to histidine);GO:0009753(response to jasmonic acid stimulus);GO:0043201(response to leucine);GO:0080053(response to phenylalanine);GO:0009751(resp…	[E] Amino acid transport and metabolism	K03305	-	19	343	22643	6792	0.19	3.84	196.39	69.53	0.24	4.66	254.68	94.58	84.8737	6.40725	up	2.78971e-06	0.00030024	yes
comp8743_c0	comp8743_c0_seq1	560	361	-	-	-	-	-	-	9	23	746	279	0.45	1.28	32.24	14.23	0.56	1.56	41.81	19.36	32.582	5.026	up	2.86791e-06	0.000307533	yes
comp19150_c0	comp19150_c0_seq1	1494	1295	At2g42690	-	GO:0009507(chloroplast);GO:0008970(phospholipase A1 activity);GO:0004806(triglyceride lipase activity);GO:0071493(cellular response to UV-B);GO:0016042(lipid catabolic process);GO:0009650(UV protection)	[I] Lipid transport and metabolism	-	-	3632	3211	386	109	50.74	50	4.65	1.55	63.18	60.62	6.03	2.11	0.0684337	-3.86915	down	2.91967e-06	0.00031195	yes
comp13894_c0	comp13894_c0_seq1	1066	867	PAP7	-	GO:0009507(chloroplast);GO:0005198(structural molecule activity)	-	-	-	0	10	395	238	0	0.23	7.11	5.06	0	0.28	9.22	6.88	71.4814	6.1595	up	3.00497e-06	0.000319905	yes
comp24610_c0	comp24610_c0_seq1	659	460	-	-	-	-	-	-	151	696	6217	3594	5.94	30.51	210.88	143.88	7.39	36.99	273.47	195.72	12.5608	3.65086	up	3.08983e-06	0.000327756	yes
comp15085_c0	comp15085_c0_seq1	1032	833	NAC002	-	GO:0005634(nucleus);GO:0003677(DNA binding);GO:0009788(negative regulation of abscisic acid mediated signaling pathway);GO:0006355(regulation of transcription, DNA-dependent);GO:0009611(response to wounding);GO:0006351(transcription, DNA-dependent)	-	-	-	7	409	3526	1755	0.15	9.9	66.05	38.8	0.19	12	85.65	52.78	14.0039	3.80776	up	3.1873e-06	0.000336883	yes
comp3944_c0	comp3944_c0_seq1	545	346	-	-	-	-	-	-	19	6	1980	579	0.99	0.35	89.29	30.82	1.24	0.42	115.79	41.92	93.1485	6.54146	up	3.22953e-06	0.000340127	yes
comp22814_c0	comp22814_c0_seq1,comp22814_c0_seq10,comp22814_c0_seq11,comp22814_c0_seq12,comp22814_c0_seq13,comp22814_c0_seq14,comp22814_c0_seq15,comp22814_c0_seq16,comp22814_c0_seq17,comp22814_c0_seq18,comp22814_c0_seq19,comp22814_c0_seq2,comp22814_c0_seq20,comp22814_c0_seq21,comp22814_c0_seq22,comp22814_c0_seq23,comp22814_c0_seq24,comp22814_c0_seq25,comp22814_c0_seq26,comp22814_c0_seq3,comp22814_c0_seq4,comp…	2490	1585.94	TIC62	-	GO:0009507(chloroplast);GO:0005488(binding)	[G] Carbohydrate transport and metabolism	-	-	2	3	723	203	0.03	0.04	8.59	1.95	0.04	0.05	11.14	2.65	179.492	7.48777	up	3.25052e-06	0.000341119	yes
comp23004_c0	comp23004_c0_seq1,comp23004_c0_seq2	1220	867.32	ABCG35	small multidrug resistance protein, SMR family	GO:0009507(chloroplast);GO:0016021(integral to membrane);GO:0005886(plasma membrane);GO:0005524(ATP binding);GO:0016887(ATPase activity);GO:0006810(transport)	[Q] Secondary metabolites biosynthesis, transport and catabolism	K03297	-	453	706	15	22	8.46	17.46	0.26	0.75	10.54	21.16	0.34	1.02	0.036654	-4.76989	down	3.36765e-06	0.000352158	yes
comp14322_c0	comp14322_c0_seq1	877	678	NAC021	-	GO:0005634(nucleus);GO:0003677(DNA binding);GO:0003700(sequence-specific DNA binding transcription factor activity);GO:0009734(auxin mediated signaling pathway);GO:0048527(lateral root development);GO:0010072(primary shoot apical meristem specification)	-	-	-	1	111	1307	672	0.03	3.3	30.08	18.25	0.03	4	39.01	24.83	19.5888	4.29196	up	3.42278e-06	0.000356658	yes
comp19865_c0	comp19865_c0_seq1	2554	2355	EBF1	-	GO:0005634(nucleus);GO:0005515(protein binding);GO:0009873(ethylene mediated signaling pathway);GO:0010105(negative regulation of ethylene mediated signaling pathway);GO:0006511(ubiquitin-dependent protein catabolic process)	[R] General function prediction only	-	-	773	1868	18852	9172	5.94	16	124.91	71.72	7.39	19.39	161.98	97.56	11.0509	3.4661	up	3.56427e-06	0.000370095	yes
comp22982_c0	comp22982_c0_seq1,comp22982_c0_seq2,comp22982_c0_seq3	2798	1675.14	At5g63930	protein-serine/threonine kinase	GO:0016021(integral to membrane);GO:0005886(plasma membrane);GO:0005524(ATP binding);GO:0004674(protein serine/threonine kinase activity);GO:0004872(receptor activity)	-	K08286	-	7	30	720	341	0.2	0.98	8.28	5.01	0.25	1.18	10.73	6.81	30.3954	4.92578	up	3.59813e-06	0.000372299	yes
comp17412_c0	comp17412_c0_seq1	568	369	HTA1	histone H2A	GO:0000786(nucleosome);GO:0005634(nucleus);GO:0003677(DNA binding);GO:0006281(DNA repair);GO:0006334(nucleosome assembly)	[B] Chromatin structure and dynamics	K11251	ko05322(Systemic lupus erythematosus)	0	2	184	218	0	0.11	7.78	10.88	0	0.13	10.09	14.8	244.041	7.93098	up	3.62442e-06	0.000373708	yes
comp15613_c0	comp15613_c0_seq1	812	613	CYP76B10	cytochrome P450, family 2, subfamily D	-	[Q] Secondary metabolites biosynthesis, transport and catabolism	K07414	ko00982(Drug metabolism - cytochrome P450)	368	1080	2	2	10.86	35.53	0.05	0.06	13.52	43.08	0.07	0.08	0.00313006	-8.31959	down	3.70546e-06	0.000380733	yes
comp1092_c0	comp1092_c0_seq1	1124	925	IMK2	-	GO:0016021(integral to membrane);GO:0009505(plant-type cell wall);GO:0005886(plasma membrane);GO:0009506(plasmodesma);GO:0005524(ATP binding);GO:0004672(protein kinase activity);GO:0004872(receptor activity)	-	K00924	-	360	370	6	7	7.04	8.07	0.1	0.14	8.77	9.78	0.13	0.19	0.0195916	-5.67362	down	3.86728e-06	0.00039598	yes
comp6019_c0	comp6019_c0_seq1	1168	969	pho-4	inorganic phosphate transporter, PiT family	GO:0016021(integral to membrane);GO:0005315(inorganic phosphate transmembrane transporter activity);GO:0015293(symporter activity)	[P] Inorganic ion transport and metabolism	K03306	-	0	0	663.16	157	0	0	10.68	2.98	0	0	13.85	4.06	Inf	Inf	up	3.95371e-06	0.000403429	yes
comp12439_c0	comp12439_c0_seq1	304	105	-	S-(hydroxymethyl)glutathione dehydrogenase / alcohol dehydrogenase	GO:0005737(cytoplasm);GO:0004022(alcohol dehydrogenase (NAD) activity);GO:0008270(zinc ion binding)	[Q] Secondary metabolites biosynthesis, transport and catabolism	K00121	ko00010(Glycolysis / Gluconeogenesis);ko00071(Fatty acid metabolism);ko00350(Tyrosine metabolism);ko00624(1- and 2-Methylnaphthalene degradation);ko00641(3-Chloroacrylic acid degradation);ko00680(Methane metabolism);ko00830(Retinol metabolism);ko00980(Metabolism of xenobiotics by cytochrome P450);ko00982(Drug metabolism - cytochrome P450)	1457	917	40	29	251.05	176.11	5.94	5.09	312.58	213.52	7.71	6.92	0.029713	-5.07276	down	4.1546e-06	0.000422465	yes
comp11576_c1	comp11576_c1_seq1	438	239	GAPB	glyceraldehyde-3-phosphate dehydrogenase (NADP+) (phosphorylating)	GO:0048046(apoplast);GO:0031969(chloroplast membrane);GO:0009570(chloroplast stroma);GO:0009535(chloroplast thylakoid membrane);GO:0010319(stromule);GO:0004365(glyceraldehyde-3-phosphate dehydrogenase (NAD+) (phosphorylating) activity);GO:0047100(glyceraldehyde-3-phosphate dehydrogenase (NADP+) (phosphorylating) activity);GO:0051287(NAD binding);GO:0006006(glucose metabolic process);GO:0019253(re…	[G] Carbohydrate transport and metabolism	K05298	ko00710(Carbon fixation in photosynthetic organisms)	0	1	895	216	0	0.08	58.43	16.64	0	0.1	75.77	22.64	1151.63	10.1695	up	4.58709e-06	0.000464841	yes
comp23008_c0	comp23008_c0_seq1	1652	1453	CYP74A	hydroperoxide lyase	GO:0009507(chloroplast);GO:0009055(electron carrier activity);GO:0020037(heme binding);GO:0047987(hydroperoxide dehydratase activity);GO:0004497(monooxygenase activity);GO:0016705(oxidoreductase activity, acting on paired donors, with incorporation or reduction of molecular oxygen);GO:0031408(oxylipin biosynthetic process)	-	K10528	ko00592(alpha-Linolenic acid metabolism)	325	82	3541	1420	4.05	1.14	38.03	18	5.04	1.38	49.31	24.48	11.3368	3.50294	up	4.72332e-06	0.000477007	yes
comp11593_c0	comp11593_c0_seq1	885	686	-	-	-	-	-	-	478	308	18982	6267	12.61	9.05	431.75	168.24	15.7	10.98	559.89	228.85	30.3667	4.92442	up	4.81476e-06	0.000484582	yes
comp4203_c0	comp4203_c0_seq1	757	558	BHLH51	-	GO:0005634(nucleus);GO:0003677(DNA binding);GO:0006355(regulation of transcription, DNA-dependent);GO:0006351(transcription, DNA-dependent)	-	-	-	260	100	2827	1586	8.43	3.61	79.05	52.34	10.5	4.38	102.51	71.2	11.9558	3.57964	up	5.21248e-06	0.000522826	yes
comp17167_c0	comp17167_c0_seq1	1169	970	CCX1	-	-	[P] Inorganic ion transport and metabolism	-	-	51	83	1452	676	0.95	1.73	23.36	12.83	1.18	2.09	30.29	17.46	16.1881	4.01687	up	5.25282e-06	0.000525086	yes
comp14920_c0	comp14920_c0_seq1	787	588	-	-	-	-	-	-	40	60	1295	478	1.23	2.06	34.36	14.97	1.53	2.49	44.56	20.36	17.6046	4.13788	up	5.30308e-06	0.000528319	yes
comp16353_c0	comp16353_c0_seq1	708	509	CYP76B10	cytochrome P450, family 2, subfamily D	-	[Q] Secondary metabolites biosynthesis, transport and catabolism	K07414	ko00982(Drug metabolism - cytochrome P450)	319	915	5	0	11.34	36.25	0.15	0	14.12	43.95	0.2	0	0.00360549	-8.11559	down	5.34796e-06	0.000530997	yes
comp18998_c0	comp18998_c0_seq1	327	128	-	-	-	-	-	-	17	35	654	525	2.4	5.51	79.72	75.53	2.99	6.69	103.38	102.75	24.7357	4.62852	up	5.38305e-06	0.000532687	yes
comp14557_c0	comp14557_c0_seq1	737	538	-	-	-	[S] Function unknown	-	-	0	0	1634	340	0	0	47.39	11.64	0	0	61.45	15.83	Inf	Inf	up	5.48879e-06	0.000541335	yes
comp11714_c0	comp11714_c0_seq1	752	553	At2g14610	-	GO:0048046(apoplast);GO:0005618(cell wall);GO:0010266(response to vitamin B1);GO:0009627(systemic acquired resistance)	[S] Function unknown	-	-	29796	38000	4449	1766	974.8	1385.66	125.53	58.81	1213.73	1680.06	162.79	80	0.0909676	-3.4585	down	5.89801e-06	0.000578714	yes
comp20880_c0	comp20880_c0_seq1,comp20880_c0_seq2,comp20880_c0_seq3,comp20880_c0_seq4	1557	1202.2	-	-	-	-	-	-	417	890	28	24	6.8	14.91	0.36	0.33	8.46	18.08	0.46	0.45	0.0437809	-4.51355	down	5.92061e-06	0.000578714	yes
comp23055_c0	comp23055_c0_seq1,comp23055_c0_seq2,comp23055_c0_seq3,comp23055_c0_seq4,comp23055_c0_seq5	1784	792.94	N	-	GO:0005737(cytoplasm);GO:0031224(intrinsic to membrane);GO:0005524(ATP binding);GO:0005515(protein binding);GO:0004888(transmembrane signaling receptor activity);GO:0006915(apoptosis);GO:0009626(plant-type hypersensitive response)	-	-	-	1420	2386	163	104	19.18	48.02	7.04	5.28	23.88	58.22	9.13	7.18	0.0740024	-3.75628	down	5.92667e-06	0.000578714	yes
comp19146_c0	comp19146_c0_seq1	426	227	-	-	-	-	-	-	30	53	3703	5524	2.39	4.71	254.53	448.14	2.98	5.71	330.08	609.59	128.576	7.00648	up	6.06674e-06	0.000590436	yes
comp16029_c0	comp16029_c0_seq1	801	602	GSTF11	glutathione S-transferase	GO:0005737(cytoplasm);GO:0004364(glutathione transferase activity);GO:0006979(response to oxidative stress);GO:0009407(toxin catabolic process)	[O] Posttranslational modification, protein turnover, chaperones	K00799	ko00480(Glutathione metabolism);ko00980(Metabolism of xenobiotics by cytochrome P450);ko00982(Drug metabolism - cytochrome P450)	0	0	379	94	0	0	9.82	2.88	0	0	12.74	3.91	Inf	Inf	up	6.19986e-06	0.000601407	yes
comp53552_c0	comp53552_c0_seq1	431	232	-	-	-	-	-	-	0	0	243	85	0	0	16.34	6.75	0	0	21.19	9.18	Inf	Inf	up	6.24307e-06	0.000603613	yes
comp6591_c0	comp6591_c0_seq1	284	85.37	UGT74F1	-	GO:0016758(transferase activity, transferring hexosyl groups)	[G] Carbohydrate transport and metabolism ;[C] Energy production and conversion	-	-	55	241	2682	1036	11.66	56.92	490.18	223.47	14.51	69.02	635.67	303.99	13.0591	3.70698	up	6.37332e-06	0.000614192	yes
comp14606_c0	comp14606_c0_seq1	862	663	ATJ20	molecular chaperone DnaJ	GO:0009507(chloroplast);GO:0005634(nucleus);GO:0031072(heat shock protein binding);GO:0051082(unfolded protein binding);GO:0006457(protein folding);GO:0006950(response to stress)	[O] Posttranslational modification, protein turnover, chaperones	K03686	-	865	1140	39322	13217	23.6	34.67	925.42	367.11	29.39	42.04	1200.08	499.38	25.6422	4.68045	up	6.40395e-06	0.000615133	yes
comp20987_c0	comp20987_c0_seq1,comp20987_c0_seq2	1441	1222.05	PCAS-1	cysteine synthase A	-	[E] Amino acid transport and metabolism	K01738	ko00270(Cysteine and methionine metabolism);ko00450(Selenoamino acid metabolism);ko00920(Sulfur metabolism)	1506	3809	31265	20124	22.21	62.09	393.91	298.97	27.65	75.29	510.81	406.68	10.3876	3.37679	up	6.47431e-06	0.000619874	yes
comp34346_c0	comp34346_c0_seq1	333	134	-	-	-	-	-	-	308	346	3	8	41.58	52.07	0.35	1.1	51.78	63.13	0.45	1.5	0.0200586	-5.63964	down	6.53986e-06	0.000624123	yes
comp19291_c0	comp19291_c0_seq1	1064	865	WAKL20	-	GO:0016021(integral to membrane);GO:0005524(ATP binding);GO:0004674(protein serine/threonine kinase activity)	[T] Signal transduction mechanisms	-	-	519	667	28	17	10.86	15.55	0.51	0.36	13.52	18.85	0.65	0.49	0.0393275	-4.66832	down	6.65772e-06	0.000633321	yes
comp7283_c0	comp7283_c0_seq1	2082	1883	-	glycine hydroxymethyltransferase	GO:0005739(mitochondrion);GO:0004372(glycine hydroxymethyltransferase activity);GO:0030170(pyridoxal phosphate binding);GO:0006544(glycine metabolic process);GO:0006563(L-serine metabolic process);GO:0006730(one-carbon metabolic process)	[E] Amino acid transport and metabolism	K00600	ko00260(Glycine, serine and threonine metabolism);ko00460(Cyanoamino acid metabolism);ko00670(One carbon pool by folate);ko00680(Methane metabolism)	659	421	7925	3233	6.33	4.51	65.67	31.62	7.88	5.47	85.16	43.01	9.95737	3.31577	up	6.76268e-06	0.000641237	yes
comp17068_c0	comp17068_c0_seq1	943	744	-	-	-	-	-	-	0	2	2163	478	0	0.05	45.36	11.83	0	0.07	58.83	16.09	1359.74	10.4091	up	6.94368e-06	0.000656044	yes
comp18079_c0	comp18079_c0_seq1,comp18079_c0_seq10,comp18079_c0_seq11,comp18079_c0_seq2,comp18079_c0_seq3,comp18079_c0_seq4,comp18079_c0_seq5,comp18079_c0_seq6,comp18079_c0_seq7,comp18079_c0_seq8,comp18079_c0_seq9	2015	1069.82	AP2	AP2-like factor, euAP2 lineage	GO:0005634(nucleus);GO:0003677(DNA binding);GO:0003700(sequence-specific DNA binding transcription factor activity);GO:0030154(cell differentiation);GO:0010073(meristem maintenance);GO:0048316(seed development);GO:0010093(specification of floral organ identity)	-	K09284	-	1723	2140	32	249	22.3	53.27	0.58	3.55	27.76	64.59	0.76	4.83	0.0925587	-3.43349	down	6.96334e-06	0.000656044	yes
comp12092_c0	comp12092_c0_seq1	1094	895	-	-	-	-	-	-	0	0	359	678	0	0	6.26	13.95	0	0	8.12	18.98	Inf	Inf	up	7.14523e-06	0.000668906	yes
comp88761_c0	comp88761_c0_seq1	692	493	GT5	coniferyl-alcohol glucosyltransferase	GO:0047213(anthocyanidin 3-O-glucosyltransferase activity)	[G] Carbohydrate transport and metabolism ;[C] Energy production and conversion	K12356	ko00940(Phenylpropanoid biosynthesis)	148	189	0	0	5.43	7.73	0	0	6.76	9.37	0	0	0	-inf	down	7.13927e-06	0.000668906	yes
comp11554_c0	comp11554_c0_seq1,comp11554_c0_seq2	1988	1574.79	-	-	-	-	-	-	4337	8616	829	311	48.68	110.18	8.22	3.37	60.61	133.59	10.66	4.58	0.0886231	-3.49617	down	7.219e-06	0.000673675	yes
comp71499_c0	comp71499_c0_seq1	385	186	-	-	-	-	-	-	144.78	190.54	0	0	14.08	20.66	0	0	17.53	25.05	0	0	0	-inf	down	7.41042e-06	0.000689356	yes
comp15679_c0	comp15679_c0_seq1	725	526	CIPK25	-	GO:0005524(ATP binding);GO:0004674(protein serine/threonine kinase activity);GO:0050832(defense response to fungus);GO:0007165(signal transduction)	[T] Signal transduction mechanisms	K00924	-	1688	2650	236	91	58.06	101.59	7	3.19	72.29	123.18	9.08	4.33	0.0753125	-3.73097	down	7.58954e-06	0.000703799	yes
comp17477_c0	comp17477_c0_seq1,comp17477_c0_seq2	1324	1028.58	NAC072	-	GO:0005634(nucleus);GO:0003677(DNA binding);GO:0003700(sequence-specific DNA binding transcription factor activity);GO:0045893(positive regulation of transcription, DNA-dependent);GO:0009737(response to abscisic acid stimulus);GO:0009414(response to water deprivation)	-	-	-	168	1290	13178	4957	2.83	25.92	207.76	91.19	3.52	31.43	269.42	124.04	13.0829	3.70961	up	7.70648e-06	0.000712402	yes
comp14362_c0	comp14362_c0_seq1	2511	2312	At2g36660	-	GO:0005634(nucleus);GO:0000166(nucleotide binding);GO:0003723(RNA binding)	[A] RNA processing and modification ;[J] Translation, ribosomal structure and biogenesis	-	-	6	4	356	216	0.05	0.03	2.4	1.72	0.06	0.04	3.12	2.34	57.5147	5.84586	up	8.12474e-06	0.00074872	yes
comp20402_c0	comp20402_c0_seq1	1247	1048	-	light-harvesting complex I chlorophyll a/b binding protein 2	GO:0009535(chloroplast thylakoid membrane);GO:0016021(integral to membrane);GO:0009522(photosystem I);GO:0009523(photosystem II);GO:0016168(chlorophyll binding);GO:0046872(metal ion binding);GO:0009765(photosynthesis, light harvesting);GO:0018298(protein-chromophore linkage)	-	K08908	ko00196(Photosynthesis - antenna proteins)	0	4	1000	254	0	0.08	14.89	4.46	0	0.09	19.31	6.07	326.267	8.34991	up	8.1805e-06	0.00075151	yes
comp17271_c0	comp17271_c0_seq1	442	243	LRX5	-	GO:0005618(cell wall);GO:0005576(extracellular region);GO:0009506(plasmodesma);GO:0007047(cellular cell wall organization)	-	-	-	20415	22097	2017	2019	1519.94	1833.69	129.51	153.01	1892.48	2223.27	167.95	208.13	0.103015	-3.27908	down	8.24888e-06	0.000755439	yes
comp16707_c0	comp16707_c0_seq1,comp16707_c0_seq2	1336	1075.12	-	-	-	-	-	-	4	39.01	787	273	0.07	0.74	11.49	4.7	0.08	0.89	14.9	6.39	25.8504	4.69212	up	8.36634e-06	0.000763823	yes
comp20853_c0	comp20853_c0_seq1	685	486	At2g25060	-	GO:0046658(anchored to plasma membrane);GO:0009506(plasmodesma);GO:0005507(copper ion binding);GO:0009055(electron carrier activity)	-	-	-	811	869	17	72	30.19	36.06	0.55	2.73	37.59	43.72	0.71	3.71	0.0650475	-3.94236	down	8.60561e-06	0.000783243	yes
comp17554_c0	comp17554_c0_seq1,comp17554_c0_seq2	652	341.39	HSP70-2	heat shock 70kDa protein 1/8	GO:0005524(ATP binding);GO:0006950(response to stress)	[O] Posttranslational modification, protein turnover, chaperones	K03283	ko03040(Spliceosome);ko04010(MAPK signaling pathway);ko04144(Endocytosis);ko04612(Antigen processing and presentation)	15	11	541	279	0.6	0.74	38.15	15.65	0.75	0.89	49.47	21.29	31.3094	4.96852	up	8.71807e-06	0.000791037	yes
comp19847_c0	comp19847_c0_seq1	812	613	CNR2	-	GO:0016021(integral to membrane);GO:0008285(negative regulation of cell proliferation)	-	-	-	2	6	213	289	0.06	0.2	5.42	8.68	0.07	0.24	7.03	11.81	73.4643	6.19897	up	9.01938e-06	0.000813371	yes
comp27495_c0	comp27495_c0_seq1	1314	1115	UBC25	ubiquitin-conjugating enzyme E2 O	GO:0005524(ATP binding);GO:0004842(ubiquitin-protein ligase activity)	[O] Posttranslational modification, protein turnover, chaperones	K10581	ko04120(Ubiquitin mediated proteolysis)	132	540	4997	2049	2.14	9.77	69.93	33.84	2.67	11.84	90.68	46.03	10.9406	3.45162	up	8.99619e-06	0.000813371	yes
comp28145_c0	comp28145_c0_seq1	1194	995	ANN2	-	GO:0005829(cytosol);GO:0016020(membrane);GO:0005634(nucleus);GO:0009579(thylakoid);GO:0005509(calcium ion binding);GO:0005544(calcium-dependent phospholipid binding);GO:0015774(polysaccharide transport);GO:0009409(response to cold);GO:0009408(response to heat);GO:0009651(response to salt stress);GO:0009414(response to water deprivation)	[U] Intracellular trafficking, secretion, and vesicular transport	-	-	2545	1875	41	307	46.28	38	0.64	5.68	57.62	46.07	0.83	7.73	0.097642	-3.35635	down	9.10687e-06	0.000816269	yes
comp57191_c0	comp57191_c0_seq1	1142	943	TOP2	DNA topoisomerase II	GO:0005694(chromosome);GO:0005634(nucleus);GO:0005524(ATP binding);GO:0003918(DNA topoisomerase (ATP-hydrolyzing) activity);GO:0006265(DNA topological change);GO:0006355(regulation of transcription, DNA-dependent)	[B] Chromatin structure and dynamics	K03164	-	468	566	0	37	8.98	12.1	0	0.72	11.18	14.67	0	0.98	0.0473776	-4.39965	down	9.08168e-06	0.000816269	yes
comp17072_c0	comp17072_c0_seq1	1252	1053	-	-	-	-	-	-	0	0	140	150	0	0	2.07	2.62	0	0	2.69	3.57	Inf	Inf	up	9.17833e-06	0.000820181	yes
comp21103_c0	comp21103_c0_seq1	2112	1913	LACS1	long-chain acyl-CoA synthetase	GO:0005783(endoplasmic reticulum);GO:0005524(ATP binding);GO:0004467(long-chain fatty acid-CoA ligase activity);GO:0031957(very long-chain fatty acid-CoA ligase activity);GO:0010143(cutin biosynthetic process);GO:0010025(wax biosynthetic process)	[I] Lipid transport and metabolism	K01897	ko00071(Fatty acid metabolism);ko03320(PPAR signaling pathway);ko04146(Peroxisome);ko04920(Adipocytokine signaling pathway)	0	4	293	151	0	0.04	2.39	1.45	0	0.05	3.1	1.98	123.313	6.94618	up	9.29192e-06	0.000827823	yes
comp8504_c0	comp8504_c0_seq1	932	733	-	-	-	-	-	-	0	0	187	327	0	0	3.98	8.22	0	0	5.16	11.18	Inf	Inf	up	9.34814e-06	0.000830323	yes
comp5687_c0	comp5687_c0_seq1	939	740	TMP14	-	GO:0009941(chloroplast envelope);GO:0030093(chloroplast photosystem I);GO:0009508(plastid chromosome);GO:0009773(photosynthetic electron transport in photosystem I);GO:0009737(response to abscisic acid stimulus)	-	-	-	8	17	10810	2466	0.2	0.46	227.93	61.37	0.24	0.56	295.58	83.48	514.137	9.00601	up	9.42487e-06	0.000834625	yes
comp65292_c0	comp65292_c0_seq1	1807	1608	RPN4	-	GO:0005634(nucleus);GO:0043565(sequence-specific DNA binding);GO:0003700(sequence-specific DNA binding transcription factor activity);GO:0008270(zinc ion binding);GO:0000086(G2/M transition of mitotic cell cycle);GO:0045739(positive regulation of DNA repair);GO:0045732(positive regulation of protein catabolic process);GO:0045893(positive regulation of transcription, DNA-dependent);GO:0046685(resp…	-	-	-	0	0	1089	229	0	0	10.57	2.62	0	0	13.7	3.57	Inf	Inf	up	9.99202e-06	0.000882199	yes
comp22444_c0	comp22444_c0_seq1,comp22444_c0_seq2	596	375.03	-	histone H1/5	GO:0000786(nucleosome);GO:0005634(nucleus);GO:0003677(DNA binding);GO:0006334(nucleosome assembly)	-	K11275	-	1039	1192	2	141	50.37	67.17	0.08	7.28	62.71	81.45	0.1	9.9	0.0842381	-3.56938	down	1.05821e-05	0.000931505	yes
comp27356_c0	comp27356_c0_seq1	360	161	-	-	-	-	-	-	4	23	478	327	0.45	2.88	46.33	37.4	0.56	3.49	60.07	50.88	33.1152	5.04942	up	1.06598e-05	0.000935553	yes
comp14694_c0	comp14694_c0_seq1	737	538	-	-	-	-	-	-	762	805	0	83	25.62	30.17	0	2.84	31.91	36.58	0	3.86	0.0696864	-3.84298	down	1.07573e-05	0.00094131	yes
comp19516_c0	comp19516_c0_seq1	1779	1580	LHT1	-	GO:0016021(integral to membrane);GO:0005886(plasma membrane);GO:0015171(amino acid transmembrane transporter activity);GO:0015293(symporter activity);GO:0043090(amino acid import);GO:0080167(response to karrikin)	[E] Amino acid transport and metabolism	-	-	772	3114	24820	10618	8.84	39.74	245.11	123.76	11.01	48.19	317.86	168.34	9.5508	3.25562	up	1.098e-05	0.000957956	yes
comp17488_c0	comp17488_c0_seq1	1253	1054	-	-	GO:0009507(chloroplast);GO:0030529(ribonucleoprotein complex);GO:0000166(nucleotide binding);GO:0003723(RNA binding);GO:0006397(mRNA processing)	[R] General function prediction only	-	-	6	47	941	318	0.1	0.9	13.93	5.56	0.13	1.09	18.06	7.56	24.7501	4.62936	up	1.14299e-05	0.000994269	yes
comp13828_c0	comp13828_c0_seq1	330	131	MSPR10-1	-	GO:0005737(cytoplasm);GO:0006952(defense response);GO:0009607(response to biotic stimulus)	-	-	-	440	845	29	29	60.77	130.07	3.45	4.08	75.66	157.71	4.48	5.55	0.0502724	-4.31409	down	1.15458e-05	0.00100139	yes
comp12302_c0	comp12302_c0_seq1	715	516	ABCG36	-	GO:0009941(chloroplast envelope);GO:0016021(integral to membrane);GO:0005739(mitochondrion);GO:0005886(plasma membrane);GO:0005774(vacuolar membrane);GO:0005524(ATP binding);GO:0016887(ATPase activity);GO:0015086(cadmium ion transmembrane transporter activity);GO:0071366(cellular response to indolebutyric acid stimulus);GO:0052544(defense response by callose deposition in cell wall);GO:0042742(de…	[Q] Secondary metabolites biosynthesis, transport and catabolism	-	-	259	252	4	2	9.08	9.85	0.12	0.07	11.31	11.94	0.16	0.1	0.0117716	-6.40855	down	1.16987e-05	0.00101168	yes
comp15604_c0	comp15604_c0_seq1	1445	1246	-	-	GO:0005773(vacuole);GO:0016787(hydrolase activity);GO:0045735(nutrient reservoir activity);GO:0006952(defense response);GO:0016042(lipid catabolic process)	[I] Lipid transport and metabolism	-	-	326	167	36844	10207	4.73	2.7	461.39	150.86	5.89	3.28	598.32	205.21	88.0079	6.45956	up	1.18678e-05	0.0010233	yes
comp19804_c0	comp19804_c0_seq1	1935	1736	IRX7	-	GO:0000139(Golgi membrane);GO:0016021(integral to membrane);GO:0016757(transferase activity, transferring glycosyl groups);GO:0007047(cellular cell wall organization);GO:0010417(glucuronoxylan biosynthetic process);GO:0009834(secondary cell wall biogenesis)	[G] Carbohydrate transport and metabolism ;[M] Cell wall/membrane/envelope biogenesis ;[W] Extracellular structures	-	-	242	245	3739	1427	2.52	2.85	33.61	15.14	3.14	3.45	43.58	20.59	10.3742	3.37493	up	1.19286e-05	0.00102555	yes
comp10805_c0	comp10805_c0_seq1	962	763	EXPA4	-	GO:0005829(cytosol);GO:0005576(extracellular region);GO:0016020(membrane);GO:0009505(plant-type cell wall);GO:0009506(plasmodesma);GO:0009664(plant-type cell wall organization);GO:0006949(syncytium formation)	-	-	-	443	875	49	12	10.5	23.13	1	0.29	13.08	28.04	1.3	0.39	0.044912	-4.47675	down	1.21191e-05	0.00103889	yes
comp11387_c0	comp11387_c0_seq1	830	631	-	-	-	-	-	-	32986	19693	965	414	945.76	629.34	23.86	12.08	1177.58	763.04	30.94	16.44	0.0252797	-5.30588	down	1.21729e-05	0.00104049	yes
comp21073_c0	comp21073_c0_seq1,comp21073_c0_seq2	2136	1911.01	-	-	-	[G] Carbohydrate transport and metabolism	-	-	58	309	4439	1571	0.57	3.26	36.05	15.04	0.71	3.95	46.75	20.46	16.9806	4.08582	up	1.25479e-05	0.00106944	yes
comp13748_c0	comp13748_c0_seq1	1294	1095	TT1	ribonuclease P subunit RPR2	GO:0005634(nucleus);GO:0003676(nucleic acid binding);GO:0003700(sequence-specific DNA binding transcription factor activity);GO:0008270(zinc ion binding);GO:0009813(flavonoid biosynthetic process)	[R] General function prediction only	K03540	-	1563	2046	218	64	25.82	37.68	3.11	1.08	32.15	45.68	4.03	1.46	0.0755377	-3.72666	down	1.30569e-05	0.00110961	yes
comp15807_c0	comp15807_c0_seq1	954	755	PSAL	photosystem I subunit XI	GO:0009535(chloroplast thylakoid membrane);GO:0016021(integral to membrane);GO:0009538(photosystem I reaction center);GO:0015979(photosynthesis)	-	K02699	ko00195(Photosynthesis)	15	34	23598	5192	0.36	0.91	487.69	126.64	0.45	1.1	632.43	172.27	568.857	9.15192	up	1.33066e-05	0.00112758	yes
comp10506_c0	comp10506_c0_seq1	856	657	CYP76A2	-	GO:0009055(electron carrier activity);GO:0020037(heme binding);GO:0004497(monooxygenase activity);GO:0016705(oxidoreductase activity, acting on paired donors, with incorporation or reduction of molecular oxygen)	[Q] Secondary metabolites biosynthesis, transport and catabolism	K00517	ko00361(gamma-Hexachlorocyclohexane degradation);ko00626(Naphthalene and anthracene degradation);ko00903(Limonene and pinene degradation);ko00945(Stilbenoid, diarylheptanoid and gingerol biosynthesis)	1911	822	4	0	52.62	25.23	0.09	0	65.52	30.59	0.12	0	0.00119879	-9.70421	down	1.34546e-05	0.00113686	yes
comp25484_c0	comp25484_c0_seq1	813	614	-	tropine dehydrogenase	GO:0005488(binding);GO:0016491(oxidoreductase activity)	[R] General function prediction only	K08081	ko00960(Tropane, piperidine and pyridine alkaloid biosynthesis)	0	179	3359	1118	0	5.88	85.36	33.53	0	7.13	110.7	45.61	26.6319	4.73508	up	1.35409e-05	0.00114088	yes
comp10463_c0	comp10463_c0_seq1,comp10463_c0_seq2	686	423.15	At3g47570	-	GO:0016021(integral to membrane);GO:0005886(plasma membrane);GO:0005524(ATP binding);GO:0004674(protein serine/threonine kinase activity);GO:0004872(receptor activity)	-	K00924	-	0	1	268	82	0	0.05	10.51	3.1	0	0.07	13.62	4.22	369.922	8.53108	up	1.36525e-05	0.00114701	yes
comp18139_c0	comp18139_c0_seq1	1223	1024	dnaJ	DnaJ homolog, subfamily B, member 4	GO:0005737(cytoplasm);GO:0005524(ATP binding);GO:0031072(heat shock protein binding);GO:0046872(metal ion binding);GO:0051082(unfolded protein binding);GO:0006260(DNA replication);GO:0006457(protein folding);GO:0009408(response to heat)	[O] Posttranslational modification, protein turnover, chaperones	K09510	-	231	1537	10346	5799	4.08	30.27	157.65	104.29	5.08	36.7	204.44	141.86	9.96487	3.31685	up	1.38035e-05	0.00115639	yes
comp22833_c0	comp22833_c0_seq1	1761	1562	-	-	-	-	-	-	171	751	5687	3127	1.98	9.7	56.81	36.87	2.47	11.76	73.67	50.15	10.2974	3.3642	up	1.4073e-05	0.00117312	yes
comp45681_c0	comp45681_c0_seq1	834	635	ERF013	EREBP-like factor	GO:0005634(nucleus);GO:0003677(DNA binding);GO:0003700(sequence-specific DNA binding transcription factor activity);GO:0009873(ethylene mediated signaling pathway)	-	K09286	-	5	4	878	239	0.14	0.13	21.57	6.93	0.18	0.15	27.98	9.43	116.521	6.86444	up	1.40827e-05	0.00117312	yes
comp17230_c0	comp17230_c0_seq1	2044	1845	WAXY	starch synthase	GO:0009501(amyloplast);GO:0009507(chloroplast);GO:0009011(starch synthase activity);GO:0019252(starch biosynthetic process)	-	K00703	ko00500(Starch and sucrose metabolism)	27	28	847	288	0.26	0.31	7.16	2.87	0.33	0.37	9.29	3.91	19.9896	4.32118	up	1.46115e-05	0.00121375	yes
comp20891_c0	comp20891_c0_seq1	845	646	LRX5	ubiquitin carboxyl-terminal hydrolase 16/45	GO:0005618(cell wall);GO:0005576(extracellular region);GO:0009506(plasmodesma);GO:0007047(cellular cell wall organization)	-	K11844	-	1762	1000	8	44	49.35	31.22	0.19	1.25	61.44	37.85	0.25	1.71	0.0227778	-5.45623	down	1.53776e-05	0.00127211	yes
comp6865_c0	comp6865_c0_seq1	508	309	-	-	-	-	-	-	89	46	863	978	5.21	3	43.58	58.29	6.49	3.64	56.51	79.29	14.5055	3.85853	up	1.54004e-05	0.00127211	yes
comp14937_c0	comp14937_c0_seq1	866	667	CIPK5	-	GO:0005524(ATP binding);GO:0004674(protein serine/threonine kinase activity);GO:0007165(signal transduction)	[T] Signal transduction mechanisms	K00924	-	2162	3699	339	183	58.64	111.83	7.93	5.05	73.02	135.59	10.28	6.87	0.0923823	-3.43624	down	1.54473e-05	0.00127242	yes
comp16705_c0	comp16705_c0_seq1	835	636	-	-	-	-	-	-	2	2	1660	382	0.06	0.06	40.73	11.06	0.07	0.08	52.81	15.05	477.911	8.9006	up	1.55246e-05	0.00127522	yes
comp22055_c0	comp22055_c0_seq1,comp22055_c0_seq2	1695	1315.58	WSD1	-	GO:0005789(endoplasmic reticulum membrane);GO:0016021(integral to membrane);GO:0004144(diacylglycerol O-acyltransferase activity);GO:0047196(long-chain-alcohol O-fatty-acyltransferase activity);GO:0010025(wax biosynthetic process)	-	-	-	40	353	3247	1218	0.48	4.76	33.87	14.99	0.6	5.77	43.92	20.4	11.9795	3.5825	up	1.59232e-05	0.00130433	yes
comp21890_c0	comp21890_c0_seq1	1431	1232	-	-	-	-	-	-	94	97	1662	735	1.38	1.59	21.05	10.99	1.72	1.92	27.3	14.94	12.4611	3.63936	up	1.59994e-05	0.00130695	yes
comp12574_c0	comp12574_c0_seq1,comp12574_c0_seq2	1302	1031.97	EREBP1	EREBP-like factor	GO:0005634(nucleus);GO:0003677(DNA binding);GO:0003700(sequence-specific DNA binding transcription factor activity);GO:0006952(defense response)	-	K09286	-	3848	2212	71164	24906	68.02	43.45	1081.11	446.86	84.69	52.68	1401.98	607.86	14.9917	3.9061	up	1.62383e-05	0.0013228	yes
comp21783_c1	comp21783_c1_seq1,comp21783_c1_seq2	566	312.19	RABA3	Rab family, other	GO:0009504(cell plate);GO:0010008(endosome membrane);GO:0005794(Golgi apparatus);GO:0005634(nucleus);GO:0005525(GTP binding);GO:0015031(protein transport);GO:0007264(small GTPase mediated signal transduction)	[U] Intracellular trafficking, secretion, and vesicular transport	K07976	-	906	535	22	14	47.62	30.28	0.95	0.85	59.3	36.71	1.24	1.15	0.0251154	-5.31529	down	1.67508e-05	0.00136078	yes
comp10094_c0	comp10094_c0_seq1	520	321	-	-	-	-	-	-	239	142	2	0	13.47	8.92	0.1	0	16.77	10.82	0.13	0	0.00435612	-7.84274	down	1.68649e-05	0.00136629	yes
comp13560_c0	comp13560_c0_seq1,comp13560_c0_seq2	1022	419.79	-	-	-	[I] Lipid transport and metabolism	-	-	315	347	3689	2668	14.14	17.3	115.16	103.01	17.6	20.98	149.34	140.13	10.0687	3.33181	up	1.77183e-05	0.00143149	yes
comp14568_c0	comp14568_c0_seq1	1225	1026	VIT_06s0061g00120	glucan endo-1,3-beta-D-glucosidase	GO:0043169(cation binding);GO:0042973(glucan endo-1,3-beta-D-glucosidase activity);GO:0005975(carbohydrate metabolic process)	-	K01199	ko00500(Starch and sucrose metabolism)	263	222	3244	1636	4.64	4.36	49.33	29.36	5.77	5.29	63.98	39.94	10.03	3.32624	up	1.79351e-05	0.00144505	yes
comp43031_c0	comp43031_c0_seq1	370	171	-	-	-	-	-	-	0	0	373	87	0	0	34.04	9.37	0	0	44.14	12.74	Inf	Inf	up	1.80294e-05	0.00144869	yes
comp17489_c0	comp17489_c0_seq1	450	251	-	-	-	-	-	-	18	131	1378	609	1.3	10.52	85.66	44.68	1.62	12.76	111.09	60.78	14.2311	3.83098	up	1.84041e-05	0.00147478	yes
comp19875_c0	comp19875_c0_seq1	763	564	BGLU12	beta-glucosidase	GO:0033907(beta-D-fucosidase activity);GO:0004565(beta-galactosidase activity);GO:0080083(beta-gentiobiose beta-glucosidase activity);GO:0047701(beta-L-arabinosidase activity);GO:0043169(cation binding);GO:0004338(glucan exo-1,3-beta-glucosidase activity);GO:0005975(carbohydrate metabolic process)	[G] Carbohydrate transport and metabolism	K05350	ko00460(Cyanoamino acid metabolism);ko00500(Starch and sucrose metabolism);ko00940(Phenylpropanoid biosynthesis)	195	298	4	2	6.26	10.65	0.11	0.07	7.79	12.92	0.14	0.09	0.0124607	-6.32648	down	1.84567e-05	0.00147499	yes
comp5742_c0	comp5742_c0_seq1	357	158	PATL4	-	GO:0005829(cytosol);GO:0016021(integral to membrane);GO:0005634(nucleus);GO:0005886(plasma membrane);GO:0008289(lipid binding);GO:0005215(transporter activity);GO:0007049(cell cycle);GO:0051301(cell division)	[I] Lipid transport and metabolism	-	-	134	169	0	0	15.34	21.57	0	0	19.1	26.15	0	0	0	-inf	down	1.86643e-05	0.00148755	yes
comp1702_c0	comp1702_c0_seq1	743	544	-	-	-	[R] General function prediction only	-	-	308	310	10	3	10.24	11.49	0.29	0.1	12.75	13.93	0.37	0.14	0.0201241	-5.63493	down	1.90294e-05	0.00151255	yes
comp11617_c0	comp11617_c0_seq1	1709	1510	GT6	hydroquinone glucosyltransferase	-	[G] Carbohydrate transport and metabolism ;[C] Energy production and conversion	K08237	-	0	1	130	174	0	0.01	1.34	2.12	0	0.02	1.74	2.89	373.764	8.54598	up	1.91621e-05	0.00151901	yes
comp6287_c0	comp6287_c0_seq1	933	734	-	-	-	-	-	-	3	10	843	237	0.07	0.27	17.92	5.95	0.09	0.33	23.24	8.09	83.2111	6.3787	up	1.94921e-05	0.00154103	yes
comp16320_c0	comp16320_c0_seq1	589	390	GLDH	L-galactono-1,4-lactone dehydorogenase	GO:0016021(integral to membrane);GO:0031966(mitochondrial membrane);GO:0009536(plastid);GO:0003885(D-arabinono-1,4-lactone oxidase activity);GO:0050660(flavin adenine dinucleotide binding);GO:0016633(galactonolactone dehydrogenase activity);GO:0080049(L-gulono-1,4-lactone dehydrogenase activity);GO:0008762(UDP-N-acetylmuramate dehydrogenase activity)	[V] Defense mechanisms	K00225	ko00053(Ascorbate and aldarate metabolism)	104.86	871.13	6525.66	2528.72	4.86	45.04	261.08	119.4	6.06	54.61	338.57	162.42	9.80115	3.29295	up	1.96695e-05	0.00155089	yes
comp19220_c0	comp19220_c0_seq1	786	587	-	-	-	-	-	-	54	238	5693	1851	1.66	8.18	151.33	58.07	2.07	9.91	196.24	78.99	26.4425	4.72478	up	1.97485e-05	0.00155297	yes
comp17548_c0	comp17548_c0_seq1	2582	2383	MSL10	-	GO:0016021(integral to membrane);GO:0005886(plasma membrane);GO:0008381(mechanically-gated ion channel activity);GO:0050982(detection of mechanical stimulus)	[M] Cell wall/membrane/envelope biogenesis	-	-	3571	3711	471	226	27.11	31.4	3.08	1.75	33.76	38.07	4	2.38	0.0958523	-3.38304	down	1.98728e-05	0.00155859	yes
comp7235_c0	comp7235_c0_seq1	661	462	-	-	-	-	-	-	2	36	4324	1115	0.08	1.57	146.04	44.44	0.1	1.91	189.38	60.46	147.536	7.20492	up	1.99955e-05	0.00156405	yes
comp5233_c0	comp5233_c0_seq1	201	23.03	-	-	-	-	-	-	151	233	0	2	118.61	203.99	0	1.6	147.68	247.33	0	2.18	0.0069741	-7.16378	down	2.02117e-05	0.00157678	yes
comp3656_c0	comp3656_c0_seq1,comp3656_c0_seq2	3456	3167.61	CTR1	sterile alpha motif and leucine zipper containing kinase AZK	GO:0005789(endoplasmic reticulum membrane);GO:0005524(ATP binding);GO:0005515(protein binding);GO:0004674(protein serine/threonine kinase activity);GO:0071281(cellular response to iron ion);GO:0009873(ethylene mediated signaling pathway);GO:0009686(gibberellin biosynthetic process);GO:0010105(negative regulation of ethylene mediated signaling pathway);GO:0046777(protein autophosphorylation);GO:20…	[T] Signal transduction mechanisms	K04424	ko04010(MAPK signaling pathway);ko04530(Tight junction)	78	1400	9014	3953	0.45	8.92	44.38	22.8	0.56	10.82	57.55	31.01	9.48536	3.2457	up	2.08802e-05	0.00162464	yes
comp17733_c0	comp17733_c0_seq1	261	64.57	GRP	-	GO:0005618(cell wall);GO:0005576(extracellular region);GO:0007047(cellular cell wall organization);GO:0006952(defense response);GO:0009607(response to biotic stimulus)	-	-	-	0	0	139	128	0	0	33.59	36.51	0	0	43.56	49.66	Inf	Inf	up	2.14214e-05	0.00166236	yes
comp5359_c0	comp5359_c0_seq1	1135	936	At3g16150	L-asparaginase	GO:0004067(asparaginase activity);GO:0008798(beta-aspartyl-peptidase activity)	[E] Amino acid transport and metabolism	K01424	ko00250(Alanine, aspartate and glutamate metabolism);ko00460(Cyanoamino acid metabolism);ko00910(Nitrogen metabolism)	587	1241	11007	4716	11.35	26.74	183.49	92.79	14.13	32.42	237.95	126.21	8.79579	3.13681	up	2.20158e-05	0.001704	yes
comp18362_c0	comp18362_c0_seq1,comp18362_c0_seq2	519	290.7	-	beta-glucosidase	GO:0009507(chloroplast);GO:0033956(beta-apiosyl-beta-glucosidase activity);GO:0043169(cation binding);GO:0005975(carbohydrate metabolic process)	[G] Carbohydrate transport and metabolism	K05350	ko00460(Cyanoamino acid metabolism);ko00500(Starch and sucrose metabolism);ko00940(Phenylpropanoid biosynthesis)	347	1196	2	0	19.62	75.45	0.1	0	24.43	91.48	0.13	0	0.00116104	-9.75037	down	2.28229e-05	0.00175267	yes
comp20137_c0	comp20137_c0_seq1	1607	1408	CEL1	endoglucanase	GO:0009507(chloroplast);GO:0005576(extracellular region);GO:0008810(cellulase activity);GO:0042547(cell wall modification involved in multidimensional cell growth);GO:0007047(cellular cell wall organization);GO:0030245(cellulose catabolic process)	-	K01179	ko00500(Starch and sucrose metabolism)	210	270	6	0	2.7	3.87	0.07	0	3.36	4.69	0.09	0	0.0107459	-6.54007	down	2.27649e-05	0.00175267	yes
comp20835_c0	comp20835_c0_seq1,comp20835_c0_seq2	1739	1448.69	ALDH3F1	aldehyde dehydrogenase (NAD+)	GO:0005783(endoplasmic reticulum);GO:0016020(membrane);GO:0004029(aldehyde dehydrogenase (NAD) activity);GO:0004030(aldehyde dehydrogenase [NAD(P)+] activity);GO:0006081(cellular aldehyde metabolic process)	[C] Energy production and conversion	K00128	ko00010(Glycolysis / Gluconeogenesis);ko00053(Ascorbate and aldarate metabolism);ko00071(Fatty acid metabolism);ko00280(Valine, leucine and isoleucine degradation);ko00310(Lysine degradation);ko00330(Arginine and proline metabolism);ko00340(Histidine metabolism);ko00380(Tryptophan metabolism);ko00410(beta-Alanine metabolism);ko00561(Glycerolipid metabolism);ko00620(Pyruvate metabolism);ko00631(1,…	40	32	801	423	0.47	0.55	9.34	5.63	0.59	0.67	12.11	7.66	16.9849	4.08618	up	2.27934e-05	0.00175267	yes
comp20063_c0	comp20063_c0_seq1	1692	1493	TAR4	-	GO:0016021(integral to membrane);GO:0016846(carbon-sulfur lyase activity);GO:0030170(pyridoxal phosphate binding);GO:0008483(transaminase activity)	-	-	-	65	70	1264	546	0.79	0.95	13.21	6.73	0.98	1.15	17.13	9.16	13.3084	3.73427	up	2.31092e-05	0.00177004	yes
comp7321_c0	comp7321_c0_seq1	1074	875	CDSP32	-	GO:0009941(chloroplast envelope);GO:0009570(chloroplast stroma);GO:0009055(electron carrier activity);GO:0005515(protein binding);GO:0015035(protein disulfide oxidoreductase activity);GO:0045454(cell redox homeostasis);GO:0022900(electron transport chain);GO:0006662(glycerol ether metabolic process);GO:0006979(response to oxidative stress);GO:0009414(response to water deprivation);GO:0006810(tran…	[O] Posttranslational modification, protein turnover, chaperones	-	-	0	8	7413	1475	0	0.18	132.19	31.04	0	0.22	171.42	42.23	1135.49	10.1491	up	2.32972e-05	0.00177982	yes
comp10984_c0	comp10984_c0_seq1	765	566	ATL70	-	GO:0016021(integral to membrane);GO:0008270(zinc ion binding)	[O] Posttranslational modification, protein turnover, chaperones	-	-	63	38	867	608	2.01	1.35	23.9	19.78	2.51	1.64	30.99	26.91	14.8488	3.89228	up	2.35618e-05	0.00179538	yes
comp98687_c0	comp98687_c0_seq1	669	470	-	-	-	-	-	-	0	0	212	72	0	0	7.04	2.82	0	0	9.13	3.84	Inf	Inf	up	2.36607e-05	0.00179827	yes
comp13169_c0	comp13169_c0_seq1	851	652	ERF1B	EREBP-like factor	GO:0005634(nucleus);GO:0003677(DNA binding);GO:0003700(sequence-specific DNA binding transcription factor activity);GO:0006952(defense response);GO:0009873(ethylene mediated signaling pathway);GO:0009867(jasmonic acid mediated signaling pathway)	-	K09286	-	39	84	3223	997	1.08	2.6	77.13	28.16	1.35	3.15	100.02	38.31	34.0659	5.09025	up	2.4592e-05	0.00186425	yes
comp14930_c0	comp14930_c0_seq1	1546	1347	GAPA	glyceraldehyde-3-phosphate dehydrogenase (NADP+) (phosphorylating)	GO:0009507(chloroplast);GO:0047100(glyceraldehyde-3-phosphate dehydrogenase (NADP+) (phosphorylating) activity);GO:0051287(NAD binding);GO:0006006(glucose metabolic process);GO:0019253(reductive pentose-phosphate cycle)	[G] Carbohydrate transport and metabolism	K05298	ko00710(Carbon fixation in photosynthetic organisms)	61	86	28235	6696	0.82	1.29	327.07	91.54	1.02	1.56	424.14	124.53	226.571	7.82382	up	2.47309e-05	0.00186997	yes
comp23547_c0	comp23547_c0_seq1	618	419	-	-	-	-	-	-	17516	13387	2247	1123	756.32	644.27	83.68	49.36	941.69	781.15	108.51	67.14	0.108112	-3.2094	down	2.48028e-05	0.00187062	yes
comp14025_c0	comp14025_c0_seq1	2298	2099	At1g52190	-	GO:0016021(integral to membrane);GO:0005215(transporter activity);GO:0006857(oligopeptide transport)	[E] Amino acid transport and metabolism	-	-	34	124	1376	618	0.29	1.19	10.23	5.42	0.36	1.44	13.26	7.38	13.2376	3.72657	up	2.49184e-05	0.00187454	yes
comp24798_c0	comp24798_c0_seq1	722	523	-	-	-	-	-	-	43	400	3020	1333	1.49	15.42	90.1	46.94	1.85	18.7	116.84	63.85	10.5351	3.39714	up	2.52124e-05	0.00189183	yes
comp9266_c0	comp9266_c0_seq1	1505	1306	-	-	-	-	-	-	43	53	730	671	0.6	0.82	8.72	9.46	0.74	0.99	11.31	12.87	15.7867	3.98064	up	2.5895e-05	0.00193812	yes
comp14509_c0	comp14509_c0_seq1	792	593	At5g52780	-	GO:0009535(chloroplast thylakoid membrane);GO:0016021(integral to membrane)	-	-	-	0	8	379	113	0	0.27	9.97	3.51	0	0.33	12.93	4.77	64.8559	6.01917	up	2.63297e-05	0.00196566	yes
comp13962_c0	comp13962_c0_seq1	984	785	At5g23370	-	-	-	-	-	322	858	7153	3024	7.42	22.04	142.18	70.94	9.24	26.72	184.38	96.5	8.89118	3.15237	up	2.72238e-05	0.00202728	yes
comp23363_c0	comp23363_c0_seq1	864	665	RBCS	ribulose-bisphosphate carboxylase small chain	GO:0009507(chloroplast);GO:0004497(monooxygenase activity);GO:0016984(ribulose-bisphosphate carboxylase activity);GO:0009853(photorespiration);GO:0019253(reductive pentose-phosphate cycle)	-	K01602	ko00630(Glyoxylate and dicarboxylate metabolism);ko00710(Carbon fixation in photosynthetic organisms)	74	201	172584	34910	2.01	6.1	4049.44	966.74	2.51	7.39	5251.29	1315.04	731.396	9.51451	up	2.80183e-05	0.00208119	yes
comp17047_c0	comp17047_c0_seq1	1154	955	-	-	-	[R] General function prediction only	-	-	636	561	39	24	12.05	11.85	0.64	0.46	15	14.36	0.83	0.63	0.053678	-4.21952	down	2.84889e-05	0.00210554	yes
comp73523_c0	comp73523_c0_seq1	1166	967	-	-	-	-	-	-	0	10	363	150	0	0.21	5.86	2.86	0	0.25	7.6	3.89	55.7417	5.80068	up	2.84204e-05	0.00210554	yes
comp15686_c0	comp15686_c0_seq1	1148	949	ycf36	-	GO:0009507(chloroplast)	-	-	-	13	65	1626	518	0.25	1.38	26.73	10.05	0.31	1.67	34.67	13.67	28.1844	4.81683	up	2.86642e-05	0.0021132	yes
comp11763_c0	comp11763_c0_seq1,comp11763_c0_seq2	1160	883.63	At1g61340	-	-	-	-	-	113	371	8440	2745	2.37	8.65	151.44	57.87	2.95	10.49	196.38	78.72	23.4268	4.55009	up	2.91452e-05	0.00213796	yes
comp18244_c0	comp18244_c0_seq1	823	624	-	-	-	-	-	-	52	90	1318	510	1.51	2.91	32.96	15.05	1.88	3.53	42.74	20.47	12.9226	3.69182	up	2.91192e-05	0.00213796	yes
comp21241_c0	comp21241_c0_seq1,comp21241_c0_seq2	1379	1062.88	PSY	phytoene synthase	GO:0009507(chloroplast);GO:0016767(geranylgeranyl-diphosphate geranylgeranyltransferase activity);GO:0016117(carotenoid biosynthetic process)	[I] Lipid transport and metabolism	K02291	ko00906(Carotenoid biosynthesis)	46	178	1768	740	0.83	3.53	26.9	12.77	1.03	4.28	34.88	17.37	11.6855	3.54665	up	2.94403e-05	0.00215426	yes
comp19184_c0	comp19184_c0_seq1	840	641	YSL7	-	GO:0016021(integral to membrane);GO:0005886(plasma membrane);GO:0055085(transmembrane transport)	-	-	-	7	0	296	155	0.2	0	7.21	4.45	0.25	0	9.34	6.06	59.4227	5.89294	up	2.98178e-05	0.00217111	yes
comp20240_c0	comp20240_c0_seq1,comp20240_c0_seq2	1825	1603.25	RCA1	-	GO:0009570(chloroplast stroma);GO:0005524(ATP binding)	[O] Posttranslational modification, protein turnover, chaperones	-	-	92	225	47943	11596	1.04	2.82	467.56	133.42	1.29	3.42	606.32	181.5	183.712	7.5213	up	2.97647e-05	0.00217111	yes
comp86011_c0	comp86011_c0_seq1	660	461	-	-	-	-	-	-	0	0	223	58	0	0	7.55	2.32	0	0	9.79	3.15	Inf	Inf	up	2.98948e-05	0.00217135	yes
comp12650_c0	comp12650_c0_seq1,comp12650_c0_seq2	803	450.42	-	-	-	-	-	-	1	21.01	477	199	0.03	1.41	20.07	8.4	0.04	1.71	26.03	11.43	33.108	5.04911	up	3.06009e-05	0.00221647	yes
comp20174_c0	comp20174_c0_seq1	1565	1366	ATPC	F-type H+-transporting ATPase subunit gamma	GO:0009535(chloroplast thylakoid membrane);GO:0045261(proton-transporting ATP synthase complex, catalytic core F(1));GO:0046933(hydrogen ion transporting ATP synthase activity, rotational mechanism);GO:0046961(proton-transporting ATPase activity, rotational mechanism);GO:0015986(ATP synthesis coupled proton transport)	[C] Energy production and conversion	K02115	ko00190(Oxidative phosphorylation);ko00195(Photosynthesis)	248	488	7969	2768	3.28	7.2	91.03	37.32	4.09	8.73	118.04	50.76	14.5793	3.86585	up	3.06663e-05	0.00221647	yes
comp81611_c0	comp81611_c0_seq1	511	312	-	-	-	-	-	-	0	0	205	70	0	0	10.25	4.13	0	0	13.29	5.62	Inf	Inf	up	3.11711e-05	0.00224745	yes
comp7803_c0	comp7803_c0_seq1	1165	966	HB29	-	-	-	-	-	168	32	1434	835	3.15	0.67	23.16	15.92	3.92	0.81	30.04	21.65	10.8782	3.44336	up	3.12704e-05	0.00224911	yes
comp17763_c0	comp17763_c0_seq1	1221	1022	GA2OX1	gibberellin 2-oxidase	GO:0045543(gibberellin 2-beta-dioxygenase activity);GO:0005506(iron ion binding);GO:0016702(oxidoreductase activity, acting on single donors with incorporation of molecular oxygen, incorporation of two atoms of oxygen)	[Q] Secondary metabolites biosynthesis, transport and catabolism ;[R] General function prediction only	K04125	ko00904(Diterpenoid biosynthesis)	2	125	1226	460	0.04	2.47	18.72	8.29	0.04	2.99	24.27	11.28	14.2461	3.8325	up	3.17118e-05	0.00227252	yes
comp17944_c0	comp17944_c0_seq1	1007	808	CAB13	light-harvesting complex II chlorophyll a/b binding protein 3	GO:0009535(chloroplast thylakoid membrane);GO:0016021(integral to membrane);GO:0009522(photosystem I);GO:0009523(photosystem II);GO:0016168(chlorophyll binding);GO:0046872(metal ion binding);GO:0009765(photosynthesis, light harvesting);GO:0018298(protein-chromophore linkage)	-	K08914	ko00196(Photosynthesis - antenna proteins)	11	347	5789	1908	0.25	8.66	111.79	43.49	0.31	10.5	144.97	59.15	22.7289	4.50645	up	3.17501e-05	0.00227252	yes
comp19402_c0	comp19402_c0_seq1	1518	1319	At4g34480	glucan endo-1,3-beta-D-glucosidase	GO:0005618(cell wall);GO:0005576(extracellular region);GO:0043169(cation binding);GO:0042973(glucan endo-1,3-beta-D-glucosidase activity);GO:0005975(carbohydrate metabolic process);GO:0007047(cellular cell wall organization)	-	K01199	ko00500(Starch and sucrose metabolism)	1625	1913	25	294	22.29	29.25	0.3	4.1	27.75	35.46	0.38	5.58	0.115933	-3.10863	down	3.2031e-05	0.00228318	yes
comp22094_c0	comp22094_c0_seq1,comp22094_c0_seq2	1844	1638.67	LAC3	nitrite reductase (NO-forming)	GO:0048046(apoplast);GO:0005507(copper ion binding);GO:0052716(hydroquinone:oxygen oxidoreductase activity);GO:0008471(laccase activity);GO:0046274(lignin catabolic process)	[Q] Secondary metabolites biosynthesis, transport and catabolism	K00368	ko00910(Nitrogen metabolism)	658	2955	0	0	7.24	36.35	0	0	9.01	44.07	0	0	0	-inf	down	3.21314e-05	0.00228318	yes
comp5489_c0	comp5489_c0_seq1	818	619	At1g03600	photosystem II Psb27 protein	GO:0009543(chloroplast thylakoid lumen);GO:0009535(chloroplast thylakoid membrane);GO:0010206(photosystem II repair)	-	K08902	ko00195(Photosynthesis)	0	14	1895	470	0	0.46	47.77	13.98	0	0.55	61.94	19.02	175.478	7.45515	up	3.20814e-05	0.00228318	yes
comp18372_c0	comp18372_c0_seq1,comp18372_c0_seq2,comp18372_c0_seq3	1109	667.87	RBCS1	ribulose-bisphosphate carboxylase small chain	GO:0009507(chloroplast);GO:0004497(monooxygenase activity);GO:0016984(ribulose-bisphosphate carboxylase activity);GO:0009853(photorespiration);GO:0019253(reductive pentose-phosphate cycle)	-	K01602	ko00630(Glyoxylate and dicarboxylate metabolism);ko00710(Carbon fixation in photosynthetic organisms)	6	8	730	206	0.14	0.18	33.59	9.87	0.17	0.21	43.56	13.43	64.4723	6.01061	up	3.26264e-05	0.00230724	yes
comp23434_c0	comp23434_c0_seq1	998	799	EXPA8	-	GO:0005618(cell wall);GO:0005576(extracellular region);GO:0016020(membrane);GO:0009664(plant-type cell wall organization);GO:0006949(syncytium formation)	-	-	-	18258	15116	2246	1539	413.42	381.5	43.86	35.47	514.75	462.55	56.88	48.25	0.116663	-3.09958	down	3.25622e-05	0.00230724	yes
comp22992_c0	comp22992_c0_seq1	1406	1207	-	-	-	-	-	-	0	7	355	106	0	0.12	4.59	1.62	0	0.14	5.95	2.2	69.4595	6.1181	up	3.35295e-05	0.00236543	yes
comp101590_c0	comp101590_c0_seq1	603	404	MBF1	-	GO:0043565(sequence-specific DNA binding);GO:0006355(regulation of transcription, DNA-dependent);GO:0006351(transcription, DNA-dependent)	[K] Transcription	-	-	0	0	223	55	0	0	8.61	2.51	0	0	11.17	3.41	Inf	Inf	up	3.36333e-05	0.00236709	yes
comp17050_c0	comp17050_c0_seq1	1891	1692	LAC14	nitrite reductase (NO-forming)	GO:0048046(apoplast);GO:0005507(copper ion binding);GO:0052716(hydroquinone:oxygen oxidoreductase activity);GO:0008471(laccase activity);GO:0046274(lignin catabolic process)	[Q] Secondary metabolites biosynthesis, transport and catabolism	K00368	ko00910(Nitrogen metabolism)	7722	4764	440	90	82.57	56.78	4.06	0.98	102.81	68.84	5.26	1.33	0.0385443	-4.69734	down	3.41225e-05	0.00239581	yes
comp25095_c0	comp25095_c0_seq1	635	436	-	-	-	-	-	-	5615	2361	4	16	232.99	109.2	0.14	0.68	290.1	132.4	0.19	0.92	0.00294604	-8.40701	down	3.46864e-05	0.00242961	yes
comp26041_c0	comp26041_c0_seq1	1087	888	-	-	-	-	-	-	134	359	2949	1601	2.73	8.15	51.82	33.2	3.4	9.88	67.2	45.16	9.76061	3.28697	up	3.51701e-05	0.00245766	yes
comp14064_c0	comp14064_c0_seq1	573	374	R1B-19	-	GO:0005737(cytoplasm);GO:0016020(membrane);GO:0005524(ATP binding);GO:0006915(apoptosis);GO:0009626(plant-type hypersensitive response)	[P] Inorganic ion transport and metabolism	-	-	40	104	998	769	1.93	5.61	41.64	37.86	2.41	6.8	53.99	51.51	13.4559	3.75016	up	3.53874e-05	0.00246699	yes
comp20385_c0	comp20385_c0_seq1	607	408	-	-	-	-	-	-	16	34	823	269	0.71	1.68	31.47	12.14	0.88	2.04	40.82	16.52	21.7784	4.44482	up	3.58905e-05	0.0024903	yes
comp8507_c0	comp8507_c0_seq1	1322	1123	-	-	-	-	-	-	789	625	67	21	12.71	11.22	0.93	0.34	15.83	13.61	1.21	0.47	0.0591051	-4.08057	down	3.58457e-05	0.0024903	yes
comp11919_c0	comp11919_c0_seq1	1637	1438	PIN1C	-	GO:0016021(integral to membrane)	-	K07088	-	720	909	42	68	9.06	12.75	0.46	0.87	11.28	15.46	0.59	1.18	0.0775256	-3.68918	down	3.60185e-05	0.00249331	yes
comp18129_c0	comp18129_c0_seq1,comp18129_c0_seq2	692	478.89	-	-	-	-	-	-	4	24	538	198	0.15	1.03	17.03	7.4	0.19	1.25	22.08	10.06	27.4385	4.77813	up	3.71948e-05	0.0025687	yes
comp8667_c0	comp8667_c0_seq1	513	314	PR-1	-	GO:0005576(extracellular region);GO:0006952(defense response);GO:0009607(response to biotic stimulus)	[S] Function unknown	-	-	629	487	55	4	36.24	31.28	2.73	0.23	45.12	37.92	3.54	0.32	0.046027	-4.44137	down	3.82423e-05	0.00263487	yes
comp16258_c0	comp16258_c0_seq1	530	331	GLP6	-	GO:0048046(apoplast);GO:0030145(manganese ion binding);GO:0045735(nutrient reservoir activity)	-	-	-	3159	10697	20	25	172.66	651.68	0.94	1.39	214.99	790.13	1.22	1.89	0.00378684	-8.04479	down	3.83784e-05	0.00263809	yes
comp22953_c0	comp22953_c0_seq1	3647	3448	IKU2	-	GO:0016021(integral to membrane);GO:0005524(ATP binding);GO:0004674(protein serine/threonine kinase activity);GO:0004872(receptor activity);GO:0009960(endosperm development)	-	K00924	-	12216	8258	904	804	64.1	48.3	4.09	4.29	79.81	58.56	5.31	5.84	0.0874629	-3.51518	down	3.86661e-05	0.00265169	yes
comp11121_c0	comp11121_c0_seq1	1515	1316	HHT1	-	GO:0050734(hydroxycinnamoyltransferase activity);GO:0052325(cell wall pectin biosynthetic process);GO:0010345(suberin biosynthetic process)	-	-	-	534	1763	0	8	7.34	27.01	0	0.11	9.14	32.75	0	0.15	0.00481129	-7.69936	down	3.9747e-05	0.00270242	yes
comp12262_c0	comp12262_c0_seq1	1262	1063	PPCK1	-	GO:0005524(ATP binding);GO:0004674(protein serine/threonine kinase activity);GO:0046898(response to cycloheximide);GO:0009416(response to light stimulus)	[T] Signal transduction mechanisms	K00924	-	5666	10664	1159	689	96.43	202.3	17.01	11.94	120.07	245.27	22.06	16.24	0.119079	-3.07001	down	3.97724e-05	0.00270242	yes
comp18327_c0	comp18327_c0_seq1	1183	984	PSBS	photosystem II 22kDa protein	GO:0009535(chloroplast thylakoid membrane);GO:0016021(integral to membrane);GO:0009523(photosystem II);GO:0015979(photosynthesis)	-	K03542	ko00195(Photosynthesis)	15	58	14651	3363	0.28	1.19	232.32	62.94	0.34	1.44	301.27	85.61	244.446	7.93337	up	3.96472e-05	0.00270242	yes
comp19388_c0	comp19388_c0_seq1,comp19388_c0_seq2	1828	1549.5	CYP707A1	cytochrome P450, family 26, subfamily A	GO:0016021(integral to membrane);GO:0010295((+)-abscisic acid 8'-hydroxylase activity);GO:0009055(electron carrier activity);GO:0020037(heme binding);GO:0009687(abscisic acid metabolic process);GO:0050832(defense response to fungus);GO:0048838(release of seed from dormancy);GO:0009639(response to red or far red light)	[Q] Secondary metabolites biosynthesis, transport and catabolism ;[I] Lipid transport and metabolism	K07437	ko00830(Retinol metabolism)	109	222	3147	1106	1.28	2.87	31.52	13.08	1.6	3.48	40.87	17.8	12.8739	3.68637	up	3.95873e-05	0.00270242	yes
comp12083_c0	comp12083_c0_seq1	1320	1121	SWEET1	-	GO:0005887(integral to plasma membrane);GO:0051119(sugar transmembrane transporter activity)	[R] General function prediction only	-	-	304	381	4959	1810	4.91	6.85	69.02	29.73	6.11	8.31	89.51	40.45	9.72042	3.28102	up	4.02389e-05	0.00272783	yes
comp21882_c0	comp21882_c0_seq1	1660	1461	CYP94A1	-	GO:0005789(endoplasmic reticulum membrane);GO:0016021(integral to membrane);GO:0009055(electron carrier activity);GO:0020037(heme binding);GO:0004497(monooxygenase activity);GO:0016705(oxidoreductase activity, acting on paired donors, with incorporation or reduction of molecular oxygen)	[Q] Secondary metabolites biosynthesis, transport and catabolism ;[I] Lipid transport and metabolism	K00517	ko00361(gamma-Hexachlorocyclohexane degradation);ko00626(Naphthalene and anthracene degradation);ko00903(Limonene and pinene degradation);ko00945(Stilbenoid, diarylheptanoid and gingerol biosynthesis)	377	298	6299	2212	4.67	4.11	67.27	27.88	5.81	4.99	87.24	37.93	12.0963	3.5965	up	4.03388e-05	0.00272833	yes
comp11176_c0	comp11176_c0_seq1	1082	883	TRN2	-	-	-	-	-	4289	2820	329	163	87.88	64.4	5.81	3.4	109.42	78.08	7.54	4.62	0.0680914	-3.87638	down	4.08802e-05	0.00275862	yes
comp68702_c0	comp68702_c0_seq1	422	223	-	-	-	-	-	-	0	0	213	57	0	0	14.9	4.71	0	0	19.33	6.4	Inf	Inf	up	4.13936e-05	0.00278689	yes
comp17505_c0	comp17505_c0_seq1	1276	1077	PUB22	-	GO:0005829(cytosol);GO:0000151(ubiquitin ligase complex);GO:0005488(binding);GO:0004842(ubiquitin-protein ligase activity);GO:0051865(protein autoubiquitination);GO:0002679(respiratory burst involved in defense response);GO:0010200(response to chitin);GO:0009414(response to water deprivation)	-	-	-	15	8	1717	452	0.25	0.15	24.88	7.73	0.31	0.18	32.26	10.51	86.7437	6.43869	up	4.17718e-05	0.00280594	yes
comp19768_c0	comp19768_c0_seq1	1183	984	At2g27310	-	-	-	-	-	8	127	2530	805	0.15	2.6	40.12	15.07	0.18	3.16	52.03	20.49	25.8826	4.69391	up	4.43168e-05	0.00296121	yes
comp25416_c0	comp25416_c0_seq1	788	589	ERG1	-	GO:0005737(cytoplasm);GO:0005886(plasma membrane);GO:0005544(calcium-dependent phospholipid binding)	[R] General function prediction only	-	-	49	138	3438	1092	1.51	4.72	91.08	34.14	1.87	5.73	118.11	46.44	24.3687	4.60696	up	4.43845e-05	0.00296121	yes
comp7387_c0	comp7387_c0_seq1	1327	1128	FLS	-	GO:0045431(flavonol synthase activity);GO:0031418(L-ascorbic acid binding);GO:0046872(metal ion binding);GO:0045486(naringenin 3-dioxygenase activity);GO:0016702(oxidoreductase activity, acting on single donors with incorporation of molecular oxygen, incorporation of two atoms of oxygen)	[Q] Secondary metabolites biosynthesis, transport and catabolism ;[R] General function prediction only	K06892	-	885	2168	15253	8189	14.19	38.76	210.99	133.69	17.67	46.99	273.61	181.86	8.08247	3.0148	up	4.42102e-05	0.00296121	yes
comp16341_c0	comp16341_c0_seq1	1743	1544	-	-	-	-	-	-	43	2	450	407	0.5	0.03	4.55	4.85	0.63	0.03	5.9	6.6	18.7648	4.22996	up	4.54454e-05	0.00302515	yes
comp17617_c0	comp17617_c0_seq1	2316	2117	At5g67385	-	GO:0004871(signal transducer activity);GO:0009416(response to light stimulus)	-	-	-	55	59	992	497	0.47	0.56	7.31	4.32	0.59	0.68	9.48	5.88	13.1574	3.7178	up	4.59369e-05	0.00305098	yes
comp25946_c0	comp25946_c0_seq1	322	123	-	tropine dehydrogenase	GO:0005488(binding);GO:0016491(oxidoreductase activity)	[R] General function prediction only	K08081	ko00960(Tropane, piperidine and pyridine alkaloid biosynthesis)	0	68	1281	408	0	11.15	162.5	61.09	0	13.52	210.73	83.09	26.3443	4.71942	up	4.64886e-05	0.00308068	yes
comp5849_c0	comp5849_c0_seq1	1121	922	OsI_19898	-	GO:0009535(chloroplast thylakoid membrane);GO:0016021(integral to membrane)	-	-	-	160	116	1907	853	3.14	2.54	32.27	17.04	3.91	3.08	41.85	23.18	9.78009	3.28985	up	4.71324e-05	0.00311634	yes
comp68887_c0	comp68887_c0_seq1	806	607	PATL4	-	GO:0005829(cytosol);GO:0016021(integral to membrane);GO:0005634(nucleus);GO:0005886(plasma membrane);GO:0008289(lipid binding);GO:0005215(transporter activity);GO:0007049(cell cycle);GO:0051301(cell division)	[I] Lipid transport and metabolism	-	-	160	342	1	8	4.77	11.36	0.03	0.24	5.94	13.78	0.03	0.33	0.023399	-5.41741	down	4.74801e-05	0.0031323	yes
comp710_c0	comp710_c0_seq1	599	400	-	-	-	-	-	-	5	2	434	119	0.23	0.1	16.93	5.48	0.28	0.12	21.95	7.45	72.0931	6.17179	up	4.79706e-05	0.0031576	yes
comp22804_c0	comp22804_c0_seq1	2744	2545	RFS2	stachyose synthetase	GO:0009506(plasmodesma);GO:0047274(galactinol-sucrose galactosyltransferase activity);GO:0034484(raffinose catabolic process);GO:0080167(response to karrikin);GO:0006979(response to oxidative stress)	-	K06611	ko00052(Galactose metabolism)	22446	14718	1938	687	159.56	116.62	11.88	4.97	198.67	141.39	15.41	6.76	0.0672543	-3.89423	down	5.07628e-05	0.00332654	yes
comp5132_c0	comp5132_c0_seq1	1601	1402	At1g48100	polygalacturonase	GO:0005618(cell wall);GO:0005576(extracellular region);GO:0004650(polygalacturonase activity);GO:0005975(carbohydrate metabolic process);GO:0007047(cellular cell wall organization)	-	K01184	ko00040(Pentose and glucuronate interconversions);ko00500(Starch and sucrose metabolism)	10234	33081	173	59	132.06	475.81	1.93	0.77	164.43	576.89	2.5	1.05	0.00544984	-7.51957	down	5.07202e-05	0.00332654	yes
comp18875_c0	comp18875_c0_seq1	1052	853	-	-	-	[I] Lipid transport and metabolism	-	-	43	27	769	336	0.91	0.64	14.07	7.25	1.14	0.77	18.24	9.87	15.3051	3.93594	up	5.09941e-05	0.00333429	yes
comp18419_c0	comp18419_c0_seq1	917	718	-	-	-	-	-	-	522	427	4	43	13.15	11.99	0.09	1.1	16.38	14.54	0.11	1.5	0.0624559	-4.00102	down	5.11541e-05	0.00333735	yes
comp5892_c0	comp5892_c0_seq1	719	520	-	-	-	-	-	-	4	105	12204	2982	0.14	4.07	366.2	105.61	0.17	4.94	474.88	143.65	143.468	7.16458	up	5.14121e-05	0.00334678	yes
comp10757_c0	comp10757_c0_seq1	640	441	OBF1	extracellular signal-regulated kinase 1/2	GO:0005634(nucleus);GO:0046983(protein dimerization activity);GO:0043565(sequence-specific DNA binding);GO:0003700(sequence-specific DNA binding transcription factor activity)	-	K04371	ko04010(MAPK signaling pathway);ko04012(ErbB signaling pathway);ko04013(MAPK signaling pathway - fly);ko04062(Chemokine signaling pathway);ko04114(Oocyte meiosis);ko04150(mTOR signaling pathway);ko04270(Vascular smooth muscle contraction);ko04320(Dorso-ventral axis formation);ko04350(TGF-beta signaling pathway);ko04360(Axon guidance);ko04370(VEGF signaling pathway);ko04510(Focal adhesion);ko04520…	467	1140	48	12	19.16	52.13	1.7	0.5	23.85	63.2	2.2	0.68	0.0366115	-4.77156	down	5.20222e-05	0.00335685	yes
comp23027_c0	comp23027_c0_seq1,comp23027_c0_seq2,comp23027_c0_seq3	1314	656.6	-	-	-	-	-	-	124	330	1989	2019	6.34	9.46	88.55	78.62	7.89	11.47	114.84	106.95	9.98192	3.31932	up	5.16903e-05	0.00335685	yes
comp4325_c0	comp4325_c0_seq1	660	461	MYH11	syntaxin 1B/2/3	GO:0030016(myofibril);GO:0032982(myosin filament);GO:0003779(actin binding);GO:0005524(ATP binding);GO:0005516(calmodulin binding);GO:0008307(structural constituent of muscle);GO:0048739(cardiac muscle fiber development);GO:0048251(elastic fiber assembly);GO:0030241(skeletal muscle myosin thick filament assembly);GO:0006939(smooth muscle contraction)	-	K08486	ko04130(SNARE interactions in vesicular transport)	882	1015	32	117	34.61	44.4	1.08	4.67	43.1	53.83	1.4	6.36	0.095897	-3.38237	down	5.1912e-05	0.00335685	yes
comp7465_c0	comp7465_c0_seq1	640	441	-	-	-	-	-	-	26	268	2096	782	1.07	12.25	74.16	32.66	1.33	14.86	96.17	44.42	10.3444	3.37078	up	5.18678e-05	0.00335685	yes
comp45340_c0	comp45340_c0_seq1	604	405	-	-	-	[K] Transcription	-	-	4	0	183	292	0.18	0	7.05	13.28	0.22	0	9.14	18.06	123.141	6.94417	up	5.26696e-05	0.00338382	yes
comp74893_c0	comp74893_c0_seq1	458	259	FH6	-	GO:0003779(actin binding);GO:0004721(phosphoprotein phosphatase activity);GO:0030036(actin cytoskeleton organization)	-	-	-	0	0	213	51	0	0	12.83	3.63	0	0	16.64	4.93	Inf	Inf	up	5.26139e-05	0.00338382	yes
comp22109_c0	comp22109_c0_seq1,comp22109_c0_seq2,comp22109_c0_seq3,comp22109_c0_seq4	1520	1002.07	TGA1	plant G-box-binding factor	GO:0005634(nucleus);GO:0046983(protein dimerization activity);GO:0043565(sequence-specific DNA binding);GO:0003700(sequence-specific DNA binding transcription factor activity);GO:0042742(defense response to bacterium)	-	K09060	-	2293	3668	478	161	56.75	98.36	5.9	3.39	70.66	119.26	7.65	4.61	0.105857	-3.23981	down	5.29846e-05	0.00339666	yes
comp28273_c0	comp28273_c0_seq1	1949	1750	At1g11050	-	GO:0016021(integral to membrane);GO:0005524(ATP binding);GO:0004674(protein serine/threonine kinase activity);GO:0004872(receptor activity)	[T] Signal transduction mechanisms	K00924	-	108	558	3971	1633	1.12	6.43	35.41	17.18	1.39	7.8	45.91	23.38	8.84256	3.14446	up	5.31289e-05	0.00339852	yes
comp16101_c1	comp16101_c1_seq1	596	397	PETH	ferredoxin--NADP+ reductase	GO:0009570(chloroplast stroma);GO:0009535(chloroplast thylakoid membrane);GO:0004324(ferredoxin-NADP+ reductase activity);GO:0050660(flavin adenine dinucleotide binding);GO:0050661(NADP binding);GO:0005515(protein binding);GO:0022900(electron transport chain);GO:0015979(photosynthesis);GO:0006810(transport)	[C] Energy production and conversion	K02641	ko00195(Photosynthesis)	6	0	183	278	0.27	0	7.19	12.9	0.34	0	9.33	17.54	79.2941	6.30914	up	5.35485e-05	0.00341795	yes
comp12525_c0	comp12525_c0_seq1	1254	1055	MAN6	-	GO:0005576(extracellular region);GO:0043169(cation binding);GO:0016985(mannan endo-1,4-beta-mannosidase activity);GO:0005975(carbohydrate metabolic process)	-	-	-	1014	465	0	8	17.39	8.89	0	0.14	21.65	10.78	0	0.19	0.00685983	-7.18761	down	5.62234e-05	0.00358093	yes
comp31991_c0	comp31991_c0_seq1	438	239	ERF096	EREBP-like factor	GO:0005634(nucleus);GO:0003677(DNA binding);GO:0003700(sequence-specific DNA binding transcription factor activity);GO:0009873(ethylene mediated signaling pathway)	-	K09286	-	4	0	735	174	0.3	0	47.99	13.41	0.38	0	62.23	18.24	194.955	7.607	up	5.67592e-05	0.003605	yes
comp73213_c0	comp73213_c0_seq1	505	306	-	-	-	-	-	-	92	222	1	0	5.44	14.63	0.05	0	6.77	17.74	0.07	0	0.00281484	-8.47273	down	5.68457e-05	0.003605	yes
comp17700_c0	comp17700_c0_seq1,comp17700_c0_seq2	883	673	PCR8	-	GO:0016021(integral to membrane);GO:0005886(plasma membrane);GO:0006979(response to oxidative stress)	-	-	-	120	449	3399	1446	3.18	13.43	79.38	39.92	3.96	16.28	102.94	54.3	8.89128	3.15239	up	5.72993e-05	0.00362596	yes
comp13517_c0	comp13517_c0_seq1,comp13517_c0_seq2	1556	1002.63	SULTR2;1	-	GO:0016021(integral to membrane);GO:0008271(secondary active sulfate transmembrane transporter activity);GO:0015293(symporter activity)	[P] Inorganic ion transport and metabolism	-	-	35	44	2386	697	0.8	0.65	28.49	9.84	0.99	0.79	36.94	13.39	37.6396	5.23418	up	5.81235e-05	0.00367024	yes
comp8138_c0	comp8138_c0_seq1	1013	814	-	-	-	-	-	-	40	93	2727	840	0.89	2.3	52.27	19	1.11	2.79	67.79	25.85	26.7042	4.73899	up	6.25489e-05	0.00394125	yes
comp14160_c0	comp14160_c0_seq1	1252	1053	-	-	-	-	-	-	25	325	2002	1187	0.43	6.22	29.67	20.76	0.53	7.55	38.47	28.24	10.1222	3.33946	up	6.33827e-05	0.00398527	yes
comp5886_c0	comp5886_c0_seq1	893	694	-	-	-	-	-	-	1193	6579	38765	16910	31.1	191.16	871.56	448.71	38.72	231.77	1130.23	610.37	7.58478	2.92311	up	6.35683e-05	0.00398844	yes
comp17142_c0	comp17142_c0_seq1,comp17142_c0_seq2	1251	799.05	-	-	-	-	-	-	187	294	4	5	3.6	6.24	0.13	0.09	4.48	7.56	0.16	0.12	0.0211467	-5.56343	down	6.48319e-05	0.00405499	yes
comp6635_c0	comp6635_c0_seq1	531	332	-	-	-	-	-	-	4	9	283	209	0.22	0.55	13.3	11.59	0.27	0.66	17.25	15.77	41.071	5.36005	up	6.4904e-05	0.00405499	yes
comp17475_c0	comp17475_c0_seq1	649	450	-	-	-	-	-	-	118	272	2	2	4.74	12.19	0.07	0.08	5.91	14.78	0.09	0.11	0.011512	-6.44072	down	6.56689e-05	0.00407686	yes
comp19655_c0	comp19655_c0_seq1	1766	1567	JKD	ribonuclease P subunit RPR2	GO:0005634(nucleus);GO:0003677(DNA binding);GO:0042803(protein homodimerization activity);GO:0008270(zinc ion binding);GO:0051302(regulation of cell division);GO:0045604(regulation of epidermal cell differentiation);GO:0010075(regulation of meristem growth);GO:0006355(regulation of transcription, DNA-dependent);GO:0048364(root development);GO:0006351(transcription, DNA-dependent)	[R] General function prediction only	K03540	-	0	14	394	134	0	0.18	3.92	1.57	0	0.22	5.09	2.14	40.2364	5.33043	up	6.55427e-05	0.00407686	yes
comp33214_c0	comp33214_c0_seq1	433	234	-	-	-	-	-	-	199	796	0	0	15.39	68.6	0	0	19.16	83.17	0	0	0	-inf	down	6.54093e-05	0.00407686	yes
comp20191_c0	comp20191_c0_seq1	1776	1577	RT	hydroquinone glucosyltransferase	GO:0047213(anthocyanidin 3-O-glucosyltransferase activity)	[G] Carbohydrate transport and metabolism ;[C] Energy production and conversion	K08237	-	2187	1933	285	145	25.09	24.72	2.82	1.69	31.24	29.97	3.66	2.3	0.104354	-3.26044	down	6.58175e-05	0.0040775	yes
comp14159_c0	comp14159_c0_seq1	1314	1115	-	-	-	[G] Carbohydrate transport and metabolism	-	-	256	635	7483	2636	4.15	11.48	104.72	43.54	5.17	13.92	135.8	59.22	11.4745	3.52036	up	6.64737e-05	0.00410952	yes
comp5895_c0	comp5895_c0_seq1	257	61.18	-	-	-	-	-	-	131	92	1079	1127	38.74	30.32	275.17	339.22	48.23	36.76	356.84	461.43	10.5699	3.40189	up	6.7345e-05	0.00415468	yes
comp4574_c0	comp4574_c0_seq1	501	302	-	-	-	-	-	-	464	781	35	45	27.8	52.15	1.81	2.74	34.61	63.23	2.35	3.73	0.0730569	-3.77483	down	6.91673e-05	0.0042582	yes
comp23758_c0	comp23758_c0_seq1	506	307	-	-	-	-	-	-	0	2	205	105	0	0.13	10.42	6.3	0	0.16	13.51	8.57	172.084	7.42697	up	6.94412e-05	0.0042634	yes
comp9243_c0	comp9243_c0_seq1	623	424	ICR3	-	GO:0005886(plasma membrane)	-	-	-	171	80	0	0	7.3	3.8	0	0	9.08	4.61	0	0	0	-inf	down	6.9541e-05	0.0042634	yes
comp13937_c0	comp13937_c0_seq1	1415	1216	DRB5	-	GO:0005622(intracellular);GO:0003725(double-stranded RNA binding);GO:0005515(protein binding)	-	-	-	0	0	99	127	0	0	1.27	1.92	0	0	1.65	2.62	Inf	Inf	up	7.04254e-05	0.00430866	yes
comp16628_c1	comp16628_c1_seq1	1274	1075	PRR95	pseudo-response regulator 5	GO:0005634(nucleus);GO:0000156(two-component response regulator activity);GO:0006355(regulation of transcription, DNA-dependent);GO:0048511(rhythmic process);GO:0006351(transcription, DNA-dependent)	[K] Transcription	K12130	ko04712(Circadian rhythm - plant)	5	35	472	310	0.08	0.66	6.85	5.31	0.1	0.8	8.88	7.22	21.72	4.44096	up	7.08203e-05	0.00432385	yes
comp73159_c0	comp73159_c0_seq1	810	611	-	-	-	-	-	-	372	180	4	0	11.01	5.94	0.1	0	13.71	7.2	0.13	0	0.00596253	-7.38986	down	7.13694e-05	0.00434838	yes
comp8551_c0	comp8551_c0_seq1	804	605	ATL35	-	GO:0016021(integral to membrane);GO:0008270(zinc ion binding)	[O] Posttranslational modification, protein turnover, chaperones	-	-	151	393	8	5	4.52	13.1	0.21	0.15	5.62	15.88	0.27	0.21	0.0256223	-5.28646	down	7.15421e-05	0.00434991	yes
comp21182_c0	comp21182_c0_seq1	2368	2169	At1g04910	-	GO:0000139(Golgi membrane);GO:0016021(integral to membrane)	-	-	-	68	121	1132	826	0.57	1.12	8.14	7.01	0.71	1.36	10.56	9.54	11.1155	3.4745	up	7.23194e-05	0.00438812	yes
comp17894_c0	comp17894_c0_seq1	1072	873	-	-	-	[R] General function prediction only	-	-	471	1508	5	7	9.76	34.83	0.09	0.15	12.15	42.23	0.12	0.2	0.00713831	-7.1302	down	7.33164e-05	0.00443948	yes
comp16239_c0	comp16239_c0_seq1,comp16239_c0_seq2	1254	1047.77	ATHB-13	homeobox-leucine zipper protein	GO:0005634(nucleus);GO:0043565(sequence-specific DNA binding);GO:0003700(sequence-specific DNA binding transcription factor activity);GO:0048826(cotyledon morphogenesis);GO:0009965(leaf morphogenesis);GO:0009744(response to sucrose stimulus)	[K] Transcription	K09338	-	4333	6700	663	669	74.79	128.91	9.89	11.76	93.12	156.3	12.82	15.99	0.133303	-2.90722	down	7.45543e-05	0.00450519	yes
comp11149_c0	comp11149_c0_seq1	786	587	-	DNA (cytosine-5-)-methyltransferase	-	-	K00558	ko00270(Cysteine and methionine metabolism)	371	385	0	32	11.43	13.23	0	1	14.24	16.04	0	1.37	0.0556422	-4.16768	down	7.47297e-05	0.00450655	yes
comp15278_c0	comp15278_c0_seq1	1461	1262	FLS	flavonol synthase	GO:0005737(cytoplasm);GO:0045431(flavonol synthase activity);GO:0031418(L-ascorbic acid binding);GO:0046872(metal ion binding);GO:0045486(naringenin 3-dioxygenase activity);GO:0016702(oxidoreductase activity, acting on single donors with incorporation of molecular oxygen, incorporation of two atoms of oxygen)	[Q] Secondary metabolites biosynthesis, transport and catabolism ;[R] General function prediction only	K05278	ko00941(Flavonoid biosynthesis)	8	6	715.87	194.08	0.11	0.1	8.85	2.83	0.14	0.12	11.48	3.85	60.8228	5.92654	up	7.4909e-05	0.00450815	yes
comp63993_c0	comp63993_c0_seq1	404	205	RAC2	Ras-related C3 botulinum toxin substrate 1	GO:0005737(cytoplasm);GO:0005525(GTP binding);GO:0007264(small GTPase mediated signal transduction)	[R] General function prediction only	K04392	ko04010(MAPK signaling pathway);ko04062(Chemokine signaling pathway);ko04145(Phagosome);ko04310(Wnt signaling pathway);ko04360(Axon guidance);ko04370(VEGF signaling pathway);ko04510(Focal adhesion);ko04520(Adherens junction);ko04620(Toll-like receptor signaling pathway);ko04650(Natural killer cell mediated cytotoxicity);ko04662(B cell receptor signaling pathway);ko04664(Fc epsilon RI signaling pa…	103	154	0	0	9.09	15.15	0	0	11.32	18.37	0	0	0	-inf	down	7.75806e-05	0.00465942	yes
comp3886_c0	comp3886_c0_seq1	784	585	AGL12	MADS-box transcription factor, plant	GO:0005634(nucleus);GO:0043565(sequence-specific DNA binding);GO:0003700(sequence-specific DNA binding transcription factor activity);GO:0048364(root development);GO:0010228(vegetative to reproductive phase transition of meristem)	[K] Transcription	K09264	-	537	937	74	34	16.61	32.3	1.97	1.07	20.68	39.16	2.56	1.46	0.0748233	-3.74037	down	7.8909e-05	0.00472957	yes
comp94072_c0	comp94072_c0_seq1	619	420	PERK2	-	GO:0016021(integral to membrane);GO:0005886(plasma membrane);GO:0005524(ATP binding);GO:0004674(protein serine/threonine kinase activity);GO:0004872(receptor activity)	[T] Signal transduction mechanisms	-	-	0	0	196	53	0	0	7.28	2.32	0	0	9.44	3.16	Inf	Inf	up	7.9935e-05	0.00478135	yes
comp7974_c0	comp7974_c0_seq1	217	32.04	At2g14610	-	GO:0048046(apoplast);GO:0005618(cell wall);GO:0010266(response to vitamin B1);GO:0009627(systemic acquired resistance)	[S] Function unknown	-	-	1	6	238	159	0.56	3.78	115.92	91.4	0.7	4.58	150.32	124.33	62.8987	5.97496	up	8.01727e-05	0.00478586	yes
comp33735_c0	comp33735_c0_seq1	586	387	-	-	-	-	-	-	287	1250	0	0	13.42	65.13	0	0	16.71	78.97	0	0	0	-inf	down	8.11422e-05	0.00483395	yes
comp17097_c0	comp17097_c0_seq1	419	220	PSAEB	photosystem I subunit IV	GO:0009535(chloroplast thylakoid membrane);GO:0009538(photosystem I reaction center);GO:0003824(catalytic activity);GO:0015979(photosynthesis)	-	K02693	ko00195(Photosynthesis)	1	30	2853	700	0.08	2.75	202.35	58.59	0.1	3.33	262.4	79.71	118.169	6.88471	up	8.22606e-05	0.00489069	yes
comp15711_c0	comp15711_c0_seq1	921	722	dnaJ	-	GO:0005737(cytoplasm);GO:0005524(ATP binding);GO:0031072(heat shock protein binding);GO:0046872(metal ion binding);GO:0051082(unfolded protein binding);GO:0006260(DNA replication);GO:0006457(protein folding);GO:0009408(response to heat)	[O] Posttranslational modification, protein turnover, chaperones	-	-	0	0	164	75	0	0	3.54	1.91	0	0	4.6	2.6	Inf	Inf	up	8.40638e-05	0.00498784	yes
comp21783_c0	comp21783_c0_seq1	309	110	RABA3	Rab family, other	GO:0009504(cell plate);GO:0010008(endosome membrane);GO:0005794(Golgi apparatus);GO:0005634(nucleus);GO:0005525(GTP binding);GO:0015031(protein transport);GO:0007264(small GTPase mediated signal transduction)	[U] Intracellular trafficking, secretion, and vesicular transport	K07976	-	630	314	10	1	103.62	57.56	1.42	0.17	129.01	69.79	1.84	0.23	0.0100746	-6.63313	down	8.46059e-05	0.00500993	yes
comp19599_c0	comp19599_c0_seq1	1042	843	-	quinolinate synthase	-	-	K03517	ko00760(Nicotinate and nicotinamide metabolism)	69	326	1974	1395	1.48	7.8	36.54	30.47	1.84	9.45	47.38	41.45	9.45617	3.24126	up	8.59742e-05	0.00508075	yes
comp14684_c0	comp14684_c0_seq1	348	149	At4g02290	endoglucanase	GO:0005576(extracellular region);GO:0008810(cellulase activity);GO:0007047(cellular cell wall organization);GO:0030245(cellulose catabolic process)	-	K01179	ko00500(Starch and sucrose metabolism)	67	228	0	0	8.14	30.86	0	0	10.13	37.41	0	0	0	-inf	down	8.79881e-05	0.00518936	yes
comp35089_c0	comp35089_c0_seq1	912	713	-	-	-	-	-	-	40	55	1310	422	1.01	1.56	28.67	10.9	1.26	1.89	37.18	14.83	17.8081	4.15446	up	8.82158e-05	0.00519241	yes
comp9282_c0	comp9282_c0_seq1	614	415	PERK14	-	GO:0016021(integral to membrane);GO:0005886(plasma membrane);GO:0005524(ATP binding);GO:0004674(protein serine/threonine kinase activity)	[T] Signal transduction mechanisms	-	-	0	0	152	309	0	0	5.71	13.71	0	0	7.41	18.65	Inf	Inf	up	8.97415e-05	0.00527169	yes
comp17482_c0	comp17482_c0_seq1,comp17482_c0_seq2	889	554.61	ROMT	flavonol 3-O-methyltransferase	-	[R] General function prediction only	K05279	ko00944(Flavone and flavonol biosynthesis)	1181	2455	196	190	30.97	71.75	4.46	5.18	38.56	86.99	5.79	7.04	0.118249	-3.0801	down	9.02185e-05	0.00528917	yes
comp7886_c0	comp7886_c0_seq1	674	475	-	-	-	-	-	-	32	155	21575	5059	1.22	6.58	708.72	196.13	1.52	7.98	919.06	266.8	142.284	7.15263	up	9.04423e-05	0.00529177	yes
comp23455_c0	comp23455_c0_seq1,comp23455_c0_seq2	1326	857.63	PIP2-2	aquaporin PIP	GO:0009507(chloroplast);GO:0016021(integral to membrane);GO:0005886(plasma membrane);GO:0009506(plasmodesma);GO:0015250(water channel activity);GO:0009737(response to abscisic acid stimulus);GO:0009414(response to water deprivation)	[G] Carbohydrate transport and metabolism	K09872	-	13562	38771	621	233	287.05	913.45	11.1	5.12	357.41	1107.52	14.39	6.97	0.0166761	-5.90607	down	9.16781e-05	0.00534287	yes
comp7907_c0	comp7907_c0_seq1	509	310	GLN1	glutamine synthetase	GO:0005737(cytoplasm);GO:0005524(ATP binding);GO:0004356(glutamate-ammonia ligase activity);GO:0006542(glutamine biosynthetic process)	[E] Amino acid transport and metabolism	K01915	ko00250(Alanine, aspartate and glutamate metabolism);ko00330(Arginine and proline metabolism);ko00910(Nitrogen metabolism);ko02020(Two-component system)	0	0	234	52	0	0	11.78	3.09	0	0	15.27	4.2	Inf	Inf	up	9.16019e-05	0.00534287	yes
comp22993_c0	comp22993_c0_seq1	788	589	-	-	-	-	-	-	540	1218	85	47	16.59	41.7	2.25	1.47	20.65	50.56	2.92	2	0.0790144	-3.66174	down	9.20443e-05	0.00535364	yes
comp10058_c0	comp10058_c0_seq1,comp10058_c0_seq2,comp10058_c0_seq3,comp10058_c0_seq4,comp10058_c0_seq5	561	171.36	-	-	-	-	-	-	0	20	460	139	0	4.41	37.67	14.2	0	5.35	48.85	19.32	31.6206	4.98279	up	9.309e-05	0.0054038	yes
comp13571_c0	comp13571_c0_seq1	939	740	-	-	-	[B] Chromatin structure and dynamics ;[K] Transcription	-	-	644	744	6478	3575	15.74	20.27	136.59	88.97	19.6	24.58	177.13	121.02	7.39507	2.88656	up	9.33366e-05	0.00540747	yes
comp22984_c0	comp22984_c0_seq1	1611	1412	At4g29360	-	GO:0046658(anchored to plasma membrane);GO:0005618(cell wall);GO:0005576(extracellular region);GO:0043169(cation binding);GO:0042973(glucan endo-1,3-beta-D-glucosidase activity);GO:0005975(carbohydrate metabolic process);GO:0007047(cellular cell wall organization);GO:0006952(defense response)	-	-	-	3013	2746	564	108	38.61	39.22	6.23	1.41	48.07	47.55	8.08	1.92	0.107349	-3.21962	down	9.40845e-05	0.00544011	yes
comp20102_c0	comp20102_c0_seq1	1338	1139	GGR	farnesyl diphosphate synthase	GO:0009507(chloroplast);GO:0046872(metal ion binding);GO:0008299(isoprenoid biosynthetic process)	[H] Coenzyme transport and metabolism	K00795	ko00900(Terpenoid backbone biosynthesis)	151	437	3188	1473	2.4	7.74	43.67	23.82	2.99	9.38	56.63	32.4	8.27023	3.04793	up	9.51269e-05	0.00548962	yes
comp17524_c0	comp17524_c0_seq1,comp17524_c0_seq2	2024	1807.72	-	-	-	[G] Carbohydrate transport and metabolism	-	-	13	61	1015	328	0.13	0.67	8.8	3.32	0.17	0.82	11.41	4.52	18.5991	4.21716	up	9.60819e-05	0.00553104	yes
comp21383_c0	comp21383_c0_seq1	1176	977	-	-	-	[I] Lipid transport and metabolism	-	-	138	619	3681	2101	2.56	12.78	58.79	39.6	3.18	15.49	76.24	53.87	8.26493	3.047	up	9.62563e-05	0.00553104	yes
comp4300_c0	comp4300_c0_seq1	853	654	CHI1	chalcone isomerase	GO:0045430(chalcone isomerase activity);GO:0042398(cellular modified amino acid biosynthetic process);GO:0009813(flavonoid biosynthetic process)	-	K01859	ko00941(Flavonoid biosynthesis)	0	0	132	95	0	0	3.15	2.68	0	0	4.08	3.64	Inf	Inf	up	9.64072e-05	0.00553104	yes
comp22835_c0	comp22835_c0_seq1,comp22835_c0_seq10,comp22835_c0_seq2,comp22835_c0_seq3,comp22835_c0_seq4,comp22835_c0_seq5,comp22835_c0_seq6,comp22835_c0_seq7,comp22835_c0_seq8,comp22835_c0_seq9	1050	743.95	-	-	-	-	-	-	2414.22	2119.46	303	210	57.39	56.42	6.31	5.15	71.46	68.41	8.18	7	0.116872	-3.09699	down	9.7582e-05	0.00558756	yes
comp16957_c0	comp16957_c0_seq1	1513	1314	CYP71D55	-	GO:0016021(integral to membrane);GO:0009055(electron carrier activity);GO:0020037(heme binding);GO:0004497(monooxygenase activity);GO:0016705(oxidoreductase activity, acting on paired donors, with incorporation or reduction of molecular oxygen)	[Q] Secondary metabolites biosynthesis, transport and catabolism	K00517	ko00361(gamma-Hexachlorocyclohexane degradation);ko00626(Naphthalene and anthracene degradation);ko00903(Limonene and pinene degradation);ko00945(Stilbenoid, diarylheptanoid and gingerol biosynthesis)	740	1079	30	127	10.19	16.56	0.36	1.78	12.69	20.08	0.46	2.42	0.107508	-3.21748	down	9.79777e-05	0.00559935	yes
comp12877_c0	comp12877_c0_seq1	3341	3142	PHOT2	non-specific serine/threonine protein kinase	GO:0005524(ATP binding);GO:0009882(blue light photoreceptor activity);GO:0004674(protein serine/threonine kinase activity);GO:0000155(two-component sensor activity);GO:0018298(protein-chromophore linkage);GO:0006355(regulation of transcription, DNA-dependent)	-	K08282	-	69	281	2188	847	0.4	1.8	10.87	4.96	0.49	2.19	14.09	6.75	8.997	3.16944	up	9.87173e-05	0.00561984	yes
comp20469_c0	comp20469_c0_seq1	1816	1617	At2g30550	-	GO:0009507(chloroplast);GO:0004806(triglyceride lipase activity);GO:0016042(lipid catabolic process)	[I] Lipid transport and metabolism	-	-	12	153	4489	1299	0.13	1.91	43.32	14.79	0.17	2.31	56.17	20.12	36.3531	5.18401	up	9.86075e-05	0.00561984	yes
comp16397_c0	comp16397_c0_seq1,comp16397_c0_seq2	1247	733.61	-	-	-	[A] RNA processing and modification	-	-	26	310	1920	1002	0.66	8.91	41.96	25.71	0.82	10.81	54.41	34.97	9.52148	3.25119	up	9.93927e-05	0.00564409	yes
comp9126_c0	comp9126_c0_seq1	1247	1048	At5g64700	-	-	-	-	-	60	12	642	380	1.04	0.23	9.56	6.68	1.29	0.28	12.4	9.08	13.6499	3.77082	up	9.95262e-05	0.00564409	yes
comp13901_c0	comp13901_c0_seq1	661	462	-	-	-	-	-	-	1	19	3626	798	0.04	0.83	122.46	31.81	0.05	1.01	158.81	43.27	225.378	7.8162	up	0.00010076	0.00570307	yes
comp20254_c0	comp20254_c0_seq1,comp20254_c0_seq2,comp20254_c0_seq3,comp20254_c0_seq4,comp20254_c0_seq5	1638	1263.23	BCAT2	branched-chain amino acid aminotransferase	GO:0009507(chloroplast);GO:0052656(L-isoleucine transaminase activity);GO:0052654(L-leucine transaminase activity);GO:0052655(L-valine transaminase activity);GO:0009082(branched chain family amino acid biosynthetic process)	[E] Amino acid transport and metabolism	K00826	ko00280(Valine, leucine and isoleucine degradation);ko00290(Valine, leucine and isoleucine biosynthesis);ko00770(Pantothenate and CoA biosynthesis)	45	90	2548	777	0.8	1.3	31	10.87	1	1.57	40.2	14.79	24.3481	4.60573	up	0.000101267	0.00570988	yes
comp6603_c0	comp6603_c0_seq1	711	512	-	-	-	-	-	-	114	127	1107	1116	4.03	5	33.74	40.14	5.02	6.06	43.75	54.6	10.0299	3.32624	up	0.000101178	0.00570988	yes
comp21191_c0	comp21191_c0_seq1	389	190	-	-	-	[T] Signal transduction mechanisms	-	-	3.65	14.15	452.63	134.25	0.35	1.5	37.17	13.01	0.43	1.82	48.2	17.7	32.8595	5.03824	up	0.000103624	0.00582052	yes
comp27958_c0	comp27958_c0_seq1	512	313	-	-	-	-	-	-	2	157	801	843	0.12	10.11	39.93	49.6	0.14	12.26	51.78	67.47	12.3658	3.62828	up	0.000103438	0.00582052	yes
comp5505_c0	comp5505_c0_seq1	622	423	PERK1	-	GO:0016021(integral to membrane);GO:0005886(plasma membrane);GO:0005524(ATP binding);GO:0004674(protein serine/threonine kinase activity);GO:0046777(protein autophosphorylation)	[T] Signal transduction mechanisms	-	-	109	412	0	0	4.66	19.64	0	0	5.8	23.81	0	0	0	-inf	down	0.000104233	0.00584358	yes
comp17534_c0	comp17534_c0_seq1	1426	1227	-	-	-	-	-	-	3111	2018	198	218	45.87	33.16	2.52	3.27	57.11	40.21	3.27	4.45	0.0868424	-3.52546	down	0.000107808	0.00603254	yes
comp5083_c0	comp5083_c0_seq1	440	241	GT2	limonoid glucosyltransferase	GO:0050412(cinnamate beta-D-glucosyltransferase activity);GO:0009636(response to toxin)	[G] Carbohydrate transport and metabolism ;[C] Energy production and conversion	K08236	-	14	308	4869	1540	1.05	25.77	315.24	117.68	1.31	31.25	408.8	160.07	20.9099	4.38611	up	0.000110317	0.00616124	yes
comp18384_c0	comp18384_c0_seq1	894	695	-	-	-	-	-	-	570	1414	7064	6632	14.84	41.03	158.59	175.73	18.47	49.74	205.66	239.04	7.71891	2.9484	up	0.000111459	0.00621325	yes
comp7780_c0	comp7780_c0_seq1	717	518	ATJ8	-	GO:0009570(chloroplast stroma);GO:0005634(nucleus);GO:0031072(heat shock protein binding);GO:0051082(unfolded protein binding);GO:0006457(protein folding);GO:0006950(response to stress)	[O] Posttranslational modification, protein turnover, chaperones	-	-	64	528	2450	2102	2.24	20.55	73.8	74.73	2.78	24.92	95.7	101.65	8.82274	3.14123	up	0.000112536	0.00626145	yes
comp22918_c0	comp22918_c0_seq1	1912	1713	4CLL10	4-coumarate--CoA ligase	-	[I] Lipid transport and metabolism	K01904	ko00130(Ubiquinone and other terpenoid-quinone biosynthesis);ko00360(Phenylalanine metabolism);ko00940(Phenylpropanoid biosynthesis)	580	1581	58031	16641	6.13	18.61	528.59	178.9	7.63	22.57	685.47	243.35	34.4124	5.10486	up	0.000113439	0.00629983	yes
comp16491_c0	comp16491_c0_seq1,comp16491_c0_seq2	732	464.23	-	-	-	-	-	-	2	230	1950	689	0.08	10.03	65.81	27.02	0.1	12.16	85.34	36.75	12.1564	3.60365	up	0.00011414	0.00631496	yes
comp20946_c0	comp20946_c0_seq1	4515	4316	CHLH	magnesium chelatase subunit H	-	-	K03403	ko00860(Porphyrin and chlorophyll metabolism)	67	56	3346	958	0.28	0.26	12.1	4.09	0.35	0.32	15.69	5.56	33.0563	5.04686	up	0.000113989	0.00631496	yes
comp17625_c0	comp17625_c0_seq1	906	707	STR9	-	-	-	-	-	6	12	390	148	0.15	0.34	8.61	3.85	0.19	0.41	11.16	5.24	30.1382	4.91352	up	0.000114598	0.00632843	yes
comp10254_c0	comp10254_c0_seq1	287	88.24	-	-	-	-	-	-	214	924	0	0	43.88	211.16	0	0	54.63	256.02	0	0	0	-inf	down	0.000116352	0.00641327	yes
comp15157_c0	comp15157_c0_seq1,comp15157_c0_seq2,comp15157_c0_seq3	1164	410.11	-	-	-	-	-	-	630	981	106	28	30.98	51.61	4.94	1.21	38.58	62.57	6.4	1.65	0.0803488	-3.63758	down	0.000116756	0.00642354	yes
comp33686_c0	comp33686_c0_seq1	425	226	-	-	-	-	-	-	0	6	355	638	0	0.54	24.51	51.99	0	0.65	31.78	70.72	209.404	7.71015	up	0.00011725	0.00643869	yes
comp12695_c0	comp12695_c0_seq1	791	592	HAK17	KUP system potassium uptake protein	GO:0016021(integral to membrane);GO:0015079(potassium ion transmembrane transporter activity)	-	K03549	-	18	1	350	186	0.55	0.03	9.22	5.79	0.68	0.04	11.96	7.87	26.2953	4.71674	up	0.00011854	0.00649745	yes
comp6959_c0	comp6959_c0_seq1	956	757	PERK2	-	GO:0016021(integral to membrane);GO:0005886(plasma membrane);GO:0005524(ATP binding);GO:0004674(protein serine/threonine kinase activity);GO:0004872(receptor activity)	-	-	-	189	216	9394	2745	4.52	5.75	193.63	66.78	5.62	6.98	251.1	90.84	28.7807	4.84703	up	0.000119789	0.00655372	yes
comp76158_c0	comp76158_c0_seq1	611	412	-	-	-	-	-	-	0	0	246	53	0	0	9.32	2.37	0	0	12.08	3.22	Inf	Inf	up	0.000120063	0.00655657	yes
comp12255_c0	comp12255_c0_seq1	658	459	-	-	-	-	-	-	373	217	14	7	14.7	9.53	0.48	0.28	18.31	11.56	0.62	0.38	0.0348668	-4.842	down	0.0001208	0.00658462	yes
comp21291_c0	comp21291_c0_seq1	1187	988	ANP2	serine/threonine kinase 25	GO:0005737(cytoplasm);GO:0005874(microtubule);GO:0005524(ATP binding);GO:0004709(MAP kinase kinase kinase activity);GO:0043622(cortical microtubule organization);GO:0000910(cytokinesis)	[T] Signal transduction mechanisms	K08839	-	4	35	3254	788	0.07	0.71	51.39	14.69	0.09	0.87	66.64	19.98	105.231	6.71741	up	0.000122402	0.00665726	yes
comp96158_c0	comp96158_c0_seq1	547	348	RAC2	Ras-related C3 botulinum toxin substrate 1	GO:0005737(cytoplasm);GO:0016020(membrane);GO:0005525(GTP binding);GO:0007264(small GTPase mediated signal transduction)	[R] General function prediction only	K04392	ko04010(MAPK signaling pathway);ko04062(Chemokine signaling pathway);ko04145(Phagosome);ko04310(Wnt signaling pathway);ko04360(Axon guidance);ko04370(VEGF signaling pathway);ko04510(Focal adhesion);ko04520(Adherens junction);ko04620(Toll-like receptor signaling pathway);ko04650(Natural killer cell mediated cytotoxicity);ko04662(B cell receptor signaling pathway);ko04664(Fc epsilon RI signaling pa…	155	79	0	0	8.06	4.58	0	0	10.03	5.55	0	0	0	-inf	down	0.000122584	0.00665726	yes
comp15713_c1	comp15713_c1_seq1,comp15713_c1_seq2	874	511.81	-	-	-	-	-	-	315	25	1597.98	1866.83	8.44	0.75	36.94	58.12	10.51	0.91	47.9	79.06	10.3712	3.37451	up	0.000124252	0.00673542	yes
comp13275_c0	comp13275_c0_seq1	933	734	-	-	-	-	-	-	59	175	1158	1390	1.45	4.81	24.62	34.87	1.81	5.83	31.92	47.44	12.5834	3.65345	up	0.000125045	0.00676595	yes
comp19660_c0	comp19660_c0_seq1	596	397	-	-	-	-	-	-	116	83	1266	1605	5.29	4.22	49.76	74.45	6.58	5.11	64.53	101.27	15.7446	3.97679	up	0.000126802	0.00683122	yes
comp21922_c0	comp21922_c0_seq1	1477	1278	GT4	hydroquinone glucosyltransferase	-	[G] Carbohydrate transport and metabolism ;[C] Energy production and conversion	K08237	-	1237	166	6028	3705	17.51	2.62	73.6	53.39	21.8	3.18	95.44	72.62	6.64131	2.73147	up	0.000126843	0.00683122	yes
comp76298_c0	comp76298_c0_seq1	758	559	-	-	-	-	-	-	0	0	351	71	0	0	9.8	2.34	0	0	12.71	3.18	Inf	Inf	up	0.000126946	0.00683122	yes
comp13653_c0	comp13653_c0_seq1	1538	1339	-	-	-	-	-	-	309	416	3862	1502	4.18	6.26	45	20.66	5.2	7.6	58.36	28.1	7.34592	2.87694	up	0.000130647	0.00701757	yes
comp18855_c0	comp18855_c0_seq1	1019	820	TUBA	tubulin alpha	GO:0005737(cytoplasm);GO:0005874(microtubule);GO:0005525(GTP binding);GO:0003924(GTPase activity);GO:0005198(structural molecule activity);GO:0007018(microtubule-based movement);GO:0051258(protein polymerization)	[Z] Cytoskeleton	K07374	ko04145(Phagosome);ko04540(Gap junction);ko05130(Pathogenic Escherichia coli infection)	1019	923	17	167	22.48	22.7	0.32	3.75	27.99	27.52	0.42	5.1	0.11973	-3.06214	down	0.000131863	0.0070444	yes
comp72791_c0	comp72791_c0_seq1	462	263	PAP15	-	GO:0005576(extracellular region);GO:0003993(acid phosphatase activity);GO:0046872(metal ion binding);GO:0009846(pollen germination);GO:0009845(seed germination)	[G] Carbohydrate transport and metabolism	-	-	0	0	189	46	0	0	11.21	3.22	0	0	14.54	4.38	Inf	Inf	up	0.00013175	0.0070444	yes
comp7773_c0	comp7773_c0_seq1	1045	846	BRXL2	-	GO:0005634(nucleus)	-	-	-	11	10	1138	294	0.24	0.24	20.99	6.4	0.29	0.29	27.22	8.71	64.1269	6.00286	up	0.000131562	0.0070444	yes
comp21765_c0	comp21765_c0_seq1	1952	1753	bcsl1b	mitochondrial chaperone BCS1	GO:0016021(integral to membrane);GO:0005743(mitochondrial inner membrane);GO:0005524(ATP binding);GO:0016887(ATPase activity);GO:0051131(chaperone-mediated protein complex assembly)	[O] Posttranslational modification, protein turnover, chaperones	K08900	-	3247	3161	436	365	33.51	36.36	3.88	3.83	41.72	44.09	5.03	5.22	0.132388	-2.91715	down	0.000133118	0.00709857	yes
comp17299_c0	comp17299_c0_seq1	1947	1748	PTC52	-	GO:0009941(chloroplast envelope);GO:0051537(2 iron, 2 sulfur cluster binding);GO:0010277(chlorophyllide a oxygenase [overall] activity);GO:0046872(metal ion binding)	-	-	-	105	87	1362	501	1.09	1	12.16	5.28	1.35	1.22	15.77	7.18	9.36895	3.22789	up	0.000133411	0.00710139	yes
comp93257_c0	comp93257_c0_seq1	584	385	WOX9	-	GO:0005737(cytoplasm);GO:0005634(nucleus);GO:0043565(sequence-specific DNA binding);GO:0003700(sequence-specific DNA binding transcription factor activity);GO:0009793(embryo development ending in seed dormancy);GO:0008284(positive regulation of cell proliferation);GO:0010075(regulation of meristem growth);GO:0009735(response to cytokinin stimulus)	-	-	-	0	0	210	46	0	0	8.51	2.2	0	0	11.04	2.99	Inf	Inf	up	0.000134012	0.00712049	yes
comp12078_c0	comp12078_c0_seq1	366	167	MAN6	-	GO:0005576(extracellular region);GO:0043169(cation binding);GO:0016985(mannan endo-1,4-beta-mannosidase activity);GO:0005975(carbohydrate metabolic process)	-	-	-	478	231	0	8	51.78	27.89	0	0.88	64.48	33.82	0	1.2	0.0143395	-6.12387	down	0.000135384	0.00718047	yes
comp15897_c0	comp15897_c0_seq1,comp15897_c0_seq2	738	515.31	BGAL1	beta-galactosidase	GO:0048046(apoplast);GO:0009505(plant-type cell wall);GO:0009506(plasmodesma);GO:0004565(beta-galactosidase activity);GO:0043169(cation binding);GO:0005529(sugar binding);GO:0005975(carbohydrate metabolic process)	[G] Carbohydrate transport and metabolism	K01190	ko00052(Galactose metabolism);ko00511(Other glycan degradation);ko00600(Sphingolipid metabolism)	252	428	6	23	8.52	16.1	0.17	0.79	10.61	19.52	0.23	1.07	0.05317	-4.23324	down	0.00013708	0.00725737	yes
comp13389_c0	comp13389_c0_seq1	723	524	LBD4	carbamoyl-phosphate synthase large subunit	-	-	K01955	ko00240(Pyrimidine metabolism);ko00250(Alanine, aspartate and glutamate metabolism)	1085	346	0	0	37.46	13.32	0	0	46.64	16.14	0	0	0	-inf	down	0.000139671	0.00736749	yes
comp14199_c0	comp14199_c0_seq1	1550	1351	RPN4	-	GO:0005634(nucleus);GO:0043565(sequence-specific DNA binding);GO:0003700(sequence-specific DNA binding transcription factor activity);GO:0008270(zinc ion binding);GO:0000086(G2/M transition of mitotic cell cycle);GO:0045739(positive regulation of DNA repair);GO:0045732(positive regulation of protein catabolic process);GO:0045893(positive regulation of transcription, DNA-dependent);GO:0046685(resp…	-	-	-	0	0	323	794	0	0	3.73	10.82	0	0	4.84	14.72	Inf	Inf	up	0.000140159	0.00736749	yes
comp16405_c0	comp16405_c0_seq1	1130	931	At5g01750	-	GO:0009507(chloroplast)	-	-	-	221	1020	8004	2901	4.29	22.09	134.14	57.38	5.35	26.79	173.96	78.06	9.09533	3.18513	up	0.000139814	0.00736749	yes
comp24656_c0	comp24656_c0_seq1	898	699	-	-	-	-	-	-	206	529	5631	1959	5.33	15.26	125.7	51.61	6.64	18.5	163	70.21	10.4359	3.38348	up	0.000140004	0.00736749	yes
comp65693_c0	comp65693_c0_seq1	545	346	-	-	-	-	-	-	0	3	213	96	0	0.17	9.61	5.11	0	0.21	12.46	6.95	112.879	6.81863	up	0.000142451	0.00747464	yes
comp5815_c0	comp5815_c0_seq1	748	549	SN1	-	GO:0005618(cell wall);GO:0005576(extracellular region);GO:0006952(defense response)	-	-	-	34	14	5763	12322	1.12	0.51	163.79	413.32	1.4	0.62	212.4	562.24	422.405	8.72248	up	0.000144555	0.00757157	yes
comp8081_c0	comp8081_c0_seq1	1647	1448	HMGS	hydroxymethylglutaryl-CoA synthase	GO:0005829(cytosol);GO:0009506(plasmodesma);GO:0004421(hydroxymethylglutaryl-CoA synthase activity);GO:0019287(isopentenyl diphosphate biosynthetic process, mevalonate pathway);GO:0016126(sterol biosynthetic process)	[I] Lipid transport and metabolism	K01641	ko00072(Synthesis and degradation of ketone bodies);ko00280(Valine, leucine and isoleucine degradation);ko00650(Butanoate metabolism);ko00900(Terpenoid backbone biosynthesis)	577	1205	8214	3755	7.21	16.78	88.51	47.76	8.98	20.35	114.78	64.96	6.9093	2.78854	up	0.000146104	0.00763909	yes
comp10981_c0	comp10981_c0_seq1	702	503	-	-	-	-	-	-	161	679	0	0	5.79	27.22	0	0	7.21	33	0	0	0	-inf	down	0.000146827	0.00766332	yes
comp72476_c0	comp72476_c0_seq1	502	303	BON3	-	GO:0005886(plasma membrane);GO:0006952(defense response);GO:0060548(negative regulation of cell death)	[T] Signal transduction mechanisms	-	-	0	0	100	108	0	0	5.15	6.56	0	0	6.68	8.93	Inf	Inf	up	0.00014839	0.00773122	yes
comp25579_c0	comp25579_c0_seq1	886	687	-	-	-	-	-	-	102	204	4714	1454	2.69	5.99	107.07	38.98	3.34	7.26	138.84	53.02	19.9461	4.31804	up	0.000150582	0.00783161	yes
comp88896_c0	comp88896_c0_seq1	442	243	-	-	-	-	-	-	0	0	165	60	0	0	10.59	4.55	0	0	13.74	6.19	Inf	Inf	up	0.000151817	0.0078819	yes
comp13519_c0	comp13519_c0_seq1	259	62.86	-	-	-	-	-	-	0	0	137	289	0	0	34	84.66	0	0	44.1	115.16	Inf	Inf	up	0.000152154	0.00788555	yes
comp17832_c0	comp17832_c0_seq1,comp17832_c0_seq2	1923	1439.04	At3g54450	proton-dependent oligopeptide transporter, POT family	GO:0016021(integral to membrane);GO:0005215(transporter activity);GO:0006857(oligopeptide transport)	[E] Amino acid transport and metabolism	K03305	-	123	82	896	969	1.29	0.96	8.8	17.64	1.61	1.16	11.41	23.99	9.7341	3.28305	up	0.000153561	0.00794447	yes
comp13078_c0	comp13078_c0_seq1	675	476	ERF017	EREBP-like factor	GO:0005634(nucleus);GO:0003677(DNA binding);GO:0003700(sequence-specific DNA binding transcription factor activity);GO:0009873(ethylene mediated signaling pathway)	-	K09286	-	54	45	565	577	2.05	1.91	18.52	22.32	2.56	2.31	24.02	30.37	12.3916	3.6313	up	0.000157235	0.00812033	yes
comp19803_c0	comp19803_c0_seq1	1951	1752	-	-	-	[S] Function unknown	-	-	37	329	1806	1122	0.38	3.79	16.08	11.79	0.48	4.59	20.86	16.04	8.87809	3.15025	up	0.000160452	0.00827195	yes
comp10839_c0	comp10839_c0_seq1	1274	1075	PBLD	-	GO:0016853(isomerase activity);GO:0009058(biosynthetic process)	[R] General function prediction only	K06998	-	1405	1905	198	182	23.65	35.73	2.87	3.12	29.44	43.33	3.73	4.24	0.124741	-3.00299	down	0.000162085	0.00834156	yes
comp18132_c0	comp18132_c0_seq1	1829	1630	CYP716B2	cytochrome P450, family 26, subfamily A	GO:0016021(integral to membrane);GO:0009055(electron carrier activity);GO:0020037(heme binding);GO:0004497(monooxygenase activity);GO:0016705(oxidoreductase activity, acting on paired donors, with incorporation or reduction of molecular oxygen)	[Q] Secondary metabolites biosynthesis, transport and catabolism ;[I] Lipid transport and metabolism	K07437	ko00830(Retinol metabolism)	2680	8422	47175	22417	29.75	104.19	451.59	253.26	37.04	126.33	585.61	344.51	6.57833	2.71772	up	0.000164665	0.00844488	yes
comp21788_c0	comp21788_c0_seq1,comp21788_c0_seq2	1315	877.14	WRKY53	-	GO:0009507(chloroplast);GO:0005634(nucleus);GO:0005515(protein binding);GO:0043565(sequence-specific DNA binding);GO:0003700(sequence-specific DNA binding transcription factor activity);GO:0009816(defense response to bacterium, incompatible interaction);GO:0010150(leaf senescence);GO:0045893(positive regulation of transcription, DNA-dependent);GO:0031347(regulation of defense response);GO:0010200…	-	-	-	27	223	1606	592	0.86	5.25	27.6	11.21	1.07	6.36	35.79	15.25	9.24359	3.20845	up	0.000164648	0.00844488	yes
comp15780_c0	comp15780_c0_seq1	1724	1525	-	farnesyl-diphosphate farnesyltransferase	GO:0005789(endoplasmic reticulum membrane);GO:0016021(integral to membrane);GO:0004310(farnesyl-diphosphate farnesyltransferase activity);GO:0016491(oxidoreductase activity);GO:0051996(squalene synthase activity);GO:0008299(isoprenoid biosynthetic process)	[I] Lipid transport and metabolism	K00801	ko00100(Steroid biosynthesis)	1759	2951	19707	10116	20.87	39.02	201.64	122.16	25.98	47.31	261.48	166.17	6.52791	2.70662	up	0.000169447	0.00864504	yes
comp20420_c0	comp20420_c0_seq1,comp20420_c0_seq2	1656	999.58	CYP734A1	cytokinin trans-hydroxylase	GO:0016021(integral to membrane);GO:0009055(electron carrier activity);GO:0020037(heme binding);GO:0016705(oxidoreductase activity, acting on paired donors, with incorporation or reduction of molecular oxygen);GO:0008395(steroid hydroxylase activity);GO:0010268(brassinosteroid homeostasis);GO:0016131(brassinosteroid metabolic process);GO:0040008(regulation of growth);GO:0009741(response to brassi…	[Q] Secondary metabolites biosynthesis, transport and catabolism ;[I] Lipid transport and metabolism	K10717	ko00908(Zeatin biosynthesis)	36	293	1889	803	0.92	6.05	34.2	19.16	1.14	7.34	44.35	26.07	8.71843	3.12407	up	0.000168883	0.00864504	yes
comp58108_c0	comp58108_c0_seq1	808	609	-	-	-	-	-	-	12	27	441	257	0.36	0.89	11.3	7.77	0.44	1.08	14.65	10.57	18.9363	4.24308	up	0.00016934	0.00864504	yes
comp11717_c0	comp11717_c0_seq1	741	542	-	-	-	-	-	-	12	199	1333	590	0.4	7.4	38.37	20.05	0.5	8.98	49.76	27.27	9.85416	3.30073	up	0.000172591	0.00879024	yes
comp6096_c0	comp6096_c0_seq1	1162	963	PERK2	-	GO:0016021(integral to membrane);GO:0005886(plasma membrane);GO:0005524(ATP binding);GO:0004674(protein serine/threonine kinase activity);GO:0004872(receptor activity)	[T] Signal transduction mechanisms	-	-	38	759	5954	2108	0.71	15.89	96.47	40.31	0.89	19.27	125.1	54.83	10.726	3.42304	up	0.000175171	0.00890621	yes
comp22146_c0	comp22146_c0_seq1	1292	1093	EXPB3	-	GO:0005618(cell wall);GO:0005576(extracellular region);GO:0016020(membrane);GO:0009506(plasmodesma);GO:0007047(cellular cell wall organization);GO:0019953(sexual reproduction);GO:0006949(syncytium formation)	-	-	-	4201	3089	12	865	69.54	56.99	0.17	14.57	86.58	69.1	0.22	19.82	0.154895	-2.69063	down	0.000175856	0.00892569	yes
comp18479_c0	comp18479_c0_seq1	736	537	At1g80120	-	-	-	-	-	2	16	3034	646	0.07	0.6	88.16	22.15	0.08	0.73	114.32	30.13	205.242	7.68119	up	0.000179203	0.00907992	yes
comp6820_c0	comp6820_c0_seq1	379	180	-	-	-	-	-	-	10	46	1176	344	1.01	5.15	101.94	35.19	1.25	6.25	132.2	47.87	27.5611	4.78456	up	0.000181949	0.00920323	yes
comp14807_c0	comp14807_c0_seq1	575	376	-	-	-	-	-	-	103	787	9948	3228	4.96	42.21	412.82	158.1	6.17	51.17	535.35	215.06	15.361	3.9412	up	0.000182593	0.00922001	yes
comp16634_c0	comp16634_c0_seq1	226	37.8	-	-	-	-	-	-	647	936	111	32	309.7	499.38	45.82	15.59	385.61	605.47	59.42	21.21	0.0875988	-3.51294	down	0.000184434	0.00929706	yes
comp13850_c0	comp13850_c0_seq1	487	288	-	-	-	-	-	-	0	23	377	176	0	1.61	20.43	11.25	0	1.95	26.49	15.31	26.4427	4.7248	up	0.0001857	0.00934488	yes
comp3586_c0	comp3586_c0_seq1	1675	1476	-	-	-	-	-	-	0	0	128	82	0	0	1.35	1.02	0	0	1.75	1.39	Inf	Inf	up	0.000186748	0.00938161	yes
comp15378_c0	comp15378_c0_seq1,comp15378_c0_seq2	850	526.42	petM	-	GO:0009535(chloroplast thylakoid membrane);GO:0009512(cytochrome b6f complex);GO:0016021(integral to membrane);GO:0022900(electron transport chain);GO:0015979(photosynthesis);GO:0006810(transport)	-	-	-	83	78	4091	1151	2.88	3.06	120.75	40.07	3.59	3.71	156.58	54.51	30.8804	4.94862	up	0.000187764	0.00941664	yes
comp17320_c0	comp17320_c0_seq1	261	64.57	-	-	-	-	-	-	126	524	0	0	35.31	163.66	0	0	43.96	198.43	0	0	0	-inf	down	0.000190689	0.00954705	yes
comp20449_c0	comp20449_c0_seq1	1198	999	PSBP2	photosystem II oxygen-evolving complex 23kDa protein	GO:0009535(chloroplast thylakoid membrane);GO:0019898(extrinsic to membrane);GO:0009654(oxygen evolving complex);GO:0005509(calcium ion binding);GO:0015979(photosynthesis)	-	K02717	ko00195(Photosynthesis)	8	263	27922	6303	0.14	5.31	436.11	116.19	0.18	6.44	565.55	158.05	129.46	7.01636	up	0.000194188	0.00970579	yes
comp21833_c0	comp21833_c0_seq1,comp21833_c0_seq2,comp21833_c0_seq3	887	545.71	HTR2	histone H3	GO:0000786(nucleosome);GO:0005634(nucleus);GO:0003677(DNA binding);GO:0005515(protein binding);GO:0006334(nucleosome assembly)	[B] Chromatin structure and dynamics	K11253	ko05322(Systemic lupus erythematosus)	2028	1599	65	377	92.44	81.67	1.81	15.99	115.1	99.02	2.34	21.76	0.149967	-2.73729	down	0.000195368	0.00974825	yes
comp19187_c0	comp19187_c0_seq1	639	440	At5g64080	-	GO:0046658(anchored to plasma membrane);GO:0008289(lipid binding);GO:0006869(lipid transport)	-	-	-	117	482	0	0	4.81	22.09	0	0	5.99	26.78	0	0	0	-inf	down	0.000198233	0.00987448	yes
comp11091_c0	comp11091_c0_seq1	569	370	-	-	-	-	-	-	2110	1094	60	16	103.17	59.62	2.53	0.8	128.46	72.29	3.28	1.08	0.0218161	-5.51846	down	0.000199478	0.00988334	yes
comp18423_c0	comp18423_c0_seq1	1842	1643	-	-	-	-	-	-	1213	1080	158	89	13.36	13.26	1.5	1	16.63	16.07	1.95	1.36	0.108886	-3.19911	down	0.00019952	0.00988334	yes
comp7011_c0	comp7011_c0_seq1	869	670	-	-	-	-	-	-	42	44	738	314	1.13	1.32	17.19	8.63	1.41	1.61	22.29	11.74	12.1085	3.59795	up	0.000198774	0.00988334	yes
comp736_c1	comp736_c1_seq1	589	390	SAP13	-	GO:0005622(intracellular);GO:0008270(zinc ion binding)	[R] General function prediction only	-	-	0	0	174	47	0	0	6.96	2.22	0	0	9.03	3.02	Inf	Inf	up	0.000199751	0.00988334	yes
comp21126_c0	comp21126_c0_seq1	1389	1190	UGT74E2	N-hydroxythioamide S-beta-glucosyltransferase	GO:0052638(indole-3-butyrate beta-glucosyltransferase activity);GO:0071475(cellular hyperosmotic salinity response);GO:0071215(cellular response to abscisic acid stimulus);GO:0070301(cellular response to hydrogen peroxide);GO:0042631(cellular response to water deprivation);GO:0080024(indolebutyric acid metabolic process);GO:0080167(response to karrikin);GO:0010016(shoot morphogenesis)	[G] Carbohydrate transport and metabolism ;[C] Energy production and conversion	K11820	ko00380(Tryptophan metabolism);ko00966(Glucosinolate biosynthesis)	2021	2852	424	199	30.73	48.33	5.56	3.08	38.26	58.6	7.21	4.19	0.129582	-2.94806	down	0.00020012	0.00988501	yes
comp2716_c0	comp2716_c0_seq1	600	401	-	-	-	-	-	-	191	208	4	4	8.62	10.46	0.16	0.18	10.73	12.68	0.2	0.25	0.0217598	-5.52219	down	0.000203771	0.0100485	yes
comp18397_c0	comp18397_c0_seq1	852	653	-	-	-	-	-	-	153	114	1285	920	4.24	3.52	30.7	25.95	5.28	4.27	39.82	35.29	8.49452	3.08653	up	0.000205979	0.0101404	yes
comp7061_c0	comp7061_c0_seq1	1646	1447	GT5	hydroquinone glucosyltransferase	GO:0047213(anthocyanidin 3-O-glucosyltransferase activity)	[G] Carbohydrate transport and metabolism ;[C] Energy production and conversion	K08237	-	21751	11207	524	266	271.95	156.18	5.65	3.39	338.61	189.36	7.33	4.6	0.0233986	-5.41743	down	0.000209463	0.0102948	yes
comp13906_c0	comp13906_c0_seq1	1030	831	-	-	-	-	-	-	7	0	224	131	0.15	0	4.21	2.9	0.19	0	5.45	3.95	47.3175	5.5643	up	0.000210399	0.0103235	yes
comp2816_c0	comp2816_c0_seq1	351	152	ALMT2	-	GO:0016021(integral to membrane);GO:0005216(ion channel activity);GO:0010044(response to aluminum ion)	[R] General function prediction only	-	-	0	0	113	90	0	0	11.6	10.9	0	0	15.04	14.83	Inf	Inf	up	0.000211631	0.0103667	yes
comp14218_c0	comp14218_c0_seq1	2301	2102	CRK42	interleukin-1 receptor-associated kinase 4	GO:0016021(integral to membrane);GO:0005524(ATP binding);GO:0004674(protein serine/threonine kinase activity);GO:0004872(receptor activity)	-	K04733	ko04210(Apoptosis);ko04620(Toll-like receptor signaling pathway);ko04722(Neurotrophin signaling pathway);ko05140(Leishmaniasis);ko05142(Chagas disease)	1712	1151	50	244	14.74	11.04	0.37	2.14	18.35	13.39	0.48	2.91	0.124395	-3.007	down	0.000213264	0.0104294	yes
comp4467_c0	comp4467_c0_seq1	493	294	-	-	-	-	-	-	15	189	1510	530	0.92	12.96	80.14	33.2	1.15	15.72	103.92	45.16	10.5394	3.39772	up	0.000214836	0.0104889	yes
comp10418_c0	comp10418_c0_seq1	1298	1099	SVP	MADS-box transcription factor, plant	GO:0005634(nucleus);GO:0005515(protein binding);GO:0043565(sequence-specific DNA binding);GO:0003700(sequence-specific DNA binding transcription factor activity);GO:0000900(translation repressor activity, nucleic acid binding);GO:0010582(floral meristem determinacy);GO:0048438(floral whorl development);GO:0010076(maintenance of floral meristem identity);GO:0009910(negative regulation of flower de…	[K] Transcription	K09264	-	944	1173	171	53	15.54	21.52	2.43	0.89	19.35	26.1	3.15	1.21	0.102518	-3.28605	down	0.000218129	0.0106321	yes
comp12153_c0	comp12153_c0_seq1	823	624	PME15	pectinesterase	GO:0005618(cell wall);GO:0005576(extracellular region);GO:0045330(aspartyl esterase activity);GO:0030599(pectinesterase activity);GO:0042545(cell wall modification);GO:0007047(cellular cell wall organization)	-	K01051	ko00040(Pentose and glucuronate interconversions);ko00500(Starch and sucrose metabolism)	4	21	381	179	0.12	0.68	9.53	5.28	0.14	0.82	12.35	7.19	23.8625	4.57668	up	0.000219152	0.0106503	yes
comp4292_c0	comp4292_c0_seq1,comp4292_c0_seq2	1267	1001.91	DFRA	-	GO:0042406(extrinsic to endoplasmic reticulum membrane);GO:0050662(coenzyme binding);GO:0045552(dihydrokaempferol 4-reductase activity);GO:0009718(anthocyanin biosynthetic process)	[V] Defense mechanisms	-	-	112	301	1556	1515	1.97	5.93	24.52	27.11	2.45	7.19	31.8	36.87	8.37334	3.0658	up	0.000219226	0.0106503	yes
comp14126_c0	comp14126_c0_seq1,comp14126_c0_seq2	842	630.68	-	-	-	-	-	-	0	2	158	105	0	0.06	3.95	3.02	0	0.08	5.12	4.11	150.057	7.22937	up	0.000223031	0.0108174	yes
comp14746_c0	comp14746_c0_seq1	1782	1583	UGT86A2	hydroquinone glucosyltransferase	GO:0016758(transferase activity, transferring hexosyl groups)	[G] Carbohydrate transport and metabolism ;[C] Energy production and conversion	K08237	-	34	1285	6082	2442	0.39	16.37	59.95	28.41	0.48	19.85	77.74	38.64	6.96543	2.80021	up	0.000227473	0.0110147	yes
comp10039_c0	comp10039_c0_seq1	417	218	-	-	-	-	-	-	0	0	119	256	0	0	8.52	21.63	0	0	11.05	29.42	Inf	Inf	up	0.000227939	0.0110192	yes
comp18790_c0	comp18790_c0_seq1	1994	1795	CWINV1	beta-fructofuranosidase	GO:0048046(apoplast);GO:0005618(cell wall);GO:0004575(sucrose alpha-glucosidase activity);GO:0005975(carbohydrate metabolic process);GO:0080167(response to karrikin);GO:0009611(response to wounding)	[G] Carbohydrate transport and metabolism	K01193	ko00052(Galactose metabolism);ko00500(Starch and sucrose metabolism)	618	529	4884	2586	6.23	5.94	42.45	26.53	7.76	7.21	55.06	36.09	6.52891	2.70684	up	0.000229197	0.0110618	yes
comp16768_c0	comp16768_c0_seq1,comp16768_c0_seq2,comp16768_c0_seq3	641	410.69	At1g53430	-	GO:0016021(integral to membrane);GO:0005886(plasma membrane);GO:0005524(ATP binding);GO:0004674(protein serine/threonine kinase activity);GO:0004872(receptor activity)	-	-	-	619	795	10	118	25.38	36.62	0.35	5.26	31.6	44.4	0.46	7.15	0.11688	-3.0969	down	0.00022989	0.0110772	yes
comp18855_c1	comp18855_c1_seq1	602	403	TUBA2	tubulin alpha	-	[Z] Cytoskeleton	K07374	ko04145(Phagosome);ko04540(Gap junction);ko05130(Pathogenic Escherichia coli infection)	646	515	13	82	29	25.77	0.5	3.75	36.11	31.24	0.65	5.1	0.101129	-3.30573	down	0.000234513	0.0112631	yes
comp19240_c0	comp19240_c0_seq1	1343	1144	PAP12	-	GO:0009535(chloroplast thylakoid membrane);GO:0005198(structural molecule activity)	-	-	-	0	20	362	149	0	0.35	4.94	2.4	0	0.43	6.4	3.26	27.7516	4.7945	up	0.000234298	0.0112631	yes
comp21467_c0	comp21467_c0_seq1	1197	998	At3g03300	endoribonuclease Dicer	GO:0005737(cytoplasm);GO:0005634(nucleus);GO:0005524(ATP binding);GO:0008026(ATP-dependent helicase activity);GO:0003725(double-stranded RNA binding);GO:0046872(metal ion binding);GO:0005515(protein binding);GO:0004525(ribonuclease III activity);GO:0051607(defense response to virus);GO:0010216(maintenance of DNA methylation);GO:0010267(production of ta-siRNAs involved in RNA interference)	[A] RNA processing and modification	K11592	-	907	1101	120	92	16.44	22.25	1.88	1.7	20.47	26.97	2.43	2.31	0.111909	-3.1596	down	0.000234951	0.0112658	yes
comp16504_c0	comp16504_c0_seq1	1332	1133	CRK8	-	GO:0016021(integral to membrane);GO:0005524(ATP binding);GO:0004674(protein serine/threonine kinase activity);GO:0004872(receptor activity)	-	K00924	-	3	132	1178	400	0.05	2.35	16.22	6.5	0.06	2.85	21.04	8.84	12.4118	3.63364	up	0.000236237	0.0113091	yes
comp24634_c0	comp24634_c0_seq1	486	287	PSK	-	GO:0005576(extracellular region);GO:0008083(growth factor activity);GO:0030154(cell differentiation);GO:0008283(cell proliferation);GO:0007275(multicellular organismal development)	-	-	-	0	78	3928	980	0	5.48	213.55	62.88	0	6.64	276.93	85.54	65.3931	6.03107	up	0.000240092	0.011475	yes
comp4603_c0	comp4603_c0_seq1,comp4603_c0_seq2	1365	1038.21	BGLU47	beta-glucosidase	GO:0008422(beta-glucosidase activity);GO:0043169(cation binding);GO:0005975(carbohydrate metabolic process)	[G] Carbohydrate transport and metabolism	K05350	ko00460(Cyanoamino acid metabolism);ko00500(Starch and sucrose metabolism);ko00940(Phenylpropanoid biosynthesis)	1079	2501	221	64	17.78	49.24	3.43	1.18	22.14	59.7	4.45	1.61	0.0788384	-3.66496	down	0.000240671	0.011484	yes
comp14092_c0	comp14092_c0_seq1	674	475	UGT74E2	N-hydroxythioamide S-beta-glucosyltransferase	GO:0052638(indole-3-butyrate beta-glucosyltransferase activity);GO:0071475(cellular hyperosmotic salinity response);GO:0071215(cellular response to abscisic acid stimulus);GO:0070301(cellular response to hydrogen peroxide);GO:0042631(cellular response to water deprivation);GO:0080024(indolebutyric acid metabolic process);GO:0080167(response to karrikin);GO:0010016(shoot morphogenesis)	[G] Carbohydrate transport and metabolism ;[C] Energy production and conversion	K11820	ko00380(Tryptophan metabolism);ko00966(Glucosinolate biosynthesis)	0	21	400	125	0	0.89	13.14	4.85	0	1.08	17.04	6.59	26.4716	4.72637	up	0.000245289	0.0116855	yes
comp16566_c0	comp16566_c0_seq1	808	609	-	-	-	-	-	-	40	167	1316	499	1.19	5.53	33.72	15.09	1.48	6.7	43.72	20.53	9.08653	3.18373	up	0.000246612	0.0117263	yes
comp22317_c0	comp22317_c0_seq1	1256	1057	-	putative hydrolase of the HAD superfamily	-	[R] General function prediction only	K07025	-	239	433	2424	2142	4.09	8.26	35.78	37.32	5.09	10.02	46.4	50.76	7.44878	2.897	up	0.000247134	0.0117263	yes
comp66674_c0	comp66674_c0_seq1	628	429	FLA2	-	GO:0046658(anchored to plasma membrane);GO:0005774(vacuolar membrane)	-	-	-	818.89	410.46	8.81	16.28	34.53	19.29	0.32	0.7	43	23.39	0.42	0.95	0.0226019	-5.46742	down	0.000247339	0.0117263	yes
comp13428_c0	comp13428_c0_seq1,comp13428_c0_seq2	1819	1618.77	VDE1	violaxanthin de-epoxidase	GO:0009535(chloroplast thylakoid membrane);GO:0005488(binding);GO:0046422(violaxanthin de-epoxidase activity)	-	K09839	ko00906(Carotenoid biosynthesis)	60	69	1325	426	0.67	0.86	12.79	4.84	0.83	1.04	16.59	6.59	13.146	3.71655	up	0.000250256	0.011827	yes
comp20343_c0	comp20343_c0_seq1	1047	848	TT2	myb proto-oncogene protein, plant	GO:0005634(nucleus);GO:0005524(ATP binding);GO:0003677(DNA binding);GO:0005515(protein binding);GO:0010023(proanthocyanidin biosynthetic process);GO:0006355(regulation of transcription, DNA-dependent);GO:0006351(transcription, DNA-dependent)	[K] Transcription	K09422	-	509	504	61	14	10.86	11.98	1.12	0.3	13.52	14.53	1.46	0.41	0.0692653	-3.85172	down	0.000250664	0.011827	yes
comp867_c0	comp867_c0_seq1	384	185	-	-	-	-	-	-	0	0	124	78	0	0	10.46	7.76	0	0	13.56	10.56	Inf	Inf	up	0.000250501	0.011827	yes
comp3912_c0	comp3912_c0_seq1	443	244	-	-	-	-	-	-	40	10	818	1286	2.97	0.83	52.31	97.06	3.69	1	67.83	132.03	45.1178	5.49562	up	0.000253987	0.0119646	yes
comp14974_c0	comp14974_c0_seq1	1289	1090	At1g06800	-	GO:0009507(chloroplast);GO:0004806(triglyceride lipase activity);GO:0016042(lipid catabolic process)	[I] Lipid transport and metabolism	-	-	71	163	3339	1016	1.18	3.02	47.8	17.17	1.47	3.66	61.98	23.35	18.5018	4.20959	up	0.000254899	0.0119884	yes
comp19927_c0	comp19927_c0_seq1,comp19927_c0_seq2	1427	1127.51	MYB44	myb proto-oncogene protein, plant	GO:0005634(nucleus);GO:0003677(DNA binding);GO:0009738(abscisic acid mediated signaling pathway);GO:0006355(regulation of transcription, DNA-dependent);GO:0009733(response to auxin stimulus);GO:0046686(response to cadmium ion);GO:0010200(response to chitin);GO:0009723(response to ethylene stimulus);GO:0009739(response to gibberellin stimulus);GO:0009753(response to jasmonic acid stimulus);GO:0009…	[K] Transcription	K09422	-	1055	735	8024	3107	15.91	12.54	106.66	48.06	19.81	15.21	138.32	65.38	5.98617	2.58163	up	0.00025626	0.011995	yes
comp37332_c0	comp37332_c0_seq1	1766	1567	DTXL1	-	GO:0016021(integral to membrane);GO:0015297(antiporter activity);GO:0015238(drug transmembrane transporter activity)	[R] General function prediction only	-	-	121	195	1780	689	1.4	2.51	17.72	8.1	1.74	3.04	22.98	11.01	7.81839	2.96687	up	0.000256216	0.011995	yes
comp46607_c0	comp46607_c0_seq1	291	92.11	-	-	-	-	-	-	0	0	244	49	0	0	41.33	9.8	0	0	53.6	13.33	Inf	Inf	up	0.000255783	0.011995	yes
comp16355_c0	comp16355_c0_seq1	1350	1151	NAC025	-	-	-	-	-	34	209	2588	3756	0.53	3.66	35.08	60.09	0.67	4.44	45.5	81.75	31.4518	4.97507	up	0.00025727	0.0120232	yes
comp17147_c0	comp17147_c0_seq1,comp17147_c0_seq2,comp17147_c0_seq3,comp17147_c0_seq4,comp17147_c0_seq5,comp17147_c0_seq6,comp17147_c0_seq7,comp17147_c0_seq8	896	536.27	-	-	-	-	-	-	1	53	514	268	0.04	2.12	16.06	9.46	0.05	2.57	20.83	12.87	16.0459	4.00413	up	0.000260389	0.0121305	yes
comp22217_c0	comp22217_c0_seq1	2498	2299	At1g64390	endoglucanase	GO:0005576(extracellular region);GO:0030246(carbohydrate binding);GO:0008810(cellulase activity);GO:0007047(cellular cell wall organization);GO:0030245(cellulose catabolic process)	-	K01179	ko00500(Starch and sucrose metabolism)	9258	5307	75	644	72.86	46.55	0.51	5.16	90.71	56.44	0.66	7.02	0.0608528	-4.03853	down	0.000259997	0.0121305	yes
comp13151_c0	comp13151_c0_seq1,comp13151_c0_seq2	1270	1039.57	tag	DNA-3-methyladenine glycosylase I	GO:0008725(DNA-3-methyladenine glycosylase I activity);GO:0046872(metal ion binding);GO:0006284(base-excision repair)	-	K01246	ko03410(Base excision repair)	632	1474	113	57	10.89	28.78	1.65	0.98	13.56	34.89	2.13	1.33	0.0842569	-3.56906	down	0.000261299	0.0121537	yes
comp22177_c0	comp22177_c0_seq1	4281	4082	ABCC3	ATP-binding cassette, subfamily C (CFTR/MRP), member 2	GO:0048046(apoplast);GO:0016021(integral to membrane);GO:0000325(plant-type vacuole);GO:0009506(plasmodesma);GO:0005774(vacuolar membrane);GO:0005524(ATP binding);GO:0010290(chlorophyll catabolite transmembrane transporter activity);GO:0015431(glutathione S-conjugate-exporting ATPase activity);GO:0008559(xenobiotic-transporting ATPase activity)	[Q] Secondary metabolites biosynthesis, transport and catabolism	K05666	ko02010(ABC transporters)	7850	7027	1316	888	34.79	34.71	5.03	4.01	43.32	42.09	6.52	5.45	0.152694	-2.71129	down	0.000262796	0.0122041	yes
comp7009_c0	comp7009_c0_seq1	718	519	PSBR	photosystem II 10kDa protein	GO:0009535(chloroplast thylakoid membrane);GO:0009654(oxygen evolving complex);GO:0015979(photosynthesis)	-	K03541	ko00195(Photosynthesis)	13	407	39131	8759	0.45	15.81	1176.44	310.79	0.56	19.17	1525.6	422.76	116.777	6.86761	up	0.00026326	0.0122064	yes
comp4871_c0	comp4871_c0_seq1	1505	1306	-	-	-	-	-	-	90	290	0	3	1.25	4.48	0	0.04	1.55	5.43	0	0.06	0.0108967	-6.51996	down	0.000264182	0.0122108	yes
comp52170_c0	comp52170_c0_seq1	1899	1700	-	-	-	-	-	-	187	280	4	10	1.99	3.32	0.04	0.11	2.48	4.03	0.05	0.15	0.036049	-4.7939	down	0.000263842	0.0122108	yes
comp28562_c0	comp28562_c0_seq1	318	119	-	-	-	-	-	-	202	964	0	0	30.71	163.35	0	0	38.24	198.06	0	0	0	-inf	down	0.00026666	0.012306	yes
comp7655_c0	comp7655_c0_seq1	1452	1253	At1g29670	-	GO:0048046(apoplast);GO:0005618(cell wall);GO:0009507(chloroplast);GO:0016788(hydrolase activity, acting on ester bonds);GO:0016042(lipid catabolic process)	-	-	-	0	16	306	150	0	0.26	3.81	2.2	0	0.31	4.94	3	31.4993	4.97725	up	0.000272129	0.0125388	yes
comp63715_c0	comp63715_c0_seq1	318	119	CYP76A1	-	GO:0009055(electron carrier activity);GO:0020037(heme binding);GO:0004497(monooxygenase activity);GO:0016705(oxidoreductase activity, acting on paired donors, with incorporation or reduction of molecular oxygen)	[Q] Secondary metabolites biosynthesis, transport and catabolism	K00517	ko00361(gamma-Hexachlorocyclohexane degradation);ko00626(Naphthalene and anthracene degradation);ko00903(Limonene and pinene degradation);ko00945(Stilbenoid, diarylheptanoid and gingerol biosynthesis)	145	64	0	0	22.04	10.85	0	0	27.45	13.15	0	0	0	-inf	down	0.00027333	0.0125745	yes
comp45587_c0	comp45587_c0_seq1	984	785	RAX2	myb proto-oncogene protein, plant	GO:0005634(nucleus);GO:0003677(DNA binding);GO:0005515(protein binding);GO:0009785(blue light signaling pathway);GO:0007275(multicellular organismal development);GO:0006355(regulation of transcription, DNA-dependent);GO:0009737(response to abscisic acid stimulus);GO:0009739(response to gibberellin stimulus);GO:0009753(response to jasmonic acid stimulus);GO:0009751(response to salicylic acid stimu…	[K] Transcription	K09422	-	50	46	688	377	1.15	1.18	13.68	8.84	1.43	1.43	17.73	12.03	11.1986	3.48525	up	0.000277536	0.0127481	yes
comp122_c0	comp122_c0_seq1	443	244	-	-	-	-	-	-	0	0	147	58	0	0	9.4	4.38	0	0	12.19	5.95	Inf	Inf	up	0.000288328	0.0132027	yes
comp22586_c0	comp22586_c0_seq1,comp22586_c0_seq2	1435	1227.64	GPT2	-	GO:0031969(chloroplast membrane);GO:0016021(integral to membrane);GO:0005774(vacuolar membrane);GO:0015152(glucose-6-phosphate transmembrane transporter activity);GO:0005315(inorganic phosphate transmembrane transporter activity);GO:0015120(phosphoglycerate transmembrane transporter activity);GO:0071917(triose-phosphate transmembrane transporter activity);GO:0015714(phosphoenolpyruvate transport)…	[G] Carbohydrate transport and metabolism ;[E] Amino acid transport and metabolism	-	-	17296	3568	0	1	254.32	58.51	0	0.02	316.66	70.94	0	0.02	5.92479e-05	-14.0429	down	0.000288115	0.0132027	yes
comp9590_c0	comp9590_c0_seq1,comp9590_c0_seq2	410	127.41	ATP9	DNA (cytosine-5-)-methyltransferase	GO:0016021(integral to membrane);GO:0031966(mitochondrial membrane);GO:0045263(proton-transporting ATP synthase complex, coupling factor F(o));GO:0015078(hydrogen ion transmembrane transporter activity);GO:0008289(lipid binding);GO:0015991(ATP hydrolysis coupled proton transport);GO:0015986(ATP synthesis coupled proton transport)	[T] Signal transduction mechanisms	K00558	ko00270(Cysteine and methionine metabolism)	0	1	89	128	0	0.1	20.72	17.85	0	0.12	26.87	24.27	268.736	8.07005	up	0.000289624	0.0132414	yes
comp5091_c0	comp5091_c0_seq1	1130	931	-	-	-	-	-	-	83	51	957	361	1.61	1.1	16.04	7.14	2.01	1.34	20.8	9.71	9.39312	3.23161	up	0.000291324	0.0132985	yes
comp18044_c0	comp18044_c0_seq1	1791	1592	SCPL40	carboxypeptidase D	GO:0005576(extracellular region);GO:0004185(serine-type carboxypeptidase activity);GO:0006508(proteolysis)	[O] Posttranslational modification, protein turnover, chaperones ;[E] Amino acid transport and metabolism	K01288	-	16	133	969	437	0.18	1.68	9.5	5.05	0.23	2.04	12.32	6.88	10.1176	3.33879	up	0.00029747	0.0135581	yes
comp7199_c0	comp7199_c0_seq1	691	492	-	-	-	-	-	-	45	300	3802	1207	1.65	12.3	120.58	45.18	2.06	14.91	156.36	61.45	14.991	3.90602	up	0.000298719	0.013594	yes
comp9909_c0	comp9909_c0_seq1	364	165	-	-	-	-	-	-	0	2	161	94	0	0.24	15.23	10.49	0	0.3	19.74	14.27	143.5	7.16491	up	0.000301775	0.0137119	yes
comp23393_c0	comp23393_c0_seq1	811	612	PETE	plastocyanin	GO:0009535(chloroplast thylakoid membrane);GO:0005507(copper ion binding);GO:0009055(electron carrier activity);GO:0022900(electron transport chain);GO:0006810(transport)	-	K02638	ko00195(Photosynthesis)	4	236	19443	4399	0.12	7.78	495.71	132.37	0.15	9.43	642.83	180.06	102.121	6.67413	up	0.000306476	0.0139041	yes
comp16128_c0	comp16128_c0_seq1	1925	1726	RPT2	-	GO:0004871(signal transducer activity);GO:0009638(phototropism)	-	-	-	222	953	5154	2190	2.33	11.13	46.59	23.37	2.9	13.5	60.42	31.78	6.55418	2.71241	up	0.000308766	0.0139865	yes
comp22293_c0	comp22293_c0_seq1,comp22293_c0_seq2	2134	1867.04	-	-	-	-	-	-	6890	7419	1442	725	66.41	78.83	11.96	7.1	82.69	95.58	15.51	9.65	0.152638	-2.71182	down	0.00030953	0.0139996	yes
comp17892_c0	comp17892_c0_seq1	447	248	BGLU12	beta-glucosidase	GO:0033907(beta-D-fucosidase activity);GO:0004565(beta-galactosidase activity);GO:0080083(beta-gentiobiose beta-glucosidase activity);GO:0047701(beta-L-arabinosidase activity);GO:0043169(cation binding);GO:0004338(glucan exo-1,3-beta-glucosidase activity);GO:0005975(carbohydrate metabolic process)	[G] Carbohydrate transport and metabolism	K05350	ko00460(Cyanoamino acid metabolism);ko00500(Starch and sucrose metabolism);ko00940(Phenylpropanoid biosynthesis)	144	223	7	0	10.5	18.13	0.44	0	13.08	21.98	0.57	0	0.0165383	-5.91804	down	0.000315359	0.0142037	yes
comp18378_c0	comp18378_c0_seq1,comp18378_c0_seq2	872	355.35	-	-	-	-	-	-	9	38	1888	480	0.24	2.07	108.74	22.39	0.3	2.51	141.01	30.46	50.4439	5.65661	up	0.000315489	0.0142037	yes
comp9810_c0	comp9810_c0_seq1	393	194	-	-	-	[R] General function prediction only	-	-	113	96	0	0	10.54	9.98	0	0	13.12	12.1	0	0	0	-inf	down	0.000315288	0.0142037	yes
comp60762_c0	comp60762_c0_seq1	937	738	PP2B15	-	-	-	-	-	8	38	313	363	0.2	1.04	6.62	9.06	0.24	1.26	8.58	12.32	17.1855	4.10312	up	0.00031739	0.0142676	yes
comp15906_c0	comp15906_c0_seq1,comp15906_c0_seq2	418	203.21	-	-	-	-	-	-	18	16	393	211	1.66	1.53	31.14	19.84	2.07	1.86	40.38	26.98	17.866	4.15914	up	0.00032371	0.0145295	yes
comp3923_c0	comp3923_c0_seq1	240	47.71	ABCB4	ATP-binding cassette, subfamily B (MDR/TAP), member 1	GO:0016021(integral to membrane);GO:0005886(plasma membrane);GO:0009506(plasmodesma);GO:0005524(ATP binding);GO:0008559(xenobiotic-transporting ATPase activity);GO:0010315(auxin efflux);GO:0010540(basipetal auxin transport);GO:0009630(gravitropism);GO:0009735(response to cytokinin stimulus);GO:0048767(root hair elongation)	[Q] Secondary metabolites biosynthesis, transport and catabolism	K05658	ko02010(ABC transporters)	109	137	1	0	41.34	57.91	0.33	0	51.47	70.21	0.42	0	0.0034909	-8.16219	down	0.000324868	0.0145593	yes
comp17606_c0	comp17606_c0_seq1,comp17606_c0_seq2	1180	297.98	CHI4	chitinase	GO:0008061(chitin binding);GO:0004568(chitinase activity);GO:0016998(cell wall macromolecule catabolic process);GO:0006032(chitin catabolic process);GO:0006952(defense response)	[R] General function prediction only	K01183	ko00520(Amino sugar and nucleotide sugar metabolism)	161	122	4527	1329	13.44	26.18	125.63	82.91	16.73	31.74	162.92	112.79	19.5019	4.28554	up	0.000326895	0.0146279	yes
comp7132_c0	comp7132_c0_seq1	648	449	CP12-1	-	-	-	-	-	208	911	37289	9696	8.38	40.91	1295.84	397.67	10.44	49.61	1680.44	540.95	42.1616	5.39786	up	0.000329359	0.0147159	yes
comp12460_c0	comp12460_c0_seq1	1101	902	-	-	-	-	-	-	72	1407	5813	3154	1.44	31.45	100.56	64.39	1.8	38.14	130.4	87.59	6.70405	2.74503	up	0.000333926	0.0148974	yes
comp10439_c0	comp10439_c0_seq1	1634	1435	-	-	-	-	-	-	0	20	237	228	0	0.28	2.58	2.93	0	0.34	3.34	3.98	27.6119	4.78722	up	0.000335357	0.0149386	yes
comp10974_c0	comp10974_c0_seq1	372	173	-	-	-	-	-	-	682	268	0	4	71.32	31.24	0	0.43	88.8	37.88	0	0.58	0.00530882	-7.55739	down	0.000337847	0.0150268	yes
comp22562_c0	comp22562_c0_seq1,comp22562_c0_seq2,comp22562_c0_seq3,comp22562_c0_seq4,comp22562_c0_seq5,comp22562_c0_seq6,comp22562_c0_seq7,comp22562_c0_seq8,comp22562_c0_seq9	492	188.7	Os12g0611200	translation initiation factor IF-2	GO:0005524(ATP binding);GO:0008026(ATP-dependent helicase activity);GO:0003723(RNA binding)	[A] RNA processing and modification	K02519	-	681	2538	16	0	99.84	333.29	1.2	0	124.31	404.09	1.56	0	0.004464	-7.80745	down	0.000339048	0.0150575	yes
comp9457_c0	comp9457_c0_seq1	344	145	At4g20830	-	GO:0031225(anchored to membrane);GO:0048046(apoplast);GO:0005829(cytosol);GO:0005739(mitochondrion);GO:0009505(plant-type cell wall);GO:0005886(plasma membrane);GO:0009506(plasmodesma);GO:0005773(vacuole);GO:0050660(flavin adenine dinucleotide binding);GO:0008762(UDP-N-acetylmuramate dehydrogenase activity);GO:0006979(response to oxidative stress)	-	-	-	55	208	0	0	6.86	28.93	0	0	8.54	35.07	0	0	0	-inf	down	0.000340274	0.0150892	yes
comp10643_c0	comp10643_c0_seq1	2636	2437	TPS9	trehalose-phosphatase	GO:0003825(alpha,alpha-trehalose-phosphate synthase (UDP-forming) activity);GO:0005992(trehalose biosynthetic process)	[G] Carbohydrate transport and metabolism	K01087	ko00500(Starch and sucrose metabolism)	154	536	3636	1318	1.14	4.44	23.28	9.96	1.42	5.38	30.19	13.55	7.36533	2.88075	up	0.000341015	0.0150994	yes
comp19317_c0	comp19317_c0_seq1	744	545	-	YggT family protein	-	-	K02221	-	20	86	823	294	0.66	3.18	23.56	9.93	0.83	3.86	30.56	13.51	10.8696	3.44223	up	0.000344445	0.0152284	yes
comp12720_c0	comp12720_c0_seq1	800	601	-	condensin complex subunit 3	-	[B] Chromatin structure and dynamics ;[D] Cell cycle control, cell division, chromosome partitioning	K06678	ko04111(Cell cycle - yeast)	336	276	12	19	10.11	9.26	0.31	0.58	12.59	11.23	0.4	0.79	0.0568776	-4.136	down	0.000346586	0.0153001	yes
comp22571_c0	comp22571_c0_seq1,comp22571_c0_seq2	1892	1493.46	guaA	DNA-3-methyladenine glycosylase I	GO:0004066(asparagine synthase (glutamine-hydrolyzing) activity);GO:0005524(ATP binding);GO:0008725(DNA-3-methyladenine glycosylase I activity);GO:0003922(GMP synthase (glutamine-hydrolyzing) activity);GO:0008080(N-acetyltransferase activity);GO:0006529(asparagine biosynthetic process);GO:0006284(base-excision repair);GO:0006541(glutamine metabolic process);GO:0006177(GMP biosynthetic process)	-	K01246	ko03410(Base excision repair)	0	49	1852	473	0	0.58	18.91	6.84	0	0.71	24.52	9.31	49.4028	5.62652	up	0.000347766	0.0153293	yes
comp11466_c0	comp11466_c0_seq1	965	766	VIT_05s0020g01820	-	GO:0016021(integral to membrane);GO:0005886(plasma membrane)	-	-	-	2	1	168	101	0.05	0.03	3.42	2.43	0.06	0.03	4.44	3.3	88.9822	6.47544	up	0.000352126	0.0154972	yes
comp13446_c0	comp13446_c0_seq1	661	462	-	-	-	-	-	-	2658	993	14	0	104.09	43.34	0.47	0	129.6	52.55	0.61	0	0.00312455	-8.32214	down	0.000353679	0.0154972	yes
comp23189_c0	comp23189_c0_seq1,comp23189_c0_seq2,comp23189_c0_seq3,comp23189_c0_seq4,comp23189_c0_seq5,comp23189_c0_seq6	729	370.1	-	-	-	-	-	-	1170	2664	260	124	55.53	137.28	10.67	6.26	69.14	166.44	13.84	8.52	0.103845	-3.2675	down	0.000353032	0.0154972	yes
comp9973_c0	comp9973_c0_seq1,comp9973_c0_seq2	759	428.63	At4g24660	-	GO:0005634(nucleus);GO:0003677(DNA binding);GO:0046872(metal ion binding);GO:0005515(protein binding);GO:0009793(embryo development ending in seed dormancy);GO:0006355(regulation of transcription, DNA-dependent);GO:0006351(transcription, DNA-dependent)	-	-	-	0	0	98	89	0	0	3.78	11.62	0	0	4.91	15.81	Inf	Inf	up	0.000353305	0.0154972	yes
comp11062_c0	comp11062_c0_seq1	980	781	CAF1-11	-	GO:0005737(cytoplasm);GO:0005634(nucleus);GO:0046872(metal ion binding);GO:0004535(poly(A)-specific ribonuclease activity);GO:0003723(RNA binding);GO:0042742(defense response to bacterium);GO:0000289(nuclear-transcribed mRNA poly(A) tail shortening);GO:0006355(regulation of transcription, DNA-dependent);GO:0006351(transcription, DNA-dependent)	[A] RNA processing and modification	-	-	1068	1876	20624	6962	24.74	48.44	412.04	164.16	30.8	58.73	534.33	223.3	9.2939	3.21628	up	0.000359933	0.0157479	yes
comp19205_c0	comp19205_c0_seq1	340	141	-	-	-	-	-	-	155	352	10	9	19.89	50.34	1.11	1.18	24.76	61.04	1.44	1.6	0.0415638	-4.58853	down	0.000367014	0.0160268	yes
comp21311_c0	comp21311_c0_seq1	1613	1414	COL16	zinc finger protein CONSTANS	GO:0016020(membrane);GO:0005634(nucleus);GO:0008270(zinc ion binding);GO:0006355(regulation of transcription, DNA-dependent)	[K] Transcription	K12135	ko04712(Circadian rhythm - plant)	6	176	3600	1020	0.08	2.51	39.73	13.28	0.1	3.04	51.52	18.07	26.4743	4.72652	up	0.000367395	0.0160268	yes
comp22747_c0	comp22747_c0_seq1,comp22747_c0_seq2,comp22747_c0_seq3,comp22747_c0_seq4	1066	729.8	-	-	-	[Z] Cytoskeleton	-	-	73	146	1242	540	1.82	4.12	25.87	12.96	2.26	5	33.55	17.62	8.31343	3.05544	up	0.000370081	0.0161201	yes
comp12205_c0	comp12205_c0_seq1	953	754	-	-	-	-	-	-	397	1058	13002	4209	9.53	28.3	269.06	102.8	11.86	34.31	348.92	139.84	11.894	3.57216	up	0.000371776	0.0161701	yes
comp17060_c0	comp17060_c0_seq1,comp17060_c0_seq2	487	241.29	-	-	-	-	-	-	0	68	695	224	0	6.2	43.87	15.24	0	7.51	56.88	20.73	14.3492	3.8429	up	0.00037657	0.0163304	yes
comp20333_c0	comp20333_c0_seq1,comp20333_c0_seq2	1254	1022.14	-	-	-	-	-	-	1381	417	0	1	24.21	8.28	0	0.02	30.14	10.04	0	0.02	0.000694977	-10.4907	down	0.000376468	0.0163304	yes
comp63374_c0	comp63374_c0_seq1	1522	1323	-	-	-	-	-	-	31	41	509	348	0.42	0.62	6	4.84	0.53	0.76	7.78	6.59	12.5116	3.64519	up	0.00038003	0.0164562	yes
comp4405_c0	comp4405_c0_seq1	814	615	OBF1	extracellular signal-regulated kinase 1/2	GO:0005634(nucleus);GO:0046983(protein dimerization activity);GO:0043565(sequence-specific DNA binding);GO:0003700(sequence-specific DNA binding transcription factor activity)	-	K04371	ko04010(MAPK signaling pathway);ko04012(ErbB signaling pathway);ko04013(MAPK signaling pathway - fly);ko04062(Chemokine signaling pathway);ko04114(Oocyte meiosis);ko04150(mTOR signaling pathway);ko04270(Vascular smooth muscle contraction);ko04320(Dorso-ventral axis formation);ko04350(TGF-beta signaling pathway);ko04360(Axon guidance);ko04370(VEGF signaling pathway);ko04510(Focal adhesion);ko04520…	733	1857	36	112	21.56	60.89	0.91	3.35	26.85	73.82	1.18	4.56	0.0714582	-3.80676	down	0.000381069	0.0164771	yes
comp35736_c0	comp35736_c0_seq1	542	343	-	-	-	-	-	-	53	35	697	282	2.8	2.06	31.71	15.14	3.48	2.49	41.12	20.6	10.7292	3.42347	up	0.000382519	0.0165155	yes
comp15610_c0	comp15610_c0_seq1	1262	1063	kinX	SWI/SNF-related matrix-associated actin-dependent regulator of chromatin subfamily A member 5	GO:0005524(ATP binding);GO:0004674(protein serine/threonine kinase activity)	[B] Chromatin structure and dynamics ;[K] Transcription	K11654	-	272	283	1693	1937	4.63	5.37	24.85	33.56	5.76	6.51	32.23	45.65	7.18496	2.84498	up	0.000384036	0.0165568	yes
comp6464_c0	comp6464_c0_seq1	684	485	-	-	-	-	-	-	6	499	2082	1293	0.22	20.75	66.98	49.1	0.28	25.15	86.86	66.78	7.55273	2.917	up	0.000392889	0.0169137	yes
comp11031_c0	comp11031_c0_seq1	886	687	GLR2.7	glutamate receptor, ionotropic, other eukaryote	GO:0016021(integral to membrane);GO:0030288(outer membrane-bounded periplasmic space);GO:0005886(plasma membrane);GO:0005773(vacuole);GO:0005262(calcium channel activity);GO:0005234(extracellular-glutamate-gated ion channel activity);GO:0004970(ionotropic glutamate receptor activity);GO:0019722(calcium-mediated signaling);GO:0071230(cellular response to amino acid stimulus)	[P] Inorganic ion transport and metabolism ;[E] Amino acid transport and metabolism ;[T] Signal transduction mechanisms	K05387	-	0	3	157	106	0	0.09	3.57	2.84	0	0.11	4.62	3.87	100.208	6.64685	up	0.000393659	0.0169222	yes
comp11848_c0	comp11848_c0_seq1	886	687	-	-	-	-	-	-	127	498	2751	1301	3.34	14.62	62.48	34.87	4.16	17.72	81.03	47.44	6.85192	2.77651	up	0.000394311	0.0169255	yes
comp10219_c0	comp10219_c0_seq1	399	200	-	-	-	-	-	-	174	67	0	0	15.74	6.76	0	0	19.6	8.19	0	0	0	-inf	down	0.00039709	0.01702	yes
comp23392_c0	comp23392_c0_seq1	1168	969	-	light-harvesting complex I chlorophyll a/b binding protein 2	GO:0009535(chloroplast thylakoid membrane);GO:0016021(integral to membrane);GO:0009522(photosystem I);GO:0009523(photosystem II);GO:0016168(chlorophyll binding);GO:0046872(metal ion binding);GO:0009765(photosynthesis, light harvesting);GO:0018298(protein-chromophore linkage)	-	K08908	ko00196(Photosynthesis - antenna proteins)	16	328	26402	5894	0.3	6.83	425.14	112.01	0.37	8.28	551.32	152.37	95.8257	6.58234	up	0.00039856	0.0170583	yes
comp74116_c0	comp74116_c0_seq1	397	198	HSFB4	-	GO:0005737(cytoplasm);GO:0005634(nucleus);GO:0043565(sequence-specific DNA binding);GO:0003700(sequence-specific DNA binding transcription factor activity);GO:0008356(asymmetric cell division);GO:0006950(response to stress)	[K] Transcription	-	-	165	93	2	0	15.08	9.47	0.16	0	18.77	11.48	0.2	0	0.00641852	-7.28354	down	0.000400415	0.0171128	yes
comp22197_c0	comp22197_c0_seq1	1920	1721	PAO	-	GO:0009706(chloroplast inner membrane);GO:0051537(2 iron, 2 sulfur cluster binding);GO:0010277(chlorophyllide a oxygenase [overall] activity);GO:0046872(metal ion binding);GO:0032441(pheophorbide a oxygenase activity);GO:0008219(cell death);GO:0015996(chlorophyll catabolic process);GO:0009816(defense response to bacterium, incompatible interaction);GO:0009908(flower development);GO:0010154(fruit …	-	-	-	373	703	4582	1949	3.92	8.24	41.54	20.86	4.88	9.99	53.87	28.37	6.17208	2.62576	up	0.000401767	0.0171457	yes
comp10092_c0	comp10092_c0_seq1	1027	828	DTX1	-	GO:0016021(integral to membrane);GO:0005886(plasma membrane);GO:0015297(antiporter activity);GO:0015238(drug transmembrane transporter activity);GO:0015691(cadmium ion transport);GO:0051238(sequestering of metal ion)	[R] General function prediction only	-	-	0	86	668	292	0	2.09	12.59	6.49	0	2.54	16.32	8.83	12.1963	3.60838	up	0.000403372	0.0171648	yes
comp3946_c0	comp3946_c0_seq1	1380	1181	PERK2	-	GO:0016021(integral to membrane);GO:0005886(plasma membrane);GO:0005524(ATP binding);GO:0004674(protein serine/threonine kinase activity);GO:0004872(receptor activity)	-	-	-	2355.38	3185.53	355.97	453.43	36.08	54.39	4.7	7.07	44.93	65.95	6.1	9.62	0.164174	-2.6067	down	0.000403377	0.0171648	yes
comp19346_c0	comp19346_c0_seq1,comp19346_c0_seq2	979	548.07	-	condensin complex subunit 3	-	[B] Chromatin structure and dynamics ;[D] Cell cycle control, cell division, chromosome partitioning	K06678	ko04111(Cell cycle - yeast)	210	163	0	9	8.99	7.91	0	0.41	11.2	9.59	0	0.55	0.0312943	-4.99796	down	0.000404291	0.0171789	yes
comp14398_c0	comp14398_c0_seq1,comp14398_c0_seq2	1232	961.32	-	-	-	-	-	-	699	1198	143	73	12.76	24.62	2.3	1.35	15.89	29.85	2.99	1.84	0.117435	-3.09006	down	0.000406177	0.0172342	yes
comp13850_c1	comp13850_c1_seq1	441	242	-	-	-	-	-	-	1	19	373	110	0.07	1.58	24.05	8.37	0.09	1.92	31.19	11.39	25.184	4.65443	up	0.000407448	0.0172633	yes
comp14685_c0	comp14685_c0_seq1,comp14685_c0_seq2	477	276.57	-	-	-	-	-	-	5	7	15386	2164	0.33	0.51	870.52	144.54	0.41	0.62	1128.89	196.62	1347	10.3955	up	0.000413024	0.0174744	yes
comp14948_c0	comp14948_c0_seq1	668	469	psbW	photosystem II PsbW protein	GO:0009535(chloroplast thylakoid membrane);GO:0016021(integral to membrane);GO:0009523(photosystem II);GO:0015979(photosynthesis)	-	K02721	ko00195(Photosynthesis)	6	280	17026	3950	0.23	12.04	566.44	155.1	0.29	14.6	734.56	210.98	75.4693	6.23782	up	0.000420536	0.0177667	yes
comp118251_c0	comp118251_c0_seq1	776	577	CDR1	-	GO:0016021(integral to membrane);GO:0005524(ATP binding);GO:0042626(ATPase activity, coupled to transmembrane movement of substances);GO:0046677(response to antibiotic);GO:0046898(response to cycloheximide)	[Q] Secondary metabolites biosynthesis, transport and catabolism	-	-	0	0	89	195	0	0	2.41	6.22	0	0	3.12	8.47	Inf	Inf	up	0.000422424	0.0178009	yes
comp26228_c0	comp26228_c0_seq1	529	330	-	-	-	-	-	-	1031	1361	160	138	56.52	83.17	7.57	7.7	70.38	100.83	9.81	10.48	0.134272	-2.89677	down	0.000422552	0.0178009	yes
comp21568_c0	comp21568_c0_seq1	1688	1489	At5g41330	-	GO:0008076(voltage-gated potassium channel complex);GO:0005249(voltage-gated potassium channel activity)	[R] General function prediction only	-	-	362	963	9472	3176	4.4	13.04	99.26	39.28	5.48	15.81	128.72	53.43	9.62779	3.2672	up	0.000425165	0.0178854	yes
comp20136_c0	comp20136_c0_seq1	2037	1838	WRKY33	-	GO:0005634(nucleus);GO:0005515(protein binding);GO:0043565(sequence-specific DNA binding);GO:0003700(sequence-specific DNA binding transcription factor activity);GO:0010120(camalexin biosynthetic process);GO:0070370(cellular heat acclimation);GO:0042742(defense response to bacterium);GO:0050832(defense response to fungus);GO:0010508(positive regulation of autophagy);GO:0010200(response to chitin)…	-	-	-	350	2176	9625	4713	3.45	23.87	81.71	47.22	4.29	28.95	105.96	64.23	6.09833	2.60841	up	0.000429976	0.0180364	yes
comp3192_c0	comp3192_c0_seq1	1063	864	At4g10955	-	GO:0004806(triglyceride lipase activity);GO:0016042(lipid catabolic process)	-	-	-	2	37	412	211	0.04	0.86	7.44	4.5	0.05	1.05	9.65	6.12	17.549	4.13332	up	0.000429606	0.0180364	yes
comp13382_c0	comp13382_c0_seq1	903	704	At5g39865	-	GO:0005886(plasma membrane);GO:0009055(electron carrier activity);GO:0015035(protein disulfide oxidoreductase activity);GO:0045454(cell redox homeostasis)	[O] Posttranslational modification, protein turnover, chaperones	-	-	0	0	420	72	0	0	9.31	1.88	0	0	12.07	2.56	Inf	Inf	up	0.000431898	0.0180913	yes
comp12227_c0	comp12227_c0_seq1	2035	1836	-	-	GO:0016021(integral to membrane);GO:0072556(other organism presynaptic membrane);GO:0006887(exocytosis);GO:0009405(pathogenesis)	[R] General function prediction only	-	-	340	3180	34013	10863	3.35	34.93	289.06	108.96	4.17	42.35	374.85	148.21	13.2607	3.72908	up	0.000439674	0.0183835	yes
comp5096_c0	comp5096_c0_seq1	855	656	PQL1	photosystem II oxygen-evolving enhancer protein	-	-	K08901	ko00195(Photosynthesis)	0	1	556	101	0	0.03	13.22	2.84	0	0.04	17.15	3.86	667.382	9.38237	up	0.000440122	0.0183835	yes
comp13701_c0	comp13701_c0_seq1	714	515	-	-	-	-	-	-	126	431	2500	1119	4.43	16.88	75.74	40.01	5.51	20.46	98.22	54.43	6.79803	2.76512	up	0.000440995	0.0183939	yes
comp124754_c0	comp124754_c0_seq1	491	292	-	polygalacturonase	GO:0005618(cell wall);GO:0005576(extracellular region);GO:0004650(polygalacturonase activity);GO:0005975(carbohydrate metabolic process);GO:0007047(cellular cell wall organization);GO:0009835(ripening)	-	K01184	ko00040(Pentose and glucuronate interconversions);ko00500(Starch and sucrose metabolism)	0	0	110	75	0	0	5.88	4.73	0	0	7.62	6.43	Inf	Inf	up	0.000443639	0.0184781	yes
comp15253_c0	comp15253_c0_seq1	534	335	-	-	-	-	-	-	0	33	1264	317	0	1.99	58.87	17.43	0	2.41	76.35	23.7	49.8101	5.63837	up	0.000447574	0.0186157	yes
comp21304_c0	comp21304_c0_seq1,comp21304_c0_seq2	1566	1291.85	HDA14	histone deacetylase 6/10	GO:0009507(chloroplast);GO:0005634(nucleus);GO:0034739(histone deacetylase activity (H3-K16 specific));GO:0032041(NAD-dependent histone deacetylase activity (H3-K14 specific));GO:0046969(NAD-dependent histone deacetylase activity (H3-K9 specific));GO:0046970(NAD-dependent histone deacetylase activity (H4-K16 specific));GO:0006355(regulation of transcription, DNA-dependent);GO:0006351(transcriptio…	[B] Chromatin structure and dynamics	K11407	-	89	166	1420	526	1.26	2.57	17.29	7.57	1.57	3.12	22.42	10.3	7.65436	2.93628	up	0.000448861	0.0186429	yes
comp23301_c0	comp23301_c0_seq1,comp23301_c0_seq2,comp23301_c0_seq3,comp23301_c0_seq4,comp23301_c0_seq5,comp23301_c0_seq6,comp23301_c0_seq7	1154	666.22	-	-	-	-	-	-	2916	6038	621	774	108.75	283.9	13.89	18.34	135.4	344.21	18.01	24.95	0.178173	-2.48865	down	0.000453734	0.0188188	yes
comp21711_c0	comp21711_c0_seq1,comp21711_c0_seq2,comp21711_c0_seq3,comp21711_c0_seq4	653	165.8	HTR2	histone H3	GO:0000786(nucleosome);GO:0005634(nucleus);GO:0003677(DNA binding);GO:0005515(protein binding);GO:0006334(nucleosome assembly)	[B] Chromatin structure and dynamics	K11253	ko05322(Systemic lupus erythematosus)	13340.8	7242.5	228.02	685.06	1839.38	1124.04	15.56	67.53	2290.23	1362.85	20.18	91.86	0.0516488	-4.27512	down	0.000456127	0.0188915	yes
comp15473_c0	comp15473_c0_seq1,comp15473_c0_seq2,comp15473_c0_seq3	758	506.66	-	-	-	-	-	-	532	329	58	8	17.45	12.06	1.62	0.26	21.73	14.63	2.1	0.36	0.0679271	-3.87987	down	0.000463551	0.0191462	yes
comp890_c0	comp890_c0_seq1	364	165	SOT8	desulfoglucosinolate sulfotransferase A/B/C	-	[R] General function prediction only	K11821	ko00380(Tryptophan metabolism);ko00966(Glucosinolate biosynthesis)	111	86	0	0	12.17	10.51	0	0	15.15	12.74	0	0	0	-inf	down	0.000463576	0.0191462	yes
comp7982_c0	comp7982_c0_seq1	220	33.9	UGT74E2	-	GO:0052638(indole-3-butyrate beta-glucosyltransferase activity);GO:0071475(cellular hyperosmotic salinity response);GO:0071215(cellular response to abscisic acid stimulus);GO:0070301(cellular response to hydrogen peroxide);GO:0042631(cellular response to water deprivation);GO:0080024(indolebutyric acid metabolic process);GO:0080167(response to karrikin);GO:0010016(shoot morphogenesis)	[G] Carbohydrate transport and metabolism ;[C] Energy production and conversion	-	-	16	113	2244	640	8.54	67.21	1032.8	347.65	10.63	81.49	1339.32	472.9	22.9014	4.51736	up	0.000465504	0.019199	yes
comp8601_c0	comp8601_c0_seq1,comp8601_c0_seq2	291	81.7	GDH	glutamate dehydrogenase (NADP+)	GO:0005488(binding);GO:0004354(glutamate dehydrogenase (NADP+) activity);GO:0006520(cellular amino acid metabolic process)	[E] Amino acid transport and metabolism	K00262	ko00250(Alanine, aspartate and glutamate metabolism);ko00330(Arginine and proline metabolism);ko00910(Nitrogen metabolism)	0	0	97	83	0	0	16.92	19.47	0	0	21.94	26.49	Inf	Inf	up	0.000473646	0.0195075	yes
comp16407_c1	comp16407_c1_seq1	900	701	CMT3	DNA (cytosine-5-)-methyltransferase	GO:0005634(nucleus);GO:0003886(DNA (cytosine-5-)-methyltransferase activity);GO:0003677(DNA binding);GO:0016568(chromatin modification);GO:0006342(chromatin silencing);GO:0010425(DNA methylation on cytosine within a CNG sequence);GO:0006351(transcription, DNA-dependent);GO:0010069(zygote asymmetric cytokinesis in embryo sac)	-	K00558	ko00270(Cysteine and methionine metabolism)	446	331	0	56	11.51	9.52	0	1.47	14.33	11.54	0	2	0.0932857	-3.4222	down	0.000479542	0.0197228	yes
comp46308_c0	comp46308_c0_seq1	344	145	-	-	-	-	-	-	109	339	5	2	13.6	47.14	0.54	0.25	16.93	57.16	0.7	0.35	0.0161149	-5.95546	down	0.00048168	0.0197831	yes
comp18840_c0	comp18840_c0_seq1	1198	999	RLK1	-	GO:0016021(integral to membrane);GO:0044459(plasma membrane part);GO:0005524(ATP binding);GO:0005516(calmodulin binding);GO:0004674(protein serine/threonine kinase activity);GO:0004872(receptor activity);GO:0005529(sugar binding)	-	K00924	-	134	181	1603	648	2.43	3.65	25.04	11.95	3.02	4.43	32.47	16.25	7.12257	2.8324	up	0.000489456	0.0200745	yes
comp14014_c0	comp14014_c0_seq1	1056	857	RGA1	-	GO:0005524(ATP binding);GO:0006915(apoptosis);GO:0006952(defense response)	-	-	-	18	57	651	219	0.38	1.34	11.85	4.71	0.47	1.63	15.37	6.4	11.7797	3.55823	up	0.000496204	0.020323	yes
comp17566_c0	comp17566_c0_seq1	654	455	-	-	-	-	-	-	369	362	38	11	14.67	16.04	1.3	0.45	18.27	19.45	1.69	0.61	0.0638556	-3.96904	down	0.000505138	0.0206602	yes
comp19355_c0	comp19355_c0_seq1	1325	1126	SOT15	-	-	[R] General function prediction only	K01025	-	303	144.05	3	5	4.87	2.58	0.04	0.08	6.06	3.13	0.05	0.11	0.0197241	-5.6639	down	0.000506494	0.020687	yes
comp20926_c0	comp20926_c0_seq1,comp20926_c0_seq2	2465	2233.14	ROC2	homeobox-leucine zipper protein	GO:0005634(nucleus);GO:0043565(sequence-specific DNA binding);GO:0003700(sequence-specific DNA binding transcription factor activity)	-	K09338	-	4	19	292	184	0.03	0.17	2.04	1.5	0.04	0.21	2.64	2.03	22.6681	4.50259	up	0.000511214	0.0208498	yes
comp51411_c0	comp51411_c0_seq1	2007	1808	TRN1	-	-	[S] Function unknown	-	-	962	987	162	74	9.63	11.01	1.4	0.75	11.99	13.35	1.81	1.03	0.120589	-3.05183	down	0.000512601	0.0208498	yes
comp8123_c0	comp8123_c0_seq1,comp8123_c0_seq2	595	343.98	-	-	-	[T] Signal transduction mechanisms	-	-	0	0	133	55	0	0	5.83	3.16	0	0	7.56	4.3	Inf	Inf	up	0.000512515	0.0208498	yes
comp16613_c0	comp16613_c0_seq1	1174	975	-	-	-	-	-	-	63	114	1024	439	1.17	2.36	16.39	8.29	1.46	2.86	21.25	11.28	8.39641	3.06977	up	0.00052167	0.0211894	yes
comp7914_c0	comp7914_c0_seq1	909	710	At4g19045	maintenance of ploidy protein MOB1 (MPS1 binder 1)	GO:0046872(metal ion binding)	[D] Cell cycle control, cell division, chromosome partitioning	K06685	ko04111(Cell cycle - yeast)	20	43	328	415	0.51	1.22	7.21	10.76	0.63	1.48	9.35	14.64	13.53	3.75809	up	0.000523728	0.0212437	yes
comp19765_c0	comp19765_c0_seq1	1447	1248	hpxO	-	-	[C] Energy production and conversion ;[R] General function prediction only	-	-	438	524	11041	3333	6.35	8.47	138.04	49.18	7.91	10.27	179.01	66.9	14.4183	3.84983	up	0.000536626	0.0217371	yes
comp12001_c0	comp12001_c0_seq1	1343	1144	CXE1	-	GO:0004091(carboxylesterase activity);GO:0080030(methyl indole-3-acetate esterase activity);GO:0080032(methyl jasmonate esterase activity);GO:0080031(methyl salicylate esterase activity)	[V] Defense mechanisms	-	-	197	333	7056	2076	3.12	5.87	96.24	33.42	3.88	7.12	124.8	45.46	16.856	4.07519	up	0.000542166	0.0219013	yes
comp16665_c0	comp16665_c0_seq1	675	476	ATL79	-	GO:0016021(integral to membrane);GO:0008270(zinc ion binding)	[O] Posttranslational modification, protein turnover, chaperones	-	-	228	350	23	7	8.67	14.83	0.75	0.27	10.79	17.98	0.98	0.37	0.0507022	-4.30181	down	0.000541591	0.0219013	yes
comp4321_c0	comp4321_c0_seq1	1765	1566	CVP2	-	GO:0052659(inositol 1,3,4,5-tetrakisphosphate 5-phosphatase activity);GO:0052658(inositol-1,4,5-trisphosphate 5-phosphatase activity);GO:0004445(inositol-polyphosphate 5-phosphatase activity);GO:0009738(abscisic acid mediated signaling pathway);GO:0030154(cell differentiation);GO:0010588(cotyledon vascular tissue pattern formation);GO:0046855(inositol phosphate dephosphorylation);GO:0048016(inosi…	[U] Intracellular trafficking, secretion, and vesicular transport	-	-	34	94	690	465	0.39	1.21	6.88	5.47	0.49	1.47	8.92	7.44	9.77603	3.28925	up	0.000549948	0.0221853	yes
comp7436_c0	comp7436_c0_seq1	515	316	-	-	-	-	-	-	1	25	3408	679	0.06	1.6	168.28	39.57	0.07	1.93	218.22	53.83	159.406	7.31656	up	0.000554319	0.022331	yes
comp4899_c0	comp4899_c0_seq1	1189	990	DET1	-	GO:0005737(cytoplasm);GO:0005634(nucleus);GO:0003993(acid phosphatase activity);GO:0004619(phosphoglycerate mutase activity);GO:0032366(intracellular sterol transport)	-	-	-	0	4	226	58	0	0.08	3.56	1.08	0	0.1	4.62	1.47	73.952	6.20852	up	0.000556462	0.0223868	yes
comp22929_c0	comp22929_c0_seq1,comp22929_c0_seq2	1116	864.47	ACO3	aminocyclopropanecarboxylate oxidase	GO:0009815(1-aminocyclopropane-1-carboxylate oxidase activity);GO:0031418(L-ascorbic acid binding);GO:0046872(metal ion binding);GO:0016706(oxidoreductase activity, acting on paired donors, with incorporation or reduction of molecular oxygen, 2-oxoglutarate as one donor, and incorporation of one atom each of oxygen into both donors);GO:0009693(ethylene biosynthetic process)	[Q] Secondary metabolites biosynthesis, transport and catabolism ;[R] General function prediction only	K05933	ko00270(Cysteine and methionine metabolism)	11015	7402	112528	38107	232.83	172.05	2126.73	778.17	289.9	208.61	2757.93	1058.54	7.76385	2.95677	up	0.000561149	0.0225446	yes
comp21837_c0	comp21837_c0_seq1	4267	4068	ABCB1	ATP-binding cassette, subfamily B (MDR/TAP), member 1	GO:0016021(integral to membrane);GO:0005886(plasma membrane);GO:0009506(plasmodesma);GO:0005524(ATP binding);GO:0042626(ATPase activity, coupled to transmembrane movement of substances);GO:0010329(auxin efflux transmembrane transporter activity);GO:0005515(protein binding);GO:0043481(anthocyanin accumulation in tissues in response to UV light);GO:0009926(auxin polar transport);GO:0009640(photomor…	[Q] Secondary metabolites biosynthesis, transport and catabolism	K05658	ko02010(ABC transporters)	6991	7362	1791	591	31.09	36.49	6.87	2.68	38.71	44.25	8.91	3.64	0.160439	-2.6399	down	0.00056496	0.022636	yes
comp25010_c0	comp25010_c0_seq1	838	639	pat1-k1	-	GO:0005773(vacuole);GO:0016787(hydrolase activity);GO:0045735(nutrient reservoir activity);GO:0006952(defense response);GO:0016042(lipid catabolic process)	[I] Lipid transport and metabolism	-	-	592	663	4374	2764	16.76	20.92	106.81	79.66	20.87	25.37	138.5	108.35	5.88239	2.5564	up	0.000564472	0.022636	yes
comp28258_c0	comp28258_c0_seq1	539	340	-	-	-	-	-	-	0	4	177	94	0	0.24	8.12	5.09	0	0.29	10.53	6.93	75.4994	6.23839	up	0.000566535	0.0226683	yes
comp13688_c0	comp13688_c0_seq1	692	493	-	-	-	-	-	-	335	355	2887	1301	12.29	14.52	91.37	48.6	15.31	17.61	118.49	66.11	6.04552	2.59587	up	0.000568753	0.0227262	yes
comp5223_c0	comp5223_c0_seq1	547	348	-	-	-	-	-	-	0	0	802	117	0	0	35.96	6.19	0	0	46.63	8.42	Inf	Inf	up	0.000569769	0.022736	yes
comp4713_c0	comp4713_c0_seq1	327	128	-	-	-	-	-	-	122	168	1	3	17.24	26.47	0.12	0.43	21.47	32.09	0.16	0.59	0.0167536	-5.89939	down	0.00057181	0.0227866	yes
comp21034_c0	comp21034_c0_seq1	1564	1365	TPT	-	GO:0031969(chloroplast membrane);GO:0016021(integral to membrane);GO:0005215(transporter activity)	[G] Carbohydrate transport and metabolism ;[E] Amino acid transport and metabolism	-	-	2077	2620	17343	7688	27.53	38.71	198.25	103.72	34.28	46.93	257.09	141.09	5.34279	2.41759	up	0.000575515	0.0229033	yes
comp6303_c0	comp6303_c0_seq1	1024	825	APT2	adenine phosphoribosyltransferase	GO:0005737(cytoplasm);GO:0005886(plasma membrane);GO:0003999(adenine phosphoribosyltransferase activity);GO:0006168(adenine salvage);GO:0006166(purine ribonucleoside salvage)	[F] Nucleotide transport and metabolism	K00759	ko00230(Purine metabolism)	2900	2129	511	259	63.6	52.04	9.66	5.78	79.18	63.09	12.53	7.86	0.151736	-2.72036	down	0.000577405	0.0229476	yes
comp5569_c0	comp5569_c0_seq1	205	25.13	-	fructose-bisphosphate aldolase, class I	GO:0009507(chloroplast);GO:0004332(fructose-bisphosphate aldolase activity);GO:0006096(glycolysis)	[G] Carbohydrate transport and metabolism	K01623	ko00010(Glycolysis / Gluconeogenesis);ko00030(Pentose phosphate pathway);ko00051(Fructose and mannose metabolism);ko00710(Carbon fixation in photosynthetic organisms)	0	0	233	43	0	0	144.65	31.51	0	0	187.58	42.86	Inf	Inf	up	0.000578691	0.0229677	yes
comp19251_c0	comp19251_c0_seq1,comp19251_c0_seq2	459	240.48	-	-	-	-	-	-	2	7.2	192	138.01	0.14	0.56	13.38	11.64	0.17	0.68	17.35	15.83	40.3441	5.33429	up	0.000584429	0.0231643	yes
comp17242_c1	comp17242_c1_seq1	652	453	LOX2.1	lipoxygenase	GO:0009570(chloroplast stroma);GO:0009534(chloroplast thylakoid);GO:0005506(iron ion binding);GO:0016165(lipoxygenase activity);GO:0031408(oxylipin biosynthetic process)	-	K00454	ko00591(Linoleic acid metabolism);ko00592(alpha-Linolenic acid metabolism)	15	16	420	129	0.6	0.71	14.47	5.24	0.75	0.86	18.76	7.13	17.023	4.08941	up	0.000585858	0.0231897	yes
comp7154_c0	comp7154_c0_seq1	859	660	SEND33	ferredoxin	GO:0009507(chloroplast);GO:0051537(2 iron, 2 sulfur cluster binding);GO:0009055(electron carrier activity);GO:0046872(metal ion binding);GO:0022900(electron transport chain);GO:0006810(transport)	-	K02639	ko00195(Photosynthesis)	6	439	36766	7822	0.16	13.41	869.2	218.25	0.2	16.26	1127.17	296.88	102.605	6.68096	up	0.00059031	0.0233347	yes
comp13396_c0	comp13396_c0_seq1,comp13396_c0_seq2,comp13396_c0_seq3	819	610.64	TL1	-	GO:0005576(extracellular region)	-	-	-	47	386	1833	976	1.41	12.93	47.43	29.85	1.76	15.68	61.51	40.61	7.07276	2.82227	up	0.000595719	0.0235169	yes
comp19229_c0	comp19229_c0_seq1,comp19229_c0_seq2,comp19229_c0_seq3	843	480.07	SPAC22A12.06c	-	GO:0032153(cell division site);GO:0051286(cell tip);GO:0005829(cytosol);GO:0005634(nucleus);GO:0016787(hydrolase activity);GO:0016491(oxidoreductase activity);GO:0006629(lipid metabolic process)	[E] Amino acid transport and metabolism	-	-	20	207	2502	766	1.59	6.53	61.09	24.31	1.98	7.92	79.23	33.07	14.9448	3.90157	up	0.000599624	0.0236361	yes
comp22759_c0	comp22759_c0_seq1,comp22759_c0_seq2,comp22759_c0_seq3	1390	963.95	APG1	glucose-6-phosphate 1-dehydrogenase	GO:0009507(chloroplast);GO:0004345(glucose-6-phosphate dehydrogenase activity);GO:0050661(NADP binding);GO:0005515(protein binding);GO:0009051(pentose-phosphate shunt, oxidative branch)	[G] Carbohydrate transport and metabolism	K00036	ko00030(Pentose phosphate pathway);ko00480(Glutathione metabolism)	2562	2356	470	285	45.06	47.09	7.66	6.05	56.11	57.1	9.93	8.23	0.156628	-2.67459	down	0.000600341	0.0236361	yes
comp20908_c0	comp20908_c0_seq1,comp20908_c0_seq2,comp20908_c0_seq3	1235	1025.86	MYB306	myb proto-oncogene protein, plant	GO:0005634(nucleus);GO:0003677(DNA binding);GO:0006355(regulation of transcription, DNA-dependent);GO:0006351(transcription, DNA-dependent)	[K] Transcription	K09422	-	20	567	2149	1455	0.36	11.04	32.42	25.93	0.45	13.38	42.04	35.27	6.9711	2.80139	up	0.000601343	0.023644	yes
comp15183_c0	comp15183_c0_seq1	520	321	-	squalene monooxygenase	GO:0016021(integral to membrane);GO:0050660(flavin adenine dinucleotide binding);GO:0004506(squalene monooxygenase activity)	[I] Lipid transport and metabolism	K00511	ko00100(Steroid biosynthesis)	67	112	2017	608	3.78	7.04	98.04	34.88	4.7	8.53	127.14	47.45	14.369	3.84488	up	0.000607462	0.0238528	yes
comp24537_c0	comp24537_c0_seq1	787	588	-	-	-	-	-	-	1322	602	8	26	40.68	20.65	0.21	0.81	50.65	25.03	0.28	1.11	0.0205465	-5.60497	down	0.000608363	0.0238564	yes
comp22717_c0	comp22717_c0_seq1,comp22717_c0_seq2,comp22717_c0_seq3,comp22717_c0_seq4,comp22717_c0_seq5,comp22717_c0_seq6,comp22717_c0_seq7,comp22717_c0_seq8	926	679.53	ERF109	EREBP-like factor	GO:0005634(nucleus);GO:0003677(DNA binding);GO:0003700(sequence-specific DNA binding transcription factor activity);GO:0050832(defense response to fungus);GO:0009873(ethylene mediated signaling pathway);GO:0010200(response to chitin)	-	K09286	-	0	18	3030	574	0	0.54	69.4	15.26	0	0.66	90	20.75	203.952	7.67209	up	0.000611471	0.0239464	yes
comp12141_c0	comp12141_c0_seq1	598	399	-	-	-	[R] General function prediction only	-	-	190	247	15	1	8.62	12.48	0.59	0.05	10.73	15.14	0.76	0.06	0.0325633	-4.94061	down	0.000624657	0.0244304	yes
comp3288_c0	comp3288_c0_seq1	280	81.6	-	-	-	-	-	-	67	127	0	0	14.85	31.38	0	0	18.5	38.05	0	0	0	-inf	down	0.000626072	0.0244533	yes
comp10181_c0	comp10181_c0_seq1	914	715	-	-	-	-	-	-	0	0	135	49	0	0	2.95	1.26	0	0	3.82	1.72	Inf	Inf	up	0.000627607	0.0244808	yes
comp22327_c0	comp22327_c0_seq1	1521	1322	At2g44540	endoglucanase	GO:0005576(extracellular region);GO:0008810(cellulase activity);GO:0007047(cellular cell wall organization);GO:0030245(cellulose catabolic process)	-	K01179	ko00500(Starch and sucrose metabolism)	7	34	469	149	0.1	0.52	5.54	2.08	0.12	0.63	7.18	2.82	15.4392	3.94853	up	0.000629243	0.0245122	yes
comp15343_c0	comp15343_c0_seq1	247	53.07	-	-	-	-	-	-	141	230	5	5	48.07	87.39	1.47	1.73	59.85	105.96	1.91	2.36	0.029805	-5.0683	down	0.000634654	0.0246694	yes
comp60546_c0	comp60546_c0_seq1	399	200	-	-	-	-	-	-	0	4	257	60	0	0.4	20.05	5.52	0	0.49	26	7.52	81.9402	6.3565	up	0.000634952	0.0246694	yes
comp12097_c0	comp12097_c0_seq1	590	391	MGP	-	GO:0005634(nucleus);GO:0003677(DNA binding);GO:0005515(protein binding);GO:0008270(zinc ion binding);GO:0006355(regulation of transcription, DNA-dependent);GO:0006351(transcription, DNA-dependent)	[R] General function prediction only	-	-	213	248	10	9	9.86	12.79	0.4	0.42	12.27	15.51	0.52	0.58	0.0443641	-4.49446	down	0.000649584	0.0251759	yes
comp58736_c0	comp58736_c0_seq1	267	69.78	HSP70-2	heat shock 70kDa protein 1/8	GO:0005524(ATP binding);GO:0006950(response to stress)	[O] Posttranslational modification, protein turnover, chaperones	K03283	ko03040(Spliceosome);ko04010(MAPK signaling pathway);ko04144(Endocytosis);ko04612(Antigen processing and presentation)	0	0	145	41	0	0	32.42	10.82	0	0	42.05	14.72	Inf	Inf	up	0.000649696	0.0251759	yes
comp19078_c0	comp19078_c0_seq1,comp19078_c0_seq2	1136	932.05	-	-	-	-	-	-	47	31	426	396	0.92	0.68	7.09	7.78	1.15	0.82	9.2	10.59	11.0896	3.47113	up	0.000650621	0.0251787	yes
comp20884_c0	comp20884_c0_seq1	1595	1396	UGE1	UDP-glucose 4-epimerase	GO:0005829(cytosol);GO:0005886(plasma membrane);GO:0050662(coenzyme binding);GO:0046983(protein dimerization activity);GO:0003978(UDP-glucose 4-epimerase activity);GO:0006012(galactose metabolic process);GO:0006950(response to stress)	[M] Cell wall/membrane/envelope biogenesis	K01784	ko00052(Galactose metabolism);ko00520(Amino sugar and nucleotide sugar metabolism)	993	3408	14878	8162	12.87	49.23	166.29	107.67	16.02	59.69	215.65	146.46	5.59314	2.48366	up	0.000656709	0.025381	yes
comp15724_c0	comp15724_c0_seq1	770	571	RLK1	-	GO:0016021(integral to membrane);GO:0044459(plasma membrane part);GO:0005524(ATP binding);GO:0005516(calmodulin binding);GO:0004674(protein serine/threonine kinase activity);GO:0004872(receptor activity);GO:0005529(sugar binding)	-	K00924	-	12	23	738	199	0.38	0.81	20.17	6.42	0.47	0.98	26.15	8.73	26.1449	4.70846	up	0.000662903	0.0255534	yes
comp22735_c0	comp22735_c0_seq1,comp22735_c0_seq2,comp22735_c0_seq3	1261	987.46	LIP2	-	GO:0005576(extracellular region);GO:0004806(triglyceride lipase activity);GO:0002213(defense response to insect);GO:0016042(lipid catabolic process)	[I] Lipid transport and metabolism	-	-	1335	1224	253	100	24.4	24.06	3.89	1.91	30.38	29.18	5.05	2.6	0.134732	-2.89183	down	0.000662271	0.0255534	yes
comp24166_c0	comp24166_c0_seq1	824	625	PAP8	-	GO:0009941(chloroplast envelope);GO:0005198(structural molecule activity)	-	-	-	75	11	647	248	2.17	0.35	16.15	7.31	2.7	0.43	20.95	9.94	9.5135	3.24998	up	0.00066536	0.0255922	yes
comp82055_c0	comp82055_c0_seq1	532	333	Os03g0416500	6-phosphogluconolactonase	GO:0017057(6-phosphogluconolactonase activity);GO:0006098(pentose-phosphate shunt)	-	K01057	ko00030(Pentose phosphate pathway)	2	0	202	45	0.11	0	9.47	2.49	0.14	0	12.27	3.39	105.467	6.72064	up	0.000665645	0.0255922	yes
comp20060_c0	comp20060_c0_seq1	668	469	-	-	-	-	-	-	2	6	617	135	0.08	0.26	20.53	5.3	0.1	0.31	26.62	7.21	91.9748	6.52317	up	0.000667886	0.0256449	yes
comp15747_c0	comp15747_c0_seq1	772	573	-	-	-	-	-	-	426	131	0	0	13.45	4.61	0	0	16.75	5.59	0	0	0	-inf	down	0.000671356	0.0257446	yes
comp30832_c0	comp30832_c0_seq1	284	85.37	-	-	-	-	-	-	0	80	539	310	0	18.9	98.51	66.87	0	22.91	127.75	90.96	11.9254	3.57596	up	0.000674103	0.0258164	yes
comp4691_c0	comp4691_c0_seq1	792	593	UBC20	ubiquitin-conjugating enzyme E2 C	GO:0005524(ATP binding);GO:0004842(ubiquitin-protein ligase activity);GO:0008283(cell proliferation)	[O] Posttranslational modification, protein turnover, chaperones	K06688	ko04120(Ubiquitin mediated proteolysis)	1019	1144	72	216	31.09	38.9	1.89	6.71	38.71	47.17	2.46	9.12	0.160192	-2.64212	down	0.000685588	0.0262222	yes
comp14053_c0	comp14053_c0_seq1	1451	1252	PUB21	-	GO:0000151(ubiquitin ligase complex);GO:0005488(binding);GO:0004842(ubiquitin-protein ligase activity);GO:0010200(response to chitin)	-	-	-	2	80	1929	508	0.03	1.29	24.04	7.47	0.04	1.56	31.18	10.16	30.8638	4.94785	up	0.000694816	0.0265068	yes
comp16749_c0	comp16749_c0_seq1	1151	952	EPHX2	-	GO:0005829(cytosol);GO:0005925(focal adhesion);GO:0005794(Golgi apparatus);GO:0005730(nucleolus);GO:0005777(peroxisome);GO:0005625(soluble fraction);GO:0004301(epoxide hydrolase activity);GO:0046872(metal ion binding);GO:0042803(protein homodimerization activity);GO:0019439(aromatic compound catabolic process);GO:0006874(cellular calcium ion homeostasis);GO:0017144(drug metabolic process);GO:0006…	[I] Lipid transport and metabolism	-	-	45	363	1790	834	0.86	7.69	29.34	16.13	1.06	9.32	38.05	21.95	6.91424	2.78957	up	0.000695226	0.0265068	yes
comp18527_c0	comp18527_c0_seq1,comp18527_c0_seq2,comp18527_c0_seq3	802	539.95	-	-	-	-	-	-	83	418	2174	932	2.49	15.46	65.12	33.52	3.1	18.74	84.44	45.6	6.537	2.70863	up	0.000696624	0.0265068	yes
comp23205_c0	comp23205_c0_seq1,comp23205_c0_seq10,comp23205_c0_seq11,comp23205_c0_seq12,comp23205_c0_seq2,comp23205_c0_seq3,comp23205_c0_seq4,comp23205_c0_seq5,comp23205_c0_seq6,comp23205_c0_seq7,comp23205_c0_seq8,comp23205_c0_seq9	1548	933.54	PERK2	DNA-directed RNA polymerase II subunit A	GO:0016021(integral to membrane);GO:0005886(plasma membrane);GO:0005524(ATP binding);GO:0004674(protein serine/threonine kinase activity);GO:0004872(receptor activity)	-	K03006	ko00230(Purine metabolism);ko00240(Pyrimidine metabolism);ko03020(RNA polymerase);ko05016(Huntington's disease)	49882	18816	353	106	974.23	386.64	4.88	1.87	1213.02	468.78	6.32	2.54	0.00613102	-7.34966	down	0.00069654	0.0265068	yes
comp49390_c0	comp49390_c0_seq1	352	153	-	-	-	-	-	-	3	6	119	187	0.35	0.79	12.14	22.51	0.44	0.96	15.74	30.62	39.7395	5.3125	up	0.000703392	0.0267298	yes
comp16967_c0	comp16967_c0_seq1	970	771	-	-	-	-	-	-	37	299	1041	1166	0.87	7.82	21.07	27.85	1.08	9.48	27.32	37.88	7.75186	2.95454	up	0.000707236	0.0268068	yes
comp73895_c0	comp73895_c0_seq1	373	174	-	-	-	-	-	-	55	137	0	0	5.72	15.88	0	0	7.12	19.25	0	0	0	-inf	down	0.00070687	0.0268068	yes
comp12654_c0	comp12654_c0_seq1	929	730	-	-	-	-	-	-	181	1117	5893	2178	4.49	30.86	125.96	54.94	5.59	37.41	163.34	74.74	6.49775	2.69994	up	0.000721967	0.02733	yes
comp45_c0	comp45_c0_seq1	399	200	PER3	peroxidase	GO:0005576(extracellular region);GO:0020037(heme binding);GO:0004601(peroxidase activity);GO:0042744(hydrogen peroxide catabolic process);GO:0042538(hyperosmotic salinity response);GO:0009409(response to cold);GO:0009269(response to desiccation)	-	K00430	ko00360(Phenylalanine metabolism);ko00680(Methane metabolism);ko00940(Phenylpropanoid biosynthesis)	42	151	0	0	3.8	15.22	0	0	4.73	18.46	0	0	0	-inf	down	0.000728465	0.0275054	yes
comp65346_c0	comp65346_c0_seq1	296	97.02	-	-	-	-	-	-	0	0	107	66	0	0	17.21	12.53	0	0	22.32	17.04	Inf	Inf	up	0.000728185	0.0275054	yes
comp24121_c0	comp24121_c0_seq1	1239	1040	ZIP11	-	GO:0016021(integral to membrane);GO:0005886(plasma membrane);GO:0046873(metal ion transmembrane transporter activity);GO:0006829(zinc ion transport)	[P] Inorganic ion transport and metabolism	-	-	161	1656	11933	4040	2.8	32.11	179.03	71.54	3.49	38.93	232.17	97.31	9.20644	3.20264	up	0.000730375	0.0275422	yes
comp13437_c0	comp13437_c0_seq1	1847	1648	At3g53960	proton-dependent oligopeptide transporter, POT family	GO:0016021(integral to membrane);GO:0005886(plasma membrane);GO:0005215(transporter activity);GO:0006857(oligopeptide transport)	[E] Amino acid transport and metabolism	K03305	-	82	47	646	464	0.9	0.58	6.12	5.18	1.12	0.7	7.93	7.05	8.75251	3.1297	up	0.000732925	0.0276031	yes
comp23659_c0	comp23659_c0_seq1	600	401	CML29	-	GO:0005509(calcium ion binding)	-	-	-	1109	1286	9299	3390	50.03	64.67	361.83	155.68	62.3	78.41	469.22	211.77	5.19213	2.37633	up	0.000734633	0.0276321	yes
comp9472_c0	comp9472_c0_seq1	1105	906	CDKB2-2	-	GO:0005524(ATP binding);GO:0004693(cyclin-dependent protein kinase activity);GO:0005515(protein binding);GO:0008353(RNA polymerase II carboxy-terminal domain kinase activity);GO:0009755(hormone-mediated signaling pathway);GO:0046777(protein autophosphorylation);GO:0010389(regulation of G2/M transition of mitotic cell cycle);GO:0009934(regulation of meristem structural organization)	[R] General function prediction only	K00924	-	451	446	10	70	9.01	9.93	0.17	1.42	11.21	12.04	0.22	1.94	0.11182	-3.16075	down	0.000737576	0.0277075	yes
comp15290_c0	comp15290_c0_seq1	647	448	KN	syntaxin 1B/2/3	GO:0009504(cell plate);GO:0012505(endomembrane system);GO:0016021(integral to membrane);GO:0009524(phragmoplast);GO:0005886(plasma membrane);GO:0009506(plasmodesma);GO:0005484(SNAP receptor activity);GO:0007049(cell cycle);GO:0051301(cell division);GO:0006886(intracellular protein transport);GO:0016192(vesicle-mediated transport)	[U] Intracellular trafficking, secretion, and vesicular transport	K08486	ko04130(SNARE interactions in vesicular transport)	173	219	0	13	6.99	9.86	0	0.53	8.7	11.95	0	0.73	0.0440023	-4.50628	down	0.000740195	0.0277705	yes
comp14406_c0	comp14406_c0_seq1,comp14406_c0_seq2	2687	2473.6	TRP4	-	GO:0000781(chromosome, telomeric region);GO:0005634(nucleus);GO:0003691(double-stranded telomeric DNA binding);GO:0005515(protein binding);GO:0006355(regulation of transcription, DNA-dependent);GO:0000723(telomere maintenance);GO:0006351(transcription, DNA-dependent)	-	-	-	513	1114	6208	2512	3.73	9.09	39.23	18.7	4.65	11.02	50.87	25.44	5.4565	2.44798	up	0.000759764	0.0284685	yes
comp6228_c0	comp6228_c0_seq1,comp6228_c0_seq2	1082	840.18	At5g64700	-	-	-	-	-	188	225	14	1	4.21	5.49	0.26	0.02	5.24	6.66	0.34	0.03	0.0322482	-4.95464	down	0.00077268	0.0289157	yes
comp8150_c0	comp8150_c0_seq1	1422	1223	Os03g0326500	-	GO:0009055(electron carrier activity);GO:0015035(protein disulfide oxidoreductase activity);GO:0045454(cell redox homeostasis);GO:0022900(electron transport chain);GO:0006662(glycerol ether metabolic process);GO:0006810(transport)	[O] Posttranslational modification, protein turnover, chaperones	-	-	376	1251	5326	3339	5.56	20.63	67.95	50.28	6.93	25.01	88.12	68.39	5.76444	2.52718	up	0.000781754	0.0292182	yes
comp11505_c0	comp11505_c0_seq1,comp11505_c0_seq2	1007	803.68	OSCBPW	cycloartenol synthase	-	[I] Lipid transport and metabolism	K01853	ko00100(Steroid biosynthesis)	70	567	4310	1439	1.58	14.25	83.8	33.02	1.96	17.28	108.67	44.92	9.39933	3.23256	up	0.000786816	0.0293702	yes
comp90271_c0	comp90271_c0_seq1	595	396	OLE1	-	GO:0005783(endoplasmic reticulum);GO:0016021(integral to membrane);GO:0020037(heme binding);GO:0004768(stearoyl-CoA 9-desaturase activity);GO:0022900(electron transport chain);GO:0006633(fatty acid biosynthetic process);GO:0006810(transport)	[C] Energy production and conversion	-	-	0	0	224	40	0	0	8.83	1.86	0	0	11.45	2.53	Inf	Inf	up	0.000789351	0.0294275	yes
comp111520_c0	comp111520_c0_seq1	502	303	PMA2	-	GO:0016021(integral to membrane);GO:0005739(mitochondrion);GO:0005886(plasma membrane);GO:0001950(plasma membrane enriched fraction);GO:0005524(ATP binding);GO:0008553(hydrogen-exporting ATPase activity, phosphorylative mechanism);GO:0046872(metal ion binding);GO:0006754(ATP biosynthetic process);GO:0006885(regulation of pH)	[P] Inorganic ion transport and metabolism	-	-	0	0	58	126	0	0	2.99	7.66	0	0	3.87	10.42	Inf	Inf	up	0.000794249	0.0295727	yes
comp8059_c0	comp8059_c0_seq1	452	253	-	-	-	-	-	-	9875	3621	63	21	706.15	288.61	3.89	1.53	879.24	349.92	5.04	2.08	0.00575823	-7.44016	down	0.000819833	0.0304868	yes
comp12297_c0	comp12297_c0_seq1	1055	856	-	-	-	-	-	-	0	3	342	71	0	0.07	6.23	1.53	0	0.09	8.08	2.08	141.12	7.14078	up	0.000826635	0.0307011	yes
comp23126_c0	comp23126_c0_seq1,comp23126_c0_seq2,comp23126_c0_seq3,comp23126_c0_seq4,comp23126_c0_seq5,comp23126_c0_seq6	1035	517.27	CAB-151	light-harvesting complex II chlorophyll a/b binding protein 2	GO:0009535(chloroplast thylakoid membrane);GO:0016021(integral to membrane);GO:0009522(photosystem I);GO:0009523(photosystem II);GO:0016168(chlorophyll binding);GO:0046872(metal ion binding);GO:0009765(photosynthesis, light harvesting);GO:0018298(protein-chromophore linkage)	-	K08913	ko00196(Photosynthesis - antenna proteins)	173	3346	193655	42821	6.43	154.24	5587.85	1432.06	8.01	187.01	7246.29	1948.01	68.5044	6.09812	up	0.000834268	0.0309067	yes
comp6544_c0	comp6544_c0_seq1,comp6544_c0_seq2	677	460.51	-	-	-	-	-	-	0	2	213	46	0	0.08	7.19	1.77	0	0.1	9.32	2.41	133.125	7.05663	up	0.000833588	0.0309067	yes
comp20594_c0	comp20594_c0_seq1,comp20594_c0_seq2	1112	910.27	CCR1	cinnamoyl-CoA reductase	-	[V] Defense mechanisms	K09753	ko00940(Phenylpropanoid biosynthesis)	455	411	3198	1624	9.07	9.08	54.65	32.76	11.3	11.01	70.88	44.56	5.57187	2.47816	up	0.000843435	0.0312071	yes
comp5984_c0	comp5984_c0_seq1	869	670	MIMI_R877	outer membrane lipoprotein Blc	GO:0005576(extracellular region);GO:0019012(virion);GO:0005488(binding);GO:0005215(transporter activity)	[M] Cell wall/membrane/envelope biogenesis	K03098	-	575	1811	6852	5430	15.53	54.51	159.57	149.25	19.33	66.09	206.93	203.02	5.70278	2.51166	up	0.000847544	0.0313198	yes
comp13419_c0	comp13419_c0_seq1	367	168	PTR3-A	-	GO:0016021(integral to membrane);GO:0005215(transporter activity);GO:0042742(defense response to bacterium);GO:0042538(hyperosmotic salinity response);GO:0006857(oligopeptide transport);GO:0009737(response to abscisic acid stimulus);GO:0080052(response to histidine);GO:0009753(response to jasmonic acid stimulus);GO:0043201(response to leucine);GO:0080053(response to phenylalanine);GO:0009751(resp…	[E] Amino acid transport and metabolism	-	-	3	4	203	95	0.32	0.48	18.85	10.41	0.4	0.58	24.45	14.17	43.0233	5.42705	up	0.000849662	0.0313588	yes
comp13738_c0	comp13738_c0_seq1	508	309	-	-	-	-	-	-	171	202	1	11	10.01	13.18	0.05	0.66	12.47	15.98	0.07	0.89	0.0412986	-4.59776	down	0.000854511	0.031459	yes
comp13987_c0	comp13987_c0_seq1,comp13987_c0_seq2	527	324.44	-	-	-	-	-	-	422	473	62	19	23.39	29.53	2.99	1.07	29.13	35.8	3.88	1.45	0.087179	-3.51987	down	0.000854139	0.031459	yes
comp17555_c0	comp17555_c0_seq1	1026	827	Cht6	chitinase	GO:0008061(chitin binding);GO:0004568(chitinase activity);GO:0016998(cell wall macromolecule catabolic process);GO:0006032(chitin catabolic process);GO:0006952(defense response)	[R] General function prediction only	K01183	ko00520(Amino sugar and nucleotide sugar metabolism)	52	573	7157	2124	1.14	13.97	135.03	47.3	1.42	16.94	175.11	64.34	15.3893	3.94385	up	0.000856987	0.0315108	yes
comp14789_c0	comp14789_c0_seq1	977	778	PSAF	photosystem I subunit III	GO:0009941(chloroplast envelope);GO:0009535(chloroplast thylakoid membrane);GO:0016021(integral to membrane);GO:0009538(photosystem I reaction center);GO:0010287(plastoglobule);GO:0015979(photosynthesis)	-	K02694	ko00195(Photosynthesis)	17	257	16354	3554	0.4	6.66	327.99	84.12	0.49	8.08	425.34	114.43	73.7793	6.20514	up	0.000863577	0.0317136	yes
comp24850_c0	comp24850_c0_seq1	814	615	-	-	-	-	-	-	5049	2012	42	30	148.53	65.97	1.07	0.9	184.94	79.99	1.38	1.22	0.0102178	-6.61278	down	0.000867287	0.0318102	yes
comp16101_c2	comp16101_c2_seq1	330	131	PETH	ferredoxin--NADP+ reductase	GO:0009570(chloroplast stroma);GO:0009535(chloroplast thylakoid membrane);GO:0004324(ferredoxin-NADP+ reductase activity);GO:0050660(flavin adenine dinucleotide binding);GO:0050661(NADP binding);GO:0022900(electron transport chain);GO:0015979(photosynthesis);GO:0006810(transport)	[C] Energy production and conversion	K02641	ko00195(Photosynthesis)	0	0	96	70	0	0	11.43	9.84	0	0	14.83	13.39	Inf	Inf	up	0.000872123	0.0319479	yes
comp15988_c0	comp15988_c0_seq1	1091	892	-	-	-	-	-	-	14	142	723	509	0.28	3.21	12.65	10.51	0.35	3.89	16.4	14.29	8.90298	3.15429	up	0.000875871	0.0320454	yes
comp20650_c0	comp20650_c0_seq1,comp20650_c0_seq2	3591	3366.12	At4g34830/At4g34820	-	GO:0009507(chloroplast);GO:0005488(binding);GO:0048255(mRNA stabilization)	[R] General function prediction only	-	-	36	37	329	420	0.19	0.23	1.51	2.31	0.24	0.28	1.96	3.14	11.3937	3.51017	up	0.000882151	0.0321952	yes
comp42255_c0	comp42255_c0_seq1	728	529	CCX1	-	-	[P] Inorganic ion transport and metabolism	-	-	25	40	803	233	0.86	1.52	23.69	8.11	1.06	1.85	30.71	11.03	15.5355	3.9575	up	0.000882072	0.0321952	yes
comp12169_c0	comp12169_c0_seq1	2312	2113	AAE1	long-chain acyl-CoA synthetase	-	[I] Lipid transport and metabolism	K01897	ko00071(Fatty acid metabolism);ko03320(PPAR signaling pathway);ko04146(Peroxisome);ko04920(Adipocytokine signaling pathway)	1575	4256	19994	9028	13.49	40.62	147.64	78.68	16.79	49.25	191.46	107.03	5.16736	2.36943	up	0.00088668	0.0323205	yes
comp19218_c0	comp19218_c0_seq1,comp19218_c0_seq2	2291	1541.46	CLPD	ATP-dependent Clp protease ATP-binding subunit ClpC	GO:0009941(chloroplast envelope);GO:0009570(chloroplast stroma);GO:0005524(ATP binding);GO:0016887(ATPase activity);GO:0042803(protein homodimerization activity);GO:0034214(protein hexamerization);GO:0019538(protein metabolic process);GO:0006950(response to stress)	[O] Posttranslational modification, protein turnover, chaperones	K03696	-	401	2431	9522	4841	5.01	34.25	97.55	52.27	6.24	41.52	126.5	71.11	5.46654	2.45063	up	0.000901265	0.0328116	yes
comp7127_c0	comp7127_c0_seq1	839	640	RCOM_0679870	-	GO:0016021(integral to membrane);GO:0005886(plasma membrane)	-	-	-	255.98	2046.06	21495.8	6619.37	7.24	64.47	524.07	190.47	9.01	78.16	679.61	259.09	12.6257	3.65829	up	0.000905072	0.0329096	yes
comp20135_c0	comp20135_c0_seq1	2757	2558	RFS1	stachyose synthetase	GO:0047274(galactinol-sucrose galactosyltransferase activity);GO:0005975(carbohydrate metabolic process)	-	K06611	ko00052(Galactose metabolism)	6036	4450	834	1015	42.69	35.08	5.09	7.31	53.15	42.53	6.6	9.94	0.19188	-2.38173	down	0.000912588	0.033142	yes
comp13862_c0	comp13862_c0_seq1	946	747	-	MADS-box transcription factor, plant	GO:0005634(nucleus);GO:0043565(sequence-specific DNA binding);GO:0003700(sequence-specific DNA binding transcription factor activity)	[K] Transcription	K09264	-	0	108	2248	593	0	2.92	46.96	14.62	0	3.53	60.89	19.89	27.4597	4.77925	up	0.000914109	0.0331564	yes
comp4317_c0	comp4317_c0_seq1	400	201	SPBC725.05c	-	GO:0016021(integral to membrane);GO:0047429(nucleoside-triphosphate diphosphatase activity);GO:0004551(nucleotide diphosphatase activity);GO:0009141(nucleoside triphosphate metabolic process)	[R] General function prediction only	-	-	36	63	674	257	3.24	6.32	52.32	23.55	4.03	7.66	67.85	32.03	9.43156	3.2375	up	0.000924998	0.0335101	yes
comp16759_c0	comp16759_c0_seq1	1432	1233	PERK10	-	GO:0016021(integral to membrane);GO:0005886(plasma membrane);GO:0005524(ATP binding);GO:0004674(protein serine/threonine kinase activity)	[T] Signal transduction mechanisms	-	-	3	0	355	905	0.04	0	4.49	13.52	0.05	0	5.83	18.39	453.924	8.82631	up	0.000936776	0.0338952	yes
comp11059_c0	comp11059_c0_seq1	385	186	-	-	-	-	-	-	2	4	402	88	0.19	0.43	33.72	8.71	0.24	0.53	43.73	11.85	78.6234	6.29689	up	0.000942508	0.0340608	yes
comp28068_c0	comp28068_c0_seq1	214	30.23	-	-	-	-	-	-	77	367	0	0	46.09	244.83	0	0	57.38	296.85	0	0	0	-inf	down	0.00094419	0.0340798	yes
comp5679_c0	comp5679_c0_seq1	1382	1183	FDH1	formate dehydrogenase	GO:0005739(mitochondrion);GO:0008863(formate dehydrogenase (NAD+) activity);GO:0051287(NAD binding);GO:0016616(oxidoreductase activity, acting on the CH-OH group of donors, NAD or NADP as acceptor)	[C] Energy production and conversion	K00122	ko00630(Glyoxylate and dicarboxylate metabolism);ko00680(Methane metabolism)	99433	149597	31168	15562	1520.65	2549.99	411.09	242.25	1893.37	3091.74	533.1	329.53	0.191959	-2.38113	down	0.000953479	0.034373	yes
comp11525_c0	comp11525_c0_seq1	850	651	MJ0531	-	GO:0006950(response to stress)	-	-	-	261	3414	12795	5509	7.25	105.75	306.67	155.84	9.03	128.22	397.69	211.98	5.35518	2.42094	up	0.000958494	0.0345116	yes
comp20444_c0	comp20444_c0_seq1,comp20444_c0_seq2,comp20444_c0_seq3	1385	761.05	HDA8	histone deacetylase 6/10	GO:0005634(nucleus);GO:0034739(histone deacetylase activity (H3-K16 specific));GO:0032041(NAD-dependent histone deacetylase activity (H3-K14 specific));GO:0046969(NAD-dependent histone deacetylase activity (H3-K9 specific));GO:0046970(NAD-dependent histone deacetylase activity (H4-K16 specific));GO:0006355(regulation of transcription, DNA-dependent);GO:0006351(transcription, DNA-dependent)	[B] Chromatin structure and dynamics	K11407	-	458	1577	8138	3003	8.76	54.92	196.72	63.5	10.91	66.59	255.11	86.38	5.62349	2.49147	up	0.000961737	0.0345862	yes
comp22652_c0	comp22652_c0_seq1,comp22652_c0_seq2	1153	712.45	-	-	-	-	-	-	1004	946	7189	2779	26.59	29.53	176.82	53.64	33.11	35.8	229.3	72.97	4.98851	2.31861	up	0.000968984	0.0348043	yes
comp17044_c0	comp17044_c0_seq1,comp17044_c0_seq2	2722	2448.98	AGPS1	glucose-1-phosphate adenylyltransferase	GO:0009501(amyloplast);GO:0009507(chloroplast);GO:0005524(ATP binding);GO:0008878(glucose-1-phosphate adenylyltransferase activity);GO:0005978(glycogen biosynthetic process);GO:0019252(starch biosynthetic process)	[M] Cell wall/membrane/envelope biogenesis	K00975	ko00500(Starch and sucrose metabolism);ko00520(Amino sugar and nucleotide sugar metabolism)	58730	21603	397	180	430.41	176.89	2.53	1.38	535.9	214.47	3.27	1.87	0.00684311	-7.19113	down	0.00098012	0.0351615	yes
comp2212_c0	comp2212_c0_seq1	735	536	-	-	-	-	-	-	15	0	239	130	0.51	0	6.96	4.47	0.63	0	9.02	6.08	22.7784	4.5096	up	0.000989081	0.0354399	yes
comp18055_c0	comp18055_c0_seq1	450	251	HIS2A	histone H2A	GO:0000786(nucleosome);GO:0005634(nucleus);GO:0003677(DNA binding);GO:0006334(nucleosome assembly)	[B] Chromatin structure and dynamics	K11251	ko05322(Systemic lupus erythematosus)	767	628	19	153	55.28	50.45	1.18	11.23	68.84	61.17	1.53	15.27	0.154061	-2.69842	down	0.000995963	0.0356431	yes
comp16018_c0	comp16018_c0_seq1	1019	820	GAPC1	glyceraldehyde 3-phosphate dehydrogenase	GO:0048046(apoplast);GO:0009507(chloroplast);GO:0005829(cytosol);GO:0005740(mitochondrial envelope);GO:0005634(nucleus);GO:0005886(plasma membrane);GO:0005774(vacuolar membrane);GO:0005507(copper ion binding);GO:0004365(glyceraldehyde-3-phosphate dehydrogenase (NAD+) (phosphorylating) activity);GO:0051287(NAD binding);GO:0006094(gluconeogenesis);GO:0006096(glycolysis);GO:0046686(response to cadmi…	[G] Carbohydrate transport and metabolism	K00134	ko00010(Glycolysis / Gluconeogenesis);ko05010(Alzheimer's disease)	4694	2260	24393	30594	103.56	55.58	464.16	687.07	128.95	67.38	601.92	934.62	8.4759	3.08337	up	0.00102503	0.0366388	yes
comp10083_c0	comp10083_c0_seq1	886	687	PER9	peroxidase	GO:0005576(extracellular region);GO:0020037(heme binding);GO:0004601(peroxidase activity);GO:0042744(hydrogen peroxide catabolic process)	-	K00430	ko00360(Phenylalanine metabolism);ko00680(Methane metabolism);ko00940(Phenylpropanoid biosynthesis)	89	447	0	0	2.34	13.12	0	0	2.92	15.91	0	0	0	-inf	down	0.00102964	0.0367177	yes
comp17247_c0	comp17247_c0_seq1	1052	853	PER21	peroxidase	GO:0005829(cytosol);GO:0020037(heme binding);GO:0004601(peroxidase activity);GO:0050832(defense response to fungus);GO:0042744(hydrogen peroxide catabolic process);GO:0048511(rhythmic process)	-	K00430	ko00360(Phenylalanine metabolism);ko00680(Methane metabolism);ko00940(Phenylpropanoid biosynthesis)	404	1112	43	35	8.57	26.29	0.79	0.76	10.67	31.87	1.02	1.03	0.056881	-4.13591	down	0.00102972	0.0367177	yes
comp17567_c2	comp17567_c2_seq1	650	451	FLA1	DNA (cytosine-5-)-methyltransferase	GO:0046658(anchored to plasma membrane);GO:0005618(cell wall)	-	K00558	ko00270(Cysteine and methionine metabolism)	1848.92	866.98	40.06	32.61	74.17	38.76	1.39	1.33	92.35	47	1.8	1.81	0.0275257	-5.18308	down	0.00103231	0.0367269	yes
comp17923_c0	comp17923_c0_seq1	449	250	-	-	-	-	-	-	32	4	630	170	2.32	0.32	39.32	12.52	2.88	0.39	50.99	17.03	19.6358	4.29541	up	0.00103367	0.0367269	yes
comp69270_c0	comp69270_c0_seq1	603	404	CLC-B	chloride channel, other eukaryote	GO:0034707(chloride channel complex);GO:0009705(plant-type vacuole membrane);GO:0009671(nitrate:hydrogen symporter activity);GO:0005247(voltage-gated chloride channel activity)	[P] Inorganic ion transport and metabolism	K05393	-	89	210	1	5	3.99	10.48	0.04	0.23	4.96	12.71	0.05	0.31	0.0257615	-5.27864	down	0.00103372	0.0367269	yes
comp5645_c0	comp5645_c0_seq1	579	380	-	-	GO:0008289(lipid binding);GO:0006869(lipid transport)	-	-	-	10028	8235	2597	768	477.43	437	106.64	37.22	594.46	529.84	138.29	50.63	0.174397	-2.51956	down	0.00103737	0.0368122	yes
comp21080_c0	comp21080_c0_seq1	727	528	-	-	-	-	-	-	18	191	1416	467	0.62	7.29	41.85	16.29	0.77	8.84	54.26	22.16	9.41801	3.23542	up	0.00104101	0.0368971	yes
comp10963_c0	comp10963_c0_seq1,comp10963_c0_seq2,comp10963_c0_seq3	682	164.28	-	-	-	-	-	-	17	15	208	300	1.7	1.81	20.75	22.41	2.12	2.19	26.91	30.48	17.7213	4.14742	up	0.00104848	0.0371174	yes
comp7870_c0	comp7870_c0_seq1	685	486	ZAT5	-	GO:0005634(nucleus);GO:0003676(nucleic acid binding);GO:0008270(zinc ion binding);GO:0006355(regulation of transcription, DNA-dependent);GO:0006351(transcription, DNA-dependent)	[R] General function prediction only	-	-	120	223	1490	661	4.47	9.25	47.84	25.05	5.56	11.22	62.04	34.07	6.39948	2.67795	up	0.00105446	0.037284	yes
comp33477_c0	comp33477_c0_seq1	283	84.42	-	-	-	-	-	-	6	26	527	144	1.29	6.21	97.4	31.41	1.6	7.53	126.31	42.73	21.1334	4.40145	up	0.00107381	0.0379227	yes
comp20869_c0	comp20869_c0_seq1,comp20869_c0_seq2,comp20869_c0_seq3,comp20869_c0_seq4	889	665.35	-	-	-	-	-	-	14	51	481	230	0.4	1.51	11.36	6.18	0.49	1.83	14.73	8.41	11.5456	3.52927	up	0.00107839	0.0380032	yes
comp22284_c0	comp22284_c0_seq1	2634	2435	SCL14	-	GO:0005829(cytosol);GO:0005634(nucleus);GO:0045893(positive regulation of transcription, DNA-dependent);GO:0009410(response to xenobiotic stimulus);GO:0006351(transcription, DNA-dependent)	-	-	-	584	1672	7703	3554	4.34	13.85	49.36	26.88	5.4	16.79	64.01	36.56	5.20309	2.37937	up	0.00107866	0.0380032	yes
comp11323_c0	comp11323_c0_seq1	306	107	-	-	-	-	-	-	105	123	2	0	17.75	23.18	0.29	0	22.11	28.11	0.38	0	0.00750823	-7.05731	down	0.0010837	0.0380897	yes
comp12252_c0	comp12252_c0_seq1,comp12252_c0_seq2	513	299.5	-	-	-	-	-	-	18	153	6340	1473	1.09	10.27	330.7	91.06	1.36	12.46	428.84	123.87	46.2191	5.53042	up	0.00108286	0.0380897	yes
comp19331_c0	comp19331_c0_seq1	1321	1122	SHR	-	GO:0005737(cytoplasm);GO:0005634(nucleus);GO:0005515(protein binding);GO:0043565(sequence-specific DNA binding);GO:0003700(sequence-specific DNA binding transcription factor activity);GO:0008356(asymmetric cell division);GO:0007049(cell cycle);GO:0055072(iron ion homeostasis);GO:0048366(leaf development);GO:0009956(radial pattern formation);GO:0032350(regulation of hormone metabolic process)	-	-	-	202	405	26	15	3.26	7.28	0.36	0.25	4.06	8.83	0.47	0.33	0.0710439	-3.81514	down	0.00108582	0.0381018	yes
comp22625_c0	comp22625_c0_seq1	3192	2993	UBC24	ubiquitin-conjugating enzyme E2 O	GO:0005524(ATP binding);GO:0004842(ubiquitin-protein ligase activity);GO:0016036(cellular response to phosphate starvation);GO:0055062(phosphate ion homeostasis);GO:0006817(phosphate transport)	[O] Posttranslational modification, protein turnover, chaperones	K10581	ko04120(Ubiquitin mediated proteolysis)	2559	3859	747	371	15.47	26	3.89	2.28	19.26	31.52	5.05	3.11	0.178121	-2.48907	down	0.00108663	0.0381018	yes
comp125869_c0	comp125869_c0_seq1	581	382	-	-	-	-	-	-	0	0	172	31	0	0	7.03	1.49	0	0	9.11	2.03	Inf	Inf	up	0.00108908	0.0381425	yes
comp19522_c0	comp19522_c0_seq1	1112	913	PSBQ	photosystem II oxygen-evolving enhancer protein	GO:0009535(chloroplast thylakoid membrane);GO:0019898(extrinsic to membrane);GO:0009654(oxygen evolving complex);GO:0005509(calcium ion binding);GO:0015979(photosynthesis)	-	K08901	ko00195(Photosynthesis)	38	226	11189	2530	0.75	4.99	191.22	51.03	0.94	6.05	247.97	69.42	52.0538	5.70193	up	0.00109488	0.0383	yes
comp12223_c0	comp12223_c0_seq1	3388	3189	CHUP1	-	GO:0009707(chloroplast outer membrane);GO:0009902(chloroplast relocation)	-	-	-	105	163	1270	502	0.6	1.03	6.21	2.9	0.74	1.25	8.06	3.94	6.61825	2.72645	up	0.00110591	0.0386399	yes
comp24882_c0	comp24882_c0_seq1	822	623	-	-	-	-	K00224	ko00351(1,1,1-Trichloro-2,2-bis(4-chlorophenyl)ethane (DDT));ko00364(Fluorobenzoate degradation);ko00628(Fluorene degradation);ko00640(Propanoate metabolism)	4327	3236	289	1060	125.66	104.74	7.24	31.33	156.45	126.99	9.39	42.62	0.213506	-2.22765	down	0.00111535	0.0389238	yes
comp77552_c0	comp77552_c0_seq1	500	301	-	-	-	-	-	-	130	161	4	2	7.81	10.79	0.21	0.12	9.73	13.08	0.27	0.17	0.020906	-5.57994	down	0.00111966	0.0390278	yes
comp6597_c0	comp6597_c0_seq1	310	111	CCOAOMT1	caffeoyl-CoA O-methyltransferase	GO:0042409(caffeoyl-CoA O-methyltransferase activity);GO:0046872(metal ion binding);GO:0009809(lignin biosynthetic process)	[Q] Secondary metabolites biosynthesis, transport and catabolism	K00588	ko00360(Phenylalanine metabolism);ko00940(Phenylpropanoid biosynthesis);ko00941(Flavonoid biosynthesis);ko00945(Stilbenoid, diarylheptanoid and gingerol biosynthesis)	0	0	62	145	0	0	8.72	24.06	0	0	11.3	32.72	Inf	Inf	up	0.00112343	0.0391131	yes
comp16595_c0	comp16595_c0_seq1	684	485	-	-	-	-	-	-	1836	3641	19180	7150	68.49	151.38	617.05	271.49	85.27	183.55	800.19	369.3	4.83759	2.27429	up	0.00113038	0.0393086	yes
comp6033_c0	comp6033_c0_seq1	1692	1493	MPK3	extracellular signal-regulated kinase 1/2	GO:0005737(cytoplasm);GO:0005634(nucleus);GO:0005524(ATP binding);GO:0004707(MAP kinase activity);GO:0005515(protein binding);GO:0009738(abscisic acid mediated signaling pathway);GO:0000169(activation of MAPK activity involved in osmosensory signaling pathway);GO:0010120(camalexin biosynthetic process);GO:0048481(ovule development);GO:0009626(plant-type hypersensitive response);GO:0080136(priming…	[T] Signal transduction mechanisms	K04371	ko04010(MAPK signaling pathway);ko04012(ErbB signaling pathway);ko04013(MAPK signaling pathway - fly);ko04062(Chemokine signaling pathway);ko04114(Oocyte meiosis);ko04150(mTOR signaling pathway);ko04270(Vascular smooth muscle contraction);ko04320(Dorso-ventral axis formation);ko04350(TGF-beta signaling pathway);ko04360(Axon guidance);ko04370(VEGF signaling pathway);ko04510(Focal adhesion);ko04520…	820	2847	12094	5716	9.94	38.45	126.39	70.5	12.37	46.62	163.91	95.91	5.11206	2.3539	up	0.00113211	0.0393117	yes
comp7239_c0	comp7239_c0_seq1	896	697	-	-	-	-	-	-	364	1135	5153	2457	9.45	32.84	115.36	64.92	11.76	39.81	149.59	88.3	5.32805	2.41361	up	0.00113313	0.0393117	yes
comp14650_c0	comp14650_c0_seq1	741	542	-	-	-	-	-	-	142	255	11058	2691	4.74	9.49	318.34	91.43	5.9	11.5	412.82	124.37	33.4511	5.06398	up	0.00113498	0.0393294	yes
comp7614_c0	comp7614_c0_seq1	288	89.2	-	-	-	-	-	-	367	1831	3	1	74.44	413.92	0.52	0.21	92.68	501.86	0.68	0.28	0.00187343	-9.06011	down	0.0011442	0.0396023	yes
comp13069_c0	comp13069_c0_seq1,comp13069_c0_seq2	932	667.19	CRRSP12	-	GO:0005576(extracellular region);GO:0009506(plasmodesma)	-	-	-	713	855	121	85	18.92	25.58	2.85	2.39	23.56	31.01	3.69	3.25	0.137869	-2.85863	down	0.00115463	0.0396838	yes
comp1517_c0	comp1517_c0_seq1	407	208	PERK2	-	GO:0016021(integral to membrane);GO:0005886(plasma membrane);GO:0005524(ATP binding);GO:0004674(protein serine/threonine kinase activity);GO:0004872(receptor activity)	[T] Signal transduction mechanisms	-	-	0	0	59	91	0	0	4.43	8.06	0	0	5.74	10.96	Inf	Inf	up	0.00114873	0.0396838	yes
comp16365_c0	comp16365_c0_seq1	548	349	-	-	GO:0016021(integral to membrane);GO:0006869(lipid transport)	-	-	-	8244	2476	26	2	427.36	143.06	1.16	0.11	532.11	173.46	1.51	0.14	0.00219493	-8.83161	down	0.00115185	0.0396838	yes
comp16368_c0	comp16368_c0_seq1	532	333	-	-	-	-	-	-	5220	2945	474	108	283.6	178.34	22.21	5.97	353.11	216.23	28.8	8.12	0.0649854	-3.94374	down	0.00115361	0.0396838	yes
comp18055_c1	comp18055_c1_seq1	273	75.15	At1g54690	histone H2A	GO:0005730(nucleolus);GO:0000786(nucleosome);GO:0003677(DNA binding);GO:0006334(nucleosome assembly)	[B] Chromatin structure and dynamics	K11251	ko05322(Systemic lupus erythematosus)	704	527	24	124	169.49	141.41	4.98	30.39	211.03	171.46	6.46	41.33	0.146775	-2.76832	down	0.00115101	0.0396838	yes
comp20452_c0	comp20452_c0_seq1	815	616	-	-	-	[A] RNA processing and modification	-	-	0	0	283	994	0	0	7.17	29.72	0	0	9.3	40.42	Inf	Inf	up	0.0011529	0.0396838	yes
comp19943_c0	comp19943_c0_seq1	1565	1366	At2g25790	protein-serine/threonine kinase	GO:0016021(integral to membrane);GO:0005886(plasma membrane);GO:0005524(ATP binding);GO:0004672(protein kinase activity);GO:0004872(receptor activity)	[R] General function prediction only	K08286	-	315	95	27591	5672	4.17	1.4	315.16	76.47	5.19	1.7	408.7	104.02	71.727	6.16445	up	0.00115759	0.0397394	yes
comp16191_c0	comp16191_c0_seq1	1773	1574	CYP98A2	p-coumarate 3-hydroxylase	GO:0016021(integral to membrane);GO:0009055(electron carrier activity);GO:0020037(heme binding);GO:0004497(monooxygenase activity);GO:0016705(oxidoreductase activity, acting on paired donors, with incorporation or reduction of molecular oxygen)	[Q] Secondary metabolites biosynthesis, transport and catabolism	K09754	ko00360(Phenylalanine metabolism);ko00940(Phenylpropanoid biosynthesis);ko00941(Flavonoid biosynthesis);ko00945(Stilbenoid, diarylheptanoid and gingerol biosynthesis)	3770	6274	1294	540	43.33	80.38	12.83	6.32	53.95	97.46	16.63	8.59	0.184311	-2.43979	down	0.00117401	0.0402563	yes
comp23641_c0	comp23641_c0_seq1	272	74.24	-	-	-	-	-	-	1336	1636	327	143	325.56	444.35	68.72	35.47	405.36	538.76	89.12	48.25	0.158115	-2.66096	down	0.0011755	0.0402604	yes
comp43375_c0	comp43375_c0_seq1	525	326	-	-	-	-	-	-	1	28	257	204	0.06	1.73	12.3	11.52	0.07	2.1	15.95	15.68	18.3602	4.19851	up	0.0011818	0.0404294	yes
comp19588_c0	comp19588_c0_seq1	2462	2263	-	-	-	-	-	-	4	25	244	214	0.03	0.22	1.68	1.74	0.04	0.27	2.18	2.37	18.0557	4.17439	up	0.00118721	0.0405673	yes
comp158_c0	comp158_c0_seq1	418	219	-	-	-	-	-	-	118.04	156.01	0	5	9.75	14.37	0	0.42	12.14	17.42	0	0.57	0.0242614	-5.36519	down	0.00119323	0.040726	yes
comp111653_c0	comp111653_c0_seq1	582	383	-	-	GO:0004857(enzyme inhibitor activity);GO:0030599(pectinesterase activity)	-	-	-	56	175	2	0	2.65	9.21	0.08	0	3.29	11.17	0.11	0	0.00772857	-7.01558	down	0.00119871	0.0408184	yes
comp22549_c0	comp22549_c0_seq1	1690	1491	TT12	-	GO:0016021(integral to membrane);GO:0009705(plant-type vacuole membrane);GO:0015238(drug transmembrane transporter activity);GO:0015299(solute:hydrogen antiporter activity);GO:0010231(maintenance of seed dormancy);GO:0010023(proanthocyanidin biosynthetic process)	[R] General function prediction only	-	-	46.55	130.42	0	0	0.56	1.76	0	0	0.7	2.14	0	0	0	-inf	down	0.00119859	0.0408184	yes
comp25609_c0	comp25609_c0_seq1	263	66.28	-	-	-	-	-	-	6	5	234	94	1.64	1.52	55.08	26.12	2.04	1.84	71.43	35.52	29.0405	4.85999	up	0.00120677	0.0410286	yes
comp5758_c0	comp5758_c0_seq1	696	497	PSAH2	photosystem I subunit VI	GO:0009535(chloroplast thylakoid membrane);GO:0016021(integral to membrane);GO:0009538(photosystem I reaction center);GO:0010287(plastoglobule);GO:0015979(photosynthesis)	-	K02695	ko00195(Photosynthesis)	5	375	17770	3908	0.18	15.22	557.89	144.8	0.23	18.45	723.47	196.97	58.5627	5.87191	up	0.00120766	0.0410286	yes
comp20543_c0	comp20543_c0_seq1,comp20543_c0_seq2,comp20543_c0_seq3,comp20543_c0_seq4	1581	1346.07	-	-	-	-	-	-	1788	2977	346	473	23.84	44.36	3.95	6.6	29.68	53.78	5.12	8.97	0.196546	-2.34706	down	0.00121074	0.0410856	yes
comp22530_c0	comp22530_c0_seq1	1281	1082	OBF1	extracellular signal-regulated kinase 1/2	GO:0005634(nucleus);GO:0046983(protein dimerization activity);GO:0043565(sequence-specific DNA binding);GO:0003700(sequence-specific DNA binding transcription factor activity)	-	K04371	ko04010(MAPK signaling pathway);ko04012(ErbB signaling pathway);ko04013(MAPK signaling pathway - fly);ko04062(Chemokine signaling pathway);ko04114(Oocyte meiosis);ko04150(mTOR signaling pathway);ko04270(Vascular smooth muscle contraction);ko04320(Dorso-ventral axis formation);ko04350(TGF-beta signaling pathway);ko04360(Axon guidance);ko04370(VEGF signaling pathway);ko04510(Focal adhesion);ko04520…	304	377	2667	1043	5.08	7.03	38.46	17.75	6.33	8.52	49.88	24.15	5.39126	2.43062	up	0.00121844	0.0412284	yes
comp23302_c0	comp23302_c0_seq1,comp23302_c0_seq2	2081	1677.64	CSLH1	cellulose synthase A	GO:0000139(Golgi membrane);GO:0016021(integral to membrane);GO:0016760(cellulose synthase (UDP-forming) activity);GO:0007047(cellular cell wall organization);GO:0030244(cellulose biosynthetic process)	-	K10999	-	953	1207	7428	3181	9.16	13.81	69.76	33.41	11.41	16.74	90.47	45.44	4.9083	2.29522	up	0.00121646	0.0412284	yes
comp3865_c0	comp3865_c0_seq1	369	170	-	-	-	-	-	-	319	851	55	18	33.95	100.94	5.05	1.95	42.27	122.39	6.55	2.65	0.0628002	-3.99309	down	0.00121914	0.0412284	yes
comp13446_c1	comp13446_c1_seq1	462	263	-	-	-	-	-	-	1400	382	2	0	96.31	29.29	0.12	0	119.91	35.51	0.15	0	0.000905158	-10.1095	down	0.00122169	0.0412674	yes
comp15877_c0	comp15877_c0_seq1	829	630	-	-	-	-	-	-	138	1100	5506	2007	3.96	35.21	136.37	58.67	4.93	42.69	176.84	79.8	6.36924	2.67112	up	0.00122874	0.041458	yes
comp5884_c0	comp5884_c0_seq1	682	483	-	-	-	-	-	-	104	466	8386	2296	3.9	19.46	270.91	87.54	4.85	23.59	351.31	119.08	18.9096	4.24104	up	0.00123518	0.0416277	yes
comp19707_c0	comp19707_c0_seq1	1814	1615	TDT	-	GO:0016021(integral to membrane);GO:0005774(vacuolar membrane);GO:0015140(malate transmembrane transporter activity);GO:0051453(regulation of intracellular pH);GO:0006814(sodium ion transport)	[P] Inorganic ion transport and metabolism	-	-	212	8560	40598	14993	2.37	106.88	392.24	170.96	2.96	129.59	508.65	232.56	6.77878	2.76103	up	0.00125136	0.0421247	yes
comp19176_c0	comp19176_c0_seq1	514	315	-	-	-	-	-	-	285	373	40	11	16.37	23.88	1.98	0.64	20.38	28.95	2.57	0.87	0.0745185	-3.74626	down	0.0012589	0.042282	yes
comp3793_c0	comp3793_c0_seq1	1037	838	SAPK10	-	GO:0005524(ATP binding);GO:0004674(protein serine/threonine kinase activity);GO:0009738(abscisic acid mediated signaling pathway)	[T] Signal transduction mechanisms	K00924	-	1670	2598	512	214	36.05	62.52	9.53	4.7	44.89	75.8	12.36	6.4	0.171203	-2.54622	down	0.0012587	0.042282	yes
comp15994_c0	comp15994_c0_seq1	455	256	At5g42250	S-(hydroxymethyl)glutathione dehydrogenase / alcohol dehydrogenase	GO:0005737(cytoplasm);GO:0004022(alcohol dehydrogenase (NAD) activity);GO:0008270(zinc ion binding)	[Q] Secondary metabolites biosynthesis, transport and catabolism	K00121	ko00010(Glycolysis / Gluconeogenesis);ko00071(Fatty acid metabolism);ko00350(Tyrosine metabolism);ko00624(1- and 2-Methylnaphthalene degradation);ko00641(3-Chloroacrylic acid degradation);ko00680(Methane metabolism);ko00830(Retinol metabolism);ko00980(Metabolism of xenobiotics by cytochrome P450);ko00982(Drug metabolism - cytochrome P450)	5774	2783	235	54	408.06	219.22	14.32	3.88	508.07	265.79	18.57	5.28	0.0306127	-5.02973	down	0.00126273	0.0422861	yes
comp20956_c0	comp20956_c0_seq1	1513	1314	-	-	-	-	-	-	289	12	3143	925	3.98	0.18	37.32	12.96	4.95	0.22	48.4	17.63	11.881	3.57059	up	0.00126266	0.0422861	yes
comp76421_c0	comp76421_c0_seq1	310	111	-	-	-	-	-	-	0	0	122	43	0	0	17.15	7.13	0	0	22.24	9.7	Inf	Inf	up	0.00126332	0.0422861	yes
comp10727_c0	comp10727_c0_seq1	260	63.71	-	-	GO:0005773(vacuole);GO:0016787(hydrolase activity);GO:0045735(nutrient reservoir activity);GO:0006952(defense response);GO:0016042(lipid catabolic process)	[I] Lipid transport and metabolism	-	-	9	10	371	97	2.56	3.17	90.86	28.04	3.18	3.84	117.82	38.14	23.4046	4.54872	up	0.00126912	0.042384	yes
comp23137_c0	comp23137_c0_seq1,comp23137_c0_seq2	3711	3396.91	PHOT1	non-specific serine/threonine protein kinase	GO:0009898(internal side of plasma membrane);GO:0005773(vacuole);GO:0005524(ATP binding);GO:0009882(blue light photoreceptor activity);GO:0010181(FMN binding);GO:0042802(identical protein binding);GO:0004674(protein serine/threonine kinase activity);GO:0000155(two-component sensor activity);GO:0009904(chloroplast accumulation movement);GO:0009903(chloroplast avoidance movement);GO:0010362(negativ…	-	K08282	-	530	1220	7807	2722	2.79	7.37	35.79	14.72	3.48	8.93	46.41	20.03	6.05481	2.59808	up	0.00126808	0.042384	yes
comp10876_c0	comp10876_c0_seq1,comp10876_c0_seq2	487	271.09	-	-	-	-	-	-	233	275	26	4	17.11	23.7	1.41	0.26	21.3	28.74	1.83	0.35	0.0542366	-4.20459	down	0.00127882	0.0426113	yes
comp11347_c0	comp11347_c0_seq1	1632	1433	PATL6	-	GO:0005737(cytoplasm);GO:0016021(integral to membrane);GO:0005886(plasma membrane);GO:0008289(lipid binding);GO:0007049(cell cycle);GO:0051301(cell division);GO:0006810(transport)	[I] Lipid transport and metabolism	-	-	6723	4692	275	1497	84.88	66.03	2.99	19.24	105.68	80.05	3.88	26.17	0.189409	-2.40042	down	0.00127824	0.0426113	yes
comp13392_c0	comp13392_c0_seq1,comp13392_c0_seq2	870	379.79	-	-	-	-	-	-	79	237	4304	1191	4.94	11.63	104.04	35.47	6.15	14.11	134.92	48.25	17.3287	4.1151	up	0.00128673	0.0428034	yes
comp20364_c0	comp20364_c0_seq1	1694	1495	-	-	-	-	-	-	24	24	415	178	0.29	0.32	4.33	2.19	0.36	0.39	5.62	2.98	12.2119	3.61022	up	0.00128748	0.0428034	yes
comp23214_c0	comp23214_c0_seq1,comp23214_c0_seq2,comp23214_c0_seq3	1890	1186.37	VIT_19s0014g04930	1,8-cineole synthase	GO:0005737(cytoplasm);GO:0034004(germacradienol synthase activity);GO:0052577(germacrene-D synthase activity);GO:0000287(magnesium ion binding)	-	K07385	ko00902(Monoterpenoid biosynthesis)	7157	17749	1431	967	76.85	218.36	14.88	14.33	95.69	264.75	19.3	19.5	0.103901	-3.26672	down	0.00128911	0.042809	yes
comp24312_c0	comp24312_c0_seq1	934	735	-	-	GO:0005773(vacuole);GO:0016787(hydrolase activity);GO:0045735(nutrient reservoir activity);GO:0006952(defense response);GO:0016042(lipid catabolic process)	[I] Lipid transport and metabolism	-	-	299	1185	17541	4992	7.36	32.51	372.38	125.07	9.16	39.42	482.9	170.14	15.3124	3.93663	up	0.00130384	0.0432497	yes
comp9006_c0	comp9006_c0_seq1	1087	888	SBH1	-	GO:0005783(endoplasmic reticulum);GO:0005794(Golgi apparatus);GO:0005506(iron ion binding);GO:0000170(sphingosine hydroxylase activity);GO:0006633(fatty acid biosynthetic process);GO:0009640(photomorphogenesis);GO:0046520(sphingoid biosynthetic process)	[I] Lipid transport and metabolism	-	-	77	96	714	527	1.57	2.18	12.55	10.93	1.95	2.64	16.27	14.87	7.58191	2.92256	up	0.00131647	0.0436196	yes
comp4655_c0	comp4655_c0_seq1	797	598	-	-	-	-	-	-	692	3435	4	6	20.94	115.83	0.1	0.18	26.07	140.44	0.14	0.25	0.00291246	-8.42355	down	0.00132124	0.0436304	yes
comp6532_c0	comp6532_c0_seq1	203	24.07	-	-	-	-	-	-	95	72	0	0	71.4	60.32	0	0	88.91	73.13	0	0	0	-inf	down	0.00132031	0.0436304	yes
comp75016_c0	comp75016_c0_seq1	330	131	UGT71B2	coniferyl-alcohol glucosyltransferase	GO:0016758(transferase activity, transferring hexosyl groups);GO:0008194(UDP-glycosyltransferase activity)	[G] Carbohydrate transport and metabolism ;[C] Energy production and conversion	K12356	ko00940(Phenylpropanoid biosynthesis)	0	0	111	50	0	0	13.22	7.03	0	0	17.15	9.56	Inf	Inf	up	0.00132048	0.0436304	yes
comp19395_c0	comp19395_c0_seq1	792	593	-	-	-	-	-	-	10	106	690	282	0.31	3.6	18.16	8.76	0.38	4.37	23.54	11.91	8.93601	3.15963	up	0.00133154	0.0439213	yes
comp5377_c0	comp5377_c0_seq1	373	174	-	-	-	-	-	-	212	121	4	7	22.04	14.02	0.36	0.74	27.45	17	0.47	1.01	0.0368484	-4.76225	down	0.00133588	0.0440153	yes
comp16342_c0	comp16342_c0_seq1	943	744	PSBY	photosystem II PsbY protein	GO:0009535(chloroplast thylakoid membrane);GO:0016021(integral to membrane);GO:0009523(photosystem II);GO:0030145(manganese ion binding);GO:0015979(photosynthesis)	-	K02723	ko00195(Photosynthesis)	6	119	12756	2389	0.15	3.23	267.52	59.13	0.18	3.91	346.92	80.44	122.112	6.93207	up	0.00134384	0.0442283	yes
comp15497_c0	comp15497_c0_seq1	1369	1170	CYCD3-2	-	GO:0005634(nucleus);GO:0007049(cell cycle);GO:0051301(cell division);GO:0042127(regulation of cell proliferation)	[D] Cell cycle control, cell division, chromosome partitioning	-	-	1009	738	162	86	15.6	12.72	2.16	1.35	19.43	15.42	2.8	1.84	0.141333	-2.82283	down	0.00135259	0.0444666	yes
comp20798_c0	comp20798_c0_seq1,comp20798_c0_seq2	1903	1646.87	At1g18880	proton-dependent oligopeptide transporter, POT family	GO:0016021(integral to membrane);GO:0005886(plasma membrane);GO:0015112(nitrate transmembrane transporter activity);GO:0006857(oligopeptide transport);GO:0090408(phloem nitrate loading)	[E] Amino acid transport and metabolism	K03305	-	104	921	3562	1672	1.1	11.18	33.86	18.27	1.37	13.55	43.91	24.86	5.50366	2.46039	up	0.00135608	0.0445316	yes
comp15072_c0	comp15072_c0_seq1	520	321	AAE6	-	-	[I] Lipid transport and metabolism	-	-	73	187	4	0	4.11	11.75	0.19	0	5.12	14.24	0.25	0	0.0136303	-6.19704	down	0.00136676	0.0448323	yes
comp15151_c0	comp15151_c0_seq1	344	145	-	-	-	-	-	-	378	1604	11	0	47.16	223.07	1.18	0	58.72	270.46	1.54	0	0.00500505	-7.6424	down	0.00137309	0.0449901	yes
comp15219_c0	comp15219_c0_seq1	259	62.86	-	-	-	-	-	-	0	5	196	63	0	1.6	48.65	18.46	0	1.94	63.09	25.1	54.9853	5.78097	up	0.00137731	0.0450783	yes
comp18903_c0	comp18903_c0_seq1	2397	2198	ARA12	subtilisin	GO:0048046(apoplast);GO:0009505(plant-type cell wall);GO:0042802(identical protein binding);GO:0004252(serine-type endopeptidase activity);GO:0080001(mucilage extrusion from seed coat);GO:0048359(mucilage metabolic process involved seed coat development);GO:0043086(negative regulation of catalytic activity);GO:0006508(proteolysis)	-	K01342	-	0	0	133	33	0	0	0.94	0.28	0	0	1.22	0.38	Inf	Inf	up	0.00138991	0.0453982	yes
comp20299_c0	comp20299_c0_seq1	2018	1819	HEMH	ferrochelatase	GO:0009507(chloroplast);GO:0004325(ferrochelatase activity);GO:0006783(heme biosynthetic process)	[H] Coenzyme transport and metabolism	K01772	ko00860(Porphyrin and chlorophyll metabolism)	816	1379	7411	3147	8.12	15.29	63.57	31.86	10.11	18.54	82.44	43.34	4.8668	2.28297	up	0.00139017	0.0453982	yes
comp19987_c0	comp19987_c0_seq1	1848	1649	-	-	-	[R] General function prediction only	-	-	1722	1534	298	245	18.89	18.76	2.82	2.74	23.52	22.74	3.66	3.72	0.175553	-2.51002	down	0.00139705	0.0455222	yes
comp99898_c0	comp99898_c0_seq1	541	342	AAE8	-	-	[I] Lipid transport and metabolism	-	-	74	200	4	1	3.91	11.79	0.18	0.05	4.87	14.3	0.24	0.07	0.0179656	-5.79862	down	0.00139562	0.0455222	yes
comp16860_c0	comp16860_c0_seq1	763	564	VIT_19s0014g04930	-	GO:0005737(cytoplasm);GO:0034004(germacradienol synthase activity);GO:0052577(germacrene-D synthase activity);GO:0000287(magnesium ion binding)	-	-	-	0	0	131	34	0	0	3.62	1.11	0	0	4.7	1.51	Inf	Inf	up	0.00141867	0.0461758	yes
comp23306_c1	comp23306_c1_seq1	955	756	DGK3	diacylglycerol kinase	-	[I] Lipid transport and metabolism ;[T] Signal transduction mechanisms	K00901	ko00561(Glycerolipid metabolism);ko00564(Glycerophospholipid metabolism);ko04070(Phosphatidylinositol signaling system)	3028.93	2057.8	693.44	150.36	72.49	54.89	14.31	3.66	90.25	66.55	18.56	4.98	0.151727	-2.72045	down	0.0014245	0.0463143	yes
comp2318_c0	comp2318_c0_seq1	409	210	At4g02290	endoglucanase	GO:0005576(extracellular region);GO:0008810(cellulase activity);GO:0007047(cellular cell wall organization);GO:0030245(cellulose catabolic process)	-	K01179	ko00500(Starch and sucrose metabolism)	45	127	0	0	3.88	12.2	0	0	4.83	14.79	0	0	0	-inf	down	0.00142853	0.0463941	yes
comp1091_c0	comp1091_c0_seq1	564	365	PHO1-H1	-	GO:0016021(integral to membrane);GO:0005886(plasma membrane);GO:0016036(cellular response to phosphate starvation);GO:0006817(phosphate transport)	[U] Intracellular trafficking, secretion, and vesicular transport	-	-	0	4	154	82	0	0.22	6.58	4.14	0	0.27	8.54	5.63	65.7665	6.03928	up	0.00143236	0.0464674	yes
comp16522_c0	comp16522_c0_seq1	776	577	GPAT6	-	GO:0016021(integral to membrane);GO:0003841(1-acylglycerol-3-phosphate O-acyltransferase activity);GO:0004366(glycerol-3-phosphate O-acyltransferase activity);GO:0010143(cutin biosynthetic process);GO:0009908(flower development);GO:0008654(phospholipid biosynthetic process)	-	-	-	126	362	18	3	3.95	12.65	0.49	0.1	4.92	15.34	0.63	0.13	0.0412734	-4.59864	down	0.00143826	0.0466077	yes
comp14231_c0	comp14231_c0_seq1	587	388	GRXS2	-	GO:0005737(cytoplasm);GO:0051537(2 iron, 2 sulfur cluster binding);GO:0009055(electron carrier activity);GO:0046872(metal ion binding);GO:0015035(protein disulfide oxidoreductase activity);GO:0045454(cell redox homeostasis)	[O] Posttranslational modification, protein turnover, chaperones	-	-	101	73	5013	1185	4.71	3.79	201.6	56.24	5.86	4.6	261.43	76.51	32.9189	5.04084	up	0.00144182	0.0466716	yes
comp18318_c0	comp18318_c0_seq1	848	649	Os11g0706600	-	-	-	-	-	767	1198	136	156	21.38	37.22	3.27	4.43	26.62	45.13	4.24	6.02	0.166398	-2.58729	down	0.00145233	0.0468988	yes
comp19854_c0	comp19854_c0_seq1	2702	2503	ARF15	-	GO:0005634(nucleus);GO:0003677(DNA binding);GO:0009734(auxin mediated signaling pathway);GO:0006355(regulation of transcription, DNA-dependent);GO:0006351(transcription, DNA-dependent)	-	-	-	4298	3309.08	881	534	31.07	26.66	5.49	3.93	38.68	32.32	7.12	5.34	0.188226	-2.40946	down	0.00145361	0.0468988	yes
comp7449_c0	comp7449_c0_seq1	2200	2001	GH3.5	-	GO:0009733(response to auxin stimulus)	-	-	-	1039	2036	8436	6015	9.39	20.52	65.78	55.36	11.7	24.88	85.31	75.3	5.05103	2.33658	up	0.00145338	0.0468988	yes
comp10886_c0	comp10886_c0_seq1	2035	1836	-	-	-	-	-	-	1259	826	169	149	12.41	9.07	1.44	1.49	15.45	11	1.86	2.03	0.159543	-2.64798	down	0.00145525	0.0469004	yes
comp21646_c0	comp21646_c0_seq1	1589	1390	PORA	protochlorophyllide reductase	GO:0009507(chloroplast);GO:0005488(binding);GO:0016630(protochlorophyllide reductase activity);GO:0015995(chlorophyll biosynthetic process);GO:0015979(photosynthesis)	[Q] Secondary metabolites biosynthesis, transport and catabolism	K00218	ko00860(Porphyrin and chlorophyll metabolism)	228	719	9759	2828	2.97	10.43	109.55	37.47	3.69	12.65	142.06	50.97	13.3206	3.73558	up	0.00145951	0.0469863	yes
comp15487_c0	comp15487_c0_seq1	438	239	-	fructose-bisphosphate aldolase, class I	GO:0009507(chloroplast);GO:0004332(fructose-bisphosphate aldolase activity);GO:0006096(glycolysis)	[G] Carbohydrate transport and metabolism	K01623	ko00010(Glycolysis / Gluconeogenesis);ko00030(Pentose phosphate pathway);ko00051(Fructose and mannose metabolism);ko00710(Carbon fixation in photosynthetic organisms)	2	4	1319	217	0.15	0.34	86.11	16.72	0.19	0.41	111.67	22.74	241.776	7.91753	up	0.00147106	0.0473064	yes
comp64215_c0	comp64215_c0_seq1	295	96.03	HSP70-2	heat shock 70kDa protein 1/8	GO:0005524(ATP binding);GO:0006950(response to stress)	[O] Posttranslational modification, protein turnover, chaperones	K03283	ko03040(Spliceosome);ko04010(MAPK signaling pathway);ko04144(Endocytosis);ko04612(Antigen processing and presentation)	0	0	50	116	0	0	8.12	22.25	0	0	10.54	30.26	Inf	Inf	up	0.00147691	0.0474429	yes
comp6482_c0	comp6482_c0_seq1,comp6482_c0_seq2	1080	778.67	-	-	-	-	-	-	0	204	911	474	0	5.51	18.81	10.87	0	6.68	24.39	14.79	7.54976	2.91643	up	0.00148399	0.0476186	yes
comp12113_c0	comp12113_c0_seq1	618	419	-	-	-	-	-	-	146	292	12	10	6.3	14.05	0.45	0.44	7.85	17.04	0.58	0.6	0.0549518	-4.18569	down	0.00149249	0.0478392	yes
comp11311_c0	comp11311_c0_seq1	1481	1282	-	-	-	-	-	-	18	84	965	286	0.25	1.32	11.75	4.11	0.32	1.6	15.23	5.59	12.4728	3.64071	up	0.00149541	0.0478807	yes
comp9722_c0	comp9722_c0_seq1	1512	1313	-	-	-	-	-	-	517	340	33	56	7.12	5.22	0.39	0.79	8.87	6.33	0.51	1.07	0.116218	-3.10509	down	0.00149879	0.0479368	yes
comp64221_c0	comp64221_c0_seq1	1124	925	-	-	-	-	-	-	0	0	599	78	0	0	10.1	1.55	0	0	13.1	2.11	Inf	Inf	up	0.00150513	0.0480875	yes
comp20533_c0	comp20533_c0_seq1	3398	3199	PPC4	phosphoenolpyruvate carboxylase	GO:0005737(cytoplasm);GO:0008964(phosphoenolpyruvate carboxylase activity);GO:0015977(carbon fixation);GO:0015979(photosynthesis);GO:0006099(tricarboxylic acid cycle)	-	K01595	ko00620(Pyruvate metabolism);ko00710(Carbon fixation in photosynthetic organisms);ko00720(Reductive carboxylate cycle (CO2 fixation))	5084	3942	1045	665	28.75	24.85	5.1	3.83	35.8	30.13	6.61	5.21	0.192766	-2.37508	down	0.00151023	0.0481981	yes
comp121849_c0	comp121849_c0_seq1	476	277	syb1	-	GO:0051285(cell cortex of cell tip);GO:0032153(cell division site);GO:0030659(cytoplasmic vesicle membrane);GO:0005783(endoplasmic reticulum);GO:0005794(Golgi apparatus);GO:0016021(integral to membrane);GO:0033205(cell cycle cytokinesis);GO:0006897(endocytosis)	[U] Intracellular trafficking, secretion, and vesicular transport	-	-	0	0	129	34	0	0	7.27	2.26	0	0	9.42	3.07	Inf	Inf	up	0.00151707	0.0483642	yes
comp27039_c0	comp27039_c0_seq1	1198	999	-	-	-	-	-	-	61	983	5130	1816	1.1	19.84	80.13	33.48	1.38	24.06	103.91	45.54	7.03927	2.81542	up	0.00152951	0.0487081	yes
comp119509_c0	comp119509_c0_seq1	432	233	AAE6	long-chain acyl-CoA synthetase	-	[I] Lipid transport and metabolism	K01897	ko00071(Fatty acid metabolism);ko03320(PPAR signaling pathway);ko04146(Peroxisome);ko04920(Adipocytokine signaling pathway)	70	96	0	0	5.44	8.31	0	0	6.77	10.07	0	0	0	-inf	down	0.00154186	0.0490484	yes
comp12175_c0	comp12175_c0_seq1	810	611	-	-	-	-	-	-	257	302	1968	1044	7.61	9.97	50.26	31.47	9.48	12.08	65.17	42.8	5.48325	2.45503	up	0.00155012	0.0492523	yes
comp18284_c0	comp18284_c0_seq1	1728	1529	-	-	-	[L] Replication, recombination and repair	-	-	39	81	3303	784	0.46	1.07	33.71	9.44	0.57	1.3	43.71	12.84	33.0414	5.0462	up	0.00155161	0.0492523	yes
comp20845_c0	comp20845_c0_seq1,comp20845_c0_seq2,comp20845_c0_seq3,comp20845_c0_seq4,comp20845_c0_seq5	974	439.84	SUCS	sucrose synthase	GO:0016157(sucrose synthase activity);GO:0009058(biosynthetic process);GO:0005985(sucrose metabolic process)	[M] Cell wall/membrane/envelope biogenesis	K00695	ko00500(Starch and sucrose metabolism)	497	282	33	32	13.68	11.69	1.78	2.03	17.03	14.18	2.31	2.76	0.0876335	-3.51237	down	0.00155582	0.0492799	yes
comp76328_c0	comp76328_c0_seq1	402	203	pho-4	-	GO:0016021(integral to membrane);GO:0005315(inorganic phosphate transmembrane transporter activity);GO:0015293(symporter activity)	-	-	-	0	0	50	91	0	0	3.84	8.26	0	0	4.98	11.23	Inf	Inf	up	0.00155442	0.0492799	yes
comp10380_c0	comp10380_c0_seq1	888	689	-	-	-	-	-	-	735	2339	71	17	19.3	68.46	1.61	0.45	24.03	83	2.09	0.62	0.0282607	-5.14506	down	0.0015585	0.0493119	yes
comp3921_c0	comp3921_c0_seq1	920	721	ATL72	-	GO:0016021(integral to membrane);GO:0008270(zinc ion binding)	[O] Posttranslational modification, protein turnover, chaperones	-	-	6	46	442	163	0.15	1.29	9.57	4.16	0.19	1.56	12.4	5.66	12.2145	3.61052	up	0.00156242	0.0493576	yes
comp60111_c0	comp60111_c0_seq1	344	145	AATL1	-	GO:0016021(integral to membrane);GO:0005886(plasma membrane);GO:0006865(amino acid transport)	[E] Amino acid transport and metabolism	-	-	165	77	3	1	20.59	10.71	0.32	0.13	25.63	12.98	0.42	0.17	0.0154299	-6.01813	down	0.00156329	0.0493576	yes
comp22683_c0	comp22683_c0_seq1,comp22683_c0_seq2	1694	1480.49	STR4	-	GO:0009941(chloroplast envelope);GO:0009535(chloroplast thylakoid membrane);GO:0042742(defense response to bacterium);GO:0009772(photosynthetic electron transport in photosystem II)	-	-	-	115	415	3274	1057	1.41	5.66	34.59	13.18	1.75	6.87	44.85	17.93	8.30545	3.05406	up	0.00156516	0.0493635	yes
comp12431_c0	comp12431_c0_seq1	506	307	-	-	-	-	-	-	191	307	9	22	11.26	20.17	0.46	1.32	14.01	24.45	0.59	1.8	0.0749602	-3.73773	down	0.00159188	0.0501528	no
comp23212_c0	comp23212_c0_seq1,comp23212_c0_seq2	2290	1661.88	PCKA	phosphoenolpyruvate carboxykinase (ATP)	GO:0005829(cytosol);GO:0016020(membrane);GO:0005730(nucleolus);GO:0005524(ATP binding);GO:0004612(phosphoenolpyruvate carboxykinase (ATP) activity);GO:0016036(cellular response to phosphate starvation);GO:0009817(defense response to fungus, incompatible interaction);GO:0006094(gluconeogenesis);GO:0046686(response to cadmium ion)	-	K01610	ko00010(Glycolysis / Gluconeogenesis);ko00020(Citrate cycle (TCA cycle));ko00620(Pyruvate metabolism);ko00710(Carbon fixation in photosynthetic organisms)	14681	26770	5705	2617	192.13	266.94	47.43	30.22	239.23	323.66	61.51	41.1	0.20539	-2.28356	down	0.00159562	0.0502168	no
comp15888_c0	comp15888_c0_seq1,comp15888_c0_seq2	1836	1481.79	FBA1	fructose-bisphosphate aldolase, class I	GO:0048046(apoplast);GO:0009941(chloroplast envelope);GO:0022626(cytosolic ribosome);GO:0010287(plastoglobule);GO:0031977(thylakoid lumen);GO:0004332(fructose-bisphosphate aldolase activity);GO:0006096(glycolysis);GO:0046686(response to cadmium ion)	[G] Carbohydrate transport and metabolism	K01623	ko00010(Glycolysis / Gluconeogenesis);ko00030(Pentose phosphate pathway);ko00051(Fructose and mannose metabolism);ko00710(Carbon fixation in photosynthetic organisms)	27	397	56592	9812	0.36	4.89	564.36	115.37	0.45	5.93	731.86	156.94	156.553	7.2905	up	0.00159816	0.0502433	no
comp10761_c0	comp10761_c0_seq1	402	203	20ox2	gibberellin 20-oxidase	GO:0045544(gibberellin 20-oxidase activity);GO:0005506(iron ion binding);GO:0009908(flower development);GO:0009686(gibberellin biosynthetic process);GO:0009739(response to gibberellin stimulus);GO:0080167(response to karrikin);GO:0009639(response to red or far red light);GO:0009826(unidimensional cell growth)	[Q] Secondary metabolites biosynthesis, transport and catabolism ;[R] General function prediction only	K05282	ko00904(Diterpenoid biosynthesis)	42	127	0	0	3.74	12.62	0	0	4.66	15.3	0	0	0	-inf	down	0.00160252	0.0503266	no
comp7203_c0	comp7203_c0_seq1	876	677	RL3	-	-	[O] Posttranslational modification, protein turnover, chaperones	-	-	1346	3385	153	299	35.97	100.83	3.53	8.13	44.79	122.25	4.57	11.06	0.115053	-3.11964	down	0.00160522	0.0503579	no
comp23454_c0	comp23454_c0_seq1	1067	868	CAP10A	light-harvesting complex II chlorophyll a/b binding protein 6	GO:0009535(chloroplast thylakoid membrane);GO:0016021(integral to membrane);GO:0009523(photosystem II);GO:0016168(chlorophyll binding);GO:0009765(photosynthesis, light harvesting);GO:0018298(protein-chromophore linkage)	-	K08917	ko00196(Photosynthesis - antenna proteins)	9	178	8238	1779	0.19	4.14	148.09	37.74	0.23	5.01	192.04	51.34	54.5241	5.76882	up	0.0016075	0.0503759	no
comp91543_c0	comp91543_c0_seq1	410	211	-	-	-	-	-	-	0	0	120	39	0	0	8.87	3.4	0	0	11.51	4.63	Inf	Inf	up	0.00162628	0.0509102	no
comp55469_c0	comp55469_c0_seq1	267	69.78	CSLH3	-	GO:0000139(Golgi membrane);GO:0016021(integral to membrane);GO:0016760(cellulose synthase (UDP-forming) activity);GO:0007047(cellular cell wall organization);GO:0030244(cellulose biosynthetic process)	-	-	-	85	77	0	0	22.04	22.25	0	0	27.44	26.98	0	0	0	-inf	down	0.00163716	0.0511965	no
comp11498_c0	comp11498_c0_seq1	369	170	-	-	-	-	-	-	73	178	0	4	7.77	21.11	0	0.43	9.67	25.6	0	0.59	0.0217647	-5.52187	down	0.0016405	0.0512464	no
comp23032_c0	comp23032_c0_seq1,comp23032_c0_seq2	1896	1626.85	cotA	-	GO:0005507(copper ion binding);GO:0016491(oxidoreductase activity);GO:0030435(sporulation resulting in formation of a cellular spore)	-	-	-	6478	6638	1695	877	69.06	79.77	15.58	9.52	85.99	96.72	20.21	12.95	0.197767	-2.33812	down	0.00165827	0.0517469	no
comp20461_c0	comp20461_c0_seq1	1438	1239	CSP41A	-	GO:0048046(apoplast);GO:0009941(chloroplast envelope);GO:0010287(plastoglobule);GO:0009579(thylakoid);GO:0003824(catalytic activity);GO:0050662(coenzyme binding);GO:0008266(poly(U) RNA binding);GO:0006364(rRNA processing)	-	-	-	2	138	5351	1185	0.03	2.25	67.39	17.61	0.04	2.72	87.39	23.96	47.9391	5.58313	up	0.00166588	0.0519294	no
comp135063_c0	comp135063_c0_seq1	488	289	-	-	-	-	-	-	0	0	123	36	0	0	6.64	2.29	0	0	8.61	3.12	Inf	Inf	up	0.00169101	0.0523914	no
comp14138_c0	comp14138_c0_seq1	1050	851	-	-	-	-	-	-	0	0	169	568	0	0	3.1	12.29	0	0	4.02	16.72	Inf	Inf	up	0.00168483	0.0523914	no
comp16629_c0	comp16629_c0_seq1,comp16629_c0_seq2	1652	1442.21	At1g75040	-	GO:0048046(apoplast);GO:0005618(cell wall);GO:0005773(vacuole);GO:0031540(regulation of anthocyanin biosynthetic process);GO:0046686(response to cadmium ion);GO:0009615(response to virus);GO:0009627(systemic acquired resistance)	-	-	-	17250	7309	306	201	214.79	102.71	3.33	2.57	267.43	124.53	4.31	3.5	0.0205477	-5.60488	down	0.00168627	0.0523914	no
comp19966_c0	comp19966_c0_seq1,comp19966_c0_seq2	971	770.15	-	-	-	-	-	-	77	55	1492	418	1.8	1.45	30.23	9.98	2.25	1.75	39.2	13.58	13.5474	3.75995	up	0.00169087	0.0523914	no
comp23156_c0	comp23156_c0_seq1	910	711	PSKR	protein-serine/threonine kinase	GO:0016021(integral to membrane);GO:0005886(plasma membrane);GO:0005524(ATP binding);GO:0004674(protein serine/threonine kinase activity);GO:0004872(receptor activity)	[R] General function prediction only	K08286	-	22	105	689	301	0.56	2.98	15.12	7.8	0.7	3.61	19.61	10.6	8.22241	3.03956	up	0.00169136	0.0523914	no
comp5486_c0	comp5486_c0_seq1	519	320	-	-	-	-	-	-	11735	6626	1222	271	663.46	417.54	59.59	15.6	826.08	506.25	77.27	21.21	0.0739871	-3.75658	down	0.00168693	0.0523914	no
comp17890_c0	comp17890_c0_seq1	1148	949	-	-	-	-	-	-	290	235	2404	812	5.53	4.99	39.53	15.76	6.88	6.05	51.26	21.43	5.86258	2.55154	up	0.00169376	0.0524107	no
comp7880_c0	comp7880_c0_seq1	547	348	-	-	-	-	-	-	688	693	141	46	35.77	40.16	6.32	2.43	44.53	48.69	8.2	3.31	0.1305	-2.93787	down	0.001696	0.052425	no
comp7379_c0	comp7379_c0_seq1	1104	905	LHCA4	light-harvesting complex I chlorophyll a/b binding protein 4	GO:0009941(chloroplast envelope);GO:0009535(chloroplast thylakoid membrane);GO:0016021(integral to membrane);GO:0009522(photosystem I);GO:0009523(photosystem II);GO:0010287(plastoglobule);GO:0016168(chlorophyll binding);GO:0046872(metal ion binding);GO:0009765(photosynthesis, light harvesting);GO:0018298(protein-chromophore linkage);GO:0080167(response to karrikin)	-	K08910	ko00196(Photosynthesis - antenna proteins)	10	406	9636	2352	0.2	9.05	166.14	47.86	0.25	10.97	215.44	65.1	29.7497	4.8948	up	0.0017001	0.0524967	no
comp14521_c0	comp14521_c0_seq1	1155	956	CRK25	-	GO:0016021(integral to membrane);GO:0005524(ATP binding);GO:0004674(protein serine/threonine kinase activity);GO:0004872(receptor activity)	-	-	-	93	349	4663	1331	1.76	7.36	76.11	25.64	2.19	8.93	98.69	34.88	13.655	3.77136	up	0.0017077	0.0526761	no
comp8262_c0	comp8262_c0_seq1	397	198	PUP1	-	GO:0016021(integral to membrane);GO:0005345(purine base transmembrane transporter activity);GO:0015211(purine nucleoside transmembrane transporter activity);GO:0010184(cytokinin transport)	-	-	-	120	107	2	1	10.96	10.9	0.16	0.09	13.65	13.21	0.2	0.13	0.0131958	-6.24378	down	0.00173131	0.0533487	no
comp3798_c0	comp3798_c0_seq1	634	435	-	-	-	-	-	-	712	2511.62	47	11	29.61	116.43	1.69	0.47	36.87	141.17	2.19	0.63	0.0177928	-5.81256	down	0.00174664	0.0537649	no
comp21575_c0	comp21575_c0_seq1,comp21575_c0_seq2	1088	849.37	ERF1A	EREBP-like factor	GO:0005634(nucleus);GO:0003677(DNA binding);GO:0003700(sequence-specific DNA binding transcription factor activity);GO:0006952(defense response);GO:0009873(ethylene mediated signaling pathway);GO:0010200(response to chitin)	-	K09286	-	159	225	10201	2403	3.6	5.16	184.33	51.64	4.48	6.25	239.04	70.25	31.2852	4.96741	up	0.0017538	0.0539288	no
comp49315_c0	comp49315_c0_seq1	873	674	-	-	-	-	-	-	122	755	0	0	3.27	22.59	0	0	4.08	27.39	0	0	0	-inf	down	0.00175841	0.0540142	no
comp18440_c0	comp18440_c0_seq1,comp18440_c0_seq2	1720	1514.4	DTXL1	-	GO:0016021(integral to membrane);GO:0015297(antiporter activity);GO:0015238(drug transmembrane transporter activity)	[R] General function prediction only	-	-	144	139	1575	508	1.73	1.84	16.16	6.15	2.16	2.23	20.95	8.37	7.07231	2.82218	up	0.00177022	0.0543206	no
comp22794_c0	comp22794_c0_seq1,comp22794_c0_seq2,comp22794_c0_seq3,comp22794_c0_seq4,comp22794_c0_seq5	1690	1340.2	SHT	-	-	-	-	-	114	2495	11503	4205	1.51	39.09	134.29	64.43	1.88	47.4	174.15	87.64	6.40826	2.67993	up	0.00178369	0.0546768	no
comp41333_c0	comp41333_c0_seq1	491	292	-	-	-	-	-	-	92	528	0	0	5.7	36.46	0	0	7.1	44.21	0	0	0	-inf	down	0.00178942	0.0547516	no
comp9783_c0	comp9783_c0_seq1	360	161	GLU12	endoglucanase	GO:0005576(extracellular region);GO:0008810(cellulase activity);GO:0007047(cellular cell wall organization);GO:0030245(cellulose catabolic process)	-	K01179	ko00500(Starch and sucrose metabolism)	165	53	0	0	18.54	6.64	0	0	23.09	8.05	0	0	0	-inf	down	0.00178984	0.0547516	no
comp45626_c0	comp45626_c0_seq1	1147	948	XCP2	-	GO:0005618(cell wall);GO:0005886(plasma membrane);GO:0005773(vacuole);GO:0004197(cysteine-type endopeptidase activity);GO:0010623(developmental programmed cell death);GO:0006508(proteolysis)	[O] Posttranslational modification, protein turnover, chaperones	K01376	-	399	106	0	0	7.61	2.25	0	0	9.48	2.73	0	0	0	-inf	down	0.0017955	0.054868	no
comp18060_c0	comp18060_c0_seq1	1012	813	-	-	-	-	-	-	25	103	659	323	0.56	2.55	12.65	7.32	0.69	3.1	16.4	9.95	8.15042	3.02687	up	0.00179898	0.0549174	no
comp13812_c0	comp13812_c0_seq1	1356	1157	BHLH30	-	GO:0005634(nucleus);GO:0003677(DNA binding);GO:0006355(regulation of transcription, DNA-dependent);GO:0006351(transcription, DNA-dependent)	-	-	-	2681	7080	529	236	41.92	123.4	7.13	3.76	52.2	149.61	9.25	5.11	0.0811975	-3.62242	down	0.00180499	0.0550437	no
comp19171_c0	comp19171_c0_seq1	1386	1187	-	carbonic anhydrase	GO:0009570(chloroplast stroma);GO:0004089(carbonate dehydratase activity);GO:0008270(zinc ion binding);GO:0015976(carbon utilization)	[P] Inorganic ion transport and metabolism	K01673	ko00910(Nitrogen metabolism)	34	44	14504	2313	0.52	0.75	190.66	35.88	0.65	0.91	247.24	48.81	199.29	7.63872	up	0.00180822	0.0550854	no
comp35107_c0	comp35107_c0_seq1	627	428	GID2	-	GO:0005634(nucleus);GO:0019005(SCF ubiquitin ligase complex);GO:0005515(protein binding);GO:0009740(gibberellic acid mediated signaling pathway);GO:0010162(seed dormancy);GO:0009845(seed germination)	-	-	-	590	518	29	111	24.94	24.41	1.06	4.78	31.05	29.59	1.37	6.5	0.152772	-2.71055	down	0.00182485	0.0555345	no
comp20095_c0	comp20095_c0_seq1,comp20095_c0_seq2	1205	831.91	At4g11680	-	GO:0016021(integral to membrane);GO:0005774(vacuolar membrane);GO:0016874(ligase activity);GO:0008270(zinc ion binding)	[O] Posttranslational modification, protein turnover, chaperones	-	-	247	524	28	48	5.22	12.6	0.43	0.88	6.5	15.28	0.56	1.2	0.116469	-3.10199	down	0.00185039	0.0561958	no
comp8595_c0	comp8595_c0_seq1	702	503	At1g27200	-	GO:0016021(integral to membrane)	-	-	-	0	16	264	90	0	0.64	8.19	3.3	0	0.78	10.62	4.48	23.6097	4.56131	up	0.00184923	0.0561958	no
comp18956_c0	comp18956_c0_seq1,comp18956_c0_seq2	1209	948.72	WRKY27	-	GO:0005634(nucleus);GO:0005515(protein binding);GO:0043565(sequence-specific DNA binding);GO:0003700(sequence-specific DNA binding transcription factor activity);GO:0042742(defense response to bacterium);GO:0045892(negative regulation of transcription, DNA-dependent);GO:0007263(nitric oxide mediated signal transduction);GO:0009739(response to gibberellin stimulus)	-	-	-	38	241	6788	1624	0.73	5.19	112.13	31.87	0.9	6.29	145.41	43.35	30.3779	4.92495	up	0.00185347	0.0562315	no
comp19774_c0	comp19774_c0_seq1	1675	1476	AGT1	serine--glyoxylate transaminase	GO:0048046(apoplast);GO:0009570(chloroplast stroma);GO:0005777(peroxisome);GO:0005886(plasma membrane);GO:0008453(alanine-glyoxylate transaminase activity);GO:0030170(pyridoxal phosphate binding);GO:0050281(serine-glyoxylate transaminase activity);GO:0004760(serine-pyruvate transaminase activity);GO:0009853(photorespiration)	[R] General function prediction only	K00828	ko00260(Glycine, serine and threonine metabolism)	824	1497	20770	6057	10.1	20.45	219.57	75.57	12.58	24.8	284.73	102.8	11.3351	3.50273	up	0.00185555	0.0562367	no
comp22314_c0	comp22314_c0_seq1	3186	2987	FH5	pectinesterase	GO:0005618(cell wall);GO:0016021(integral to membrane);GO:0009524(phragmoplast);GO:0003779(actin binding);GO:0030041(actin filament polymerization);GO:0045010(actin nucleation);GO:0009960(endosperm development);GO:0048317(seed morphogenesis)	[T] Signal transduction mechanisms ;[Z] Cytoskeleton	K01051	ko00040(Pentose and glucuronate interconversions);ko00500(Starch and sucrose metabolism)	163	200	1785	589	0.99	1.35	9.32	3.63	1.23	1.64	12.09	4.94	6.36787	2.67081	up	0.00187472	0.0567593	no
comp23349_c0	comp23349_c0_seq1,comp23349_c0_seq10,comp23349_c0_seq2,comp23349_c0_seq3,comp23349_c0_seq4,comp23349_c0_seq5,comp23349_c0_seq6,comp23349_c0_seq7,comp23349_c0_seq8,comp23349_c0_seq9	2266	1236.69	dapk-1	-	GO:0005524(ATP binding);GO:0046872(metal ion binding);GO:0004674(protein serine/threonine kinase activity);GO:0045087(innate immune response);GO:0007275(multicellular organismal development);GO:0007165(signal transduction)	[R] General function prediction only	-	-	2442	5029	1202	244	29.16	58.97	14.51	2.79	36.31	71.5	18.81	3.79	0.185565	-2.43	down	0.00190367	0.0575769	no
comp35436_c0	comp35436_c0_seq1	1313	1114	ATL3	-	GO:0016021(integral to membrane);GO:0008270(zinc ion binding)	[O] Posttranslational modification, protein turnover, chaperones	-	-	49	100	2660	674	0.8	1.81	37.26	11.14	0.99	2.19	48.32	15.16	21.802	4.44639	up	0.0019145	0.0578451	no
comp11520_c0	comp11520_c0_seq1,comp11520_c0_seq2	343	139.32	-	-	-	-	-	-	18337	9479	1398	161	2311.97	1401.68	153.96	21.47	2878.65	1699.47	199.66	29.2	0.0488405	-4.35578	down	0.00193031	0.058177	no
comp12333_c0	comp12333_c0_seq1	586	387	-	-	-	[R] General function prediction only	-	-	339	236	25	21	15.85	12.3	1.01	1	19.73	14.91	1.31	1.36	0.0834668	-3.58265	down	0.00193141	0.058177	no
comp74872_c0	comp74872_c0_seq1	748	549	-	-	-	-	-	-	5	22	167	235	0.16	0.81	4.75	7.88	0.21	0.98	6.16	10.72	17.7208	4.14737	up	0.00193134	0.058177	no
comp12777_c0	comp12777_c0_seq1	456	257	BGLU24	beta-glucosidase	GO:0008422(beta-glucosidase activity);GO:0043169(cation binding);GO:0005975(carbohydrate metabolic process)	-	K05350	ko00460(Cyanoamino acid metabolism);ko00500(Starch and sucrose metabolism);ko00940(Phenylpropanoid biosynthesis)	132	408	12	7	9.29	32.01	0.73	0.5	11.57	38.81	0.94	0.68	0.0376942	-4.72951	down	0.0019447	0.0584281	no
comp20372_c0	comp20372_c0_seq1	945	746	-	-	-	-	-	-	154	319	2940	925	3.73	8.62	61.49	22.83	4.65	10.45	79.74	31.06	8.112	3.02006	up	0.00194569	0.0584281	no
comp23595_c0	comp23595_c0_seq1	1818	1619	AATL1	-	GO:0016021(integral to membrane);GO:0005886(plasma membrane);GO:0006865(amino acid transport)	[E] Amino acid transport and metabolism	-	-	243	2611	62504	15205	2.72	32.52	602.39	172.95	3.38	39.43	781.17	235.26	27.7532	4.79458	up	0.00194455	0.0584281	no
comp18182_c0	comp18182_c0_seq1	629	430	-	-	-	-	-	-	743	821	166	63	31.26	38.5	6.02	2.7	38.92	46.68	7.81	3.67	0.143707	-2.7988	down	0.00195442	0.0586306	no
comp12621_c0	comp12621_c0_seq1	2667	2468	GPDL1	-	GO:0046658(anchored to plasma membrane);GO:0009506(plasmodesma);GO:0008889(glycerophosphodiester phosphodiesterase activity);GO:0006071(glycerol metabolic process);GO:0010442(guard cell morphogenesis);GO:0006629(lipid metabolic process);GO:0052541(plant-type cell wall cellulose metabolic process);GO:0010026(trichome differentiation)	[C] Energy production and conversion	-	-	1582	1177	8365	4080	11.6	9.62	52.89	30.44	14.44	11.66	68.58	41.41	4.45531	2.15553	up	0.00196141	0.0587804	no
comp8136_c0	comp8136_c0_seq1	1004	805	-	-	-	-	-	-	511	324	3936	1314	11.48	8.12	76.29	30.06	14.3	9.84	98.93	40.89	5.94533	2.57176	up	0.00196711	0.0588915	no
comp18357_c0	comp18357_c0_seq1	1998	1799	-	-	-	-	-	-	617	1127	6291	2234	6.2	12.63	54.56	22.87	7.73	15.32	70.76	31.11	4.87925	2.28666	up	0.00197326	0.0590156	no
comp12575_c0	comp12575_c0_seq1	1017	818	-	-	-	-	-	-	139.74	285	1271.95	1026	3.09	7.03	24.26	23.1	3.85	8.52	31.46	31.42	5.89917	2.56051	up	0.00197993	0.0591553	no
comp18222_c0	comp18222_c0_seq1	1241	1042	CYSEP	-	GO:0016023(cytoplasmic membrane-bounded vesicle);GO:0004197(cysteine-type endopeptidase activity);GO:0006508(proteolysis)	[O] Posttranslational modification, protein turnover, chaperones	K01376	-	18	846	4485	6449	0.31	16.37	67.16	113.97	0.39	19.85	87.09	155.04	15.6048	3.96392	up	0.00199265	0.0594149	no
comp3788_c0	comp3788_c0_seq1	706	507	Os01g0813400	Arf/Sar family, other	GO:0005794(Golgi apparatus);GO:0005525(GTP binding);GO:0015031(protein transport);GO:0007264(small GTPase mediated signal transduction);GO:0016192(vesicle-mediated transport)	[U] Intracellular trafficking, secretion, and vesicular transport	K07977	-	63	17	385	324	2.25	0.68	11.85	11.77	2.8	0.82	15.37	16.01	8.92327	3.15757	up	0.00199091	0.0594149	no
comp18618_c0	comp18618_c0_seq1,comp18618_c0_seq2,comp18618_c0_seq3,comp18618_c0_seq4	595	330.39	-	-	-	-	-	-	140	556	2552	957	6.76	33.62	103.64	48.76	8.42	40.76	134.39	66.33	5.21111	2.38159	up	0.00200538	0.0596737	no
comp20737_c1	comp20737_c1_seq1	1427	1228	HSL1	-	GO:0016021(integral to membrane);GO:0005886(plasma membrane);GO:0005524(ATP binding);GO:0004674(protein serine/threonine kinase activity)	-	K00924	-	963	1228	262	95	14.19	20.17	3.33	1.42	17.67	24.45	4.32	1.94	0.16031	-2.64106	down	0.00200534	0.0596737	no
comp21798_c0	comp21798_c0_seq1,comp21798_c0_seq2,comp21798_c0_seq3,comp21798_c0_seq4,comp21798_c0_seq5,comp21798_c0_seq6,comp21798_c0_seq7	1224	433.13	EXLB1	malate dehydrogenase (oxaloacetate-decarboxylating)(NADP+)	GO:0005576(extracellular region)	[C] Energy production and conversion	K00029	ko00620(Pyruvate metabolism);ko00710(Carbon fixation in photosynthetic organisms)	757	1001	5484	2604	36.42	52.08	150.85	92.42	45.34	63.14	195.62	125.71	4.65456	2.21864	up	0.00200971	0.0597423	no
comp8603_c0	comp8603_c0_seq1	1466	1267	-	-	-	-	-	-	0	10	157	125	0	0.16	1.93	1.82	0	0.19	2.51	2.47	32.8132	5.0362	up	0.00201527	0.0598473	no
comp15704_c0	comp15704_c0_seq1	929	730	-	-	-	-	-	-	33	220	1136	418	0.82	6.08	24.28	10.54	1.02	7.37	31.49	14.34	6.42757	2.68427	up	0.00202701	0.0600146	no
comp19124_c0	comp19124_c0_seq1	1935	1736	-	pyruvate kinase	GO:0009507(chloroplast);GO:0005524(ATP binding);GO:0000287(magnesium ion binding);GO:0030955(potassium ion binding);GO:0004743(pyruvate kinase activity);GO:0006096(glycolysis)	[G] Carbohydrate transport and metabolism	K00873	ko00010(Glycolysis / Gluconeogenesis);ko00230(Purine metabolism);ko00620(Pyruvate metabolism);ko00710(Carbon fixation in photosynthetic organisms);ko04930(Type II diabetes mellitus)	621	1490	188	75	6.47	17.31	1.69	0.8	8.06	20.98	2.19	1.08	0.127187	-2.97498	down	0.00202368	0.0600146	no
comp59311_c0	comp59311_c0_seq1	829	630	At3g09070	-	GO:0009507(chloroplast);GO:0005886(plasma membrane)	-	-	-	355	359	44	25	10.19	11.49	1.09	0.73	12.69	13.93	1.41	0.99	0.0983565	-3.34584	down	0.002027	0.0600146	no
comp14781_c0	comp14781_c0_seq1	1722	1523	-	-	-	[O] Posttranslational modification, protein turnover, chaperones	-	-	884	864	5537	2488	10.5	11.44	56.73	30.08	13.07	13.87	73.56	40.92	4.55418	2.18719	up	0.00204348	0.0604237	no
comp15675_c0	comp15675_c0_seq1	2030	1831	FATB	fatty acyl-ACP thioesterase B	-	-	K10781	ko00061(Fatty acid biosynthesis)	5149	5319	31833	13626	50.88	58.58	271.27	137.04	63.35	71.02	351.78	186.42	4.29835	2.10378	up	0.00204493	0.0604237	no
comp5646_c0	comp5646_c0_seq1	996	797	petC2	cytochrome b6-f complex iron-sulfur subunit	GO:0009535(chloroplast thylakoid membrane);GO:0016021(integral to membrane);GO:0051537(2 iron, 2 sulfur cluster binding);GO:0045158(electron transporter, transferring electrons within cytochrome b6/f complex of photosystem II activity);GO:0046872(metal ion binding);GO:0009496(plastoquinol-plastocyanin reductase activity);GO:0008121(ubiquinol-cytochrome-c reductase activity);GO:0022900(electron tr…	[C] Energy production and conversion	K02636	ko00195(Photosynthesis)	348	529	18469	4483	7.9	13.38	361.58	103.58	9.84	16.23	468.89	140.9	25.0848	4.64874	up	0.00206035	0.0608184	no
comp18994_c0	comp18994_c0_seq1	1195	996	-	-	-	-	-	-	32	54	515	239	0.58	1.09	8.07	4.42	0.72	1.33	10.46	6.01	8.94893	3.16172	up	0.00206876	0.0609573	no
comp23446_c0	comp23446_c0_seq1	503	304	-	-	-	-	-	-	26537	22705	6907	3425	1579.29	1506.08	354.51	207.48	1966.38	1826.05	459.73	282.23	0.208925	-2.25894	down	0.00206919	0.0609573	no
comp13270_c0	comp13270_c0_seq1	3795	3596	PHYA1	phytochrome A	GO:0016020(membrane);GO:0005524(ATP binding);GO:0008020(G-protein coupled photoreceptor activity);GO:0042803(protein homodimerization activity);GO:0000155(two-component sensor activity);GO:0018106(peptidyl-histidine phosphorylation);GO:0018298(protein-chromophore linkage);GO:0017006(protein-tetrapyrrole linkage);GO:0009585(red, far-red light phototransduction);GO:0006355(regulation of transcripti…	-	K12120	ko04712(Circadian rhythm - plant)	5454	2953	211	429	27.44	16.56	0.92	2.2	34.17	20.08	1.19	2.99	0.0858959	-3.54127	down	0.00208245	0.0612869	no
comp14790_c0	comp14790_c0_seq1	203	24.07	-	-	-	-	-	-	84	489	0	0	63.14	409.67	0	0	78.61	496.7	0	0	0	-inf	down	0.00208725	0.0613667	no
comp45176_c0	comp45176_c0_seq1	661	462	-	-	-	-	-	-	0	8	200	74	0	0.35	6.75	2.95	0	0.42	8.76	4.01	36.8252	5.20262	up	0.00209302	0.0614752	no
comp11558_c0	comp11558_c0_seq1	717	518	-	-	-	-	-	-	6	3	498	102	0.21	0.12	15	3.63	0.26	0.14	19.45	4.93	60.0122	5.90718	up	0.00209895	0.0615881	no
comp10134_c0	comp10134_c0_seq1,comp10134_c0_seq2	707	498.05	HD3A	-	GO:0005737(cytoplasm);GO:0005634(nucleus);GO:0030154(cell differentiation);GO:0009908(flower development);GO:0010229(inflorescence development);GO:0009909(regulation of flower development);GO:0048510(regulation of timing of transition from vegetative to reproductive phase);GO:0048575(short-day photoperiodism, flowering)	[R] General function prediction only	-	-	0	21	345	90	0	0.87	10.92	3.37	0	1.05	14.17	4.58	21.6038	4.43321	up	0.00210907	0.0618233	no
comp20278_c0	comp20278_c0_seq1	2371	2172	AMP1	glutamate carboxypeptidase II	GO:0016021(integral to membrane);GO:0046872(metal ion binding);GO:0004181(metallocarboxypeptidase activity);GO:0009790(embryo development);GO:0009908(flower development);GO:0010305(leaf vascular tissue pattern formation);GO:0009640(photomorphogenesis);GO:0006508(proteolysis);GO:0010080(regulation of floral meristem growth);GO:0010081(regulation of inflorescence meristem growth);GO:0010082(regulat…	[O] Posttranslational modification, protein turnover, chaperones ;[P] Inorganic ion transport and metabolism ;[R] General function prediction only	K01301	-	687	2292	8408	4828	5.72	21.28	60.4	40.93	7.13	25.8	78.33	55.68	4.76499	2.25247	up	0.00211786	0.0619581	no
comp5668_c0	comp5668_c0_seq1	1008	809	psaD	photosystem I subunit II	GO:0009535(chloroplast thylakoid membrane);GO:0009538(photosystem I reaction center);GO:0015979(photosynthesis)	-	K02692	ko00195(Photosynthesis)	19	455	17586	3809	0.42	11.34	339.18	86.7	0.53	13.75	439.85	117.94	46.0293	5.52448	up	0.00211686	0.0619581	no
comp18622_c1	comp18622_c1_seq1	463	264	PBP1	-	GO:0005509(calcium ion binding);GO:0005515(protein binding);GO:0009733(response to auxin stimulus)	[Z] Cytoskeleton ;[D] Cell cycle control, cell division, chromosome partitioning	-	-	47.78	37.39	328.74	390.43	3.27	2.86	19.43	27.23	4.08	3.46	25.2	37.05	9.1981	3.20134	up	0.00212645	0.0621056	no
comp21325_c0	comp21325_c0_seq1	2051	1852	PFK5	6-phosphofructokinase	GO:0005945(6-phosphofructokinase complex);GO:0009507(chloroplast);GO:0003872(6-phosphofructokinase activity);GO:0005524(ATP binding);GO:0006096(glycolysis)	[G] Carbohydrate transport and metabolism	K00850	ko00010(Glycolysis / Gluconeogenesis);ko00030(Pentose phosphate pathway);ko00051(Fructose and mannose metabolism);ko00052(Galactose metabolism)	1473	2372	231	479	14.39	25.83	1.95	4.76	17.92	31.31	2.52	6.48	0.219321	-2.18888	down	0.00212923	0.0621056	no
comp29222_c0	comp29222_c0_seq1	511	312	-	-	-	-	-	-	484	1898	22	6	28.07	122.67	1.1	0.35	34.94	148.73	1.43	0.48	0.0118085	-6.40404	down	0.00212765	0.0621056	no
comp11145_c0	comp11145_c0_seq1	789	590	-	-	-	-	-	-	310	770	3560	1551	9.51	26.32	94.15	48.41	11.84	31.91	122.09	65.85	4.87965	2.28678	up	0.00215358	0.0625683	no
comp13740_c0	comp13740_c0_seq1	1415	1216	At1g06690	2,5-diketo-D-gluconate reductase	GO:0009941(chloroplast envelope);GO:0009535(chloroplast thylakoid membrane);GO:0010287(plastoglobule);GO:0016491(oxidoreductase activity)	[C] Energy production and conversion	K05885	-	80	276	5510	1423	1.19	4.58	70.7	21.55	1.48	5.55	91.69	29.31	19.3946	4.27758	up	0.00215318	0.0625683	no
comp14140_c0	comp14140_c0_seq1,comp14140_c0_seq2	1656	1215.91	HMGCL	hydroxymethylglutaryl-CoA lyase	GO:0005759(mitochondrial matrix);GO:0004419(hydroxymethylglutaryl-CoA lyase activity);GO:0046872(metal ion binding)	[C] Energy production and conversion ;[E] Amino acid transport and metabolism	K01640	ko00072(Synthesis and degradation of ketone bodies);ko00280(Valine, leucine and isoleucine degradation);ko00281(Geraniol degradation);ko00281(Geraniol degradation);ko00650(Butanoate metabolism);ko04146(Peroxisome)	228	1093	4358	1790	3.03	18.19	65.21	28.25	3.77	22.05	84.56	38.43	4.88012	2.28692	up	0.00214772	0.0625683	no
comp4175_c0	comp4175_c0_seq1	1113	914	NEC1	-	GO:0005887(integral to plasma membrane);GO:0051119(sugar transmembrane transporter activity);GO:0009901(anther dehiscence);GO:0009555(pollen development)	[R] General function prediction only	-	-	49	14	673	1184	0.97	0.31	11.49	23.86	1.21	0.37	14.9	32.45	32.0709	5.00319	up	0.00215128	0.0625683	no
comp47611_c0	comp47611_c0_seq1	1222	1023	ARF5	-	GO:0016020(membrane);GO:0005634(nucleus);GO:0046983(protein dimerization activity);GO:0044212(transcription regulatory region DNA binding);GO:0009734(auxin mediated signaling pathway);GO:0009908(flower development);GO:0010305(leaf vascular tissue pattern formation);GO:0009942(longitudinal axis specification);GO:0048507(meristem development);GO:0006355(regulation of transcription, DNA-dependent);G…	-	-	-	756	703	135	79	13.37	13.86	2.06	1.42	16.65	16.8	2.67	1.93	0.149162	-2.74505	down	0.00217369	0.0630904	no
comp23397_c0	comp23397_c0_seq1	720	521	PSAK	photosystem I subunit X	GO:0009535(chloroplast thylakoid membrane);GO:0016021(integral to membrane);GO:0009522(photosystem I);GO:0015979(photosynthesis)	-	K02698	ko00195(Photosynthesis)	3	34	4866	813	0.1	1.32	145.73	28.74	0.13	1.6	188.98	39.09	152.53	7.25295	up	0.00218346	0.0633119	no
comp71401_c0	comp71401_c0_seq1	332	133	rpl10a	large subunit ribosomal protein L10e	GO:0022625(cytosolic large ribosomal subunit);GO:0003735(structural constituent of ribosome);GO:0006412(translation)	[J] Translation, ribosomal structure and biogenesis	K02866	ko03010(Ribosome)	0	0	56	79	0	0	6.57	10.94	0	0	8.52	14.88	Inf	Inf	up	0.0022093	0.063998	no
comp18293_c0	comp18293_c0_seq1	720	521	-	-	-	[Q] Secondary metabolites biosynthesis, transport and catabolism ;[I] Lipid transport and metabolism	-	-	10	792	3774	1343	0.35	30.65	113.03	47.47	0.43	37.17	146.57	64.57	6.81766	2.76928	up	0.00221479	0.064094	no
comp9164_c0	comp9164_c0_seq1	527	328	-	-	-	-	-	-	8	27	300	164	0.44	1.66	14.27	9.21	0.55	2.01	18.51	12.53	14.1502	3.82275	up	0.00222091	0.0642084	no
comp22698_c0	comp22698_c0_seq1,comp22698_c0_seq2	1320	1111.53	-	-	-	-	-	-	7674	4228	324	682	124.6	76.87	4.55	11.32	155.14	93.2	5.9	15.41	0.0957292	-3.3849	down	0.00224028	0.0645894	no
comp23081_c0	comp23081_c0_seq1,comp23081_c0_seq2,comp23081_c0_seq3	3389	2500.79	At3g03300	endoribonuclease Dicer	GO:0005737(cytoplasm);GO:0005634(nucleus);GO:0005524(ATP binding);GO:0008026(ATP-dependent helicase activity);GO:0003725(double-stranded RNA binding);GO:0046872(metal ion binding);GO:0005515(protein binding);GO:0004525(ribonuclease III activity);GO:0051607(defense response to virus);GO:0010216(maintenance of DNA methylation);GO:0010267(production of ta-siRNAs involved in RNA interference)	[A] RNA processing and modification	K11592	-	3388	4752	750	885	19.24	33.82	8.13	10.06	23.95	41	10.54	13.68	0.224474	-2.15538	down	0.00224024	0.0645894	no
comp23521_c0	comp23521_c0_seq1	893	694	-	-	-	-	-	-	265	758	10922	3034	6.91	22.02	245.56	80.51	8.6	26.7	318.44	109.51	13.575	3.76288	up	0.00224066	0.0645894	no
comp18375_c0	comp18375_c0_seq1,comp18375_c0_seq2	1164	879.67	CML50	-	GO:0005509(calcium ion binding)	[T] Signal transduction mechanisms	-	-	110	415	1302	1374	2.29	9.58	26.82	28.89	2.85	11.61	34.78	39.3	5.86004	2.55091	up	0.00224736	0.0647193	no
comp85463_c0	comp85463_c0_seq1	349	150	hsp90	molecular chaperone HtpG	GO:0005737(cytoplasm);GO:0005524(ATP binding);GO:0051082(unfolded protein binding);GO:0006457(protein folding);GO:0006950(response to stress)	[O] Posttranslational modification, protein turnover, chaperones	K04079	ko04612(Antigen processing and presentation);ko04621(NOD-like receptor signaling pathway);ko04626(Plant-pathogen interaction);ko04914(Progesterone-mediated oocyte maturation);ko05200(Pathways in cancer);ko05215(Prostate cancer)	0	0	109	40	0	0	11.34	4.91	0	0	14.7	6.68	Inf	Inf	up	0.0022531	0.0648211	no
comp23384_c0	comp23384_c0_seq1	1216	1017	LHCB5	light-harvesting complex II chlorophyll a/b binding protein 5	GO:0016021(integral to membrane);GO:0009522(photosystem I);GO:0009783(photosystem II antenna complex);GO:0010287(plastoglobule);GO:0009517(PSII associated light-harvesting complex II);GO:0016168(chlorophyll binding);GO:0046872(metal ion binding);GO:0010196(nonphotochemical quenching);GO:0009765(photosynthesis, light harvesting);GO:0018298(protein-chromophore linkage);GO:0009637(response to blue l…	-	K08916	ko00196(Photosynthesis - antenna proteins)	13	658	35421	7065	0.23	13.05	543.45	127.93	0.29	15.82	704.74	174.02	64.4661	6.01047	up	0.0022918	0.0658702	no
comp21565_c0	comp21565_c0_seq1,comp21565_c0_seq2,comp21565_c0_seq3	1365	1006.25	-	-	-	-	-	-	3580.34	8249.39	1360	393	95.21	278.55	19.88	6.95	118.54	337.74	25.78	9.46	0.146699	-2.76907	down	0.00229413	0.065873	no
comp17567_c0	comp17567_c0_seq1	1106	907	FLA2	-	GO:0046658(anchored to plasma membrane);GO:0005774(vacuolar membrane)	-	-	-	3191.37	1514.5	98.05	101.72	63.66	33.67	1.69	2.07	79.26	40.83	2.19	2.81	0.0446474	-4.48528	down	0.00231717	0.0663567	no
comp19502_c0	comp19502_c0_seq1	794	595	-	-	GO:0008289(lipid binding);GO:0006869(lipid transport)	-	-	-	2144.05	1097.77	9460.96	4695.55	65.19	37.2	248.1	145.33	81.17	45.11	321.74	197.69	4.25182	2.08808	up	0.00231772	0.0663567	no
comp22285_c0	comp22285_c0_seq1	1330	1131	PSBO	photosystem II PsbO protein	GO:0009535(chloroplast thylakoid membrane);GO:0019898(extrinsic to membrane);GO:0009654(oxygen evolving complex);GO:0005509(calcium ion binding);GO:0015979(photosynthesis);GO:0042549(photosystem II stabilization)	-	K02716	ko00195(Photosynthesis)	26	1632	48819	10981	0.42	29.1	673.51	178.8	0.52	35.28	873.4	243.22	37.0679	5.2121	up	0.00231354	0.0663567	no
comp14003_c0	comp14003_c0_seq1	423	224	-	-	-	-	-	-	220	140	16	1	17.77	12.6	1.11	0.08	22.12	15.28	1.45	0.11	0.0405622	-4.62372	down	0.00233057	0.0666599	no
comp12367_c0	comp12367_c0_seq1	1683	1484	-	-	-	-	-	-	1141	1034	6900	2762	13.91	14.05	72.55	34.27	17.32	17.04	94.08	46.62	4.34177	2.11828	up	0.00233387	0.0666893	no
comp10634_c0	comp10634_c0_seq1	2422	2223	FPP7	-	-	-	-	-	1543	1833	207	416	12.56	16.63	1.45	3.45	15.64	20.16	1.88	4.69	0.215528	-2.21405	down	0.00234192	0.0668547	no
comp18997_c0	comp18997_c0_seq1	374	175	-	-	-	-	-	-	0	0	570	68	0	0	50.82	7.16	0	0	65.91	9.73	Inf	Inf	up	0.00235216	0.067082	no
comp15024_c0	comp15024_c0_seq1	319	120	BGLU29	beta-glucosidase	GO:0008422(beta-glucosidase activity);GO:0043169(cation binding);GO:0005975(carbohydrate metabolic process)	[G] Carbohydrate transport and metabolism	K01188	ko00460(Cyanoamino acid metabolism);ko00500(Starch and sucrose metabolism);ko00940(Phenylpropanoid biosynthesis)	118	790	0	0	17.79	132.75	0	0	22.15	160.96	0	0	0	-inf	down	0.00237194	0.0674226	no
comp26888_c0	comp26888_c0_seq1	225	37.13	-	-	-	-	-	-	9	21	966	214	4.39	11.4	405.92	106.13	5.46	13.83	526.4	144.37	38.1464	5.25348	up	0.00237325	0.0674226	no
comp7633_c0	comp7633_c0_seq1	639	440	-	-	-	-	-	-	840	3370	10638	7526	34.54	154.45	377.25	314.99	43	187.26	489.21	428.47	4.76044	2.2511	up	0.00236885	0.0674226	no
comp8330_c0	comp8330_c0_seq1	420	221	-	-	-	-	-	-	0	16	136	179	0	1.46	9.6	14.92	0	1.77	12.45	20.29	24.1642	4.5948	up	0.00236993	0.0674226	no
comp10735_c0	comp10735_c0_seq1	726	527	WRKY50	-	GO:0005634(nucleus);GO:0043565(sequence-specific DNA binding);GO:0003700(sequence-specific DNA binding transcription factor activity);GO:0050832(defense response to fungus);GO:0009867(jasmonic acid mediated signaling pathway)	-	-	-	2	65	1209	302	0.07	2.49	35.8	10.55	0.09	3.02	46.42	14.36	23.2961	4.54202	up	0.00238813	0.0677566	no
comp16548_c0	comp16548_c0_seq1,comp16548_c0_seq2	559	356.89	PERK14	-	GO:0016021(integral to membrane);GO:0005886(plasma membrane);GO:0005524(ATP binding);GO:0004674(protein serine/threonine kinase activity)	[T] Signal transduction mechanisms	-	-	0	0	174	656	0	0	7.62	33.56	0	0	9.89	45.65	Inf	Inf	up	0.0023896	0.0677566	no
comp11227_c0	comp11227_c0_seq1	1939	1740	FAD7	omega-3 fatty acid desaturase (delta-15 desaturase)	GO:0031969(chloroplast membrane);GO:0016717(oxidoreductase activity, acting on paired donors, with oxidation of a pair of donors resulting in the reduction of molecular oxygen to two molecules of water);GO:0006633(fatty acid biosynthetic process)	-	K10257	ko01040(Biosynthesis of unsaturated fatty acids)	409	346	2139	1496	4.25	4.01	19.18	15.83	5.29	4.86	24.87	21.54	4.96845	2.3128	up	0.00239648	0.0678864	no
comp20066_c0	comp20066_c0_seq1	2090	1891	ADK1	adenylate kinase	GO:0009507(chloroplast);GO:0004017(adenylate kinase activity);GO:0005524(ATP binding)	[F] Nucleotide transport and metabolism	K00939	ko00230(Purine metabolism)	69	40	578	269	0.66	0.43	4.77	2.62	0.82	0.52	6.18	3.56	7.55569	2.91756	up	0.00240349	0.0680196	no
comp14766_c0	comp14766_c0_seq1,comp14766_c0_seq2,comp14766_c0_seq3,comp14766_c0_seq4	1027	720.36	At1g07700	-	GO:0009507(chloroplast);GO:0009055(electron carrier activity);GO:0015035(protein disulfide oxidoreductase activity);GO:0045454(cell redox homeostasis);GO:0022900(electron transport chain);GO:0006662(glycerol ether metabolic process);GO:0006810(transport)	[K] Transcription ;[D] Cell cycle control, cell division, chromosome partitioning ;[R] General function prediction only	-	-	8	20	210	193	0.26	0.56	4.79	4.97	0.32	0.68	6.22	6.76	16.0616	4.00554	up	0.00240648	0.0680389	no
comp12088_c1	comp12088_c1_seq1	1379	1180	ARA12	subtilisin	GO:0048046(apoplast);GO:0009505(plant-type cell wall);GO:0042802(identical protein binding);GO:0004252(serine-type endopeptidase activity);GO:0080001(mucilage extrusion from seed coat);GO:0048359(mucilage metabolic process involved seed coat development);GO:0043086(negative regulation of catalytic activity);GO:0006508(proteolysis)	-	K01342	-	6	4	120	146	0.09	0.07	1.59	2.28	0.11	0.08	2.06	3.1	28.8151	4.84875	up	0.00241828	0.0683073	no
comp2941_c0	comp2941_c0_seq1	823	624	gdhA	glutamate dehydrogenase (NADP+)	GO:0005488(binding);GO:0004354(glutamate dehydrogenase (NADP+) activity);GO:0006520(cellular amino acid metabolic process)	[E] Amino acid transport and metabolism	K00262	ko00250(Alanine, aspartate and glutamate metabolism);ko00330(Arginine and proline metabolism);ko00910(Nitrogen metabolism)	0	0	98	309	0	0	2.45	9.12	0	0	3.18	12.4	Inf	Inf	up	0.0024254	0.0683574	no
comp5548_c0	comp5548_c0_seq1	757	558	At3g09070	-	GO:0009507(chloroplast);GO:0005886(plasma membrane)	-	-	-	380	393	62	21	12.32	14.2	1.73	0.69	15.34	17.22	2.25	0.94	0.103959	-3.26592	down	0.00242701	0.0683574	no
comp6738_c0	comp6738_c0_seq1	1495	1296	-	-	-	-	-	-	852	436	46	32	11.89	6.78	0.55	0.45	14.81	8.23	0.72	0.62	0.0610994	-4.0327	down	0.00242689	0.0683574	no
comp85110_c0	comp85110_c0_seq1	393	194	-	-	-	-	-	-	78	123	0	2	7.27	12.79	0	0.19	9.06	15.5	0	0.26	0.0133368	-6.22844	down	0.00244137	0.068696	no
comp17840_c0	comp17840_c0_seq1	1359	1160	CML5	-	GO:0005509(calcium ion binding)	[T] Signal transduction mechanisms	-	-	568	405	56	67	8.86	7.04	0.75	1.06	11.03	8.54	0.98	1.45	0.137111	-2.86659	down	0.00244664	0.0687133	no
comp22424_c0	comp22424_c0_seq1,comp22424_c0_seq2	1579	1356.63	HST	-	GO:0005829(cytosol);GO:0016787(hydrolase activity);GO:0047205(quinate O-hydroxycinnamoyltransferase activity);GO:0047172(shikimate O-hydroxycinnamoyltransferase activity);GO:0010252(auxin homeostasis);GO:0009809(lignin biosynthetic process);GO:0009963(positive regulation of flavonoid biosynthetic process)	-	-	-	18	2	284	85	0.24	0.03	3.26	1.15	0.3	0.04	4.23	1.56	16.4128	4.03675	up	0.00244567	0.0687133	no
comp13700_c0	comp13700_c0_seq1	1254	1055	PGLP1A	4-nitrophenyl phosphatase	-	[P] Inorganic ion transport and metabolism	K01101	ko00361(gamma-Hexachlorocyclohexane degradation)	432	615	4528	1512	7.41	11.75	66.97	26.39	9.22	14.25	86.84	35.9	5.66205	2.50133	up	0.00245272	0.0688186	no
comp23192_c0	comp23192_c0_seq1,comp23192_c0_seq10,comp23192_c0_seq11,comp23192_c0_seq12,comp23192_c0_seq2,comp23192_c0_seq3,comp23192_c0_seq4,comp23192_c0_seq5,comp23192_c0_seq6,comp23192_c0_seq7,comp23192_c0_seq8,comp23192_c0_seq9	700	179.8	-	-	-	-	-	-	1079	2798	110	261	101.03	321.9	15.67	29.54	125.79	390.29	20.32	40.18	0.117316	-3.09153	down	0.00246656	0.069141	no
comp20403_c0	comp20403_c0_seq1,comp20403_c0_seq2,comp20403_c0_seq3,comp20403_c0_seq4	1892	1284.5	WRKY31	-	GO:0005634(nucleus);GO:0043565(sequence-specific DNA binding);GO:0003700(sequence-specific DNA binding transcription factor activity)	-	-	-	383	2206	7701	3596	4.93	32.05	93.42	49.8	6.14	38.87	121.14	67.74	4.65673	2.21932	up	0.00247896	0.0693569	no
comp6481_c0	comp6481_c0_seq1	642	443	-	-	-	-	-	-	35737	22833	6847	2528	1459.48	1039.34	241.16	105.09	1817.2	1260.16	312.74	142.95	0.152812	-2.71017	down	0.00247773	0.0693569	no
comp13840_c0	comp13840_c0_seq1	419	220	-	-	-	-	-	-	4	3	332	842	0.33	0.27	23.55	70.48	0.41	0.33	30.54	95.87	195.529	7.61124	up	0.00248436	0.0694419	no
comp53235_c0	comp53235_c0_seq1	335	136	-	-	-	-	-	-	1	0	76	185	0.13	0	8.72	25.05	0.17	0	11.31	34.08	281.039	8.13462	up	0.00249764	0.069747	no
comp19708_c0	comp19708_c0_seq1	2607	2408	FUSA	elongation factor EF-G	GO:0009507(chloroplast);GO:0005525(GTP binding);GO:0003924(GTPase activity);GO:0003746(translation elongation factor activity)	[J] Translation, ribosomal structure and biogenesis	K02355	-	933	639	5742	2006	7.01	5.35	37.21	15.34	8.73	6.49	48.25	20.87	4.69573	2.23135	up	0.00250826	0.0699773	no
comp14565_c0	comp14565_c0_seq1	1167	968	ALMT9	-	GO:0016021(integral to membrane);GO:0009705(plant-type vacuole membrane);GO:0005253(anion channel activity);GO:0015743(malate transport);GO:0010044(response to aluminum ion)	[R] General function prediction only	-	-	0	4	176	48	0	0.08	2.84	0.91	0	0.1	3.68	1.24	58.6159	5.87322	up	0.00254352	0.0708272	no
comp4754_c0	comp4754_c0_seq1	748	549	PERK9	-	GO:0016021(integral to membrane);GO:0005886(plasma membrane);GO:0005524(ATP binding);GO:0004674(protein serine/threonine kinase activity)	[R] General function prediction only	-	-	711	559	157	25	23.43	20.53	4.46	0.84	29.17	24.89	5.79	1.14	0.129413	-2.94994	down	0.00254206	0.0708272	no
comp13403_c0	comp13403_c0_seq1	989	790	-	-	-	-	-	-	35	213	993	476	0.8	5.44	19.61	11.1	1	6.59	25.43	15.09	6.34692	2.66606	up	0.00254981	0.0709351	no
comp18351_c0	comp18351_c0_seq1,comp18351_c0_seq2,comp18351_c0_seq3	450	207.02	-	-	-	-	-	-	666	473	100	57	59.38	46.38	7.93	4.57	73.94	56.23	10.29	6.22	0.138074	-2.85648	down	0.00256647	0.0711304	no
comp21261_c0	comp21261_c0_seq1,comp21261_c0_seq2,comp21261_c0_seq3,comp21261_c0_seq4	1858	1629.84	-	-	-	[O] Posttranslational modification, protein turnover, chaperones	-	-	61789	9732	16	6	682.11	119.85	0.15	0.07	849.3	145.31	0.2	0.09	0.000281014	-11.7971	down	0.00256413	0.0711304	no
comp22916_c0	comp22916_c0_seq1,comp22916_c0_seq2	2391	1706.53	CPR	NADPH-ferrihemoprotein reductase	GO:0005789(endoplasmic reticulum membrane);GO:0010181(FMN binding);GO:0005506(iron ion binding);GO:0003958(NADPH-hemoprotein reductase activity)	[C] Energy production and conversion	K00327	-	1712.6	2436.7	42245.6	11661	15.96	26.86	348.52	113.07	19.88	32.56	451.96	153.81	12.5409	3.64857	up	0.0025661	0.0711304	no
comp24000_c0	comp24000_c0_seq1	1183	984	-	-	-	-	-	-	653	1444	6628	2575	12.01	29.59	105.1	48.19	14.95	35.88	136.29	65.55	4.454	2.1551	up	0.00256023	0.0711304	no
comp7582_c0	comp7582_c0_seq1	828	629	KIC	-	GO:0005509(calcium ion binding);GO:0005515(protein binding);GO:0010091(trichome branching)	[Z] Cytoskeleton ;[D] Cell cycle control, cell division, chromosome partitioning	-	-	76	221	1321	445	2.19	7.09	32.77	13.03	2.72	8.59	42.5	17.72	6.02018	2.58981	up	0.00259315	0.0718022	no
comp22945_c0	comp22945_c0_seq1	1461	1262	GSO2	protein-serine/threonine kinase	GO:0016021(integral to membrane);GO:0005524(ATP binding);GO:0004674(protein serine/threonine kinase activity);GO:0004872(receptor activity);GO:0009790(embryo development);GO:0009553(embryo sac development);GO:0008544(epidermis development)	[R] General function prediction only	K08286	-	16	518	1462	1199	0.23	8.28	18.08	17.5	0.29	10.04	23.44	23.8	5.78117	2.53136	up	0.00262155	0.0725204	no
comp68216_c0	comp68216_c0_seq1	259	62.86	RSI-1	-	GO:0005576(extracellular region)	-	-	-	92	55	0	0	26.48	17.64	0	0	32.97	21.39	0	0	0	-inf	down	0.00262555	0.0725632	no
comp7273_c0	comp7273_c0_seq1	805	606	-	-	-	-	-	-	6	65	4157	799	0.18	2.16	107.03	24.28	0.22	2.62	138.8	33.03	69.952	6.12829	up	0.00263245	0.0726858	no
comp63594_c0	comp63594_c0_seq1	387	188	-	-	-	-	-	-	145	92	4	1	13.95	9.87	0.33	0.1	17.37	11.96	0.43	0.13	0.019469	-5.68268	down	0.00263634	0.0727249	no
comp10717_c0	comp10717_c0_seq1	743	544	-	-	-	-	-	-	875	537	127	74	29.1	19.91	3.64	2.51	36.23	24.13	4.72	3.41	0.142009	-2.81595	down	0.0026414	0.0727596	no
comp8406_c0	comp8406_c0_seq1	757	558	-	-	-	[S] Function unknown	-	-	267	141	9	16	8.66	5.1	0.25	0.53	10.78	6.18	0.33	0.72	0.068231	-3.87343	down	0.00264253	0.0727596	no
comp18263_c0	comp18263_c0_seq1	1103	904	-	-	-	-	-	-	49	291	1456	508	0.98	6.49	25.13	10.35	1.22	7.87	32.59	14.08	5.99861	2.58463	up	0.00264741	0.0728261	no
comp21083_c0	comp21083_c0_seq1	1564	1365	-	-	-	-	-	-	0	0	56	75	0	0	0.64	1.01	0	0	0.83	1.38	Inf	Inf	up	0.0026653	0.0732499	no
comp12168_c0	comp12168_c0_seq1,comp12168_c0_seq2	786	573.02	-	-	-	-	-	-	172	121	804	819	5.3	4.16	21.66	26.66	6.6	5.04	28.09	36.27	5.90328	2.56152	up	0.00267058	0.0732583	no
comp15625_c0	comp15625_c0_seq1	1041	842	GSTU17	glutathione S-transferase	GO:0009507(chloroplast);GO:0004364(glutathione transferase activity);GO:0009704(de-etiolation);GO:0006749(glutathione metabolic process);GO:0048527(lateral root development);GO:0060416(response to growth hormone stimulus);GO:0080167(response to karrikin);GO:0009407(toxin catabolic process)	[O] Posttranslational modification, protein turnover, chaperones	K00799	ko00480(Glutathione metabolism);ko00980(Metabolism of xenobiotics by cytochrome P450);ko00982(Drug metabolism - cytochrome P450)	1346	755	5641	3496	28.92	18.08	104.53	76.46	36.01	21.92	135.56	104.01	4.35019	2.12108	up	0.00266923	0.0732583	no
comp10194_c0	comp10194_c0_seq1	342	143	rps-27	small subunit ribosomal protein S27e	GO:0005840(ribosome);GO:0046872(metal ion binding);GO:0003735(structural constituent of ribosome);GO:0006412(translation)	[J] Translation, ribosomal structure and biogenesis	K02978	ko03010(Ribosome)	0	0	42	85	0	0	4.58	10.95	0	0	5.94	14.89	Inf	Inf	up	0.00270176	0.0739874	no
comp11742_c0	comp11742_c0_seq1	909	710	-	-	-	[S] Function unknown	-	-	251	1000	4033	1609	6.4	28.4	88.63	41.73	7.96	34.44	114.94	56.77	4.68957	2.22946	up	0.00270217	0.0739874	no
comp18033_c0	comp18033_c0_seq1	965	766	ERF5	EREBP-like factor	GO:0005634(nucleus);GO:0003677(DNA binding);GO:0003700(sequence-specific DNA binding transcription factor activity);GO:0006952(defense response);GO:0009873(ethylene mediated signaling pathway)	-	K09286	-	87	407	24984	4914	2.05	10.71	508.92	118.14	2.56	12.99	659.96	160.7	59.6382	5.89816	up	0.00271367	0.0741989	no
comp7443_c0	comp7443_c0_seq1	1116	917	-	-	-	-	-	-	2100	3874	661	548	41.43	85.19	11.25	11.01	51.59	103.29	14.59	14.97	0.22051	-2.18108	down	0.00271493	0.0741989	no
comp14541_c0	comp14541_c0_seq1	400	201	-	-	-	-	-	-	179	256	5	23	16.11	25.68	0.39	2.11	20.06	31.14	0.5	2.87	0.0804832	-3.63517	down	0.00271991	0.0742663	no
comp1615_c0	comp1615_c0_seq1	553	354	-	-	-	-	-	-	49	261	0	0	2.5	14.87	0	0	3.12	18.03	0	0	0	-inf	down	0.00273402	0.0745812	no
comp26402_c0	comp26402_c0_seq1	1918	1719	NAXT1	-	GO:0016021(integral to membrane);GO:0005886(plasma membrane);GO:0010542(nitrate efflux transmembrane transporter activity);GO:0042128(nitrate assimilation);GO:0015706(nitrate transport);GO:0006857(oligopeptide transport);GO:0010447(response to acidity)	[E] Amino acid transport and metabolism	-	-	44	1229	4181	1700	0.46	14.42	37.95	18.21	0.58	17.48	49.21	24.77	4.97641	2.31511	up	0.00273904	0.0745812	no
comp81318_c0	comp81318_c0_seq1	725	526	-	-	-	-	-	-	0	19	238	111	0	0.73	7.06	3.89	0	0.88	9.16	5.29	20.1993	4.33623	up	0.00273673	0.0745812	no
comp21811_c0	comp21811_c0_seq1	2712	2513	PHO1	-	GO:0016021(integral to membrane);GO:0005886(plasma membrane);GO:0016036(cellular response to phosphate starvation);GO:0006817(phosphate transport)	[U] Intracellular trafficking, secretion, and vesicular transport	-	-	1205	1091	36	372	8.68	8.75	0.22	2.73	10.8	10.61	0.29	3.71	0.224891	-2.1527	down	0.0027459	0.0746992	no
comp5682_c0	comp5682_c0_seq1	314	115	-	-	GO:0008289(lipid binding);GO:0006869(lipid transport)	-	-	-	3474.95	2596.23	13662	11687.5	546.68	455.25	1853.68	1871.56	680.67	551.96	2403.84	2545.85	4.3788	2.13053	up	0.00275387	0.0748469	no
comp73482_c0	comp73482_c0_seq1	557	358	EXS	-	GO:0016021(integral to membrane);GO:0005886(plasma membrane);GO:0005524(ATP binding);GO:0005515(protein binding);GO:0004674(protein serine/threonine kinase activity);GO:0004872(receptor activity);GO:0007126(meiosis);GO:0009556(microsporogenesis);GO:0010234(tapetal cell fate specification)	-	K00924	-	6	3	212	62	0.3	0.17	9.24	3.19	0.38	0.2	11.98	4.34	28.1743	4.81631	up	0.00277242	0.0752817	no
comp75617_c0	comp75617_c0_seq1	554	355	MGP	ribonuclease P subunit RPR2	GO:0005634(nucleus);GO:0003677(DNA binding);GO:0005515(protein binding);GO:0008270(zinc ion binding);GO:0006355(regulation of transcription, DNA-dependent);GO:0006351(transcription, DNA-dependent)	[R] General function prediction only	K03540	-	182	179	16	2	9.28	10.17	0.7	0.1	11.55	12.33	0.91	0.14	0.0448913	-4.47742	down	0.00279143	0.0756826	no
comp77460_c0	comp77460_c0_seq1	422	223	-	-	-	-	-	-	37	182	0	0	3	16.46	0	0	3.74	19.95	0	0	0	-inf	down	0.00279232	0.0756826	no
comp14431_c0	comp14431_c0_seq1	1064	865	WRKY39	-	GO:0005634(nucleus);GO:0005516(calmodulin binding);GO:0043565(sequence-specific DNA binding);GO:0003700(sequence-specific DNA binding transcription factor activity)	-	-	-	394	433	20	78	8.24	10.09	0.36	1.66	10.26	12.24	0.47	2.26	0.144956	-2.78632	down	0.00279709	0.0757017	no
comp7762_c0	comp7762_c0_seq1	247	53.07	-	-	-	-	-	-	48	92	708	269	16.36	34.96	208.15	93.34	20.37	42.38	269.93	126.97	7.02466	2.81243	up	0.00279816	0.0757017	no
comp20837_c0	comp20837_c0_seq1	2235	2036	-	-	-	-	-	-	2850	1972	592	373	25.33	19.53	4.54	3.37	31.53	23.68	5.88	4.59	0.202368	-2.30495	down	0.00282243	0.0762883	no
comp19694_c0	comp19694_c0_seq1,comp19694_c0_seq2,comp19694_c0_seq3,comp19694_c0_seq4,comp19694_c0_seq5,comp19694_c0_seq6	1489	1179.5	At4g24780	pectate lyase	GO:0016020(membrane);GO:0046872(metal ion binding);GO:0030570(pectate lyase activity)	-	K01728	ko00040(Pentose and glucuronate interconversions)	2410	8909	153	67	36.48	145.24	1.96	1.03	45.42	176.1	2.55	1.4	0.0203452	-5.61917	down	0.0028294	0.0763621	no
comp22880_c0	comp22880_c0_seq1,comp22880_c0_seq2	1714	1494.51	At1g32860	-	GO:0046658(anchored to plasma membrane);GO:0005618(cell wall);GO:0005576(extracellular region);GO:0043169(cation binding);GO:0042973(glucan endo-1,3-beta-D-glucosidase activity);GO:0005975(carbohydrate metabolic process);GO:0007047(cellular cell wall organization);GO:0006952(defense response)	-	-	-	3398	1804	319	67	41.09	24.34	3.33	0.82	51.16	29.51	4.32	1.12	0.0670785	-3.89801	down	0.00283134	0.0763621	no
comp6089_c0	comp6089_c0_seq1,comp6089_c0_seq2	558	295.15	-	-	-	-	-	-	12	258	7950	1748	0.74	17.69	417.88	106.83	0.93	21.45	541.9	145.32	36.636	5.19519	up	0.00283293	0.0763621	no
comp72471_c0	comp72471_c0_seq1	1091	892	CUL1	cullin 4	GO:0000794(condensed nuclear chromosome);GO:0031461(cullin-RING ubiquitin ligase complex);GO:0005829(cytosol);GO:0009524(phragmoplast);GO:0005819(spindle);GO:0031625(ubiquitin protein ligase binding);GO:0009734(auxin mediated signaling pathway);GO:0007049(cell cycle);GO:0009793(embryo development ending in seed dormancy);GO:0009873(ethylene mediated signaling pathway);GO:0009867(jasmonic acid med…	[D] Cell cycle control, cell division, chromosome partitioning	K10609	ko03420(Nucleotide excision repair);ko04120(Ubiquitin mediated proteolysis)	0	46	377	141	0	1.04	6.59	2.91	0	1.26	8.55	3.96	12.1198	3.59929	up	0.00284014	0.0764868	no
comp5819_c0	comp5819_c0_seq1	741	542	HY5	plant G-box-binding factor	GO:0005634(nucleus);GO:0003690(double-stranded DNA binding);GO:0046983(protein dimerization activity);GO:0043565(sequence-specific DNA binding);GO:0003700(sequence-specific DNA binding transcription factor activity);GO:0009740(gibberellic acid mediated signaling pathway);GO:0031539(positive regulation of anthocyanin metabolic process);GO:0042753(positive regulation of circadian rhythm);GO:0009585…	[K] Transcription	K09060	-	18	183	852	389	0.6	6.81	24.53	13.22	0.75	8.26	31.81	17.98	6.65205	2.7338	up	0.00286243	0.0770165	no
comp10962_c0	comp10962_c0_seq1	392	193	ASK4	S-phase kinase-associated protein 1	GO:0005737(cytoplasm);GO:0005730(nucleolus);GO:0005515(protein binding);GO:0006511(ubiquitin-dependent protein catabolic process)	[O] Posttranslational modification, protein turnover, chaperones	K03094	ko04110(Cell cycle);ko04111(Cell cycle - yeast);ko04114(Oocyte meiosis);ko04120(Ubiquitin mediated proteolysis);ko04310(Wnt signaling pathway);ko04350(TGF-beta signaling pathway)	38	250	1496	491	3.56	26.12	120.95	46.85	4.44	31.67	156.84	63.73	7.14256	2.83644	up	0.00287342	0.0772417	no
comp10313_c0	comp10313_c0_seq1,comp10313_c0_seq2	833	631.69	wrbA	Trp repressor binding protein	GO:0010181(FMN binding);GO:0016491(oxidoreductase activity);GO:0045892(negative regulation of transcription, DNA-dependent)	[R] General function prediction only	K03809	-	26	96	561	318	0.74	3.06	13.82	9.25	0.92	3.71	17.93	12.58	7.74312	2.95291	up	0.00290775	0.0780224	no
comp8039_c0	comp8039_c0_seq1	621	422	-	-	-	[L] Replication, recombination and repair	-	-	345	1572	16780	4783	14.79	75.12	620.43	208.72	18.42	91.08	804.58	283.92	11.3935	3.51014	up	0.00290582	0.0780224	no
comp23237_c0	comp23237_c0_seq1,comp23237_c0_seq2,comp23237_c0_seq3	2324	1054.5	CSLH1	cellulose synthase A	GO:0000139(Golgi membrane);GO:0016021(integral to membrane);GO:0016760(cellulose synthase (UDP-forming) activity);GO:0007047(cellular cell wall organization);GO:0030244(cellulose biosynthetic process)	-	K10999	-	250	161	1391	725	15.62	14.73	65.32	40.4	19.44	17.86	84.71	54.95	5.08719	2.34687	up	0.00291668	0.0781909	no
comp17851_c0	comp17851_c0_seq1	1414	1215	ESC	-	GO:0005634(nucleus);GO:0003680(AT DNA binding);GO:0003690(double-stranded DNA binding);GO:0006325(chromatin organization);GO:0010150(leaf senescence);GO:0009640(photomorphogenesis)	-	-	-	1237	1599	386	141	18.42	26.54	4.96	2.14	22.93	32.18	6.43	2.91	0.183069	-2.44954	down	0.0029374	0.0786462	no
comp64122_c0	comp64122_c0_seq1	282	83.48	-	-	-	-	-	-	0	0	60	70	0	0	11.21	15.44	0	0	14.54	21.01	Inf	Inf	up	0.002939	0.0786462	no
comp18169_c0	comp18169_c0_seq1,comp18169_c0_seq2	289	86.75	-	-	-	-	-	-	940	598	191	52	195.8	139.22	34.46	10.94	243.8	168.8	44.69	14.88	0.146824	-2.76784	down	0.00294603	0.0786916	no
comp53037_c0	comp53037_c0_seq1	600	401	DMT105	DNA (cytosine-5-)-methyltransferase	GO:0005634(nucleus);GO:0003886(DNA (cytosine-5-)-methyltransferase activity);GO:0003677(DNA binding);GO:0006351(transcription, DNA-dependent)	-	K00558	ko00270(Cysteine and methionine metabolism)	349	241	4	52	15.75	12.12	0.16	2.39	19.61	14.69	0.2	3.25	0.119373	-3.06646	down	0.00294497	0.0786916	no
comp10104_c0	comp10104_c0_seq1	333	134	ubi4	ubiquitin C	GO:0005737(cytoplasm);GO:0005634(nucleus)	[O] Posttranslational modification, protein turnover, chaperones ;[R] General function prediction only	K08770	ko03320(PPAR signaling pathway)	0	0	47	124	0	0	5.47	17.04	0	0	7.1	23.18	Inf	Inf	up	0.00295274	0.0787993	no
comp16270_c0	comp16270_c0_seq1,comp16270_c0_seq2	1776	1516.66	CIPK9	-	GO:0005524(ATP binding);GO:0004674(protein serine/threonine kinase activity);GO:0051365(cellular response to potassium ion starvation);GO:0043266(regulation of potassium ion transport);GO:0009409(response to cold);GO:0010555(response to mannitol stimulus);GO:0009651(response to salt stress);GO:0009611(response to wounding);GO:0007165(signal transduction)	[T] Signal transduction mechanisms	K00924	-	417	746	3838	1364	5.11	9.88	39.95	16.25	6.36	11.98	51.81	22.1	4.46097	2.15736	up	0.00296893	0.0791598	no
comp18872_c0	comp18872_c0_seq1	848	649	-	-	-	-	-	-	1234	1343	7842	3080	34.4	41.73	188.54	87.4	42.83	50.59	244.49	118.88	4.17035	2.06017	up	0.00298375	0.0794831	no
comp21268_c0	comp21268_c0_seq1	2103	1904	CCD4	9-cis-epoxycarotenoid dioxygenase	GO:0010287(plastoglobule);GO:0046872(metal ion binding);GO:0016702(oxidoreductase activity, acting on single donors with incorporation of molecular oxygen, incorporation of two atoms of oxygen);GO:0005515(protein binding)	[Q] Secondary metabolites biosynthesis, transport and catabolism	K09840	ko00906(Carotenoid biosynthesis)	354	251	9866	2428	3.36	2.66	80.85	23.48	4.19	3.22	104.85	31.94	18.8216	4.23431	up	0.00298737	0.0795076	no
comp7035_c0	comp7035_c0_seq1	1126	927	RMA1H1	-	GO:0005789(endoplasmic reticulum membrane);GO:0016021(integral to membrane);GO:0004842(ubiquitin-protein ligase activity);GO:0008270(zinc ion binding);GO:0043161(proteasomal ubiquitin-dependent protein catabolic process);GO:0009409(response to cold);GO:0009723(response to ethylene stimulus);GO:0006970(response to osmotic stress);GO:0009414(response to water deprivation);GO:0009611(response to wou…	[O] Posttranslational modification, protein turnover, chaperones	-	-	487	753	3786	1707	9.5	16.38	63.73	33.91	11.83	19.86	82.64	46.13	4.4907	2.16694	up	0.00301408	0.0801463	no
comp11415_c0	comp11415_c0_seq1	1380	1181	GOLS1	-	-	[G] Carbohydrate transport and metabolism	-	-	259	7	5808	1344	3.97	0.12	76.73	20.96	4.94	0.14	99.51	28.51	23.1306	4.53173	up	0.00302695	0.0804159	no
comp11214_c0	comp11214_c0_seq1	1517	1318	-	-	-	[R] General function prediction only	-	-	316	516	2830	1010	4.34	7.89	33.5	14.11	5.4	9.57	43.45	19.2	4.5861	2.19727	up	0.00303625	0.0805179	no
comp5543_c0	comp5543_c0_seq1	1476	1277	CAD1	cinnamyl-alcohol dehydrogenase	GO:0045551(cinnamyl-alcohol dehydrogenase activity);GO:0008270(zinc ion binding);GO:0009809(lignin biosynthetic process)	[Q] Secondary metabolites biosynthesis, transport and catabolism	K00083	ko00940(Phenylpropanoid biosynthesis)	11993	16025	3051	3154	169.91	253.05	37.28	45.48	211.56	306.81	48.34	61.87	0.24352	-2.03789	down	0.00303399	0.0805179	no
comp5651_c0	comp5651_c0_seq1,comp5651_c0_seq2	597	358.26	PTL	-	-	[K] Transcription	-	-	130	73	0	3	6.1	4.46	0	0.18	7.59	5.4	0	0.25	0.0188966	-5.72573	down	0.00304263	0.0806147	no
comp24040_c0	comp24040_c0_seq1	638	439	UGT85A2	-	GO:0016758(transferase activity, transferring hexosyl groups)	[G] Carbohydrate transport and metabolism ;[C] Energy production and conversion	-	-	64	642	15025	3508	2.64	29.49	534.03	147.16	3.28	35.75	692.53	200.17	26.6432	4.7357	up	0.00305542	0.0807615	no
comp4227_c0	comp4227_c0_seq1	1080	881	DOF3.4	-	GO:0005634(nucleus);GO:0003677(DNA binding);GO:0005515(protein binding);GO:0008270(zinc ion binding);GO:0042545(cell wall modification);GO:0045787(positive regulation of cell cycle);GO:0045893(positive regulation of transcription, DNA-dependent);GO:0009733(response to auxin stimulus);GO:0009751(response to salicylic acid stimulus);GO:0006351(transcription, DNA-dependent)	-	-	-	6287	2788	276	34	129.11	63.81	4.89	0.71	160.75	77.37	6.34	0.97	0.0296848	-5.07413	down	0.00305537	0.0807615	no
comp77205_c0	comp77205_c0_seq1	344	145	-	-	-	-	-	-	0	2	106	71	0	0.28	11.41	9.02	0	0.34	14.79	12.27	101.074	6.65927	up	0.00305639	0.0807615	no
comp17500_c0	comp17500_c0_seq1	1985	1786	SCPL42	carboxypeptidase D	GO:0005618(cell wall);GO:0005576(extracellular region);GO:0004185(serine-type carboxypeptidase activity);GO:0006508(proteolysis)	[O] Posttranslational modification, protein turnover, chaperones ;[E] Amino acid transport and metabolism	K01288	-	152	246	1032	996	1.54	2.78	9.02	10.27	1.92	3.37	11.69	13.97	5.61101	2.48826	up	0.0030597	0.0807766	no
comp16762_c0	comp16762_c0_seq1,comp16762_c0_seq2,comp16762_c0_seq3	559	237.22	WAK2	-	GO:0016021(integral to membrane);GO:0005524(ATP binding);GO:0005509(calcium ion binding);GO:0004674(protein serine/threonine kinase activity);GO:0009992(cellular water homeostasis);GO:0009311(oligosaccharide metabolic process);GO:0009751(response to salicylic acid stimulus);GO:0009826(unidimensional cell growth)	-	-	-	11	11	251	112	0.64	0.94	16.27	9.83	0.8	1.14	21.1	13.38	16.374	4.03333	up	0.00306259	0.0807806	no
comp19625_c0	comp19625_c0_seq1,comp19625_c0_seq2	966	746.71	CBP3	carboxypeptidase C	GO:0004185(serine-type carboxypeptidase activity);GO:0006508(proteolysis)	[O] Posttranslational modification, protein turnover, chaperones ;[E] Amino acid transport and metabolism	K01287	-	319	781	2899	1992	7.74	21.11	60.64	48.8	9.63	25.6	78.63	66.38	4.80436	2.26434	up	0.00309383	0.0815317	no
comp14745_c0	comp14745_c0_seq1	925	726	CCAMK	-	GO:0016021(integral to membrane);GO:0005524(ATP binding);GO:0005509(calcium ion binding);GO:0009931(calcium-dependent protein serine/threonine kinase activity);GO:0005516(calmodulin binding);GO:0004683(calmodulin-dependent protein kinase activity);GO:0009877(nodulation);GO:0046777(protein autophosphorylation);GO:0009608(response to symbiont)	[T] Signal transduction mechanisms	K00924	-	300	655	88	35	7.48	18.19	1.89	0.89	9.31	22.06	2.45	1.21	0.130938	-2.93305	down	0.00310844	0.081791	no
comp16282_c0	comp16282_c0_seq1	1106	907	ERF5	EREBP-like factor	GO:0005634(nucleus);GO:0003677(DNA binding);GO:0003700(sequence-specific DNA binding transcription factor activity);GO:0006952(defense response);GO:0009873(ethylene mediated signaling pathway)	-	K09286	-	672	2492	37982	10000	13.4	55.4	653.41	203.04	16.69	67.17	847.34	276.19	15.1629	3.92247	up	0.00310922	0.081791	no
comp14883_c0	comp14883_c0_seq1	369	170	BGLU25	beta-glucosidase	GO:0008422(beta-glucosidase activity);GO:0043169(cation binding);GO:0005975(carbohydrate metabolic process)	[G] Carbohydrate transport and metabolism	K05350	ko00460(Cyanoamino acid metabolism);ko00500(Starch and sucrose metabolism);ko00940(Phenylpropanoid biosynthesis)	150	1202	0	0	15.96	142.58	0	0	19.88	172.87	0	0	0	-inf	down	0.00312061	0.0820174	no
comp4326_c0	comp4326_c0_seq1	377	178	-	-	-	[Q] Secondary metabolites biosynthesis, transport and catabolism ;[I] Lipid transport and metabolism	-	-	4	155	575	450	0.41	17.56	50.4	46.56	0.51	21.29	65.36	63.33	7.44847	2.89694	up	0.00313679	0.0823694	no
comp16934_c0	comp16934_c0_seq1,comp16934_c0_seq2	487	176.11	TT10	L-ascorbate oxidase	GO:0048046(apoplast);GO:0005507(copper ion binding);GO:0052716(hydroquinone:oxygen oxidoreductase activity);GO:0008471(laccase activity);GO:0009809(lignin biosynthetic process);GO:0046274(lignin catabolic process);GO:0010023(proanthocyanidin biosynthetic process);GO:0046688(response to copper ion)	[Q] Secondary metabolites biosynthesis, transport and catabolism	K00423	ko00053(Ascorbate and aldarate metabolism)	633	316	33	24	78.61	35.48	4.1	3.22	97.87	43.02	5.32	4.38	0.0608294	-4.03909	down	0.00314413	0.0824885	no
comp14547_c0	comp14547_c0_seq1	446	247	-	-	-	-	-	-	9	20	1675	316	0.66	1.63	105.81	23.56	0.82	1.98	137.22	32.05	65.7041	6.03791	up	0.00316151	0.0828256	no
comp20955_c0	comp20955_c0_seq1	1622	1423	SHT	-	-	-	-	-	0	0	724.16	74.96	0	0	7.94	0.97	0	0	10.3	1.32	Inf	Inf	up	0.00316821	0.0828256	no
comp21229_c0	comp21229_c0_seq1	1311	1112	At1g06650	aminocyclopropanecarboxylate oxidase	GO:0046872(metal ion binding);GO:0016706(oxidoreductase activity, acting on paired donors, with incorporation or reduction of molecular oxygen, 2-oxoglutarate as one donor, and incorporation of one atom each of oxygen into both donors)	[Q] Secondary metabolites biosynthesis, transport and catabolism ;[R] General function prediction only	K05933	ko00270(Cysteine and methionine metabolism)	2259	10509	36301	15341	36.75	190.57	509.37	254.06	45.76	231.06	660.54	345.59	4.24923	2.0872	up	0.00316501	0.0828256	no
comp3811_c0	comp3811_c0_seq1	545	346	WRKY33	-	GO:0005634(nucleus);GO:0005515(protein binding);GO:0043565(sequence-specific DNA binding);GO:0003700(sequence-specific DNA binding transcription factor activity);GO:0010120(camalexin biosynthetic process);GO:0070370(cellular heat acclimation);GO:0042742(defense response to bacterium);GO:0050832(defense response to fungus);GO:0010508(positive regulation of autophagy);GO:0010200(response to chitin)…	-	-	-	27	93	655	217	1.41	5.42	29.54	11.55	1.76	6.57	38.3	15.71	7.39092	2.88575	up	0.00316575	0.0828256	no
comp3691_c0	comp3691_c0_seq1	642	443	-	-	-	-	-	-	0	10	225	55	0	0.46	7.92	2.29	0	0.55	10.28	3.11	29.0527	4.8606	up	0.00317798	0.0830075	no
comp20889_c0	comp20889_c0_seq1	2406	2207	RBG8	Cdc2-related kinase, arginine/serine-rich	GO:0005618(cell wall);GO:0009507(chloroplast);GO:0005730(nucleolus);GO:0005777(peroxisome);GO:0005886(plasma membrane);GO:0009506(plasmodesma);GO:0000166(nucleotide binding);GO:0003723(RNA binding);GO:0045087(innate immune response);GO:0009737(response to abscisic acid stimulus);GO:0009409(response to cold);GO:0009651(response to salt stress);GO:0010043(response to zinc ion)	[P] Inorganic ion transport and metabolism	K08819	-	60546	28221	1995	2069	496.32	257.85	14.1	17.26	617.98	312.63	18.29	23.48	0.048044	-4.3795	down	0.00318704	0.0831687	no
comp24162_c0	comp24162_c0_seq1	768	569	-	-	-	-	-	-	4	2	775	126	0.13	0.07	21.25	4.08	0.16	0.09	27.56	5.55	133.146	7.05686	up	0.00318979	0.0831687	no
comp5814_c0	comp5814_c0_seq1	362	163	-	-	-	-	-	-	95	655	0	0	10.54	81.03	0	0	13.13	98.25	0	0	0	-inf	down	0.00319317	0.0831832	no
comp11346_c0	comp11346_c0_seq1	644	445	PER12	peroxidase	GO:0005576(extracellular region);GO:0016020(membrane);GO:0009505(plant-type cell wall);GO:0009506(plasmodesma);GO:0005773(vacuole);GO:0020037(heme binding);GO:0004601(peroxidase activity);GO:0042744(hydrogen peroxide catabolic process)	-	K00430	ko00360(Phenylalanine metabolism);ko00680(Methane metabolism);ko00940(Phenylpropanoid biosynthesis)	120	161	1444	455	4.88	7.3	50.63	18.83	6.07	8.85	65.66	25.61	6.58069	2.71824	up	0.00320423	0.0832122	no
comp21362_c0	comp21362_c0_seq1	2350	2151	typA	GTP-binding protein	GO:0005622(intracellular);GO:0005525(GTP binding);GO:0003924(GTPase activity)	[J] Translation, ribosomal structure and biogenesis	K06207	-	690	856	4406	2256	5.8	8.02	31.96	19.31	7.23	9.73	41.45	26.27	4.38029	2.13103	up	0.00320243	0.0832122	no
comp22560_c0	comp22560_c0_seq1	1713	1514	At3g50280	-	GO:0016747(transferase activity, transferring acyl groups other than amino-acyl groups)	-	-	-	1275.57	1410	87681.6	18476	15.24	18.78	903.65	224.73	18.98	22.77	1171.84	305.7	36.9339	5.20687	up	0.00320556	0.0832122	no
comp6797_c0	comp6797_c0_seq1,comp6797_c0_seq2	1913	1526.66	-	-	-	-	-	-	6447	6587	1622	1230	74.63	86.2	16.7	14.88	92.92	104.51	21.66	20.25	0.229797	-2.12157	down	0.00320557	0.0832122	no
comp21995_c0	comp21995_c0_seq1	2053	1854	-	-	-	-	-	-	2508	2332	459	533	24.47	25.36	3.86	5.29	30.47	30.75	5.01	7.2	0.224322	-2.15636	down	0.00321551	0.0832504	no
comp23146_c0	comp23146_c0_seq1,comp23146_c0_seq2	1557	1353.8	-	cytochrome P450, family 26, subfamily A	GO:0016021(integral to membrane);GO:0009055(electron carrier activity);GO:0020037(heme binding);GO:0004497(monooxygenase activity);GO:0050604(taxadiene 5-alpha-hydroxylase activity);GO:0042617(paclitaxel biosynthetic process)	[Q] Secondary metabolites biosynthesis, transport and catabolism ;[I] Lipid transport and metabolism	K07437	ko00830(Retinol metabolism)	4645	17185	61697	26023	61.9	255.43	709.83	353.21	77.07	309.69	920.5	480.47	4.19084	2.06724	up	0.00321304	0.0832504	no
comp96201_c0	comp96201_c0_seq1	383	184	-	-	-	-	-	-	0	0	107	34	0	0	9.07	3.4	0	0	11.77	4.63	Inf	Inf	up	0.00321197	0.0832504	no
comp16699_c1	comp16699_c1_seq1	687	488	-	fructose-bisphosphate aldolase, class I	GO:0005737(cytoplasm);GO:0004332(fructose-bisphosphate aldolase activity);GO:0006096(glycolysis)	[G] Carbohydrate transport and metabolism	K01623	ko00010(Glycolysis / Gluconeogenesis);ko00030(Pentose phosphate pathway);ko00051(Fructose and mannose metabolism);ko00710(Carbon fixation in photosynthetic organisms)	6	1	378	74	0.22	0.04	12.09	2.79	0.28	0.05	15.67	3.8	56.0077	5.80755	up	0.00323532	0.0836899	no
comp14096_c0	comp14096_c0_seq1	1368	1169	-	-	-	-	-	-	1	0	123	42	0.02	0	1.64	0.66	0.02	0	2.13	0.9	145.958	7.18941	up	0.00324152	0.0837767	no
comp19164_c0	comp19164_c0_seq1,comp19164_c0_seq2	588	364	-	-	-	-	-	-	961	996	250	92	47.84	55.52	10.59	4.66	59.57	67.31	13.73	6.34	0.170511	-2.55206	down	0.00324865	0.0838141	no
comp28706_c0	comp28706_c0_seq1	707	508	WRKY75	-	GO:0005634(nucleus);GO:0043565(sequence-specific DNA binding);GO:0003700(sequence-specific DNA binding transcription factor activity);GO:0048527(lateral root development);GO:0043620(regulation of DNA-dependent transcription in response to stress);GO:0032107(regulation of response to nutrient levels)	-	-	-	21	255	1151	1633	0.75	10.12	35.35	59.2	0.93	12.27	45.85	80.53	12.2819	3.61846	up	0.00324683	0.0838141	no
comp2120_c0	comp2120_c0_seq1	258	62.02	RPL43	large subunit ribosomal protein L37Ae	GO:0005840(ribosome);GO:0046872(metal ion binding);GO:0003735(structural constituent of ribosome);GO:0006412(translation)	[J] Translation, ribosomal structure and biogenesis	K02921	ko03010(Ribosome)	0	0	38	84	0	0	9.56	24.94	0	0	12.4	33.93	Inf	Inf	up	0.00325521	0.0839098	no
comp111701_c0	comp111701_c0_seq1	397	198	-	-	-	[Q] Secondary metabolites biosynthesis, transport and catabolism ;[R] General function prediction only	-	-	42	106	0	0	3.84	10.8	0	0	4.78	13.09	0	0	0	-inf	down	0.00326801	0.0840244	no
comp25102_c0	comp25102_c0_seq1	397	198	STH-21	-	GO:0006952(defense response);GO:0009607(response to biotic stimulus)	-	-	-	41	137	656	447	3.75	13.95	51.7	41.57	4.66	16.92	67.04	56.55	6.76819	2.75877	up	0.0032682	0.0840244	no
comp7605_c1	comp7605_c1_seq1	1005	806	CYP82A3	-	GO:0016020(membrane);GO:0009055(electron carrier activity);GO:0020037(heme binding);GO:0004497(monooxygenase activity);GO:0016705(oxidoreductase activity, acting on paired donors, with incorporation or reduction of molecular oxygen)	[Q] Secondary metabolites biosynthesis, transport and catabolism	K00517	ko00361(gamma-Hexachlorocyclohexane degradation);ko00626(Naphthalene and anthracene degradation);ko00903(Limonene and pinene degradation);ko00945(Stilbenoid, diarylheptanoid and gingerol biosynthesis)	21222	1941	1	0	476.36	48.56	0.02	0	593.12	58.88	0.03	0	3.40289e-05	-14.8429	down	0.0032642	0.0840244	no
comp15024_c1	comp15024_c1_seq1	235	44.04	BGLU28	beta-glucosidase	GO:0008422(beta-glucosidase activity);GO:0043169(cation binding);GO:0005975(carbohydrate metabolic process)	[G] Carbohydrate transport and metabolism	K01188	ko00460(Cyanoamino acid metabolism);ko00500(Starch and sucrose metabolism);ko00940(Phenylpropanoid biosynthesis)	28	122	0	0	11.5	55.86	0	0	14.32	67.73	0	0	0	-inf	down	0.00327937	0.0840572	no
comp420_c0	comp420_c0_seq1	598	399	GRF12	tyrosine 3-monooxygenase/tryptophan 5-monooxygenase activation protein	GO:0019904(protein domain specific binding)	[O] Posttranslational modification, protein turnover, chaperones	K06630	ko04110(Cell cycle);ko04114(Oocyte meiosis);ko04722(Neurotrophin signaling pathway)	152	109	2	6	6.89	5.51	0.08	0.28	8.58	6.68	0.1	0.38	0.0361206	-4.79103	down	0.00327246	0.0840572	no
comp59465_c0	comp59465_c0_seq1	677	478	At5g48740	interleukin-1 receptor-associated kinase 4	GO:0016021(integral to membrane);GO:0005524(ATP binding);GO:0004674(protein serine/threonine kinase activity);GO:0004872(receptor activity)	-	K04733	ko04210(Apoptosis);ko04620(Toll-like receptor signaling pathway);ko04722(Neurotrophin signaling pathway);ko05140(Leishmaniasis);ko05142(Chagas disease)	189	249	24	6	7.15	10.5	0.78	0.23	8.91	12.74	1.02	0.31	0.0653685	-3.93526	down	0.00328067	0.0840572	no
comp5951_c0	comp5951_c0_seq1	877	678	-	-	-	-	-	-	339	503	72	31	9.05	14.96	1.66	0.84	11.26	18.14	2.15	1.15	0.123211	-3.0208	down	0.00328088	0.0840572	no
comp20892_c0	comp20892_c0_seq1	2151	1952	NAT6	-	GO:0005618(cell wall);GO:0016021(integral to membrane);GO:0009506(plasmodesma);GO:0005773(vacuole);GO:0005215(transporter activity);GO:0055085(transmembrane transport)	[F] Nucleotide transport and metabolism	-	-	9299	7840	2316	1486	86.19	80.99	18.51	14.02	107.31	98.2	24.01	19.07	0.226779	-2.14064	down	0.00328406	0.0840658	no
comp16577_c0	comp16577_c0_seq1	2593	2394	JAC1	-	-	[R] General function prediction only	-	-	8	63	368	249	0.06	0.53	2.4	1.92	0.08	0.64	3.11	2.61	9.70973	3.27943	up	0.0033777	0.0862841	no
comp23863_c0	comp23863_c0_seq1	1048	849	lhcA-P4	light-harvesting complex I chlorophyll a/b binding protein 5	GO:0009535(chloroplast thylakoid membrane);GO:0016021(integral to membrane);GO:0009522(photosystem I);GO:0009523(photosystem II);GO:0016168(chlorophyll binding);GO:0046872(metal ion binding);GO:0009765(photosynthesis, light harvesting);GO:0018298(protein-chromophore linkage)	-	K08911	ko00196(Photosynthesis - antenna proteins)	126	96	2334	624	2.69	2.28	42.9	13.54	3.34	2.76	55.63	18.41	12.4633	3.63962	up	0.0033795	0.0862841	no
comp5013_c0	comp5013_c0_seq1	797	598	-	-	-	-	-	-	52	225	1423	458	1.57	7.59	37.13	14.1	1.96	9.2	48.15	19.19	6.94	2.79494	up	0.00337844	0.0862841	no
comp10395_c0	comp10395_c0_seq1	450	251	GLU1	beta-glucosidase	GO:0009507(chloroplast);GO:0008422(beta-glucosidase activity);GO:0043169(cation binding);GO:0005975(carbohydrate metabolic process);GO:0009736(cytokinin mediated signaling pathway)	[G] Carbohydrate transport and metabolism	K05350	ko00460(Cyanoamino acid metabolism);ko00500(Starch and sucrose metabolism);ko00940(Phenylpropanoid biosynthesis)	137	1101	0	0	9.87	88.45	0	0	12.3	107.25	0	0	0	-inf	down	0.00339972	0.0865337	no
comp21618_c0	comp21618_c0_seq1	1066	867	TET8	-	-	-	-	-	3492	6222	28286	10673	72.87	144.71	509.06	226.7	90.73	175.46	660.15	308.37	4.02157	2.00776	up	0.00340102	0.0865337	no
comp4535_c0	comp4535_c0_seq1,comp4535_c0_seq2	568	307.85	-	-	-	-	-	-	0	240	1209	409	0	15.84	62.34	23.86	0	19.2	80.85	32.45	7.18905	2.8458	up	0.00339621	0.0865337	no
comp7089_c0	comp7089_c0_seq1	1290	1091	At3g28050	-	-	-	-	-	184	506	4601	1371	3.05	9.35	65.8	23.14	3.8	11.34	85.33	31.48	8.65054	3.11279	up	0.00339693	0.0865337	no
comp11773_c0	comp11773_c0_seq1	826	627	PSAN	photosystem I subunit PsaN	GO:0009535(chloroplast thylakoid membrane);GO:0009522(photosystem I);GO:0005516(calmodulin binding);GO:0015979(photosynthesis)	-	K02701	ko00195(Photosynthesis)	12	119	7945	1456	0.35	3.83	197.72	42.76	0.43	4.64	256.4	58.17	71.5854	6.16159	up	0.00343441	0.0873081	no
comp15409_c0	comp15409_c0_seq1	1041	842	ZAT10	-	GO:0005634(nucleus);GO:0003676(nucleic acid binding);GO:0008270(zinc ion binding);GO:0006355(regulation of transcription, DNA-dependent);GO:0006351(transcription, DNA-dependent)	[R] General function prediction only	-	-	175	635	13097	3196	3.76	15.21	242.7	69.9	4.68	18.44	314.74	95.08	19.977	4.32027	up	0.0034415	0.087413	no
comp18875_c1	comp18875_c1_seq1	675	476	-	-	-	-	-	-	9	6	163	133	0.34	0.25	5.34	5.15	0.43	0.31	6.93	7	20.4845	4.35646	up	0.0034575	0.0877437	no
comp8016_c0	comp8016_c0_seq1,comp8016_c0_seq2	932	507.32	-	-	-	[T] Signal transduction mechanisms	-	-	462	375	43	63	14.38	12.11	1.47	2.04	17.9	14.68	1.91	2.77	0.141049	-2.82573	down	0.00346784	0.0879305	no
comp11476_c1	comp11476_c1_seq1	297	98.01	HTR2	histone H3	GO:0000786(nucleosome);GO:0005634(nucleus);GO:0003677(DNA binding);GO:0005515(protein binding);GO:0006334(nucleosome assembly)	[B] Chromatin structure and dynamics	K11253	ko05322(Systemic lupus erythematosus)	403	441	35	72	74.39	90.73	5.57	13.53	92.63	110.01	7.23	18.4	0.147803	-2.75826	down	0.00347759	0.0879509	no
comp19298_c0	comp19298_c0_seq1	723	524	-	-	-	-	-	-	0	0	84	49	0	0	2.5	1.72	0	0	3.24	2.34	Inf	Inf	up	0.00347404	0.0879509	no
comp3937_c0	comp3937_c0_seq1	379	180	-	-	-	-	-	-	0	24	428	104	0	2.69	37.1	10.64	0	3.26	48.11	14.47	22.9894	4.5229	up	0.00347688	0.0879509	no
comp13913_c0	comp13913_c0_seq1	339	140	mas5	DnaJ homolog, subfamily A, member 2	GO:0005829(cytosol);GO:0005634(nucleus);GO:0005524(ATP binding);GO:0031072(heat shock protein binding);GO:0046872(metal ion binding);GO:0051082(unfolded protein binding);GO:0000226(microtubule cytoskeleton organization);GO:0006457(protein folding);GO:0015031(protein transport);GO:0009408(response to heat)	[O] Posttranslational modification, protein turnover, chaperones	K09503	-	0	0	106	33	0	0	11.81	4.34	0	0	15.32	5.9	Inf	Inf	up	0.00348921	0.0881691	no
comp16952_c0	comp16952_c0_seq1	937	738	-	-	-	-	-	-	6	36	261	201	0.15	0.98	5.52	5.02	0.18	1.19	7.16	6.82	12.388	3.63087	up	0.0035259	0.0890198	no
comp13845_c0	comp13845_c0_seq1,comp13845_c0_seq2	981	715.39	-	-	-	-	-	-	826	2026	302	60	20.78	56.78	6.22	1.5	25.87	68.85	8.07	2.03	0.122393	-3.03041	down	0.00353453	0.0891615	no
comp14731_c0	comp14731_c0_seq1,comp14731_c0_seq2,comp14731_c0_seq3,comp14731_c0_seq4	1422	679.88	-	-	-	-	-	-	0	795	3530	1248	0	21.81	93.73	36.72	0	26.44	121.55	49.95	6.43471	2.68588	up	0.00354359	0.0893135	no
comp15324_c0	comp15324_c0_seq1	392	193	-	-	-	-	-	-	49	143	2	0	4.59	14.94	0.16	0	5.72	18.12	0.21	0	0.00927512	-6.75242	down	0.00356675	0.0898207	no
comp26447_c0	comp26447_c0_seq1	749	550	LQY1	-	-	-	-	-	0	10	189	78	0	0.37	5.36	2.61	0	0.44	6.95	3.55	29.0082	4.85839	up	0.00357202	0.0898764	no
comp6813_c0	comp6813_c0_seq1	965	766	At3g63540	-	GO:0009543(chloroplast thylakoid lumen);GO:0019898(extrinsic to membrane);GO:0009654(oxygen evolving complex);GO:0005509(calcium ion binding);GO:0015979(photosynthesis)	-	-	-	0	24	842	175	0	0.63	17.15	4.21	0	0.77	22.24	5.72	43.4414	5.441	up	0.00358091	0.0900235	no
comp5194_c0	comp5194_c0_seq1	298	99	ubi4	ubiquitin C	GO:0005737(cytoplasm);GO:0005634(nucleus)	[O] Posttranslational modification, protein turnover, chaperones ;[R] General function prediction only	K08770	ko03320(PPAR signaling pathway)	31	154	0	0	5.66	31.37	0	0	7.05	38.03	0	0	0	-inf	down	0.00361197	0.090727	no
comp17285_c0	comp17285_c0_seq1	520	321	-	-	-	-	-	-	42	324	2976	852	2.37	20.35	144.66	48.88	2.95	24.68	187.59	66.49	10.7374	3.42457	up	0.00362199	0.0908238	no
comp8621_c0	comp8621_c0_seq1	310	111	-	-	-	-	-	-	115	297	0	27	18.74	53.96	0	4.48	23.34	65.42	0	6.09	0.0897067	-3.47864	down	0.00362033	0.0908238	no
comp12752_c0	comp12752_c0_seq1	648	449	-	-	-	-	-	-	1	0	267	41	0.04	0	9.28	1.68	0.05	0	12.03	2.29	256.632	8.00356	up	0.0036435	0.0912857	no
comp17713_c0	comp17713_c0_seq1	606	407	-	-	-	-	-	-	23	26	357	151	1.02	1.29	13.69	6.83	1.27	1.56	17.75	9.29	10.2929	3.36358	up	0.00366763	0.0917344	no
comp21830_c0	comp21830_c0_seq1	2016	1817	At3g47960	proton-dependent oligopeptide transporter, POT family	GO:0016021(integral to membrane);GO:0005215(transporter activity);GO:0006857(oligopeptide transport)	[E] Amino acid transport and metabolism	K03305	-	1421	1451	278	283	14.15	16.1	2.39	2.87	17.62	19.52	3.1	3.9	0.211754	-2.23954	down	0.00366657	0.0917344	no
comp13100_c1	comp13100_c1_seq1	267	69.78	TCP11	-	GO:0005634(nucleus);GO:0003677(DNA binding);GO:0007623(circadian rhythm);GO:0006355(regulation of transcription, DNA-dependent);GO:0006351(transcription, DNA-dependent)	-	-	-	0	18	133	173	0	5.2	29.74	45.66	0	6.31	38.57	62.11	20.8404	4.38131	up	0.00373338	0.0932998	no
comp19337_c0	comp19337_c0_seq1	1040	841	ACO1	aminocyclopropanecarboxylate oxidase	GO:0009815(1-aminocyclopropane-1-carboxylate oxidase activity);GO:0031418(L-ascorbic acid binding);GO:0016706(oxidoreductase activity, acting on paired donors, with incorporation or reduction of molecular oxygen, 2-oxoglutarate as one donor, and incorporation of one atom each of oxygen into both donors);GO:0009693(ethylene biosynthetic process);GO:0009835(ripening)	[Q] Secondary metabolites biosynthesis, transport and catabolism ;[R] General function prediction only	K05933	ko00270(Cysteine and methionine metabolism)	18	443	1363	868	0.39	10.62	25.29	19.01	0.48	12.88	32.79	25.85	5.4533	2.44713	up	0.00375314	0.0937141	no
comp18838_c0	comp18838_c0_seq1,comp18838_c0_seq2	1154	853.85	ABCC8	ATP-binding cassette, subfamily C (CFTR/MRP), member 2	GO:0016021(integral to membrane);GO:0000325(plant-type vacuole);GO:0005774(vacuolar membrane);GO:0005524(ATP binding);GO:0008559(xenobiotic-transporting ATPase activity)	[Q] Secondary metabolites biosynthesis, transport and catabolism	K05666	ko02010(ABC transporters)	23	235	911	506	0.44	5.72	17.97	9.96	0.54	6.93	23.31	13.55	6.03799	2.59407	up	0.00376148	0.093843	no
comp9709_c0	comp9709_c0_seq1,comp9709_c0_seq2	620	342.85	-	-	-	-	-	-	0	132.64	448	429.32	0	6.35	16.6	41.21	0	7.7	21.53	56.06	7.82718	2.96849	up	0.00378729	0.0944068	no
comp102389_c0	comp102389_c0_seq1	360	161	-	-	-	-	-	-	46	97	0	0	5.17	12.15	0	0	6.44	14.73	0	0	0	-inf	down	0.00380517	0.094533	no
comp18761_c0	comp18761_c0_seq1	1239	1040	GATL1	-	GO:0005789(endoplasmic reticulum membrane);GO:0016021(integral to membrane);GO:0016757(transferase activity, transferring glycosyl groups);GO:0052386(cell wall thickening);GO:0007047(cellular cell wall organization);GO:0010417(glucuronoxylan biosynthetic process);GO:0048366(leaf development);GO:0032504(multicellular organism reproduction);GO:0010051(xylem and phloem pattern formation)	-	-	-	144	64	3	1	2.51	1.24	0.05	0.02	3.12	1.5	0.06	0.02	0.0179181	-5.80244	down	0.00380388	0.094533	no
comp22020_c0	comp22020_c0_seq1	2570	2371	sll1770	aarF domain-containing kinase	GO:0005524(ATP binding);GO:0004672(protein kinase activity)	[R] General function prediction only	K08869	-	261	372	1902	1006	1.99	3.16	12.52	7.81	2.48	3.84	16.23	10.63	4.71579	2.2375	up	0.00380165	0.094533	no
comp98769_c0	comp98769_c0_seq1	556	357	-	-	-	[T] Signal transduction mechanisms	-	-	92.24	203.74	1151.23	427.79	4.67	11.51	50.32	22.07	5.82	13.95	65.25	30.02	5.39214	2.43086	up	0.00379965	0.094533	no
comp19727_c0	comp19727_c0_seq1	1085	886	D27	-	-	-	-	-	0	6	301	59	0	0.14	5.3	1.23	0	0.17	6.87	1.67	61.2593	5.93686	up	0.00384795	0.0955153	no
comp12642_c0	comp12642_c0_seq1	271	73.34	RPS30A	small subunit ribosomal protein S30e	GO:0005840(ribosome);GO:0003735(structural constituent of ribosome);GO:0006412(translation)	[J] Translation, ribosomal structure and biogenesis ;[O] Posttranslational modification, protein turnover, chaperones	K02983	ko03010(Ribosome)	0	1	59	85	0	0.27	12.55	21.34	0	0.33	16.28	29.03	178.362	7.47867	up	0.00386728	0.0959144	no
comp22209_c0	comp22209_c0_seq1	2330	2131	CCR4	-	GO:0016021(integral to membrane);GO:0005524(ATP binding);GO:0042803(protein homodimerization activity);GO:0004674(protein serine/threonine kinase activity);GO:0004872(receptor activity)	[T] Signal transduction mechanisms	K00924	-	44	116	3537	795	0.37	1.1	25.9	6.87	0.47	1.33	33.58	9.35	26.4145	4.72326	up	0.00387778	0.0960939	no
comp21836_c1	comp21836_c1_seq1	396	197	-	-	-	-	-	-	1625.48	824.52	132.26	39.96	149.28	84.4	10.48	3.74	185.87	102.33	13.58	5.08	0.0652072	-3.93882	down	0.00388124	0.096099	no
comp22544_c0	comp22544_c0_seq1	1848	1649	FLA16	-	GO:0005576(extracellular region)	[M] Cell wall/membrane/envelope biogenesis ;[W] Extracellular structures	-	-	2426	1285	7096	7714	26.62	15.71	67.14	86.15	33.14	19.05	87.07	117.18	4.23065	2.08088	up	0.00391413	0.0967508	no
comp9481_c0	comp9481_c0_seq1	470	271	KN	syntaxin 1B/2/3	GO:0009504(cell plate);GO:0012505(endomembrane system);GO:0016021(integral to membrane);GO:0009524(phragmoplast);GO:0005886(plasma membrane);GO:0009506(plasmodesma);GO:0005484(SNAP receptor activity);GO:0007049(cell cycle);GO:0051301(cell division);GO:0006886(intracellular protein transport);GO:0016192(vesicle-mediated transport)	[U] Intracellular trafficking, secretion, and vesicular transport	K08486	ko04130(SNARE interactions in vesicular transport)	172	157	0	17	11.48	11.68	0	1.16	14.3	14.16	0	1.57	0.067519	-3.88856	down	0.00391174	0.0967508	no
comp23040_c0	comp23040_c0_seq1	1913	1714	CYP82A3	-	GO:0016020(membrane);GO:0009055(electron carrier activity);GO:0020037(heme binding);GO:0004497(monooxygenase activity);GO:0016705(oxidoreductase activity, acting on paired donors, with incorporation or reduction of molecular oxygen)	[Q] Secondary metabolites biosynthesis, transport and catabolism	K00517	ko00361(gamma-Hexachlorocyclohexane degradation);ko00626(Naphthalene and anthracene degradation);ko00903(Limonene and pinene degradation);ko00945(Stilbenoid, diarylheptanoid and gingerol biosynthesis)	757	4602.45	66882.4	17088.9	7.99	54.15	608.86	183.61	9.95	65.65	789.57	249.76	15.8525	3.98664	up	0.00394238	0.0973676	no
comp30158_c0	comp30158_c0_seq1	634	435	-	-	-	-	-	-	878	593	161	87	36.52	27.49	5.78	3.68	45.47	33.33	7.49	5.01	0.167563	-2.57722	down	0.00396837	0.0979274	no
comp173569_c0	comp173569_c0_seq1	377	178	-	-	-	-	-	-	5	21	665.93	146	0.51	2.38	58.37	15.11	0.63	2.88	75.7	20.55	30.9124	4.95011	up	0.00397625	0.0980398	no
comp8554_c0	comp8554_c0_seq1	489	290	-	-	-	-	-	-	33	56	500	196	2.06	3.89	26.9	12.45	2.56	4.72	34.89	16.93	7.85298	2.97324	up	0.00398015	0.098054	no
comp10187_c0	comp10187_c0_seq1	319	120	pho-4	-	GO:0016021(integral to membrane);GO:0005315(inorganic phosphate transmembrane transporter activity);GO:0015293(symporter activity)	[P] Inorganic ion transport and metabolism	-	-	0	0	53.84	68	0	0	7	10.44	0	0	9.08	14.2	Inf	Inf	up	0.00398527	0.0980981	no
comp5548_c1	comp5548_c1_seq1	664	465	-	-	-	-	-	-	365	336	38	44	14.2	14.57	1.28	1.74	17.68	17.67	1.65	2.37	0.127929	-2.96659	down	0.00402615	0.0990218	no
comp16210_c0	comp16210_c0_seq1	775	576	-	-	-	-	-	-	3414	5310	24912	9173	107.23	185.9	674.84	293.27	133.51	225.39	875.13	398.93	3.88496	1.9579	up	0.00403313	0.0991063	no
comp19062_c0	comp19062_c0_seq1	908	709	-	putative hydrolase of the HAD superfamily	-	[R] General function prediction only	K07025	-	52	164	888	350	1.33	4.66	19.54	9.09	1.65	5.66	25.34	12.37	5.9058	2.56213	up	0.00403631	0.0991063	no
comp1792_c0	comp1792_c0_seq1	548	349	PER64	peroxidase	GO:0005576(extracellular region);GO:0009505(plant-type cell wall);GO:0020037(heme binding);GO:0004601(peroxidase activity);GO:0042744(hydrogen peroxide catabolic process)	-	K00430	ko00360(Phenylalanine metabolism);ko00680(Methane metabolism);ko00940(Phenylpropanoid biosynthesis)	55	342	0	0	2.85	19.76	0	0	3.55	23.96	0	0	0	-inf	down	0.0040645	0.0997155	no
comp42724_c0	comp42724_c0_seq1	1277	1078	-	-	-	-	-	-	39	19	591	157	0.65	0.36	8.55	2.68	0.81	0.43	11.09	3.65	11.8277	3.5641	up	0.00409006	0.100259	no
comp15821_c0	comp15821_c0_seq1	1333	1134	HSFA4B	-	GO:0005737(cytoplasm);GO:0005634(nucleus);GO:0043565(sequence-specific DNA binding);GO:0003700(sequence-specific DNA binding transcription factor activity);GO:0006950(response to stress)	[K] Transcription	-	-	39	144	660	425	0.62	2.56	9.08	6.9	0.77	3.1	11.78	9.39	6.45861	2.69122	up	0.00410589	0.10048	no
comp21216_c0	comp21216_c0_seq1	1493	1294	LRX4	-	GO:0005576(extracellular region);GO:0009505(plant-type cell wall);GO:0009506(plasmodesma);GO:0007047(cellular cell wall organization)	-	K00924	-	927	1156	307	80	12.96	18.01	3.7	1.14	16.14	21.84	4.8	1.55	0.177444	-2.49456	down	0.00410341	0.10048	no
comp19480_c0	comp19480_c0_seq1	2156	1957	kif4	centromeric protein E	GO:0000775(chromosome, centromeric region);GO:0005737(cytoplasm);GO:0005874(microtubule);GO:0005524(ATP binding);GO:0043515(kinetochore binding);GO:0003777(microtubule motor activity);GO:0051301(cell division);GO:0007018(microtubule-based movement);GO:0000089(mitotic metaphase);GO:0006810(transport)	[Z] Cytoskeleton	K11498	-	3179	1059	3	46	29.39	10.91	0.02	0.43	36.59	13.23	0.03	0.59	0.0141811	-6.13989	down	0.00411722	0.100674	no
comp21210_c0	comp21210_c0_seq1,comp21210_c0_seq2,comp21210_c0_seq3	1871	1103.82	TT12	-	GO:0016021(integral to membrane);GO:0009705(plant-type vacuole membrane);GO:0015238(drug transmembrane transporter activity);GO:0015299(solute:hydrogen antiporter activity);GO:0010231(maintenance of seed dormancy);GO:0010023(proanthocyanidin biosynthetic process)	[R] General function prediction only	-	-	108	239	1180	572	1.52	8.73	28.12	11.9	1.89	10.58	36.47	16.19	5.23738	2.38885	up	0.00414119	0.101176	no
comp18196_c0	comp18196_c0_seq1	918	719	ATHB-13	homeobox-leucine zipper protein	GO:0005634(nucleus);GO:0043565(sequence-specific DNA binding);GO:0003700(sequence-specific DNA binding transcription factor activity);GO:0048826(cotyledon morphogenesis);GO:0009965(leaf morphogenesis);GO:0009744(response to sucrose stimulus)	[K] Transcription	K09338	-	58	22	433	210	1.46	0.62	9.4	5.38	1.82	0.75	12.19	7.32	7.71819	2.94826	up	0.00414849	0.101217	no
comp20530_c0	comp20530_c0_seq1	746	547	PFK3	6-phosphofructokinase	GO:0005945(6-phosphofructokinase complex);GO:0003872(6-phosphofructokinase activity);GO:0005524(ATP binding);GO:0006096(glycolysis)	[G] Carbohydrate transport and metabolism	K00850	ko00010(Glycolysis / Gluconeogenesis);ko00030(Pentose phosphate pathway);ko00051(Fructose and mannose metabolism);ko00052(Galactose metabolism)	787	1470	205	224	26.03	54.19	5.85	7.54	32.41	65.7	7.58	10.26	0.213453	-2.22801	down	0.00414972	0.101217	no
comp8179_c0	comp8179_c0_seq1	2163	1964	ARR12	-	GO:0005634(nucleus);GO:0003677(DNA binding);GO:0000156(two-component response regulator activity);GO:0009736(cytokinin mediated signaling pathway);GO:0006355(regulation of transcription, DNA-dependent);GO:0006351(transcription, DNA-dependent)	[K] Transcription	-	-	863	1209	211	176	7.95	12.41	1.68	1.65	9.9	15.05	2.17	2.24	0.20113	-2.3138	down	0.00417009	0.10163	no
comp22729_c0	comp22729_c0_seq1,comp22729_c0_seq2	1301	844.31	WRKY19	NIMA (never in mitosis gene a)-related kinase	GO:0009941(chloroplast envelope);GO:0031224(intrinsic to membrane);GO:0005634(nucleus);GO:0005524(ATP binding);GO:0017111(nucleoside-triphosphatase activity);GO:0005515(protein binding);GO:0004674(protein serine/threonine kinase activity);GO:0043565(sequence-specific DNA binding);GO:0003700(sequence-specific DNA binding transcription factor activity);GO:0004888(transmembrane signaling receptor ac…	[T] Signal transduction mechanisms	K08857	-	54	68	1305	341	1.57	2.13	20.17	6.9	1.96	2.58	26.15	9.38	12.8945	3.68868	up	0.00417493	0.101663	no
comp5987_c0	comp5987_c0_seq1	1002	803	-	-	-	-	-	-	2	92	1232	312	0.05	2.31	23.94	7.16	0.06	2.8	31.04	9.73	17.0156	4.08879	up	0.00418791	0.101895	no
comp7702_c0	comp7702_c0_seq1	475	276	-	-	-	-	-	-	59	134	6044	1243	3.87	9.79	341.69	82.94	4.82	11.87	443.1	112.82	36.3812	5.18512	up	0.00421016	0.102352	no
comp12901_c1	comp12901_c1_seq1	423	224	PERK12	-	GO:0016021(integral to membrane);GO:0005886(plasma membrane);GO:0005524(ATP binding);GO:0004674(protein serine/threonine kinase activity);GO:0032502(developmental process)	[T] Signal transduction mechanisms	-	-	27	134	0	0	2.18	12.06	0	0	2.72	14.63	0	0	0	-inf	down	0.00425965	0.103326	no
comp16163_c0	comp16163_c0_seq1	1153	954	At5g37690	-	GO:0005576(extracellular region);GO:0016788(hydrolase activity, acting on ester bonds);GO:0016042(lipid catabolic process)	-	-	-	157	1484	0	0	2.98	31.37	0	0	3.71	38.03	0	0	0	-inf	down	0.00426074	0.103326	no
comp17658_c0	comp17658_c0_seq1	608	409	-	-	-	-	-	-	0	19	169	144	0	0.94	6.45	6.48	0	1.14	8.36	8.82	19.3098	4.27126	up	0.00425729	0.103326	no
comp13147_c0	comp13147_c0_seq1	578	379	GDU4	-	-	-	-	-	1324	1657	213	391	63.2	88.16	8.77	19	78.69	106.89	11.37	25.84	0.235289	-2.08749	down	0.00427343	0.103549	no
comp1675_c0	comp1675_c0_seq1	465	266	-	-	-	-	-	-	0	0	49	145	0	0	2.87	10.04	0	0	3.73	13.66	Inf	Inf	up	0.00428992	0.103863	no
comp42644_c0	comp42644_c0_seq1	565	366	UGT92A1	-	GO:0016758(transferase activity, transferring hexosyl groups)	[G] Carbohydrate transport and metabolism ;[C] Energy production and conversion	-	-	8	19	239	131	0.4	1.05	10.19	6.59	0.49	1.27	13.21	8.97	14.4381	3.85181	up	0.00429458	0.103891	no
comp11389_c0	comp11389_c0_seq1	551	352	ARPN	-	GO:0048046(apoplast);GO:0048196(middle lamella-containing extracellular matrix);GO:0005507(copper ion binding);GO:0009055(electron carrier activity);GO:0048653(anther development);GO:0022900(electron transport chain);GO:0009856(pollination);GO:0006810(transport)	-	-	-	22377	19191	5100	4723	1150.12	1099.4	226.07	247.09	1432.02	1332.97	293.17	336.11	0.251537	-1.99116	down	0.00431325	0.104172	no
comp17861_c0	comp17861_c0_seq1	1204	1005	SOT17	-	GO:0005737(cytoplasm);GO:0047364(desulfoglucosinolate sulfotransferase activity);GO:0019761(glucosinolate biosynthetic process)	[R] General function prediction only	K01025	-	27	90	826	1424	0.49	1.81	12.82	26.09	0.61	2.19	16.63	35.49	23.1355	4.53204	up	0.00431274	0.104172	no
comp11618_c0	comp11618_c0_seq1	680	481	-	-	-	-	-	-	115	98	5276	1137	4.33	4.11	171.15	43.53	5.39	4.98	221.95	59.21	27.8419	4.79918	up	0.00432121	0.104278	no
comp19528_c0	comp19528_c0_seq1,comp19528_c0_seq2,comp19528_c0_seq3,comp19528_c0_seq4	1716	1350.97	At5g47720	acetyl-CoA C-acetyltransferase	GO:0005737(cytoplasm);GO:0003985(acetyl-CoA C-acetyltransferase activity);GO:0046872(metal ion binding)	[I] Lipid transport and metabolism	K00626	ko00071(Fatty acid metabolism);ko00072(Synthesis and degradation of ketone bodies);ko00280(Valine, leucine and isoleucine degradation);ko00310(Lysine degradation);ko00380(Tryptophan metabolism);ko00620(Pyruvate metabolism);ko00632(Benzoate degradation via CoA ligation);ko00640(Propanoate metabolism);ko00650(Butanoate metabolism);ko00900(Terpenoid backbone biosynthesis);ko02020(Two-component syste…	5752	11390	84395	26358	77.22	172.57	1012.26	371.71	96.15	209.23	1312.69	505.64	6.39759	2.67753	up	0.00432683	0.104329	no
comp12377_c0	comp12377_c0_seq1,comp12377_c0_seq2	1233	943.61	-	-	-	-	-	-	126	200	1076	576	2.37	4.34	17.77	10.92	2.95	5.26	23.05	14.85	5.23404	2.38793	up	0.00433921	0.104477	no
comp21557_c0	comp21557_c0_seq1	595	396	CML37	-	GO:0005737(cytoplasm);GO:0005634(nucleus);GO:0005509(calcium ion binding);GO:0010193(response to ozone)	[T] Signal transduction mechanisms	K00924	-	0	117	6153	1124	0	5.96	242.44	52.27	0	7.22	314.4	71.1	63.2026	5.98191	up	0.00434008	0.104477	no
comp2492_c0	comp2492_c0_seq1	391	192	GT5	coniferyl-alcohol glucosyltransferase	GO:0047213(anthocyanidin 3-O-glucosyltransferase activity)	[G] Carbohydrate transport and metabolism ;[C] Energy production and conversion	K12356	ko00940(Phenylpropanoid biosynthesis)	49	116	0	1	4.62	12.18	0	0.1	5.75	14.77	0	0.13	0.00826731	-6.91837	down	0.0043543	0.104734	no
comp21316_c0	comp21316_c0_seq1	1656	1457	At3g49900	-	GO:0004871(signal transducer activity);GO:0009416(response to light stimulus)	-	-	-	0	0	65	58	0	0	0.7	0.73	0	0	0.9	1	Inf	Inf	up	0.00437982	0.105145	no
comp78853_c0	comp78853_c0_seq1	393	194	PMP3	-	GO:0016021(integral to membrane);GO:0005886(plasma membrane)	[R] General function prediction only	-	-	0	0	46	134	0	0	3.7	12.72	0	0	4.8	17.3	Inf	Inf	up	0.00438207	0.105145	no
comp820_c0	comp820_c0_seq1	446	247	-	-	-	-	-	-	70	128	3	0	5.13	10.45	0.19	0	6.38	12.67	0.25	0	0.0132358	-6.23941	down	0.00437709	0.105145	no
comp78810_c0	comp78810_c0_seq1	523	324	ERF021	EREBP-like factor	GO:0005634(nucleus);GO:0003677(DNA binding);GO:0003700(sequence-specific DNA binding transcription factor activity);GO:0009873(ethylene mediated signaling pathway)	-	K09286	-	4	0	248	46	0.22	0	11.94	2.61	0.28	0	15.49	3.56	61.9678	5.95345	up	0.00441474	0.105843	no
comp17997_c0	comp17997_c0_seq1	1757	1558	HMGS	hydroxymethylglutaryl-CoA synthase	GO:0005829(cytosol);GO:0009506(plasmodesma);GO:0004421(hydroxymethylglutaryl-CoA synthase activity);GO:0019287(isopentenyl diphosphate biosynthetic process, mevalonate pathway);GO:0016126(sterol biosynthetic process)	[I] Lipid transport and metabolism	K01641	ko00072(Synthesis and degradation of ketone bodies);ko00280(Valine, leucine and isoleucine degradation);ko00650(Butanoate metabolism);ko00900(Terpenoid backbone biosynthesis)	2447	8641	44013	14830	28.42	111.84	440.79	175.29	35.38	135.6	571.61	238.44	5.41047	2.43575	up	0.00442136	0.105915	no
comp14186_c0	comp14186_c0_seq1,comp14186_c0_seq2	1092	629.4	ANAC094	-	GO:0005634(nucleus);GO:0003677(DNA binding);GO:0006355(regulation of transcription, DNA-dependent);GO:0006351(transcription, DNA-dependent)	-	-	-	69	190	958	429	2.44	6.26	25.04	12.52	3.03	7.59	32.48	17.03	5.55925	2.47489	up	0.00444496	0.106271	no
comp19101_c0	comp19101_c0_seq1,comp19101_c0_seq2,comp19101_c0_seq3,comp19101_c0_seq4	1657	1174.66	DDB_G0284757	-	GO:0008234(cysteine-type peptidase activity)	[T] Signal transduction mechanisms ;[O] Posttranslational modification, protein turnover, chaperones	-	-	95	487	1567	1066	1.29	9.51	22.99	18.89	1.61	11.53	29.82	25.7	5.0067	2.32386	up	0.00444702	0.106271	no
comp25919_c0	comp25919_c0_seq1	1322	1123	FNSI	aminocyclopropanecarboxylate oxidase	GO:0005737(cytoplasm);GO:0033759(flavone synthase activity);GO:0031418(L-ascorbic acid binding);GO:0046872(metal ion binding)	[Q] Secondary metabolites biosynthesis, transport and catabolism ;[R] General function prediction only	K05933	ko00270(Cysteine and methionine metabolism)	144.93	526.99	4425.06	1297.67	2.33	9.46	61.48	21.28	2.91	11.47	79.73	28.95	8.58604	3.10199	up	0.0044467	0.106271	no
comp20812_c0	comp20812_c0_seq1	1254	1055	CAO	signal recognition particle 43 kDa protein	GO:0009941(chloroplast envelope);GO:0009570(chloroplast stroma);GO:0009535(chloroplast thylakoid membrane);GO:0005634(nucleus);GO:0080085(signal recognition particle, chloroplast targeting);GO:0005786(signal recognition particle, endoplasmic reticulum targeting);GO:0042802(identical protein binding);GO:0045038(protein import into chloroplast thylakoid membrane);GO:0009644(response to high light i…	[R] General function prediction only	K12271	-	28.17	176.85	1617.56	457.18	0.48	3.38	23.92	7.98	0.6	4.1	31.02	10.86	10.3341	3.36934	up	0.00447686	0.106884	no
comp34560_c0	comp34560_c0_seq1	301	102	-	-	-	[O] Posttranslational modification, protein turnover, chaperones	-	-	0	45	387	109	0	8.9	59.2	19.68	0	10.79	76.77	26.77	11.5679	3.53205	up	0.00447991	0.106884	no
comp5878_c1	comp5878_c1_seq1	773	574	NAC100	-	GO:0005634(nucleus);GO:0003677(DNA binding);GO:0006355(regulation of transcription, DNA-dependent);GO:0006351(transcription, DNA-dependent)	-	-	-	88	674	0	0	2.77	23.68	0	0	3.45	28.71	0	0	0	-inf	down	0.00448462	0.106894	no
comp817_c0	comp817_c0_seq1	816	617	EGS1	-	GO:0005488(binding);GO:0016491(oxidoreductase activity);GO:0009698(phenylpropanoid metabolic process)	-	K00224	ko00351(1,1,1-Trichloro-2,2-bis(4-chlorophenyl)ethane (DDT));ko00364(Fluorobenzoate degradation);ko00628(Fluorene degradation);ko00640(Propanoate metabolism)	13	4	147	146	0.38	0.13	3.72	4.36	0.47	0.16	4.82	5.93	17.7379	4.14876	up	0.00448761	0.106894	no
comp16590_c0	comp16590_c0_seq1	543	344	GASA6	-	-	-	-	-	63	60	2202	4994	3.31	3.52	99.88	267.34	4.13	4.26	129.52	363.67	68.3344	6.09454	up	0.00449741	0.107019	no
comp20890_c0	comp20890_c0_seq1	2363	2164	HACL	-	GO:0005829(cytosol);GO:0016831(carboxy-lyase activity);GO:0000287(magnesium ion binding);GO:0030976(thiamine pyrophosphate binding);GO:0016740(transferase activity)	[E] Amino acid transport and metabolism ;[H] Coenzyme transport and metabolism	K01671	-	1706	2905	12840	5077	14.26	27.07	92.58	43.2	17.76	32.82	120.06	58.77	3.90581	1.96562	up	0.00450149	0.107019	no
comp85859_c0	comp85859_c0_seq1	524	325	-	large subunit ribosomal protein LP0	GO:0005840(ribosome);GO:0003735(structural constituent of ribosome);GO:0042254(ribosome biogenesis);GO:0006414(translational elongation)	[J] Translation, ribosomal structure and biogenesis	K02941	ko03010(Ribosome)	0	4	85	187	0	0.25	4.08	10.6	0	0.3	5.29	14.41	87.6011	6.45288	up	0.00450372	0.107019	no
comp11164_c0	comp11164_c0_seq1	830	631	WCRKC1	-	GO:0009570(chloroplast stroma);GO:0009055(electron carrier activity);GO:0015035(protein disulfide oxidoreductase activity);GO:0045454(cell redox homeostasis);GO:0022900(electron transport chain);GO:0006662(glycerol ether metabolic process);GO:0006810(transport)	[O] Posttranslational modification, protein turnover, chaperones	-	-	0	41	253	185	0	1.31	6.26	5.4	0	1.59	8.11	7.34	12.3166	3.62253	up	0.00459562	0.108171	no
comp12256_c0	comp12256_c0_seq1	1286	1087	-	-	GO:0005829(cytosol);GO:0005634(nucleus);GO:0003677(DNA binding);GO:0006355(regulation of transcription, DNA-dependent);GO:0006950(response to stress);GO:0006351(transcription, DNA-dependent)	-	-	-	1657	3484	14197	5672	27.58	64.63	203.79	96.09	34.34	78.36	264.27	130.71	3.92456	1.97253	up	0.0045758	0.108171	no
comp12314_c0	comp12314_c0_seq1	1439	1240	HHT1	-	GO:0050734(hydroxycinnamoyltransferase activity);GO:0052325(cell wall pectin biosynthetic process);GO:0010345(suberin biosynthetic process)	-	-	-	125	1112	0	0	1.82	18.08	0	0	2.27	21.93	0	0	0	-inf	down	0.00456517	0.108171	no
comp14030_c0	comp14030_c0_seq1	309	110	-	-	-	-	-	-	15	33	372	118	2.47	6.05	52.77	19.75	3.07	7.33	68.43	26.87	10.1673	3.34587	up	0.00459463	0.108171	no
comp17745_c0	comp17745_c0_seq1,comp17745_c0_seq2	2674	2234.96	maoI	primary-amine oxidase	GO:0052595(aliphatic-amine oxidase activity);GO:0052594(aminoacetone:oxygen oxidoreductase(deaminating) activity);GO:0005507(copper ion binding);GO:0052596(phenethylamine:oxygen oxidoreductase (deaminating) activity);GO:0008131(primary amine oxidase activity);GO:0048038(quinone binding);GO:0052593(tryptamine:oxygen oxidoreductase (deaminating) activity);GO:0009308(amine metabolic process)	[Q] Secondary metabolites biosynthesis, transport and catabolism	K00276	ko00260(Glycine, serine and threonine metabolism);ko00350(Tyrosine metabolism);ko00360(Phenylalanine metabolism);ko00410(beta-Alanine metabolism);ko00950(Isoquinoline alkaloid biosynthesis);ko00960(Tropane, piperidine and pyridine alkaloid biosynthesis)	2046	2241	602	321	18.96	20.44	4.07	2.84	23.61	24.78	5.28	3.87	0.218496	-2.19432	down	0.00458007	0.108171	no
comp17981_c0	comp17981_c0_seq1	2907	2708	ALE2	-	GO:0016021(integral to membrane);GO:0005886(plasma membrane);GO:0005524(ATP binding);GO:0004674(protein serine/threonine kinase activity);GO:0004872(receptor activity);GO:0030154(cell differentiation);GO:0042335(cuticle development);GO:0048645(organ formation);GO:0046777(protein autophosphorylation);GO:0010068(protoderm histogenesis);GO:0048367(shoot development)	[T] Signal transduction mechanisms	K00924	-	4362	3418	1165	601	29.14	25.45	6.71	4.09	36.28	30.86	8.7	5.56	0.226029	-2.14542	down	0.00459623	0.108171	no
comp21330_c0	comp21330_c0_seq1	1594	1395	-	alpha-glucosidase	GO:0030246(carbohydrate binding);GO:0032450(maltose alpha-glucosidase activity);GO:0005975(carbohydrate metabolic process)	[G] Carbohydrate transport and metabolism	K01187	ko00052(Galactose metabolism);ko00500(Starch and sucrose metabolism)	234	154	1218	658	3.03	2.23	13.62	8.69	3.78	2.7	17.67	11.82	4.79991	2.26301	up	0.00457744	0.108171	no
comp21390_c0	comp21390_c0_seq1	1686	1487	PSY1	phytoene synthase	GO:0009507(chloroplast);GO:0016767(geranylgeranyl-diphosphate geranylgeranyltransferase activity);GO:0016117(carotenoid biosynthetic process)	[I] Lipid transport and metabolism	K02291	ko00906(Carotenoid biosynthesis)	14	143	623	341	0.17	1.94	6.54	4.22	0.21	2.35	8.48	5.74	6.73988	2.75272	up	0.00458661	0.108171	no
[truncated: 28,928 more rows]
