# Supplementary material for: A tissue-specific profile of miRNAs and their targets related to paeoniaflorin and monoterpenoids biosynthesis in Paeonia lactiflora Pall. by transcriptome, small RNAs and degradome sequencing
Source: PLoS One. 2023 Jan 26;18(1):e0279992. doi: 10.1371/journal.pone.0279992 (PMC9879538; doi:10.1371/journal.pone.0279992)
Supplement: S2 File — (ZIP) [file pone.0279992.s019.zip › S2_File/LeafVSRoot_differential_expression.xlsx]

## Sheet: Sheet1
gene_ID	transcript_id(s)	length	effective_length	Name	Annotation	GO_Term	KOG_des	KEGG_KO	KEGG_Pathway	Leaf_1_Leaf_count	Leaf_2_Leaf_count	Root_1_Root_count	Root_2_Root_count	Leaf_1_Leaf_rpkm	Leaf_2_Leaf_rpkm	Root_1_Root_rpkm	Root_2_Root_rpkm	mean_count_Leaf	mean_count_Root	mean_rpkm_Leaf	mean_rpkm_Root	log2fold_change	ABS(log2fold_change)	pvalue	FDR	significant
comp19171_c0	comp19171_c0_seq1	1386	1187	-	carbonic anhydrase	GO:0009570(chloroplast stroma);GO:0004089(carbonate dehydratase activity);GO:0008270(zinc ion binding);GO:0015976(carbon utilization)	[P] Inorganic ion transport and metabolism	K01673	ko00910(Nitrogen metabolism)	593311	563100	34	44	10164.9	11085	0.65	0.91	578206	39	10624.9	0.78	14.1684	14.1684	7.07622e-50	2.06718e-45	yes
comp11576_c0	comp11576_c0_seq1	1271	1072	GAPB	glyceraldehyde-3-phosphate dehydrogenase (NADP+) (phosphorylating)	GO:0009507(chloroplast);GO:0047100(glyceraldehyde-3-phosphate dehydrogenase (NADP+) (phosphorylating) activity);GO:0051287(NAD binding);GO:0006006(glucose metabolic process);GO:0019253(reductive pentose-phosphate cycle)	[G] Carbohydrate transport and metabolism	K05298	ko00710(Carbon fixation in photosynthetic organisms)	120557	99624	1	11	2287.01	2171.54	0.02	0.25	110090	6	2229.28	0.14	14.5848	14.5848	8.14015e-49	1.18899e-44	yes
comp14978_c0	comp14978_c0_seq1	750	551	GDCSH	glycine cleavage system H protein	GO:0005960(glycine cleavage complex);GO:0005739(mitochondrion);GO:0019464(glycine decarboxylation via glycine cleavage system)	[E] Amino acid transport and metabolism	K02437	-	79622	75140	4	3	2938.67	3186.53	0.16	0.13	77381	3.5	3062.6	0.15	14.7057	14.7057	1.56504e-48	1.52398e-44	yes
comp5687_c0	comp5687_c0_seq1	939	740	TMP14	-	GO:0009941(chloroplast envelope);GO:0030093(chloroplast photosystem I);GO:0009508(plastid chromosome);GO:0009773(photosynthetic electron transport in photosystem I);GO:0009737(response to abscisic acid stimulus)	-	-	-	174924	167654	8	17	4807.14	5293.97	0.24	0.56	171289	12.5	5050.56	0.4	14.0892	14.0892	2.17526e-48	1.58865e-44	yes
comp23363_c0	comp23363_c0_seq1	864	665	RBCS	ribulose-bisphosphate carboxylase small chain	GO:0009507(chloroplast);GO:0004497(monooxygenase activity);GO:0016984(ribulose-bisphosphate carboxylase activity);GO:0009853(photorespiration);GO:0019253(reductive pentose-phosphate cycle)	-	K01602	ko00630(Glyoxylate and dicarboxylate metabolism);ko00710(Carbon fixation in photosynthetic organisms)	1427801	1444313	74	201	43663.2	50750.3	2.51	7.39	1436057	137.5	47206.8	4.95	13.7123	13.7123	3.13216e-48	1.83e-44	yes
comp7321_c0	comp7321_c0_seq1	1074	875	CDSP32	-	GO:0009941(chloroplast envelope);GO:0009570(chloroplast stroma);GO:0009055(electron carrier activity);GO:0005515(protein binding);GO:0015035(protein disulfide oxidoreductase activity);GO:0045454(cell redox homeostasis);GO:0022900(electron transport chain);GO:0006662(glycerol ether metabolic process);GO:0006979(response to oxidative stress);GO:0009414(response to water deprivation);GO:0006810(tran…	[O] Posttranslational modification, protein turnover, chaperones	-	-	81818	60933	0	8	1901.56	1627.21	0	0.22	71375.5	4	1764.38	0.11	14.5722	14.5722	1.30131e-47	6.26253e-44	yes
comp20145_c0	comp20145_c0_seq1,comp20145_c0_seq2	1491	1277.21	RD22	-	GO:0009651(response to salt stress)	-	-	-	104934	92086	4	10	1654.05	1706.13	0.07	0.2	98510	7	1680.09	0.14	14.1388	14.1388	1.50062e-47	6.26253e-44	yes
comp7434_c0	comp7434_c0_seq1	1526	1327	GLO1	(S)-2-hydroxy-acid oxidase	GO:0048046(apoplast);GO:0009570(chloroplast stroma);GO:0022626(cytosolic ribosome);GO:0016020(membrane);GO:0005634(nucleus);GO:0005777(peroxisome);GO:0009506(plasmodesma);GO:0010181(FMN binding);GO:0008891(glycolate oxidase activity);GO:0009854(oxidative photosynthetic carbon pathway)	[C] Energy production and conversion	K11517	ko00630(Glyoxylate and dicarboxylate metabolism);ko04146(Peroxisome)	234112	190722	6	42	3587.75	3358.37	0.1	0.77	212417	24	3473.06	0.43	13.52	13.52	1.62821e-46	5.94561e-43	yes
comp15807_c0	comp15807_c0_seq1	954	755	PSAL	photosystem I subunit XI	GO:0009535(chloroplast thylakoid membrane);GO:0016021(integral to membrane);GO:0009538(photosystem I reaction center);GO:0015979(photosynthesis)	-	K02699	ko00195(Photosynthesis)	235685	164120	15	34	6348.26	5079.41	0.45	1.1	199902	24.5	5713.84	0.78	13.3483	13.3483	4.74869e-46	1.54137e-42	yes
comp21663_c0	comp21663_c0_seq1	1615	1416	At3g55800	sedoheptulose-bisphosphatase	GO:0048046(apoplast);GO:0009941(chloroplast envelope);GO:0009570(chloroplast stroma);GO:0009579(thylakoid);GO:0046872(metal ion binding);GO:0050278(sedoheptulose-bisphosphatase activity);GO:0042742(defense response to bacterium);GO:0019253(reductive pentose-phosphate cycle);GO:0019252(starch biosynthetic process);GO:0005986(sucrose biosynthetic process)	[G] Carbohydrate transport and metabolism	K01100	ko00710(Carbon fixation in photosynthetic organisms)	69032	66644	4	8	991.42	1099.76	0.06	0.14	67838	6	1045.59	0.1	13.8078	13.8078	7.08298e-46	2.06915e-42	yes
comp17068_c0	comp17068_c0_seq1	943	744	-	-	-	-	-	-	31218	28031	0	2	853.3	880.37	0	0.07	29624.5	1	866.84	0.04	15.3019	15.3019	2.13838e-45	5.67894e-42	yes
comp16549_c0	comp16549_c0_seq1	885	686	-	thioredoxin 1	GO:0009507(chloroplast);GO:0009055(electron carrier activity);GO:0005515(protein binding);GO:0015035(protein disulfide oxidoreductase activity);GO:0045454(cell redox homeostasis);GO:0022900(electron transport chain);GO:0006662(glycerol ether metabolic process);GO:0006810(transport)	[O] Posttranslational modification, protein turnover, chaperones	K03671	-	43724	57921	1	8	1296.18	1972.93	0.03	0.29	50822.5	4.5	1634.56	0.16	13.8716	13.8716	3.98885e-45	9.71052e-42	yes
comp13848_c0	comp13848_c0_seq1	1770	1571	-	phosphoribulokinase	GO:0009507(chloroplast);GO:0005524(ATP binding);GO:0008974(phosphoribulokinase activity);GO:0019253(reductive pentose-phosphate cycle)	[T] Signal transduction mechanisms ;[Z] Cytoskeleton	K00855	ko00710(Carbon fixation in photosynthetic organisms)	134879	120067	7	33	1745.97	1785.86	0.1	0.51	127473	20	1765.91	0.3	13.0299	13.0299	2.16039e-44	4.85473e-41	yes
comp18327_c0	comp18327_c0_seq1	1183	984	PSBS	photosystem II 22kDa protein	GO:0009535(chloroplast thylakoid membrane);GO:0016021(integral to membrane);GO:0009523(photosystem II);GO:0015979(photosynthesis)	-	K03542	ko00195(Photosynthesis)	176742	204108	15	58	3652.7	4846.9	0.34	1.44	190425	36.5	4249.8	0.89	12.7293	12.7293	1.06154e-43	2.21507e-40	yes
comp16705_c0	comp16705_c0_seq1	835	636	-	-	-	-	-	-	30723	24301	2	2	982.37	892.82	0.07	0.08	27512	2	937.6	0.08	14.0433	14.0433	1.48514e-43	2.89237e-40	yes
comp16915_c0	comp16915_c0_seq1	1509	1310	FBP	fructose-1,6-bisphosphatase I	GO:0048046(apoplast);GO:0009570(chloroplast stroma);GO:0010319(stromule);GO:0042132(fructose 1,6-bisphosphate 1-phosphatase activity);GO:0046872(metal ion binding);GO:0030388(fructose 1,6-bisphosphate metabolic process);GO:0009773(photosynthetic electron transport in photosystem I);GO:0019253(reductive pentose-phosphate cycle);GO:0009409(response to cold);GO:0005985(sucrose metabolic process)	[G] Carbohydrate transport and metabolism	K03841	ko00010(Glycolysis / Gluconeogenesis);ko00030(Pentose phosphate pathway);ko00051(Fructose and mannose metabolism);ko00710(Carbon fixation in photosynthetic organisms);ko04910(Insulin signaling pathway)	32018	40592	2	6	497.04	724.05	0.03	0.11	36305	4	610.54	0.07	13.5136	13.5136	2.11822e-43	3.86748e-40	yes
comp7419_c0	comp7419_c0_seq1	1218	1019	CAB8	light-harvesting complex I chlorophyll a/b binding protein 3	GO:0009535(chloroplast thylakoid membrane);GO:0016021(integral to membrane);GO:0009522(photosystem I);GO:0009523(photosystem II);GO:0016168(chlorophyll binding);GO:0046872(metal ion binding);GO:0009765(photosynthesis, light harvesting);GO:0018298(protein-chromophore linkage)	-	K08909	ko00196(Photosynthesis - antenna proteins)	196155	170676	8	67	3914.67	3913.79	0.18	1.61	183416	37.5	3914.23	0.89	12.6696	12.6696	2.47096e-43	4.24612e-40	yes
comp14930_c0	comp14930_c0_seq1	1546	1347	GAPA	glyceraldehyde-3-phosphate dehydrogenase (NADP+) (phosphorylating)	GO:0009507(chloroplast);GO:0047100(glyceraldehyde-3-phosphate dehydrogenase (NADP+) (phosphorylating) activity);GO:0051287(NAD binding);GO:0006006(glucose metabolic process);GO:0019253(reductive pentose-phosphate cycle)	[G] Carbohydrate transport and metabolism	K05298	ko00710(Carbon fixation in photosynthetic organisms)	305561	269311	61	86	4613.17	4671.81	1.02	1.56	287436	73.5	4642.49	1.29	12.2527	12.2527	2.45629e-42	3.98642e-39	yes
comp7436_c0	comp7436_c0_seq1	515	316	-	-	-	-	-	-	46689	68785	1	25	3004.67	5086.34	0.07	1.93	57737	13	4045.51	1	12.5473	12.5473	1.19069e-41	1.83072e-38	yes
comp7755_c0	comp7755_c0_seq1	989	790	-	-	-	-	-	-	15852	14428	2	0	408.06	426.75	0.06	0	15140	1	417.4	0.03	14.0421	14.0421	6.8565e-41	1.0015e-37	yes
comp21586_c0	comp21586_c0_seq1,comp21586_c0_seq2,comp21586_c0_seq3,comp21586_c0_seq4,comp21586_c0_seq5	890	638.36	PRP4	-	-	-	-	-	21145	21667	3	3	671.96	779.45	0.11	0.12	21406	3	725.71	0.11	13.0939	13.0939	7.64743e-41	1.06383e-37	yes
comp5728_c0	comp5728_c0_seq1	1528	1329	PETH	ferredoxin--NADP+ reductase	GO:0009570(chloroplast stroma);GO:0009535(chloroplast thylakoid membrane);GO:0004324(ferredoxin-NADP+ reductase activity);GO:0050660(flavin adenine dinucleotide binding);GO:0050661(NADP binding);GO:0022900(electron transport chain);GO:0015979(photosynthesis);GO:0006810(transport)	[C] Energy production and conversion	K02641	ko00195(Photosynthesis)	149731	156823	10	95	2291.16	2757.3	0.17	1.75	153277	52.5	2524.23	0.96	11.9271	11.9271	1.81109e-40	2.40488e-37	yes
comp16699_c1	comp16699_c1_seq1	687	488	-	fructose-bisphosphate aldolase, class I	GO:0005737(cytoplasm);GO:0004332(fructose-bisphosphate aldolase activity);GO:0006096(glycolysis)	[G] Carbohydrate transport and metabolism	K01623	ko00010(Glycolysis / Gluconeogenesis);ko00030(Pentose phosphate pathway);ko00051(Fructose and mannose metabolism);ko00710(Carbon fixation in photosynthetic organisms)	24449	18099	6	1	1018.85	866.63	0.28	0.05	21274	3.5	942.74	0.17	12.7655	12.7655	2.40347e-40	3.05272e-37	yes
comp14557_c0	comp14557_c0_seq1	737	538	-	-	-	[S] Function unknown	-	-	11890	8957	0	0	449.44	389.03	0	0	10423.5	0	419.24	0	inf	inf	3.16395e-40	3.85118e-37	yes
comp16699_c0	comp16699_c0_seq1	612	413	-	fructose-bisphosphate aldolase, class I	GO:0005737(cytoplasm);GO:0004332(fructose-bisphosphate aldolase activity);GO:0006096(glycolysis)	[G] Carbohydrate transport and metabolism	K01623	ko00010(Glycolysis / Gluconeogenesis);ko00030(Pentose phosphate pathway);ko00051(Fructose and mannose metabolism);ko00710(Carbon fixation in photosynthetic organisms)	33474	23021	1	9	1648.27	1302.49	0.05	0.53	28247.5	5	1475.38	0.29	12.8818	12.8818	5.46706e-40	6.38837e-37	yes
comp16101_c0	comp16101_c0_seq1	622	423	PETH	ferredoxin--NADP+ reductase	GO:0009570(chloroplast stroma);GO:0009535(chloroplast thylakoid membrane);GO:0004324(ferredoxin-NADP+ reductase activity);GO:0050660(flavin adenine dinucleotide binding);GO:0050661(NADP binding);GO:0022900(electron transport chain);GO:0015979(photosynthesis);GO:0006810(transport)	[C] Energy production and conversion	K02641	ko00195(Photosynthesis)	13820	12228	1	1	664.41	675.48	0.05	0.06	13024	1	669.94	0.06	13.9634	13.9634	7.8385e-40	8.80716e-37	yes
comp22806_c0	comp22806_c0_seq1,comp22806_c0_seq2,comp22806_c0_seq3	2546	1661.86	FRO7	-	GO:0009507(chloroplast);GO:0016021(integral to membrane);GO:0009055(electron carrier activity);GO:0000293(ferric-chelate reductase activity);GO:0050660(flavin adenine dinucleotide binding);GO:0005506(iron ion binding);GO:0009767(photosynthetic electron transport chain)	[P] Inorganic ion transport and metabolism ;[Q] Secondary metabolites biosynthesis, transport and catabolism	-	-	18319	17965	1	5	251.07	186.01	0.01	0.17	18142	3	218.54	0.09	12.9558	12.9558	9.88042e-40	1.06902e-36	yes
comp20402_c0	comp20402_c0_seq1	1247	1048	-	light-harvesting complex I chlorophyll a/b binding protein 2	GO:0009535(chloroplast thylakoid membrane);GO:0016021(integral to membrane);GO:0009522(photosystem I);GO:0009523(photosystem II);GO:0016168(chlorophyll binding);GO:0046872(metal ion binding);GO:0009765(photosynthesis, light harvesting);GO:0018298(protein-chromophore linkage)	-	K08908	ko00196(Photosynthesis - antenna proteins)	13921	16159	0	4	270.13	360.29	0	0.09	15040	2	315.21	0.04	13.3215	13.3215	1.69536e-39	1.76881e-36	yes
comp12752_c0	comp12752_c0_seq1	648	449	-	-	-	-	-	-	12570	9283	1	0	569.32	483.1	0.05	0	10926.5	0.5	526.21	0.03	14.5734	14.5734	1.94869e-39	1.96301e-36	yes
comp11576_c1	comp11576_c1_seq1	438	239	GAPB	glyceraldehyde-3-phosphate dehydrogenase (NADP+) (phosphorylating)	GO:0048046(apoplast);GO:0031969(chloroplast membrane);GO:0009570(chloroplast stroma);GO:0009535(chloroplast thylakoid membrane);GO:0010319(stromule);GO:0004365(glyceraldehyde-3-phosphate dehydrogenase (NAD+) (phosphorylating) activity);GO:0047100(glyceraldehyde-3-phosphate dehydrogenase (NADP+) (phosphorylating) activity);GO:0051287(NAD binding);GO:0006006(glucose metabolic process);GO:0019253(re…	[G] Carbohydrate transport and metabolism	K05298	ko00710(Carbon fixation in photosynthetic organisms)	11780	10017	0	1	1002.34	979.35	0	0.1	10898.5	0.5	990.85	0.05	14.8597	14.8597	2.03688e-39	1.98344e-36	yes
comp17686_c0	comp17686_c0_seq1	590	391	RSI-1	-	GO:0005576(extracellular region)	-	-	-	1	0	15203	14718	0.05	0	875.87	920.32	0.5	14960.5	0.03	898.1	-14.5596	14.5596	2.47996e-39	2.337e-36	yes
comp18690_c0	comp18690_c0_seq1,comp18690_c0_seq2	1744	1519.01	CEL1	endoglucanase	GO:0008810(cellulase activity);GO:0030245(cellulose catabolic process);GO:0009835(ripening)	-	K01179	ko00500(Starch and sucrose metabolism)	0	0	9828	15213	0	0	145.96	246.45	0	12520.5	0	196.2	-inf	inf	4.20183e-39	3.83587e-36	yes
comp11939_c0	comp11939_c0_seq1	746	547	ACL1	NADH dehydrogenase (ubiquinone) 1 alpha/beta subcomplex 1	GO:0009507(chloroplast);GO:0000036(acyl carrier activity);GO:0048037(cofactor binding);GO:0031177(phosphopantetheine binding);GO:0006633(fatty acid biosynthetic process)	[C] Energy production and conversion ;[I] Lipid transport and metabolism ;[Q] Secondary metabolites biosynthesis, transport and catabolism	K03955	ko00190(Oxidative phosphorylation);ko05010(Alzheimer's disease);ko05012(Parkinson's disease);ko05016(Huntington's disease)	11299	11525	0	2	420.07	492.33	0	0.09	11412	1	456.2	0.04	13.9245	13.9245	6.92899e-39	6.13383e-36	yes
comp16342_c0	comp16342_c0_seq1	943	744	PSBY	photosystem II PsbY protein	GO:0009535(chloroplast thylakoid membrane);GO:0016021(integral to membrane);GO:0009523(photosystem II);GO:0030145(manganese ion binding);GO:0015979(photosynthesis)	-	K02723	ko00195(Photosynthesis)	148903	115005	6	119	4070.05	3611.96	0.18	3.91	131954	62.5	3841.01	2.04	11.4772	11.4772	1.25421e-38	1.07762e-35	yes
comp15888_c0	comp15888_c0_seq1,comp15888_c0_seq2	1836	1481.79	FBA1	fructose-bisphosphate aldolase, class I	GO:0048046(apoplast);GO:0009941(chloroplast envelope);GO:0022626(cytosolic ribosome);GO:0010287(plastoglobule);GO:0031977(thylakoid lumen);GO:0004332(fructose-bisphosphate aldolase activity);GO:0006096(glycolysis);GO:0046686(response to cadmium ion)	[G] Carbohydrate transport and metabolism	K01623	ko00010(Glycolysis / Gluconeogenesis);ko00030(Pentose phosphate pathway);ko00051(Fructose and mannose metabolism);ko00710(Carbon fixation in photosynthetic organisms)	487330	339919	27	397	6504.5	5236.18	0.45	5.93	413624	212	5870.34	3.19	11.3593	11.3593	1.64824e-38	1.37572e-35	yes
comp7235_c0	comp7235_c0_seq1	661	462	-	-	-	-	-	-	48603	37769	2	36	2139.39	1910.26	0.1	1.91	43186	19	2024.82	1.01	11.5821	11.5821	4.62754e-38	3.75512e-35	yes
comp5489_c0	comp5489_c0_seq1	818	619	At1g03600	photosystem II Psb27 protein	GO:0009543(chloroplast thylakoid lumen);GO:0009535(chloroplast thylakoid membrane);GO:0010206(photosystem II repair)	-	K08902	ko00195(Photosynthesis)	22933	19334	0	14	753.42	729.84	0	0.55	21133.5	7	741.63	0.28	12.0078	12.0078	6.84587e-38	5.40509e-35	yes
comp5892_c0	comp5892_c0_seq1	719	520	-	-	-	-	-	-	108091	94417	4	105	4227.23	4242.73	0.17	4.94	101254	54.5	4234.98	2.55	11.2953	11.2953	8.5265e-38	6.55486e-35	yes
comp5229_c0	comp5229_c0_seq1	1178	979	HPR3	-	-	[C] Energy production and conversion	-	-	9452	10720	1	2	196.34	255.87	0.02	0.05	10086	1.5	226.11	0.04	13.0566	13.0566	2.8645e-37	2.14566e-34	yes
comp5096_c0	comp5096_c0_seq1	855	656	PQL1	photosystem II oxygen-evolving enhancer protein	-	-	K08901	ko00195(Photosynthesis)	8035	7272	0	1	249.09	259.03	0	0.04	7653.5	0.5	254.06	0.02	14.3492	14.3492	9.00877e-37	6.57933e-34	yes
comp22248_c0	comp22248_c0_seq1	3992	3793	ABCB2	ATP-binding cassette, subfamily B (MDR/TAP), member 1	GO:0016021(integral to membrane);GO:0005524(ATP binding);GO:0042626(ATPase activity, coupled to transmembrane movement of substances)	[Q] Secondary metabolites biosynthesis, transport and catabolism	K05658	ko02010(ABC transporters)	18122	12574	12	0	97.16	77.46	0.07	0	15348	6	87.31	0.04	11.4792	11.4792	2.52563e-36	1.79954e-33	yes
comp23393_c0	comp23393_c0_seq1	811	612	PETE	plastocyanin	GO:0009535(chloroplast thylakoid membrane);GO:0005507(copper ion binding);GO:0009055(electron carrier activity);GO:0022900(electron transport chain);GO:0006810(transport)	-	K02638	ko00195(Photosynthesis)	178887	142279	4	236	5944.25	5432.36	0.15	9.43	160583	120	5688.31	4.79	10.8292	10.8292	3.56727e-36	2.4812e-33	yes
comp20449_c0	comp20449_c0_seq1	1198	999	PSBP2	photosystem II oxygen-evolving complex 23kDa protein	GO:0009535(chloroplast thylakoid membrane);GO:0019898(extrinsic to membrane);GO:0009654(oxygen evolving complex);GO:0005509(calcium ion binding);GO:0015979(photosynthesis)	-	K02717	ko00195(Photosynthesis)	201960	152248	8	263	4111.21	3561.11	0.18	6.44	177104	135.5	3836.16	3.31	10.7915	10.7915	4.54615e-36	3.08853e-33	yes
comp7009_c0	comp7009_c0_seq1	718	519	PSBR	photosystem II 10kDa protein	GO:0009535(chloroplast thylakoid membrane);GO:0009654(oxygen evolving complex);GO:0015979(photosynthesis)	-	K03541	ko00195(Photosynthesis)	311279	220468	13	407	12197	9926.06	0.56	19.17	265874	210	11061.5	9.87	10.7457	10.7457	5.626e-36	3.73528e-33	yes
comp12348_c0	comp12348_c0_seq1	1841	1642	CUT1	-	GO:0005783(endoplasmic reticulum);GO:0016021(integral to membrane);GO:0016747(transferase activity, transferring acyl groups other than amino-acyl groups);GO:0009409(response to cold);GO:0009416(response to light stimulus);GO:0009826(unidimensional cell growth);GO:0010025(wax biosynthetic process)	-	-	-	22284	16702	4	19	275.99	237.68	0.05	0.28	19493	11.5	256.84	0.17	11.121	11.121	2.67208e-35	1.73465e-32	yes
comp19377_c0	comp19377_c0_seq1	849	650	-	-	-	-	-	-	9962	15679	0	2	311.68	563.64	0	0.08	12820.5	1	437.66	0.04	14.0884	14.0884	2.86024e-35	1.81644e-32	yes
comp21308_c0	comp21308_c0_seq1	1449	1250	CSP41B	-	GO:0048046(apoplast);GO:0009941(chloroplast envelope);GO:0016020(membrane);GO:0005777(peroxisome);GO:0009506(plasmodesma);GO:0010287(plastoglobule);GO:0005840(ribosome);GO:0010319(stromule);GO:0005773(vacuole);GO:0003824(catalytic activity);GO:0050662(coenzyme binding);GO:0009658(chloroplast organization);GO:0007623(circadian rhythm);GO:0042742(defense response to bacterium);GO:0009409(response t…	-	-	-	64315	75661	5	111	1046.34	1414.36	0.09	2.17	69988	58	1230.35	1.13	10.6679	10.6679	3.05237e-35	1.89721e-32	yes
comp23392_c0	comp23392_c0_seq1	1168	969	-	light-harvesting complex I chlorophyll a/b binding protein 2	GO:0009535(chloroplast thylakoid membrane);GO:0016021(integral to membrane);GO:0009522(photosystem I);GO:0009523(photosystem II);GO:0016168(chlorophyll binding);GO:0046872(metal ion binding);GO:0009765(photosynthesis, light harvesting);GO:0018298(protein-chromophore linkage)	-	K08908	ko00196(Photosynthesis - antenna proteins)	277118	190867	16	328	5815.81	4602.63	0.37	8.28	233992	172	5209.22	4.32	10.8447	10.8447	5.01535e-35	3.05237e-32	yes
comp5187_c0	comp5187_c0_seq1	815	616	ndhM	-	GO:0009535(chloroplast thylakoid membrane);GO:0016655(oxidoreductase activity, acting on NADH or NADPH, quinone or similar compound as acceptor);GO:0048038(quinone binding)	-	-	-	8648	9855	0	6	285.5	373.83	0	0.24	9251.5	3	329.66	0.12	12.0357	12.0357	5.55248e-35	3.3103e-32	yes
comp19522_c0	comp19522_c0_seq1	1112	913	PSBQ	photosystem II oxygen-evolving enhancer protein	GO:0009535(chloroplast thylakoid membrane);GO:0019898(extrinsic to membrane);GO:0009654(oxygen evolving complex);GO:0005509(calcium ion binding);GO:0015979(photosynthesis)	-	K08901	ko00195(Photosynthesis)	161712	123909	38	226	3601.98	3171.25	0.94	6.05	142810	132	3386.61	3.5	10.4824	10.4824	6.04074e-35	3.52936e-32	yes
comp11773_c0	comp11773_c0_seq1	826	627	PSAN	photosystem I subunit PsaN	GO:0009535(chloroplast thylakoid membrane);GO:0009522(photosystem I);GO:0005516(calmodulin binding);GO:0015979(photosynthesis)	-	K02701	ko00195(Photosynthesis)	80544	65454	12	119	2612.37	2439.31	0.43	4.64	72999	65.5	2525.84	2.53	10.5412	10.5412	7.84093e-35	4.49132e-32	yes
comp14789_c0	comp14789_c0_seq1	977	778	PSAF	photosystem I subunit III	GO:0009941(chloroplast envelope);GO:0009535(chloroplast thylakoid membrane);GO:0016021(integral to membrane);GO:0009538(photosystem I reaction center);GO:0010287(plastoglobule);GO:0015979(photosynthesis)	-	K02694	ko00195(Photosynthesis)	148357	127154	17	257	3877.91	3819	0.49	8.08	137756	137	3848.45	4.29	10.4016	10.4016	1.59398e-34	8.95478e-32	yes
comp21088_c0	comp21088_c0_seq1,comp21088_c0_seq2,comp21088_c0_seq3	971	673.82	ABP19A	-	GO:0048046(apoplast);GO:0005618(cell wall);GO:0030145(manganese ion binding);GO:0045735(nutrient reservoir activity);GO:0004872(receptor activity);GO:0009734(auxin mediated signaling pathway)	-	-	-	53198	52569	45	52	1511.39	1732.38	1.65	2.05	52883.5	48.5	1621.89	1.85	10.3946	10.3946	1.67116e-34	9.21123e-32	yes
comp23454_c0	comp23454_c0_seq1	1067	868	CAP10A	light-harvesting complex II chlorophyll a/b binding protein 6	GO:0009535(chloroplast thylakoid membrane);GO:0016021(integral to membrane);GO:0009523(photosystem II);GO:0016168(chlorophyll binding);GO:0009765(photosynthesis, light harvesting);GO:0018298(protein-chromophore linkage)	-	K08917	ko00196(Photosynthesis - antenna proteins)	110149	79459	9	178	2580.66	2139.06	0.23	5.01	94804	93.5	2359.86	2.62	10.4197	10.4197	1.9408e-34	1.04994e-31	yes
comp13582_c0	comp13582_c0_seq1	2015	1816	-	phosphomannomutase	-	[G] Carbohydrate transport and metabolism	K01840	ko00051(Fructose and mannose metabolism);ko00520(Amino sugar and nucleotide sugar metabolism)	4163	5498	0	0	46.62	70.74	0	0	4830.5	0	58.68	0	inf	inf	3.33416e-34	1.77092e-31	yes
comp19318_c0	comp19318_c0_seq1	751	552	ndhN	-	GO:0042651(thylakoid membrane);GO:0016655(oxidoreductase activity, acting on NADH or NADPH, quinone or similar compound as acceptor);GO:0048038(quinone binding);GO:0006810(transport)	-	-	-	5441	4187	0	0	200.45	177.24	0	0	4814	0	188.84	0	inf	inf	3.50336e-34	1.82757e-31	yes
comp19727_c0	comp19727_c0_seq1	1085	886	D27	-	-	-	-	-	8612	7881	0	6	197.67	207.85	0	0.17	8246.5	3	202.76	0.09	11.8718	11.8718	3.95405e-34	2.02648e-31	yes
comp11478_c1	comp11478_c1_seq1	230	40.51	-	-	-	-	-	-	7026	4987	1	1	3526.93	2876.45	0.56	0.6	6006.5	1	3201.69	0.58	12.8488	12.8488	5.01696e-34	2.5269e-31	yes
comp13157_c0	comp13157_c0_seq1	1666	1467	-	-	-	-	-	-	5236	4089	0	0	72.58	65.13	0	0	4662.5	0	68.85	0	inf	inf	6.48193e-34	3.20943e-31	yes
comp14948_c0	comp14948_c0_seq1	668	469	psbW	photosystem II PsbW protein	GO:0009535(chloroplast thylakoid membrane);GO:0016021(integral to membrane);GO:0009523(photosystem II);GO:0015979(photosynthesis)	-	K02721	ko00195(Photosynthesis)	147986	110582	6	280	6416.78	5509.48	0.29	14.6	129284	143	5963.13	7.44	10.2626	10.2626	6.60956e-34	3.21808e-31	yes
comp5758_c0	comp5758_c0_seq1	696	497	PSAH2	photosystem I subunit VI	GO:0009535(chloroplast thylakoid membrane);GO:0016021(integral to membrane);GO:0009538(photosystem I reaction center);GO:0010287(plastoglobule);GO:0015979(photosynthesis)	-	K02695	ko00195(Photosynthesis)	186629	147802	5	375	7636.46	6949.01	0.23	18.45	167216	190	7292.74	9.34	10.2258	10.2258	8.05465e-34	3.85739e-31	yes
comp20946_c0	comp20946_c0_seq1	4515	4316	CHLH	magnesium chelatase subunit H	-	-	K03403	ko00860(Porphyrin and chlorophyll metabolism)	56029	59944	67	56	264	324.54	0.35	0.32	57986.5	61.5	294.27	0.33	10.1608	10.1608	8.73923e-34	4.11773e-31	yes
comp23397_c0	comp23397_c0_seq1	720	521	PSAK	photosystem I subunit X	GO:0009535(chloroplast thylakoid membrane);GO:0016021(integral to membrane);GO:0009522(photosystem I);GO:0015979(photosynthesis)	-	K02698	ko00195(Photosynthesis)	123634	80924	3	34	4825.8	3629.43	0.13	1.6	102279	18.5	4227.61	0.86	12.857	12.857	1.25179e-33	5.80453e-31	yes
comp16101_c2	comp16101_c2_seq1	330	131	PETH	ferredoxin--NADP+ reductase	GO:0009570(chloroplast stroma);GO:0009535(chloroplast thylakoid membrane);GO:0004324(ferredoxin-NADP+ reductase activity);GO:0050660(flavin adenine dinucleotide binding);GO:0050661(NADP binding);GO:0022900(electron transport chain);GO:0015979(photosynthesis);GO:0006810(transport)	[C] Energy production and conversion	K02641	ko00195(Photosynthesis)	3503	5277	0	0	543.8	941.27	0	0	4390	0	742.53	0	inf	inf	2.12693e-33	9.70845e-31	yes
comp7366_c0	comp7366_c0_seq1	883	684	PEX11B	-	GO:0016021(integral to membrane);GO:0005778(peroxisomal membrane);GO:0042802(identical protein binding);GO:0016559(peroxisome fission)	[U] Intracellular trafficking, secretion, and vesicular transport	-	-	4920	3828	0	0	146.28	130.77	0	0	4374	0	138.53	0	inf	inf	2.23499e-33	1.00447e-30	yes
comp7379_c0	comp7379_c0_seq1	1104	905	LHCA4	light-harvesting complex I chlorophyll a/b binding protein 4	GO:0009941(chloroplast envelope);GO:0009535(chloroplast thylakoid membrane);GO:0016021(integral to membrane);GO:0009522(photosystem I);GO:0009523(photosystem II);GO:0010287(plastoglobule);GO:0016168(chlorophyll binding);GO:0046872(metal ion binding);GO:0009765(photosynthesis, light harvesting);GO:0018298(protein-chromophore linkage);GO:0080167(response to karrikin)	-	K08910	ko00196(Photosynthesis - antenna proteins)	198275	139730	10	406	4455.42	3607.78	0.25	10.97	169002	208	4031.6	5.61	10.1081	10.1081	2.27867e-33	1.00859e-30	yes
comp7154_c0	comp7154_c0_seq1	859	660	SEND33	ferredoxin	GO:0009507(chloroplast);GO:0051537(2 iron, 2 sulfur cluster binding);GO:0009055(electron carrier activity);GO:0046872(metal ion binding);GO:0022900(electron transport chain);GO:0006810(transport)	-	K02639	ko00195(Photosynthesis)	195506	162086	6	439	6024.01	5738.53	0.2	16.26	178796	222.5	5881.27	8.23	10.094	10.094	2.55723e-33	1.11499e-30	yes
comp5668_c0	comp5668_c0_seq1	1008	809	psaD	photosystem I subunit II	GO:0009535(chloroplast thylakoid membrane);GO:0009538(photosystem I reaction center);GO:0015979(photosynthesis)	-	K02692	ko00195(Photosynthesis)	217828	156473	19	455	5475.64	4519.49	0.53	13.75	187150	237	4997.57	7.14	10.0616	10.0616	3.15725e-33	1.35636e-30	yes
comp18603_c0	comp18603_c0_seq1,comp18603_c0_seq2,comp18603_c0_seq3,comp18603_c0_seq4	3400	3078.7	GLR3.6	glutamate receptor, ionotropic, other eukaryote	GO:0016021(integral to membrane);GO:0030288(outer membrane-bounded periplasmic space);GO:0005886(plasma membrane);GO:0005262(calcium channel activity);GO:0005234(extracellular-glutamate-gated ion channel activity);GO:0004965(GABA-B receptor activity);GO:0004970(ionotropic glutamate receptor activity);GO:0019722(calcium-mediated signaling);GO:0071230(cellular response to amino acid stimulus);GO:00…	[P] Inorganic ion transport and metabolism ;[E] Amino acid transport and metabolism ;[T] Signal transduction mechanisms	K05387	-	8586	9644	5	6	55.37	71.37	0.04	0.05	9115	5.5	63.37	0.04	11.0002	11.0002	5.86551e-33	2.48332e-30	yes
comp17549_c1	comp17549_c1_seq1	397	198	CAB4	light-harvesting complex II chlorophyll a/b binding protein 2	GO:0009535(chloroplast thylakoid membrane);GO:0016021(integral to membrane);GO:0009522(photosystem I);GO:0009523(photosystem II);GO:0016168(chlorophyll binding);GO:0046872(metal ion binding);GO:0009765(photosynthesis, light harvesting);GO:0018298(protein-chromophore linkage)	-	K08913	ko00196(Photosynthesis - antenna proteins)	39731	27900	0	79	4080.69	3292.59	0	9.76	33815.5	39.5	3686.64	4.88	10.1912	10.1912	7.86186e-33	3.28098e-30	yes
comp6619_c1	comp6619_c1_seq1	1077	878	LHCB4.1	light-harvesting complex II chlorophyll a/b binding protein 4	GO:0009535(chloroplast thylakoid membrane);GO:0016021(integral to membrane);GO:0009522(photosystem I);GO:0009523(photosystem II);GO:0010287(plastoglobule);GO:0016168(chlorophyll binding);GO:0046872(metal ion binding);GO:0009765(photosynthesis, light harvesting);GO:0018298(protein-chromophore linkage);GO:0009637(response to blue light);GO:0010218(response to far red light);GO:0010114(response to r…	-	K08915	ko00196(Photosynthesis - antenna proteins)	220089	161151	80	466	5097.69	4288.82	2.05	12.98	190620	273	4693.25	7.52	9.85027	9.85027	1.57239e-32	6.46961e-30	yes
comp22708_c0	comp22708_c0_seq1	1709	1510	-	-	-	-	-	-	4841	6730	0	4	65.2	104.14	0	0.06	5785.5	2	84.67	0.03	11.9416	11.9416	2.04679e-32	8.30455e-30	yes
comp14509_c0	comp14509_c0_seq1	792	593	At5g52780	-	GO:0009535(chloroplast thylakoid membrane);GO:0016021(integral to membrane)	-	-	-	8077	5697	0	8	276.99	224.49	0	0.33	6887	4	250.74	0.17	11.1992	11.1992	6.36491e-32	2.5471e-29	yes
comp17097_c0	comp17097_c0_seq1	419	220	PSAEB	photosystem I subunit IV	GO:0009535(chloroplast thylakoid membrane);GO:0009538(photosystem I reaction center);GO:0003824(catalytic activity);GO:0015979(photosynthesis)	-	K02693	ko00195(Photosynthesis)	16164	11767	1	30	1494.16	1249.8	0.1	3.33	13965.5	15.5	1371.98	1.72	10.2543	10.2543	9.97053e-32	3.93607e-29	yes
comp11795_c0	comp11795_c0_seq1	998	799	CAB6A	light-harvesting complex I chlorophyll a/b binding protein 1	GO:0009535(chloroplast thylakoid membrane);GO:0016021(integral to membrane);GO:0009522(photosystem I);GO:0009523(photosystem II);GO:0016168(chlorophyll binding);GO:0046872(metal ion binding);GO:0009765(photosynthesis, light harvesting);GO:0018298(protein-chromophore linkage)	-	K08907	ko00196(Photosynthesis - antenna proteins)	175951	127620	31	467	4478.31	3732.25	0.87	14.29	151786	249	4105.28	7.58	9.68102	9.68102	1.02852e-31	4.00616e-29	yes
comp20258_c0	comp20258_c0_seq1	3380	3181	PPD	pyruvate,orthophosphate dikinase	GO:0009507(chloroplast);GO:0005524(ATP binding);GO:0016301(kinase activity);GO:0016874(ligase activity);GO:0046872(metal ion binding);GO:0050242(pyruvate, phosphate dikinase activity);GO:0015979(photosynthesis)	-	K01006	ko00620(Pyruvate metabolism);ko00710(Carbon fixation in photosynthetic organisms)	21071	17426	1	52	134.71	128.01	0.01	0.4	19248.5	26.5	131.36	0.21	9.94658	9.94658	2.74981e-31	1.05698e-28	yes
comp17944_c0	comp17944_c0_seq1	1007	808	CAB13	light-harvesting complex II chlorophyll a/b binding protein 3	GO:0009535(chloroplast thylakoid membrane);GO:0016021(integral to membrane);GO:0009522(photosystem I);GO:0009523(photosystem II);GO:0016168(chlorophyll binding);GO:0046872(metal ion binding);GO:0009765(photosynthesis, light harvesting);GO:0018298(protein-chromophore linkage)	-	K08914	ko00196(Photosynthesis - antenna proteins)	107853	95138	11	347	2714.5	2751.32	0.31	10.5	101496	179	2732.91	5.41	9.58489	9.58489	3.29982e-31	1.25192e-28	yes
comp16267_c0	comp16267_c0_seq1,comp16267_c0_seq2,comp16267_c0_seq3,comp16267_c0_seq4	879	644.67	PQL2	photosystem II oxygen-evolving enhancer protein	-	-	K08901	ko00195(Photosynthesis)	3596	4778	0	2	114.8	168.47	0	0.08	4187	1	141.63	0.04	12.4755	12.4755	4.60841e-31	1.72597e-28	yes
comp17549_c0	comp17549_c0_seq1	593	394	CAB37	light-harvesting complex II chlorophyll a/b binding protein 2	GO:0009535(chloroplast thylakoid membrane);GO:0016021(integral to membrane);GO:0009522(photosystem I);GO:0009523(photosystem II);GO:0016168(chlorophyll binding);GO:0046872(metal ion binding);GO:0009765(photosynthesis, light harvesting);GO:0018298(protein-chromophore linkage)	-	K08913	ko00196(Photosynthesis - antenna proteins)	61006	41794	3	131	3148.81	2478.66	0.17	8.13	51400	67	2813.73	4.15	10.026	10.026	6.26223e-31	2.31568e-28	yes
comp13906_c0	comp13906_c0_seq1	1030	831	-	-	-	-	-	-	5728	5719	7	0	140.18	160.81	0.19	0	5723.5	3.5	150.5	0.1	10.8305	10.8305	6.90646e-31	2.52198e-28	yes
comp13010_c0	comp13010_c0_seq1,comp13010_c0_seq2	1175	908.9	JMT	jasmonate O-methyltransferase	GO:0005737(cytoplasm);GO:0005634(nucleus);GO:0030795(jasmonate O-methyltransferase activity);GO:0009694(jasmonic acid metabolic process);GO:0031408(oxylipin biosynthetic process);GO:0009611(response to wounding)	-	K08241	ko00592(alpha-Linolenic acid metabolism)	4682	4724	4	0	101.07	121.14	0.12	0	4703	2	111.1	0.06	11.3544	11.3544	9.52891e-31	3.43664e-28	yes
comp19373_c0	comp19373_c0_seq1	463	264	At2g42990	-	GO:0005576(extracellular region);GO:0016788(hydrolase activity, acting on ester bonds);GO:0016042(lipid catabolic process)	-	-	-	2662	3729	0	0	205.06	330.06	0	0	3195.5	0	267.56	0	inf	inf	1.21294e-30	4.32116e-28	yes
comp18341_c0	comp18341_c0_seq1,comp18341_c0_seq2	1242	1021.56	ADS3	stearoyl-CoA desaturase (delta-9 desaturase)	GO:0031969(chloroplast membrane);GO:0016021(integral to membrane);GO:0009579(thylakoid);GO:0016717(oxidoreductase activity, acting on paired donors, with oxidation of a pair of donors resulting in the reduction of molecular oxygen to two molecules of water);GO:0031408(oxylipin biosynthetic process);GO:0010205(photoinhibition);GO:0006636(unsaturated fatty acid biosynthetic process)	[I] Lipid transport and metabolism	K00507	ko01040(Biosynthesis of unsaturated fatty acids);ko03320(PPAR signaling pathway)	2526	3639	0	0	49.71	82.75	0	0	3082.5	0	66.23	0	inf	inf	2.54351e-30	8.95222e-28	yes
comp20461_c0	comp20461_c0_seq1	1438	1239	CSP41A	-	GO:0048046(apoplast);GO:0009941(chloroplast envelope);GO:0010287(plastoglobule);GO:0009579(thylakoid);GO:0003824(catalytic activity);GO:0050662(coenzyme binding);GO:0008266(poly(U) RNA binding);GO:0006364(rRNA processing)	-	-	-	41844	31897	2	138	686.8	601.56	0.04	2.72	36870.5	70	644.18	1.38	9.48515	9.48515	2.58645e-30	8.99501e-28	yes
comp5569_c0	comp5569_c0_seq1	205	25.13	-	fructose-bisphosphate aldolase, class I	GO:0009507(chloroplast);GO:0004332(fructose-bisphosphate aldolase activity);GO:0006096(glycolysis)	[G] Carbohydrate transport and metabolism	K01623	ko00010(Glycolysis / Gluconeogenesis);ko00030(Pentose phosphate pathway);ko00051(Fructose and mannose metabolism);ko00710(Carbon fixation in photosynthetic organisms)	3456	2572	0	0	2796.38	2391.24	0	0	3014	0	2593.81	0	inf	inf	3.92502e-30	1.34896e-27	yes
comp22992_c0	comp22992_c0_seq1	1406	1207	-	-	-	-	-	-	5779	4376	0	7	97.37	84.72	0	0.14	5077.5	3.5	91.05	0.07	10.9515	10.9515	6.12169e-30	2.07945e-27	yes
comp14460_c0	comp14460_c0_seq1	899	700	LHCB4.3	light-harvesting complex II chlorophyll a/b binding protein 4	GO:0009535(chloroplast thylakoid membrane);GO:0016021(integral to membrane);GO:0009522(photosystem I);GO:0009523(photosystem II);GO:0016168(chlorophyll binding);GO:0046872(metal ion binding);GO:0009765(photosynthesis, light harvesting);GO:0018298(protein-chromophore linkage);GO:0009637(response to blue light);GO:0010218(response to far red light);GO:0010114(response to red light)	-	K08915	ko00196(Photosynthesis - antenna proteins)	83015	73469	236	115.87	2411.73	2452.48	7.59	4.05	78242	175.94	2432.11	5.82	9.0421	9.0421	9.33438e-30	3.13431e-27	yes
comp22645_c0	comp22645_c0_seq1	1636	1437	KCS12	-	GO:0005783(endoplasmic reticulum);GO:0016020(membrane);GO:0016747(transferase activity, transferring acyl groups other than amino-acyl groups);GO:0006633(fatty acid biosynthetic process)	-	-	-	4036	3732	1	2	57.12	60.69	0.02	0.03	3884	1.5	58.91	0.03	11.6817	11.6817	9.54026e-30	3.16704e-27	yes
comp20429_c0	comp20429_c0_seq1	2564	2365	PPT2	-	GO:0031969(chloroplast membrane);GO:0016021(integral to membrane);GO:0015121(phosphoenolpyruvate:phosphate antiporter activity);GO:0015120(phosphoglycerate transmembrane transporter activity);GO:0008643(carbohydrate transport)	[G] Carbohydrate transport and metabolism ;[E] Amino acid transport and metabolism	-	-	7057	7030	6	10	60.68	69.46	0.06	0.1	7043.5	8	65.07	0.08	10.1123	10.1123	1.13772e-29	3.7344e-27	yes
comp5743_c0	comp5743_c0_seq1	1192	993	APG	-	GO:0048046(apoplast);GO:0016788(hydrolase activity, acting on ester bonds);GO:0016042(lipid catabolic process)	-	-	-	9002	14467	5	2	184.36	340.43	0.11	0.05	11734.5	3.5	262.39	0.08	11.9393	11.9393	1.19121e-29	3.86655e-27	yes
comp15842_c0	comp15842_c0_seq1	775	576	-	-	-	-	-	-	3854	3205	0	2	136.07	130.02	0	0.08	3529.5	1	133.05	0.04	12.2333	12.2333	1.30115e-29	4.17697e-27	yes
comp23362_c0	comp23362_c0_seq1,comp23362_c0_seq2,comp23362_c0_seq3,comp23362_c0_seq4,comp23362_c0_seq5,comp23362_c0_seq6,comp23362_c0_seq7	2090	1542.72	SD11	-	GO:0016021(integral to membrane);GO:0044459(plasma membrane part);GO:0009506(plasmodesma);GO:0005524(ATP binding);GO:0005516(calmodulin binding);GO:0004674(protein serine/threonine kinase activity);GO:0004872(receptor activity);GO:0005529(sugar binding);GO:0031625(ubiquitin protein ligase binding);GO:0048544(recognition of pollen)	-	K00924	-	5506	8424.04	4	12	76.5	123.73	0.06	0.17	6965.02	8	100.12	0.12	10.1299	10.1299	1.38828e-29	4.40825e-27	yes
comp19315_c0	comp19315_c0_seq1,comp19315_c0_seq2,comp19315_c0_seq3	919	680.1	At5g39110	-	GO:0048046(apoplast);GO:0030145(manganese ion binding);GO:0045735(nutrient reservoir activity)	-	-	-	24	3	15026	28047	0.68	0.1	489.08	1030.96	13.5	21536.5	0.39	760.02	-10.2874	10.2874	1.93094e-29	6.06543e-27	yes
comp20240_c0	comp20240_c0_seq1,comp20240_c0_seq2	1825	1603.25	RCA1	-	GO:0009570(chloroplast stroma);GO:0005524(ATP binding)	[O] Posttranslational modification, protein turnover, chaperones	-	-	814462	518177	92	225	10329.6	7549.76	1.29	3.42	666320	158.5	8939.67	2.35	12.3972	12.3972	2.0041e-29	6.22827e-27	yes
comp23384_c0	comp23384_c0_seq1	1216	1017	LHCB5	light-harvesting complex II chlorophyll a/b binding protein 5	GO:0016021(integral to membrane);GO:0009522(photosystem I);GO:0009783(photosystem II antenna complex);GO:0010287(plastoglobule);GO:0009517(PSII associated light-harvesting complex II);GO:0016168(chlorophyll binding);GO:0046872(metal ion binding);GO:0010196(nonphotochemical quenching);GO:0009765(photosynthesis, light harvesting);GO:0018298(protein-chromophore linkage);GO:0009637(response to blue l…	-	K08916	ko00196(Photosynthesis - antenna proteins)	391651	261665	13	658	7831.55	6012.06	0.29	15.82	326658	335.5	6921.81	8.05	10.371	10.371	5.59449e-29	1.72033e-26	yes
comp17815_c0	comp17815_c0_seq1	1491	1292	HPR	-	-	[C] Energy production and conversion	-	-	67069	75906	201	168	1055.67	1372.82	3.5	3.18	71487.5	184.5	1214.24	3.34	8.87728	8.87728	5.91451e-29	1.7998e-26	yes
comp15378_c0	comp15378_c0_seq1,comp15378_c0_seq2	850	526.42	petM	-	GO:0009535(chloroplast thylakoid membrane);GO:0009512(cytochrome b6f complex);GO:0016021(integral to membrane);GO:0022900(electron transport chain);GO:0015979(photosynthesis);GO:0006810(transport)	-	-	-	37572	29249	83	78	1444.17	1296.26	3.59	3.71	33410.5	80.5	1370.22	3.65	8.98829	8.98829	6.0163e-29	1.8119e-26	yes
comp15403_c0	comp15403_c0_seq1	867	668	CYCU1-1	-	GO:0019901(protein kinase binding);GO:0007049(cell cycle);GO:0051301(cell division);GO:0000079(regulation of cyclin-dependent protein kinase activity)	[R] General function prediction only	-	-	4738	3772	0	6	144.24	131.95	0	0.22	4255	3	138.09	0.11	10.9184	10.9184	6.22058e-29	1.85431e-26	yes
comp15711_c0	comp15711_c0_seq1	921	722	dnaJ	-	GO:0005737(cytoplasm);GO:0005524(ATP binding);GO:0031072(heat shock protein binding);GO:0046872(metal ion binding);GO:0051082(unfolded protein binding);GO:0006260(DNA replication);GO:0006457(protein folding);GO:0009408(response to heat)	[O] Posttranslational modification, protein turnover, chaperones	-	-	2261	2986	0	0	63.68	96.64	0	0	2623.5	0	80.16	0	inf	inf	7.26814e-29	2.14469e-26	yes
comp19654_c0	comp19654_c0_seq1	1262	1063	-	-	-	[O] Posttranslational modification, protein turnover, chaperones	-	-	5419	4751	4	6	103.67	104.44	0.08	0.14	5085	5	104.06	0.11	10.314	10.314	7.55919e-29	2.20827e-26	yes
comp14096_c0	comp14096_c0_seq1	1368	1169	-	-	-	-	-	-	2540	3333	1	0	44.19	66.62	0.02	0	2936.5	0.5	55.41	0.01	12.6725	12.6725	8.2993e-29	2.40047e-26	yes
comp17625_c0	comp17625_c0_seq1	906	707	STR9	-	-	-	-	-	5133	7456	6	12	147.65	246.43	0.19	0.41	6294.5	9	197.04	0.3	9.78918	9.78918	2.30342e-28	6.59705e-26	yes
comp15253_c0	comp15253_c0_seq1	534	335	-	-	-	-	-	-	10071	7022	0	33	611.36	489.8	0	2.41	8546.5	16.5	550.58	1.21	9.46638	9.46638	4.91219e-28	1.3932e-25	yes
comp18472_c0	comp18472_c0_seq1	1348	1149	-	-	-	-	-	-	10637	8693	38	2	188.26	176.79	0.74	0.04	9665	20	182.52	0.39	9.08683	9.08683	5.14012e-28	1.44383e-25	yes
comp6657_c0	comp6657_c0_seq1	937	738	GSTF9	glutathione S-transferase	GO:0048046(apoplast);GO:0009570(chloroplast stroma);GO:0005829(cytosol);GO:0005886(plasma membrane);GO:0009506(plasmodesma);GO:0009579(thylakoid);GO:0005773(vacuole);GO:0005507(copper ion binding);GO:0043295(glutathione binding);GO:0004602(glutathione peroxidase activity);GO:0004364(glutathione transferase activity);GO:0042742(defense response to bacterium);GO:0046686(response to cadmium ion);GO:…	[O] Posttranslational modification, protein turnover, chaperones	K00799	ko00480(Glutathione metabolism);ko00980(Metabolism of xenobiotics by cytochrome P450);ko00982(Drug metabolism - cytochrome P450)	6413	6542	6	16	176.72	207.13	0.18	0.53	6477.5	11	191.93	0.35	9.56254	9.56254	9.01783e-28	2.50893e-25	yes
comp7972_c0	comp7972_c0_seq1	708	509	-	-	GO:0005576(extracellular region);GO:0006952(defense response);GO:0009607(response to biotic stimulus)	[S] Function unknown	-	-	0	0	2894	3257	0	0	128.08	156.45	0	3075.5	0	142.26	-inf	inf	1.32358e-27	3.64771e-25	yes
comp19847_c0	comp19847_c0_seq1	812	613	CNR2	-	GO:0016021(integral to membrane);GO:0008285(negative regulation of cell proliferation)	-	-	-	3809	3973	2	6	126.36	151.45	0.07	0.24	3891	4	138.91	0.15	10.2934	10.2934	2.23041e-27	6.08944e-25	yes
comp14496_c0	comp14496_c0_seq1	750	551	-	-	-	-	-	-	0	0	2506	3483	0	0	102.45	154.55	0	2994.5	0	128.5	-inf	inf	2.64152e-27	7.14506e-25	yes
comp11415_c0	comp11415_c0_seq1	1380	1181	GOLS1	-	-	[G] Carbohydrate transport and metabolism	-	-	86700	58397	259	7	1492.93	1155.42	4.94	0.14	72548.5	133	1324.18	2.54	9.25703	9.25703	4.19522e-27	1.12436e-24	yes
comp15487_c0	comp15487_c0_seq1	438	239	-	fructose-bisphosphate aldolase, class I	GO:0009507(chloroplast);GO:0004332(fructose-bisphosphate aldolase activity);GO:0006096(glycolysis)	[G] Carbohydrate transport and metabolism	K01623	ko00010(Glycolysis / Gluconeogenesis);ko00030(Pentose phosphate pathway);ko00051(Fructose and mannose metabolism);ko00710(Carbon fixation in photosynthetic organisms)	25766	16038	2	4	2192.39	1568.02	0.19	0.41	20902	3	1880.2	0.3	13.1133	13.1133	5.18072e-27	1.37586e-24	yes
comp7283_c0	comp7283_c0_seq1	2082	1883	-	glycine hydroxymethyltransferase	GO:0005739(mitochondrion);GO:0004372(glycine hydroxymethyltransferase activity);GO:0030170(pyridoxal phosphate binding);GO:0006544(glycine metabolic process);GO:0006563(L-serine metabolic process);GO:0006730(one-carbon metabolic process)	[E] Amino acid transport and metabolism	K00600	ko00260(Glycine, serine and threonine metabolism);ko00460(Cyanoamino acid metabolism);ko00670(One carbon pool by folate);ko00680(Methane metabolism)	123723	157038	659	421	1336.19	1948.74	7.88	5.47	140380	540	1642.47	6.67	8.28176	8.28176	7.59397e-27	1.99858e-24	yes
comp20043_c0	comp20043_c0_seq1	955	756	sre1	-	GO:0030176(integral to endoplasmic reticulum membrane);GO:0016747(transferase activity, transferring acyl groups other than amino-acyl groups);GO:0006633(fatty acid biosynthetic process)	[I] Lipid transport and metabolism	-	-	2248	1963	0	0	60.47	60.67	0	0	2105.5	0	60.57	0	inf	inf	7.71329e-27	2.01186e-24	yes
comp22814_c0	comp22814_c0_seq1,comp22814_c0_seq10,comp22814_c0_seq11,comp22814_c0_seq12,comp22814_c0_seq13,comp22814_c0_seq14,comp22814_c0_seq15,comp22814_c0_seq16,comp22814_c0_seq17,comp22814_c0_seq18,comp22814_c0_seq19,comp22814_c0_seq2,comp22814_c0_seq20,comp22814_c0_seq21,comp22814_c0_seq22,comp22814_c0_seq23,comp22814_c0_seq24,comp22814_c0_seq25,comp22814_c0_seq26,comp22814_c0_seq3,comp22814_c0_seq4,comp…	2490	1585.94	TIC62	-	GO:0009507(chloroplast);GO:0005488(binding)	[G] Carbohydrate transport and metabolism	-	-	12692	8065	2	3	165.39	113.08	0.04	0.05	10378.5	2.5	139.23	0.04	12.3462	12.3462	9.20112e-27	2.37869e-24	yes
comp5646_c0	comp5646_c0_seq1	996	797	petC2	cytochrome b6-f complex iron-sulfur subunit	GO:0009535(chloroplast thylakoid membrane);GO:0016021(integral to membrane);GO:0051537(2 iron, 2 sulfur cluster binding);GO:0045158(electron transporter, transferring electrons within cytochrome b6/f complex of photosystem II activity);GO:0046872(metal ion binding);GO:0009496(plastoquinol-plastocyanin reductase activity);GO:0008121(ubiquinol-cytochrome-c reductase activity);GO:0022900(electron tr…	[C] Energy production and conversion	K02636	ko00195(Photosynthesis)	122034	93625	348	529	3113.81	2744.94	9.84	16.23	107830	438.5	2929.38	13.04	8.26806	8.26806	1.75606e-26	4.49997e-24	yes
comp23988_c0	comp23988_c0_seq1	408	209	-	-	-	-	-	-	7898	4924	0	0	768.49	550.52	0	0	6411	0	659.5	0	inf	inf	1.85457e-26	4.71109e-24	yes
comp7645_c0	comp7645_c0_seq1	954	755	-	-	-	-	-	-	2286	2182	1	0	61.57	67.53	0.03	0	2234	0.5	64.55	0.01	12.281	12.281	2.48471e-26	6.2574e-24	yes
comp16649_c0	comp16649_c0_seq1	1667	1468	CHLP	geranylgeranyl reductase	GO:0009507(chloroplast);GO:0005488(binding);GO:0045550(geranylgeranyl reductase activity);GO:0016628(oxidoreductase activity, acting on the CH-CH group of donors, NAD or NADP as acceptor);GO:0015995(chlorophyll biosynthetic process);GO:0033385(geranylgeranyl diphosphate metabolic process);GO:0015979(photosynthesis);GO:0033521(phytyl diphosphate biosynthetic process);GO:0010189(vitamin E biosynthe…	-	K10960	ko00860(Porphyrin and chlorophyll metabolism);ko00900(Terpenoid backbone biosynthesis)	53778	54772	4	438	744.99	871.83	0.06	7.29	54275	221	808.41	3.67	8.38339	8.38339	2.70261e-26	6.74797e-24	yes
comp11618_c0	comp11618_c0_seq1	680	481	-	-	-	-	-	-	91036	60175	115	98	3848.91	2923.28	5.39	4.98	75605.5	106.5	3386.1	5.19	9.75711	9.75711	3.54762e-26	8.78275e-24	yes
comp6799_c0	comp6799_c0_seq1	1049	850	PNAE	polyneuridine-aldehyde esterase	GO:0004091(carboxylesterase activity);GO:0050529(polyneuridine-aldehyde esterase activity);GO:0009820(alkaloid metabolic process)	-	K08233	ko00901(Indole alkaloid biosynthesis)	2002	3207	0	2	47.9	88.16	0	0.06	2604.5	1	68.03	0.03	11.7889	11.7889	7.15316e-26	1.75601e-23	yes
comp18088_c0	comp18088_c0_seq1	955	756	FKBP17-2	-	GO:0009543(chloroplast thylakoid lumen);GO:0009535(chloroplast thylakoid membrane);GO:0003755(peptidyl-prolyl cis-trans isomerase activity);GO:0006457(protein folding)	[O] Posttranslational modification, protein turnover, chaperones	-	-	9696	14277	2	82	260.82	441.28	0.06	2.65	11986.5	42	351.05	1.35	8.59201	8.59201	7.59338e-26	1.84854e-23	yes
comp7678_c0	comp7678_c0_seq1	551	352	-	-	-	-	-	-	1558	2210	0	0	90.01	146.71	0	0	1884	0	118.36	0	inf	inf	8.82034e-26	2.12949e-23	yes
comp12300_c0	comp12300_c0_seq1	1836	1637	PLGG1	-	-	-	-	-	19820	19691	91	68	246.22	281.07	1.25	1.02	19755.5	79.5	263.64	1.14	8.22971	8.22971	9.72067e-26	2.32762e-23	yes
comp8077_c0	comp8077_c0_seq1	291	92.11	LHCB4.1	light-harvesting complex II chlorophyll a/b binding protein 4	GO:0009535(chloroplast thylakoid membrane);GO:0016021(integral to membrane);GO:0009522(photosystem I);GO:0009523(photosystem II);GO:0010287(plastoglobule);GO:0016168(chlorophyll binding);GO:0046872(metal ion binding);GO:0009765(photosynthesis, light harvesting);GO:0018298(protein-chromophore linkage);GO:0009637(response to blue light);GO:0010218(response to far red light);GO:0010114(response to r…	-	K08915	ko00196(Photosynthesis - antenna proteins)	5231	4861	15	8	1154.94	1233.19	3.67	2.12	5046	11.5	1194.07	2.9	9.02793	9.02793	1.05934e-25	2.51598e-23	yes
comp15529_c0	comp15529_c0_seq1,comp15529_c0_seq2	1531	1281.93	PGRL1A	-	GO:0009535(chloroplast thylakoid membrane);GO:0016021(integral to membrane);GO:0009773(photosynthetic electron transport in photosystem I);GO:0006810(transport)	-	-	-	23473	23330	89	107	377.27	429.26	1.6	2	23401.5	98	403.26	1.8	8.20646	8.20646	1.13407e-25	2.67174e-23	yes
comp21502_c0	comp21502_c0_seq1	1198	999	At2g42990	-	GO:0005576(extracellular region);GO:0016788(hydrolase activity, acting on ester bonds);GO:0016042(lipid catabolic process)	-	-	-	3576	2709	6	2	72.79	63.36	0.14	0.05	3142.5	4	68.08	0.1	9.84283	9.84283	1.36064e-25	3.17988e-23	yes
comp20009_c0	comp20009_c0_seq1,comp20009_c0_seq10,comp20009_c0_seq11,comp20009_c0_seq12,comp20009_c0_seq13,comp20009_c0_seq14,comp20009_c0_seq15,comp20009_c0_seq16,comp20009_c0_seq17,comp20009_c0_seq2,comp20009_c0_seq3,comp20009_c0_seq4,comp20009_c0_seq5,comp20009_c0_seq6,comp20009_c0_seq7,comp20009_c0_seq8,comp20009_c0_seq9	1349	680.67	-	-	-	-	-	-	2662	4155	0	10	80.65	147.31	0	0.48	3408.5	5	113.98	0.24	9.85534	9.85534	1.3787e-25	3.19649e-23	yes
comp20174_c0	comp20174_c0_seq1	1565	1366	ATPC	F-type H+-transporting ATPase subunit gamma	GO:0009535(chloroplast thylakoid membrane);GO:0045261(proton-transporting ATP synthase complex, catalytic core F(1));GO:0046933(hydrogen ion transporting ATP synthase activity, rotational mechanism);GO:0046961(proton-transporting ATPase activity, rotational mechanism);GO:0015986(ATP synthesis coupled proton transport)	[C] Energy production and conversion	K02115	ko00190(Oxidative phosphorylation);ko00195(Photosynthesis)	77822	77976	248	488	1158.57	1333.86	4.09	8.73	77899	368	1246.21	6.41	8.06727	8.06727	1.45346e-25	3.3433e-23	yes
comp19564_c0	comp19564_c0_seq1	1621	1422	TYDC1	aromatic-L-amino-acid decarboxylase	GO:0004058(aromatic-L-amino-acid decarboxylase activity);GO:0030170(pyridoxal phosphate binding);GO:0004837(tyrosine decarboxylase activity);GO:0006520(cellular amino acid metabolic process)	[E] Amino acid transport and metabolism	K01593	ko00340(Histidine metabolism);ko00350(Tyrosine metabolism);ko00360(Phenylalanine metabolism);ko00380(Tryptophan metabolism);ko00901(Indole alkaloid biosynthesis);ko00950(Isoquinoline alkaloid biosynthesis);ko00965(Betalain biosynthesis)	6070	6212	24	10	86.81	102.08	0.38	0.17	6141	17	94.44	0.28	8.73143	8.73143	1.64922e-25	3.76395e-23	yes
comp12223_c0	comp12223_c0_seq1	3388	3189	CHUP1	-	GO:0009707(chloroplast outer membrane);GO:0009902(chloroplast relocation)	-	-	-	27161	32137	105	163	173.21	235.48	0.74	1.25	29649	134	204.34	0.99	8.11323	8.11323	2.00959e-25	4.55087e-23	yes
comp20936_c0	comp20936_c0_seq1	1149	950	fabG	3-oxoacyl-[acyl-carrier protein] reductase	GO:0004316(3-oxoacyl-[acyl-carrier-protein] reductase (NADPH) activity);GO:0051287(NAD binding);GO:0006633(fatty acid biosynthetic process)	[R] General function prediction only	K00059	ko00061(Fatty acid biosynthesis);ko01040(Biosynthesis of unsaturated fatty acids)	158	120	48133	40226	3.38	2.95	1141.32	1035.26	139	44179.5	3.17	1088.29	-8.02916	8.02916	2.18526e-25	4.91062e-23	yes
comp19888_c0	comp19888_c0_seq1	815	616	At4g01150	-	GO:0009941(chloroplast envelope);GO:0009535(chloroplast thylakoid membrane);GO:0016021(integral to membrane);GO:0010287(plastoglobule)	-	-	-	43837	51413	35	430	1447.2	1950.25	1.28	17.07	47625	232.5	1698.72	9.18	8.09917	8.09917	3.14318e-25	7.00929e-23	yes
comp15768_c0	comp15768_c0_seq1	1553	1354	UNE10	phytochrome-interacting factor 3	GO:0005634(nucleus);GO:0009506(plasmodesma);GO:0003677(DNA binding);GO:0009567(double fertilization forming a zygote and endosperm);GO:0006355(regulation of transcription, DNA-dependent);GO:0006351(transcription, DNA-dependent)	-	K12126	ko04712(Circadian rhythm - plant)	3044	2717	6	1	45.72	46.89	0.1	0.02	2880.5	3.5	46.3	0.06	9.87908	9.87908	3.18988e-25	7.05953e-23	yes
comp21092_c0	comp21092_c0_seq1,comp21092_c0_seq2	1467	772.92	-	-	-	-	-	-	10159	8267	48	19	187.55	158.63	30.4	11.06	9213	33.5	173.09	20.73	8.33717	8.33717	3.34268e-25	7.34208e-23	yes
comp17664_c0	comp17664_c0_seq1	2113	1914	ABCG11	ATP-binding cassette, subfamily G (WHITE), member 2	GO:0009897(external side of plasma membrane);GO:0016021(integral to membrane);GO:0005524(ATP binding);GO:0016887(ATPase activity);GO:0015245(fatty acid transporter activity);GO:0080051(cutin transport);GO:0009737(response to abscisic acid stimulus);GO:0009651(response to salt stress);GO:0009611(response to wounding)	[Q] Secondary metabolites biosynthesis, transport and catabolism	K05681	ko02010(ABC transporters)	2211	2093	0	2	23.49	25.55	0	0.03	2152	1	24.52	0.01	11.5183	11.5183	3.40115e-25	7.41477e-23	yes
comp8064_c0	comp8064_c0_seq1	1259	1060	ESC	-	GO:0005634(nucleus);GO:0003680(AT DNA binding);GO:0003690(double-stranded DNA binding);GO:0006325(chromatin organization);GO:0010150(leaf senescence);GO:0009640(photomorphogenesis)	-	-	-	0	0	4281	3264	0	0	90.98	75.29	0	3772.5	0	83.14	-inf	inf	3.59349e-25	7.77604e-23	yes
comp18903_c0	comp18903_c0_seq1	2397	2198	ARA12	subtilisin	GO:0048046(apoplast);GO:0009505(plant-type cell wall);GO:0042802(identical protein binding);GO:0004252(serine-type endopeptidase activity);GO:0080001(mucilage extrusion from seed coat);GO:0048359(mucilage metabolic process involved seed coat development);GO:0043086(negative regulation of catalytic activity);GO:0006508(proteolysis)	-	K01342	-	1493	2004	0	0	13.81	21.3	0	0	1748.5	0	17.55	0	inf	inf	4.48471e-25	9.63323e-23	yes
comp22240_c0	comp22240_c0_seq1	1259	1060	At5g45910	-	GO:0005576(extracellular region);GO:0016788(hydrolase activity, acting on ester bonds);GO:0016042(lipid catabolic process)	-	-	-	1717	1721	0	0	32.94	37.94	0	0	1719	0	35.44	0	inf	inf	6.39148e-25	1.36288e-22	yes
comp20992_c0	comp20992_c0_seq1	1088	889	GATA22	-	GO:0005634(nucleus);GO:0043565(sequence-specific DNA binding);GO:0003700(sequence-specific DNA binding transcription factor activity);GO:0008270(zinc ion binding);GO:0007623(circadian rhythm);GO:0009740(gibberellic acid mediated signaling pathway);GO:0009910(negative regulation of flower development);GO:0010187(negative regulation of seed germination);GO:0009735(response to cytokinin stimulus);GO…	[K] Transcription	-	-	1475	1948	0	0	33.74	51.2	0	0	1711.5	0	42.47	0	inf	inf	7.15678e-25	1.51501e-22	yes
comp17488_c0	comp17488_c0_seq1	1253	1054	-	-	GO:0009507(chloroplast);GO:0030529(ribonucleoprotein complex);GO:0000166(nucleotide binding);GO:0003723(RNA binding);GO:0006397(mRNA processing)	[R] General function prediction only	-	-	6692	8205	6	47	129.12	181.9	0.13	1.09	7448.5	26.5	155.51	0.61	8.54324	8.54324	7.39752e-25	1.5547e-22	yes
comp16206_c0	comp16206_c0_seq1	1260	1061	EXL3	-	GO:0005576(extracellular region);GO:0016298(lipase activity);GO:0016042(lipid catabolic process)	-	-	-	1545	1826	0	0	29.61	40.21	0	0	1685.5	0	34.91	0	inf	inf	9.94093e-25	2.07432e-22	yes
comp16101_c1	comp16101_c1_seq1	596	397	PETH	ferredoxin--NADP+ reductase	GO:0009570(chloroplast stroma);GO:0009535(chloroplast thylakoid membrane);GO:0004324(ferredoxin-NADP+ reductase activity);GO:0050660(flavin adenine dinucleotide binding);GO:0050661(NADP binding);GO:0005515(protein binding);GO:0022900(electron transport chain);GO:0015979(photosynthesis);GO:0006810(transport)	[C] Energy production and conversion	K02641	ko00195(Photosynthesis)	6669	11183	6	0	341.62	658.21	0.34	0	8926	3	499.92	0.17	11.6893	11.6893	1.14505e-24	2.37236e-22	yes
comp13695_c0	comp13695_c0_seq1	631	432	At4g14100	-	GO:0005773(vacuole)	-	-	-	2249	2085	1	2	105.87	112.78	0.05	0.11	2167	1.5	109.33	0.08	10.8398	10.8398	1.30756e-24	2.68997e-22	yes
comp11028_c0	comp11028_c0_seq1	628	429	PSAEB	photosystem I subunit IV	GO:0009535(chloroplast thylakoid membrane);GO:0009538(photosystem I reaction center);GO:0003824(catalytic activity);GO:0015979(photosynthesis)	-	K02693	ko00195(Photosynthesis)	87326	58979	95	393	4139.58	3212.47	4.99	22.4	73152.5	244	3676.02	13.7	8.61632	8.61632	1.70186e-24	3.47668e-22	yes
comp13489_c0	comp13489_c0_seq1	676	477	-	-	-	-	-	-	1506	1744	0	0	64.21	85.43	0	0	1625	0	74.82	0	inf	inf	2.21468e-24	4.49288e-22	yes
comp21814_c0	comp21814_c0_seq1	1406	1207	TYRDC-2	aromatic-L-amino-acid decarboxylase	GO:0030170(pyridoxal phosphate binding);GO:0004837(tyrosine decarboxylase activity);GO:0006520(cellular amino acid metabolic process)	[E] Amino acid transport and metabolism	K01593	ko00340(Histidine metabolism);ko00350(Tyrosine metabolism);ko00360(Phenylalanine metabolism);ko00380(Tryptophan metabolism);ko00901(Indole alkaloid biosynthesis);ko00950(Isoquinoline alkaloid biosynthesis);ko00965(Betalain biosynthesis)	2782	3510	5	7	46.87	67.95	0.09	0.14	3146	6	57.41	0.12	9.35002	9.35002	2.48631e-24	5.00913e-22	yes
comp19858_c0	comp19858_c0_seq1	2220	2021	BLH9	-	GO:0005829(cytosol);GO:0005634(nucleus);GO:0005515(protein binding);GO:0043565(sequence-specific DNA binding);GO:0003700(sequence-specific DNA binding transcription factor activity);GO:0048457(floral whorl morphogenesis);GO:0010154(fruit development);GO:0080006(internode patterning);GO:0010076(maintenance of floral meristem identity);GO:0045892(negative regulation of transcription, DNA-dependent)…	[K] Transcription	-	-	2	0	2036	3188	0.02	0	22.69	38.57	1	2612	0.01	30.63	-11.0069	11.0069	3.59818e-24	7.19956e-22	yes
comp5091_c0	comp5091_c0_seq1	1130	931	-	-	-	-	-	-	12044	14341	83	51	263.08	359.94	2.01	1.34	13192.5	67	311.51	1.67	7.8789	7.8789	4.60447e-24	9.15037e-22	yes
comp12187_c0	comp12187_c0_seq1	691	492	-	-	-	-	-	-	6322	6907	0	53	261.31	328.04	0	2.63	6614.5	26.5	294.68	1.31	8.40906	8.40906	5.14632e-24	1.01581e-21	yes
comp9140_c0	comp9140_c0_seq1	2091	1892	kif11	centromeric protein E	GO:0005737(cytoplasm);GO:0005615(extracellular space);GO:0005874(microtubule);GO:0005524(ATP binding);GO:0003777(microtubule motor activity);GO:0007018(microtubule-based movement);GO:0006810(transport)	[Z] Cytoskeleton	K11498	-	1430	1679	0	0	15.37	20.74	0	0	1554.5	0	18.05	0	inf	inf	5.87867e-24	1.15257e-21	yes
comp5987_c0	comp5987_c0_seq1	1002	803	-	-	-	-	-	-	10385	9063	2	92	263	263.73	0.06	2.8	9724	47	263.37	1.43	8.13352	8.13352	7.07136e-24	1.37717e-21	yes
comp21392_c0	comp21392_c0_seq1,comp21392_c0_seq10,comp21392_c0_seq11,comp21392_c0_seq12,comp21392_c0_seq13,comp21392_c0_seq2,comp21392_c0_seq3,comp21392_c0_seq4,comp21392_c0_seq5,comp21392_c0_seq6,comp21392_c0_seq7,comp21392_c0_seq8,comp21392_c0_seq9	1912	1082.26	-	-	-	-	-	-	3886	4412	0	25	68.14	96.27	0	0.71	4149	12.5	82.2	0.35	8.81991	8.81991	7.57183e-24	1.46487e-21	yes
comp17524_c0	comp17524_c0_seq1,comp17524_c0_seq2	2024	1807.72	-	-	-	[G] Carbohydrate transport and metabolism	-	-	9138	6978	13	61	101.83	90	0.17	0.82	8058	37	95.91	0.49	8.15998	8.15998	8.58583e-24	1.65012e-21	yes
comp7962_c0	comp7962_c0_seq1,comp7962_c0_seq2	1310	1036.66	-	-	-	-	-	-	4221	4216	18	10	83.65	96	0.4	0.22	4218.5	14	89.83	0.31	8.48769	8.48769	1.6354e-23	3.12254e-21	yes
comp15686_c0	comp15686_c0_seq1	1148	949	ycf36	-	GO:0009507(chloroplast)	-	-	-	6847	9093	13	65	146.72	223.89	0.31	1.67	7970	39	185.31	0.99	8.06594	8.06594	1.86164e-23	3.53143e-21	yes
comp18098_c0	comp18098_c0_seq1	1573	1374	-	tyrosine-specific transport protein	-	-	K03834	-	1553	1951	0	2	22.99	33.18	0	0.04	1752	1	28.09	0.02	11.2191	11.2191	2.74862e-23	5.18035e-21	yes
comp18959_c0	comp18959_c0_seq1	1575	1376	UGT92A1	hydroquinone glucosyltransferase	GO:0016758(transferase activity, transferring hexosyl groups)	[G] Carbohydrate transport and metabolism ;[C] Energy production and conversion	K08237	-	1461	1428	0	0	21.59	24.25	0	0	1444.5	0	22.92	0	inf	inf	2.92553e-23	5.47843e-21	yes
comp21646_c0	comp21646_c0_seq1	1589	1390	PORA	protochlorophyllide reductase	GO:0009507(chloroplast);GO:0005488(binding);GO:0016630(protochlorophyllide reductase activity);GO:0015995(chlorophyll biosynthetic process);GO:0015979(photosynthesis)	[Q] Secondary metabolites biosynthesis, transport and catabolism	K00218	ko00860(Porphyrin and chlorophyll metabolism)	76836	55979	228	719	1124.14	941.04	3.69	12.65	66407.5	473.5	1032.59	8.17	7.50542	7.50542	3.3962e-23	6.31932e-21	yes
comp22424_c0	comp22424_c0_seq1,comp22424_c0_seq2	1579	1356.63	HST	-	GO:0005829(cytosol);GO:0016787(hydrolase activity);GO:0047205(quinate O-hydroxycinnamoyltransferase activity);GO:0047172(shikimate O-hydroxycinnamoyltransferase activity);GO:0010252(auxin homeostasis);GO:0009809(lignin biosynthetic process);GO:0009963(positive regulation of flavonoid biosynthetic process)	-	-	-	3515	3309	18	2	52.82	56.56	0.3	0.04	3412	10	54.69	0.17	8.59676	8.59676	3.51998e-23	6.50817e-21	yes
comp17801_c0	comp17801_c0_seq1	682	483	TPRP-F1	-	GO:0006869(lipid transport)	-	-	-	17979	24173	212	64	756.99	1169.45	9.89	3.24	21076	138	963.22	6.57	7.46969	7.46969	3.67406e-23	6.75034e-21	yes
comp7132_c0	comp7132_c0_seq1	648	449	CP12-1	-	-	-	-	-	140129	94836	208	911	6346.75	4935.44	10.44	49.61	117482	559.5	5641.09	30.02	8.10523	8.10523	5.58007e-23	1.01882e-20	yes
comp19240_c0	comp19240_c0_seq1	1343	1144	PAP12	-	GO:0009535(chloroplast thylakoid membrane);GO:0005198(structural molecule activity)	-	-	-	3099	4915	0	20	55.09	100.39	0	0.43	4007	10	77.74	0.21	9.08859	9.08859	5.87059e-23	1.0652e-20	yes
comp5849_c0	comp5849_c0_seq1	1121	922	OsI_19898	-	GO:0009535(chloroplast thylakoid membrane);GO:0016021(integral to membrane)	-	-	-	19635	20586	160	116	433.08	521.72	3.91	3.08	20110.5	138	477.4	3.5	7.45716	7.45716	7.18346e-23	1.29537e-20	yes
comp6608_c0	comp6608_c0_seq1	627	428	-	-	-	-	-	-	1431	1310	0	0	67.99	71.52	0	0	1370.5	0	69.75	0	inf	inf	9.29068e-23	1.66508e-20	yes
comp20956_c0	comp20956_c0_seq1	1513	1314	-	-	-	-	-	-	24804	17272	289	12	383.88	307.15	4.95	0.22	21038	150.5	345.51	2.58	7.29604	7.29604	1.12595e-22	2.00563e-20	yes
comp18244_c0	comp18244_c0_seq1	823	624	-	-	-	-	-	-	12151	9874	52	90	396	369.75	1.88	3.53	11012.5	71	382.88	2.71	7.61179	7.61179	1.38655e-22	2.45486e-20	yes
comp21241_c0	comp21241_c0_seq1,comp21241_c0_seq2	1379	1062.88	PSY	phytoene synthase	GO:0009507(chloroplast);GO:0016767(geranylgeranyl-diphosphate geranylgeranyltransferase activity);GO:0016117(carotenoid biosynthetic process)	[I] Lipid transport and metabolism	K02291	ko00906(Carotenoid biosynthesis)	15963	15899	46	178	275.11	364.83	1.03	4.28	15931	112	319.97	2.66	7.53381	7.53381	1.5265e-22	2.68636e-20	yes
comp23863_c0	comp23863_c0_seq1	1048	849	lhcA-P4	light-harvesting complex I chlorophyll a/b binding protein 5	GO:0009535(chloroplast thylakoid membrane);GO:0016021(integral to membrane);GO:0009522(photosystem I);GO:0009523(photosystem II);GO:0016168(chlorophyll binding);GO:0046872(metal ion binding);GO:0009765(photosynthesis, light harvesting);GO:0018298(protein-chromophore linkage)	-	K08911	ko00196(Photosynthesis - antenna proteins)	16963	14499	126	96	406.32	399.05	3.34	2.76	15731	111	402.69	3.05	7.42227	7.42227	1.64361e-22	2.87515e-20	yes
comp23005_c0	comp23005_c0_seq1	1523	1324	FAR3	-	GO:0005783(endoplasmic reticulum);GO:0005488(binding);GO:0080019(fatty-acyl-CoA reductase (alcohol-forming) activity);GO:0010025(wax biosynthetic process)	[I] Lipid transport and metabolism	-	-	2686	3365	15	4	41.26	59.39	0.26	0.07	3025.5	9.5	50.33	0.17	8.5247	8.5247	2.14527e-22	3.73034e-20	yes
comp13894_c0	comp13894_c0_seq1	1066	867	PAP7	-	GO:0009507(chloroplast);GO:0005198(structural molecule activity)	-	-	-	1815	2810	0	10	42.57	75.73	0	0.28	2312.5	5	59.15	0.14	9.29573	9.29573	2.74337e-22	4.74213e-20	yes
comp12229_c0	comp12229_c0_seq1	1140	941	-	-	-	[R] General function prediction only	-	-	9428	7664	82	28	203.75	190.31	1.96	0.73	8546	55	197.03	1.34	7.50543	7.50543	3.25033e-22	5.5854e-20	yes
comp7078_c0	comp7078_c0_seq1	1076	877	HEBP2	-	GO:0005739(mitochondrion)	-	-	-	22558	29290	35	386	523.08	780.4	0.9	10.76	25924	210.5	651.74	5.83	7.36173	7.36173	4.06892e-22	6.95119e-20	yes
comp19966_c0	comp19966_c0_seq1,comp19966_c0_seq2	971	770.15	-	-	-	-	-	-	9582	9731	77	55	252.91	295.22	2.25	1.75	9656.5	66	274.06	2	7.46217	7.46217	4.2432e-22	7.20678e-20	yes
comp24166_c0	comp24166_c0_seq1	824	625	PAP8	-	GO:0009941(chloroplast envelope);GO:0005198(structural molecule activity)	-	-	-	7617	6313	75	11	247.84	236.02	2.7	0.43	6965	43	241.93	1.57	7.53061	7.53061	4.7646e-22	8.04557e-20	yes
comp14920_c0	comp14920_c0_seq1	787	588	-	-	-	-	-	-	7031	8397	40	60	243.17	333.69	1.53	2.49	7714	50	288.43	2.01	7.59051	7.59051	5.32092e-22	8.93334e-20	yes
comp19623_c0	comp19623_c0_seq1	494	295	DHN1	-	GO:0005737(cytoplasm);GO:0005634(nucleus);GO:0071482(cellular response to light stimulus);GO:0071472(cellular response to salt stress);GO:0042631(cellular response to water deprivation);GO:0010555(response to mannitol stimulus)	-	-	-	0	0	1294	2107	0	0	98.81	174.63	0	1700.5	0	136.72	-inf	inf	5.42051e-22	9.00369e-20	yes
comp17072_c0	comp17072_c0_seq1	1252	1053	-	-	-	-	-	-	1641	1040	0	0	31.69	23.08	0	0	1340.5	0	27.38	0	inf	inf	5.42447e-22	9.00369e-20	yes
comp10502_c0	comp10502_c0_seq1	948	749	EXPB2	-	GO:0005618(cell wall);GO:0005576(extracellular region);GO:0016020(membrane);GO:0009828(plant-type cell wall loosening);GO:0019953(sexual reproduction);GO:0009826(unidimensional cell growth)	-	-	-	0	0	1271	2120	0	0	38.23	69.2	0	1695.5	0	53.72	-inf	inf	5.87572e-22	9.69759e-20	yes
comp5223_c0	comp5223_c0_seq1	547	348	-	-	-	-	-	-	4615	2777	0	0	269.69	186.46	0	0	3696	0	228.07	0	inf	inf	5.98296e-22	9.81912e-20	yes
comp11164_c0	comp11164_c0_seq1	830	631	WCRKC1	-	GO:0009570(chloroplast stroma);GO:0009055(electron carrier activity);GO:0015035(protein disulfide oxidoreductase activity);GO:0045454(cell redox homeostasis);GO:0022900(electron transport chain);GO:0006662(glycerol ether metabolic process);GO:0006810(transport)	[O] Posttranslational modification, protein turnover, chaperones	-	-	3734	4681	0	41	120.34	173.34	0	1.59	4207.5	20.5	146.84	0.79	8.12551	8.12551	7.2871e-22	1.18926e-19	yes
comp24049_c0	comp24049_c0_seq1	721	522	-	-	-	-	-	-	5131	3367	0	23	199.89	150.72	0	1.08	4249	11.5	175.31	0.54	8.97954	8.97954	9.843e-22	1.59746e-19	yes
comp15484_c0	comp15484_c0_seq1	1116	917	ycf23	-	GO:0009507(chloroplast);GO:0003824(catalytic activity)	-	-	-	21791	16768	56	269	483.26	427.28	1.38	7.17	19279.5	162.5	455.27	4.28	7.28469	7.28469	1.01494e-21	1.63809e-19	yes
comp7571_c0	comp7571_c0_seq1	1196	997	-	-	-	-	-	-	26747	21315	170	260	545.57	499.56	3.84	6.38	24031	215	522.57	5.11	7.1306	7.1306	1.54455e-21	2.47918e-19	yes
comp19298_c0	comp19298_c0_seq1	723	524	-	-	-	-	-	-	1068	1345	0	0	41.45	59.98	0	0	1206.5	0	50.72	0	inf	inf	1.58092e-21	2.52369e-19	yes
comp21841_c0	comp21841_c0_seq1,comp21841_c0_seq2	1626	1418.86	SCL1	-	GO:0005634(nucleus);GO:0006355(regulation of transcription, DNA-dependent);GO:0006351(transcription, DNA-dependent)	-	-	-	0	0	1585	1596	0	0	25.29	27.52	0	1590.5	0	26.41	-inf	inf	1.62824e-21	2.58509e-19	yes
comp13428_c0	comp13428_c0_seq1,comp13428_c0_seq2	1819	1618.77	VDE1	violaxanthin de-epoxidase	GO:0009535(chloroplast thylakoid membrane);GO:0005488(binding);GO:0046422(violaxanthin de-epoxidase activity)	-	K09839	ko00906(Carotenoid biosynthesis)	7626	9708	60	69	95.91	140.23	0.83	1.04	8667	64.5	118.07	0.94	7.37145	7.37145	1.68596e-21	2.66227e-19	yes
comp19774_c0	comp19774_c0_seq1	1675	1476	AGT1	serine--glyoxylate transaminase	GO:0048046(apoplast);GO:0009570(chloroplast stroma);GO:0005777(peroxisome);GO:0005886(plasma membrane);GO:0008453(alanine-glyoxylate transaminase activity);GO:0030170(pyridoxal phosphate binding);GO:0050281(serine-glyoxylate transaminase activity);GO:0004760(serine-pyruvate transaminase activity);GO:0009853(photorespiration)	[R] General function prediction only	K00828	ko00260(Glycine, serine and threonine metabolism)	132121	99100	824	1497	1820.35	1568.87	12.58	24.8	115610	1160.5	1694.61	18.69	6.97712	6.97712	2.35098e-21	3.69243e-19	yes
comp4899_c0	comp4899_c0_seq1	1189	990	DET1	-	GO:0005737(cytoplasm);GO:0005634(nucleus);GO:0003993(acid phosphatase activity);GO:0004619(phosphoglycerate mutase activity);GO:0032366(intracellular sterol transport)	-	-	-	1306	1918	0	4	26.83	45.27	0	0.1	1612	2	36.05	0.05	10.0975	10.0975	2.37145e-21	3.70466e-19	yes
comp6813_c0	comp6813_c0_seq1	965	766	At3g63540	-	GO:0009543(chloroplast thylakoid lumen);GO:0019898(extrinsic to membrane);GO:0009654(oxygen evolving complex);GO:0005509(calcium ion binding);GO:0015979(photosynthesis)	-	-	-	6906	4452	0	24	183.34	135.81	0	0.77	5679	12	159.57	0.39	9.3368	9.3368	2.52327e-21	3.92087e-19	yes
comp8034_c0	comp8034_c0_seq1	864	665	-	-	-	-	-	-	2231	1595	0	8	68.23	56.05	0	0.29	1913	4	62.14	0.14	9.35105	9.35105	2.76492e-21	4.27362e-19	yes
comp19257_c0	comp19257_c0_seq1,comp19257_c0_seq2	1255	1003.99	-	-	-	-	-	-	4570	3739	32	14	92.53	86.96	0.72	0.34	4154.5	23	89.75	0.53	7.73644	7.73644	2.87734e-21	4.42399e-19	yes
comp16613_c0	comp16613_c0_seq1	1174	975	-	-	-	-	-	-	9601	11834	63	114	200.25	283.61	1.46	2.86	10717.5	88.5	241.93	2.16	7.25401	7.25401	2.92083e-21	4.46734e-19	yes
comp23055_c0	comp23055_c0_seq1,comp23055_c0_seq2,comp23055_c0_seq3,comp23055_c0_seq4,comp23055_c0_seq5	1784	792.94	N	-	GO:0005737(cytoplasm);GO:0031224(intrinsic to membrane);GO:0005524(ATP binding);GO:0005515(protein binding);GO:0004888(transmembrane signaling receptor activity);GO:0006915(apoptosis);GO:0009626(plant-type hypersensitive response)	-	-	-	2	0	1420	2386	0.1	0	23.88	58.22	1	1903	0.05	41.05	-10.5451	10.5451	2.94187e-21	4.47608e-19	yes
comp17474_c0	comp17474_c0_seq1,comp17474_c0_seq2	1192	970.55	-	-	-	-	-	-	3394	4148	17	22	71.28	100	0.39	0.55	3771	19.5	85.64	0.47	7.90563	7.90563	2.98621e-21	4.52001e-19	yes
comp26447_c0	comp26447_c0_seq1	749	550	LQY1	-	-	-	-	-	1771	2861	0	10	65.48	121.55	0	0.44	2316	5	93.52	0.22	9.29754	9.29754	3.31456e-21	4.99115e-19	yes
comp10439_c0	comp10439_c0_seq1	1634	1435	-	-	-	-	-	-	2534	2773	0	20	35.91	45.15	0	0.34	2653.5	10	40.53	0.17	8.49731	8.49731	3.90549e-21	5.85082e-19	yes
comp17299_c0	comp17299_c0_seq1	1947	1748	PTC52	-	GO:0009941(chloroplast envelope);GO:0051537(2 iron, 2 sulfur cluster binding);GO:0010277(chlorophyllide a oxygenase [overall] activity);GO:0046872(metal ion binding)	-	-	-	11402	11037	105	87	132.65	147.54	1.35	1.22	11219.5	96	140.09	1.29	7.14892	7.14892	3.94556e-21	5.8807e-19	yes
comp11364_c0	comp11364_c0_seq1	233	42.61	-	-	-	-	-	-	10050	15020	186	35	4796.5	8236.79	98.33	20.08	12535	110.5	6516.65	59.2	7.01962	7.01962	4.2454e-21	6.29547e-19	yes
comp17610_c0	comp17610_c0_seq1	831	632	STR10	-	-	-	-	-	1997	1414	2	4	64.26	52.28	0.07	0.15	1705.5	3	58.27	0.11	9.49677	9.49677	5.37764e-21	7.93419e-19	yes
comp13998_c0	comp13998_c0_seq1	904	705	At4g02530	-	GO:0009570(chloroplast stroma);GO:0009543(chloroplast thylakoid lumen);GO:0009535(chloroplast thylakoid membrane)	-	-	-	4889	7505	28	63	141.03	248.75	0.89	2.18	6197	45.5	194.89	1.54	7.43602	7.43602	5.82228e-21	8.54704e-19	yes
comp19356_c0	comp19356_c0_seq1	1340	1141	At5g45910	-	GO:0005576(extracellular region);GO:0016788(hydrolase activity, acting on ester bonds);GO:0016042(lipid catabolic process)	-	-	-	1905	1883	8	1	33.95	38.56	0.16	0.02	1894	4.5	36.26	0.09	8.90212	8.90212	7.254e-21	1.05956e-18	yes
comp21624_c0	comp21624_c0_seq1	488	289	-	-	-	-	-	-	1333	2034	0	6	93.8	164.46	0	0.51	1683.5	3	129.13	0.26	9.57484	9.57484	7.34574e-21	1.06762e-18	yes
comp23641_c0	comp23641_c0_seq1	272	74.24	-	-	-	-	-	-	0	0	1336	1636	0	0	405.36	538.76	0	1486	0	472.06	-inf	inf	8.14317e-21	1.17766e-18	yes
comp20648_c1	comp20648_c1_seq1	1092	893	-	-	-	[K] Transcription ;[R] General function prediction only	-	-	2809.82	2728	4	20.64	63.99	71.38	0.1	0.57	2768.91	12.32	67.69	0.33	8.18721	8.18721	1.20583e-20	1.73526e-18	yes
comp22959_c0	comp22959_c0_seq1,comp22959_c0_seq2,comp22959_c0_seq3	1025	671.76	PER52	peroxidase	GO:0048046(apoplast);GO:0005618(cell wall);GO:0005829(cytosol);GO:0020037(heme binding);GO:0004601(peroxidase activity);GO:0005515(protein binding);GO:0042744(hydrogen peroxide catabolic process)	-	K00430	ko00360(Phenylalanine metabolism);ko00680(Methane metabolism);ko00940(Phenylpropanoid biosynthesis)	20	15	4990	4009	0.85	0.42	143.07	125.81	17.5	4499.5	0.64	134.44	-7.72597	7.72597	1.26442e-20	1.81066e-18	yes
comp23443_c0	comp23443_c0_seq1	876	677	-	thioredoxin 1	GO:0009507(chloroplast);GO:0009055(electron carrier activity);GO:0015035(protein disulfide oxidoreductase activity);GO:0045454(cell redox homeostasis);GO:0022900(electron transport chain);GO:0006662(glycerol ether metabolic process);GO:0006810(transport)	[O] Posttranslational modification, protein turnover, chaperones	K03671	-	45109	36115	228	686	1355.01	1246.52	7.59	24.77	40612	457	1300.76	16.18	6.84364	6.84364	1.693e-20	2.41256e-18	yes
comp11714_c0	comp11714_c0_seq1	752	553	At2g14610	-	GO:0048046(apoplast);GO:0005618(cell wall);GO:0010266(response to vitamin B1);GO:0009627(systemic acquired resistance)	[S] Function unknown	-	-	266	233	29796	38000	9.78	9.85	1213.73	1680.06	249.5	33898	9.81	1446.89	-6.77372	6.77372	1.76626e-20	2.50475e-18	yes
comp7915_c0	comp7915_c0_seq1	605	406	-	-	-	-	-	-	9762	11437	43	160	488.97	658.24	2.39	9.64	10599.5	101.5	573.61	6.02	7.0845	7.0845	1.78991e-20	2.52602e-18	yes
comp13382_c0	comp13382_c0_seq1	903	704	At5g39865	-	GO:0005886(plasma membrane);GO:0009055(electron carrier activity);GO:0015035(protein disulfide oxidoreductase activity);GO:0045454(cell redox homeostasis)	[O] Posttranslational modification, protein turnover, chaperones	-	-	1100	1037	0	0	31.78	34.42	0	0	1068.5	0	33.1	0	inf	inf	2.23767e-20	3.14275e-18	yes
comp21678_c0	comp21678_c0_seq1,comp21678_c0_seq2	1531	687.97	-	-	-	-	-	-	10743	10844	32	181	164.02	190.83	1.2	12.99	10793.5	106.5	177.43	7.09	7.06177	7.06177	2.44536e-20	3.41801e-18	yes
comp11100_c0	comp11100_c0_seq1	737	538	PSAG	photosystem I subunit V	GO:0009941(chloroplast envelope);GO:0030093(chloroplast photosystem I);GO:0016021(integral to membrane);GO:0016168(chlorophyll binding);GO:0009773(photosynthetic electron transport in photosystem I);GO:0009780(photosynthetic NADP+ reduction);GO:0042550(photosystem I stabilization);GO:0050821(protein stabilization)	-	K08905	ko00195(Photosynthesis)	133228	84333	11	480	5035.97	3662.81	0.46	21.81	108780	245.5	4349.39	11.13	9.23477	9.23477	2.56395e-20	3.5667e-18	yes
comp22582_c0	comp22582_c0_seq1	1919	1720	-	-	-	-	-	-	7848	8635	46	108	92.79	117.31	0.6	1.54	8241.5	77	105.05	1.07	7.09409	7.09409	2.90528e-20	4.02236e-18	yes
comp11630_c0	comp11630_c0_seq1	1574	1375	CRD1	magnesium-protoporphyrin IX monomethyl ester (oxidative) cyclase	GO:0009507(chloroplast);GO:0048529(magnesium-protoporphyrin IX monomethyl ester (oxidative) cyclase activity);GO:0046914(transition metal ion binding);GO:0015995(chlorophyll biosynthetic process);GO:0015979(photosynthesis)	-	K04035	ko00860(Porphyrin and chlorophyll metabolism)	63170	60799	1112	422	934.28	1033.22	18.22	7.5	61984.5	767	983.75	12.86	6.56645	6.56645	4.47035e-20	6.15371e-18	yes
comp8123_c0	comp8123_c0_seq1,comp8123_c0_seq2	595	343.98	-	-	-	[T] Signal transduction mechanisms	-	-	1556	961	0	0	97.64	65.22	0	0	1258.5	0	81.43	0	inf	inf	4.48684e-20	6.15371e-18	yes
comp18649_c0	comp18649_c0_seq1	1607	1408	PCMP-H61	-	GO:0005488(binding)	[R] General function prediction only	-	-	930	1134	0	0	13.43	18.82	0	0	1032	0	16.12	0	inf	inf	4.88199e-20	6.66437e-18	yes
comp22890_c0	comp22890_c0_seq1,comp22890_c0_seq2	1339	1042.8	At5g40240	-	-	-	-	-	0	4	1662	2053	0	0.08	34.75	46.69	2	1857.5	0.04	40.72	-9.56887	9.56887	5.59503e-20	7.60222e-18	yes
comp22683_c0	comp22683_c0_seq1,comp22683_c0_seq2	1694	1480.49	STR4	-	GO:0009941(chloroplast envelope);GO:0009535(chloroplast thylakoid membrane);GO:0042742(defense response to bacterium);GO:0009772(photosynthetic electron transport in photosystem II)	-	-	-	20877	23856	115	415	285.25	377.41	1.75	6.87	22366.5	265	331.33	4.31	6.77598	6.77598	5.86157e-20	7.9275e-18	yes
comp17141_c0	comp17141_c0_seq1	966	767	PPL1	photosystem II oxygen-evolving complex 23kDa protein	GO:0009543(chloroplast thylakoid lumen);GO:0019898(extrinsic to membrane);GO:0009654(oxygen evolving complex);GO:0005509(calcium ion binding);GO:0015979(photosynthesis)	-	K02717	ko00195(Photosynthesis)	5745	5243	36	60	152.32	159.73	1.06	1.91	5494	48	156.02	1.49	7.16968	7.16968	7.21418e-20	9.71188e-18	yes
comp21890_c0	comp21890_c0_seq1	1431	1232	-	-	-	-	-	-	7900	10220	94	97	130.4	193.84	1.72	1.92	9060	95.5	162.12	1.82	6.8612	6.8612	8.89309e-20	1.19172e-17	yes
comp22285_c0	comp22285_c0_seq1	1330	1131	PSBO	photosystem II PsbO protein	GO:0009535(chloroplast thylakoid membrane);GO:0019898(extrinsic to membrane);GO:0009654(oxygen evolving complex);GO:0005509(calcium ion binding);GO:0015979(photosynthesis);GO:0042549(photosystem II stabilization)	-	K02716	ko00195(Photosynthesis)	411494	259560	26	1632	7398.96	5362.58	0.52	35.28	335527	829	6380.77	17.9	9.10632	9.10632	9.65259e-20	1.28759e-17	yes
comp17726_c0	comp17726_c0_seq1	1893	1694	MDH1	malate dehydrogenase	GO:0009507(chloroplast);GO:0005488(binding);GO:0046554(malate dehydrogenase (NADP+) activity);GO:0005975(carbohydrate metabolic process);GO:0006108(malate metabolic process)	[C] Energy production and conversion	K00026	ko00020(Citrate cycle (TCA cycle));ko00620(Pyruvate metabolism);ko00630(Glyoxylate and dicarboxylate metabolism);ko00710(Carbon fixation in photosynthetic organisms)	45866	43776	584	579	550.61	603.84	7.77	8.36	44821	581.5	577.23	8.06	6.56147	6.56147	9.82727e-20	1.30493e-17	yes
comp18693_c0	comp18693_c0_seq1	824	625	-	-	GO:0004857(enzyme inhibitor activity);GO:0030599(pectinesterase activity)	-	-	-	82	39	7854	10087	2.67	1.46	283.07	394.59	60.5	8970.5	2.06	338.83	-6.89401	6.89401	1.18677e-19	1.56874e-17	yes
comp16131_c0	comp16131_c0_seq1	1409	1210	NFYA10	nuclear transcription factor Y, alpha	GO:0016602(CCAAT-binding factor complex);GO:0003677(DNA binding);GO:0003700(sequence-specific DNA binding transcription factor activity)	[K] Transcription	K08064	ko04612(Antigen processing and presentation)	31	5	4164	3799	0.52	0.1	77.52	76.76	18	3981.5	0.31	77.14	-7.48919	7.48919	1.49192e-19	1.96322e-17	yes
comp20270_c0	comp20270_c0_seq1	1887	1688	-	-	GO:0009543(chloroplast thylakoid lumen);GO:0004097(catechol oxidase activity);GO:0046872(metal ion binding)	-	-	-	0	0	1178	1392	0	0	15.72	20.16	0	1285	0	17.94	-inf	inf	1.79949e-19	2.35733e-17	yes
comp21436_c0	comp21436_c0_seq1	1367	1168	At3g48460	-	GO:0005576(extracellular region);GO:0016788(hydrolase activity, acting on ester bonds);GO:0016042(lipid catabolic process)	-	-	-	1310	1684	4	3	22.81	33.69	0.08	0.06	1497	3.5	28.25	0.07	9.01103	9.01103	1.93525e-19	2.52386e-17	yes
comp21482_c0	comp21482_c0_seq1,comp21482_c0_seq2,comp21482_c0_seq3	976	567.07	-	-	-	-	-	-	1447	1383	0	6	46	50.2	0	0.32	1415	3	48.1	0.16	9.32842	9.32842	2.61171e-19	3.39092e-17	yes
comp7400_c0	comp7400_c0_seq1	1168	969	ATPD	F-type H+-transporting ATPase subunit delta	GO:0009535(chloroplast thylakoid membrane);GO:0005886(plasma membrane);GO:0045261(proton-transporting ATP synthase complex, catalytic core F(1));GO:0046933(hydrogen ion transporting ATP synthase activity, rotational mechanism);GO:0015986(ATP synthesis coupled proton transport)	[C] Energy production and conversion	K02113	ko00190(Oxidative phosphorylation);ko00195(Photosynthesis)	54831	39373	795	537	1150.73	949.45	18.48	13.55	47102	666	1050.09	16.02	6.4127	6.4127	2.89194e-19	3.73815e-17	yes
comp20210_c0	comp20210_c0_seq1	1514	1315	SHT	-	-	-	-	-	4502.99	4041.66	25	50	69.64	71.82	0.43	0.93	4272.32	37.5	70.73	0.68	7.17566	7.17566	2.93462e-19	3.77661e-17	yes
comp20066_c0	comp20066_c0_seq1	2090	1891	ADK1	adenylate kinase	GO:0009507(chloroplast);GO:0004017(adenylate kinase activity);GO:0005524(ATP binding)	[F] Nucleotide transport and metabolism	K00939	ko00230(Purine metabolism)	5052	5855	69	40	54.33	72.35	0.82	0.52	5453.5	54.5	63.34	0.67	6.89873	6.89873	3.34222e-19	4.28229e-17	yes
comp18889_c0	comp18889_c0_seq1	881	682	-	-	-	-	-	-	5880	5317	59	55	175.33	182.17	1.95	1.97	5598.5	57	178.75	1.96	6.90718	6.90718	3.63787e-19	4.64075e-17	yes
comp17668_c0	comp17668_c0_seq1	1265	1066	IAMT1	jasmonate O-methyltransferase	GO:0042802(identical protein binding);GO:0051749(indole acetic acid carboxyl methyltransferase activity);GO:0000287(magnesium ion binding);GO:0010252(auxin homeostasis);GO:0009944(polarity specification of adaxial/abaxial axis)	-	K08241	ko00592(alpha-Linolenic acid metabolism)	4	0	1234	2434	0.08	0	26.08	55.83	2	1834	0.04	40.95	-9.48083	9.48083	3.72855e-19	4.72276e-17	yes
comp21073_c0	comp21073_c0_seq1,comp21073_c0_seq2	2136	1911.01	-	-	-	[G] Carbohydrate transport and metabolism	-	-	13334	14955	58	309	140.93	182.28	0.71	3.95	14144.5	183.5	161.61	2.33	6.66352	6.66352	3.73449e-19	4.72276e-17	yes
comp22984_c0	comp22984_c0_seq1	1611	1412	At4g29360	-	GO:0046658(anchored to plasma membrane);GO:0005618(cell wall);GO:0005576(extracellular region);GO:0043169(cation binding);GO:0042973(glucan endo-1,3-beta-D-glucosidase activity);GO:0005975(carbohydrate metabolic process);GO:0007047(cellular cell wall organization);GO:0006952(defense response)	-	-	-	8	13	3013	2746	0.12	0.22	48.07	47.55	10.5	2879.5	0.17	47.81	-7.81697	7.81697	3.99342e-19	5.02844e-17	yes
comp14685_c0	comp14685_c0_seq1,comp14685_c0_seq2	477	276.57	-	-	-	-	-	-	170420	89637	5	7	12466.5	7574.58	0.41	0.62	130028	6	10020.6	0.52	14.727	14.727	4.01432e-19	5.03306e-17	yes
comp19893_c0	comp19893_c0_seq1	1268	1069	-	-	-	-	-	-	6513	7724	91	69	123.9	168.84	1.92	1.58	7118.5	80	146.37	1.75	6.74745	6.74745	4.21585e-19	5.26314e-17	yes
comp23218_c0	comp23218_c0_seq1	1421	1222	-	-	-	[O] Posttranslational modification, protein turnover, chaperones	-	-	32	8	3603	4378	0.53	0.15	66.42	87.59	20	3990.5	0.34	77	-7.32187	7.32187	4.50699e-19	5.60267e-17	yes
comp17676_c0	comp17676_c0_seq1	1920	1721	TT12	-	GO:0016021(integral to membrane);GO:0009705(plant-type vacuole membrane);GO:0015238(drug transmembrane transporter activity);GO:0015299(solute:hydrogen antiporter activity);GO:0010231(maintenance of seed dormancy);GO:0010023(proanthocyanidin biosynthetic process)	[R] General function prediction only	-	-	5013	4766	43	53	59.24	64.71	0.56	0.75	4889.5	48	61.97	0.66	6.97958	6.97958	4.68206e-19	5.79564e-17	yes
comp5199_c0	comp5199_c0_seq1	644	445	-	-	-	-	-	-	5392	5326	37	73	246.41	279.67	1.87	4.01	5359	55	263.04	2.94	6.94821	6.94821	4.87779e-19	6.01244e-17	yes
comp20650_c0	comp20650_c0_seq1,comp20650_c0_seq2	3591	3366.12	At4g34830/At4g34820	-	GO:0009507(chloroplast);GO:0005488(binding);GO:0048255(mRNA stabilization)	[R] General function prediction only	-	-	3673	4377	36	37	22.11	30.29	0.24	0.28	4025	36.5	26.2	0.26	7.07874	7.07874	5.94688e-19	7.29942e-17	yes
comp15043_c0	comp15043_c0_seq1	1857	1658	-	-	-	-	-	-	36	31	4835	5871	0.44	0.44	65.69	86.58	33.5	5353	0.44	76.13	-7.01115	7.01115	5.99704e-19	7.33019e-17	yes
comp13700_c0	comp13700_c0_seq1	1254	1055	PGLP1A	4-nitrophenyl phosphatase	-	[P] Inorganic ion transport and metabolism	K01101	ko00361(gamma-Hexachlorocyclohexane degradation)	36471	33860	432	615	703.02	749.95	9.22	14.25	35165.5	523.5	726.49	11.73	6.38951	6.38951	6.7682e-19	8.23831e-17	yes
comp20655_c0	comp20655_c0_seq1	1635	1436	-	-	-	[G] Carbohydrate transport and metabolism	-	-	25039	22757	431	266	354.59	370.3	6.76	4.53	23898	348.5	362.44	5.64	6.35992	6.35992	7.45865e-19	9.04106e-17	yes
comp21295_c0	comp21295_c0_seq1,comp21295_c0_seq2,comp21295_c0_seq3,comp21295_c0_seq4,comp21295_c0_seq5,comp21295_c0_seq6	2156	914.23	csd	-	GO:0031071(cysteine desulfurase activity);GO:0030170(pyridoxal phosphate binding)	[R] General function prediction only	-	-	2097	1354	2	10	58.53	41.16	0.02	0.13	1725.5	6	49.84	0.07	8.56535	8.56535	7.95133e-19	9.59843e-17	yes
comp20994_c0	comp20994_c0_seq1,comp20994_c0_seq2	863	583.9	-	-	-	-	-	-	40	85	6404	9819	1.37	3.44	248.73	410.92	62.5	8111.5	2.41	329.82	-6.70231	6.70231	8.61261e-19	1.03539e-16	yes
comp5679_c0	comp5679_c0_seq1	1382	1183	FDH1	formate dehydrogenase	GO:0005739(mitochondrion);GO:0008863(formate dehydrogenase (NAD+) activity);GO:0051287(NAD binding);GO:0016616(oxidoreductase activity, acting on the CH-OH group of donors, NAD or NADP as acceptor)	[C] Energy production and conversion	K00122	ko00630(Glyoxylate and dicarboxylate metabolism);ko00680(Methane metabolism)	1447	1181	99433	149597	24.87	23.33	1893.37	3091.74	1314	124515	24.1	2492.55	-6.24141	6.24141	8.8026e-19	1.0539e-16	yes
comp17719_c0	comp17719_c0_seq1	1589	1390	-	malate dehydrogenase	GO:0009514(glyoxysome);GO:0005488(binding);GO:0030060(L-malate dehydrogenase activity);GO:0006097(glyoxylate cycle);GO:0006108(malate metabolic process);GO:0006099(tricarboxylic acid cycle)	[C] Energy production and conversion	K00026	ko00020(Citrate cycle (TCA cycle));ko00620(Pyruvate metabolism);ko00630(Glyoxylate and dicarboxylate metabolism);ko00710(Carbon fixation in photosynthetic organisms)	64596	57552	863	1062	945.06	967.49	13.99	18.68	61074	962.5	956.27	16.34	6.29718	6.29718	1.01839e-18	1.2143e-16	yes
comp18044_c0	comp18044_c0_seq1	1791	1592	SCPL40	carboxypeptidase D	GO:0005576(extracellular region);GO:0004185(serine-type carboxypeptidase activity);GO:0006508(proteolysis)	[O] Posttranslational modification, protein turnover, chaperones ;[E] Amino acid transport and metabolism	K01288	-	5437	8491	16	133	69.45	124.63	0.23	2.04	6964	74.5	97.04	1.14	6.95463	6.95463	1.71738e-18	2.03942e-16	yes
comp11214_c0	comp11214_c0_seq1	1517	1318	-	-	-	[R] General function prediction only	-	-	31163	21743	316	516	480.83	385.48	5.4	9.57	26453	416	433.15	7.49	6.3227	6.3227	1.74348e-18	2.06203e-16	yes
comp34182_c0	comp34182_c0_seq1	893	694	-	-	-	-	-	-	710	1035	0	0	20.81	34.85	0	0	872.5	0	27.83	0	inf	inf	1.89425e-18	2.23132e-16	yes
comp11466_c0	comp11466_c0_seq1	965	766	VIT_05s0020g01820	-	GO:0016021(integral to membrane);GO:0005886(plasma membrane)	-	-	-	968	1236	2	1	25.7	37.7	0.06	0.03	1102	1.5	31.7	0.04	9.76453	9.76453	2.22661e-18	2.61228e-16	yes
comp20607_c0	comp20607_c0_seq1,comp20607_c0_seq2	722	494.17	-	-	-	-	-	-	709	1021	0	0	29.04	47.3	0	0	865	0	38.17	0	inf	inf	2.27867e-18	2.66267e-16	yes
comp11774_c0	comp11774_c0_seq1	218	32.65	-	-	-	-	-	-	443	115	27081.7	25362.3	275.9	82.3	18683.1	18990.6	279	26222	179.1	18836.9	-6.25495	6.25495	2.43803e-18	2.83753e-16	yes
comp18397_c0	comp18397_c0_seq1	852	653	-	-	-	-	-	-	8262	10684	153	114	257.3	382.31	5.28	4.27	9473	133.5	319.81	4.78	6.41892	6.41892	2.50733e-18	2.90661e-16	yes
comp20804_c0	comp20804_c0_seq1,comp20804_c0_seq2	2158	1259.65	DTX44	-	GO:0031969(chloroplast membrane);GO:0016021(integral to membrane);GO:0015297(antiporter activity);GO:0015238(drug transmembrane transporter activity)	[R] General function prediction only	-	-	3395	3528	18	48	69.17	76.07	0.21	0.6	3461.5	33	72.62	0.4	7.07337	7.07337	2.59835e-18	3.00022e-16	yes
comp23521_c0	comp23521_c0_seq1	893	694	-	-	-	-	-	-	34974	26715	265	758	1024.84	899.49	8.6	26.7	30844.5	511.5	962.16	17.65	6.2817	6.2817	2.96831e-18	3.41391e-16	yes
comp19502_c0	comp19502_c0_seq1	794	595	-	-	GO:0008289(lipid binding);GO:0006869(lipid transport)	-	-	-	103180	81732	2144.05	1097.77	3526.53	3209.77	81.17	45.11	92456	1620.91	3368.15	63.14	6.08326	6.08326	3.49062e-18	3.99888e-16	yes
comp21156_c0	comp21156_c0_seq1	2339	2140	ATC401	-	GO:0005524(ATP binding);GO:0004674(protein serine/threonine kinase activity)	[R] General function prediction only	-	-	1308	1755	0	12	12.43	19.16	0	0.14	1531.5	6	15.79	0.07	8.43946	8.43946	3.50546e-18	4.00019e-16	yes
comp17727_c0	comp17727_c0_seq1,comp17727_c0_seq2	1866	1627.9	-	-	GO:0005634(nucleus);GO:0043565(sequence-specific DNA binding);GO:0003700(sequence-specific DNA binding transcription factor activity)	[K] Transcription	-	-	0	0	3455	2393	0	0	47.28	35.78	0	2924	0	41.53	-inf	inf	3.97906e-18	4.52297e-16	yes
comp20321_c0	comp20321_c0_seq1	1509	1310	KCS21	-	GO:0016021(integral to membrane);GO:0016747(transferase activity, transferring acyl groups other than amino-acyl groups);GO:0006633(fatty acid biosynthetic process);GO:0009409(response to cold);GO:0009416(response to light stimulus)	-	-	-	839	837	0	0	13.02	14.93	0	0	838	0	13.97	0	inf	inf	4.37549e-18	4.95431e-16	yes
comp15431_c0	comp15431_c0_seq1	1559	1360	CAS	-	GO:0009535(chloroplast thylakoid membrane);GO:0016021(integral to membrane);GO:0005739(mitochondrion);GO:0004872(receptor activity);GO:0071277(cellular response to calcium ion);GO:0090333(regulation of stomatal closure)	-	-	-	16937	22480	374	295	253.26	386.24	6.19	5.3	19708.5	334.5	319.75	5.75	6.15445	6.15445	6.26527e-18	7.06669e-16	yes
comp16483_c0	comp16483_c0_seq1,comp16483_c0_seq2	610	393.31	-	-	GO:0016021(integral to membrane);GO:0006869(lipid transport)	-	-	-	0	0	2644	1851	0	0	144.91	111.71	0	2247.5	0	128.31	-inf	inf	6.61476e-18	7.43219e-16	yes
comp18107_c0	comp18107_c0_seq1	1508	1309	-	-	-	[R] General function prediction only	-	-	4509	6071	111	26	70.05	108.37	1.91	0.49	5290	68.5	89.21	1.2	6.47436	6.47436	6.94771e-18	7.77637e-16	yes
comp7665_c0	comp7665_c0_seq1	1112	913	SHT	-	-	-	-	-	21007	11372	4	0	467.91	291.05	0.1	0	16189.5	2	379.48	0.05	13.1433	13.1433	1.07913e-17	1.20323e-15	yes
comp19957_c0	comp19957_c0_seq1	901	702	-	YggT family protein	-	-	K02221	-	7412	6687	117	92	214.72	222.58	3.75	3.2	7049.5	104.5	218.65	3.48	6.35304	6.35304	1.08829e-17	1.20883e-15	yes
comp17302_c0	comp17302_c0_seq1,comp17302_c0_seq2	474	266.55	-	-	-	-	-	-	640	960	0	0	49.68	83.83	0	0	800	0	66.75	0	inf	inf	1.21445e-17	1.34386e-15	yes
comp21896_c0	comp21896_c0_seq1	1981	1782	SIGA	RNA polymerase primary sigma factor	-	-	K03086	ko03020(RNA polymerase)	8113	13711	2	70	92.59	179.79	0.03	0.96	10912	36	136.19	0.49	8.67642	8.67642	1.29679e-17	1.42956e-15	yes
comp14362_c0	comp14362_c0_seq1	2511	2312	At2g36660	-	GO:0005634(nucleus);GO:0000166(nucleotide binding);GO:0003723(RNA binding)	[A] RNA processing and modification ;[J] Translation, ribosomal structure and biogenesis	-	-	1667	2834	6	4	14.66	28.64	0.06	0.04	2250.5	5	21.65	0.05	9.074	9.074	1.32758e-17	1.45799e-15	yes
comp3780_c0	comp3780_c0_seq1	591	392	-	-	-	-	-	-	766	990	0	1	39.74	59.01	0	0.06	878	0.5	49.38	0.03	11.2221	11.2221	1.44196e-17	1.57768e-15	yes
comp13506_c0	comp13506_c0_seq1	1989	1790	SIGF	RNA polymerase primary sigma factor	-	-	K03086	ko03020(RNA polymerase)	9070	7460	92	170	103.04	97.38	1.16	2.32	8265	131	100.21	1.74	6.31844	6.31844	1.47044e-17	1.60283e-15	yes
comp16119_c0	comp16119_c0_seq1	1632	1433	Prcp	lysosomal Pro-X carboxypeptidase	GO:0005764(lysosome);GO:0004180(carboxypeptidase activity);GO:0008236(serine-type peptidase activity);GO:0006508(proteolysis)	[O] Posttranslational modification, protein turnover, chaperones ;[R] General function prediction only	K01285	-	883	686	0	0	12.53	11.19	0	0	784.5	0	11.86	0	inf	inf	1.74995e-17	1.90042e-15	yes
comp15648_c0	comp15648_c0_seq1	1348	1149	NUC	-	GO:0005634(nucleus);GO:0003677(DNA binding);GO:0008270(zinc ion binding);GO:0010260(organ senescence);GO:0048573(photoperiodism, flowering);GO:0045893(positive regulation of transcription, DNA-dependent);GO:0048510(regulation of timing of transition from vegetative to reproductive phase);GO:0006351(transcription, DNA-dependent)	[R] General function prediction only	-	-	0	0	1120	919	0	0	21.96	19.56	0	1019.5	0	20.76	-inf	inf	1.82488e-17	1.97446e-15	yes
comp17890_c0	comp17890_c0_seq1	1148	949	-	-	-	-	-	-	16362	12757	290	235	350.62	314.11	6.88	6.05	14559.5	262.5	332.37	6.46	6.07406	6.07406	2.05238e-17	2.21241e-15	yes
comp17271_c0	comp17271_c0_seq1	442	243	LRX5	-	GO:0005618(cell wall);GO:0005576(extracellular region);GO:0009506(plasmodesma);GO:0007047(cellular cell wall organization)	-	-	-	397	129	20415	22097	33.22	12.4	1892.48	2223.27	263	21256	22.81	2057.88	-6.02817	6.02817	2.19496e-17	2.35741e-15	yes
comp18848_c0	comp18848_c0_seq1	1838	1639	RAD50	-	GO:0005739(mitochondrion);GO:0030870(Mre11 complex);GO:0005654(nucleoplasm);GO:0004017(adenylate kinase activity);GO:0005524(ATP binding);GO:0016887(ATPase activity);GO:0003691(double-stranded telomeric DNA binding);GO:0051880(G-quadruplex DNA binding);GO:0004518(nuclease activity);GO:0005515(protein binding);GO:0043047(single-stranded telomeric DNA binding);GO:0008270(zinc ion binding);GO:000628…	[L] Replication, recombination and repair	-	-	900	1614	0	0	11.17	23.01	0	0	1257	0	17.09	0	inf	inf	2.51338e-17	2.6895e-15	yes
comp14256_c0	comp14256_c0_seq1	1797	1598	-	glutamine synthetase	GO:0009507(chloroplast);GO:0005524(ATP binding);GO:0004356(glutamate-ammonia ligase activity);GO:0006542(glutamine biosynthetic process);GO:0009399(nitrogen fixation)	[E] Amino acid transport and metabolism	K01915	ko00250(Alanine, aspartate and glutamate metabolism);ko00330(Arginine and proline metabolism);ko00910(Nitrogen metabolism);ko02020(Two-component system)	112881	113737	2625	2033	1436.53	1663.12	37	31.1	113309	2329	1549.82	34.05	5.87942	5.87942	2.56413e-17	2.73379e-15	yes
comp21252_c0	comp21252_c0_seq1	1312	1113	CAJ1	ferredoxin	GO:0005634(nucleus);GO:0031072(heat shock protein binding);GO:0051082(unfolded protein binding);GO:0006457(protein folding)	[O] Posttranslational modification, protein turnover, chaperones	K05337	-	18706	16228	202	461	341.79	340.7	4.09	10.13	17467	331.5	341.25	7.11	6.07203	6.07203	2.95312e-17	3.13707e-15	yes
comp17242_c1	comp17242_c1_seq1	652	453	LOX2.1	lipoxygenase	GO:0009570(chloroplast stroma);GO:0009534(chloroplast thylakoid);GO:0005506(iron ion binding);GO:0016165(lipoxygenase activity);GO:0031408(oxylipin biosynthetic process)	-	K00454	ko00591(Linoleic acid metabolism);ko00592(alpha-Linolenic acid metabolism)	2210.11	1790	15	16	99.22	92.33	0.75	0.86	2000.06	15.5	95.78	0.8	7.31161	7.31161	3.14577e-17	3.32962e-15	yes
comp23237_c0	comp23237_c0_seq1,comp23237_c0_seq2,comp23237_c0_seq3	2324	1054.5	CSLH1	cellulose synthase A	GO:0000139(Golgi membrane);GO:0016021(integral to membrane);GO:0016760(cellulose synthase (UDP-forming) activity);GO:0007047(cellular cell wall organization);GO:0030244(cellulose biosynthetic process)	-	K10999	-	11459	11325	250	161	145.62	176.33	19.44	17.86	11392	205.5	160.98	18.65	6.05516	6.05516	3.21469e-17	3.39028e-15	yes
comp11401_c0	comp11401_c0_seq1	1171	972	IAA14	-	GO:0005634(nucleus);GO:0046983(protein dimerization activity);GO:0009734(auxin mediated signaling pathway);GO:0010102(lateral root morphogenesis);GO:0045892(negative regulation of transcription, DNA-dependent);GO:0006351(transcription, DNA-dependent)	-	-	-	10823	8064	247	84	226.44	193.86	5.72	2.11	9443.5	165.5	210.15	3.92	6.06075	6.06075	3.4376e-17	3.61232e-15	yes
comp22571_c0	comp22571_c0_seq1,comp22571_c0_seq2	1892	1493.46	guaA	DNA-3-methyladenine glycosylase I	GO:0004066(asparagine synthase (glutamine-hydrolyzing) activity);GO:0005524(ATP binding);GO:0008725(DNA-3-methyladenine glycosylase I activity);GO:0003922(GMP synthase (glutamine-hydrolyzing) activity);GO:0008080(N-acetyltransferase activity);GO:0006529(asparagine biosynthetic process);GO:0006284(base-excision repair);GO:0006541(glutamine metabolic process);GO:0006177(GMP biosynthetic process)	-	K01246	ko03410(Base excision repair)	2902	2080	0	49	34.86	30.76	0	0.71	2491	24.5	32.81	0.35	7.11721	7.11721	3.88002e-17	4.06262e-15	yes
comp30489_c0	comp30489_c0_seq1	1461	1262	-	-	-	-	-	-	4	14	1737	2533	0.06	0.26	31	49.07	9	2135	0.16	40.03	-7.57962	7.57962	4.02509e-17	4.19946e-15	yes
comp15323_c0	comp15323_c0_seq1	607	408	-	-	-	-	-	-	940	1646	0	2	46.85	94.27	0	0.12	1293	1	70.56	0.06	10.7779	10.7779	4.83919e-17	5.03087e-15	yes
comp20060_c0	comp20060_c0_seq1	668	469	-	-	-	-	-	-	15733	8708	2	6	682.19	433.85	0.1	0.31	12220.5	4	558.02	0.21	11.9502	11.9502	5.1601e-17	5.34546e-15	yes
comp18804_c0	comp18804_c0_seq1	1032	833	-	-	GO:0006950(response to stress)	-	-	-	26	6	2076	3997	0.63	0.17	56.14	117.32	16	3036.5	0.4	86.73	-7.21669	7.21669	5.5321e-17	5.7028e-15	yes
comp12877_c0	comp12877_c0_seq1	3341	3142	PHOT2	non-specific serine/threonine protein kinase	GO:0005524(ATP binding);GO:0009882(blue light photoreceptor activity);GO:0004674(protein serine/threonine kinase activity);GO:0000155(two-component sensor activity);GO:0018298(protein-chromophore linkage);GO:0006355(regulation of transcription, DNA-dependent)	-	K08282	-	9410	9726	69	281	60.91	72.33	0.49	2.19	9568	175	66.62	1.34	6.1566	6.1566	5.54409e-17	5.7028e-15	yes
comp13601_c0	comp13601_c0_seq1	2004	1805	PCMP-H38	-	GO:0009507(chloroplast);GO:0005488(binding);GO:0009451(RNA modification)	[R] General function prediction only	-	-	628	859	0	0	7.08	11.12	0	0	743.5	0	9.1	0	inf	inf	5.6714e-17	5.81328e-15	yes
comp19708_c0	comp19708_c0_seq1	2607	2408	FUSA	elongation factor EF-G	GO:0009507(chloroplast);GO:0005525(GTP binding);GO:0003924(GTPase activity);GO:0003746(translation elongation factor activity)	[J] Translation, ribosomal structure and biogenesis	K02355	-	33074	41124	933	639	279.32	399.06	8.73	6.49	37099	786	339.19	7.61	5.82523	5.82523	5.77741e-17	5.90124e-15	yes
comp8136_c0	comp8136_c0_seq1	1004	805	-	-	-	-	-	-	20112	20515	511	324	508.08	595.49	14.3	9.84	20313.5	417.5	551.78	12.07	5.8656	5.8656	6.6066e-17	6.72469e-15	yes
comp7550_c0	comp7550_c0_seq1	986	787	YAB2	-	GO:0005634(nucleus);GO:0003677(DNA binding);GO:0046872(metal ion binding);GO:0010158(abaxial cell fate specification);GO:0007275(multicellular organismal development)	-	-	-	890	578	0	0	23	17.16	0	0	734	0	20.08	0	inf	inf	7.01886e-17	7.11951e-15	yes
comp21503_c0	comp21503_c0_seq1	1728	1529	At3g28850	-	GO:0005886(plasma membrane);GO:0009055(electron carrier activity);GO:0015035(protein disulfide oxidoreductase activity);GO:0045454(cell redox homeostasis)	[O] Posttranslational modification, protein turnover, chaperones	-	-	1866	2285	16	21	24.82	34.92	0.24	0.34	2075.5	18.5	29.87	0.29	7.12109	7.12109	7.62438e-17	7.70696e-15	yes
comp22997_c0	comp22997_c0_seq1,comp22997_c0_seq2	3370	2981.18	IGHMBP2	-	GO:0030424(axon);GO:0005737(cytoplasm);GO:0030426(growth cone);GO:0005634(nucleus);GO:0030529(ribonucleoprotein complex);GO:0005524(ATP binding);GO:0043141(ATP-dependent 5'-3' DNA helicase activity);GO:0032575(ATP-dependent 5'-3' RNA helicase activity);GO:0043022(ribosome binding);GO:0003697(single-stranded DNA binding);GO:0008134(transcription factor binding);GO:0000049(tRNA binding);GO:0008270(…	[L] Replication, recombination and repair	-	-	12510	8782	155	253	83.5	67.57	1.12	2.14	10646	204	75.53	1.63	6.03751	6.03751	7.67656e-17	7.73294e-15	yes
comp19317_c0	comp19317_c0_seq1	744	545	-	YggT family protein	-	-	K02221	-	3857	3715	20	86	143.92	159.28	0.83	3.86	3786	53	151.6	2.34	6.54562	6.54562	8.33386e-17	8.35875e-15	yes
comp23006_c0	comp23006_c0_seq1	1932	1733	TIC62	-	GO:0009941(chloroplast envelope);GO:0009535(chloroplast thylakoid membrane);GO:0005488(binding)	[G] Carbohydrate transport and metabolism	-	-	36707	22824	29	223	430.74	307.75	0.38	3.15	29765.5	126	369.25	1.76	8.29806	8.29806	8.35503e-17	8.35875e-15	yes
comp20921_c0	comp20921_c0_seq1	1262	1063	CLEB3J9	L-ascorbate peroxidase	GO:0009543(chloroplast thylakoid lumen);GO:0020037(heme binding);GO:0004601(peroxidase activity);GO:0006979(response to oxidative stress)	-	K00434	ko00053(Ascorbate and aldarate metabolism);ko00480(Glutathione metabolism)	4910	7002	2	204	93.93	153.92	0.04	4.69	5956	103	123.92	2.36	6.29365	6.29365	1.14828e-16	1.14487e-14	yes
comp18537_c0	comp18537_c0_seq1	620	421	-	-	-	-	-	-	13	26	2389	3362	0.63	1.44	127.83	195.25	19.5	2875.5	1.03	161.54	-6.89216	6.89216	1.17111e-16	1.16366e-14	yes
comp20127_c0	comp20127_c0_seq1	2525	2326	OPT1	-	GO:0016021(integral to membrane);GO:0015198(oligopeptide transporter activity);GO:0015031(protein transport);GO:0055085(transmembrane transport)	[T] Signal transduction mechanisms	-	-	1049	1290	2	7	9.17	12.96	0.02	0.07	1169.5	4.5	11.07	0.05	8.39624	8.39624	1.22508e-16	1.21317e-14	yes
comp3900_c0	comp3900_c0_seq1	705	506	-	-	-	-	-	-	734	695	0	0	29.5	32.09	0	0	714.5	0	30.8	0	inf	inf	1.26786e-16	1.25128e-14	yes
comp7621_c0	comp7621_c0_seq1,comp7621_c0_seq2	853	628.39	LOB	carbamoyl-phosphate synthase large subunit	GO:0010199(organ boundary specification between lateral organs and the meristem)	-	K01955	ko00240(Pyrimidine metabolism);ko00250(Alanine, aspartate and glutamate metabolism)	8	2	1894	1434	0.25	0.08	67.82	55.59	5	1664	0.17	61.7	-8.09404	8.09404	1.35044e-16	1.32829e-14	yes
comp17108_c0	comp17108_c0_seq1	1205	1006	MAB_0213c	-	GO:0008168(methyltransferase activity)	-	-	-	1719	1573	4	20	34.75	36.54	0.09	0.49	1646	12	35.64	0.29	7.49417	7.49417	1.40054e-16	1.37295e-14	yes
comp4026_c0	comp4026_c0_seq1	971	772	-	-	-	-	-	-	2485	2678	24	36	65.46	81.06	0.7	1.14	2581.5	30	73.26	0.92	6.74915	6.74915	1.45984e-16	1.4263e-14	yes
comp23008_c0	comp23008_c0_seq1	1652	1453	CYP74A	hydroperoxide lyase	GO:0009507(chloroplast);GO:0009055(electron carrier activity);GO:0020037(heme binding);GO:0047987(hydroperoxide dehydratase activity);GO:0004497(monooxygenase activity);GO:0016705(oxidoreductase activity, acting on paired donors, with incorporation or reduction of molecular oxygen);GO:0031408(oxylipin biosynthetic process)	-	K10528	ko00592(alpha-Linolenic acid metabolism)	11061	9166	325	82	154.81	147.41	5.04	1.38	10113.5	203.5	151.11	3.21	5.84608	5.84608	1.54045e-16	1.50003e-14	yes
comp22420_c0	comp22420_c0_seq1	2128	1929	CYP86A2	-	GO:0016021(integral to membrane);GO:0018685(alkane 1-monooxygenase activity);GO:0009055(electron carrier activity);GO:0020037(heme binding);GO:0005515(protein binding);GO:0006631(fatty acid metabolic process)	[Q] Secondary metabolites biosynthesis, transport and catabolism ;[I] Lipid transport and metabolism	K00517	ko00361(gamma-Hexachlorocyclohexane degradation);ko00626(Naphthalene and anthracene degradation);ko00903(Limonene and pinene degradation);ko00945(Stilbenoid, diarylheptanoid and gingerol biosynthesis)	3554	6116	16	14	37.47	74.09	0.19	0.18	4835	15	55.78	0.18	8.6113	8.6113	1.63646e-16	1.58823e-14	yes
comp8360_c0	comp8360_c0_seq1	1188	989	EXL3	-	GO:0005576(extracellular region);GO:0016298(lipase activity);GO:0016042(lipid catabolic process)	-	-	-	583	823	0	0	11.99	19.44	0	0	703	0	15.71	0	inf	inf	1.83246e-16	1.77257e-14	yes
comp20199_c0	comp20199_c0_seq1	995	796	SCRM	-	GO:0005634(nucleus);GO:0003677(DNA binding);GO:0045893(positive regulation of transcription, DNA-dependent);GO:0050826(response to freezing);GO:0010440(stomatal lineage progression);GO:0006351(transcription, DNA-dependent)	-	-	-	701	702	0	0	17.91	20.61	0	0	701.5	0	19.26	0	inf	inf	1.86605e-16	1.7991e-14	yes
comp7085_c0	comp7085_c0_seq1	2332	2133	FTSH	cell division protease FtsH	GO:0031969(chloroplast membrane);GO:0016021(integral to membrane);GO:0005524(ATP binding);GO:0046872(metal ion binding);GO:0004222(metalloendopeptidase activity);GO:0017111(nucleoside-triphosphatase activity);GO:0007049(cell cycle);GO:0051301(cell division);GO:0030163(protein catabolic process);GO:0006508(proteolysis)	[O] Posttranslational modification, protein turnover, chaperones	K03798	-	107489	100784	3310	1683	1024.81	1104.08	34.96	19.29	104136	2496.5	1064.44	27.12	5.62989	5.62989	1.88335e-16	1.80982e-14	yes
comp23658_c0	comp23658_c0_seq1	681	482	FTRC	-	GO:0009507(chloroplast);GO:0051539(4 iron, 4 sulfur cluster binding);GO:0008937(ferredoxin-NAD(P) reductase activity);GO:0046872(metal ion binding)	-	-	-	15977	12660	317	308	674.09	613.74	14.81	15.62	14318.5	312.5	643.91	15.21	5.81133	5.81133	2.19902e-16	2.10623e-14	yes
comp16965_c0	comp16965_c0_seq1,comp16965_c0_seq2	1252	1041.91	-	-	-	[R] General function prediction only	-	-	3834	4236	51	77	75.05	95.28	1.1	1.81	4035	64	85.16	1.46	6.30063	6.30063	2.27799e-16	2.17474e-14	yes
comp19136_c0	comp19136_c0_seq1,comp19136_c0_seq2	1371	1167.26	PLR1	2,5-diketo-D-gluconate reductase	-	[C] Energy production and conversion	K05885	-	3517	2925	20	72	61.68	58.66	0.38	1.51	3221	46	60.17	0.95	6.50929	6.50929	2.57827e-16	2.45339e-14	yes
comp23044_c0	comp23044_c0_seq1	2424	2225	FTSH2	cell division protease FtsH	GO:0009941(chloroplast envelope);GO:0009535(chloroplast thylakoid membrane);GO:0016021(integral to membrane);GO:0031977(thylakoid lumen);GO:0005524(ATP binding);GO:0046872(metal ion binding);GO:0004222(metalloendopeptidase activity);GO:0017111(nucleoside-triphosphatase activity);GO:0007275(multicellular organismal development);GO:0010205(photoinhibition);GO:0006508(proteolysis);GO:0010304(PSII as…	[O] Posttranslational modification, protein turnover, chaperones	K03798	-	139263	114130	3454	2879	1272.84	1198.58	34.97	31.64	126696	3166.5	1235.71	33.3	5.60446	5.60446	3.09128e-16	2.932e-14	yes
comp19663_c0	comp19663_c0_seq1	1756	1557	-	phospholipase C	-	-	K01114	ko00562(Inositol phosphate metabolism);ko00564(Glycerophospholipid metabolism);ko00565(Ether lipid metabolism)	0	8	2999	2171	0	0.12	43.39	34.09	4	2585	0.06	38.74	-9.08409	9.08409	3.30007e-16	3.1199e-14	yes
comp20468_c0	comp20468_c0_seq1	1442	1243	ycf39	-	GO:0009842(cyanelle);GO:0005488(binding);GO:0016491(oxidoreductase activity)	[G] Carbohydrate transport and metabolism	-	-	8053	9314	224	140	131.75	175.09	4.06	2.75	8683.5	182	153.42	3.4	5.83523	5.83523	3.53642e-16	3.33256e-14	yes
comp20869_c0	comp20869_c0_seq1,comp20869_c0_seq2,comp20869_c0_seq3,comp20869_c0_seq4	889	665.35	-	-	-	-	-	-	2549	4131	14	51	77.84	143.16	0.49	1.83	3340	32.5	110.5	1.16	7.05739	7.05739	3.83509e-16	3.6024e-14	yes
comp19665_c0	comp19665_c0_seq1	2109	1910	COP1	E3 ubiquitin-protein ligase RFWD2	GO:0005737(cytoplasm);GO:0000152(nuclear ubiquitin ligase complex);GO:0042802(identical protein binding);GO:0004842(ubiquitin-protein ligase activity);GO:0008270(zinc ion binding);GO:0046283(anthocyanin metabolic process);GO:0006281(DNA repair);GO:0009649(entrainment of circadian clock);GO:0009640(photomorphogenesis);GO:0048573(photoperiodism, flowering);GO:0009585(red, far-red light phototransdu…	-	K10143	ko04115(p53 signaling pathway);ko04120(Ubiquitin mediated proteolysis)	1188	1760	2	19	12.65	21.53	0.02	0.24	1474	10.5	17.09	0.13	7.5456	7.5456	4.03745e-16	3.78032e-14	yes
comp18534_c0	comp18534_c0_seq1	2311	2112	HCF152	-	GO:0009570(chloroplast stroma);GO:0003729(mRNA binding);GO:0000166(nucleotide binding);GO:0006397(mRNA processing)	[R] General function prediction only	-	-	4363	4145	87	60	42.01	45.86	0.93	0.69	4254	73.5	43.94	0.81	6.1224	6.1224	4.45565e-16	4.15856e-14	yes
comp22526_c0	comp22526_c0_seq1	2616	2417	ABCF5	ATP-binding cassette, sub-family F, member 2	GO:0005524(ATP binding);GO:0016887(ATPase activity);GO:0009624(response to nematode);GO:0006810(transport)	[R] General function prediction only	K06185	-	18157	24910	392	646	152.77	240.82	3.65	6.53	21533.5	519	196.8	5.09	5.70119	5.70119	4.48956e-16	4.17686e-14	yes
comp16155_c0	comp16155_c0_seq1	3876	3677	GDCSP	glycine dehydrogenase subunit 2	GO:0005739(mitochondrion);GO:0004375(glycine dehydrogenase (decarboxylating) activity);GO:0030170(pyridoxal phosphate binding);GO:0006544(glycine metabolic process)	[E] Amino acid transport and metabolism	K00283	ko00260(Glycine, serine and threonine metabolism)	266117	230852	7813	5070	1471.8	1467.03	47.86	33.71	248484	6441.5	1469.41	40.78	5.53375	5.53375	4.53162e-16	4.20261e-14	yes
comp17851_c0	comp17851_c0_seq1	1414	1215	ESC	-	GO:0005634(nucleus);GO:0003680(AT DNA binding);GO:0003690(double-stranded DNA binding);GO:0006325(chromatin organization);GO:0010150(leaf senescence);GO:0009640(photomorphogenesis)	-	-	-	4	4	1237	1599	0.07	0.08	22.93	32.18	4	1418	0.08	27.55	-8.15759	8.15759	4.59901e-16	4.25161e-14	yes
comp12103_c0	comp12103_c0_seq1	969	770	-	-	-	-	-	-	6559	7768	183	113	173.23	235.73	5.35	3.59	7163.5	148	204.48	4.47	5.85493	5.85493	4.94768e-16	4.55952e-14	yes
comp12279_c0	comp12279_c0_seq1	1857	1658	-	-	-	[S] Function unknown	K07088	-	7099	8373	119	207	87.07	118	1.62	3.05	7736	163	102.53	2.33	5.90026	5.90026	5.03833e-16	4.62845e-14	yes
comp18267_c0	comp18267_c0_seq1,comp18267_c0_seq2	1294	1082.84	KNAT6	-	GO:0005634(nucleus);GO:0043565(sequence-specific DNA binding);GO:0003700(sequence-specific DNA binding transcription factor activity);GO:0010073(meristem maintenance)	[K] Transcription	-	-	0	0	675	1092	0	0	14.05	24.6	0	883.5	0	19.33	-inf	inf	5.70275e-16	5.22239e-14	yes
comp20071_c0	comp20071_c0_seq1,comp20071_c0_seq2,comp20071_c0_seq3,comp20071_c0_seq4,comp20071_c0_seq5,comp20071_c0_seq6,comp20071_c0_seq7,comp20071_c0_seq8	1398	817.22	DAPB3	dihydrodipicolinate reductase	GO:0009570(chloroplast stroma);GO:0008839(dihydrodipicolinate reductase activity);GO:0070402(NADPH binding);GO:0019877(diaminopimelate biosynthetic process);GO:0019684(photosynthesis, light reaction)	-	K00215	ko00300(Lysine biosynthesis)	826	1328	3	6	16.82	33.96	0.14	0.29	1077	4.5	25.39	0.21	8.24121	8.24121	6.37283e-16	5.8178e-14	yes
comp7881_c0	comp7881_c0_seq1	1238	1039	STO	zinc finger protein CONSTANS	GO:0005634(nucleus);GO:0005515(protein binding);GO:0008270(zinc ion binding);GO:0009640(photomorphogenesis);GO:0080167(response to karrikin);GO:0009651(response to salt stress)	-	K12135	ko04712(Circadian rhythm - plant)	8028	5580	69	215	157.13	125.49	1.5	5.06	6804	142	141.31	3.28	5.95574	5.95574	6.4603e-16	5.87928e-14	yes
comp11898_c0	comp11898_c0_seq1	288	89.2	-	-	GO:0005576(extracellular region);GO:0006952(defense response);GO:0009607(response to biotic stimulus)	[S] Function unknown	-	-	2407	1822	25	24	548.75	477.29	6.31	6.58	2114.5	24.5	513.02	6.45	6.72438	6.72438	6.71554e-16	6.09258e-14	yes
comp15980_c0	comp15980_c0_seq1	1344	1145	ERF061	EREBP-like factor	GO:0005634(nucleus);GO:0003677(DNA binding);GO:0003700(sequence-specific DNA binding transcription factor activity);GO:0009873(ethylene mediated signaling pathway);GO:0010200(response to chitin)	-	K09286	-	811	754	2	0	14.4	15.39	0.04	0	782.5	1	14.89	0.02	9.76773	9.76773	7.4009e-16	6.69358e-14	yes
comp3719_c0	comp3719_c0_seq1	1233	1034	CPN60B4	chaperonin GroEL	-	[O] Posttranslational modification, protein turnover, chaperones	K04077	ko03018(RNA degradation);ko04940(Type I diabetes mellitus)	1157	1637	10	10	22.76	36.99	0.22	0.24	1397	10	29.88	0.23	7.41644	7.41644	7.65905e-16	6.90516e-14	yes
comp7653_c0	comp7653_c0_seq1	748	549	-	-	-	-	-	-	5588	3691	16	114	206.99	157.1	0.66	5.08	4639.5	65	182.05	2.87	6.56833	6.56833	7.68212e-16	6.90516e-14	yes
comp6318_c0	comp6318_c0_seq1	590	391	petF2	ferredoxin	GO:0051537(2 iron, 2 sulfur cluster binding);GO:0009055(electron carrier activity);GO:0046872(metal ion binding);GO:0022900(electron transport chain);GO:0006810(transport)	-	K02639	ko00195(Photosynthesis)	5159	3619	107	55	268.32	216.28	6.16	3.44	4389	81	242.3	4.8	6.0106	6.0106	7.92469e-16	7.10135e-14	yes
comp22015_c0	comp22015_c0_seq1	1674	1475	At3g53190	pectate lyase	GO:0031225(anchored to membrane);GO:0046872(metal ion binding);GO:0030570(pectate lyase activity)	-	K01728	ko00040(Pentose and glucuronate interconversions)	12	10	3899	2891	0.17	0.16	59.55	47.92	11	3395	0.17	53.73	-7.99607	7.99607	8.16197e-16	7.29161e-14	yes
comp15852_c0	comp15852_c0_seq1	977	778	PPD4	-	GO:0009570(chloroplast stroma);GO:0009543(chloroplast thylakoid lumen);GO:0019898(extrinsic to membrane);GO:0009654(oxygen evolving complex);GO:0005509(calcium ion binding);GO:0015979(photosynthesis)	-	-	-	2999	4659	35	101	78.39	139.93	1.01	3.17	3829	68	109.16	2.09	6.17692	6.17692	9.96792e-16	8.87783e-14	yes
comp18372_c0	comp18372_c0_seq1,comp18372_c0_seq2,comp18372_c0_seq3	1109	667.87	RBCS1	ribulose-bisphosphate carboxylase small chain	GO:0009507(chloroplast);GO:0004497(monooxygenase activity);GO:0016984(ribulose-bisphosphate carboxylase activity);GO:0009853(photorespiration);GO:0019253(reductive pentose-phosphate cycle)	-	K01602	ko00630(Glyoxylate and dicarboxylate metabolism);ko00710(Carbon fixation in photosynthetic organisms)	1318	1083	6	8	33.01	39.5	0.17	0.21	1200.5	7	36.25	0.19	7.73816	7.73816	1.11122e-15	9.86689e-14	yes
comp21116_c0	comp21116_c0_seq1	1365	1166	THI1-2	thiamine biosynthetic enzyme	-	[R] General function prediction only	K03146	-	299993	257024	9923	5734	5232.17	5150.79	191.7	120.23	278508	7828.5	5191.48	155.97	5.40935	5.40935	1.26493e-15	1.11977e-13	yes
comp5693_c0	comp5693_c0_seq1	575	376	PERK14	DNA (cytosine-5-)-methyltransferase	GO:0016021(integral to membrane);GO:0005886(plasma membrane);GO:0005524(ATP binding);GO:0004674(protein serine/threonine kinase activity)	[T] Signal transduction mechanisms	K00558	ko00270(Cysteine and methionine metabolism)	27583	18473	666	216	1491.84	1148.02	39.9	14.05	23028	441	1319.93	26.98	5.93129	5.93129	1.47384e-15	1.30076e-13	yes
comp18076_c0	comp18076_c0_seq1	1554	1355	-	-	-	[R] General function prediction only	-	-	1084	1714	6	16	16.27	29.56	0.1	0.29	1399	11	22.91	0.2	7.34754	7.34754	1.52165e-15	1.33891e-13	yes
comp6481_c0	comp6481_c0_seq1	642	443	-	-	-	-	-	-	12	4	35737	22833	0.55	0.21	1817.2	1260.16	8	29285	0.38	1538.68	-11.5669	11.5669	1.64979e-15	1.4473e-13	yes
comp8001_c0	comp8001_c0_seq1	1162	963	-	-	-	[O] Posttranslational modification, protein turnover, chaperones	-	-	4072	2859	55	69	85.99	69.37	1.29	1.75	3465.5	62	77.68	1.52	6.11775	6.11775	1.76942e-15	1.54761e-13	yes
comp21509_c0	comp21509_c0_seq1,comp21509_c0_seq2,comp21509_c0_seq3,comp21509_c0_seq4,comp21509_c0_seq5,comp21509_c0_seq6	901	488.33	-	-	-	[J] Translation, ribosomal structure and biogenesis	-	-	67	429	10631	18962.5	2.19	18.92	582.85	3128.84	248	14796.7	10.56	1855.85	-5.57739	5.57739	1.8009e-15	1.57044e-13	yes
comp15652_c0	comp15652_c0_seq1	1713	1514	PPF-1	preprotein translocase subunit YidC	GO:0009535(chloroplast thylakoid membrane);GO:0016021(integral to membrane);GO:0051205(protein insertion into membrane)	[O] Posttranslational modification, protein turnover, chaperones ;[U] Intracellular trafficking, secretion, and vesicular transport	K03217	ko03060(Protein export);ko03070(Bacterial secretion system)	29876	27340	989	584	401.3	421.96	14.71	9.43	28608	786.5	411.63	12.07	5.44216	5.44216	1.83189e-15	1.5927e-13	yes
comp15408_c0	comp15408_c0_seq1	1269	1070	THF1	-	GO:0009707(chloroplast outer membrane);GO:0009570(chloroplast stroma);GO:0016021(integral to membrane);GO:0009523(photosystem II);GO:0015979(photosynthesis);GO:0010027(thylakoid membrane organization)	-	-	-	20000	25849	497	751	380.12	564.49	10.46	17.16	22924.5	624	472.31	13.81	5.52011	5.52011	1.91949e-15	1.66392e-13	yes
comp16826_c0	comp16826_c0_seq1	765	566	-	-	-	-	-	-	13659	8088	50	10	490.76	333.91	1.99	0.43	10873.5	30	412.34	1.21	8.70609	8.70609	2.16409e-15	1.8704e-13	yes
comp16348_c0	comp16348_c0_seq1	895	696	PSB28	photosystem II reaction center 13kDa protein	GO:0009535(chloroplast thylakoid membrane);GO:0009654(oxygen evolving complex);GO:0015979(photosynthesis)	-	K08903	ko00195(Photosynthesis)	7335	8688	313	73	214.32	291.68	10.13	2.56	8011.5	193	253	6.35	5.57972	5.57972	2.2215e-15	1.91436e-13	yes
comp20560_c0	comp20560_c0_seq1,comp20560_c0_seq2	1411	1202.65	Gapdhs	-	GO:0001669(acrosomal vesicle);GO:0009434(microtubule-based flagellum);GO:0004365(glyceraldehyde-3-phosphate dehydrogenase (NAD+) (phosphorylating) activity);GO:0051287(NAD binding);GO:0006096(glycolysis);GO:0007286(spermatid development)	-	-	-	34989	23075	541	397	592.45	448.83	10.13	8.1	29032	469	520.64	9.12	6.22697	6.22697	2.48929e-15	2.13881e-13	yes
comp20605_c0	comp20605_c0_seq1	1553	1354	ABCG15	ATP-binding cassette, subfamily G (WHITE), member 2	GO:0016021(integral to membrane);GO:0005524(ATP binding);GO:0016887(ATPase activity);GO:0080167(response to karrikin);GO:0006810(transport)	[Q] Secondary metabolites biosynthesis, transport and catabolism	K05681	ko02010(ABC transporters)	1003	1569	0	19	15.06	27.08	0	0.34	1286	9.5	21.07	0.17	7.52308	7.52308	2.5274e-15	2.16518e-13	yes
comp19702_c0	comp19702_c0_seq1	1933	1734	4CLL9	OPC-8:0 CoA ligase 1	GO:0005777(peroxisome);GO:0005524(ATP binding);GO:0004321(fatty-acyl-CoA synthase activity);GO:0016874(ligase activity);GO:0009695(jasmonic acid biosynthetic process)	[I] Lipid transport and metabolism	K10526	ko00592(alpha-Linolenic acid metabolism)	5229	4561	141	68	61.33	61.46	1.83	0.96	4895	104.5	61.39	1.4	5.79457	5.79457	2.5348e-15	2.16518e-13	yes
comp22159_c0	comp22159_c0_seq1	1844	1645	-	phosphoglycerate kinase	GO:0009507(chloroplast);GO:0005524(ATP binding);GO:0004618(phosphoglycerate kinase activity);GO:0006096(glycolysis);GO:0019253(reductive pentose-phosphate cycle)	[G] Carbohydrate transport and metabolism	K00927	ko00010(Glycolysis / Gluconeogenesis);ko00710(Carbon fixation in photosynthetic organisms)	126393	103991	5036	1760	1562.52	1477.16	68.96	26.16	115192	3398	1519.84	47.56	5.31008	5.31008	2.60478e-15	2.21847e-13	yes
comp16300_c0	comp16300_c0_seq1	1049	850	PPD3	-	GO:0009543(chloroplast thylakoid lumen);GO:0009535(chloroplast thylakoid membrane);GO:0019898(extrinsic to membrane);GO:0009654(oxygen evolving complex);GO:0005509(calcium ion binding);GO:0015979(photosynthesis)	-	-	-	5609	5297	93	152	134.19	145.62	2.46	4.37	5453	122.5	139.91	3.42	5.80551	5.80551	3.03993e-15	2.58156e-13	yes
comp13974_c0	comp13974_c0_seq1	857	658	-	-	-	-	-	-	7935	4992	49	52	245.24	177.28	1.68	1.93	6463.5	50.5	211.26	1.81	7.30179	7.30179	3.08176e-15	2.60949e-13	yes
comp27163_c0	comp27163_c0_seq1	712	513	-	-	-	-	-	-	2221	1320	2	6	88.04	60.13	0.09	0.29	1770.5	4	74.09	0.19	9.16248	9.16248	3.28709e-15	2.77531e-13	yes
comp23865_c0	comp23865_c0_seq1	203	24.07	-	-	-	-	-	-	549	802	1	0	463.83	778.56	0.94	0	675.5	0.5	621.19	0.47	10.5515	10.5515	3.31828e-15	2.79357e-13	yes
comp22055_c0	comp22055_c0_seq1,comp22055_c0_seq2	1695	1315.58	WSD1	-	GO:0005789(endoplasmic reticulum membrane);GO:0016021(integral to membrane);GO:0004144(diacylglycerol O-acyltransferase activity);GO:0047196(long-chain-alcohol O-fatty-acyltransferase activity);GO:0010025(wax biosynthetic process)	-	-	-	6995	8770	40	353	97.03	190.33	0.6	5.77	7882.5	196.5	143.68	3.18	5.73788	5.73788	3.44697e-15	2.89357e-13	yes
comp19736_c0	comp19736_c0_seq1,comp19736_c0_seq2	2167	1920.8	At5g13400	proton-dependent oligopeptide transporter, POT family	GO:0016021(integral to membrane);GO:0005215(transporter activity);GO:0006857(oligopeptide transport)	[E] Amino acid transport and metabolism	K03305	-	7974	5080	38	88	84.35	61.87	0.45	1.11	6527	63	73.11	0.78	7.05118	7.05118	3.46125e-15	2.89724e-13	yes
comp23715_c0	comp23715_c0_seq1	415	216	-	-	-	-	-	-	2597	2631	50	35	244.5	284.62	5.21	3.96	2614	42.5	264.56	4.58	6.21055	6.21055	3.52214e-15	2.93978e-13	yes
comp17050_c0	comp17050_c0_seq1	1891	1692	LAC14	nitrite reductase (NO-forming)	GO:0048046(apoplast);GO:0005507(copper ion binding);GO:0052716(hydroquinone:oxygen oxidoreductase activity);GO:0008471(laccase activity);GO:0046274(lignin catabolic process)	[Q] Secondary metabolites biosynthesis, transport and catabolism	K00368	ko00910(Nitrogen metabolism)	0	0	7722	4764	0	0	102.81	68.84	0	6243	0	85.83	-inf	inf	3.55897e-15	2.96205e-13	yes
comp14194_c0	comp14194_c0_seq1	1002	803	At4g27700	-	-	-	-	-	5547	6518	145	139	140.48	189.67	4.07	4.23	6032.5	142	165.07	4.15	5.69766	5.69766	3.71475e-15	3.07663e-13	yes
comp15206_c0	comp15206_c0_seq1	783	584	-	-	-	-	-	-	5188	2697	0	0	180.66	107.91	0	0	3942.5	0	144.28	0	inf	inf	3.7177e-15	3.07663e-13	yes
comp13653_c0	comp13653_c0_seq1	1538	1339	-	-	-	-	-	-	12599	13969	309	416	191.35	243.77	5.2	7.6	13284	362.5	217.56	6.4	5.50961	5.50961	3.73391e-15	3.08132e-13	yes
comp22835_c0	comp22835_c0_seq1,comp22835_c0_seq10,comp22835_c0_seq2,comp22835_c0_seq3,comp22835_c0_seq4,comp22835_c0_seq5,comp22835_c0_seq6,comp22835_c0_seq7,comp22835_c0_seq8,comp22835_c0_seq9	1050	743.95	-	-	-	-	-	-	14.6	21.87	2414.22	2119.46	0.4	0.63	71.46	68.41	18.23	2266.84	0.52	69.94	-6.65628	6.65628	3.76104e-15	3.09496e-13	yes
comp21264_c0	comp21264_c0_seq1	1796	1597	ctpA	carboxyl-terminal processing protease	GO:0005576(extracellular region);GO:0008236(serine-type peptidase activity);GO:0006508(proteolysis)	-	K03797	-	6605	4075	31	33	84.11	59.62	0.44	0.51	5340	32	71.86	0.47	7.68492	7.68492	4.91247e-15	4.03112e-13	yes
comp9242_c0	comp9242_c0_seq1	1241	1042	FRO5	-	GO:0016021(integral to membrane);GO:0009055(electron carrier activity);GO:0000293(ferric-chelate reductase activity);GO:0050660(flavin adenine dinucleotide binding);GO:0005506(iron ion binding)	[P] Inorganic ion transport and metabolism ;[Q] Secondary metabolites biosynthesis, transport and catabolism	-	-	527	663	0	0	10.29	14.87	0	0	595	0	12.58	0	inf	inf	5.4706e-15	4.47654e-13	yes
comp20352_c0	comp20352_c0_seq1	1439	1240	At1g23740	-	GO:0048046(apoplast);GO:0009941(chloroplast envelope);GO:0009570(chloroplast stroma);GO:0010319(stromule);GO:0009579(thylakoid);GO:0035798(2-alkenal reductase (NADP+) activity);GO:0035671(enone reductase activity);GO:0008270(zinc ion binding);GO:0009409(response to cold)	[C] Energy production and conversion ;[R] General function prediction only	-	-	37473	32824	1312	832	614.56	618.54	23.83	16.4	35148.5	1072	616.55	20.11	5.29758	5.29758	5.88054e-15	4.79855e-13	yes
comp21357_c0	comp21357_c0_seq1	1134	935	-	-	-	-	-	-	26192	21750	749	695	569.67	543.56	18.05	18.17	23971	722	556.62	18.11	5.34284	5.34284	6.52279e-15	5.30781e-13	yes
comp17617_c0	comp17617_c0_seq1	2316	2117	At5g67385	-	GO:0004871(signal transducer activity);GO:0009416(response to light stimulus)	-	-	-	3046	2992	55	59	29.26	33.02	0.59	0.68	3019	57	31.14	0.64	6.02564	6.02564	6.57916e-15	5.33881e-13	yes
comp12365_c0	comp12365_c0_seq1	814	615	HYH	-	GO:0005634(nucleus);GO:0005515(protein binding);GO:0046983(protein dimerization activity);GO:0043565(sequence-specific DNA binding);GO:0003700(sequence-specific DNA binding transcription factor activity);GO:0009585(red, far-red light phototransduction);GO:0080167(response to karrikin);GO:0010224(response to UV-B)	[K] Transcription	-	-	1910	2159	25	34	63.16	82.03	0.92	1.35	2034.5	29.5	72.59	1.14	6.42241	6.42241	7.18469e-15	5.81402e-13	yes
comp18875_c0	comp18875_c0_seq1	1052	853	-	-	-	[I] Lipid transport and metabolism	-	-	2304	2155	43	27	54.93	59.03	1.14	0.77	2229.5	35	56.98	0.96	6.25444	6.25444	7.4884e-15	6.04306e-13	yes
comp22218_c0	comp22218_c0_seq1	2141	1942	thrS	threonyl-tRNA synthetase	GO:0005737(cytoplasm);GO:0005524(ATP binding);GO:0046872(metal ion binding);GO:0004829(threonine-tRNA ligase activity);GO:0006435(threonyl-tRNA aminoacylation)	[J] Translation, ribosomal structure and biogenesis	K01868	ko00970(Aminoacyl-tRNA biosynthesis)	7408	9568	197	262	77.57	115.13	2.29	3.3	8488	229.5	96.35	2.79	5.52063	5.52063	7.54065e-15	6.06846e-13	yes
comp16641_c0	comp16641_c0_seq1,comp16641_c0_seq2	1548	1326.2	-	-	-	-	-	-	993	832	2	6	15.09	14.67	0.03	0.11	912.5	4	14.88	0.07	8.20317	8.20317	8.30486e-15	6.6651e-13	yes
comp22960_c0	comp22960_c0_seq1,comp22960_c0_seq2,comp22960_c0_seq3	1585	956.53	3AT1	-	-	-	-	-	4455	3623	79	100	75.81	65.94	3.16	7.03	4039	89.5	70.88	5.1	5.8084	5.8084	8.33767e-15	6.67311e-13	yes
comp21552_c0	comp21552_c0_seq1,comp21552_c0_seq2,comp21552_c0_seq3	1334	1114.36	RPE	ribulose-phosphate 3-epimerase	GO:0009535(chloroplast thylakoid membrane);GO:0046872(metal ion binding);GO:0004750(ribulose-phosphate 3-epimerase activity);GO:0006098(pentose-phosphate shunt);GO:0019253(reductive pentose-phosphate cycle)	[G] Carbohydrate transport and metabolism	K01783	ko00030(Pentose phosphate pathway);ko00040(Pentose and glucuronate interconversions);ko00710(Carbon fixation in photosynthetic organisms)	52427	53935	1759	1632	955.22	1135.53	35.23	35.98	53181	1695.5	1045.38	35.6	5.25885	5.25885	8.45209e-15	6.7462e-13	yes
comp16835_c0	comp16835_c0_seq1	1195	996	-	-	-	[R] General function prediction only	-	-	20255	16292	684	438	413.56	382.22	15.47	10.75	18273.5	561	397.89	13.11	5.28953	5.28953	1.06079e-14	8.44382e-13	yes
comp21904_c0	comp21904_c0_seq1	1972	1773	PMI2	centromeric protein E	GO:0005829(cytosol);GO:0005515(protein binding);GO:0009904(chloroplast accumulation movement);GO:0009903(chloroplast avoidance movement);GO:0009637(response to blue light)	-	K11498	-	955	1179	12	2	10.95	15.54	0.15	0.03	1067	7	13.24	0.09	7.44335	7.44335	1.07223e-14	8.51171e-13	yes
comp19953_c0	comp19953_c0_seq1	1038	839	Os05g0200100	-	GO:0009055(electron carrier activity);GO:0015035(protein disulfide oxidoreductase activity);GO:0045454(cell redox homeostasis);GO:0022900(electron transport chain);GO:0006662(glycerol ether metabolic process);GO:0006810(transport)	[O] Posttranslational modification, protein turnover, chaperones	-	-	7211	7431	173	230	174.78	206.96	4.64	6.7	7321	201.5	190.87	5.67	5.497	5.497	1.31255e-14	1.03912e-12	yes
comp21222_c0	comp21222_c0_seq1,comp21222_c0_seq2	832	595.27	-	-	-	-	-	-	0	1	2465	5800	0	0.04	94.61	239.12	0.5	4132.5	0.02	166.87	-12.6781	12.6781	1.32033e-14	1.04245e-12	yes
comp25510_c0	comp25510_c0_seq1	253	57.88	-	-	-	-	-	-	0	0	884	616	0	0	344.05	260.21	0	750	0	302.13	-inf	inf	1.36141e-14	1.07199e-12	yes
comp18392_c0	comp18392_c0_seq1	3413	3214	SPS4	sucrose-phosphate synthase	GO:0046524(sucrose-phosphate synthase activity);GO:0009058(biosynthetic process);GO:0005985(sucrose metabolic process)	[M] Cell wall/membrane/envelope biogenesis	K00696	ko00500(Starch and sucrose metabolism)	13092	11614	350	397	82.84	84.44	2.45	3.02	12353	373.5	83.64	2.74	5.35128	5.35128	1.43879e-14	1.12987e-12	yes
comp20905_c0	comp20905_c0_seq1	888	689	-	-	-	[O] Posttranslational modification, protein turnover, chaperones	-	-	4321	4229	146	58	127.54	143.42	4.77	2.06	4275	102	135.48	3.42	5.6216	5.6216	1.46743e-14	1.14927e-12	yes
comp23627_c0	comp23627_c0_seq1	648	449	-	-	-	-	-	-	18313	14268	343	675	829.44	742.53	17.21	36.76	16290.5	509	785.99	26.98	5.34404	5.34404	1.48815e-14	1.16239e-12	yes
comp18060_c0	comp18060_c0_seq1	1012	813	-	-	-	-	-	-	2796	3377	25	103	69.94	97.06	0.69	3.1	3086.5	64	83.5	1.9	5.97471	5.97471	1.53025e-14	1.19209e-12	yes
comp18217_c0	comp18217_c0_seq1	1340	1141	-	-	-	-	-	-	15	51	2176	3593	0.27	1.04	42.96	76.99	33	2884.5	0.66	59.97	-6.13026	6.13026	1.61271e-14	1.25298e-12	yes
comp21564_c0	comp21564_c0_seq1,comp21564_c0_seq10,comp21564_c0_seq11,comp21564_c0_seq12,comp21564_c0_seq13,comp21564_c0_seq14,comp21564_c0_seq2,comp21564_c0_seq3,comp21564_c0_seq4,comp21564_c0_seq5,comp21564_c0_seq6,comp21564_c0_seq7,comp21564_c0_seq8,comp21564_c0_seq9	2446	578.91	ABCG11	ATP-binding cassette, subfamily G (WHITE), member 2	GO:0009897(external side of plasma membrane);GO:0016021(integral to membrane);GO:0005524(ATP binding);GO:0016887(ATPase activity);GO:0015245(fatty acid transporter activity);GO:0080051(cutin transport);GO:0009737(response to abscisic acid stimulus);GO:0009651(response to salt stress);GO:0009611(response to wounding)	[Q] Secondary metabolites biosynthesis, transport and catabolism	K05681	ko02010(ABC transporters)	1385.6	2285.9	14.49	27.27	35.86	59.36	4.09	5.32	1835.75	20.88	47.61	4.71	6.82047	6.82047	1.79329e-14	1.38958e-12	yes
comp23883_c0	comp23883_c0_seq1	835	636	ATHX	thioredoxin 1	GO:0009570(chloroplast stroma);GO:0009055(electron carrier activity);GO:0008047(enzyme activator activity);GO:0015035(protein disulfide oxidoreductase activity);GO:0045454(cell redox homeostasis);GO:0022900(electron transport chain);GO:0006662(glycerol ether metabolic process);GO:0006810(transport)	[O] Posttranslational modification, protein turnover, chaperones	K03671	-	10667	9707	299	313	341.08	356.64	10.59	12.03	10187	306	348.86	11.31	5.35465	5.35465	1.82522e-14	1.41058e-12	yes
comp10799_c0	comp10799_c0_seq1	458	259	-	-	-	-	-	-	556	561	0	0	43.66	50.61	0	0	558.5	0	47.13	0	inf	inf	1.89029e-14	1.45702e-12	yes
comp13748_c0	comp13748_c0_seq1	1294	1095	TT1	ribonuclease P subunit RPR2	GO:0005634(nucleus);GO:0003676(nucleic acid binding);GO:0003700(sequence-specific DNA binding transcription factor activity);GO:0008270(zinc ion binding);GO:0009813(flavonoid biosynthetic process)	[R] General function prediction only	K03540	-	11	16	1563	2046	0.2	0.34	32.15	45.68	13.5	1804.5	0.27	38.91	-6.75294	6.75294	1.90474e-14	1.46429e-12	yes
comp11134_c0	comp11134_c0_seq1	1926	1727	LAC5	nitrite reductase (NO-forming)	GO:0048046(apoplast);GO:0005507(copper ion binding);GO:0052716(hydroquinone:oxygen oxidoreductase activity);GO:0008471(laccase activity);GO:0046274(lignin catabolic process);GO:0046688(response to copper ion)	[Q] Secondary metabolites biosynthesis, transport and catabolism	K00368	ko00910(Nitrogen metabolism)	4	12	1130	1798	0.05	0.16	14.74	25.45	8	1464	0.11	20.09	-7.19801	7.19801	2.07585e-14	1.58891e-12	yes
comp19996_c1	comp19996_c1_seq1,comp19996_c1_seq2	1124	911.24	ALDH3I1	aldehyde dehydrogenase (NAD+)	GO:0009507(chloroplast);GO:0004029(aldehyde dehydrogenase (NAD) activity);GO:0004030(aldehyde dehydrogenase [NAD(P)+] activity);GO:0006081(cellular aldehyde metabolic process);GO:0009737(response to abscisic acid stimulus);GO:0009414(response to water deprivation)	[C] Energy production and conversion	K00128	ko00010(Glycolysis / Gluconeogenesis);ko00053(Ascorbate and aldarate metabolism);ko00071(Fatty acid metabolism);ko00280(Valine, leucine and isoleucine degradation);ko00310(Lysine degradation);ko00330(Arginine and proline metabolism);ko00340(Histidine metabolism);ko00380(Tryptophan metabolism);ko00410(beta-Alanine metabolism);ko00561(Glycerolipid metabolism);ko00620(Pyruvate metabolism);ko00631(1,…	1976	1878	40	20	44.07	47.95	0.97	0.55	1927	30	46.01	0.76	6.25154	6.25154	2.07771e-14	1.58891e-12	yes
comp19184_c0	comp19184_c0_seq1	840	641	YSL7	-	GO:0016021(integral to membrane);GO:0005886(plasma membrane);GO:0055085(transmembrane transport)	-	-	-	1529	909	7	0	48.51	33.14	0.25	0	1219	3.5	40.83	0.12	8.60391	8.60391	2.11094e-14	1.6101e-12	yes
comp21034_c0	comp21034_c0_seq1	1564	1365	TPT	-	GO:0031969(chloroplast membrane);GO:0016021(integral to membrane);GO:0005215(transporter activity)	[G] Carbohydrate transport and metabolism ;[E] Amino acid transport and metabolism	-	-	75912	60093	2077	2620	1130.96	1028.7	34.28	46.93	68002.5	2348.5	1079.83	40.61	5.1682	5.1682	2.13749e-14	1.62504e-12	yes
comp13140_c0	comp13140_c0_seq1	785	586	LOX2.1	lipoxygenase	GO:0009570(chloroplast stroma);GO:0009534(chloroplast thylakoid);GO:0005506(iron ion binding);GO:0016165(lipoxygenase activity);GO:0031408(oxylipin biosynthetic process)	-	K00454	ko00591(Linoleic acid metabolism);ko00592(alpha-Linolenic acid metabolism)	2253	3323	33	80	78.19	132.5	1.27	3.34	2788	56.5	105.34	2.3	5.97638	5.97638	2.14165e-14	1.62504e-12	yes
comp16329_c0	comp16329_c0_seq1	1573	1374	-	-	-	-	-	-	4582	6311	125	168	67.82	107.33	2.05	2.99	5446.5	146.5	87.57	2.52	5.52831	5.52831	2.32374e-14	1.75864e-12	yes
comp20894_c0	comp20894_c0_seq1	1864	1665	DOT3	-	GO:0004871(signal transducer activity);GO:0010588(cotyledon vascular tissue pattern formation);GO:0010305(leaf vascular tissue pattern formation);GO:0010087(phloem or xylem histogenesis);GO:0080022(primary root development);GO:0009416(response to light stimulus);GO:0048367(shoot development)	-	-	-	666	550	1	0	8.13	7.72	0.01	0	608	0.5	7.93	0.01	10.4048	10.4048	2.59678e-14	1.9602e-12	yes
comp6185_c0	comp6185_c0_seq1	715	516	RPL28	-	GO:0009507(chloroplast);GO:0016020(membrane);GO:0009547(plastid ribosome);GO:0003735(structural constituent of ribosome);GO:0006412(translation)	-	-	-	10809	12792	450	296	426	579.28	19.64	14.03	11800.5	373	502.64	16.84	5.24574	5.24574	2.62506e-14	1.97644e-12	yes
comp19655_c0	comp19655_c0_seq1	1766	1567	JKD	ribonuclease P subunit RPR2	GO:0005634(nucleus);GO:0003677(DNA binding);GO:0042803(protein homodimerization activity);GO:0008270(zinc ion binding);GO:0051302(regulation of cell division);GO:0045604(regulation of epidermal cell differentiation);GO:0010075(regulation of meristem growth);GO:0006355(regulation of transcription, DNA-dependent);GO:0048364(root development);GO:0006351(transcription, DNA-dependent)	[R] General function prediction only	K03540	-	1162	868	0	14	15.08	12.94	0	0.22	1015	7	14.01	0.11	7.62895	7.62895	2.69668e-14	2.02515e-12	yes
comp19177_c0	comp19177_c0_seq1	1061	862	STR16	-	GO:0009507(chloroplast);GO:0004792(thiosulfate sulfurtransferase activity)	[P] Inorganic ion transport and metabolism	-	-	12690	9324	367	325	299.38	252.75	9.59	9.22	11007	346	276.06	9.41	5.27894	5.27894	2.75173e-14	2.06118e-12	yes
comp20769_c0	comp20769_c0_seq1	1406	1207	RPL1	large subunit ribosomal protein L1	GO:0009570(chloroplast stroma);GO:0009535(chloroplast thylakoid membrane);GO:0015934(large ribosomal subunit);GO:0005634(nucleus);GO:0019843(rRNA binding);GO:0003735(structural constituent of ribosome);GO:0006412(translation)	[J] Translation, ribosomal structure and biogenesis	K02863	ko03010(Ribosome)	25691	26517	1176	609	432.86	513.35	21.95	12.34	26104	892.5	473.11	17.14	5.11801	5.11801	2.92605e-14	2.18616e-12	yes
comp11674_c0	comp11674_c0_seq1	1504	1305	-	fructose-1,6-bisphosphatase I	GO:0005737(cytoplasm);GO:0042132(fructose 1,6-bisphosphate 1-phosphatase activity);GO:0046872(metal ion binding);GO:0005975(carbohydrate metabolic process)	[G] Carbohydrate transport and metabolism	K03841	ko00010(Glycolysis / Gluconeogenesis);ko00030(Pentose phosphate pathway);ko00051(Fructose and mannose metabolism);ko00710(Carbon fixation in photosynthetic organisms);ko04910(Insulin signaling pathway)	39138	36273	1141	1486	609.9	649.49	19.7	27.84	37705.5	1313.5	629.69	23.77	5.15658	5.15658	2.96323e-14	2.20829e-12	yes
comp18177_c0	comp18177_c0_seq1	820	621	-	-	GO:0006952(defense response);GO:0009607(response to biotic stimulus)	-	-	-	6477	8547	37	412	212.11	321.6	1.34	16.22	7512	224.5	266.86	8.78	5.4819	5.4819	3.20383e-14	2.38151e-12	yes
comp21434_c0	comp21434_c0_seq1	1722	1523	SCPL25	carboxypeptidase D	GO:0005576(extracellular region);GO:0004185(serine-type carboxypeptidase activity);GO:0006508(proteolysis)	[O] Posttranslational modification, protein turnover, chaperones ;[E] Amino acid transport and metabolism	K01288	-	1431	1556	8	30	19.11	23.87	0.12	0.48	1493.5	19	21.49	0.3	6.67577	6.67577	3.31016e-14	2.45431e-12	yes
comp20812_c0	comp20812_c0_seq1	1254	1055	CAO	signal recognition particle 43 kDa protein	GO:0009941(chloroplast envelope);GO:0009570(chloroplast stroma);GO:0009535(chloroplast thylakoid membrane);GO:0005634(nucleus);GO:0080085(signal recognition particle, chloroplast targeting);GO:0005786(signal recognition particle, endoplasmic reticulum targeting);GO:0042802(identical protein binding);GO:0045038(protein import into chloroplast thylakoid membrane);GO:0009644(response to high light i…	[R] General function prediction only	K12271	-	4769.46	3351.43	28.17	176.85	91.94	74.23	0.6	4.1	4060.44	102.51	83.09	2.35	5.71395	5.71395	3.34049e-14	2.47053e-12	yes
comp8107_c0	comp8107_c0_seq1	859	660	-	-	-	-	-	-	7020	9229	408	88	216.3	326.75	13.93	3.26	8124.5	248	271.52	8.59	5.23405	5.23405	3.44303e-14	2.53993e-12	yes
comp21362_c0	comp21362_c0_seq1	2350	2151	typA	GTP-binding protein	GO:0005622(intracellular);GO:0005525(GTP binding);GO:0003924(GTPase activity)	[J] Translation, ribosomal structure and biogenesis	K06207	-	18669	26263	690	856	176.5	285.3	7.23	9.73	22466	773	230.9	8.48	5.1671	5.1671	3.52307e-14	2.59243e-12	yes
comp21765_c0	comp21765_c0_seq1	1952	1753	bcsl1b	mitochondrial chaperone BCS1	GO:0016021(integral to membrane);GO:0005743(mitochondrial inner membrane);GO:0005524(ATP binding);GO:0016887(ATPase activity);GO:0051131(chaperone-mediated protein complex assembly)	[O] Posttranslational modification, protein turnover, chaperones	K08900	-	14	74	3247	3161	0.16	0.99	41.72	44.09	44	3204	0.57	42.91	-5.90735	5.90735	3.87721e-14	2.84585e-12	yes
comp23758_c0	comp23758_c0_seq1	506	307	-	-	-	-	-	-	1036	600	0	2	68.63	45.67	0	0.16	818	1	57.15	0.08	10.1272	10.1272	4.35685e-14	3.18989e-12	yes
comp18403_c0	comp18403_c0_seq1	1799	1600	NTRC	thioredoxin reductase (NADPH)	GO:0009570(chloroplast stroma);GO:0008047(enzyme activator activity);GO:0050660(flavin adenine dinucleotide binding);GO:0016671(oxidoreductase activity, acting on a sulfur group of donors, disulfide as acceptor);GO:0005515(protein binding);GO:0004791(thioredoxin-disulfide reductase activity);GO:0045454(cell redox homeostasis);GO:0022900(electron transport chain);GO:0042744(hydrogen peroxide catab…	[O] Posttranslational modification, protein turnover, chaperones	K00384	ko00240(Pyrimidine metabolism)	4456	5798	115	172	56.64	84.68	1.62	2.63	5127	143.5	70.66	2.12	5.47911	5.47911	4.41047e-14	3.22107e-12	yes
comp13796_c0	comp13796_c0_seq1	2555	2356	RFS2	stachyose synthetase	GO:0009506(plasmodesma);GO:0047274(galactinol-sucrose galactosyltransferase activity);GO:0034484(raffinose catabolic process);GO:0080167(response to karrikin);GO:0006979(response to oxidative stress)	-	K06611	ko00052(Galactose metabolism)	3888	7435	13	0	33.56	73.74	0.12	0	5661.5	6.5	53.65	0.06	9.91587	9.91587	4.46756e-14	3.25463e-12	yes
comp11338_c0	comp11338_c0_seq1	1229	1030	TIC62	-	GO:0009507(chloroplast);GO:0005488(binding)	[G] Carbohydrate transport and metabolism	-	-	6234	6169	128	240	123.08	139.95	2.8	5.7	6201.5	184	131.51	4.25	5.41321	5.41321	4.80066e-14	3.4886e-12	yes
comp21390_c0	comp21390_c0_seq1	1686	1487	PSY1	phytoene synthase	GO:0009507(chloroplast);GO:0016767(geranylgeranyl-diphosphate geranylgeranyltransferase activity);GO:0016117(carotenoid biosynthetic process)	[I] Lipid transport and metabolism	K02291	ko00906(Carotenoid biosynthesis)	3120	3439	14	143	42.67	54.04	0.21	2.35	3279.5	78.5	48.36	1.28	5.80163	5.80163	4.95113e-14	3.58902e-12	yes
comp21537_c0	comp21537_c0_seq1,comp21537_c0_seq2,comp21537_c0_seq3,comp21537_c0_seq4	1827	1578.86	mrp	ATP-binding protein involved in chromosome partitioning	GO:0005524(ATP binding)	[D] Cell cycle control, cell division, chromosome partitioning	K03593	-	4814	3906	161	74	61.84	57.66	2.3	1.15	4360	117.5	59.75	1.72	5.45616	5.45616	5.12311e-14	3.70449e-12	yes
comp17054_c0	comp17054_c0_seq1	2022	1823	LUT2	lycopene epsilon cyclase	GO:0031969(chloroplast membrane);GO:0016021(integral to membrane);GO:0045435(lycopene epsilon cyclase activity);GO:0016705(oxidoreductase activity, acting on paired donors, with incorporation or reduction of molecular oxygen);GO:0016117(carotenoid biosynthetic process)	-	K06444	ko00906(Carotenoid biosynthesis)	3803	4993	51	191	42.42	64	0.63	2.56	4398	121	53.21	1.59	5.5612	5.5612	6.24579e-14	4.50514e-12	yes
comp8144_c0	comp8144_c0_seq1	2594	2395	-	zeaxanthin epoxidase	GO:0009507(chloroplast);GO:0016020(membrane);GO:0052663(antheraxanthin epoxidase activity);GO:0009540(zeaxanthin epoxidase [overall] activity);GO:0052662(zeaxanthin epoxidase activity);GO:0009688(abscisic acid biosynthetic process)	[C] Energy production and conversion ;[R] General function prediction only	K09838	ko00906(Carotenoid biosynthesis)	31636	27944	866	1317	268.62	272.64	8.15	13.44	29790	1091.5	270.63	10.79	5.09529	5.09529	6.29785e-14	4.53151e-12	yes
comp19046_c0	comp19046_c0_seq1	675	476	-	-	-	-	-	-	965	676	4	4	41.23	33.18	0.19	0.21	820.5	4	37.2	0.2	7.977	7.977	6.34092e-14	4.55129e-12	yes
comp5398_c0	comp5398_c0_seq1	753	554	FKBP13	peptidylprolyl isomerase	GO:0009543(chloroplast thylakoid lumen);GO:0003755(peptidyl-prolyl cis-trans isomerase activity);GO:0005515(protein binding);GO:0006457(protein folding)	[O] Posttranslational modification, protein turnover, chaperones	K01802	-	8054	7867	224	288	295.65	331.82	9.11	12.71	7960.5	256	313.74	10.91	5.27053	5.27053	6.60746e-14	4.73097e-12	yes
comp16209_c0	comp16209_c0_seq1	731	532	-	-	-	-	-	-	8069	6148	224	224	308.44	270.04	9.48	10.29	7108.5	224	289.24	9.88	5.28386	5.28386	6.75181e-14	4.82251e-12	yes
comp21083_c0	comp21083_c0_seq1	1564	1365	-	-	-	-	-	-	611	426	0	0	9.1	7.29	0	0	518.5	0	8.2	0	inf	inf	7.81831e-14	5.57064e-12	yes
comp17210_c0	comp17210_c0_seq1	3500	3301	tsf	-	GO:0005737(cytoplasm);GO:0003746(translation elongation factor activity)	[J] Translation, ribosomal structure and biogenesis	-	-	15224	21456	682	658	93.79	151.88	4.65	4.87	18340	670	122.84	4.76	5.06237	5.06237	8.77083e-14	6.23412e-12	yes
comp4220_c0	comp4220_c0_seq1	556	357	-	-	-	-	-	-	1544	1345	18	22	87.95	88.03	1.14	1.51	1444.5	20	87.99	1.33	6.48369	6.48369	8.87344e-14	6.29174e-12	yes
comp20944_c0	comp20944_c0_seq1	1188	989	N	-	GO:0005737(cytoplasm);GO:0031224(intrinsic to membrane);GO:0005524(ATP binding);GO:0005515(protein binding);GO:0004888(transmembrane signaling receptor activity);GO:0006915(apoptosis);GO:0009626(plant-type hypersensitive response)	[O] Posttranslational modification, protein turnover, chaperones	-	-	739	875	5	3	15.2	20.67	0.11	0.07	807	4	17.94	0.09	7.91245	7.91245	8.96941e-14	6.34439e-12	yes
comp17599_c0	comp17599_c0_seq1,comp17599_c0_seq2	1430	1205.98	-	-	-	-	-	-	4285	4134	118	119	72.19	80.02	2.21	2.4	4209.5	118.5	76.1	2.3	5.44504	5.44504	9.42132e-14	6.64527e-12	yes
comp21010_c0	comp21010_c0_seq1	1386	1187	-	-	-	-	-	-	6041	12440	0	6	103.5	244.89	0	0.12	9240.5	3	174.19	0.06	12.0288	12.0288	9.44028e-14	6.64527e-12	yes
comp15576_c0	comp15576_c0_seq1,comp15576_c0_seq2	772	527.38	-	-	-	-	-	-	542	1032	0	0	20.51	45.82	0	0	787	0	33.16	0	inf	inf	9.47105e-14	6.65091e-12	yes
comp14125_c0	comp14125_c0_seq1	875	676	FKBP16-3	peptidylprolyl isomerase	GO:0009543(chloroplast thylakoid lumen);GO:0003755(peptidyl-prolyl cis-trans isomerase activity);GO:0006457(protein folding)	[O] Posttranslational modification, protein turnover, chaperones	K01802	-	1407	1988	16	40	42.33	68.72	0.53	1.45	1697.5	28	55.52	0.99	6.27569	6.27569	9.70742e-14	6.80055e-12	yes
comp14950_c0	comp14950_c0_seq1	953	754	-	-	-	-	-	-	2908	2791	58	78	78.43	86.49	1.73	2.53	2849.5	68	82.46	2.13	5.70432	5.70432	9.77031e-14	6.82823e-12	yes
comp18196_c0	comp18196_c0_seq1	918	719	ATHB-13	homeobox-leucine zipper protein	GO:0005634(nucleus);GO:0043565(sequence-specific DNA binding);GO:0003700(sequence-specific DNA binding transcription factor activity);GO:0048826(cotyledon morphogenesis);GO:0009965(leaf morphogenesis);GO:0009744(response to sucrose stimulus)	[K] Transcription	K09338	-	2038	2074	58	22	57.64	67.4	1.82	0.75	2056	40	62.52	1.28	5.91307	5.91307	9.92415e-14	6.91919e-12	yes
comp4168_c0	comp4168_c0_seq1	1751	1552	-	exocyst complex component 7	-	[U] Intracellular trafficking, secretion, and vesicular transport	K07195	ko04910(Insulin signaling pathway)	2	0	536	1142	0.03	0	7.78	17.99	1	839	0.01	12.88	-9.34747	9.34747	1.0369e-13	7.2121e-12	yes
comp12651_c0	comp12651_c0_seq1	391	192	-	-	-	-	-	-	429	595	0	0	45.44	72.41	0	0	512	0	58.92	0	inf	inf	1.04873e-13	7.27711e-12	yes
comp21125_c0	comp21125_c0_seq1,comp21125_c0_seq2,comp21125_c0_seq3,comp21125_c0_seq4	2495	2271.51	-	-	-	-	-	-	8194	13301	270	137	73.02	142.16	2.66	1.46	10747.5	203.5	107.59	2.06	5.9652	5.9652	1.07372e-13	7.43281e-12	yes
comp10508_c0	comp10508_c0_seq1	420	221	-	-	-	[Z] Cytoskeleton	-	-	454	567	0	0	41.78	59.95	0	0	510.5	0	50.87	0	inf	inf	1.10088e-13	7.60281e-12	yes
comp32773_c0	comp32773_c0_seq1	985	786	ZFP3	-	GO:0005622(intracellular);GO:0003676(nucleic acid binding);GO:0008270(zinc ion binding);GO:0006355(regulation of transcription, DNA-dependent)	-	-	-	1810	999	2	0	46.83	29.7	0.06	0	1404.5	1	38.27	0.03	10.6162	10.6162	1.10386e-13	7.60543e-12	yes
comp15312_c0	comp15312_c0_seq1	849	650	At4g24930	-	GO:0009543(chloroplast thylakoid lumen)	-	-	-	1299	2321	4	10	40.64	83.44	0.14	0.38	1810	7	62.04	0.26	8.36621	8.36621	1.12815e-13	7.75448e-12	yes
comp14128_c0	comp14128_c0_seq1	701	502	-	-	-	-	-	-	4145	3950	166	64	167.92	183.86	7.45	3.12	4047.5	115	175.89	5.29	5.3682	5.3682	1.2095e-13	8.29415e-12	yes
comp17182_c0	comp17182_c0_seq1	1679	1480	-	fructokinase	-	[G] Carbohydrate transport and metabolism	K00847	ko00051(Fructose and mannose metabolism);ko00500(Starch and sucrose metabolism);ko00520(Amino sugar and nucleotide sugar metabolism)	10150	9294	154	529	139.47	146.74	2.34	8.74	9722	341.5	143.11	5.54	5.20749	5.20749	1.26111e-13	8.62783e-12	yes
comp15661_c0	comp15661_c0_seq1	2447	2248	TCP3	-	GO:0005634(nucleus);GO:0003677(DNA binding);GO:0048366(leaf development);GO:0006355(regulation of transcription, DNA-dependent);GO:0009733(response to auxin stimulus);GO:0006351(transcription, DNA-dependent)	-	-	-	4990	5696	149	184	45.14	59.21	1.49	2	5343	166.5	52.17	1.75	5.31159	5.31159	1.28403e-13	8.76409e-12	yes
comp21862_c0	comp21862_c0_seq1	1400	1201	-	-	-	[C] Energy production and conversion ;[R] General function prediction only	-	-	2173	1873	44	36	36.79	36.44	0.83	0.73	2023	40	36.61	0.78	5.94068	5.94068	1.28825e-13	8.77243e-12	yes
comp17230_c0	comp17230_c0_seq1	2044	1845	WAXY	starch synthase	GO:0009501(amyloplast);GO:0009507(chloroplast);GO:0009011(starch synthase activity);GO:0019252(starch biosynthetic process)	-	K00703	ko00500(Starch and sucrose metabolism)	4937	2985	27	28	54.42	37.8	0.33	0.37	3961	27.5	46.11	0.35	7.47086	7.47086	1.42759e-13	9.69868e-12	yes
comp22506_c0	comp22506_c0_seq1	1776	1577	-	-	-	[R] General function prediction only	-	-	1763.81	2734.4	41	56	22.75	40.52	0.59	0.87	2249.11	48.5	31.64	0.73	5.84722	5.84722	1.45644e-13	9.8717e-12	yes
comp22107_c0	comp22107_c0_seq1	2047	1848	-	-	-	[R] General function prediction only	-	-	2635	2577	39	85	29	32.58	0.48	1.12	2606	62	30.79	0.8	5.74191	5.74191	1.54898e-13	1.04746e-11	yes
comp19944_c0	comp19944_c0_seq1,comp19944_c0_seq2	1070	867.59	FKBP16-4	peptidylprolyl isomerase	-	[O] Posttranslational modification, protein turnover, chaperones	K01802	-	6275	4126	122	129	148.04	110.69	3.19	3.62	5200.5	125.5	129.37	3.41	5.67414	5.67414	1.90073e-13	1.28236e-11	yes
comp22020_c0	comp22020_c0_seq1	2570	2371	sll1770	aarF domain-containing kinase	GO:0005524(ATP binding);GO:0004672(protein kinase activity)	[R] General function prediction only	K08869	-	8396	9209	261	372	72.01	90.76	2.48	3.84	8802.5	316.5	81.39	3.16	5.11587	5.11587	1.98296e-13	1.33475e-11	yes
comp15140_c0	comp15140_c0_seq1	1308	1109	TIP3-1	aquaporin TIP	GO:0016021(integral to membrane);GO:0005215(transporter activity);GO:0055085(transmembrane transport);GO:0006833(water transport)	[G] Carbohydrate transport and metabolism	K09873	-	679	1329	0	0	12.45	28	0	0	1004	0	20.23	0	inf	inf	2.03737e-13	1.36822e-11	yes
comp8106_c0	comp8106_c0_seq1	1096	897	CYCU4-1	-	GO:0005515(protein binding);GO:0007049(cell cycle);GO:0051301(cell division)	[R] General function prediction only	-	-	2501	2054	29	75	56.7	53.51	0.73	2.04	2277.5	52	55.11	1.39	5.81368	5.81368	2.29487e-13	1.53761e-11	yes
comp12325_c0	comp12325_c0_seq1	715	516	-	-	-	-	-	-	13109	10106	484	398	516.64	457.64	21.13	18.86	11607.5	441	487.14	19.99	4.99984	4.99984	2.42081e-13	1.61829e-11	yes
comp22689_c0	comp22689_c0_seq1	3199	3000	POPTRDRAFT_821063	alanyl-tRNA synthetase	GO:0005739(mitochondrion);GO:0004813(alanine-tRNA ligase activity);GO:0005524(ATP binding);GO:0046872(metal ion binding);GO:0000049(tRNA binding);GO:0006419(alanyl-tRNA aminoacylation)	[J] Translation, ribosomal structure and biogenesis	K01872	ko00970(Aminoacyl-tRNA biosynthesis)	8871	8117	351	270	60.13	63.22	2.64	2.2	8494	310.5	61.67	2.42	5.04919	5.04919	2.57677e-13	1.71861e-11	yes
comp26168_c0	comp26168_c0_seq1	477	278	-	-	-	-	-	-	986	843	13	2	72.13	70.86	1.05	0.18	914.5	7.5	71.5	0.61	7.1221	7.1221	2.84564e-13	1.89361e-11	yes
comp11227_c0	comp11227_c0_seq1	1939	1740	FAD7	omega-3 fatty acid desaturase (delta-15 desaturase)	GO:0031969(chloroplast membrane);GO:0016717(oxidoreductase activity, acting on paired donors, with oxidation of a pair of donors resulting in the reduction of molecular oxygen to two molecules of water);GO:0006633(fatty acid biosynthetic process)	-	K10257	ko01040(Biosynthesis of unsaturated fatty acids)	16692	27551	409	346	195.09	369.99	5.29	4.86	22121.5	377.5	282.54	5.08	6.14966	6.14966	2.90049e-13	1.92573e-11	yes
comp16883_c0	comp16883_c0_seq1	1001	802	-	-	-	[O] Posttranslational modification, protein turnover, chaperones	-	-	8671	9267	337	333	219.87	270	9.47	10.15	8969	335	244.94	9.81	5.03465	5.03465	2.99025e-13	1.98082e-11	yes
comp12038_c0	comp12038_c0_seq1	586	387	-	-	-	-	-	-	929	887	0	15	48.82	53.56	0	0.95	908	7.5	51.19	0.47	7.36646	7.36646	3.29411e-13	2.17717e-11	yes
comp23126_c0	comp23126_c0_seq1,comp23126_c0_seq2,comp23126_c0_seq3,comp23126_c0_seq4,comp23126_c0_seq5,comp23126_c0_seq6	1035	517.27	CAB-151	light-harvesting complex II chlorophyll a/b binding protein 2	GO:0009535(chloroplast thylakoid membrane);GO:0016021(integral to membrane);GO:0009522(photosystem I);GO:0009523(photosystem II);GO:0016168(chlorophyll binding);GO:0046872(metal ion binding);GO:0009765(photosynthesis, light harvesting);GO:0018298(protein-chromophore linkage)	-	K08913	ko00196(Photosynthesis - antenna proteins)	1932999	1027549	173	3346	83420.1	43014.5	8.01	187.01	1480274	1759.5	63217.3	97.51	10.1527	10.1527	3.3325e-13	2.19757e-11	yes
comp36206_c0	comp36206_c0_seq1	1677	1478	FKBP70	FK506-binding protein 4/5	GO:0005516(calmodulin binding);GO:0003755(peptidyl-prolyl cis-trans isomerase activity);GO:0006457(protein folding);GO:0006950(response to stress)	[O] Posttranslational modification, protein turnover, chaperones	K09571	-	1089	2224	0	0	14.98	35.16	0	0	1656.5	0	25.07	0	inf	inf	3.54306e-13	2.33116e-11	yes
comp11737_c0	comp11737_c0_seq1,comp11737_c0_seq2	1620	1413.06	GDCST	aminomethyltransferase	GO:0005739(mitochondrion);GO:0004047(aminomethyltransferase activity);GO:0008483(transaminase activity);GO:0006546(glycine catabolic process)	[E] Amino acid transport and metabolism	K00605	ko00260(Glycine, serine and threonine metabolism);ko00670(One carbon pool by folate);ko00910(Nitrogen metabolism)	86937	69247	4600	2194	1251.68	1145.64	73.26	37.97	78092	3397	1198.66	55.62	4.76782	4.76782	3.68908e-13	2.42178e-11	yes
comp15754_c0	comp15754_c0_seq1	445	246	-	-	-	-	-	-	2101	2377	30	77	173.68	225.78	2.75	7.65	2239	53.5	199.73	5.2	5.74465	5.74465	3.96704e-13	2.59841e-11	yes
comp14915_c0	comp14915_c0_seq1	905	706	-	-	-	-	-	-	10895	9451	511	282	313.83	312.8	16.3	9.77	10173	396.5	313.31	13.04	4.93468	4.93468	3.98946e-13	2.60725e-11	yes
comp30089_c0	comp30089_c0_seq1	456	257	SP1L5	-	-	-	-	-	0	0	680	539	0	0	59.6	51.28	0	609.5	0	55.44	-inf	inf	4.63644e-13	3.02331e-11	yes
comp7944_c0	comp7944_c0_seq1,comp7944_c0_seq2	928	728.08	-	-	-	-	-	-	5134	7156	214	234	143.39	229.66	6.62	7.86	6145	224	186.52	7.24	5.07472	5.07472	5.08251e-13	3.3068e-11	yes
comp4801_c0	comp4801_c0_seq1	1303	1104	ESC	-	GO:0005634(nucleus);GO:0003680(AT DNA binding);GO:0003690(double-stranded DNA binding);GO:0006325(chromatin organization);GO:0010150(leaf senescence);GO:0009640(photomorphogenesis)	-	-	-	0	0	3822	2296	0	0	77.98	50.85	0	3059	0	64.42	-inf	inf	5.39886e-13	3.50482e-11	yes
comp14365_c1	comp14365_c1_seq1	1448	1249	CER1	-	-	-	-	-	446	492	0	0	7.26	9.2	0	0	469	0	8.23	0	inf	inf	5.42084e-13	3.51128e-11	yes
comp7023_c0	comp7023_c0_seq1	913	714	At4g17560	-	GO:0009941(chloroplast envelope);GO:0009570(chloroplast stroma);GO:0016020(membrane);GO:0005840(ribosome);GO:0019843(rRNA binding);GO:0003735(structural constituent of ribosome);GO:0006412(translation)	[J] Translation, ribosomal structure and biogenesis	-	-	8156	12147	467	347	232.3	397.53	14.73	11.88	10151.5	407	314.91	13.3	4.90907	4.90907	5.55458e-13	3.58995e-11	yes
comp11584_c0	comp11584_c0_seq1	826	627	MIOX1	inositol oxygenase	GO:0005737(cytoplasm);GO:0050113(inositol oxygenase activity);GO:0005506(iron ion binding);GO:0019310(inositol catabolic process);GO:0019853(L-ascorbic acid biosynthetic process);GO:0006949(syncytium formation)	[R] General function prediction only	K00469	ko00053(Ascorbate and aldarate metabolism);ko00562(Inositol phosphate metabolism)	1790	2928	55	39	58.06	109.12	1.98	1.52	2359	47	83.59	1.75	5.91384	5.91384	5.59804e-13	3.61006e-11	yes
comp17411_c0	comp17411_c0_seq1	1019	820	FKBP16-2	peptidylprolyl isomerase	GO:0009535(chloroplast thylakoid membrane);GO:0003755(peptidyl-prolyl cis-trans isomerase activity);GO:0005515(protein binding);GO:0006457(protein folding)	-	K01802	-	4813	5324	196	161	119.36	151.71	5.38	4.8	5068.5	178.5	135.53	5.09	5.10589	5.10589	5.8643e-13	3.77343e-11	yes
comp12370_c0	comp12370_c0_seq1	835	636	-	-	-	-	-	-	5052	4524	118	216	161.54	166.21	4.18	8.3	4788	167	163.88	6.24	5.17915	5.17915	6.27246e-13	4.02719e-11	yes
comp19053_c0	comp19053_c0_seq1	2458	2259	At3g46610	-	-	[R] General function prediction only	-	-	1747	2317	19	77	15.73	23.97	0.19	0.83	2032	48	19.85	0.51	5.78502	5.78502	6.61334e-13	4.23674e-11	yes
comp17574_c0	comp17574_c0_seq1	1734	1535	JKD	-	GO:0005634(nucleus);GO:0003677(DNA binding);GO:0042803(protein homodimerization activity);GO:0008270(zinc ion binding);GO:0051302(regulation of cell division);GO:0045604(regulation of epidermal cell differentiation);GO:0010075(regulation of meristem growth);GO:0006355(regulation of transcription, DNA-dependent);GO:0048364(root development);GO:0006351(transcription, DNA-dependent)	[R] General function prediction only	-	-	1149	814	16	5	15.22	12.39	0.23	0.08	981.5	10.5	13.8	0.15	6.76898	6.76898	6.74981e-13	4.31471e-11	yes
comp19061_c0	comp19061_c0_seq1	1573	1374	CHLI	magnesium chelatase subunit I	GO:0009570(chloroplast stroma);GO:0005524(ATP binding);GO:0016851(magnesium chelatase activity);GO:0017111(nucleoside-triphosphatase activity);GO:0015995(chlorophyll biosynthetic process);GO:0015979(photosynthesis)	-	K03405	ko00860(Porphyrin and chlorophyll metabolism)	22400	18585	1058	734	331.54	316.06	17.35	13.06	20492.5	896	323.8	15.21	4.78457	4.78457	7.08546e-13	4.51938e-11	yes
comp21652_c0	comp21652_c0_seq1	1217	1018	At2g01290	ribose 5-phosphate isomerase A	GO:0005737(cytoplasm);GO:0004751(ribose-5-phosphate isomerase activity);GO:0008219(cell death);GO:0009052(pentose-phosphate shunt, non-oxidative branch);GO:0010228(vegetative to reproductive phase transition of meristem)	[G] Carbohydrate transport and metabolism	K01807	ko00030(Pentose phosphate pathway);ko00710(Carbon fixation in photosynthetic organisms)	37396	34650	1836	1407	747.05	795.34	40.63	33.79	36023	1621.5	771.19	37.21	4.74855	4.74855	7.16863e-13	4.56246e-11	yes
comp20340_c0	comp20340_c0_seq1	1284	1085	-	-	-	-	-	-	585	332	0	0	10.96	7.15	0	0	458.5	0	9.05	0	inf	inf	7.87037e-13	4.9982e-11	yes
comp22543_c0	comp22543_c0_seq1	1878	1679	ANTR1	MFS transporter, ACS family, solute carrier family 17 (sodium-dependent inorganic phosphate cotransporter)	GO:0009535(chloroplast thylakoid membrane);GO:0016021(integral to membrane);GO:0030504(inorganic diphosphate transmembrane transporter activity);GO:0005315(inorganic phosphate transmembrane transporter activity);GO:0015293(symporter activity);GO:0009416(response to light stimulus);GO:0009624(response to nematode);GO:0006814(sodium ion transport)	[G] Carbohydrate transport and metabolism	K08193	-	6614	7854	243	325	80.11	109.3	3.26	4.73	7234	284	94.7	4	4.98377	4.98377	8.10077e-13	5.13336e-11	yes
comp18637_c0	comp18637_c0_seq1	932	733	-	-	-	-	-	-	6579	8326	258	333	182.53	265.42	7.93	11.11	7452.5	295.5	223.98	9.52	4.96629	4.96629	8.52848e-13	5.38402e-11	yes
comp21911_c0	comp21911_c0_seq1,comp21911_c0_seq2,comp21911_c0_seq3,comp21911_c0_seq4,comp21911_c0_seq5,comp21911_c0_seq6	1702	586.89	CYP71A1	ferulate-5-hydroxylase	GO:0005789(endoplasmic reticulum membrane);GO:0016021(integral to membrane);GO:0005792(microsome);GO:0009055(electron carrier activity);GO:0020037(heme binding);GO:0004497(monooxygenase activity);GO:0016705(oxidoreductase activity, acting on paired donors, with incorporation or reduction of molecular oxygen);GO:0009835(ripening)	[Q] Secondary metabolites biosynthesis, transport and catabolism	K09755	ko00940(Phenylpropanoid biosynthesis)	3879	4156	63	210	96.57	100.46	3.19	14.5	4017.5	136.5	98.51	8.85	5.25245	5.25245	8.5332e-13	5.38402e-11	yes
comp15207_c0	comp15207_c0_seq1	1050	851	-	-	-	-	-	-	2246	2580	78	53	53.67	70.84	2.06	1.52	2413	65.5	62.26	1.79	5.46789	5.46789	8.71176e-13	5.48484e-11	yes
comp22500_c0	comp22500_c0_seq1,comp22500_c0_seq2	1913	1675.17	GGAT2	alanine transaminase	-	[E] Amino acid transport and metabolism	K00814	ko00250(Alanine, aspartate and glutamate metabolism);ko00710(Carbon fixation in photosynthetic organisms)	70462	76414	3824	3026	855.57	1067.2	51.13	44.22	73438	3425	961.38	47.67	4.6982	4.6982	8.78621e-13	5.50999e-11	yes
comp23145_c0	comp23145_c0_seq1,comp23145_c0_seq2	2431	2217.88	At1g71810	aarF domain-containing kinase	GO:0010287(plastoglobule);GO:0005524(ATP binding);GO:0004672(protein kinase activity)	[R] General function prediction only	K08869	-	1753	2213	39	56	16.07	23.32	0.4	0.61	1983	47.5	19.7	0.51	5.7011	5.7011	8.78943e-13	5.50999e-11	yes
comp14562_c0	comp14562_c0_seq1,comp14562_c0_seq2	1480	1260.44	COL16	zinc finger protein CONSTANS	GO:0016020(membrane);GO:0005634(nucleus);GO:0008270(zinc ion binding);GO:0006355(regulation of transcription, DNA-dependent)	[K] Transcription	K12135	ko04712(Circadian rhythm - plant)	1310	689	0	0	21.29	12.76	0	0	999.5	0	17.02	0	inf	inf	9.33135e-13	5.83719e-11	yes
comp21454_c0	comp21454_c0_seq1,comp21454_c0_seq2	1714	1499.51	STN8	cyclin-dependent kinase 7	GO:0009534(chloroplast thylakoid);GO:0005524(ATP binding);GO:0004674(protein serine/threonine kinase activity);GO:0042549(photosystem II stabilization)	[R] General function prediction only	K02202	ko03420(Nucleotide excision repair);ko04110(Cell cycle)	2580	4582	24	25	34.85	71.64	0.36	0.41	3581	24.5	53.25	0.39	7.48267	7.48267	9.40578e-13	5.87118e-11	yes
comp16577_c0	comp16577_c0_seq1	2593	2394	JAC1	-	-	[R] General function prediction only	-	-	1629	1714	8	63	13.84	16.73	0.08	0.64	1671.5	35.5	15.29	0.36	5.96718	5.96718	9.86039e-13	6.14182e-11	yes
comp18444_c0	comp18444_c0_seq1	934	735	-	-	-	-	-	-	2073	2742	59	74	57.36	87.17	1.81	2.46	2407.5	66.5	72.27	2.13	5.48535	5.48535	1.0501e-12	6.52692e-11	yes
comp22019_c0	comp22019_c0_seq1,comp22019_c0_seq2	1611	1161.99	NRT2.7	MFS transporter, NNP family, nitrate/nitrite transporter	GO:0016021(integral to membrane);GO:0009705(plant-type vacuole membrane);GO:0015112(nitrate transmembrane transporter activity);GO:0042128(nitrate assimilation)	-	K02575	-	1823	2023	0	92	36.19	33.48	0	2	1923	46	34.83	1	5.83101	5.83101	1.0668e-12	6.61663e-11	yes
comp26263_c0	comp26263_c0_seq1	496	297	LOX2.1	lipoxygenase	GO:0009570(chloroplast stroma);GO:0009534(chloroplast thylakoid);GO:0005506(iron ion binding);GO:0016165(lipoxygenase activity);GO:0031408(oxylipin biosynthetic process)	-	K00454	ko00591(Linoleic acid metabolism);ko00592(alpha-Linolenic acid metabolism)	1586	1295	14	40	108.6	101.89	1.06	3.29	1440.5	27	105.25	2.17	6.10436	6.10436	1.08742e-12	6.73028e-11	yes
comp11617_c0	comp11617_c0_seq1	1709	1510	GT6	hydroquinone glucosyltransferase	-	[G] Carbohydrate transport and metabolism ;[C] Energy production and conversion	K08237	-	386	613	0	1	5.2	9.49	0	0.02	499.5	0.5	7.35	0.01	10.4065	10.4065	1.1725e-12	7.24151e-11	yes
comp28446_c0	comp28446_c0_seq1	883	684	ABCB21	ATP-binding cassette, subfamily B (MDR/TAP), member 1	GO:0016021(integral to membrane);GO:0005886(plasma membrane);GO:0005774(vacuolar membrane);GO:0005524(ATP binding);GO:0042626(ATPase activity, coupled to transmembrane movement of substances)	[Q] Secondary metabolites biosynthesis, transport and catabolism	K05658	ko02010(ABC transporters)	1834	1980	33	59	54.53	67.64	1.09	2.11	1907	46	61.09	1.6	5.70784	5.70784	1.20997e-12	7.45714e-11	yes
comp13789_c0	comp13789_c0_seq1	2019	1820	SIGE	RNA polymerase sigma factor	-	-	K03093	ko03020(RNA polymerase)	3346	3424	133	91	37.39	43.96	1.65	1.22	3385	112	40.67	1.44	5.18382	5.18382	1.24754e-12	7.67252e-11	yes
comp7174_c0	comp7174_c0_seq1	816	617	PAP11	-	GO:0009507(chloroplast);GO:0005198(structural molecule activity)	-	-	-	2998	2354	95	65	98.81	89.15	3.47	2.58	2676	80	93.98	3.02	5.33259	5.33259	1.29392e-12	7.94103e-11	yes
comp22388_c0	comp22388_c0_seq1,comp22388_c0_seq2	1543	1334.1	-	-	-	[T] Signal transduction mechanisms	-	-	2001	2662	97	34	30.57	46.8	1.63	0.62	2331.5	65.5	38.69	1.12	5.37626	5.37626	1.47462e-12	9.03106e-11	yes
comp23137_c0	comp23137_c0_seq1,comp23137_c0_seq2	3711	3396.91	PHOT1	non-specific serine/threonine protein kinase	GO:0009898(internal side of plasma membrane);GO:0005773(vacuole);GO:0005524(ATP binding);GO:0009882(blue light photoreceptor activity);GO:0010181(FMN binding);GO:0042802(identical protein binding);GO:0004674(protein serine/threonine kinase activity);GO:0000155(two-component sensor activity);GO:0009904(chloroplast accumulation movement);GO:0009903(chloroplast avoidance movement);GO:0010362(negativ…	-	K08282	-	20988	16847	530	1220	126.1	117.21	3.48	8.93	18917.5	875	121.66	6.21	4.78811	4.78811	1.48251e-12	9.06037e-11	yes
comp10034_c0	comp10034_c0_seq1	937	738	-	-	-	-	-	-	613	338	0	0	16.89	10.7	0	0	475.5	0	13.79	0	inf	inf	1.63938e-12	9.99817e-11	yes
comp17337_c0	comp17337_c0_seq1,comp17337_c0_seq2	1039	791.64	TIC32	-	GO:0005488(binding);GO:0016491(oxidoreductase activity)	[Q] Secondary metabolites biosynthesis, transport and catabolism	K00100	ko00051(Fructose and mannose metabolism);ko00363(Bisphenol A degradation);ko00591(Linoleic acid metabolism);ko00625(Tetrachloroethene degradation);ko00650(Butanoate metabolism)	3809	6568	59	61	95.96	184.99	1.67	2.07	5188.5	60	140.47	1.87	6.72515	6.72515	1.64383e-12	1.00044e-10	yes
comp18719_c0	comp18719_c0_seq1	2039	1840	NIR1	ferredoxin-nitrite reductase	GO:0009507(chloroplast);GO:0051539(4 iron, 4 sulfur cluster binding);GO:0048307(ferredoxin-nitrite reductase activity);GO:0020037(heme binding);GO:0022900(electron transport chain);GO:0042128(nitrate assimilation);GO:0006810(transport)	[P] Inorganic ion transport and metabolism	K00366	ko00910(Nitrogen metabolism)	30802	24509	1099	1549	340.43	311.25	13.45	20.58	27655.5	1324	325.84	17.02	4.70497	4.70497	1.7349e-12	1.05367e-10	yes
comp20981_c0	comp20981_c0_seq1	5410	5211	-	glutamate synthase (ferredoxin)	GO:0009570(chloroplast stroma);GO:0051538(3 iron, 4 sulfur cluster binding);GO:0016041(glutamate synthase (ferredoxin) activity);GO:0046872(metal ion binding);GO:0006537(glutamate biosynthetic process);GO:0006541(glutamine metabolic process)	[E] Amino acid transport and metabolism	K00284	ko00910(Nitrogen metabolism)	67286	66459	2265	4319	262.59	298.01	9.79	20.26	66872.5	3292	280.3	15.03	4.6839	4.6839	1.74047e-12	1.05486e-10	yes
comp21172_c0	comp21172_c0_seq1	1948	1749	At1g23400	-	GO:0009570(chloroplast stroma);GO:0030529(ribonucleoprotein complex);GO:0003723(RNA binding);GO:0000373(Group II intron splicing);GO:0006397(mRNA processing)	-	-	-	6000	6607	326	191	69.76	88.27	4.2	2.67	6303.5	258.5	79.02	3.44	4.86303	4.86303	1.80619e-12	1.09243e-10	yes
comp20135_c0	comp20135_c0_seq1	2757	2558	RFS1	stachyose synthetase	GO:0047274(galactinol-sucrose galactosyltransferase activity);GO:0005975(carbohydrate metabolic process)	-	K06611	ko00052(Galactose metabolism)	47	50	6036	4450	0.37	0.46	53.15	42.53	48.5	5243	0.42	47.84	-6.48521	6.48521	1.83083e-12	1.10504e-10	yes
comp19751_c0	comp19751_c0_seq1	1188	989	-	-	-	-	-	-	3794	4552	212	97	78.01	107.55	4.83	2.4	4173	154.5	92.78	3.62	4.99411	4.99411	1.87596e-12	1.12995e-10	yes
comp7835_c0	comp7835_c0_seq1	1129	930	LBD41	-	GO:0006355(regulation of transcription, DNA-dependent)	-	-	-	24	48	3946	2940	0.52	1.21	95.58	77.29	36	3443	0.86	86.44	-6.3133	6.3133	1.88758e-12	1.13461e-10	yes
comp20254_c0	comp20254_c0_seq1,comp20254_c0_seq2,comp20254_c0_seq3,comp20254_c0_seq4,comp20254_c0_seq5	1638	1263.23	BCAT2	branched-chain amino acid aminotransferase	GO:0009507(chloroplast);GO:0052656(L-isoleucine transaminase activity);GO:0052654(L-leucine transaminase activity);GO:0052655(L-valine transaminase activity);GO:0009082(branched chain family amino acid biosynthetic process)	[E] Amino acid transport and metabolism	K00826	ko00280(Valine, leucine and isoleucine degradation);ko00290(Valine, leucine and isoleucine biosynthesis);ko00770(Pantothenate and CoA biosynthesis)	2762	1904	45	90	45.78	34.07	1	1.57	2333	67.5	39.92	1.28	5.45715	5.45715	1.9397e-12	1.16354e-10	yes
comp17242_c0	comp17242_c0_seq1	665	466	LOX2.1	lipoxygenase	GO:0009570(chloroplast stroma);GO:0009534(chloroplast thylakoid);GO:0005506(iron ion binding);GO:0016165(lipoxygenase activity);GO:0031408(oxylipin biosynthetic process)	-	K00454	ko00591(Linoleic acid metabolism);ko00592(alpha-Linolenic acid metabolism)	1483	1423	29	30	64.72	71.35	1.4	1.57	1453	29.5	68.03	1.48	5.91843	5.91843	1.96901e-12	1.1787e-10	yes
comp15667_c0	comp15667_c0_seq1	467	268	-	-	-	-	-	-	7145	6020	8	541	542.17	524.88	0.67	49.35	6582.5	274.5	533.52	25.01	5.02701	5.02701	1.97532e-12	1.18006e-10	yes
comp49732_c0	comp49732_c0_seq1	723	524	-	-	-	-	-	-	556	316	0	0	21.58	14.09	0	0	436	0	17.84	0	inf	inf	1.98161e-12	1.1814e-10	yes
comp20301_c0	comp20301_c0_seq1	1576	1377	-	-	-	-	-	-	2899	1998	78	68	42.81	33.9	1.28	1.21	2448.5	73	38.36	1.25	5.35474	5.35474	1.99204e-12	1.1852e-10	yes
comp21304_c0	comp21304_c0_seq1,comp21304_c0_seq2	1566	1291.85	HDA14	histone deacetylase 6/10	GO:0009507(chloroplast);GO:0005634(nucleus);GO:0034739(histone deacetylase activity (H3-K16 specific));GO:0032041(NAD-dependent histone deacetylase activity (H3-K14 specific));GO:0046969(NAD-dependent histone deacetylase activity (H3-K9 specific));GO:0046970(NAD-dependent histone deacetylase activity (H4-K16 specific));GO:0006355(regulation of transcription, DNA-dependent);GO:0006351(transcriptio…	[B] Chromatin structure and dynamics	K11407	-	3129	4054	89	166	49.44	73.77	1.57	3.12	3591.5	127.5	61.6	2.34	5.15156	5.15156	2.06644e-12	1.22697e-10	yes
comp21155_c0	comp21155_c0_seq1,comp21155_c0_seq2	1844	1538.91	CAO	-	GO:0009706(chloroplast inner membrane);GO:0009535(chloroplast thylakoid membrane);GO:0051537(2 iron, 2 sulfur cluster binding);GO:0010277(chlorophyllide a oxygenase [overall] activity);GO:0005506(iron ion binding);GO:0016705(oxidoreductase activity, acting on paired donors, with incorporation or reduction of molecular oxygen);GO:0015995(chlorophyll biosynthetic process)	-	-	-	7392	8765	114	589	91.41	185.12	1.56	8.83	8078.5	351.5	138.26	5.2	4.9159	4.9159	2.11482e-12	1.25315e-10	yes
comp21210_c0	comp21210_c0_seq1,comp21210_c0_seq2,comp21210_c0_seq3	1871	1103.82	TT12	-	GO:0016021(integral to membrane);GO:0009705(plant-type vacuole membrane);GO:0015238(drug transmembrane transporter activity);GO:0015299(solute:hydrogen antiporter activity);GO:0010231(maintenance of seed dormancy);GO:0010023(proanthocyanidin biosynthetic process)	[R] General function prediction only	-	-	4173	4847	108	239	68.64	99.7	1.89	10.58	4510	173.5	84.17	6.24	5.04802	5.04802	2.20739e-12	1.30535e-10	yes
comp14970_c0	comp14970_c0_seq1	1222	1023	At5g13770	-	GO:0009507(chloroplast);GO:0005488(binding)	[R] General function prediction only	-	-	422	617	0	2	8.39	14.09	0	0.05	519.5	1	11.24	0.03	9.46391	9.46391	2.24684e-12	1.326e-10	yes
comp19195_c0	comp19195_c0_seq1	2113	1914	ABCG15	ATP-binding cassette, subfamily G (WHITE), member 2	GO:0016021(integral to membrane);GO:0005524(ATP binding);GO:0016887(ATPase activity);GO:0080167(response to karrikin);GO:0006810(transport)	[Q] Secondary metabolites biosynthesis, transport and catabolism	K05681	ko02010(ABC transporters)	1229	990	30	4	13.06	12.09	0.35	0.05	1109.5	17	12.57	0.2	6.21669	6.21669	2.33493e-12	1.37193e-10	yes
comp13205_c0	comp13205_c0_seq1	564	365	MIOX1	inositol oxygenase	GO:0005737(cytoplasm);GO:0050113(inositol oxygenase activity);GO:0005506(iron ion binding);GO:0019310(inositol catabolic process);GO:0019853(L-ascorbic acid biosynthetic process);GO:0006949(syncytium formation)	[R] General function prediction only	K00469	ko00053(Ascorbate and aldarate metabolism);ko00562(Inositol phosphate metabolism)	1477	2068	30	57	82.29	132.39	1.85	3.82	1772.5	43.5	107.34	2.83	5.68473	5.68473	2.3357e-12	1.37193e-10	yes
comp21334_c0	comp21334_c0_seq1	1513	1314	At2g19810	-	GO:0005886(plasma membrane);GO:0003677(DNA binding);GO:0008270(zinc ion binding);GO:0006355(regulation of transcription, DNA-dependent);GO:0006979(response to oxidative stress)	[R] General function prediction only	-	-	292	311	11463	9224	4.52	5.53	196.51	171.63	301.5	10343.5	5.03	184.07	-4.82322	4.82322	2.33876e-12	1.37193e-10	yes
comp20415_c0	comp20415_c0_seq1	1014	815	-	-	-	-	-	-	1728	1810	18	69	43.12	51.89	0.5	2.07	1769	43.5	47.5	1.28	5.72645	5.72645	2.39719e-12	1.40339e-10	yes
comp20149_c0	comp20149_c0_seq1	690	491	-	-	-	-	-	-	1881	2171	55	55	77.91	103.32	2.52	2.74	2026	55	90.61	2.63	5.49515	5.49515	2.4385e-12	1.42472e-10	yes
comp19825_c0	comp19825_c0_seq1	1822	1623	AAE14	-	GO:0031969(chloroplast membrane);GO:0016021(integral to membrane);GO:0005778(peroxisomal membrane);GO:0005524(ATP binding);GO:0008756(o-succinylbenzoate-CoA ligase activity);GO:0042372(phylloquinone biosynthetic process)	[I] Lipid transport and metabolism	-	-	981	1150	5	26	12.29	16.56	0.07	0.39	1065.5	15.5	14.42	0.23	6.4969	6.4969	2.45274e-12	1.43018e-10	yes
comp19530_c0	comp19530_c0_seq1	995	796	At5g50100	-	GO:0005739(mitochondrion)	-	-	-	2486	4653	8	18	63.51	136.59	0.23	0.55	3569.5	13	100.05	0.39	8.44582	8.44582	2.46218e-12	1.43282e-10	yes
comp24429_c0	comp24429_c0_seq1	745	546	-	-	-	-	-	-	6375	4702	172	284	237.44	201.23	7.1	12.72	5538.5	228	219.33	9.91	4.93467	4.93467	2.58792e-12	1.503e-10	yes
comp23421_c0	comp23421_c0_seq1	1049	850	ATPG	F-type H+-transporting ATPase subunit b	GO:0009535(chloroplast thylakoid membrane);GO:0016021(integral to membrane);GO:0045263(proton-transporting ATP synthase complex, coupling factor F(o));GO:0005524(ATP binding);GO:0015078(hydrogen ion transmembrane transporter activity);GO:0015986(ATP synthesis coupled proton transport)	-	K02109	ko00190(Oxidative phosphorylation);ko00195(Photosynthesis)	131892	78029.9	1123.3	648.65	3155.5	2145.07	29.77	18.66	104961	885.97	2650.28	24.21	7.14814	7.14814	2.68185e-12	1.55446e-10	yes
comp21961_c0	comp21961_c0_seq1,comp21961_c0_seq2,comp21961_c0_seq3,comp21961_c0_seq4	2233	2018.94	PIF5	phytochrome-interacting factor 3	GO:0005634(nucleus);GO:0003677(DNA binding);GO:0009693(ethylene biosynthetic process);GO:0009585(red, far-red light phototransduction);GO:0006355(regulation of transcription, DNA-dependent);GO:0006351(transcription, DNA-dependent)	-	K12126	ko04712(Circadian rhythm - plant)	5909	4066	78	324	59.78	46.93	0.87	3.92	4987.5	201	53.36	2.4	5.02152	5.02152	2.7155e-12	1.57085e-10	yes
comp4319_c0	comp4319_c0_seq1	1134	935	GATA22	-	GO:0005634(nucleus);GO:0043565(sequence-specific DNA binding);GO:0003700(sequence-specific DNA binding transcription factor activity);GO:0008270(zinc ion binding);GO:0007623(circadian rhythm);GO:0009740(gibberellic acid mediated signaling pathway);GO:0009910(negative regulation of flower development);GO:0010187(negative regulation of seed germination);GO:0009735(response to cytokinin stimulus);GO…	[K] Transcription	-	-	1184	2230	0	10	25.75	55.73	0	0.26	1707	5	40.74	0.13	8.85606	8.85606	2.91008e-12	1.68008e-10	yes
comp19403_c0	comp19403_c0_seq1	386	187	-	-	-	-	-	-	0	2	1183	2809	0	0.25	142.51	367.26	1	1996	0.12	254.88	-10.6276	10.6276	3.08885e-12	1.77977e-10	yes
comp11195_c0	comp11195_c0_seq1	1056	857	-	-	-	-	-	-	3569	5004	108	229	84.69	136.44	2.84	6.53	4286.5	168.5	110.56	4.69	5.01239	5.01239	3.27765e-12	1.88484e-10	yes
comp7041_c0	comp7041_c0_seq1	871	672	rpl22	large subunit ribosomal protein L22	GO:0009507(chloroplast);GO:0015934(large ribosomal subunit);GO:0019843(rRNA binding);GO:0003735(structural constituent of ribosome);GO:0006412(translation)	[J] Translation, ribosomal structure and biogenesis	K02890	ko03010(Ribosome)	7227	6689	337	280	218.7	232.59	11.3	10.19	6958	308.5	225.64	10.75	4.7761	4.7761	3.5157e-12	2.01776e-10	yes
comp5708_c0	comp5708_c0_seq1	1695	1496	PUB50	interleukin-1 receptor-associated kinase 4	GO:0000151(ubiquitin ligase complex);GO:0005524(ATP binding);GO:0004672(protein kinase activity);GO:0004842(ubiquitin-protein ligase activity)	-	K04733	ko04210(Apoptosis);ko04620(Toll-like receptor signaling pathway);ko04722(Neurotrophin signaling pathway);ko05140(Leishmaniasis);ko05142(Chagas disease)	0	8	802	953	0	0.12	12.08	15.57	4	877.5	0.06	13.82	-7.4898	7.4898	3.60382e-12	2.06428e-10	yes
comp16216_c1	comp16216_c1_seq1	633	434	GSVIVT00023967001	peroxidase	GO:0020037(heme binding);GO:0004601(peroxidase activity);GO:0042744(hydrogen peroxide catabolic process)	-	K00430	ko00360(Phenylalanine metabolism);ko00680(Methane metabolism);ko00940(Phenylpropanoid biosynthesis)	0	0	613	474	0	0	31.82	26.7	0	543.5	0	29.26	-inf	inf	3.63314e-12	2.077e-10	yes
comp17272_c0	comp17272_c0_seq1	936	737	Os04g0179200	xanthoxin dehydrogenase	GO:0005488(binding);GO:0016491(oxidoreductase activity)	[R] General function prediction only	K09841	ko00906(Carotenoid biosynthesis)	12	10	878	1596	0.33	0.32	26.84	52.95	11	1237	0.33	39.9	-6.47537	6.47537	3.81363e-12	2.17593e-10	yes
comp22714_c0	comp22714_c0_seq1,comp22714_c0_seq2,comp22714_c0_seq3,comp22714_c0_seq4,comp22714_c0_seq5	1072	407.13	rpiA	ribose 5-phosphate isomerase A	GO:0004751(ribose-5-phosphate isomerase activity);GO:0009052(pentose-phosphate shunt, non-oxidative branch)	[G] Carbohydrate transport and metabolism	K01807	ko00030(Pentose phosphate pathway);ko00710(Carbon fixation in photosynthetic organisms)	2913	3092	92	119	163.91	140.23	3.53	8.72	3002.5	105.5	152.07	6.12	5.1424	5.1424	3.86086e-12	2.19858e-10	yes
comp14742_c0	comp14742_c0_seq1,comp14742_c0_seq2,comp14742_c0_seq3	563	226.88	EPFL9	-	GO:0005576(extracellular region);GO:0007267(cell-cell signaling);GO:0010052(guard cell differentiation);GO:2000123(positive regulation of stomatal complex development);GO:0010375(stomatal complex patterning)	-	-	-	542	298	0	0	51.66	28.49	0	0	420	0	40.07	0	inf	inf	3.88409e-12	2.20751e-10	yes
comp16046_c0	comp16046_c0_seq1	2163	1964	CER3	-	GO:0016021(integral to membrane);GO:0005886(plasma membrane);GO:0005774(vacuolar membrane);GO:0005506(iron ion binding);GO:0016491(oxidoreductase activity);GO:0006723(cuticle hydrocarbon biosynthetic process);GO:0048235(pollen sperm cell differentiation);GO:0010025(wax biosynthetic process)	-	-	-	1236	2460	0	4	12.8	29.27	0	0.05	1848	2	21.04	0.03	10.292	10.292	3.89844e-12	2.21136e-10	yes
comp20926_c0	comp20926_c0_seq1,comp20926_c0_seq2	2465	2233.14	ROC2	homeobox-leucine zipper protein	GO:0005634(nucleus);GO:0043565(sequence-specific DNA binding);GO:0003700(sequence-specific DNA binding transcription factor activity)	-	K09338	-	992	847	4	19	9.06	8.86	0.04	0.21	919.5	11.5	8.96	0.12	6.71391	6.71391	3.93502e-12	2.22778e-10	yes
comp5407_c0	comp5407_c0_seq1	790	591	-	-	-	-	-	-	5340	5852	288	192	183.75	231.37	10.98	7.94	5596	240	207.56	9.46	4.80712	4.80712	3.97253e-12	2.24467e-10	yes
comp14764_c0	comp14764_c0_seq1	598	399	-	-	-	-	-	-	420	418	0	0	21.41	24.48	0	0	419	0	22.95	0	inf	inf	4.22509e-12	2.38277e-10	yes
comp15957_c0	comp15957_c0_seq1	1043	844	-	-	-	-	-	-	5499	4420	177	239	132.5	122.37	4.72	6.92	4959.5	208	127.44	5.82	4.89274	4.89274	4.27078e-12	2.4039e-10	yes
comp16356_c0	comp16356_c0_seq1	661	462	-	-	-	-	-	-	1580	2540	5	116	69.55	128.47	0.24	6.14	2060	60.5	99.01	3.19	5.51838	5.51838	4.65694e-12	2.61621e-10	yes
comp5102_c0	comp5102_c0_seq1	1272	1073	syc1174_c	-	GO:0005886(plasma membrane)	-	-	-	547	668	2	4	10.37	14.55	0.04	0.09	607.5	3	12.46	0.07	8.00257	8.00257	4.66614e-12	2.61635e-10	yes
comp17683_c0	comp17683_c0_seq1	998	799	PPD6	-	GO:0009570(chloroplast stroma);GO:0009543(chloroplast thylakoid lumen);GO:0019898(extrinsic to membrane);GO:0009654(oxygen evolving complex);GO:0005509(calcium ion binding);GO:0005515(protein binding);GO:0015979(photosynthesis)	-	-	-	4135	3377	181	113	105.24	98.76	5.1	3.46	3756	147	102	4.28	4.93739	4.93739	4.86998e-12	2.72541e-10	yes
comp6494_c0	comp6494_c0_seq1,comp6494_c0_seq2	1564	1354.6	TLP40	-	GO:0009543(chloroplast thylakoid lumen);GO:0003755(peptidyl-prolyl cis-trans isomerase activity);GO:0006457(protein folding)	-	-	-	6723	5943	295	273	101.2	102.87	4.89	4.92	6333	284	102.03	4.9	4.76786	4.76786	4.88544e-12	2.72884e-10	yes
comp16615_c0	comp16615_c0_seq1	286	87.28	PSAEB	photosystem I subunit IV	GO:0009535(chloroplast thylakoid membrane);GO:0009538(photosystem I reaction center);GO:0003824(catalytic activity);GO:0015979(photosynthesis)	-	K02693	ko00195(Photosynthesis)	454	656	0	4	105.78	175.63	0	1.12	555	2	140.7	0.56	8.55938	8.55938	5.1711e-12	2.88289e-10	yes
comp4178_c0	comp4178_c0_seq1	571	372	RL1	-	-	[O] Posttranslational modification, protein turnover, chaperones	-	-	414	694	0	4	22.63	43.59	0	0.26	554	2	33.11	0.13	8.55547	8.55547	5.39281e-12	3.00077e-10	yes
comp21345_c0	comp21345_c0_seq1,comp21345_c0_seq2	1436	1154.11	BOU	mitochondrial carrier protein, MC family	GO:0009507(chloroplast);GO:0016021(integral to membrane);GO:0005743(mitochondrial inner membrane);GO:0006839(mitochondrial transport);GO:0015822(ornithine transport)	[C] Energy production and conversion	K03454	-	17876	16830	888	895	312.06	330.18	17.56	19.23	17353	891.5	321.12	18.39	4.57734	4.57734	5.58782e-12	3.10336e-10	yes
comp12994_c0	comp12994_c0_seq1	544	345	-	3-hydroxy-3-methylglutaryl-CoA reductase	GO:0005789(endoplasmic reticulum membrane);GO:0016021(integral to membrane);GO:0004420(hydroxymethylglutaryl-CoA reductase (NADPH) activity);GO:0050661(NADP binding);GO:0015936(coenzyme A metabolic process);GO:0008299(isoprenoid biosynthetic process)	[I] Lipid transport and metabolism	K00021	ko00900(Terpenoid backbone biosynthesis)	4	7	790	1090	0.24	0.47	51.58	77.25	5.5	940	0.35	64.41	-7.10535	7.10535	5.90959e-12	3.27584e-10	yes
comp17385_c0	comp17385_c0_seq1,comp17385_c0_seq2	1278	1070.43	cip2	-	GO:0005829(cytosol);GO:0000166(nucleotide binding);GO:0003723(RNA binding);GO:0034599(cellular response to oxidative stress);GO:2000815(regulation of mRNA stability involved in response to oxidative stress)	[R] General function prediction only	-	-	5011	6168	351	146	96.59	133.57	7.4	3.4	5589.5	248.5	115.08	5.4	4.72425	4.72425	5.93609e-12	3.2843e-10	yes
comp13743_c0	comp13743_c0_seq1	588	389	LEA5	-	GO:0006950(response to stress)	-	-	-	4885	3335	60	281	255.38	200.33	3.47	17.66	4110	170.5	227.86	10.56	4.98544	4.98544	6.6723e-12	3.68465e-10	yes
comp16596_c0	comp16596_c0_seq1	967	768	-	-	-	[K] Transcription ;[R] General function prediction only	-	-	3744	2044	6	10	99.14	62.19	0.18	0.32	2894	8	80.66	0.25	8.83439	8.83439	7.19971e-12	3.9684e-10	yes
comp15414_c0	comp15414_c0_seq1	637	438	RPL35	-	GO:0009507(chloroplast);GO:0005840(ribosome);GO:0003735(structural constituent of ribosome);GO:0006412(translation)	-	-	-	9094	9192	600	302	422.23	490.38	30.86	16.86	9143	451	456.31	23.86	4.58761	4.58761	7.30331e-12	4.01792e-10	yes
comp13860_c0	comp13860_c0_seq1	570	371	cisd2	-	GO:0005789(endoplasmic reticulum membrane);GO:0016021(integral to membrane);GO:0005741(mitochondrial outer membrane);GO:0051537(2 iron, 2 sulfur cluster binding);GO:0046872(metal ion binding);GO:0042803(protein homodimerization activity);GO:0000422(mitochondrion degradation);GO:0010259(multicellular organismal aging);GO:0010506(regulation of autophagy)	[R] General function prediction only	-	-	5225	4909	282	170	286.41	309.18	17.12	11.2	5067	226	297.8	14.16	4.7452	4.7452	7.90472e-12	4.34061e-10	yes
comp13993_c0	comp13993_c0_seq1	1460	1261	GLYK	-	GO:0009941(chloroplast envelope);GO:0009570(chloroplast stroma);GO:0005524(ATP binding);GO:0008887(glycerate kinase activity);GO:0009854(oxidative photosynthetic carbon pathway)	[R] General function prediction only	-	-	11950	10740	291	866	192.72	199.02	5.2	16.79	11345	578.5	195.87	10.99	4.66198	4.66198	7.91998e-12	4.34083e-10	yes
comp20625_c0	comp20625_c0_seq1	904	705	-	-	-	-	-	-	1	11	910	966	0.03	0.36	29.08	33.5	6	938	0.2	31.29	-7.00613	7.00613	8.43282e-12	4.61326e-10	yes
comp18004_c0	comp18004_c0_seq1,comp18004_c0_seq2	3375	2010.44	NHLRC2	-	-	[O] Posttranslational modification, protein turnover, chaperones	-	-	11581	11786	586	620	206.88	197.79	5.25	5.44	11683.5	603	202.33	5.35	4.57352	4.57352	8.80714e-12	4.80902e-10	yes
comp14398_c0	comp14398_c0_seq1,comp14398_c0_seq2	1232	961.32	-	-	-	-	-	-	2	10	699	1198	0.05	0.23	15.89	29.85	6	948.5	0.14	22.87	-6.98474	6.98474	9.16066e-12	4.99273e-10	yes
comp19440_c0	comp19440_c0_seq1,comp19440_c0_seq2,comp19440_c0_seq3,comp19440_c0_seq4,comp19440_c0_seq5,comp19440_c0_seq6	1131	685.73	-	-	-	-	-	-	1003	626	2	17	30.01	21.04	0.05	0.75	814.5	9.5	25.52	0.4	6.83889	6.83889	9.39936e-12	5.11329e-10	yes
comp17175_c0	comp17175_c0_seq1	970	771	-	-	-	-	-	-	5290	5262	215	269	139.53	159.48	6.28	8.53	5276	242	149.5	7.4	4.75611	4.75611	9.67388e-12	5.25284e-10	yes
comp19710_c0	comp19710_c0_seq1	1959	1760	STN7	-	GO:0009535(chloroplast thylakoid membrane);GO:0005524(ATP binding);GO:0004674(protein serine/threonine kinase activity);GO:0007623(circadian rhythm);GO:0042548(regulation of photosynthesis, light reaction)	[R] General function prediction only	K00924	-	12298	11419	239	1000	142.1	151.61	3.06	13.89	11858.5	619.5	146.86	8.47	4.64478	4.64478	9.93825e-12	5.38639e-10	yes
comp23593_c0	comp23593_c0_seq1	670	471	RPL31	-	GO:0009941(chloroplast envelope);GO:0009570(chloroplast stroma);GO:0005840(ribosome);GO:0019843(rRNA binding);GO:0003735(structural constituent of ribosome);GO:0006412(translation)	-	-	-	15311	11752	898	537	661.08	583.03	42.95	27.88	13531.5	717.5	622.06	35.41	4.49696	4.49696	1.02882e-11	5.56572e-10	yes
comp21998_c0	comp21998_c0_seq1,comp21998_c0_seq2	1947	1728.17	-	-	-	-	-	-	1605	2063	33	76	18.75	27.74	0.43	1.08	1834	54.5	23.24	0.76	5.42213	5.42213	1.04253e-11	5.6295e-10	yes
comp20797_c0	comp20797_c0_seq1	1177	978	-	1,8-cineole synthase	-	-	K07385	ko00902(Monoterpenoid biosynthesis)	774	652	1	12	16.09	15.58	0.02	0.3	713	6.5	15.84	0.16	7.20065	7.20065	1.08055e-11	5.82401e-10	yes
comp11555_c0	comp11555_c0_seq1	280	81.6	-	light-harvesting complex II chlorophyll a/b binding protein 2	GO:0009535(chloroplast thylakoid membrane);GO:0016021(integral to membrane);GO:0009522(photosystem I);GO:0009523(photosystem II);GO:0016168(chlorophyll binding);GO:0046872(metal ion binding);GO:0009765(photosynthesis, light harvesting);GO:0018298(protein-chromophore linkage)	-	K08913	ko00196(Photosynthesis - antenna proteins)	1732	933	1	4	431.64	267.17	0.28	1.2	1332.5	2.5	349.4	0.74	9.44672	9.44672	1.08972e-11	5.86259e-10	yes
comp10839_c0	comp10839_c0_seq1	1274	1075	PBLD	-	GO:0016853(isomerase activity);GO:0009058(biosynthetic process)	[R] General function prediction only	K06998	-	0	50	1405	1905	0	1.09	29.44	43.33	25	1655	0.55	36.38	-5.75175	5.75175	1.12704e-11	6.05224e-10	yes
comp20627_c0	comp20627_c0_seq1,comp20627_c0_seq2	1445	1214.86	PDX1	pyridoxine biosynthesis protein	GO:0003824(catalytic activity);GO:0042823(pyridoxal phosphate biosynthetic process);GO:0008615(pyridoxine biosynthetic process);GO:0006950(response to stress)	[H] Coenzyme transport and metabolism	K06215	ko00750(Vitamin B6 metabolism)	49524	36814	2450	2470	823.28	703.29	46.79	50.87	43169	2460	763.28	48.83	4.42997	4.42997	1.17669e-11	6.3073e-10	yes
comp22699_c0	comp22699_c0_seq1,comp22699_c0_seq2	956	734.21	-	-	-	-	-	-	9	12	1987	4424	0.26	0.37	59.32	147.66	10.5	3205.5	0.32	103.49	-7.90698	7.90698	1.18067e-11	6.31703e-10	yes
comp7392_c0	comp7392_c0_seq1	878	679	-	large subunit ribosomal protein L7/L12	GO:0009507(chloroplast);GO:0005840(ribosome);GO:0003735(structural constituent of ribosome);GO:0006412(translation)	[J] Translation, ribosomal structure and biogenesis	K02935	ko03010(Ribosome)	37494	28547	2588	1146	1122.95	982.4	85.86	41.26	33020.5	1867	1052.67	63.56	4.38547	4.38547	1.18992e-11	6.35488e-10	yes
comp19843_c0	comp19843_c0_seq1	1394	1195	-	-	-	-	-	-	1662	2711	63	69	28.28	53.01	1.19	1.41	2186.5	66	40.64	1.3	5.34562	5.34562	1.25174e-11	6.67284e-10	yes
comp5682_c0	comp5682_c0_seq1	314	115	-	-	GO:0008289(lipid binding);GO:0006869(lipid transport)	-	-	-	56527	48558	3474.95	2596.23	9996.03	9866.47	680.67	551.96	52542.5	3035.59	9931.25	616.32	4.38742	4.38742	1.30815e-11	6.96082e-10	yes
comp30444_c0	comp30444_c0_seq1	1005	806	ABCB21	ATP-binding cassette, subfamily B (MDR/TAP), member 1	GO:0016021(integral to membrane);GO:0005886(plasma membrane);GO:0005774(vacuolar membrane);GO:0005524(ATP binding);GO:0042626(ATPase activity, coupled to transmembrane movement of substances)	[Q] Secondary metabolites biosynthesis, transport and catabolism	K05658	ko02010(ABC transporters)	1635	1343	28	50	41.25	38.93	0.78	1.52	1489	39	40.09	1.15	5.59146	5.59146	1.38326e-11	7.34713e-10	yes
comp16752_c0	comp16752_c0_seq1	731	532	LTD	-	GO:0009941(chloroplast envelope);GO:0009570(chloroplast stroma);GO:0005515(protein binding);GO:0006886(intracellular protein transport)	-	-	-	4377	6252	191	316	167.31	274.6	8.09	14.52	5314.5	253.5	220.96	11.3	4.71628	4.71628	1.45934e-11	7.73717e-10	yes
comp14327_c0	comp14327_c0_seq1	775	576	-	-	-	-	-	-	5409	4586	203	268	190.97	186.04	7.94	11.38	4997.5	235.5	188.5	9.66	4.7225	4.7225	1.49435e-11	7.90843e-10	yes
comp17548_c0	comp17548_c0_seq1	2582	2383	MSL10	-	GO:0016021(integral to membrane);GO:0005886(plasma membrane);GO:0008381(mechanically-gated ion channel activity);GO:0050982(detection of mechanical stimulus)	[M] Cell wall/membrane/envelope biogenesis	-	-	74	119	3571	3711	0.63	1.17	33.76	38.07	96.5	3641	0.9	35.91	-4.94575	4.94575	1.5236e-11	8.04864e-10	yes
comp20234_c0	comp20234_c0_seq1	1191	992	-	-	-	-	-	-	4556	3840	138	241	93.4	90.45	3.13	5.94	4198	189.5	91.93	4.54	4.8044	4.8044	1.53783e-11	8.10912e-10	yes
comp16905_c0	comp16905_c0_seq1	1135	936	RPL3A	large subunit ribosomal protein L3	GO:0009570(chloroplast stroma);GO:0016020(membrane);GO:0005840(ribosome);GO:0019843(rRNA binding);GO:0003735(structural constituent of ribosome);GO:0006412(translation)	[J] Translation, ribosomal structure and biogenesis	K02906	ko03010(Ribosome)	16849	16762	1106	776	366.07	418.46	26.62	20.27	16805.5	941	392.26	23.45	4.42682	4.42682	1.59107e-11	8.37477e-10	yes
comp16505_c0	comp16505_c0_seq1,comp16505_c0_seq2	1856	1206.67	SCRM	phytochrome-interacting factor 3	GO:0005634(nucleus);GO:0003677(DNA binding);GO:0045893(positive regulation of transcription, DNA-dependent);GO:0050826(response to freezing);GO:0010440(stomatal lineage progression);GO:0006351(transcription, DNA-dependent)	-	K12126	ko04712(Circadian rhythm - plant)	2191	1716	108	20	45.51	38.1	1.47	0.37	1953.5	64	41.8	0.92	5.131	5.131	1.70388e-11	8.95242e-10	yes
comp18895_c0	comp18895_c0_seq1	659	460	PSRP5	-	GO:0009941(chloroplast envelope);GO:0009535(chloroplast thylakoid membrane);GO:0005840(ribosome)	-	-	-	6576	6404	339	318	290.72	325.31	16.6	16.9	6490	328.5	308.01	16.75	4.59327	4.59327	1.79787e-11	9.42932e-10	yes
comp11118_c0	comp11118_c0_seq1	995	796	At2g34460	-	GO:0009941(chloroplast envelope);GO:0009535(chloroplast thylakoid membrane);GO:0010287(plastoglobule);GO:0005488(binding)	[G] Carbohydrate transport and metabolism	-	-	4015	5827	414	57	102.58	171.05	11.72	1.75	4921	235.5	136.81	6.74	4.56916	4.56916	1.84007e-11	9.63331e-10	yes
comp21418_c0	comp21418_c0_seq1,comp21418_c0_seq2,comp21418_c0_seq3,comp21418_c0_seq4	1427	1209.07	-	-	-	-	-	-	5561	6094	225	355	92.97	119.37	4.13	7.13	5827.5	290	106.17	5.63	4.65422	4.65422	1.87274e-11	9.78682e-10	yes
comp22058_c0	comp22058_c0_seq1,comp22058_c0_seq2	580	345.58	PER70	peroxidase	GO:0005576(extracellular region);GO:0020037(heme binding);GO:0004601(peroxidase activity);GO:0042744(hydrogen peroxide catabolic process)	-	K00430	ko00360(Phenylalanine metabolism);ko00680(Methane metabolism);ko00940(Phenylpropanoid biosynthesis)	0	4	444	943	0	0.32	29.03	66.31	2	693.5	0.16	47.67	-8.10965	8.10965	1.87926e-11	9.80338e-10	yes
comp7323_c0	comp7323_c0_seq1	1985	1786	FFC	signal recognition particle subunit SRP54	GO:0009570(chloroplast stroma);GO:0080085(signal recognition particle, chloroplast targeting);GO:0005786(signal recognition particle, endoplasmic reticulum targeting);GO:0008312(7S RNA binding);GO:0005525(GTP binding);GO:0017111(nucleoside-triphosphatase activity);GO:0005515(protein binding);GO:0006614(SRP-dependent cotranslational protein targeting to membrane)	[U] Intracellular trafficking, secretion, and vesicular transport	K03106	ko03060(Protein export);ko03070(Bacterial secretion system)	8106	7650	425	402	92.3	100.09	5.36	5.5	7878	413.5	96.19	5.43	4.54178	4.54178	1.88676e-11	9.82494e-10	yes
comp19033_c0	comp19033_c0_seq1,comp19033_c0_seq2	1663	1365.75	CIA2	-	GO:0009507(chloroplast);GO:0005634(nucleus);GO:0045036(protein targeting to chloroplast)	[K] Transcription	-	-	2170	1979	100	43	33.16	33.77	1.69	0.77	2074.5	71.5	33.47	1.23	5.09621	5.09621	1.95555e-11	1.0165e-09	yes
comp16029_c0	comp16029_c0_seq1	801	602	GSTF11	glutathione S-transferase	GO:0005737(cytoplasm);GO:0004364(glutathione transferase activity);GO:0006979(response to oxidative stress);GO:0009407(toxin catabolic process)	[O] Posttranslational modification, protein turnover, chaperones	K00799	ko00480(Glutathione metabolism);ko00980(Metabolism of xenobiotics by cytochrome P450);ko00982(Drug metabolism - cytochrome P450)	423	343	0	0	14.29	13.31	0	0	383	0	13.8	0	inf	inf	2.02358e-11	1.05e-09	yes
comp11185_c0	comp11185_c0_seq1	1142	943	-	-	-	-	-	-	6500.61	5092.62	16	567.04	140.19	126.19	0.38	14.7	5796.61	291.52	133.19	7.54	4.75352	4.75352	2.1251e-11	1.10072e-09	yes
comp7767_c0	comp7767_c0_seq1	2904	2705	RH3	ATP-dependent RNA helicase	GO:0009570(chloroplast stroma);GO:0016020(membrane);GO:0005634(nucleus);GO:0005524(ATP binding);GO:0008026(ATP-dependent helicase activity);GO:0003723(RNA binding);GO:0008270(zinc ion binding)	[A] RNA processing and modification	K11594	ko04622(RIG-I-like receptor signaling pathway)	35544	32119	2277	1745	267.22	277.46	18.96	15.77	33831.5	2011	272.34	17.37	4.34765	4.34765	2.13558e-11	1.10419e-09	yes
comp5596_c0	comp5596_c0_seq1	1003	804	SABP2	polyneuridine-aldehyde esterase	-	-	K08233	ko00901(Indole alkaloid biosynthesis)	1918	1499	0	105	48.51	43.57	0	3.19	1708.5	52.5	46.04	1.59	5.4729	5.4729	2.18618e-11	1.12835e-09	yes
comp12614_c0	comp12614_c0_seq1	2148	1949	SIGB	RNA polymerase primary sigma factor	-	-	K03086	ko03020(RNA polymerase)	11362	15818	763	776	118.55	189.64	8.82	9.73	13590	769.5	154.09	9.28	4.4341	4.4341	2.19056e-11	1.12862e-09	yes
comp16048_c0	comp16048_c0_seq1	784	585	rps21	-	GO:0009507(chloroplast);GO:0005840(ribosome);GO:0019843(rRNA binding);GO:0003735(structural constituent of ribosome);GO:0006412(translation)	-	-	-	17445	15433	1359	536	606.44	616.44	52.33	22.4	16439	947.5	611.44	37.36	4.34969	4.34969	2.28551e-11	1.17547e-09	yes
comp18487_c0	comp18487_c0_seq1,comp18487_c0_seq2	1439	1238.84	DEGP8	-	GO:0009543(chloroplast thylakoid lumen);GO:0004252(serine-type endopeptidase activity);GO:0010206(photosystem II repair);GO:0006508(proteolysis)	[O] Posttranslational modification, protein turnover, chaperones	K01362	-	2518	3410	62	185	41.33	64.34	1.13	3.66	2964	123.5	52.84	2.4	4.94975	4.94975	2.302e-11	1.18187e-09	yes
comp17753_c0	comp17753_c0_seq1	1091	892	pKIWI501	-	-	-	-	-	5616	3519	100679	124272	128.04	92.18	2542.51	3406.23	4567.5	112476	110.11	2974.37	-4.30914	4.30914	2.38749e-11	1.22361e-09	yes
comp15116_c0	comp15116_c0_seq1	514	315	-	-	-	[R] General function prediction only	-	-	961	1067	8	30	62.04	79.15	0.57	2.33	1014	19	70.59	1.45	6.11694	6.11694	2.41155e-11	1.23277e-09	yes
comp26561_c0	comp26561_c0_seq1	736	537	-	-	-	-	-	-	0	0	457	533	0	0	19.17	24.27	0	495	0	21.72	-inf	inf	2.41606e-11	1.23277e-09	yes
comp18196_c1	comp18196_c1_seq1,comp18196_c1_seq2	549	339.96	-	-	-	-	-	-	632	762	11	3	37.84	52.43	0.74	0.21	697	7	45.14	0.47	6.84871	6.84871	2.41803e-11	1.23277e-09	yes
comp14705_c0	comp14705_c0_seq1	795	596	-	-	-	-	-	-	4007	3628	50	300	136.72	142.24	1.89	12.31	3817.5	175	139.48	7.1	4.84911	4.84911	2.44389e-11	1.24379e-09	yes
comp12175_c0	comp12175_c0_seq1	810	611	-	-	-	-	-	-	5712	5362	257	302	190.12	205.06	9.48	12.08	5537	279.5	197.59	10.78	4.61391	4.61391	2.46361e-11	1.25164e-09	yes
comp5602_c0	comp5602_c0_seq1	1258	1059	PIN8	-	GO:0005783(endoplasmic reticulum);GO:0016021(integral to membrane);GO:0080161(auxin transmembrane transporter activity);GO:0010252(auxin homeostasis);GO:0009734(auxin mediated signaling pathway);GO:0080162(intracellular auxin transport)	-	K07088	-	758	1025	6	22	14.56	22.62	0.13	0.51	891.5	14	18.59	0.32	6.36881	6.36881	2.48984e-11	1.26277e-09	yes
comp11087_c0	comp11087_c0_seq1	877	678	NIFU3	-	GO:0009570(chloroplast stroma);GO:0005506(iron ion binding);GO:0051536(iron-sulfur cluster binding);GO:0005198(structural molecule activity);GO:0016226(iron-sulfur cluster assembly)	[O] Posttranslational modification, protein turnover, chaperones	-	-	4270	2911	124	200	128.08	100.33	4.12	7.21	3590.5	162	114.21	5.67	4.80145	4.80145	2.53161e-11	1.28173e-09	yes
comp14126_c0	comp14126_c0_seq1,comp14126_c0_seq2	842	630.68	-	-	-	-	-	-	3173	7197	0	2	101.68	267.93	0	0.08	5185	1	184.81	0.04	12.7794	12.7794	2.58358e-11	1.30578e-09	yes
comp5690_c0	comp5690_c0_seq1	1043	844	GH3.5	-	GO:0009733(response to auxin stimulus)	-	-	-	412	342	0	0	9.93	9.47	0	0	377	0	9.7	0	inf	inf	2.66053e-11	1.34235e-09	yes
comp4072_c0	comp4072_c0_seq1	935	736	-	-	-	-	-	-	806	577	14	0	22.27	18.32	0.43	0	691.5	7	20.3	0.21	6.78438	6.78438	2.68419e-11	1.35195e-09	yes
comp14805_c0	comp14805_c0_seq1,comp14805_c0_seq2	518	317	-	-	-	-	-	-	0	0	1564	937	0	0	110.44	72.73	0	1250.5	0	91.59	-inf	inf	2.75277e-11	1.38411e-09	yes
comp19724_c0	comp19724_c0_seq1	1240	1041	EMB1374	cysteine desulfuration protein SufE	GO:0009570(chloroplast stroma);GO:0005739(mitochondrion);GO:0008047(enzyme activator activity);GO:0016226(iron-sulfur cluster assembly)	-	K02426	-	17677	22289	1771	603	345.32	500.31	38.32	14.16	19983	1187	422.81	26.24	4.29497	4.29497	2.8045e-11	1.4077e-09	yes
comp11902_c0	comp11902_c0_seq1	1125	926	-	carbonic anhydrase	GO:0005737(cytoplasm);GO:0004089(carbonate dehydratase activity);GO:0008270(zinc ion binding);GO:0015976(carbon utilization)	[P] Inorganic ion transport and metabolism	K01673	ko00910(Nitrogen metabolism)	4557	5755	262	261	100.08	145.22	6.37	6.89	5156	261.5	122.65	6.63	4.59236	4.59236	3.07406e-11	1.54035e-09	yes
comp6166_c0	comp6166_c0_seq1	665	466	RPL29	large subunit ribosomal protein L29	GO:0009941(chloroplast envelope);GO:0009570(chloroplast stroma);GO:0009295(nucleoid);GO:0005840(ribosome);GO:0003735(structural constituent of ribosome);GO:0006412(translation)	[J] Translation, ribosomal structure and biogenesis	K02904	ko03010(Ribosome)	8998	11005	593	541	392.67	551.83	28.67	28.38	10001.5	567	472.25	28.52	4.42565	4.42565	3.16986e-11	1.58564e-09	yes
comp22438_c0	comp22438_c0_seq1,comp22438_c0_seq2	1494	1259.03	-	-	-	-	-	-	6459	6556	473	221	101.46	121.72	8.23	4.35	6507.5	347	111.59	6.29	4.4706	4.4706	3.19804e-11	1.597e-09	yes
comp16152_c0	comp16152_c0_seq1,comp16152_c0_seq2	3897	3602.28	At1g17220	translation initiation factor IF-2	GO:0009941(chloroplast envelope);GO:0005525(GTP binding);GO:0003924(GTPase activity);GO:0003743(translation initiation factor activity)	[J] Translation, ribosomal structure and biogenesis	K02519	-	35064	29988	1838	2159	197.34	192.21	11.43	14.59	32526	1998.5	194.78	13.01	4.33115	4.33115	3.21905e-11	1.60475e-09	yes
comp13755_c0	comp13755_c0_seq1,comp13755_c0_seq2	1086	885.78	-	-	-	-	-	-	7590	7910	482	369	174.37	208.76	12.24	10.2	7750	425.5	191.56	11.22	4.46085	4.46085	3.22494e-11	1.60494e-09	yes
comp25530_c0	comp25530_c0_seq1	245	51.51	HMG3	-	GO:0005789(endoplasmic reticulum membrane);GO:0016021(integral to membrane);GO:0004420(hydroxymethylglutaryl-CoA reductase (NADPH) activity);GO:0050661(NADP binding);GO:0015936(coenzyme A metabolic process);GO:0008299(isoprenoid biosynthetic process)	-	-	-	0	2	410	783	0	0.91	179.29	371.64	1	596.5	0.46	275.46	-8.89935	8.89935	3.25223e-11	1.61577e-09	yes
comp13409_c0	comp13409_c0_seq1	519	320	-	-	-	-	-	-	955	2032	1	0	60.69	148.38	0.07	0	1493.5	0.5	104.53	0.04	11.693	11.693	3.27745e-11	1.62554e-09	yes
comp22256_c0	comp22256_c0_seq1	2750	2551	sll1770	aarF domain-containing kinase	GO:0005524(ATP binding);GO:0004672(protein kinase activity)	[R] General function prediction only	K08869	-	12197	14675	605	970	97.23	134.42	5.34	9.3	13436	787.5	115.82	7.32	4.41843	4.41843	3.31101e-11	1.6394e-09	yes
comp23875_c0	comp23875_c0_seq1	1161	962	RPL15	large subunit ribosomal protein L15	GO:0009570(chloroplast stroma);GO:0000311(plastid large ribosomal subunit);GO:0003735(structural constituent of ribosome);GO:0006412(translation)	[J] Translation, ribosomal structure and biogenesis	K02876	ko03010(Ribosome)	15974	15423	1159	709	337.68	374.62	27.14	18.02	15698.5	934	356.15	22.58	4.33024	4.33024	3.43789e-11	1.69934e-09	yes
comp16341_c0	comp16341_c0_seq1	1743	1544	-	-	-	-	-	-	1126	1004	43	2	14.83	15.19	0.63	0.03	1065	22.5	15.01	0.33	5.73272	5.73272	3.62202e-11	1.78733e-09	yes
comp18333_c0	comp18333_c0_seq1	2540	2341	FAO4A	-	GO:0016021(integral to membrane);GO:0050660(flavin adenine dinucleotide binding);GO:0046577(long-chain-alcohol oxidase activity)	-	-	-	433	454	0	2	3.76	4.53	0	0.02	443.5	1	4.14	0.01	9.23874	9.23874	3.71114e-11	1.82822e-09	yes
comp16884_c0	comp16884_c0_seq1	1786	1587	TUFA	elongation factor EF-Tu	GO:0009507(chloroplast);GO:0005525(GTP binding);GO:0003924(GTPase activity);GO:0003746(translation elongation factor activity)	[J] Translation, ribosomal structure and biogenesis	K02358	ko04626(Plant-pathogen interaction)	69429	64412	6061	2414	889.68	948.39	86.03	37.19	66920.5	4237.5	919.03	61.61	4.21412	4.21412	3.73996e-11	1.83932e-09	yes
comp23476_c0	comp23476_c0_seq1	386	187	-	-	-	-	-	-	15517	8891	188	17	1687.47	1110.98	22.65	2.22	12204	102.5	1399.22	12.43	7.07772	7.07772	3.80326e-11	1.86731e-09	yes
comp18419_c0	comp18419_c0_seq1	917	718	-	-	-	-	-	-	0	0	522	427	0	0	16.38	14.54	0	474.5	0	15.46	-inf	inf	3.93871e-11	1.93056e-09	yes
comp6949_c0	comp6949_c0_seq1	577	378	-	-	-	-	-	-	7007	5733	88	603	376.97	354.4	5.24	39	6370	345.5	365.69	22.12	4.61222	4.61222	4.02248e-11	1.96832e-09	yes
comp18678_c0	comp18678_c0_seq1	2938	2739	-	nitrate reductase (NADH)	GO:0009055(electron carrier activity);GO:0050660(flavin adenine dinucleotide binding);GO:0020037(heme binding);GO:0030151(molybdenum ion binding);GO:0009703(nitrate reductase (NADH) activity);GO:0042128(nitrate assimilation)	[C] Energy production and conversion	K00360	ko00910(Nitrogen metabolism)	15404	14243	517	1266	114.37	121.51	4.25	11.3	14823.5	891.5	117.94	7.78	4.41193	4.41193	4.07836e-11	1.99232e-09	yes
comp13643_c0	comp13643_c0_seq1	868	669	RPS10	small subunit ribosomal protein S10	GO:0009507(chloroplast);GO:0015935(small ribosomal subunit);GO:0003723(RNA binding);GO:0003735(structural constituent of ribosome);GO:0006412(translation)	[J] Translation, ribosomal structure and biogenesis	K02946	ko03010(Ribosome)	6443	9980	563	367	195.85	348.58	18.96	13.41	8211.5	465	272.21	16.19	4.40152	4.40152	4.15517e-11	2.02646e-09	yes
comp18371_c0	comp18371_c0_seq1	817	618	RPS13	small subunit ribosomal protein S13	GO:0009941(chloroplast envelope);GO:0005840(ribosome);GO:0019843(rRNA binding);GO:0003735(structural constituent of ribosome);GO:0006412(translation)	[J] Translation, ribosomal structure and biogenesis	K02952	ko03010(Ribosome)	17974	16719	966	1152	591.46	632.15	35.21	45.58	17346.5	1059	611.81	40.39	4.34075	4.34075	4.27872e-11	2.08324e-09	yes
comp18682_c0	comp18682_c0_seq1	1496	1297	cysG	uroporphyrin-III C-methyltransferase	GO:0051287(NAD binding);GO:0043115(precorrin-2 dehydrogenase activity);GO:0051266(sirohydrochlorin ferrochelatase activity);GO:0004851(uroporphyrin-III C-methyltransferase activity);GO:0009236(cobalamin biosynthetic process);GO:0019354(siroheme biosynthetic process)	[H] Coenzyme transport and metabolism	K02303	ko00860(Porphyrin and chlorophyll metabolism)	7842	10269	476	566	122.96	185.01	8.27	10.67	9055.5	521	153.98	9.47	4.42297	4.42297	4.29469e-11	2.08754e-09	yes
comp26026_c0	comp26026_c0_seq1	533	334	At5g65660	-	GO:0016021(integral to membrane);GO:0005886(plasma membrane)	-	-	-	60	18	1813	2010	3.65	1.26	122.28	147.13	39	1911.5	2.46	134.7	-5.30432	5.30432	4.33852e-11	2.10533e-09	yes
comp4755_c0	comp4755_c0_seq1	792	593	CPN60B4	chaperonin GroEL	-	[O] Posttranslational modification, protein turnover, chaperones	K04077	ko03018(RNA degradation);ko04940(Type I diabetes mellitus)	908	931	28	5	31.14	36.69	1.06	0.21	919.5	16.5	33.91	0.64	5.99572	5.99572	4.3971e-11	2.13023e-09	yes
comp19104_c0	comp19104_c0_seq1	1214	1015	-	carbonic anhydrase	GO:0009570(chloroplast stroma);GO:0004089(carbonate dehydratase activity);GO:0008270(zinc ion binding);GO:0015976(carbon utilization)	[P] Inorganic ion transport and metabolism	K01673	ko00910(Nitrogen metabolism)	86606	81930	2982	7904	1735.21	1886.15	66.18	190.39	84268	5443	1810.68	128.28	4.31359	4.31359	4.50292e-11	2.17788e-09	yes
comp11180_c0	comp11180_c0_seq1	692	493	-	-	GO:0008289(lipid binding);GO:0006869(lipid transport)	-	-	-	93276	57785	147	3222	3847.62	2738.84	6.72	159.79	75530.5	1684.5	3293.23	83.25	5.92334	5.92334	4.57726e-11	2.21017e-09	yes
comp22177_c0	comp22177_c0_seq1	4281	4082	ABCC3	ATP-binding cassette, subfamily C (CFTR/MRP), member 2	GO:0048046(apoplast);GO:0016021(integral to membrane);GO:0000325(plant-type vacuole);GO:0009506(plasmodesma);GO:0005774(vacuolar membrane);GO:0005524(ATP binding);GO:0010290(chlorophyll catabolite transmembrane transporter activity);GO:0015431(glutathione S-conjugate-exporting ATPase activity);GO:0008559(xenobiotic-transporting ATPase activity)	[Q] Secondary metabolites biosynthesis, transport and catabolism	K05666	ko02010(ABC transporters)	333	210	7850	7027	1.66	1.2	43.32	42.09	271.5	7438.5	1.43	42.7	-4.48643	4.48643	5.11064e-11	2.46365e-09	yes
comp17021_c0	comp17021_c0_seq1	1369	1170	AFP2	-	GO:0005634(nucleus);GO:0005515(protein binding);GO:0009737(response to abscisic acid stimulus);GO:0006950(response to stress)	-	-	-	4	3	510	1112	0.07	0.06	9.82	23.24	3.5	811	0.07	16.53	-7.50527	7.50527	5.19332e-11	2.49938e-09	yes
comp11525_c0	comp11525_c0_seq1	850	651	MJ0531	-	GO:0006950(response to stress)	-	-	-	26951	30678	261	3414	841.91	1101.15	9.03	128.22	28814.5	1837.5	971.53	68.62	4.39343	4.39343	5.21603e-11	2.50618e-09	yes
comp19618_c0	comp19618_c0_seq1	880	681	-	-	-	-	-	-	6	6	1207	2742	0.18	0.21	39.93	98.44	6	1974.5	0.2	69.19	-8.01135	8.01135	5.35317e-11	2.56785e-09	yes
comp22174_c0	comp22174_c0_seq1	1416	1217	-	-	-	-	-	-	5352	5623	321	274	89.43	107.96	5.94	5.5	5487.5	297.5	98.69	5.72	4.48672	4.48672	5.49457e-11	2.63136e-09	yes
comp4493_c0	comp4493_c0_seq1	1239	1040	-	-	-	-	-	-	1644	2316	97	52	32.15	52.04	2.1	1.22	1980	74.5	42.09	1.66	4.97922	4.97922	5.73939e-11	2.7441e-09	yes
comp12620_c0	comp12620_c0_seq1	1405	1206	-	-	-	-	-	-	13076	11630	507	1010	220.49	225.34	9.47	20.48	12353	758.5	222.92	14.98	4.369	4.369	6.19324e-11	2.95626e-09	yes
comp17955_c0	comp17955_c0_seq1,comp17955_c0_seq2,comp17955_c0_seq3,comp17955_c0_seq4	2746	2307.42	THIC	thiamine biosynthesis protein ThiC	-	-	K03147	ko00730(Thiamine metabolism)	40329	30282	3459	1135	361.91	308.92	34.42	11.9	35305.5	2297	335.42	23.16	4.16647	4.16647	6.20751e-11	2.95824e-09	yes
comp17862_c0	comp17862_c0_seq1,comp17862_c0_seq2	2337	1270.62	ftsH	cell division protease FtsH	GO:0016021(integral to membrane);GO:0005886(plasma membrane);GO:0005524(ATP binding);GO:0004222(metalloendopeptidase activity);GO:0017111(nucleoside-triphosphatase activity);GO:0008270(zinc ion binding);GO:0030163(protein catabolic process);GO:0006508(proteolysis)	[O] Posttranslational modification, protein turnover, chaperones	K03798	-	3770	4663	216	219	58.15	69.91	4.68	4.94	4216.5	217.5	64.03	4.81	4.56942	4.56942	6.27088e-11	2.98357e-09	yes
comp26146_c0	comp26146_c0_seq1	3163	2964	relA	-	GO:0016597(amino acid binding);GO:0005524(ATP binding);GO:0005525(GTP binding);GO:0008728(GTP diphosphokinase activity);GO:0016301(kinase activity);GO:0046872(metal ion binding);GO:0008081(phosphoric diester hydrolase activity);GO:0015969(guanosine tetraphosphate metabolic process)	[T] Signal transduction mechanisms	-	-	8355	6886	251	638	57.32	54.29	1.91	5.26	7620.5	444.5	55.8	3.58	4.45942	4.45942	6.5437e-11	3.10831e-09	yes
comp22291_c0	comp22291_c0_seq1	1711	1512	CYP71D55	cytochrome P450, family 2, subfamily D	GO:0016021(integral to membrane);GO:0009055(electron carrier activity);GO:0020037(heme binding);GO:0004497(monooxygenase activity);GO:0016705(oxidoreductase activity, acting on paired donors, with incorporation or reduction of molecular oxygen)	[Q] Secondary metabolites biosynthesis, transport and catabolism	K07414	ko00982(Drug metabolism - cytochrome P450)	453	324	7172	13449	6.09	5.01	106.85	217.47	388.5	10310.5	5.55	162.16	-4.38873	4.38873	6.60539e-11	3.13252e-09	yes
comp15817_c0	comp15817_c0_seq1	1194	995	chlM	magnesium-protoporphyrin O-methyltransferase	GO:0046406(magnesium protoporphyrin IX methyltransferase activity);GO:0015995(chlorophyll biosynthetic process);GO:0015979(photosynthesis)	[H] Coenzyme transport and metabolism	K03428	ko00860(Porphyrin and chlorophyll metabolism)	7880	7051	559	310	161.05	165.59	12.66	7.62	7465.5	434.5	163.32	10.14	4.35624	4.35624	6.62247e-11	3.13553e-09	yes
comp17079_c0	comp17079_c0_seq1,comp17079_c0_seq2	533	293.07	-	-	-	-	-	-	1558	1251	37	48	108.76	99.52	2.87	4.01	1404.5	42.5	104.14	3.44	5.36077	5.36077	7.00308e-11	3.31037e-09	yes
comp21214_c1	comp21214_c1_seq1,comp21214_c1_seq2,comp21214_c1_seq3,comp21214_c1_seq4,comp21214_c1_seq5	3453	2521.09	FMT	translation initiation factor eIF-3 subunit P135	-	[R] General function prediction only	K03255	-	1767	2087	85	61	17.57	24.4	0.65	0.59	1927	73	20.98	0.62	4.99053	4.99053	7.06506e-11	3.33427e-09	yes
comp21870_c0	comp21870_c0_seq1,comp21870_c0_seq2	1532	1318.44	MRS2-11	-	GO:0031969(chloroplast membrane);GO:0016021(integral to membrane);GO:0015095(magnesium ion transmembrane transporter activity)	[P] Inorganic ion transport and metabolism	-	-	3607	3156	166	165	55.68	55.97	2.82	3.06	3381.5	165.5	55.83	2.94	4.64696	4.64696	7.20637e-11	3.39548e-09	yes
comp20760_c0	comp20760_c0_seq1	1348	1149	PSRP1	-	GO:0009570(chloroplast stroma);GO:0005840(ribosome);GO:0019843(rRNA binding);GO:0044238(primary metabolic process)	-	-	-	2192	3465	110	150	38.8	70.47	2.16	3.19	2828.5	130	54.63	2.67	4.75523	4.75523	7.42151e-11	3.49122e-09	yes
comp6752_c0	comp6752_c0_seq1	794	595	-	-	-	-	-	-	65395	39417	1677	169	2235.1	1547.98	63.49	6.94	52406	923	1891.54	35.22	6.01127	6.01127	7.44068e-11	3.49461e-09	yes
comp15235_c0	comp15235_c0_seq1	782	583	FTRV	-	GO:0009507(chloroplast);GO:0051539(4 iron, 4 sulfur cluster binding);GO:0008937(ferredoxin-NAD(P) reductase activity);GO:0016992(lipoate synthase activity);GO:0015979(photosynthesis)	[H] Coenzyme transport and metabolism	-	-	22928	14489	593	552	799.77	580.72	22.91	23.15	18708.5	572.5	690.25	23.03	5.32263	5.32263	7.63423e-11	3.57976e-09	yes
comp5909_c0	comp5909_c0_seq1	307	108	-	-	-	-	-	-	9	5	586	1178	1.69	1.08	122.23	266.68	7	882	1.39	194.46	-6.62908	6.62908	7.95599e-11	3.72465e-09	yes
comp20327_c0	comp20327_c0_seq1	1668	1469	CYP71A4	-	GO:0016021(integral to membrane);GO:0009055(electron carrier activity);GO:0020037(heme binding);GO:0004497(monooxygenase activity);GO:0016705(oxidoreductase activity, acting on paired donors, with incorporation or reduction of molecular oxygen)	[Q] Secondary metabolites biosynthesis, transport and catabolism	K00517	ko00361(gamma-Hexachlorocyclohexane degradation);ko00626(Naphthalene and anthracene degradation);ko00903(Limonene and pinene degradation);ko00945(Stilbenoid, diarylheptanoid and gingerol biosynthesis)	2304	1676	35	121	31.9	26.66	0.54	2.01	1990	78	29.28	1.27	5.05177	5.05177	8.11059e-11	3.79096e-09	yes
comp7878_c0	comp7878_c0_seq1	1416	1217	PPH1	-	GO:0009570(chloroplast stroma);GO:0016021(integral to membrane);GO:0005730(nucleolus);GO:0008287(protein serine/threonine phosphatase complex);GO:0009579(thylakoid);GO:0046872(metal ion binding);GO:0004722(protein serine/threonine phosphatase activity);GO:0009767(photosynthetic electron transport chain);GO:0080005(photosystem stoichiometry adjustment);GO:0006470(protein dephosphorylation)	[T] Signal transduction mechanisms	-	-	7189	7633	427	459	120.13	146.56	7.9	9.22	7411	443	133.34	8.56	4.3624	4.3624	9.01441e-11	4.20668e-09	yes
comp32887_c0	comp32887_c0_seq1	2093	1894	TOP2	DNA topoisomerase II	GO:0005694(chromosome);GO:0005524(ATP binding);GO:0003918(DNA topoisomerase (ATP-hydrolyzing) activity);GO:0006265(DNA topological change);GO:0006355(regulation of transcription, DNA-dependent)	[B] Chromatin structure and dynamics	K03164	-	24	63	1883	1973	0.26	0.78	22.4	25.47	43.5	1928	0.52	23.93	-5.18141	5.18141	9.53352e-11	4.44183e-09	yes
comp23188_c0	comp23188_c0_seq1,comp23188_c0_seq2,comp23188_c0_seq3,comp23188_c0_seq4,comp23188_c0_seq5	925	477.15	-	-	-	-	-	-	21	18	1411	3000	0.92	0.68	63.58	158.69	19.5	2205.5	0.8	111.13	-6.47341	6.47341	1.00632e-10	4.68115e-09	yes
comp16290_c0	comp16290_c0_seq1,comp16290_c0_seq2	837	634.01	-	-	-	-	-	-	7600	7617	293	634	242.25	281.44	10.35	24.57	7608.5	463.5	261.85	17.46	4.38476	4.38476	1.06558e-10	4.94892e-09	yes
comp7859_c0	comp7859_c0_seq1	1270	1071	-	nucleolin	GO:0009507(chloroplast);GO:0030529(ribonucleoprotein complex);GO:0000166(nucleotide binding);GO:0003723(RNA binding);GO:0006397(mRNA processing)	[R] General function prediction only	K11294	ko05130(Pathogenic Escherichia coli infection)	46011	46590	4429	1956	873.66	1016.49	93.15	44.65	46300.5	3192.5	945.08	68.9	4.09642	4.09642	1.12749e-10	5.22814e-09	yes
comp24073_c0	comp24073_c0_seq1	1712	1513	PERK8	-	GO:0016021(integral to membrane);GO:0005886(plasma membrane);GO:0005524(ATP binding);GO:0004674(protein serine/threonine kinase activity);GO:0005199(structural constituent of cell wall)	-	-	-	18416	13940	1155	991	247.53	215.29	17.2	16.01	16178	1073	231.41	16.61	4.19921	4.19921	1.19049e-10	5.50424e-09	yes
comp18697_c0	comp18697_c0_seq1	1134	935	GDI1	Rho GDP-dissociation inhibitor	GO:0005737(cytoplasm);GO:0005096(GTPase activator activity);GO:0005515(protein binding);GO:0005094(Rho GDP-dissociation inhibitor activity);GO:0009932(cell tip growth);GO:0010053(root epidermal cell differentiation)	[T] Signal transduction mechanisms	K12462	ko04722(Neurotrophin signaling pathway);ko04962(Vasopressin-regulated water reabsorption)	870	1638	8	8	18.92	40.94	0.19	0.21	1254	8	29.93	0.2	7.58009	7.58009	1.1908e-10	5.50424e-09	yes
comp13739_c0	comp13739_c0_seq1	672	473	-	-	-	[R] General function prediction only	-	-	3136	2015	99	99	134.83	99.54	4.71	5.12	2575.5	99	117.19	4.92	4.99868	4.99868	1.22749e-10	5.66488e-09	yes
comp16060_c0	comp16060_c0_seq1,comp16060_c0_seq2	1013	804.86	-	-	-	-	-	-	241	449	0	0	6.02	13	0	0	345	0	9.51	0	inf	inf	1.25134e-10	5.76581e-09	yes
comp13871_c1	comp13871_c1_seq1,comp13871_c1_seq2,comp13871_c1_seq3	759	527.8	STR18	-	-	[P] Inorganic ion transport and metabolism	-	-	1542	1844	70	56	56.99	78.59	2.84	2.63	1693	63	67.79	2.73	5.02382	5.02382	1.25395e-10	5.76874e-09	yes
comp23919_c0	comp23919_c0_seq1	800	601	RPL34	-	GO:0009507(chloroplast);GO:0005840(ribosome);GO:0019843(rRNA binding);GO:0003735(structural constituent of ribosome);GO:0006412(translation)	-	-	-	9093	8378	688	413	307.68	325.74	25.79	16.8	8735.5	550.5	316.71	21.3	4.24643	4.24643	1.27168e-10	5.84113e-09	yes
comp23839_c0	comp23839_c0_seq1	818	619	RPL9	large subunit ribosomal protein L9	GO:0009570(chloroplast stroma);GO:0000311(plastid large ribosomal subunit);GO:0019843(rRNA binding);GO:0003735(structural constituent of ribosome);GO:0006412(translation)	[J] Translation, ribosomal structure and biogenesis	K02939	ko03010(Ribosome)	9101	10877	868	415	299	410.6	31.59	16.39	9989	641.5	354.8	23.99	4.20224	4.20224	1.31924e-10	6.04994e-09	yes
comp7692_c0	comp7692_c0_seq1,comp7692_c0_seq2,comp7692_c0_seq3,comp7692_c0_seq4	1112	898.25	-	light-harvesting complex II chlorophyll a/b binding protein 2	GO:0009535(chloroplast thylakoid membrane);GO:0016021(integral to membrane);GO:0009522(photosystem I);GO:0009523(photosystem II);GO:0016168(chlorophyll binding);GO:0046872(metal ion binding);GO:0009765(photosynthesis, light harvesting);GO:0018298(protein-chromophore linkage)	-	K08913	ko00196(Photosynthesis - antenna proteins)	3506	3006	225	109	79.94	79.07	5.65	3.01	3256	167	79.5	4.33	4.53045	4.53045	1.32128e-10	6.04994e-09	yes
comp24691_c0	comp24691_c0_seq1	965	766	DCL	-	GO:0009507(chloroplast);GO:0005507(copper ion binding);GO:0048038(quinone binding);GO:0009308(amine metabolic process)	-	-	-	5236	6131	221	452	139.01	187.03	6.5	14.43	5683.5	336.5	163.02	10.46	4.42076	4.42076	1.32902e-10	6.07584e-09	yes
comp20336_c0	comp20336_c0_seq1	1063	864	RAP2-3	EREBP-like factor	GO:0005737(cytoplasm);GO:0005634(nucleus);GO:0005886(plasma membrane);GO:0003677(DNA binding);GO:0005515(protein binding);GO:0003700(sequence-specific DNA binding transcription factor activity);GO:0008219(cell death);GO:0009873(ethylene mediated signaling pathway);GO:0045893(positive regulation of transcription, DNA-dependent);GO:0009735(response to cytokinin stimulus);GO:0009753(response to jasm…	-	K09286	-	175	43	7746	5689	4.12	1.16	201.95	160.99	109	6717.5	2.64	181.47	-5.66309	5.66309	1.40513e-10	6.40533e-09	yes
comp13862_c0	comp13862_c0_seq1	946	747	-	MADS-box transcription factor, plant	GO:0005634(nucleus);GO:0043565(sequence-specific DNA binding);GO:0003700(sequence-specific DNA binding transcription factor activity)	[K] Transcription	K09264	-	1420	1651	0	108	38.66	51.64	0	3.53	1535.5	54	45.15	1.77	5.2746	5.2746	1.40548e-10	6.40533e-09	yes
comp12262_c0	comp12262_c0_seq1	1262	1063	PPCK1	-	GO:0005524(ATP binding);GO:0004674(protein serine/threonine kinase activity);GO:0046898(response to cycloheximide);GO:0009416(response to light stimulus)	[T] Signal transduction mechanisms	K00924	-	344	301	5666	10664	6.58	6.62	120.07	245.27	322.5	8165	6.6	182.67	-4.32233	4.32233	1.44394e-10	6.57035e-09	yes
comp18875_c1	comp18875_c1_seq1	675	476	-	-	-	-	-	-	575	706	9	6	24.57	34.66	0.43	0.31	640.5	7.5	29.61	0.37	6.67895	6.67895	1.46264e-10	6.64513e-09	yes
comp17349_c0	comp17349_c0_seq1	2216	2017	-	squalene monooxygenase	GO:0016021(integral to membrane);GO:0050660(flavin adenine dinucleotide binding);GO:0004506(squalene monooxygenase activity)	[I] Lipid transport and metabolism	K00511	ko00100(Steroid biosynthesis)	4661	5835	539	79	46.99	67.6	6.02	0.96	5248	309	57.3	3.49	4.27326	4.27326	1.48845e-10	6.75189e-09	yes
comp6594_c0	comp6594_c0_seq1,comp6594_c0_seq2	356	155.49	-	glutathione S-transferase	GO:0004364(glutathione transferase activity);GO:0006952(defense response)	[O] Posttranslational modification, protein turnover, chaperones	K00799	ko00480(Glutathione metabolism);ko00980(Metabolism of xenobiotics by cytochrome P450);ko00982(Drug metabolism - cytochrome P450)	52	72	1633	3054.01	6.82	10.8	235.65	477.55	62	2343.51	8.81	356.6	-4.90512	4.90512	1.51013e-10	6.83959e-09	yes
comp41608_c0	comp41608_c0_seq1	560	361	-	-	-	-	-	-	302	379	0	0	17.01	24.53	0	0	340.5	0	20.77	0	inf	inf	1.51398e-10	6.84645e-09	yes
comp5452_c0	comp5452_c0_seq1	2030	1831	PTL	-	-	[K] Transcription	-	-	4	17	3461	2259	0.04	0.22	42.58	30.16	10.5	2860	0.13	36.37	-7.83768	7.83768	1.60338e-10	7.23948e-09	yes
comp22293_c0	comp22293_c0_seq1,comp22293_c0_seq2	2134	1867.04	-	-	-	-	-	-	376	198	6890	7419	4.16	2.43	82.69	95.58	287	7154.5	3.29	89.13	-4.33526	4.33526	1.62997e-10	7.34821e-09	yes
comp17384_c0	comp17384_c0_seq1	797	598	-	-	-	-	-	-	936	461	0	0	31.83	18.01	0	0	698.5	0	24.92	0	inf	inf	1.66342e-10	7.48742e-09	yes
comp23973_c0	comp23973_c0_seq1	907	708	RPS9	small subunit ribosomal protein S9	GO:0009941(chloroplast envelope);GO:0009570(chloroplast stroma);GO:0016020(membrane);GO:0000312(plastid small ribosomal subunit);GO:0019843(rRNA binding);GO:0003735(structural constituent of ribosome);GO:0006412(translation)	[J] Translation, ribosomal structure and biogenesis	K02996	ko03010(Ribosome)	9351	9710	826	418	268.59	320.47	26.28	14.43	9530.5	622	294.53	20.36	4.18379	4.18379	1.68033e-10	7.55191e-09	yes
comp20102_c0	comp20102_c0_seq1	1338	1139	GGR	farnesyl diphosphate synthase	GO:0009507(chloroplast);GO:0046872(metal ion binding);GO:0008299(isoprenoid biosynthetic process)	[H] Coenzyme transport and metabolism	K00795	ko00900(Terpenoid backbone biosynthesis)	4228	5741	151	437	75.49	117.78	2.99	9.38	4984.5	294	96.63	6.19	4.44656	4.44656	1.70226e-10	7.63873e-09	yes
comp14160_c0	comp14160_c0_seq1	1252	1053	-	-	-	-	-	-	2994	3627	25	325	57.82	80.49	0.53	7.55	3310.5	175	69.16	4.04	4.66337	4.66337	1.7089e-10	7.65675e-09	yes
comp21401_c0	comp21401_c0_seq1	1649	1450	UGT85A1	hydroquinone glucosyltransferase	GO:0050502(cis-zeatin O-beta-D-glucosyltransferase activity);GO:0050403(trans-zeatin O-beta-D-glucosyltransferase activity)	[G] Carbohydrate transport and metabolism ;[C] Energy production and conversion	K08237	-	9697.74	11269.3	297	1091	136.01	181.61	4.61	18.4	10483.5	694	158.81	11.5	4.29458	4.29458	1.74593e-10	7.81068e-09	yes
comp7523_c0	comp7523_c0_seq1	2590	2391	FKFBP	fructose-2,6-bisphosphatase	-	[G] Carbohydrate transport and metabolism	K01103	ko00051(Fructose and mannose metabolism)	10063	8329	481	720	85.59	81.4	4.53	7.36	9196	600.5	83.5	5.95	4.26109	4.26109	1.76732e-10	7.89429e-09	yes
comp21289_c0	comp21289_c0_seq1	1386	1187	DCUP	uroporphyrinogen decarboxylase	GO:0009507(chloroplast);GO:0004853(uroporphyrinogen decarboxylase activity);GO:0015995(chlorophyll biosynthetic process)	[H] Coenzyme transport and metabolism	K01599	ko00860(Porphyrin and chlorophyll metabolism)	11319	12411	1031	561	193.92	244.32	19.57	11.56	11865	796	219.12	15.57	4.14814	4.14814	1.78851e-10	7.97675e-09	yes
comp11917_c0	comp11917_c0_seq1	628	429	CXXS1	thioredoxin 1	GO:0005829(cytosol);GO:0009055(electron carrier activity);GO:0003756(protein disulfide isomerase activity);GO:0015035(protein disulfide oxidoreductase activity);GO:0045454(cell redox homeostasis);GO:0006662(glycerol ether metabolic process);GO:0006467(protein thiol-disulfide exchange)	[O] Posttranslational modification, protein turnover, chaperones	K03671	-	141	61	3183	3108	6.68	3.32	167.14	177.13	101	3145.5	5	172.13	-4.66192	4.66192	1.85304e-10	8.25196e-09	yes
comp16890_c0	comp16890_c0_seq1	1048	849	At1g12250	-	GO:0009543(chloroplast thylakoid lumen);GO:0009535(chloroplast thylakoid membrane)	-	-	-	5955	5602	357	351	142.64	154.18	9.47	10.11	5778.5	354	148.41	9.79	4.32161	4.32161	1.86494e-10	8.29233e-09	yes
comp14078_c0	comp14078_c0_seq1	2588	2389	At1g33170	-	GO:0005789(endoplasmic reticulum membrane);GO:0016021(integral to membrane);GO:0008168(methyltransferase activity)	-	-	-	2053	2920	171	68	17.48	28.56	1.61	0.7	2486.5	119.5	23.02	1.15	4.608	4.608	1.94198e-10	8.62173e-09	yes
comp20620_c0	comp20620_c0_seq1,comp20620_c0_seq2	2160	1719.84	AMT3-1	-	GO:0016021(integral to membrane);GO:0008519(ammonium transmembrane transporter activity)	[P] Inorganic ion transport and metabolism	-	-	42752	25262	183	908	446.02	315.42	2.52	13.56	34007	545.5	380.72	8.04	6.36006	6.36006	1.95672e-10	8.67401e-09	yes
comp4913_c0	comp4913_c0_seq1	650	451	-	-	-	-	-	-	605	597	0	13	27.28	30.93	0	0.7	601	6.5	29.11	0.35	6.97728	6.97728	1.99251e-10	8.81926e-09	yes
comp19764_c0	comp19764_c0_seq1,comp19764_c0_seq2	947	665.13	MADS27	MADS-box transcription factor, plant	GO:0005634(nucleus);GO:0043565(sequence-specific DNA binding);GO:0003700(sequence-specific DNA binding transcription factor activity)	[K] Transcription	K09264	-	0	0	282	609	0	0	8.96	25.15	0	445.5	0	17.05	-inf	inf	2.02488e-10	8.94897e-09	yes
comp23220_c0	comp23220_c0_seq1	5601	5402	FMT	translation initiation factor eIF-3 subunit P135	-	[R] General function prediction only	K03255	-	12309	8595	911	495	46.34	37.18	3.8	2.24	10452	703	41.76	3.02	4.14846	4.14846	2.12057e-10	9.35772e-09	yes
comp20358_c0	comp20358_c0_seq1	2173	1974	PUB15	-	GO:0000151(ubiquitin ligase complex);GO:0005488(binding);GO:0004842(ubiquitin-protein ligase activity)	[S] Function unknown	-	-	1657	1290	76	30	17.07	15.27	0.87	0.37	1473.5	53	16.17	0.62	5.03116	5.03116	2.15164e-10	9.48051e-09	yes
comp19922_c0	comp19922_c0_seq1,comp19922_c0_seq2	787	528.31	-	-	-	-	-	-	3669	2943	59	300	145.56	116.95	4.8	12.47	3306	179.5	131.25	8.63	4.59934	4.59934	2.24675e-10	9.88468e-09	yes
comp14334_c0	comp14334_c0_seq1	1106	907	BLH9	-	GO:0005829(cytosol);GO:0005634(nucleus);GO:0005515(protein binding);GO:0043565(sequence-specific DNA binding);GO:0003700(sequence-specific DNA binding transcription factor activity);GO:0048457(floral whorl morphogenesis);GO:0010154(fruit development);GO:0080006(internode patterning);GO:0010076(maintenance of floral meristem identity);GO:0045892(negative regulation of transcription, DNA-dependent)…	[K] Transcription	-	-	0	0	514	332	0	0	12.77	8.95	0	423	0	10.86	-inf	inf	2.26071e-10	9.93113e-09	yes
comp19511_c0	comp19511_c0_seq1	1522	1323	GLC1	-	GO:0043169(cation binding);GO:0042973(glucan endo-1,3-beta-D-glucosidase activity);GO:0005975(carbohydrate metabolic process);GO:0006952(defense response)	-	-	-	6	16	3860	2488	0.09	0.28	65.72	45.98	11	3174	0.18	55.85	-7.91866	7.91866	2.51017e-10	1.10105e-08	yes
comp15642_c0	comp15642_c0_seq1,comp15642_c0_seq2,comp15642_c0_seq3	1460	1220.98	-	-	GO:0009507(chloroplast);GO:0030529(ribonucleoprotein complex);GO:0000166(nucleotide binding);GO:0003723(RNA binding);GO:0006397(mRNA processing)	[R] General function prediction only	-	-	62275	53077	5384	3174	1025.2	1009.97	103.11	65.64	57676	4279	1017.59	84.38	4.0105	4.0105	2.54464e-10	1.11449e-08	yes
comp18855_c0	comp18855_c0_seq1	1019	820	TUBA	tubulin alpha	GO:0005737(cytoplasm);GO:0005874(microtubule);GO:0005525(GTP binding);GO:0003924(GTPase activity);GO:0005198(structural molecule activity);GO:0007018(microtubule-based movement);GO:0051258(protein polymerization)	[Z] Cytoskeleton	K07374	ko04145(Phagosome);ko04540(Gap junction);ko05130(Pathogenic Escherichia coli infection)	15	9	1019	923	0.37	0.26	27.99	27.52	12	971	0.32	27.75	-6.04753	6.04753	2.56422e-10	1.12138e-08	yes
comp22536_c0	comp22536_c0_seq1	2152	1953	HEMA1	glutamyl-tRNA reductase	GO:0009507(chloroplast);GO:0008883(glutamyl-tRNA reductase activity);GO:0050661(NADP binding);GO:0004764(shikimate 3-dehydrogenase (NADP+) activity);GO:0015995(chlorophyll biosynthetic process)	-	K02492	ko00860(Porphyrin and chlorophyll metabolism)	14385	13630	1051	925	149.79	163.08	12.12	11.58	14007.5	988	156.44	11.85	4.11022	4.11022	2.71306e-10	1.1847e-08	yes
comp7412_c0	comp7412_c0_seq1	847	648	RPL11	large subunit ribosomal protein L11	GO:0009941(chloroplast envelope);GO:0009570(chloroplast stroma);GO:0022626(cytosolic ribosome);GO:0016020(membrane);GO:0019843(rRNA binding);GO:0003735(structural constituent of ribosome);GO:0006412(translation)	[J] Translation, ribosomal structure and biogenesis	K02867	ko03010(Ribosome)	7311	9209	749	365	229.44	332.08	26.04	13.77	8260	557	280.76	19.91	4.13251	4.13251	2.93162e-10	1.27823e-08	yes
comp20063_c0	comp20063_c0_seq1	1692	1493	TAR4	-	GO:0016021(integral to membrane);GO:0016846(carbon-sulfur lyase activity);GO:0030170(pyridoxal phosphate binding);GO:0008483(transaminase activity)	-	-	-	1418	1907	65	70	19.31	29.85	0.98	1.15	1662.5	67.5	24.58	1.06	4.91841	4.91841	3.00631e-10	1.30884e-08	yes
comp16957_c0	comp16957_c0_seq1	1513	1314	CYP71D55	-	GO:0016021(integral to membrane);GO:0009055(electron carrier activity);GO:0020037(heme binding);GO:0004497(monooxygenase activity);GO:0016705(oxidoreductase activity, acting on paired donors, with incorporation or reduction of molecular oxygen)	[Q] Secondary metabolites biosynthesis, transport and catabolism	K00517	ko00361(gamma-Hexachlorocyclohexane degradation);ko00626(Naphthalene and anthracene degradation);ko00903(Limonene and pinene degradation);ko00945(Stilbenoid, diarylheptanoid and gingerol biosynthesis)	14	6	740	1079	0.22	0.11	12.69	20.08	10	909.5	0.17	16.38	-6.17896	6.17896	3.0809e-10	1.33932e-08	yes
comp23262_c0	comp23262_c0_seq1,comp23262_c0_seq2,comp23262_c0_seq3,comp23262_c0_seq4,comp23262_c0_seq5,comp23262_c0_seq6,comp23262_c0_seq7,comp23262_c0_seq8	1041	231.29	-	-	-	-	-	-	180	85	3380	4003	27.55	45	230.95	233.51	132.5	3691.5	36.27	232.23	-4.48786	4.48786	3.18082e-10	1.3807e-08	yes
comp16838_c0	comp16838_c0_seq1	1429	1230	PATL4	-	GO:0005829(cytosol);GO:0016021(integral to membrane);GO:0005634(nucleus);GO:0005886(plasma membrane);GO:0008289(lipid binding);GO:0005215(transporter activity);GO:0007049(cell cycle);GO:0051301(cell division)	[I] Lipid transport and metabolism	-	-	1086	1039	35	25	17.96	19.74	0.64	0.5	1062.5	30	18.85	0.57	5.41618	5.41618	3.20378e-10	1.3886e-08	yes
comp21346_c0	comp21346_c0_seq1	915	716	rps18	small subunit ribosomal protein S18	GO:0009507(chloroplast);GO:0005840(ribosome);GO:0019843(rRNA binding);GO:0003735(structural constituent of ribosome);GO:0006412(translation)	[J] Translation, ribosomal structure and biogenesis	K02963	ko03010(Ribosome)	17571	14646	1556	777	499.06	477.97	48.95	26.53	16108.5	1166.5	488.51	37.74	4.03497	4.03497	3.29789e-10	1.42728e-08	yes
comp25740_c0	comp25740_c0_seq1	1189	990	WRKY11	-	GO:0005634(nucleus);GO:0005516(calmodulin binding);GO:0043565(sequence-specific DNA binding);GO:0003700(sequence-specific DNA binding transcription factor activity);GO:0042742(defense response to bacterium);GO:0010200(response to chitin)	-	-	-	194	132	3342	5310	3.99	3.12	76.04	131.14	163	4326	3.56	103.59	-4.39979	4.39979	3.3086e-10	1.42979e-08	yes
comp18008_c0	comp18008_c0_seq1	666	467	VIPP1	phage shock protein A	GO:0009706(chloroplast inner membrane);GO:0009570(chloroplast stroma);GO:0009535(chloroplast thylakoid membrane);GO:0009508(plastid chromosome);GO:0010027(thylakoid membrane organization);GO:0016050(vesicle organization)	-	K03969	-	2303	2756	119	141	100.29	137.9	5.74	7.38	2529.5	130	119.09	6.56	4.58636	4.58636	3.46552e-10	1.49539e-08	yes
comp23180_c0	comp23180_c0_seq1,comp23180_c0_seq2,comp23180_c0_seq3	3747	3272.51	-	-	-	[T] Signal transduction mechanisms	-	-	3131	4872	326	154	17.95	32.18	2.14	1.07	4001.5	240	25.06	1.6	4.29775	4.29775	3.5286e-10	1.52037e-08	yes
comp22435_c0	comp22435_c0_seq1,comp22435_c0_seq2,comp22435_c0_seq3,comp22435_c0_seq4,comp22435_c0_seq5,comp22435_c0_seq6	1309	923.32	CS3	jasmonate O-methyltransferase	GO:0008168(methyltransferase activity);GO:0009820(alkaloid metabolic process)	-	K08241	ko00592(alpha-Linolenic acid metabolism)	37825	58484	4895.13	2432.01	722.07	1277.88	157.23	90.17	48154.5	3663.57	999.98	123.7	3.95785	3.95785	3.54087e-10	1.52341e-08	yes
comp18294_c0	comp18294_c0_seq1	1372	1173	OsI_027381	-	GO:0009507(chloroplast)	-	-	-	26527	44049	1031	1693	459.9	877.48	19.8	35.29	35288	1362	668.69	27.55	5.01993	5.01993	3.59043e-10	1.54246e-08	yes
comp22063_c0	comp22063_c0_seq1,comp22063_c0_seq2	2517	1923.39	HTH	mandelonitrile lyase	GO:0008812(choline dehydrogenase activity);GO:0050660(flavin adenine dinucleotide binding);GO:0006066(alcohol metabolic process);GO:0007267(cell-cell signaling);GO:0009553(embryo sac development);GO:0010430(fatty acid omega-oxidation)	[R] General function prediction only	K08248	ko00460(Cyanoamino acid metabolism)	2	0	541	458	0.02	0	7.21	6.63	1	499.5	0.01	6.92	-8.66468	8.66468	3.84873e-10	1.651e-08	yes
comp6123_c0	comp6123_c0_seq1	1035	836	PPD1	-	GO:0009570(chloroplast stroma);GO:0009543(chloroplast thylakoid lumen);GO:0009535(chloroplast thylakoid membrane);GO:0019898(extrinsic to membrane);GO:0009654(oxygen evolving complex);GO:0005509(calcium ion binding);GO:0015979(photosynthesis)	-	-	-	3636	3090	219	169	88.45	86.37	5.9	4.94	3363	194	87.41	5.42	4.39194	4.39194	3.92461e-10	1.68108e-08	yes
comp14963_c0	comp14963_c0_seq1	1029	830	-	-	-	-	-	-	233	409	0	0	5.71	11.51	0	0	321	0	8.61	0	inf	inf	4.02027e-10	1.71953e-08	yes
comp4199_c0	comp4199_c0_seq1	511	312	-	-	-	[S] Function unknown	-	-	602	1350	0	0	39.24	101.11	0	0	976	0	70.17	0	inf	inf	4.18548e-10	1.78745e-08	yes
comp17857_c0	comp17857_c0_seq1,comp17857_c0_seq2	934	720.93	RPL13	large subunit ribosomal protein L13	GO:0009570(chloroplast stroma);GO:0005840(ribosome);GO:0009579(thylakoid);GO:0003735(structural constituent of ribosome);GO:0006412(translation)	[J] Translation, ribosomal structure and biogenesis	K02871	ko03010(Ribosome)	12016	14045	1251	648	339.46	453.41	39.09	22.01	13030.5	949.5	396.44	30.55	4.02519	4.02519	4.19129e-10	1.78745e-08	yes
comp19244_c0	comp19244_c0_seq1	1406	1207	-	-	-	-	-	-	8533	9556	935	340	143.77	185	17.45	6.89	9044.5	637.5	164.38	12.17	4.05272	4.05272	4.26278e-10	1.81529e-08	yes
comp16707_c0	comp16707_c0_seq1,comp16707_c0_seq2	1336	1075.12	-	-	-	-	-	-	12678	6323	4	39.01	239.92	137.09	0.08	0.89	9500.5	21.5	188.5	0.48	9.21032	9.21032	4.67454e-10	1.98773e-08	yes
comp12366_c0	comp12366_c0_seq1	1542	1343	RPS1	small subunit ribosomal protein S1	GO:0009507(chloroplast);GO:0005840(ribosome);GO:0003723(RNA binding);GO:0003735(structural constituent of ribosome);GO:0006412(translation)	-	K02945	ko03010(Ribosome)	28128	25210	2205	1919	425.92	438.63	36.98	34.94	26669	2062	432.27	35.96	3.97743	3.97743	5.23769e-10	2.22396e-08	yes
comp7166_c0	comp7166_c0_seq1	976	777	RPL5	large subunit ribosomal protein L5	GO:0009941(chloroplast envelope);GO:0009570(chloroplast stroma);GO:0022626(cytosolic ribosome);GO:0016020(membrane);GO:0019843(rRNA binding);GO:0003735(structural constituent of ribosome);GO:0006412(translation)	[J] Translation, ribosomal structure and biogenesis	K02931	ko03010(Ribosome)	8706	9076	852	423	227.86	272.94	24.7	13.31	8891	637.5	250.4	19	4.04685	4.04685	5.2707e-10	2.23473e-08	yes
comp14945_c0	comp14945_c0_seq1	1458	1259	RCA	-	-	[O] Posttranslational modification, protein turnover, chaperones	-	-	2755	3456	124	236	44.5	64.14	2.22	4.58	3105.5	180	54.32	3.4	4.44597	4.44597	5.34097e-10	2.26122e-08	yes
comp64378_c0	comp64378_c0_seq1	610	411	UGT85A5	limonoid glucosyltransferase	GO:0016758(transferase activity, transferring hexosyl groups)	[G] Carbohydrate transport and metabolism ;[C] Energy production and conversion	K08236	-	2918.26	1279.67	0	0	144.39	72.75	0	0	2098.97	0	108.57	0	inf	inf	5.34866e-10	2.26122e-08	yes
comp21526_c0	comp21526_c0_seq1	1469	1270	Os04g0602400	-	GO:0009706(chloroplast inner membrane);GO:0016021(integral to membrane);GO:0000023(maltose metabolic process)	-	-	-	6220	7294	575	363	99.6	134.2	10.2	6.99	6757	469	116.9	8.59	4.10823	4.10823	5.47286e-10	2.31039e-08	yes
comp10332_c0	comp10332_c0_seq1,comp10332_c0_seq2	1265	1056.85	At3g03630	cysteine synthase A	GO:0009507(chloroplast);GO:0004124(cysteine synthase activity);GO:0030170(pyridoxal phosphate binding);GO:0016740(transferase activity);GO:0006535(cysteine biosynthetic process from serine);GO:0015979(photosynthesis);GO:0010310(regulation of hydrogen peroxide metabolic process);GO:0090322(regulation of superoxide metabolic process)	[E] Amino acid transport and metabolism	K01738	ko00270(Cysteine and methionine metabolism);ko00450(Selenoamino acid metabolism);ko00920(Sulfur metabolism)	1307	962	58	16	24.93	21.17	1.23	0.37	1134.5	37	23.05	0.8	5.15448	5.15448	5.73885e-10	2.41918e-08	yes
comp7813_c0	comp7813_c0_seq1	355	156	-	-	-	-	-	-	230	397	0	0	29.98	59.47	0	0	313.5	0	44.73	0	inf	inf	5.84569e-10	2.46067e-08	yes
comp22383_c0	comp22383_c0_seq1	1943	1744	-	-	-	-	-	-	1319	1134	18	68	15.38	15.19	0.23	0.95	1226.5	43	15.29	0.59	5.21581	5.21581	5.93403e-10	2.49426e-08	yes
comp16584_c0	comp16584_c0_seq1	436	237	-	-	-	-	-	-	3555	8144	0	8	305.04	802.95	0	0.83	5849.5	4	554	0.41	10.9533	10.9533	6.11945e-10	2.56657e-08	yes
comp16866_c0	comp16866_c0_seq1	1237	1038	CSLA9	-	GO:0000139(Golgi membrane);GO:0016021(integral to membrane);GO:0047259(glucomannan 4-beta-mannosyltransferase activity);GO:0051753(mannan synthase activity);GO:0007047(cellular cell wall organization);GO:0009294(DNA mediated transformation);GO:0009617(response to bacterium)	-	-	-	552	595	14	0	10.81	13.39	0.3	0	573.5	7	12.1	0.15	6.51072	6.51072	6.12363e-10	2.56657e-08	yes
comp22255_c0	comp22255_c0_seq1	1904	1705	ANTR6	MFS transporter, ACS family, solute carrier family 17 (sodium-dependent inorganic phosphate cotransporter)	GO:0031969(chloroplast membrane);GO:0016021(integral to membrane);GO:0005315(inorganic phosphate transmembrane transporter activity)	[G] Carbohydrate transport and metabolism	K08193	-	4256	5730	149	517	50.76	78.53	1.97	7.41	4993	333	64.64	4.69	4.27952	4.27952	6.28917e-10	2.63217e-08	yes
comp8002_c0	comp8002_c0_seq1	1338	1139	PXN	-	-	[C] Energy production and conversion	-	-	4830	4960	249	402	86.24	101.76	4.92	8.63	4895	325.5	94	6.78	4.23827	4.23827	6.37021e-10	2.66227e-08	yes
comp10697_c0	comp10697_c0_seq1,comp10697_c0_seq2	1736	1489.12	-	omega-6 fatty acid desaturase (delta-12 desaturase)	GO:0031969(chloroplast membrane);GO:0016491(oxidoreductase activity);GO:0006633(fatty acid biosynthetic process)	-	K10255	ko01040(Biosynthesis of unsaturated fatty acids);ko02020(Two-component system)	15225	19340	1542	1123	208.54	304.83	23.07	18.33	17282.5	1332.5	256.69	20.7	3.96568	3.96568	6.40153e-10	2.67154e-08	yes
comp5165_c0	comp5165_c0_seq1	1428	1229	-	ATP synthase protein I	-	-	K02116	ko00190(Oxidative phosphorylation);ko00195(Photosynthesis)	11408	10263	1015	608	188.77	195.13	18.6	12.1	10835.5	811.5	191.95	15.35	3.99746	3.99746	6.83758e-10	2.84724e-08	yes
comp16679_c0	comp16679_c0_seq1,comp16679_c0_seq2	1074	726.14	PER51	peroxidase	GO:0005576(extracellular region);GO:0020037(heme binding);GO:0004601(peroxidase activity);GO:0005515(protein binding);GO:0042744(hydrogen peroxide catabolic process);GO:0009651(response to salt stress)	-	K00430	ko00360(Phenylalanine metabolism);ko00680(Methane metabolism);ko00940(Phenylpropanoid biosynthesis)	2	0	885	2275	0.08	0	24.68	66.91	1	1580	0.04	45.8	-10.2487	10.2487	6.84202e-10	2.84724e-08	yes
comp24000_c0	comp24000_c0_seq1	1183	984	-	-	-	-	-	-	15977	11446	653	1444	330.19	271.81	14.95	35.88	13711.5	1048.5	301	25.41	4.06124	4.06124	6.9252e-10	2.87775e-08	yes
comp20678_c0	comp20678_c0_seq1	844	645	RPL27	large subunit ribosomal protein L27	GO:0009570(chloroplast stroma);GO:0005840(ribosome);GO:0009579(thylakoid);GO:0003735(structural constituent of ribosome);GO:0006412(translation)	[J] Translation, ribosomal structure and biogenesis	K02899	ko03010(Ribosome)	13819	13900	1050	1076	435.7	503.56	36.67	40.79	13859.5	1063	469.63	38.73	3.99979	3.99979	7.10351e-10	2.94765e-08	yes
comp11710_c0	comp11710_c0_seq1,comp11710_c0_seq2	1339	1132.15	CYP87A3	(+)-abscisic acid 8'-hydroxylase	GO:0030659(cytoplasmic vesicle membrane);GO:0016021(integral to membrane);GO:0009055(electron carrier activity);GO:0020037(heme binding);GO:0004497(monooxygenase activity);GO:0016705(oxidoreductase activity, acting on paired donors, with incorporation or reduction of molecular oxygen)	[Q] Secondary metabolites biosynthesis, transport and catabolism ;[I] Lipid transport and metabolism	K09843	ko00906(Carotenoid biosynthesis)	0	0	376	427	0	0	7.43	9.25	0	401.5	0	8.34	-inf	inf	7.20829e-10	2.98437e-08	yes
comp7463_c0	comp7463_c0_seq1,comp7463_c0_seq2	1108	907.01	PSRP2	-	GO:0009507(chloroplast);GO:0005840(ribosome);GO:0000166(nucleotide binding);GO:0019843(rRNA binding)	[R] General function prediction only	-	-	11133	14886	1215	774	250.77	382.66	30.32	20.82	13009.5	994.5	316.72	25.57	3.96838	3.96838	7.21243e-10	2.98437e-08	yes
comp20707_c0	comp20707_c0_seq1,comp20707_c0_seq2	1235	992.7	-	-	-	[E] Amino acid transport and metabolism	-	-	3502	3773	206	250	70.85	86.74	4.79	6.06	3637.5	228	78.79	5.42	4.30264	4.30264	7.24087e-10	2.9919e-08	yes
comp14040_c0	comp14040_c0_seq1	1051	852	-	-	-	-	-	-	4570	4990	238	403	109.08	136.85	6.29	11.56	4780	320.5	122.97	8.93	4.22907	4.22907	7.32778e-10	3.02354e-08	yes
comp6624_c0	comp6624_c0_seq1	2094	1895	-	-	-	-	-	-	1218	1703	48	73	13.07	21	0.57	0.94	1460.5	60.5	17.04	0.75	4.91404	4.91404	7.61503e-10	3.13763e-08	yes
comp21214_c0	comp21214_c0_seq1	2294	2095	FMT	translation initiation factor eIF-3 subunit P135	-	[R] General function prediction only	K03255	-	2023	1987	137	65	19.64	22.16	1.47	0.76	2005	101	20.9	1.11	4.55392	4.55392	7.82136e-10	3.21811e-08	yes
comp20933_c0	comp20933_c0_seq1	1570	1371	APR1	adenylyl-sulfate reductase (glutathione)	GO:0009570(chloroplast stroma);GO:0051539(4 iron, 4 sulfur cluster binding);GO:0033741(adenylyl-sulfate reductase (glutathione) activity);GO:0009973(adenylyl-sulfate reductase activity);GO:0046872(metal ion binding);GO:0045454(cell redox homeostasis);GO:0019344(cysteine biosynthetic process);GO:0006950(response to stress);GO:0000103(sulfate assimilation);GO:0019419(sulfate reduction)	[E] Amino acid transport and metabolism	K05907	-	12761	8675	327	1298	189.29	147.85	5.37	23.15	10718	812.5	168.57	14.26	4.10787	4.10787	7.88451e-10	3.23668e-08	yes
comp21643_c0	comp21643_c0_seq1	824	625	-	-	-	-	-	-	0	1	909	2410	0	0.04	32.76	94.28	0.5	1659.5	0.02	63.52	-11.3544	11.3544	7.88866e-10	3.23668e-08	yes
comp17052_c0	comp17052_c0_seq1,comp17052_c0_seq2	1430	1219.07	At1g67280	-	GO:0009570(chloroplast stroma);GO:0010319(stromule);GO:0031977(thylakoid lumen);GO:0004462(lactoylglutathione lyase activity);GO:0046872(metal ion binding);GO:0009409(response to cold)	[G] Carbohydrate transport and metabolism	-	-	14708	10880	1125	847	244.68	208.9	20.76	17.02	12794	986	226.79	18.89	3.97357	3.97357	8.06276e-10	3.30347e-08	yes
comp18334_c0	comp18334_c0_seq1	1054	855	-	putative transcriptional regulator	-	-	K07735	-	1065	1028	60	6	25.33	28.09	1.58	0.17	1046.5	33	26.71	0.88	5.16658	5.16658	8.11216e-10	3.31905e-08	yes
comp18285_c0	comp18285_c0_seq1	1761	1562	BASS3	bile acid:Na+ symporter, BASS family	-	[P] Inorganic ion transport and metabolism	K03453	-	4698	4697	477	157	61.16	70.26	6.88	2.46	4697.5	317	65.71	4.67	4.11129	4.11129	8.16098e-10	3.33436e-08	yes
comp13403_c0	comp13403_c0_seq1	989	790	-	-	-	-	-	-	2081	2501	35	213	53.57	73.98	1	6.59	2291	124	63.78	3.79	4.60742	4.60742	8.56687e-10	3.4953e-08	yes
comp18093_c0	comp18093_c0_seq1	1072	873	-	-	-	-	-	-	996	1654	41	63	23.2	44.27	1.06	1.76	1325	52	33.73	1.41	4.99121	4.99121	8.91295e-10	3.63144e-08	yes
comp14061_c0	comp14061_c0_seq1	959	760	-	-	-	-	-	-	0	2	4509	2444	0	0.06	133.65	78.62	1	3476.5	0.03	106.14	-11.531	11.531	8.98148e-10	3.65426e-08	yes
comp17145_c0	comp17145_c0_seq1	1822	1623	slr1821	-	GO:0016021(integral to membrane);GO:0005886(plasma membrane);GO:0046872(metal ion binding);GO:0004222(metalloendopeptidase activity);GO:0006508(proteolysis)	-	K01417	-	4366	5377	335	335	54.71	77.41	4.65	5.05	4871.5	335	66.06	4.85	4.15363	4.15363	9.18222e-10	3.73074e-08	yes
comp23296_c0	comp23296_c0_seq1,comp23296_c0_seq2,comp23296_c0_seq3	1988	1653.85	BAM3	beta-amylase	GO:0009507(chloroplast);GO:0016161(beta-amylase activity);GO:0043169(cation binding);GO:0000272(polysaccharide catabolic process)	-	K01177	ko00500(Starch and sucrose metabolism)	23040	40088	392	1282	305.09	549.86	5.01	18.21	31564	837	427.48	11.61	5.60465	5.60465	9.29381e-10	3.77083e-08	yes
comp17608_c0	comp17608_c0_seq1	927	728	PROSC	-	GO:0030170(pyridoxal phosphate binding)	[R] General function prediction only	K06997	-	5467	4383	282	400	152.72	140.68	8.73	13.43	4925	341	146.7	11.08	4.17304	4.17304	9.64615e-10	3.90836e-08	yes
comp16860_c0	comp16860_c0_seq1	763	564	VIT_19s0014g04930	-	GO:0005737(cytoplasm);GO:0034004(germacradienol synthase activity);GO:0052577(germacrene-D synthase activity);GO:0000287(magnesium ion binding)	-	-	-	507	1145	0	0	18.28	47.44	0	0	826	0	32.86	0	inf	inf	1.00223e-09	4.05513e-08	yes
comp22279_c0	comp22279_c0_seq1	1637	1438	APO2	-	GO:0009507(chloroplast)	-	-	-	7207	7260	636	436	101.92	117.97	9.96	7.41	7233.5	536	109.94	8.69	4.0209	4.0209	1.00564e-09	4.0633e-08	yes
comp22423_c0	comp22423_c0_seq1,comp22423_c0_seq2,comp22423_c0_seq3,comp22423_c0_seq4	1889	1672.82	GLK1	-	GO:0005634(nucleus);GO:0003700(sequence-specific DNA binding transcription factor activity);GO:0044212(transcription regulatory region DNA binding);GO:0009658(chloroplast organization);GO:0009910(negative regulation of flower development);GO:0045893(positive regulation of transcription, DNA-dependent);GO:0010380(regulation of chlorophyll biosynthetic process);GO:0007165(signal transduction)	-	-	-	5482	3737	554	79	67.41	52.63	7.42	1.14	4609.5	316.5	60.02	4.28	4.05622	4.05622	1.0223e-09	4.12493e-08	yes
comp11520_c0	comp11520_c0_seq1,comp11520_c0_seq2	343	139.32	-	-	-	-	-	-	0	7	18337	9479	0	1.21	2878.65	1699.47	3.5	13908	0.6	2289.06	-11.7269	11.7269	1.03061e-09	4.1527e-08	yes
comp21270_c0	comp21270_c0_seq1	445	246	-	-	-	-	-	-	0	7	1390	881	0	0.66	127.28	87.56	3.5	1135.5	0.33	107.42	-8.09901	8.09901	1.06618e-09	4.29012e-08	yes
comp19633_c0	comp19633_c0_seq1	1276	1077	-	-	-	[R] General function prediction only	-	-	1128	638	10	10	21.3	13.84	0.21	0.23	883	10	17.57	0.22	6.76284	6.76284	1.08493e-09	4.35957e-08	yes
comp7547_c0	comp7547_c0_seq1	389	190	-	-	-	-	-	-	1205	692	0	26	128.97	85.1	0	3.35	948.5	13	107.03	1.68	6.64041	6.64041	1.10436e-09	4.43153e-08	yes
comp11882_c0	comp11882_c0_seq1	1204	1005	-	-	-	[O] Posttranslational modification, protein turnover, chaperones	-	-	11053	7580	893	545	223.66	176.24	20.02	13.26	9316.5	719	199.95	16.64	3.95785	3.95785	1.13064e-09	4.53078e-08	yes
comp20537_c0	comp20537_c0_seq1,comp20537_c0_seq2	1078	859.43	BZIP9	-	-	-	-	-	62	82	1552	2909	1.47	2.24	40.2	82.06	72	2230.5	1.85	61.13	-4.61753	4.61753	1.16427e-09	4.65916e-08	yes
comp22091_c0	comp22091_c0_seq1,comp22091_c0_seq2	1569	1316.96	Ank2	-	GO:0016324(apical plasma membrane);GO:0005856(cytoskeleton);GO:0005887(integral to plasma membrane);GO:0030017(sarcomere);GO:0005515(protein binding);GO:0060048(cardiac muscle contraction);GO:0034394(protein localization at cell surface);GO:0007165(signal transduction)	[R] General function prediction only	-	-	1216	1166	67	22	18.61	20.58	1.13	0.41	1191	44.5	19.59	0.77	4.96444	4.96444	1.1816e-09	4.72205e-08	yes
comp12241_c0	comp12241_c0_seq1	1175	976	RRF	ribosome recycling factor	GO:0009570(chloroplast stroma);GO:0006412(translation)	[J] Translation, ribosomal structure and biogenesis	K02838	-	6836	11333	344	491	142.44	271.33	7.94	12.3	9084.5	417.5	206.88	10.12	4.75819	4.75819	1.20743e-09	4.81869e-08	yes
comp22272_c0	comp22272_c0_seq1,comp22272_c0_seq2,comp22272_c0_seq3,comp22272_c0_seq4	2346	1777.55	TCP2	-	GO:0005634(nucleus);GO:0003677(DNA binding);GO:0048366(leaf development);GO:0006355(regulation of transcription, DNA-dependent);GO:0006351(transcription, DNA-dependent)	-	-	-	5811	4214	103	611	73.86	51.77	1.36	7.73	5012.5	357	62.81	4.54	4.21502	4.21502	1.25165e-09	4.98834e-08	yes
comp13984_c0	comp13984_c0_seq1	703	504	-	-	-	-	-	-	1083	855	19316	16746	43.7	39.64	863.33	812.36	969	18031	41.67	837.85	-3.93258	3.93258	1.26207e-09	5.023e-08	yes
comp22857_c0	comp22857_c0_seq1	3634	3435	PREP1	-	GO:0048046(apoplast);GO:0009941(chloroplast envelope);GO:0009570(chloroplast stroma);GO:0005759(mitochondrial matrix);GO:0004222(metalloendopeptidase activity);GO:0008270(zinc ion binding);GO:0016485(protein processing);GO:0006508(proteolysis);GO:0046686(response to cadmium ion)	[R] General function prediction only ;[O] Posttranslational modification, protein turnover, chaperones	K06972	-	18181	28726	1569	1971	107.64	195.41	10.29	14.03	23453.5	1770	151.53	12.16	4.03383	4.03383	1.28387e-09	5.1028e-08	yes
comp17399_c0	comp17399_c0_seq1,comp17399_c0_seq2,comp17399_c0_seq3,comp17399_c0_seq4,comp17399_c0_seq5,comp17399_c0_seq6	1110	445.77	PPL2	photosystem II oxygen-evolving complex 23kDa protein	GO:0009543(chloroplast thylakoid lumen);GO:0009535(chloroplast thylakoid membrane);GO:0019898(extrinsic to membrane);GO:0009654(oxygen evolving complex);GO:0005509(calcium ion binding);GO:0015979(photosynthesis)	-	K02717	ko00195(Photosynthesis)	4130	8361	12	49	113.47	279.79	0.86	7.01	6245.5	30.5	196.63	3.94	8.05587	8.05587	1.2982e-09	5.15274e-08	yes
comp21882_c0	comp21882_c0_seq1	1660	1461	CYP94A1	-	GO:0005789(endoplasmic reticulum membrane);GO:0016021(integral to membrane);GO:0009055(electron carrier activity);GO:0020037(heme binding);GO:0004497(monooxygenase activity);GO:0016705(oxidoreductase activity, acting on paired donors, with incorporation or reduction of molecular oxygen)	[Q] Secondary metabolites biosynthesis, transport and catabolism ;[I] Lipid transport and metabolism	K00517	ko00361(gamma-Hexachlorocyclohexane degradation);ko00626(Naphthalene and anthracene degradation);ko00903(Limonene and pinene degradation);ko00945(Stilbenoid, diarylheptanoid and gingerol biosynthesis)	5239	4298	377	298	72.92	68.74	5.81	4.99	4768.5	337.5	70.83	5.4	4.09891	4.09891	1.30336e-09	5.16621e-08	yes
comp20886_c0	comp20886_c0_seq1,comp20886_c0_seq2	481	200.43	PERK2	-	GO:0016021(integral to membrane);GO:0005886(plasma membrane);GO:0005524(ATP binding);GO:0004674(protein serine/threonine kinase activity);GO:0004872(receptor activity)	[T] Signal transduction mechanisms	-	-	0	0	395	372	0	0	38.19	36.63	0	383.5	0	37.41	-inf	inf	1.30718e-09	5.17435e-08	yes
comp8829_c0	comp8829_c0_seq1	1906	1707	At3g27150	-	GO:0005634(nucleus)	[R] General function prediction only	-	-	35	36	1156	1744	0.42	0.49	15.26	24.98	35.5	1450	0.45	20.12	-5.02921	5.02921	1.4127e-09	5.58446e-08	yes
comp7103_c0	comp7103_c0_seq1	849	650	-	-	-	-	-	-	2	2	5898	3196	0.06	0.07	204.4	120.22	2	4547	0.07	162.31	-10.8998	10.8998	1.434e-09	5.661e-08	yes
comp18234_c0	comp18234_c0_seq1	2369	2170	YSL1	-	GO:0016021(integral to membrane);GO:0005886(plasma membrane);GO:0051980(iron-nicotianamine transmembrane transporter activity);GO:0055072(iron ion homeostasis);GO:0010039(response to iron ion);GO:0048316(seed development)	-	-	-	5086	3905	249	386	47.66	42.05	2.58	4.35	4495.5	317.5	44.85	3.46	4.15113	4.15113	1.45068e-09	5.71914e-08	yes
comp18263_c0	comp18263_c0_seq1	1103	904	-	-	-	-	-	-	2743	2773	49	291	61.71	71.68	1.22	7.87	2758	170	66.7	4.54	4.42052	4.42052	1.46564e-09	5.77033e-08	yes
comp18325_c0	comp18325_c0_seq1	1794	1595	SCY1	protein transport protein SEC61 subunit alpha	GO:0009535(chloroplast thylakoid membrane);GO:0016021(integral to membrane);GO:0015450(P-P-bond-hydrolysis-driven protein transmembrane transporter activity);GO:0005515(protein binding)	-	K10956	ko03060(Protein export);ko04145(Phagosome);ko05110(Vibrio cholerae infection)	6393	7989	592	514	81.51	117.04	8.36	7.88	7191	553	99.28	8.12	3.98201	3.98201	1.51694e-09	5.96424e-08	yes
comp18717_c0	comp18717_c0_seq1,comp18717_c0_seq2	2652	2370.45	At5g02830	-	GO:0009507(chloroplast)	[R] General function prediction only	-	-	1888	1681	87	95	15.88	16.45	0.8	1	1784.5	91	16.16	0.9	4.59438	4.59438	1.52796e-09	5.99951e-08	yes
comp22607_c0	comp22607_c0_seq1,comp22607_c0_seq2,comp22607_c0_seq3	2555	2256.79	At1g54570	-	GO:0010287(plastoglobule);GO:0016747(transferase activity, transferring acyl groups other than amino-acyl groups)	-	-	-	6667	9091	932	295	59.16	95.56	9.02	3.25	7879	613.5	77.36	6.13	3.90001	3.90001	1.53263e-09	6.00976e-08	yes
comp17312_c0	comp17312_c0_seq1,comp17312_c0_seq2,comp17312_c0_seq3,comp17312_c0_seq4,comp17312_c0_seq5,comp17312_c0_seq6	1042	743.42	DDB_G0281937	septum formation protein	GO:0005737(cytoplasm)	[D] Cell cycle control, cell division, chromosome partitioning	K06287	-	862	1458	19	66	23.51	45.36	0.55	2.17	1160	42.5	34.44	1.36	5.14177	5.14177	1.54064e-09	6.03306e-08	yes
comp19207_c0	comp19207_c0_seq1	1297	1098	CCDA	cytochrome c-type biogenesis protein	GO:0009535(chloroplast thylakoid membrane);GO:0016021(integral to membrane);GO:0045454(cell redox homeostasis);GO:0010190(cytochrome b6f complex assembly);GO:0022900(electron transport chain);GO:0006810(transport)	-	K06196	-	5090	5301	377	383	94.27	112.81	7.73	8.53	5195.5	380	103.54	8.13	4.06737	4.06737	1.543e-09	6.03421e-08	yes
comp6192_c0	comp6192_c0_seq1	917	718	APS2	sulfate adenylyltransferase	GO:0009570(chloroplast stroma);GO:0005829(cytosol);GO:0005524(ATP binding);GO:0004781(sulfate adenylyltransferase (ATP) activity);GO:0009970(cellular response to sulfate starvation);GO:0000103(sulfate assimilation)	[P] Inorganic ion transport and metabolism	K00958	ko00230(Purine metabolism);ko00450(Selenoamino acid metabolism);ko00920(Sulfur metabolism)	4482	3491	327	225	126.95	113.61	10.26	7.66	3986.5	276	120.28	8.96	4.1215	4.1215	1.57016e-09	6.13223e-08	yes
comp14384_c0	comp14384_c0_seq1,comp14384_c0_seq2	1522	1216.34	At1g18480	-	GO:0016787(hydrolase activity)	[T] Signal transduction mechanisms ;[R] General function prediction only	-	-	3886	2906	129	323	62.35	53.4	2.37	6.98	3396	226	57.88	4.68	4.26918	4.26918	1.61578e-09	6.30196e-08	yes
comp15214_c0	comp15214_c0_seq1,comp15214_c0_seq2	553	285.1	GAST1	-	GO:0005576(extracellular region)	-	-	-	13867	8811	698	396	994.49	717.47	44.42	29.59	11339	547	855.98	37.01	4.63159	4.63159	1.64158e-09	6.39405e-08	yes
comp18428_c0	comp18428_c0_seq1	1321	1122	-	-	-	-	-	-	8858	6769	583	651	160.55	140.97	11.7	14.19	7813.5	617	150.76	12.95	3.96651	3.96651	1.8067e-09	7.02784e-08	yes
comp16179_c0	comp16179_c0_seq1	464	265	-	-	-	-	-	-	307	392	0	2	23.56	34.57	0	0.18	349.5	1	29.06	0.09	8.89329	8.89329	1.91247e-09	7.42939e-08	yes
comp22314_c0	comp22314_c0_seq1	3186	2987	FH5	pectinesterase	GO:0005618(cell wall);GO:0016021(integral to membrane);GO:0009524(phragmoplast);GO:0003779(actin binding);GO:0030041(actin filament polymerization);GO:0045010(actin nucleation);GO:0009960(endosperm development);GO:0048317(seed morphogenesis)	[T] Signal transduction mechanisms ;[Z] Cytoskeleton	K01051	ko00040(Pentose and glucuronate interconversions);ko00500(Starch and sucrose metabolism)	3417	2250	163	200	23.26	17.6	1.23	1.64	2833.5	181.5	20.43	1.44	4.2766	4.2766	1.93426e-09	7.50405e-08	yes
comp15205_c0	comp15205_c0_seq1,comp15205_c0_seq2,comp15205_c0_seq3	1063	581.79	-	-	-	-	-	-	1400	956	62	31	48.57	34.03	2.86	1.25	1178	46.5	41.3	2.05	4.91225	4.91225	1.93763e-09	7.50716e-08	yes
comp21880_c0	comp21880_c0_seq1,comp21880_c0_seq2,comp21880_c0_seq3,comp21880_c0_seq4	2044	1225.41	VIT_19s0014g04930	1,8-cineole synthase	GO:0005737(cytoplasm);GO:0034004(germacradienol synthase activity);GO:0052577(germacrene-D synthase activity);GO:0000287(magnesium ion binding)	-	K07385	ko00902(Monoterpenoid biosynthesis)	17200	12842	543	1991	203.81	189.45	13.84	55.71	15021	1267	196.63	34.77	3.94898	3.94898	1.94962e-09	7.5436e-08	yes
comp18150_c0	comp18150_c0_seq1	981	782	-	-	-	[R] General function prediction only	-	-	5061	6900	36	882	131.61	206.18	1.04	27.58	5980.5	459	168.9	14.31	4.13465	4.13465	1.97803e-09	7.64341e-08	yes
comp17140_c0	comp17140_c0_seq1	1865	1666	TIG	-	-	-	-	-	3529	5761	272	260	43.08	80.8	3.68	3.82	4645	266	61.94	3.75	4.4119	4.4119	1.98544e-09	7.66192e-08	yes
comp14694_c0	comp14694_c0_seq1	737	538	-	-	-	-	-	-	7	12	762	805	0.26	0.52	31.91	36.58	9.5	783.5	0.39	34.24	-6.07331	6.07331	2.0179e-09	7.7769e-08	yes
comp21122_c0	comp21122_c0_seq1	746	547	-	-	GO:0009734(auxin mediated signaling pathway)	-	-	-	7356	1981	79863	78842	273.48	84.62	3288.87	3524	4668.5	79352.5	179.05	3406.43	-3.78423	3.78423	2.03983e-09	7.85108e-08	yes
comp19486_c0	comp19486_c0_seq1	1925	1726	SPS2	octaprenyl diphosphate synthase	-	[H] Coenzyme transport and metabolism	K02523	ko00900(Terpenoid backbone biosynthesis)	6965	12084	264	326	82.06	163.59	3.45	4.62	9524.5	295	122.83	4.04	5.31665	5.31665	2.05374e-09	7.89419e-08	yes
comp4603_c0	comp4603_c0_seq1,comp4603_c0_seq2	1365	1038.21	BGLU47	beta-glucosidase	GO:0008422(beta-glucosidase activity);GO:0043169(cation binding);GO:0005975(carbohydrate metabolic process)	[G] Carbohydrate transport and metabolism	K05350	ko00460(Cyanoamino acid metabolism);ko00500(Starch and sucrose metabolism);ko00940(Phenylpropanoid biosynthesis)	10	9	1079	2501	0.17	0.18	22.14	59.7	9.5	1790	0.17	40.92	-7.20461	7.20461	2.11695e-09	8.12647e-08	yes
comp7017_c0	comp7017_c0_seq1	607	408	RPS31	-	GO:0009507(chloroplast);GO:0005840(ribosome)	-	-	-	23333	17874	2486	1073	1163	1023.67	137.26	64.3	20603.5	1779.5	1093.34	100.78	3.77268	3.77268	2.12488e-09	8.13731e-08	yes
comp5214_c0	comp5214_c0_seq1	1994	1795	-	-	-	-	-	-	3795	4860	351	278	42.99	63.27	4.4	3.79	4327.5	314.5	53.13	4.1	4.0568	4.0568	2.12787e-09	8.13731e-08	yes
comp18463_c0	comp18463_c0_seq1	1805	1606	KCS19	-	GO:0016021(integral to membrane);GO:0009922(fatty acid elongase activity);GO:0006633(fatty acid biosynthetic process);GO:0009409(response to cold);GO:0009416(response to light stimulus)	-	-	-	3125	1956	42	169	39.57	28.46	0.59	2.57	2540.5	105.5	34.02	1.58	4.97754	4.97754	2.12813e-09	8.13731e-08	yes
comp11372_c0	comp11372_c0_seq1	590	391	-	-	-	-	-	-	764	1364	27	19	39.74	81.51	1.56	1.19	1064	23	60.62	1.38	5.79492	5.79492	2.1367e-09	8.15938e-08	yes
comp10999_c0	comp10999_c0_seq1	1163	964	NOL	3-oxoacyl-[acyl-carrier protein] reductase	GO:0009535(chloroplast thylakoid membrane);GO:0005488(binding);GO:0034256(chlorophyll(ide) b reductase activity);GO:0015996(chlorophyll catabolic process);GO:0010304(PSII associated light-harvesting complex II catabolic process)	[R] General function prediction only	K00059	ko00061(Fatty acid biosynthesis);ko01040(Biosynthesis of unsaturated fatty acids)	1916	1973	123	93	40.42	47.82	2.87	2.36	1944.5	108	44.12	2.62	4.44342	4.44342	2.19255e-09	8.36175e-08	yes
comp20753_c0	comp20753_c0_seq1,comp20753_c0_seq2	942	733.98	-	-	-	-	-	-	5282	5478	169	650	144.57	175.96	5.12	21.82	5380	409.5	160.26	13.47	4.09661	4.09661	2.19548e-09	8.36202e-08	yes
comp19639_c0	comp19639_c0_seq1	1080	881	PER53	peroxidase	GO:0005576(extracellular region);GO:0020037(heme binding);GO:0004601(peroxidase activity);GO:0042744(hydrogen peroxide catabolic process)	-	K00430	ko00360(Phenylalanine metabolism);ko00680(Methane metabolism);ko00940(Phenylpropanoid biosynthesis)	0	0	1890	1012	0	0	48.33	28.08	0	1451	0	38.2	-inf	inf	2.25356e-09	8.57204e-08	yes
comp20544_c0	comp20544_c0_seq1,comp20544_c0_seq2,comp20544_c0_seq3,comp20544_c0_seq4	1508	1113.14	TAR2	-	GO:0016021(integral to membrane);GO:0016846(carbon-sulfur lyase activity);GO:0050362(L-tryptophan:2-oxoglutarate aminotransferase activity);GO:0030170(pyridoxal phosphate binding);GO:0048825(cotyledon development);GO:0010588(cotyledon vascular tissue pattern formation);GO:0048467(gynoecium development);GO:0009684(indoleacetic acid biosynthetic process);GO:0010078(maintenance of root meristem iden…	-	-	-	1428	1242	22	97	32.77	25.11	0.55	2	1335	59.5	28.94	1.27	4.877	4.877	2.36884e-09	8.99883e-08	yes
comp23992_c0	comp23992_c0_seq1	904	705	RPL21	large subunit ribosomal protein L21	GO:0009941(chloroplast envelope);GO:0009570(chloroplast stroma);GO:0005634(nucleus);GO:0005840(ribosome);GO:0019843(rRNA binding);GO:0003735(structural constituent of ribosome);GO:0009409(response to cold);GO:0006412(translation)	[J] Translation, ribosomal structure and biogenesis	K02888	ko03010(Ribosome)	7250	11858	634	472	209.13	393.03	20.26	16.37	9554	553	301.08	18.32	4.37862	4.37862	2.46487e-09	9.35148e-08	yes
comp17027_c0	comp17027_c0_seq1	520	321	SULTR3;1	-	GO:0016021(integral to membrane);GO:0008271(secondary active sulfate transmembrane transporter activity);GO:0015293(symporter activity);GO:0006950(response to stress)	[P] Inorganic ion transport and metabolism	-	-	357	211	0	0	22.62	15.36	0	0	284	0	18.99	0	inf	inf	2.50934e-09	9.50781e-08	yes
comp20905_c1	comp20905_c1_seq1	246	52.29	-	casein kinase 2, alpha polypeptide	-	-	K03097	ko04310(Wnt signaling pathway);ko04520(Adherens junction);ko04530(Tight junction);ko04712(Circadian rhythm - plant)	1080	1083	68	14	420.03	483.96	29.29	6.55	1081.5	41	452	17.92	4.9221	4.9221	2.54185e-09	9.61854e-08	yes
comp17075_c0	comp17075_c0_seq1	833	634	-	ferredoxin	-	-	K02639	ko00195(Photosynthesis)	9132	6996	688	634	292.92	257.85	24.44	24.45	8064	661	275.38	24.45	3.8987	3.8987	2.60686e-09	9.85178e-08	yes
comp7061_c0	comp7061_c0_seq1	1646	1447	GT5	hydroquinone glucosyltransferase	GO:0047213(anthocyanidin 3-O-glucosyltransferase activity)	[G] Carbohydrate transport and metabolism ;[C] Energy production and conversion	K08237	-	8	4	21751	11207	0.11	0.06	338.61	189.36	6	16479	0.08	263.99	-11.1696	11.1696	2.67213e-09	1.00854e-07	yes
comp12236_c0	comp12236_c0_seq1	2580	2381	ABCG11	ATP-binding cassette, subfamily G (WHITE), member 2	GO:0009897(external side of plasma membrane);GO:0016021(integral to membrane);GO:0005524(ATP binding);GO:0016887(ATPase activity);GO:0015245(fatty acid transporter activity);GO:0080051(cutin transport);GO:0009737(response to abscisic acid stimulus);GO:0009651(response to salt stress);GO:0009611(response to wounding)	[Q] Secondary metabolites biosynthesis, transport and catabolism	K05681	ko02010(ABC transporters)	2499	3052	169	196	21.34	29.95	1.6	2.01	2775.5	182.5	25.64	1.8	4.22913	4.22913	2.68129e-09	1.01069e-07	yes
comp30750_c0	comp30750_c0_seq1	806	607	-	-	-	-	-	-	520	842	17	13	17.42	32.41	0.63	0.52	681	15	24.91	0.57	5.77445	5.77445	2.79622e-09	1.05266e-07	yes
comp10181_c0	comp10181_c0_seq1	914	715	-	-	-	-	-	-	274	291	0	0	7.79	9.51	0	0	282.5	0	8.65	0	inf	inf	2.8172e-09	1.05919e-07	yes
comp13885_c0	comp13885_c0_seq1	1828	1629	-	-	GO:0005887(integral to plasma membrane);GO:0008515(sucrose transmembrane transporter activity);GO:0015293(symporter activity)	[G] Carbohydrate transport and metabolism	-	-	555	209	8074	6419	6.93	3	111.65	96.34	382	7246.5	4.96	104	-3.96041	3.96041	2.89669e-09	1.08767e-07	yes
comp20533_c0	comp20533_c0_seq1	3398	3199	PPC4	phosphoenolpyruvate carboxylase	GO:0005737(cytoplasm);GO:0008964(phosphoenolpyruvate carboxylase activity);GO:0015977(carbon fixation);GO:0015979(photosynthesis);GO:0006099(tricarboxylic acid cycle)	-	K01595	ko00620(Pyruvate metabolism);ko00710(Carbon fixation in photosynthetic organisms);ko00720(Reductive carboxylate cycle (CO2 fixation))	201	189	5084	3942	1.28	1.38	35.8	30.13	195	4513	1.33	32.96	-4.25681	4.25681	2.99297e-09	1.12238e-07	yes
comp14565_c0	comp14565_c0_seq1	1167	968	ALMT9	-	GO:0016021(integral to membrane);GO:0009705(plant-type vacuole membrane);GO:0005253(anion channel activity);GO:0015743(malate transport);GO:0010044(response to aluminum ion)	[R] General function prediction only	-	-	445	312	0	4	9.35	7.53	0	0.1	378.5	2	8.44	0.05	8.01375	8.01375	3.09454e-09	1.15899e-07	yes
comp16757_c0	comp16757_c0_seq1	841	642	RPL17	large subunit ribosomal protein L17	GO:0009507(chloroplast);GO:0005840(ribosome);GO:0019843(rRNA binding);GO:0003735(structural constituent of ribosome);GO:0006412(translation)	[J] Translation, ribosomal structure and biogenesis	K02879	ko03010(Ribosome)	10070	13073	1422	575	318.98	475.82	49.89	21.9	11571.5	998.5	397.4	35.89	3.76541	3.76541	3.1143e-09	1.16489e-07	yes
comp21754_c0	comp21754_c0_seq1	1684	1485	-	-	-	-	-	-	5211	5426	405	433	71.36	85.38	6.14	7.13	5318.5	419	78.37	6.63	3.96389	3.96389	3.23126e-09	1.20709e-07	yes
comp11624_c0	comp11624_c0_seq1,comp11624_c0_seq2	985	765.63	-	-	-	-	-	-	3292	4482	278	298	86.09	134.28	8.29	9.71	3887	288	110.19	9	4.05016	4.05016	3.34374e-09	1.24752e-07	yes
comp20556_c0	comp20556_c0_seq1,comp20556_c0_seq2,comp20556_c0_seq3	1304	756.51	-	-	-	-	-	-	757	1630	5	0	20.08	50.82	0.16	0	1193.5	2.5	35.45	0.08	9.04743	9.04743	3.35741e-09	1.25102e-07	yes
comp20605_c1	comp20605_c1_seq1	1215	1016	ABCG15	-	GO:0016021(integral to membrane);GO:0005524(ATP binding);GO:0016887(ATPase activity);GO:0080167(response to karrikin);GO:0006810(transport)	[Q] Secondary metabolites biosynthesis, transport and catabolism	-	-	591	1308	0	2	11.83	30.08	0	0.05	949.5	1	20.95	0.03	10.3305	10.3305	3.3762e-09	1.25642e-07	yes
comp7584_c0	comp7584_c0_seq1	521	322	-	-	GO:0005576(extracellular region);GO:0004869(cysteine-type endopeptidase inhibitor activity);GO:0006952(defense response)	-	-	-	166	78	3120	2662	10.48	5.66	218.27	202.12	122	2891	8.07	210.19	-4.27805	4.27805	3.43468e-09	1.27655e-07	yes
comp18983_c0	comp18983_c0_seq1	874	675	-	-	-	-	-	-	4854	3871	265	401	146.24	134	8.84	14.52	4362.5	333	140.12	11.68	4.03699	4.03699	3.46991e-09	1.28801e-07	yes
comp15625_c0	comp15625_c0_seq1	1041	842	GSTU17	glutathione S-transferase	GO:0009507(chloroplast);GO:0004364(glutathione transferase activity);GO:0009704(de-etiolation);GO:0006749(glutathione metabolic process);GO:0048527(lateral root development);GO:0060416(response to growth hormone stimulus);GO:0080167(response to karrikin);GO:0009407(toxin catabolic process)	[O] Posttranslational modification, protein turnover, chaperones	K00799	ko00480(Glutathione metabolism);ko00980(Metabolism of xenobiotics by cytochrome P450);ko00982(Drug metabolism - cytochrome P450)	14058	9952	1346	755	339.53	276.18	36.01	21.92	12005	1050.5	307.86	28.96	3.77077	3.77077	3.53743e-09	1.31141e-07	yes
comp13236_c0	comp13236_c0_seq1,comp13236_c0_seq2	1746	1536.25	TPS12	1,8-cineole synthase	-	-	K07385	ko00902(Monoterpenoid biosynthesis)	2383	1008	0	0	31.44	15.23	0	0	1695.5	0	23.34	0	inf	inf	3.73831e-09	1.38412e-07	yes
comp23446_c0	comp23446_c0_seq1	503	304	-	-	-	-	-	-	2147	817	26537	22705	143.62	62.8	1966.38	1826.05	1482	24621	103.21	1896.22	-3.76389	3.76389	3.76084e-09	1.3907e-07	yes
comp16792_c0	comp16792_c0_seq1	1366	1167	-	-	-	-	-	-	1977	2450	96	181	34.45	49.06	1.85	3.79	2213.5	138.5	41.76	2.82	4.33506	4.33506	3.80536e-09	1.40538e-07	yes
comp30952_c0	comp30952_c0_seq1	252	57.06	-	-	-	-	-	-	0	0	436	265	0	0	172.11	113.54	0	350.5	0	142.83	-inf	inf	3.94064e-09	1.45351e-07	yes
comp47283_c0	comp47283_c0_seq1	690	491	PNC1	peroxidase	GO:0005576(extracellular region);GO:0020037(heme binding);GO:0004601(peroxidase activity);GO:0042744(hydrogen peroxide catabolic process)	-	K00430	ko00360(Phenylalanine metabolism);ko00680(Methane metabolism);ko00940(Phenylpropanoid biosynthesis)	0	0	230	503	0	0	10.55	25.05	0	366.5	0	17.8	-inf	inf	4.14413e-09	1.52664e-07	yes
comp15551_c0	comp15551_c0_seq1	967	768	-	-	-	-	-	-	383	280	2	0	10.14	8.52	0.06	0	331.5	1	9.33	0.03	8.53083	8.53083	4.15822e-09	1.52915e-07	yes
comp3762_c0	comp3762_c0_seq1,comp3762_c0_seq2	1332	1094.78	-	-	-	-	-	-	2469	2853	182	179	44.38	59.29	3.62	3.86	2661	180.5	51.84	3.74	4.17277	4.17277	4.1614e-09	1.52915e-07	yes
comp33203_c0	comp33203_c0_seq1	1259	1060	-	-	-	[T] Signal transduction mechanisms	-	-	1396	1345	79	55	26.78	29.65	1.68	1.27	1370.5	67	28.21	1.48	4.62238	4.62238	4.28741e-09	1.57347e-07	yes
comp23816_c0	comp23816_c0_seq1	623	424	GASA9	-	-	-	-	-	1203	2002	70	95	57.7	110.33	3.72	5.48	1602.5	82.5	84.02	4.6	4.59077	4.59077	4.29516e-09	1.57434e-07	yes
comp6201_c0	comp6201_c0_seq1	737	538	JKD	ribonuclease P subunit RPR2	GO:0005634(nucleus);GO:0003677(DNA binding);GO:0042803(protein homodimerization activity);GO:0008270(zinc ion binding);GO:0051302(regulation of cell division);GO:0045604(regulation of epidermal cell differentiation);GO:0010075(regulation of meristem growth);GO:0006355(regulation of transcription, DNA-dependent);GO:0048364(root development);GO:0006351(transcription, DNA-dependent)	[R] General function prediction only	K03540	-	432	269	1	2	16.33	11.68	0.04	0.09	350.5	1.5	14	0.07	8.21519	8.21519	4.51247e-09	1.65191e-07	yes
comp20081_c0	comp20081_c0_seq1,comp20081_c0_seq2	1348	1146.1	purU	formyltetrahydrofolate deformylase	GO:0016597(amino acid binding);GO:0008864(formyltetrahydrofolate deformylase activity);GO:0016742(hydroxymethyl-, formyl- and related transferase activity);GO:0006189('de novo' IMP biosynthetic process);GO:0006730(one-carbon metabolic process)	[G] Carbohydrate transport and metabolism	K01433	ko00630(Glyoxylate and dicarboxylate metabolism);ko00670(One carbon pool by folate)	3818	4390	115	520	67.58	89.61	2.25	11.11	4104	317.5	78.59	6.68	4.08	4.08	4.56332e-09	1.66844e-07	yes
comp8750_c0	comp8750_c0_seq1	1108	909	BHLH93	-	GO:0005634(nucleus);GO:0003677(DNA binding);GO:0007275(multicellular organismal development);GO:0006355(regulation of transcription, DNA-dependent);GO:0006351(transcription, DNA-dependent)	-	-	-	0	0	329	382	0	0	8.15	10.27	0	355.5	0	9.21	-inf	inf	4.5796e-09	1.6723e-07	yes
comp15590_c0	comp15590_c0_seq1,comp15590_c0_seq2	1390	1162.53	-	-	-	[R] General function prediction only	-	-	6863	11970	291	335	117.7	238.65	5.62	7.07	9416.5	313	178.18	6.35	5.20961	5.20961	4.60449e-09	1.67929e-07	yes
comp19143_c0	comp19143_c0_seq1	915	716	-	-	GO:0031969(chloroplast membrane);GO:0016021(integral to membrane)	-	-	-	16527	36004	6	144	469.41	1175	0.19	4.92	26265.5	75	822.21	2.56	8.87876	8.87876	4.61461e-09	1.68088e-07	yes
comp22521_c0	comp22521_c0_seq1,comp22521_c0_seq2,comp22521_c0_seq3	841	597.76	-	-	-	-	-	-	49	19	1177	1414	1.69	0.75	44.91	58.76	34	1295.5	1.22	51.83	-4.937	4.937	4.71076e-09	1.71376e-07	yes
comp20854_c1	comp20854_c1_seq1	1467	1268	-	-	-	-	-	-	8996	12784	996	950	144.28	235.58	17.69	18.32	10890	973	189.93	18.01	3.7712	3.7712	4.80922e-09	1.74741e-07	yes
comp20700_c0	comp20700_c0_seq1,comp20700_c0_seq2,comp20700_c0_seq3,comp20700_c0_seq4	1031	607.24	-	glutathione S-transferase	GO:0004364(glutathione transferase activity);GO:0009734(auxin mediated signaling pathway)	[O] Posttranslational modification, protein turnover, chaperones	K00799	ko00480(Glutathione metabolism);ko00980(Metabolism of xenobiotics by cytochrome P450);ko00982(Drug metabolism - cytochrome P450)	25190	37776	1324	4625.12	644.42	1128.77	61.47	276.96	31483	2974.56	886.6	169.21	3.77646	3.77646	4.82337e-09	1.75037e-07	yes
comp3886_c0	comp3886_c0_seq1	784	585	AGL12	MADS-box transcription factor, plant	GO:0005634(nucleus);GO:0043565(sequence-specific DNA binding);GO:0003700(sequence-specific DNA binding transcription factor activity);GO:0048364(root development);GO:0010228(vegetative to reproductive phase transition of meristem)	[K] Transcription	K09264	-	6	12	537	937	0.21	0.48	20.68	39.16	9	737	0.34	29.92	-6.02839	6.02839	4.89668e-09	1.77477e-07	yes
comp21567_c0	comp21567_c0_seq1,comp21567_c0_seq2	1047	843.43	PERK2	-	GO:0016021(integral to membrane);GO:0005886(plasma membrane);GO:0005524(ATP binding);GO:0004674(protein serine/threonine kinase activity);GO:0004872(receptor activity)	[O] Posttranslational modification, protein turnover, chaperones	-	-	735	448	13	10	17.76	12.34	0.35	0.29	591.5	11.5	15.05	0.32	5.96372	5.96372	4.95467e-09	1.79357e-07	yes
comp22903_c0	comp22903_c0_seq1	2387	2188	ycf45	-	GO:0009507(chloroplast);GO:0005524(ATP binding);GO:0003676(nucleic acid binding);GO:0017111(nucleoside-triphosphatase activity)	-	-	-	4610	3245	140	467	42.85	34.66	1.44	5.22	3927.5	303.5	38.75	3.33	4.07083	4.07083	4.99812e-09	1.80706e-07	yes
comp16534_c0	comp16534_c0_seq1	670	471	-	-	-	-	-	-	3314	8467	0	3	143.09	420.06	0	0.16	5890.5	1.5	281.57	0.08	12.3775	12.3775	5.03481e-09	1.81807e-07	yes
comp15663_c0	comp15663_c0_seq1	1279	1080	At2g41040	-	GO:0010287(plastoglobule);GO:0008168(methyltransferase activity);GO:0080167(response to karrikin)	-	-	-	1869	2655	154	141	35.19	57.44	3.21	3.19	2262	147.5	46.31	3.2	4.22264	4.22264	5.12433e-09	1.84811e-07	yes
comp19978_c0	comp19978_c0_seq1	1813	1614	PHR1	deoxyribodipyrimidine photo-lyase	GO:0005634(nucleus);GO:0003904(deoxyribodipyrimidine photo-lyase activity);GO:0003677(DNA binding);GO:0000166(nucleotide binding);GO:0000719(photoreactive repair);GO:0009650(UV protection)	[L] Replication, recombination and repair ;[T] Signal transduction mechanisms	K01669	-	663	1166	8	45	8.35	16.88	0.11	0.68	914.5	26.5	12.61	0.4	5.50232	5.50232	5.29291e-09	1.90589e-07	yes
comp19400_c0	comp19400_c0_seq1	1789	1590	CAT1	catalase	GO:0005777(peroxisome);GO:0004096(catalase activity);GO:0020037(heme binding);GO:0042744(hydrogen peroxide catabolic process)	[P] Inorganic ion transport and metabolism	K03781	ko00380(Tryptophan metabolism);ko00680(Methane metabolism);ko04146(Peroxisome);ko05014(Amyotrophic lateral sclerosis (ALS))	157770	134633	13492	14962	2017.89	1978.58	191.15	230.07	146202	14227	1998.24	210.61	3.66363	3.66363	5.30389e-09	1.90589e-07	yes
comp21276_c0	comp21276_c0_seq1	1940	1741	M6_Spy0533	-	GO:0016787(hydrolase activity);GO:0046872(metal ion binding)	-	K07042	-	2658	2970	239	160	31.05	39.86	3.09	2.25	2814	199.5	35.45	2.67	4.0821	4.0821	5.3041e-09	1.90589e-07	yes
comp21184_c0	comp21184_c0_seq1,comp21184_c0_seq2	1191	990.05	-	-	-	-	-	-	2529	4191	185	193	51.91	98.83	4.21	4.77	3360	189	75.37	4.49	4.44394	4.44394	5.44364e-09	1.95362e-07	yes
comp12377_c0	comp12377_c0_seq1,comp12377_c0_seq2	1233	943.61	-	-	-	-	-	-	5010	9072	126	200	109.92	224.15	2.95	5.26	7041	163	167.03	4.11	5.75426	5.75426	5.46149e-09	1.95762e-07	yes
comp7328_c0	comp7328_c0_seq1	2305	2106	-	protease IV	-	-	K04773	-	5850	9057	649	649	56.49	100.49	6.94	7.53	7453.5	649	78.49	7.23	3.81108	3.81108	5.51815e-09	1.97551e-07	yes
comp4445_c0	comp4445_c0_seq1,comp4445_c0_seq2	2295	2088.24	-	-	-	[F] Nucleotide transport and metabolism	-	-	2808	2882	182	225	27.29	32.22	1.96	2.64	2845	203.5	29.75	2.3	4.11391	4.11391	5.59093e-09	1.99912e-07	yes
comp12218_c0	comp12218_c0_seq1,comp12218_c0_seq2	711	489.29	yxiE	-	GO:0006950(response to stress)	-	-	-	0	4	529	1314	0	0.19	24.55	66.02	2	921.5	0.1	45.28	-8.50974	8.50974	5.93941e-09	2.12112e-07	yes
comp7407_c0	comp7407_c0_seq1,comp7407_c0_seq2	1597	1346.88	SRT2	-	-	[B] Chromatin structure and dynamics ;[K] Transcription	-	-	3229	4118	253	317	48.53	69.81	4.43	6.09	3673.5	285	59.17	5.26	3.99569	3.99569	6.11608e-09	2.18155e-07	yes
comp15078_c0	comp15078_c0_seq1	553	354	-	-	-	-	-	-	13608	6948	32	87	781.74	458.62	2.04	6.01	10278	59.5	620.18	4.03	7.8005	7.8005	6.14407e-09	2.18886e-07	yes
comp15021_c0	comp15021_c0_seq1	1195	996	PAP6	-	GO:0009535(chloroplast thylakoid membrane);GO:0005634(nucleus);GO:0005886(plasma membrane);GO:0010287(plastoglobule);GO:0031977(thylakoid lumen);GO:0005198(structural molecule activity);GO:0009658(chloroplast organization);GO:0042742(defense response to bacterium);GO:0010193(response to ozone)	-	-	-	9145	7972	845	685	186.72	187.03	19.11	16.81	8558.5	765	186.88	17.96	3.76339	3.76339	6.21544e-09	2.21159e-07	yes
comp18672_c0	comp18672_c0_seq1	2781	2582	BLH2	-	GO:0005634(nucleus);GO:0043565(sequence-specific DNA binding);GO:0003700(sequence-specific DNA binding transcription factor activity);GO:0009965(leaf morphogenesis)	[K] Transcription	-	-	2432	2073	65	235	19.15	18.76	0.57	2.23	2252.5	150	18.95	1.4	4.28805	4.28805	6.32628e-09	2.24829e-07	yes
comp6188_c0	comp6188_c0_seq1	494	295	-	-	-	-	-	-	5	17	586	966	0.34	1.35	44.75	80.06	11	776	0.85	62.41	-5.82115	5.82115	6.50218e-09	2.308e-07	yes
comp22273_c0	comp22273_c0_seq1	1643	1444	CYP716B2	cytochrome P450, family 26, subfamily A	GO:0016021(integral to membrane);GO:0009055(electron carrier activity);GO:0020037(heme binding);GO:0004497(monooxygenase activity);GO:0016705(oxidoreductase activity, acting on paired donors, with incorporation or reduction of molecular oxygen)	[Q] Secondary metabolites biosynthesis, transport and catabolism ;[I] Lipid transport and metabolism	K07437	ko00830(Retinol metabolism)	14520	18013	461	2613	204.49	291.49	7.19	44.24	16266.5	1537	247.99	25.71	3.80051	3.80051	6.53678e-09	2.31746e-07	yes
comp11299_c0	comp11299_c0_seq1,comp11299_c0_seq2	428	217.19	-	-	-	-	-	-	279	254	0	0	26.07	26.74	0	0	266.5	0	26.41	0	inf	inf	6.60474e-09	2.33872e-07	yes
comp14086_c0	comp14086_c0_seq1	847	648	FMA	-	GO:0005634(nucleus);GO:0003677(DNA binding);GO:0010052(guard cell differentiation);GO:0051782(negative regulation of cell division);GO:0045597(positive regulation of cell differentiation);GO:0045893(positive regulation of transcription, DNA-dependent);GO:0006351(transcription, DNA-dependent)	-	-	-	207	327	0	0	6.5	11.79	0	0	267	0	9.14	0	inf	inf	6.64505e-09	2.35014e-07	yes
comp5472_c0	comp5472_c0_seq1	1131	932	-	-	-	-	-	-	6508	7190	476	728	142	180.27	11.5	19.1	6849	602	161.13	15.3	3.83125	3.83125	6.84617e-09	2.41835e-07	yes
comp20526_c0	comp20526_c0_seq1	881	682	At4g26220	caffeoyl-CoA O-methyltransferase	GO:0005829(cytosol);GO:0042409(caffeoyl-CoA O-methyltransferase activity);GO:0046872(metal ion binding);GO:0009809(lignin biosynthetic process)	[Q] Secondary metabolites biosynthesis, transport and catabolism	K00588	ko00360(Phenylalanine metabolism);ko00940(Phenylpropanoid biosynthesis);ko00941(Flavonoid biosynthesis);ko00945(Stilbenoid, diarylheptanoid and gingerol biosynthesis)	20	43	1117	1306	0.6	1.47	36.89	46.82	31.5	1211.5	1.03	41.86	-4.96725	4.96725	6.93427e-09	2.44651e-07	yes
comp17047_c0	comp17047_c0_seq1	1154	955	-	-	-	[R] General function prediction only	-	-	7	4	636	561	0.15	0.1	15	14.36	5.5	598.5	0.12	14.68	-6.47643	6.47643	7.2164e-09	2.54297e-07	yes
comp22893_c0	comp22893_c0_seq1	2297	2098	CSLG3	cellulose synthase A	GO:0000139(Golgi membrane);GO:0016021(integral to membrane);GO:0016760(cellulose synthase (UDP-forming) activity);GO:0007047(cellular cell wall organization);GO:0030244(cellulose biosynthetic process)	-	K10999	-	4127	3690	39	587	40	41.1	0.42	6.84	3908.5	313	40.55	3.63	4.06982	4.06982	7.25024e-09	2.55182e-07	yes
comp22721_c0	comp22721_c0_seq1,comp22721_c0_seq2	1464	1253.82	At5g53970	tyrosine aminotransferase	GO:0016847(1-aminocyclopropane-1-carboxylate synthase activity);GO:0004838(L-tyrosine:2-oxoglutarate aminotransferase activity);GO:0030170(pyridoxal phosphate binding);GO:0010189(vitamin E biosynthetic process)	[E] Amino acid transport and metabolism	K00815	ko00130(Ubiquinone and other terpenoid-quinone biosynthesis);ko00270(Cysteine and methionine metabolism);ko00350(Tyrosine metabolism);ko00360(Phenylalanine metabolism);ko00400(Phenylalanine, tyrosine and tryptophan biosynthesis);ko00401(Novobiocin biosynthesis);ko00950(Isoquinoline alkaloid biosynthesis);ko00960(Tropane, piperidine and pyridine alkaloid biosynthesis)	1366	1778	58	121	22.2	33.14	1.03	2.37	1572	89.5	27.67	1.7	4.47758	4.47758	7.48961e-09	2.6329e-07	yes
comp7055_c0	comp7055_c0_seq1	345	146	-	-	-	-	-	-	1653	1281	39	122	230.24	205.02	6.02	20.43	1467	80.5	217.63	13.22	4.56031	4.56031	7.73743e-09	2.71675e-07	yes
comp19565_c0	comp19565_c0_seq1	813	614	PSRP3	-	GO:0009507(chloroplast);GO:0005840(ribosome);GO:0019843(rRNA binding);GO:0003735(structural constituent of ribosome);GO:0006412(translation)	-	-	-	5001	6351	742	246	165.64	241.7	27.22	9.8	5676	494	203.67	18.51	3.74243	3.74243	8.2272e-09	2.88525e-07	yes
comp21099_c0	comp21099_c0_seq1,comp21099_c0_seq2	1626	1342.2	-	-	-	-	-	-	1977.83	1528.93	157	58.06	29.61	26.39	2.66	1.07	1753.38	107.53	28	1.87	4.25826	4.25826	8.32512e-09	2.91609e-07	yes
comp21993_c0	comp21993_c0_seq1,comp21993_c0_seq2	2526	2307.17	ABCC2	putative ATP-binding cassette transporter	GO:0009507(chloroplast);GO:0016021(integral to membrane);GO:0005524(ATP binding);GO:0042626(ATPase activity, coupled to transmembrane movement of substances)	[I] Lipid transport and metabolism ;[R] General function prediction only	K02471	ko02010(ABC transporters)	3334	3961	393	192	29.44	40.15	3.83	2.03	3647.5	292.5	34.8	2.93	3.8832	3.8832	8.66387e-09	3.03111e-07	yes
comp23011_c0	comp23011_c0_seq1,comp23011_c0_seq2	2123	1898.04	-	-	-	[R] General function prediction only	-	-	5423	5155	409	506	58.26	63.99	4.8	6.5	5289	457.5	61.12	5.65	3.84049	3.84049	8.67971e-09	3.03302e-07	yes
comp20474_c0	comp20474_c0_seq1,comp20474_c0_seq2,comp20474_c0_seq3	1761	1477.04	FAD7	omega-3 fatty acid desaturase (delta-15 desaturase)	GO:0031969(chloroplast membrane);GO:0016717(oxidoreductase activity, acting on paired donors, with oxidation of a pair of donors resulting in the reduction of molecular oxygen to two molecules of water);GO:0006633(fatty acid biosynthetic process)	-	K10257	ko01040(Biosynthesis of unsaturated fatty acids)	3875	5037	403	345	53.21	80.39	6.18	5.74	4456	374	66.8	5.96	3.85444	3.85444	8.78586e-09	3.06644e-07	yes
comp7192_c0	comp7192_c0_seq1	934	735	APS2	sulfate adenylyltransferase	GO:0009570(chloroplast stroma);GO:0005829(cytosol);GO:0005524(ATP binding);GO:0004781(sulfate adenylyltransferase (ATP) activity);GO:0009970(cellular response to sulfate starvation);GO:0000103(sulfate assimilation)	[P] Inorganic ion transport and metabolism	K00958	ko00230(Purine metabolism);ko00450(Selenoamino acid metabolism);ko00920(Sulfur metabolism)	3284	2729	260	199	90.86	86.76	7.97	6.62	3006.5	229.5	88.81	7.29	3.98746	3.98746	8.8888e-09	3.09867e-07	yes
comp22595_c0	comp22595_c0_seq1	2405	2206	MFP1-1	-	GO:0016363(nuclear matrix);GO:0003677(DNA binding)	-	-	-	3391	5611	291	260	31.26	59.43	2.97	2.88	4501	275.5	45.34	2.92	4.31085	4.31085	8.94041e-09	3.11295e-07	yes
comp5983_c0	comp5983_c0_seq1	847	648	-	-	-	-	-	-	1589	1357	57	108	49.87	48.93	1.98	4.07	1473	82.5	49.4	3.03	4.49865	4.49865	8.9754e-09	3.12141e-07	yes
comp22474_c0	comp22474_c0_seq1,comp22474_c0_seq2,comp22474_c0_seq3,comp22474_c0_seq4	905	406.09	-	-	-	-	-	-	9098	5742	714	96	483.04	347.46	36.3	5.12	7420	405	415.25	20.71	4.38629	4.38629	9.17686e-09	3.18542e-07	yes
comp21554_c0	comp21554_c0_seq1,comp21554_c0_seq2,comp21554_c0_seq3	1379	1133.81	-	-	-	-	-	-	128	1645	74418	50664	2.41	32.61	1569.96	1114.97	886.5	62541	17.51	1342.47	-5.89024	5.89024	9.18127e-09	3.18542e-07	yes
comp15836_c0	comp15836_c0_seq1	827	628	-	-	-	-	-	-	1533	2290	91	156	49.64	85.21	3.26	6.07	1911.5	123.5	67.42	4.67	4.2806	4.2806	9.24426e-09	3.20347e-07	yes
comp15425_c0	comp15425_c0_seq1	651	452	-	-	-	-	-	-	900	1231	52	43	40.49	63.64	2.59	2.33	1065.5	47.5	52.06	2.46	4.76433	4.76433	9.60373e-09	3.3241e-07	yes
comp1455_c0	comp1455_c0_seq1	945	746	-	-	-	[R] General function prediction only	-	-	170	351	0	0	4.63	10.99	0	0	260.5	0	7.81	0	inf	inf	9.63233e-09	3.33005e-07	yes
comp9763_c0	comp9763_c0_seq1	851	652	D27	-	-	-	-	-	212	417	0	2	6.61	14.94	0	0.07	314.5	1	10.78	0.04	8.7373	8.7373	9.75552e-09	3.36865e-07	yes
comp23592_c0	comp23592_c0_seq1	634	435	LIR1	-	-	-	-	-	24297	11066	5	56	1135.88	594.43	0.26	3.15	17681.5	30.5	865.15	1.71	9.60624	9.60624	9.83589e-09	3.39239e-07	yes
comp22913_c0	comp22913_c0_seq1,comp22913_c0_seq2	2825	2619.55	AKT2	-	GO:0016021(integral to membrane);GO:0009506(plasmodesma);GO:0042802(identical protein binding);GO:0005249(voltage-gated potassium channel activity);GO:0042391(regulation of membrane potential);GO:0009737(response to abscisic acid stimulus)	[P] Inorganic ion transport and metabolism ;[T] Signal transduction mechanisms	-	-	3358	2493	119	330	26	22.26	1.02	3.09	2925.5	224.5	24.13	2.05	4.06989	4.06989	1.01426e-08	3.49404e-07	yes
comp18844_c0	comp18844_c0_seq1	906	707	-	-	-	-	-	-	4321	3590	430	227	124.29	118.65	13.7	7.85	3955.5	328.5	121.47	10.77	3.84084	3.84084	1.01883e-08	3.50566e-07	yes
comp17860_c0	comp17860_c0_seq1,comp17860_c0_seq2	1168	963.75	FLU	-	GO:0031969(chloroplast membrane);GO:0009535(chloroplast thylakoid membrane);GO:0016021(integral to membrane);GO:0005515(protein binding);GO:0015995(chlorophyll biosynthetic process);GO:0031408(oxylipin biosynthetic process);GO:0000304(response to singlet oxygen)	-	-	-	1401	1302	59	87	29.54	31.52	1.38	2.21	1351.5	73	30.53	1.79	4.53271	4.53271	1.04709e-08	3.59865e-07	yes
comp13828_c0	comp13828_c0_seq1	330	131	MSPR10-1	-	GO:0005737(cytoplasm);GO:0006952(defense response);GO:0009607(response to biotic stimulus)	-	-	-	3	11	440	845	0.47	1.96	75.66	157.71	7	642.5	1.21	116.69	-6.19084	6.19084	1.12754e-08	3.8706e-07	yes
comp278_c0	comp278_c0_seq1	1320	1121	UNE10	phytochrome-interacting factor 3	GO:0005634(nucleus);GO:0009506(plasmodesma);GO:0003677(DNA binding);GO:0009567(double fertilization forming a zygote and endosperm);GO:0006355(regulation of transcription, DNA-dependent);GO:0006351(transcription, DNA-dependent)	-	K12126	ko04712(Circadian rhythm - plant)	339	173	0	0	6.15	3.61	0	0	256	0	4.88	0	inf	inf	1.13951e-08	3.9071e-07	yes
comp5351_c0	comp5351_c0_seq1	2143	1944	CYP97A3	carotenoid epsilon-ring hydroxylase	GO:0031969(chloroplast membrane);GO:0010291(carotene beta-ring hydroxylase activity);GO:0009055(electron carrier activity);GO:0020037(heme binding);GO:0016705(oxidoreductase activity, acting on paired donors, with incorporation or reduction of molecular oxygen);GO:0016117(carotenoid biosynthetic process)	[Q] Secondary metabolites biosynthesis, transport and catabolism ;[I] Lipid transport and metabolism	K09837	ko00906(Carotenoid biosynthesis)	13299	13618	1512	1151	139.12	163.69	17.52	14.48	13458.5	1331.5	151.41	16	3.61104	3.61104	1.24728e-08	4.27159e-07	yes
comp20035_c0	comp20035_c0_seq1	3637	3438	ERECTA	protein-serine/threonine kinase	GO:0016021(integral to membrane);GO:0005739(mitochondrion);GO:0005524(ATP binding);GO:0004674(protein serine/threonine kinase activity);GO:0004872(receptor activity);GO:0042742(defense response to bacterium);GO:0050832(defense response to fungus);GO:0048281(inflorescence morphogenesis);GO:0009965(leaf morphogenesis);GO:0009664(plant-type cell wall organization);GO:0009944(polarity specification o…	-	K08286	-	1267	1713	150	26	7.49	11.64	0.98	0.18	1490	88	9.57	0.58	4.27352	4.27352	1.31112e-08	4.485e-07	yes
comp19102_c0	comp19102_c0_seq1	1503	1304	NDT1	-	-	[C] Energy production and conversion	-	-	4135	3992	202	495	64.49	71.53	3.49	9.28	4063.5	348.5	68.01	6.38	3.89957	3.89957	1.32652e-08	4.53236e-07	yes
comp15123_c0	comp15123_c0_seq1	757	558	-	-	-	[S] Function unknown	-	-	6507	9698	817	734	237.15	406.11	32.98	32.16	8102.5	775.5	321.63	32.57	3.66721	3.66721	1.37422e-08	4.68986e-07	yes
comp57806_c0	comp57806_c0_seq1	966	767	SWEET12	-	GO:0005887(integral to plasma membrane);GO:0051119(sugar transmembrane transporter activity)	[R] General function prediction only	-	-	227	280	0	0	6.02	8.53	0	0	253.5	0	7.27	0	inf	inf	1.37916e-08	4.70121e-07	yes
comp22444_c0	comp22444_c0_seq1,comp22444_c0_seq2	596	375.03	-	histone H1/5	GO:0000786(nucleosome);GO:0005634(nucleus);GO:0003677(DNA binding);GO:0006334(nucleosome assembly)	-	K11275	-	35	24	1039	1192	1.87	1.53	62.71	81.45	29.5	1115.5	1.7	72.08	-4.93401	4.93401	1.38087e-08	4.70156e-07	yes
comp11387_c0	comp11387_c0_seq1	830	631	-	-	-	-	-	-	127	80	32986	19693	4.09	2.96	1177.58	763.04	103.5	26339.5	3.52	970.31	-7.73005	7.73005	1.43184e-08	4.86943e-07	yes
comp11389_c0	comp11389_c0_seq1	551	352	ARPN	-	GO:0048046(apoplast);GO:0048196(middle lamella-containing extracellular matrix);GO:0005507(copper ion binding);GO:0009055(electron carrier activity);GO:0048653(anther development);GO:0022900(electron transport chain);GO:0009856(pollination);GO:0006810(transport)	-	-	-	1719	1079	22377	19191	99.31	71.63	1432.02	1332.97	1399	20784	85.47	1382.49	-3.60648	3.60648	1.44758e-08	4.91723e-07	yes
comp17081_c0	comp17081_c0_seq1	873	674	RPS6	-	GO:0009535(chloroplast thylakoid membrane);GO:0005840(ribosome);GO:0019843(rRNA binding);GO:0003735(structural constituent of ribosome);GO:0006412(translation)	-	-	-	5662	7441	900	329	170.84	257.97	30.08	11.93	6551.5	614.5	214.41	21	3.63935	3.63935	1.45461e-08	4.93538e-07	yes
comp20098_c0	comp20098_c0_seq1	2522	2323	At5g46580	-	GO:0009507(chloroplast);GO:0005488(binding)	[R] General function prediction only	-	-	3291	3986	466	149	28.81	40.09	4.52	1.57	3638.5	307.5	34.45	3.04	3.7834	3.7834	1.46972e-08	4.98087e-07	yes
comp16014_c0	comp16014_c0_seq1	1577	1378	DEGP1	-	GO:0009535(chloroplast thylakoid membrane);GO:0005634(nucleus);GO:0031977(thylakoid lumen);GO:0004252(serine-type endopeptidase activity);GO:0010206(photosystem II repair);GO:0030163(protein catabolic process);GO:0006508(proteolysis);GO:0006950(response to stress)	[O] Posttranslational modification, protein turnover, chaperones	K01362	-	17203	12782	1999	1036	253.88	216.74	32.68	18.38	14992.5	1517.5	235.31	25.53	3.55525	3.55525	1.5002e-08	5.07827e-07	yes
comp17687_c0	comp17687_c0_seq1	851	652	-	-	-	-	-	-	2902	2352	259	148	90.51	84.29	8.95	5.55	2627	203.5	87.4	7.25	3.9466	3.9466	1.53049e-08	5.1748e-07	yes
comp13137_c0	comp13137_c0_seq1	424	225	-	-	-	-	-	-	4	0	281	634	0.36	0	28.13	68.89	2	457.5	0.18	48.51	-7.46885	7.46885	1.55024e-08	5.2355e-07	yes
comp21183_c0	comp21183_c0_seq1	1043	844	CA3	carbonic anhydrase	GO:0005737(cytoplasm);GO:0004089(carbonate dehydratase activity);GO:0008270(zinc ion binding);GO:0006730(one-carbon metabolic process)	[R] General function prediction only	K01674	ko00910(Nitrogen metabolism)	2845	1689	147	4	68.55	46.76	3.92	0.12	2267	75.5	57.66	2.02	5.07496	5.07496	1.58814e-08	5.3573e-07	yes
comp11534_c0	comp11534_c0_seq1	689	490	-	-	-	-	-	-	17228	12812	842	2229	715	610.97	38.71	111.22	15020	1535.5	662.99	74.97	3.6533	3.6533	1.65347e-08	5.57127e-07	yes
comp22975_c0	comp22975_c0_seq1	1493	1294	-	-	-	-	-	-	4266	3441	281	388	67.04	62.14	4.89	7.33	3853.5	334.5	64.59	6.11	3.84487	3.84487	1.68214e-08	5.65811e-07	yes
comp38182_c0	comp38182_c0_seq1	1066	867	-	-	-	-	-	-	1094	808	71	12	25.66	21.78	1.84	0.34	951	41.5	23.72	1.09	4.71478	4.71478	1.68312e-08	5.65811e-07	yes
comp17774_c0	comp17774_c0_seq1	1305	1106	MAP1B	methionyl aminopeptidase	GO:0009507(chloroplast);GO:0005739(mitochondrion);GO:0004177(aminopeptidase activity);GO:0046872(metal ion binding);GO:0008235(metalloexopeptidase activity);GO:0031365(N-terminal protein amino acid modification);GO:0006508(proteolysis)	[O] Posttranslational modification, protein turnover, chaperones	K01265	-	2706	2719	157	272	49.76	57.45	3.2	6.01	2712.5	214.5	53.61	4.61	3.99338	3.99338	1.69277e-08	5.68401e-07	yes
comp20239_c0	comp20239_c0_seq1,comp20239_c0_seq2	2692	2480.58	PCMP-H40	-	GO:0009507(chloroplast);GO:0005488(binding);GO:0004519(endonuclease activity);GO:0016556(mRNA modification)	[R] General function prediction only	-	-	1252	2229	34	79	10.26	21	0.31	0.77	1740.5	56.5	15.63	0.54	5.29234	5.29234	1.70597e-08	5.72177e-07	yes
comp14089_c0	comp14089_c0_seq1	719	520	PGR5	-	GO:0009535(chloroplast thylakoid membrane);GO:0009055(electron carrier activity);GO:0009773(photosynthetic electron transport in photosystem I);GO:0009644(response to high light intensity);GO:0009414(response to water deprivation);GO:0006810(transport)	-	-	-	2878	8338	0	0	112.55	374.68	0	0	5608	0	243.62	0	inf	inf	1.7295e-08	5.79402e-07	yes
comp4508_c0	comp4508_c0_seq1	1898	1699	-	-	-	[S] Function unknown	-	-	2579	2576	115	287	30.87	35.43	1.52	4.13	2577.5	201	33.15	2.83	4.0376	4.0376	1.73748e-08	5.8141e-07	yes
comp7793_c0	comp7793_c0_seq1	1899	1700	-	-	-	-	-	-	94	193	2199	3613	1.12	2.65	29.14	51.96	143.5	2906	1.89	40.55	-4.01711	4.01711	1.74295e-08	5.82571e-07	yes
comp19266_c0	comp19266_c0_seq1	2090	1891	At2g18940	-	GO:0005488(binding)	[R] General function prediction only	-	-	1493	1962	63	166	16.06	24.24	0.75	2.15	1727.5	114.5	20.15	1.45	4.27298	4.27298	1.78118e-08	5.94668e-07	yes
comp12604_c0	comp12604_c0_seq1	330	131	-	-	-	-	-	-	3451	1704	0	25	535.73	303.95	0	4.67	2577.5	12.5	419.84	2.33	8.14049	8.14049	1.82261e-08	6.07808e-07	yes
comp7782_c0	comp7782_c0_seq1	882	683	-	alkylated DNA repair protein	-	-	K03919	-	1560	936	42	53	46.45	32.02	1.39	1.9	1248	47.5	39.23	1.65	5.03045	5.03045	1.89562e-08	6.31434e-07	yes
comp12639_c0	comp12639_c0_seq1	1236	1037	RPL4	large subunit ribosomal protein L4	GO:0009507(chloroplast);GO:0005840(ribosome);GO:0019843(rRNA binding);GO:0003735(structural constituent of ribosome);GO:0006412(translation)	[J] Translation, ribosomal structure and biogenesis	K02926	ko03010(Ribosome)	11244	17594	1810	1171	220.5	396.45	39.32	27.61	14419	1490.5	308.48	33.47	3.53268	3.53268	1.91885e-08	6.3815e-07	yes
comp5819_c0	comp5819_c0_seq1	741	542	HY5	plant G-box-binding factor	GO:0005634(nucleus);GO:0003690(double-stranded DNA binding);GO:0046983(protein dimerization activity);GO:0043565(sequence-specific DNA binding);GO:0003700(sequence-specific DNA binding transcription factor activity);GO:0009740(gibberellic acid mediated signaling pathway);GO:0031539(positive regulation of anthocyanin metabolic process);GO:0042753(positive regulation of circadian rhythm);GO:0009585…	[K] Transcription	K09060	-	1742	1411	18	183	65.36	60.83	0.75	8.26	1576.5	100.5	63.09	4.5	4.39115	4.39115	1.92015e-08	6.3815e-07	yes
comp17821_c0	comp17821_c0_seq1	1147	948	pKIWI502	-	GO:0016491(oxidoreductase activity)	-	-	-	6450	7862	732	664	138.36	193.79	17.39	17.12	7156	698	166.07	17.26	3.6424	3.6424	1.95169e-08	6.47893e-07	yes
comp21408_c0	comp21408_c0_seq1	1943	1744	At1g52190	-	GO:0016021(integral to membrane);GO:0005215(transporter activity);GO:0006857(oligopeptide transport)	[E] Amino acid transport and metabolism	-	-	1826	2366	75	232	21.29	31.7	0.97	3.25	2096	153.5	26.49	2.11	4.13857	4.13857	1.97908e-08	6.56242e-07	yes
comp10195_c0	comp10195_c0_seq1	777	578	-	-	-	-	-	-	198	296	0	0	6.97	11.97	0	0	247	0	9.47	0	inf	inf	2.00909e-08	6.65438e-07	yes
comp5128_c0	comp5128_c0_seq1	589	390	GRP-2	cellular nucleic acid-binding protein	GO:0003677(DNA binding);GO:0003723(RNA binding);GO:0008270(zinc ion binding);GO:0006355(regulation of transcription, DNA-dependent)	[J] Translation, ribosomal structure and biogenesis	K09250	-	4130	2488	126	146	215.35	149.07	7.28	9.15	3309	136	182.21	8.21	4.91339	4.91339	2.07552e-08	6.86662e-07	yes
comp16937_c0	comp16937_c0_seq1	1477	1278	-	-	-	-	-	-	2265	2796	196	204	36.04	51.12	3.45	3.9	2530.5	200	43.58	3.67	3.95574	3.95574	2.08567e-08	6.89239e-07	yes
comp11024_c0	comp11024_c0_seq1	433	234	BAM3	beta-amylase	GO:0009507(chloroplast);GO:0016161(beta-amylase activity);GO:0043169(cation binding);GO:0000272(polysaccharide catabolic process)	-	K01177	ko00500(Starch and sucrose metabolism)	553	298	0	9	48.06	29.76	0	0.94	425.5	4.5	38.91	0.47	7.01497	7.01497	2.131e-08	7.03424e-07	yes
comp19618_c1	comp19618_c1_seq1	351	152	-	-	-	-	-	-	0	5	341	822	0	0.77	50.54	132.22	2.5	581.5	0.39	91.38	-7.52548	7.52548	2.14198e-08	7.06249e-07	yes
comp12246_c0	comp12246_c0_seq1,comp12246_c0_seq2	1216	450.68	-	-	-	-	-	-	7736	8552	855	771	370.93	388.97	56.1	51.16	8144	813	379.95	53.63	3.60942	3.60942	2.14527e-08	7.06536e-07	yes
comp21492_c0	comp21492_c0_seq1,comp21492_c0_seq2,comp21492_c0_seq3,comp21492_c0_seq4	880	662.95	ADH1	alcohol dehydrogenase	GO:0005737(cytoplasm);GO:0004022(alcohol dehydrogenase (NAD) activity);GO:0008270(zinc ion binding)	[Q] Secondary metabolites biosynthesis, transport and catabolism	K00001	ko00010(Glycolysis / Gluconeogenesis);ko00071(Fatty acid metabolism);ko00350(Tyrosine metabolism);ko00624(1- and 2-Methylnaphthalene degradation);ko00641(3-Chloroacrylic acid degradation);ko00830(Retinol metabolism);ko00980(Metabolism of xenobiotics by cytochrome P450);ko00982(Drug metabolism - cytochrome P450)	264	231	4648	3931	8.24	8.03	158.83	145.21	247.5	4289.5	8.13	152.02	-3.83276	3.83276	2.15276e-08	7.08205e-07	yes
comp22040_c0	comp22040_c0_seq1,comp22040_c0_seq2,comp22040_c0_seq3,comp22040_c0_seq4,comp22040_c0_seq5	1849	1572.47	UGT82A1	limonoid glucosyltransferase	GO:0016758(transferase activity, transferring hexosyl groups)	[G] Carbohydrate transport and metabolism ;[C] Energy production and conversion	K08236	-	1453	1549	82	107	18.87	23.16	1.18	1.64	1501	94.5	21.02	1.41	4.30161	4.30161	2.1679e-08	7.12383e-07	yes
comp21024_c0	comp21024_c0_seq1,comp21024_c0_seq2,comp21024_c0_seq3,comp21024_c0_seq4,comp21024_c0_seq5,comp21024_c0_seq6	2118	1562.94	AGPS1	glucose-1-phosphate adenylyltransferase	GO:0009501(amyloplast);GO:0009507(chloroplast);GO:0005524(ATP binding);GO:0008878(glucose-1-phosphate adenylyltransferase activity);GO:0005978(glycogen biosynthetic process);GO:0019252(starch biosynthetic process)	[M] Cell wall/membrane/envelope biogenesis	K00975	ko00500(Starch and sucrose metabolism);ko00520(Amino sugar and nucleotide sugar metabolism)	14670	20898	1389	2392	186.24	301.43	24.75	40.07	17784	1890.5	243.84	32.41	3.56295	3.56295	2.29503e-08	7.53313e-07	yes
comp1931_c0	comp1931_c0_seq1	681	482	FLS	flavonol synthase	GO:0005737(cytoplasm);GO:0045431(flavonol synthase activity);GO:0031418(L-ascorbic acid binding);GO:0046872(metal ion binding);GO:0045486(naringenin 3-dioxygenase activity);GO:0016702(oxidoreductase activity, acting on single donors with incorporation of molecular oxygen, incorporation of two atoms of oxygen)	[Q] Secondary metabolites biosynthesis, transport and catabolism ;[R] General function prediction only	K05278	ko00941(Flavonoid biosynthesis)	217.2	270.6	0	0	9.16	13.12	0	0	243.9	0	11.14	0	inf	inf	2.35657e-08	7.72644e-07	yes
comp15175_c0	comp15175_c0_seq1	847	648	SULTR3;1	-	GO:0016021(integral to membrane);GO:0008271(secondary active sulfate transmembrane transporter activity);GO:0015293(symporter activity);GO:0006950(response to stress)	[P] Inorganic ion transport and metabolism	-	-	357	232	0	2	11.2	8.37	0	0.08	294.5	1	9.79	0.04	8.6524	8.6524	2.38305e-08	7.80449e-07	yes
comp3469_c0	comp3469_c0_seq1	652	453	RPT3	-	GO:0005886(plasma membrane);GO:0005515(protein binding);GO:0004871(signal transducer activity);GO:0009785(blue light signaling pathway);GO:0009638(phototropism)	-	-	-	187	300	0	0	8.39	15.47	0	0	243.5	0	11.93	0	inf	inf	2.4594e-08	8.04551e-07	yes
comp35200_c0	comp35200_c0_seq1	871	672	-	-	-	-	-	-	793	1285	63	40	24	44.68	2.11	1.46	1039	51.5	34.34	1.78	4.59148	4.59148	2.47216e-08	8.0782e-07	yes
comp12086_c0	comp12086_c0_seq1	1650	1451	APR1	adenylyl-sulfate reductase (glutathione)	GO:0009570(chloroplast stroma);GO:0051539(4 iron, 4 sulfur cluster binding);GO:0033741(adenylyl-sulfate reductase (glutathione) activity);GO:0009973(adenylyl-sulfate reductase activity);GO:0046872(metal ion binding);GO:0045454(cell redox homeostasis);GO:0019344(cysteine biosynthetic process);GO:0006950(response to stress);GO:0000103(sulfate assimilation);GO:0019419(sulfate reduction)	[E] Amino acid transport and metabolism	K05907	-	13155	8670	175	1700	184.37	139.62	2.72	28.64	10912.5	937.5	162	15.68	3.96136	3.96136	2.53382e-08	8.27046e-07	yes
comp6514_c0	comp6514_c0_seq1	684	485	GRXS9	-	GO:0005737(cytoplasm);GO:0051537(2 iron, 2 sulfur cluster binding);GO:0009055(electron carrier activity);GO:0046872(metal ion binding);GO:0015035(protein disulfide oxidoreductase activity);GO:0045454(cell redox homeostasis)	[O] Posttranslational modification, protein turnover, chaperones	-	-	4737	3986	669	141	198.62	192.04	31.07	7.11	4361.5	405	195.33	19.09	3.63218	3.63218	2.56432e-08	8.36065e-07	yes
comp22100_c0	comp22100_c0_seq1	1953	1754	At5g59250	-	GO:0031969(chloroplast membrane);GO:0016021(integral to membrane);GO:0022891(substrate-specific transmembrane transporter activity);GO:0008643(carbohydrate transport)	[R] General function prediction only	-	-	6624	7465	804	607	76.8	99.45	10.33	8.46	7044.5	705.5	88.12	9.39	3.59197	3.59197	2.63114e-08	8.56895e-07	yes
comp22182_c0	comp22182_c0_seq1,comp22182_c0_seq2,comp22182_c0_seq3	1192	925.09	dnaJ	ferredoxin	GO:0005737(cytoplasm);GO:0005524(ATP binding);GO:0031072(heat shock protein binding);GO:0046872(metal ion binding);GO:0051082(unfolded protein binding);GO:0006260(DNA replication);GO:0006457(protein folding);GO:0009408(response to heat)	[O] Posttranslational modification, protein turnover, chaperones	K05337	-	7711	5350	352	945	167.99	131.11	9.05	24.18	6530.5	648.5	149.55	16.62	3.69668	3.69668	2.64922e-08	8.61823e-07	yes
comp4979_c0	comp4979_c0_seq1	658	459	-	-	-	[R] General function prediction only	-	-	879	1296	65	48	38.94	65.98	3.19	2.56	1087.5	56.5	52.46	2.88	4.53483	4.53483	2.6591e-08	8.64073e-07	yes
comp18235_c0	comp18235_c0_seq1,comp18235_c0_seq2	833	512.01	TATA	sec-independent protein translocase protein TatA	-	-	K03116	ko03060(Protein export);ko03070(Bacterial secretion system)	6959	6262	780	537	271.22	283.58	34.94	25.86	6610.5	658.5	277.4	30.4	3.59535	3.59535	2.70299e-08	8.7736e-07	yes
comp13437_c0	comp13437_c0_seq1	1847	1648	At3g53960	proton-dependent oligopeptide transporter, POT family	GO:0016021(integral to membrane);GO:0005886(plasma membrane);GO:0005215(transporter activity);GO:0006857(oligopeptide transport)	[E] Amino acid transport and metabolism	K03305	-	1284	1055	82	47	15.84	14.96	1.12	0.7	1169.5	64.5	15.4	0.91	4.4368	4.4368	2.71045e-08	8.78804e-07	yes
comp20772_c0	comp20772_c0_seq1	752	553	-	-	-	-	-	-	1644	984	70	34	60.46	41.58	2.85	1.5	1314	52	51.02	2.17	4.90794	4.90794	2.73502e-08	8.85789e-07	yes
comp15286_c0	comp15286_c0_seq1,comp15286_c0_seq2	1857	1196.17	At3g02645	-	GO:0016021(integral to membrane)	-	-	-	1307	1442	53	116	19.94	22.61	0.94	2.11	1374.5	84.5	21.27	1.52	4.37146	4.37146	2.75127e-08	8.90063e-07	yes
comp19808_c0	comp19808_c0_seq1,comp19808_c0_seq2,comp19808_c0_seq3	1195	985.87	-	-	-	-	-	-	5326	5050	287	714	109.88	119.86	6.57	17.72	5188	500.5	114.87	12.14	3.73092	3.73092	2.76131e-08	8.92324e-07	yes
comp16286_c0	comp16286_c0_seq1,comp16286_c0_seq2	2107	1886.73	At1g79080	-	GO:0009507(chloroplast);GO:0005488(binding)	[R] General function prediction only	-	-	831	1365	59	57	8.94	16.83	0.71	0.73	1098	58	12.88	0.72	4.52911	4.52911	2.85835e-08	9.22662e-07	yes
comp14260_c0	comp14260_c0_seq1	336	137	-	-	-	-	-	-	154	327	0	0	22.86	55.77	0	0	240.5	0	39.31	0	inf	inf	2.96179e-08	9.54996e-07	yes
comp20935_c0	comp20935_c0_seq1	835	636	-	-	-	-	-	-	3575	4026	348	349	114.31	147.92	12.33	13.42	3800.5	348.5	131.12	12.88	3.73948	3.73948	2.99059e-08	9.63219e-07	yes
comp14966_c0	comp14966_c0_seq1	1202	1003	-	-	-	-	-	-	2544	3917	289	282	51.58	91.25	6.49	6.87	3230.5	285.5	71.41	6.68	3.78792	3.78792	3.04124e-08	9.78454e-07	yes
comp5132_c0	comp5132_c0_seq1	1601	1402	At1g48100	polygalacturonase	GO:0005618(cell wall);GO:0005576(extracellular region);GO:0004650(polygalacturonase activity);GO:0005975(carbohydrate metabolic process);GO:0007047(cellular cell wall organization)	-	K01184	ko00040(Pentose and glucuronate interconversions);ko00500(Starch and sucrose metabolism)	7	3	10234	33081	0.1	0.05	164.43	576.89	5	21657.5	0.08	370.66	-11.7012	11.7012	3.06184e-08	9.83999e-07	yes
comp57191_c0	comp57191_c0_seq1	1142	943	TOP2	DNA topoisomerase II	GO:0005694(chromosome);GO:0005634(nucleus);GO:0005524(ATP binding);GO:0003918(DNA topoisomerase (ATP-hydrolyzing) activity);GO:0006265(DNA topological change);GO:0006355(regulation of transcription, DNA-dependent)	[B] Chromatin structure and dynamics	K03164	-	5	4	468	566	0.11	0.1	11.18	14.67	4.5	517	0.11	12.93	-6.53482	6.53482	3.10335e-08	9.96244e-07	yes
comp14917_c0	comp14917_c0_seq1	624	425	-	-	-	-	-	-	178	300	0	0	8.52	16.49	0	0	239	0	12.5	0	inf	inf	3.18784e-08	1.02224e-06	yes
comp11241_c0	comp11241_c0_seq1	1866	1667	SUC2	-	GO:0005887(integral to plasma membrane);GO:0008506(sucrose:hydrogen symporter activity)	[G] Carbohydrate transport and metabolism	-	-	346	292	5022	5230	4.22	4.09	67.86	76.71	319	5126	4.15	72.28	-3.70829	3.70829	3.23538e-08	1.03635e-06	yes
comp16729_c0	comp16729_c0_seq1	1339	1140	-	-	-	[S] Function unknown	-	-	10958	9495	853	1315	195.48	194.62	16.86	28.2	10226.5	1084	195.05	22.53	3.56386	3.56386	3.25411e-08	1.04121e-06	yes
comp10175_c0	comp10175_c0_seq1	958	759	ESC	-	GO:0005634(nucleus);GO:0003680(AT DNA binding);GO:0003690(double-stranded DNA binding);GO:0006325(chromatin organization);GO:0010150(leaf senescence);GO:0009640(photomorphogenesis)	-	-	-	0	0	231	397	0	0	6.86	12.79	0	314	0	9.82	-inf	inf	3.26158e-08	1.04246e-06	yes
comp55185_c0	comp55185_c0_seq1	442	243	SHT	-	-	-	-	-	238	238	0	0	19.92	22.89	0	0	238	0	21.41	0	inf	inf	3.27707e-08	1.04626e-06	yes
comp18209_c0	comp18209_c0_seq1,comp18209_c0_seq2	945	644.39	RPL10	large subunit ribosomal protein L10	GO:0009507(chloroplast);GO:0005840(ribosome);GO:0019843(rRNA binding);GO:0042254(ribosome biogenesis)	-	K02864	ko03010(Ribosome)	13846	11287	1948	765	423.66	406.65	67.91	28.52	12566.5	1356.5	415.15	48.21	3.44496	3.44496	3.40172e-08	1.08487e-06	yes
comp19618_c2	comp19618_c2_seq1	594	395	-	-	-	-	-	-	13	4	603	1411	0.67	0.24	34.39	87.34	8.5	1007	0.46	60.87	-6.52584	6.52584	3.42232e-08	1.09025e-06	yes
comp20739_c0	comp20739_c0_seq1	661	462	BETVIII	-	GO:0005509(calcium ion binding)	-	-	-	3600	7973	25	21	158.46	403.25	1.22	1.11	5786.5	23	280.86	1.17	8.2488	8.2488	3.42612e-08	1.09028e-06	yes
comp20054_c0	comp20054_c0_seq1,comp20054_c0_seq2	1762	1547.29	Lonrf3	-	GO:0004176(ATP-dependent peptidase activity);GO:0008270(zinc ion binding);GO:0006508(proteolysis)	[O] Posttranslational modification, protein turnover, chaperones	-	-	2128	3611	100	231	27.97	54.46	1.46	3.65	2869.5	165.5	41.22	2.55	4.46317	4.46317	3.47568e-08	1.10484e-06	yes
comp14766_c0	comp14766_c0_seq1,comp14766_c0_seq2,comp14766_c0_seq3,comp14766_c0_seq4	1027	720.36	At1g07700	-	GO:0009507(chloroplast);GO:0009055(electron carrier activity);GO:0015035(protein disulfide oxidoreductase activity);GO:0045454(cell redox homeostasis);GO:0022900(electron transport chain);GO:0006662(glycerol ether metabolic process);GO:0006810(transport)	[K] Transcription ;[D] Cell cycle control, cell division, chromosome partitioning ;[R] General function prediction only	-	-	418	774	8	20	11.28	23.05	0.32	0.68	596	14	17.16	0.5	5.76331	5.76331	3.56273e-08	1.13128e-06	yes
comp5143_c0	comp5143_c0_seq1	820	621	ZFP5	-	GO:0005622(intracellular);GO:0003676(nucleic acid binding);GO:0008270(zinc ion binding);GO:0006355(regulation of transcription, DNA-dependent)	-	-	-	0	0	193	437	0	0	7	17.21	0	315	0	12.11	-inf	inf	3.57517e-08	1.134e-06	yes
comp23413_c0	comp23413_c0_seq1,comp23413_c0_seq2	567	115.56	-	-	-	-	-	-	13860	15882	399	2870	2524.45	3146.1	85.63	607.44	14871	1634.5	2835.27	346.54	3.59185	3.59185	3.63001e-08	1.14968e-06	yes
comp6114_c0	comp6114_c0_seq1	992	793	GUN4	-	GO:0031969(chloroplast membrane);GO:0019899(enzyme binding);GO:0046906(tetrapyrrole binding);GO:0015995(chlorophyll biosynthetic process);GO:0010019(chloroplast-nucleus signaling pathway);GO:0043085(positive regulation of catalytic activity)	-	-	-	8518	6150	537	985	218.44	181.22	15.25	30.37	7334	761	199.83	22.81	3.60837	3.60837	3.63247e-08	1.14968e-06	yes
comp12271_c0	comp12271_c0_seq1	1701	1502	-	-	-	-	K07052	-	1806	2986	227	126	24.45	46.45	3.4	2.05	2396	176.5	35.45	2.72	4.01082	4.01082	3.72371e-08	1.17728e-06	yes
comp343_c1	comp343_c1_seq1	733	534	-	-	-	-	-	-	206	266	0	0	7.85	11.64	0	0	236	0	9.75	0	inf	inf	3.73134e-08	1.17842e-06	yes
comp7117_c0	comp7117_c0_seq1	330	131	HMG1	3-hydroxy-3-methylglutaryl-CoA reductase	GO:0005789(endoplasmic reticulum membrane);GO:0016021(integral to membrane);GO:0031966(mitochondrial membrane);GO:0042170(plastid membrane);GO:0004420(hydroxymethylglutaryl-CoA reductase (NADPH) activity);GO:0050661(NADP binding);GO:0015936(coenzyme A metabolic process);GO:0008299(isoprenoid biosynthetic process)	[I] Lipid transport and metabolism	K00021	ko00900(Terpenoid backbone biosynthesis)	2	0	290	465	0.31	0	49.87	86.79	1	377.5	0.15	68.33	-8.21462	8.21462	3.78749e-08	1.19486e-06	yes
comp19402_c0	comp19402_c0_seq1	1518	1319	At4g34480	glucan endo-1,3-beta-D-glucosidase	GO:0005618(cell wall);GO:0005576(extracellular region);GO:0043169(cation binding);GO:0042973(glucan endo-1,3-beta-D-glucosidase activity);GO:0005975(carbohydrate metabolic process);GO:0007047(cellular cell wall organization)	-	K01199	ko00500(Starch and sucrose metabolism)	90	64	1625	1913	1.39	1.13	27.75	35.46	77	1769	1.26	31.61	-4.21356	4.21356	4.03161e-08	1.2705e-06	yes
comp17466_c0	comp17466_c0_seq1	2014	1815	CYP97C1	carotenoid epsilon-ring hydroxylase	GO:0031969(chloroplast membrane);GO:0009055(electron carrier activity);GO:0020037(heme binding);GO:0004497(monooxygenase activity);GO:0016705(oxidoreductase activity, acting on paired donors, with incorporation or reduction of molecular oxygen);GO:0016117(carotenoid biosynthetic process)	[Q] Secondary metabolites biosynthesis, transport and catabolism ;[I] Lipid transport and metabolism	K09837	ko00906(Carotenoid biosynthesis)	2351	3941	252	167	26.34	50.74	3.13	2.25	3146	209.5	38.54	2.69	4.16811	4.16811	4.03646e-08	1.27066e-06	yes
comp21592_c0	comp21592_c0_seq1	2382	2183	RH50	ATP-dependent RNA helicase	GO:0009507(chloroplast);GO:0005524(ATP binding);GO:0004004(ATP-dependent RNA helicase activity);GO:0003723(RNA binding);GO:0006968(cellular defense response)	[A] RNA processing and modification	K11594	ko04622(RIG-I-like receptor signaling pathway)	3089	4200	363	321	28.78	44.96	3.75	3.6	3644.5	342	36.87	3.67	3.69537	3.69537	4.11296e-08	1.29276e-06	yes
comp22894_c0	comp22894_c0_seq1,comp22894_c0_seq2	3067	2850.18	leuS	leucyl-tRNA synthetase	GO:0005737(cytoplasm);GO:0005524(ATP binding);GO:0004823(leucine-tRNA ligase activity);GO:0006429(leucyl-tRNA aminoacylation)	[J] Translation, ribosomal structure and biogenesis	K01869	ko00290(Valine, leucine and isoleucine biosynthesis);ko00970(Aminoacyl-tRNA biosynthesis)	3170	3578	335	287	22.61	29.34	2.64	2.46	3374	311	25.98	2.55	3.72061	3.72061	4.11553e-08	1.29276e-06	yes
comp19423_c0	comp19423_c0_seq1,comp19423_c0_seq2	1003	748.38	-	-	-	-	-	-	1541	847	30	14	39.61	25.23	0.84	0.43	1194	22	32.42	0.64	6.00906	6.00906	4.25882e-08	1.33634e-06	yes
comp19373_c1	comp19373_c1_seq1	868	669	At2g04570	-	GO:0005576(extracellular region);GO:0016788(hydrolase activity, acting on ester bonds);GO:0016042(lipid catabolic process)	-	-	-	2259	6659	0	0	68.67	232.59	0	0	4459	0	150.63	0	inf	inf	4.35174e-08	1.36403e-06	yes
comp18855_c1	comp18855_c1_seq1	602	403	TUBA2	tubulin alpha	-	[Z] Cytoskeleton	K07374	ko04145(Phagosome);ko04540(Gap junction);ko05130(Pathogenic Escherichia coli infection)	10	5	646	515	0.5	0.29	36.11	31.24	7.5	580.5	0.4	33.67	-5.99103	5.99103	4.36977e-08	1.36821e-06	yes
comp11994_c0	comp11994_c0_seq1	1309	1110	STR4A	-	-	[R] General function prediction only	-	-	1511	2007	122	140	27.68	42.25	2.48	3.08	1759	131	34.97	2.78	4.04794	4.04794	4.49429e-08	1.40569e-06	yes
comp15853_c0	comp15853_c0_seq1	1354	1155	-	-	-	[R] General function prediction only	-	-	439	1017	0	2	7.73	20.57	0	0.04	728	1	14.15	0.02	9.94686	9.94686	4.50668e-08	1.40709e-06	yes
comp21972_c0	comp21972_c0_seq1	1476	1277	prfB	peptide chain release factor RF-2	GO:0005737(cytoplasm);GO:0016149(translation release factor activity, codon specific)	[J] Translation, ribosomal structure and biogenesis	K02836	-	1658	1951	87	185	26.4	35.7	1.53	3.54	1804.5	136	31.05	2.54	4.0751	4.0751	4.50839e-08	1.40709e-06	yes
comp5543_c0	comp5543_c0_seq1	1476	1277	CAD1	cinnamyl-alcohol dehydrogenase	GO:0045551(cinnamyl-alcohol dehydrogenase activity);GO:0008270(zinc ion binding);GO:0009809(lignin biosynthetic process)	[Q] Secondary metabolites biosynthesis, transport and catabolism	K00083	ko00940(Phenylpropanoid biosynthesis)	1220	812	11993	16025	19.43	14.86	211.56	306.81	1016	14009	17.14	259.19	-3.46725	3.46725	4.52194e-08	1.40981e-06	yes
comp8809_c0	comp8809_c0_seq1	1318	1119	HB29	-	-	-	-	-	1284	985	88	43	23.33	20.57	1.77	0.94	1134.5	65.5	21.95	1.35	4.36123	4.36123	4.54067e-08	1.41414e-06	yes
comp20824_c0	comp20824_c0_seq1	1126	927	DHAR3	-	GO:0009941(chloroplast envelope);GO:0009570(chloroplast stroma);GO:0045174(glutathione dehydrogenase (ascorbate) activity);GO:0004364(glutathione transferase activity);GO:0010731(protein glutathionylation)	[P] Inorganic ion transport and metabolism	-	-	7045	9153	1040	696	154.55	230.72	25.27	18.36	8099	868	192.63	21.81	3.48451	3.48451	4.57289e-08	1.42266e-06	yes
comp12683_c0	comp12683_c0_seq1	1669	1470	-	-	-	[K] Transcription ;[R] General function prediction only	-	-	729	1084	62	25	10.09	17.23	0.95	0.42	906.5	43.5	13.66	0.68	4.61058	4.61058	4.59936e-08	1.42937e-06	yes
comp17099_c0	comp17099_c0_seq1,comp17099_c0_seq2	808	523.85	-	ribulose-bisphosphate carboxylase small chain	-	-	K01602	ko00630(Glyoxylate and dicarboxylate metabolism);ko00710(Carbon fixation in photosynthetic organisms)	328	475	3	8	17.46	28.29	0.11	0.32	401.5	5.5	22.88	0.21	6.54739	6.54739	4.6786e-08	1.45246e-06	yes
comp21114_c0	comp21114_c0_seq1	1777	1578	EMB2453	-	GO:0009507(chloroplast);GO:0005488(binding);GO:0009793(embryo development ending in seed dormancy)	[R] General function prediction only	-	-	3016	3200	326	243	38.87	47.39	4.65	3.76	3108	284.5	43.13	4.21	3.72133	3.72133	4.69548e-08	1.45615e-06	yes
comp12439_c0	comp12439_c0_seq1	304	105	-	S-(hydroxymethyl)glutathione dehydrogenase / alcohol dehydrogenase	GO:0005737(cytoplasm);GO:0004022(alcohol dehydrogenase (NAD) activity);GO:0008270(zinc ion binding)	[Q] Secondary metabolites biosynthesis, transport and catabolism	K00121	ko00010(Glycolysis / Gluconeogenesis);ko00071(Fatty acid metabolism);ko00350(Tyrosine metabolism);ko00624(1- and 2-Methylnaphthalene degradation);ko00641(3-Chloroacrylic acid degradation);ko00680(Methane metabolism);ko00830(Retinol metabolism);ko00980(Metabolism of xenobiotics by cytochrome P450);ko00982(Drug metabolism - cytochrome P450)	18	1	1457	917	3.49	0.22	312.58	213.52	9.5	1187	1.86	263.05	-6.68806	6.68806	5.0282e-08	1.55768e-06	yes
comp20491_c0	comp20491_c0_seq1	680	481	GDU5	-	-	-	-	-	98	122	3208	2364	4.14	5.93	150.24	120.16	110	2786	5.04	135.2	-4.39304	4.39304	5.15588e-08	1.59554e-06	yes
comp16625_c0	comp16625_c0_seq1	2488	2289	mhcA	centromeric protein E	GO:0042641(actomyosin);GO:0005826(actomyosin contractile ring);GO:0032982(myosin filament);GO:0016460(myosin II complex);GO:0001931(uropod);GO:0051015(actin filament binding);GO:0030898(actin-dependent ATPase activity);GO:0005524(ATP binding);GO:0005516(calmodulin binding);GO:0000146(microfilament motor activity);GO:0042803(protein homodimerization activity);GO:0033275(actin-myosin filament slidi…	-	K11498	-	1057	1757	90	100	9.39	17.94	0.89	1.07	1407	95	13.67	0.98	4.18504	4.18504	5.25808e-08	1.62544e-06	yes
comp18545_c0	comp18545_c0_seq1,comp18545_c0_seq2,comp18545_c0_seq3	1780	1503.28	-	-	-	-	-	-	9177	6108	1109	541	120.2	92.9	17.36	9.18	7642.5	825	106.55	13.27	3.45955	3.45955	5.28212e-08	1.63115e-06	yes
comp15757_c0	comp15757_c0_seq1,comp15757_c0_seq2	1800	1534.86	At1g48100	polygalacturonase	GO:0005618(cell wall);GO:0005576(extracellular region);GO:0004650(polygalacturonase activity);GO:0005975(carbohydrate metabolic process);GO:0007047(cellular cell wall organization)	-	K01184	ko00040(Pentose and glucuronate interconversions);ko00500(Starch and sucrose metabolism)	104	333	3205	4054	1.32	4.86	53.92	74.31	218.5	3629.5	3.09	64.12	-3.75324	3.75324	5.39371e-08	1.66385e-06	yes
comp13614_c0	comp13614_c0_seq1	754	555	-	-	-	-	-	-	1760	958	18	30	64.49	40.33	0.73	1.32	1359	24	52.41	1.02	6.15894	6.15894	5.43183e-08	1.67384e-06	yes
comp8096_c0	comp8096_c0_seq1	2019	1820	-	-	-	-	-	-	4431	3903	426	404	49.51	50.11	5.27	5.43	4167	415	49.81	5.35	3.61856	3.61856	5.62535e-08	1.73165e-06	yes
comp7304_c0	comp7304_c0_seq1	1111	912	At2g30170	-	GO:0009507(chloroplast);GO:0046872(metal ion binding);GO:0004721(phosphoprotein phosphatase activity)	[T] Signal transduction mechanisms	-	-	2198	3416	230	280	49.01	87.52	5.68	7.51	2807	255	68.27	6.59	3.76418	3.76418	5.69802e-08	1.75217e-06	yes
comp17853_c0	comp17853_c0_seq1	861	662	-	-	-	-	-	-	1364	1957	80	168	41.9	69.08	2.72	6.2	1660.5	124	55.49	4.46	4.08577	4.08577	5.83898e-08	1.79363e-06	yes
comp11544_c0	comp11544_c0_seq1	2162	1963	VITISV_013255	GTP-binding protein LepA	GO:0009507(chloroplast);GO:0005525(GTP binding);GO:0003924(GTPase activity);GO:0006412(translation)	[J] Translation, ribosomal structure and biogenesis	K03596	-	5957	7111	696	705	61.71	84.65	7.99	8.78	6534	700.5	73.18	8.38	3.51423	3.51423	5.86646e-08	1.80018e-06	yes
comp19828_c0	comp19828_c0_seq1	1506	1307	-	-	GO:0016021(integral to membrane);GO:0005886(plasma membrane)	-	-	-	1996	2640	173	225	31.06	47.2	2.98	4.21	2318	199	39.13	3.59	3.85198	3.85198	5.90438e-08	1.80991e-06	yes
comp19200_c0	comp19200_c0_seq1,comp19200_c0_seq2	1449	1225.91	SAPK3	-	GO:0005524(ATP binding);GO:0004674(protein serine/threonine kinase activity);GO:0009738(abscisic acid mediated signaling pathway)	[T] Signal transduction mechanisms	K00924	-	445	605	5624	9396	7.41	11.46	103.62	187.13	525	7510	9.44	145.38	-3.5109	3.5109	6.10148e-08	1.86837e-06	yes
comp23319_c0	comp23319_c0_seq1,comp23319_c0_seq2	2888	2676.63	PAA2	Cu2+-exporting ATPase	-	[P] Inorganic ion transport and metabolism	K01533	-	4955	4420	443	519	37.47	38.7	3.71	4.77	4687.5	481	38.09	4.24	3.59068	3.59068	6.1287e-08	1.87474e-06	yes
comp14361_c0	comp14361_c0_seq1,comp14361_c0_seq2	1156	898.76	-	-	-	-	-	-	2548	1469	126	3	57.59	38.14	2.97	0.09	2008.5	64.5	47.87	1.53	5.12686	5.12686	6.34301e-08	1.93827e-06	yes
comp22957_c0	comp22957_c0_seq1,comp22957_c0_seq2	1890	1673.1	DXR	1-deoxy-D-xylulose-5-phosphate reductoisomerase	GO:0009570(chloroplast stroma);GO:0030604(1-deoxy-D-xylulose-5-phosphate reductoisomerase activity);GO:0046872(metal ion binding);GO:0019288(isopentenyl diphosphate biosynthetic process, mevalonate-independent pathway);GO:0046686(response to cadmium ion)	-	K00099	ko00900(Terpenoid backbone biosynthesis)	160357	114347	28065	5204	1928.5	1582.63	374.63	77.16	137352	16634.5	1755.57	225.89	3.24567	3.24567	6.40498e-08	1.95516e-06	yes
comp19631_c0	comp19631_c0_seq1	1371	1172	HSF24	-	GO:0005634(nucleus);GO:0043565(sequence-specific DNA binding);GO:0003700(sequence-specific DNA binding transcription factor activity);GO:0006950(response to stress)	[K] Transcription	-	-	135.1	119	1845.97	2948.89	2.34	2.37	35.48	61.52	127.05	2397.43	2.35	48.5	-3.91029	3.91029	6.46346e-08	1.97095e-06	yes
comp6951_c0	comp6951_c0_seq1	940	741	PAP4	-	GO:0009535(chloroplast thylakoid membrane);GO:0010287(plastoglobule);GO:0005198(structural molecule activity)	-	-	-	3287	4001	418	300	90.21	126.17	12.71	9.9	3644	359	108.19	11.3	3.61142	3.61142	6.62006e-08	2.0166e-06	yes
comp9048_c0	comp9048_c0_seq1	1737	1538	ORTH2	-	GO:0010369(chromocenter);GO:0005634(nucleus);GO:0003682(chromatin binding);GO:0010385(double-stranded methylated DNA binding);GO:0042393(histone binding);GO:0008327(methyl-CpG binding);GO:0010428(methyl-CpNpG binding);GO:0010429(methyl-CpNpN binding);GO:0004842(ubiquitin-protein ligase activity);GO:0008270(zinc ion binding);GO:0051301(cell division);GO:0031508(centromeric heterochromatin formatio…	-	-	-	30	41	1221	938	0.4	0.62	17.88	14.91	35.5	1079.5	0.51	16.39	-4.65474	4.65474	6.66311e-08	2.0276e-06	yes
comp12317_c0	comp12317_c0_seq1	817	618	-	-	-	-	-	-	445	271	8	0	14.64	10.25	0.29	0	358	4	12.45	0.14	6.64339	6.64339	6.67076e-08	2.02781e-06	yes
comp16866_c1	comp16866_c1_seq1	788	589	CSLA9	-	GO:0000139(Golgi membrane);GO:0016021(integral to membrane);GO:0047259(glucomannan 4-beta-mannosyltransferase activity);GO:0051753(mannan synthase activity);GO:0007047(cellular cell wall organization);GO:0009294(DNA mediated transformation);GO:0009617(response to bacterium)	-	-	-	354	315	4	2	12.22	12.5	0.15	0.08	334.5	3	12.36	0.11	7.04779	7.04779	6.69723e-08	2.03374e-06	yes
comp13226_c0	comp13226_c0_seq1,comp13226_c0_seq2	337	101.92	-	-	-	-	-	-	178	411	0	0	39.69	101.36	0	0	294.5	0	70.53	0	inf	inf	6.80559e-08	2.0645e-06	yes
comp13765_c0	comp13765_c0_seq1	345	146	PEX3	-	GO:0005618(cell wall);GO:0005576(extracellular region);GO:0007047(cellular cell wall organization)	-	-	-	8	5	54998	23930	1.11	0.8	8485.61	4007.33	6.5	39464	0.96	6246.47	-12.3262	12.3262	6.83509e-08	2.0713e-06	yes
comp22319_c0	comp22319_c0_seq1,comp22319_c0_seq2	2044	1841.45	AVT1	-	GO:0000329(fungal-type vacuole membrane);GO:0016021(integral to membrane);GO:0015186(L-glutamine transmembrane transporter activity);GO:0015188(L-isoleucine transmembrane transporter activity);GO:0005302(L-tyrosine transmembrane transporter activity);GO:0007034(vacuolar transport)	[E] Amino acid transport and metabolism	-	-	1764	2599	300	73	19.49	32.99	3.67	0.97	2181.5	186.5	26.24	2.32	3.75223	3.75223	6.87956e-08	2.08262e-06	yes
comp42311_c0	comp42311_c0_seq1	1695	1496	-	-	-	-	-	-	57	14	938	1247	0.77	0.22	14.12	20.38	35.5	1092.5	0.49	17.25	-4.6185	4.6185	6.92774e-08	2.09503e-06	yes
comp28163_c0	comp28163_c0_seq1	445	246	-	-	-	-	-	-	829	799	40	35	68.53	75.89	3.66	3.48	814	37.5	72.21	3.57	4.72417	4.72417	7.02382e-08	2.12189e-06	yes
comp14468_c0	comp14468_c0_seq1	2515	2316	CRY1	cryptochrome 1	GO:0005737(cytoplasm);GO:0005634(nucleus);GO:0005524(ATP binding);GO:0009882(blue light photoreceptor activity);GO:0003913(DNA photolyase activity);GO:0042803(protein homodimerization activity);GO:0004672(protein kinase activity);GO:0046283(anthocyanin metabolic process);GO:0010617(circadian regulation of calcium ion oscillation);GO:0009583(detection of light stimulus);GO:0006281(DNA repair);GO:0…	[L] Replication, recombination and repair ;[T] Signal transduction mechanisms	K12118	ko04712(Circadian rhythm - plant)	14398.4	10182	140.1	2707	126.43	102.73	1.36	28.58	12290.2	1423.55	114.58	14.97	3.54371	3.54371	7.2207e-08	2.17912e-06	yes
comp21516_c0	comp21516_c0_seq1,comp21516_c0_seq2	3905	3644.39	topA	DNA topoisomerase I	GO:0005694(chromosome);GO:0005524(ATP binding);GO:0003917(DNA topoisomerase type I activity);GO:0006265(DNA topological change)	[L] Replication, recombination and repair	K03168	-	3360	4320	394	378	18.82	27.75	2.42	2.53	3840	386	23.29	2.48	3.60254	3.60254	7.22888e-08	2.17933e-06	yes
comp4908_c0	comp4908_c0_seq1	766	567	-	-	-	-	-	-	945	858	40	52	33.89	35.36	1.59	2.24	901.5	46	34.62	1.92	4.60597	4.60597	7.26821e-08	2.18893e-06	yes
comp5798_c0	comp5798_c0_seq1	462	263	RL3	-	-	[O] Posttranslational modification, protein turnover, chaperones	-	-	718	432	35	0	55.52	38.38	3	0	575	17.5	46.95	1.5	5.19781	5.19781	7.30009e-08	2.19627e-06	yes
comp7867_c0	comp7867_c0_seq1	2444	2245	At1g79600	aarF domain-containing kinase	GO:0010287(plastoglobule);GO:0005524(ATP binding);GO:0004672(protein kinase activity)	[R] General function prediction only	K08869	-	4983	5980	392	785	45.14	62.24	3.93	8.55	5481.5	588.5	53.69	6.24	3.56049	3.56049	7.53499e-08	2.26371e-06	yes
comp6957_c0	comp6957_c0_seq1	1162	963	STR11	-	-	-	-	-	4285	4723	771	166	90.49	114.6	18.04	4.21	4504	468.5	102.54	11.12	3.4668	3.4668	7.53975e-08	2.26371e-06	yes
comp11511_c0	comp11511_c0_seq1,comp11511_c0_seq2	371	160.79	-	-	-	-	-	-	237	210	0	0	28.09	29.77	0	0	223.5	0	28.93	0	inf	inf	7.56924e-08	2.27023e-06	yes
comp7775_c0	comp7775_c0_seq1	1441	1242	mog-5	-	GO:0005634(nucleus);GO:0005524(ATP binding);GO:0008026(ATP-dependent helicase activity);GO:0005515(protein binding);GO:0003723(RNA binding);GO:0048589(developmental growth);GO:0009792(embryo development ending in birth or egg hatching);GO:0010172(embryonic body morphogenesis);GO:0007281(germ cell development);GO:0040011(locomotion);GO:0018996(molting cycle, collagen and cuticulin-based cuticle);G…	-	-	-	1876	3334	146	81	30.72	62.73	2.65	1.59	2605	113.5	46.72	2.12	4.7678	4.7678	7.79601e-08	2.33584e-06	yes
comp13050_c0	comp13050_c0_seq1	1235	1036	-	-	-	-	-	-	838	931	57	33	16.45	21	1.24	0.78	884.5	45	18.73	1.01	4.55111	4.55111	8.01228e-08	2.39818e-06	yes
comp7601_c0	comp7601_c0_seq1	638	439	-	-	-	-	-	-	172	58	2346	1985	7.97	3.09	120.38	110.55	115	2165.5	5.53	115.47	-3.94455	3.94455	8.1894e-08	2.4483e-06	yes
comp7763_c0	comp7763_c0_seq1	873	674	TDIF	-	GO:0048046(apoplast);GO:0005615(extracellular space);GO:0016021(integral to membrane);GO:0005886(plasma membrane);GO:0033612(receptor serine/threonine kinase binding);GO:0045168(cell-cell signaling involved in cell fate commitment);GO:0010067(procambium histogenesis);GO:0010089(xylem development)	-	-	-	88	183	2205	2694	2.66	6.34	73.69	97.72	135.5	2449.5	4.5	85.7	-3.87461	3.87461	8.19649e-08	2.4483e-06	yes
comp17656_c0	comp17656_c0_seq1	843	644	RPL24	large subunit ribosomal protein L24	GO:0009507(chloroplast);GO:0005840(ribosome);GO:0019843(rRNA binding);GO:0003735(structural constituent of ribosome);GO:0006412(translation)	[J] Translation, ribosomal structure and biogenesis	K02895	ko03010(Ribosome)	4291	7088	635	306	135.5	257.18	22.21	11.62	5689.5	470.5	196.34	16.91	3.83505	3.83505	8.37362e-08	2.49866e-06	yes
comp10932_c0	comp10932_c0_seq1	1194	995	-	-	-	[P] Inorganic ion transport and metabolism	-	-	3782	4904	198	710	77.3	115.17	4.48	17.45	4343	454	96.23	10.96	3.63322	3.63322	8.39767e-08	2.5015e-06	yes
comp22406_c0	comp22406_c0_seq1	1439	1240	-	-	-	-	-	-	1879	1018	22	32	30.82	19.18	0.4	0.63	1448.5	27	25	0.52	6.07145	6.07145	8.40028e-08	2.5015e-06	yes
comp10708_c0	comp10708_c0_seq1	990	791	CDC2C	cyclin-dependent kinase	GO:0005524(ATP binding);GO:0004693(cyclin-dependent protein kinase activity);GO:0008353(RNA polymerase II carboxy-terminal domain kinase activity);GO:0051301(cell division);GO:0007067(mitosis)	[R] General function prediction only	K07760	-	21	27	1511	1022	0.54	0.8	43.03	31.59	24	1266.5	0.67	37.31	-5.45831	5.45831	8.49494e-08	2.52711e-06	yes
comp22644_c0	comp22644_c0_seq1	1980	1781	CCD1	carotenoid cleavage dioxygenase	GO:0046872(metal ion binding);GO:0016702(oxidoreductase activity, acting on single donors with incorporation of molecular oxygen, incorporation of two atoms of oxygen)	[Q] Secondary metabolites biosynthesis, transport and catabolism	K11159	-	35618	45307	3428	6521	406.7	594.43	43.36	89.52	40462.5	4974.5	500.56	66.44	3.36101	3.36101	8.53102e-08	2.53527e-06	yes
comp22067_c0	comp22067_c0_seq1,comp22067_c0_seq2,comp22067_c0_seq3,comp22067_c0_seq4,comp22067_c0_seq5,comp22067_c0_seq6,comp22067_c0_seq7,comp22067_c0_seq8,comp22067_c0_seq9	1288	632.03	HMGB9	-	GO:0005634(nucleus);GO:0003677(DNA binding);GO:0006355(regulation of transcription, DNA-dependent);GO:0006351(transcription, DNA-dependent)	[K] Transcription	-	-	1817	1608	132	140	62.57	67.06	4.39	5.79	1712.5	136	64.81	5.09	3.95323	3.95323	8.6138e-08	2.55727e-06	yes
comp23171_c0	comp23171_c0_seq1,comp23171_c0_seq2	1956	1454.13	metG	methionyl-tRNA synthetase	GO:0005737(cytoplasm);GO:0005524(ATP binding);GO:0046872(metal ion binding);GO:0004825(methionine-tRNA ligase activity);GO:0006431(methionyl-tRNA aminoacylation)	[J] Translation, ribosomal structure and biogenesis	K01874	ko00450(Selenoamino acid metabolism);ko00970(Aminoacyl-tRNA biosynthesis)	3044	4600	344	438	52.47	77.5	4.97	6.7	3822	391	64.98	5.83	3.5963	3.5963	8.65993e-08	2.56835e-06	yes
comp6868_c0	comp6868_c0_seq1	1398	1199	SIGD	RNA polymerase primary sigma factor	-	-	K03086	ko03020(RNA polymerase)	1115	779	61	43	18.91	15.18	1.15	0.88	947	52	17.05	1.01	4.45854	4.45854	8.88691e-08	2.63069e-06	yes
comp21311_c0	comp21311_c0_seq1	1613	1414	COL16	zinc finger protein CONSTANS	GO:0016020(membrane);GO:0005634(nucleus);GO:0008270(zinc ion binding);GO:0006355(regulation of transcription, DNA-dependent)	[K] Transcription	K12135	ko04712(Circadian rhythm - plant)	4805	2670	6	176	69.11	44.12	0.1	3.04	3737.5	91	56.61	1.57	5.80108	5.80108	8.88815e-08	2.63069e-06	yes
comp11889_c0	comp11889_c0_seq1	721	522	-	-	-	-	-	-	0	0	262	311	0	0	11.31	14.57	0	286.5	0	12.94	-inf	inf	9.1215e-08	2.69703e-06	yes
comp18155_c0	comp18155_c0_seq1	743	544	RPS20	-	GO:0009570(chloroplast stroma);GO:0016020(membrane);GO:0005840(ribosome);GO:0019843(rRNA binding);GO:0003735(structural constituent of ribosome);GO:0006412(translation)	-	-	-	10506	8799	1485	761	392.74	377.95	61.49	34.2	9652.5	1123	385.35	47.84	3.35253	3.35253	9.23833e-08	2.72881e-06	yes
comp18884_c0	comp18884_c0_seq1	1345	1146	-	-	GO:0016788(hydrolase activity, acting on ester bonds);GO:0019863(IgE binding);GO:0006952(defense response);GO:0006629(lipid metabolic process)	-	-	-	9	14	616	1437	0.16	0.29	12.11	30.66	11.5	1026.5	0.22	21.38	-6.13131	6.13131	9.39586e-08	2.77254e-06	yes
comp1758_c0	comp1758_c0_seq1	641	442	-	menaquinone-specific isochorismate synthase	GO:0009507(chloroplast);GO:0008909(isochorismate synthase activity);GO:0009058(biosynthetic process)	[E] Amino acid transport and metabolism	K02552	ko00130(Ubiquinone and other terpenoid-quinone biosynthesis);ko01053(Biosynthesis of siderophore group nonribosomal peptides)	228	211	0	0	10.49	11.15	0	0	219.5	0	10.82	0	inf	inf	9.61536e-08	2.83444e-06	yes
comp16775_c0	comp16775_c0_seq1	699	500	-	-	-	-	-	-	406	464	0	17	16.51	21.68	0	0.83	435	8.5	19.09	0.41	6.12256	6.12256	9.65072e-08	2.842e-06	yes
comp53147_c0	comp53147_c0_seq1	762	563	-	-	-	-	-	-	155	285	0	0	5.6	11.83	0	0	220	0	8.71	0	inf	inf	9.68953e-08	2.85056e-06	yes
comp16169_c0	comp16169_c0_seq1,comp16169_c0_seq2,comp16169_c0_seq3,comp16169_c0_seq4	866	637.75	-	-	-	-	-	-	2802	1829	27	393	87.66	66	0.94	15.87	2315.5	210	76.83	8.4	3.8925	3.8925	9.75277e-08	2.86627e-06	yes
comp18522_c0	comp18522_c0_seq1	1252	1053	-	-	-	[T] Signal transduction mechanisms ;[Z] Cytoskeleton	-	-	7169	4439	303	483	138.45	98.5	6.48	11.21	5804	393	118.47	8.85	4.2158	4.2158	1.01757e-07	2.98758e-06	yes
comp28258_c0	comp28258_c0_seq1	539	340	-	-	-	-	-	-	688	1645	0	4	41.15	113.05	0	0.29	1166.5	2	77.1	0.14	9.62679	9.62679	1.03069e-07	3.02306e-06	yes
comp16402_c0	comp16402_c0_seq1,comp16402_c0_seq2	890	682.55	PERK8	DNA-directed RNA polymerase II subunit A	GO:0016021(integral to membrane);GO:0005886(plasma membrane);GO:0005524(ATP binding);GO:0004674(protein serine/threonine kinase activity);GO:0005199(structural constituent of cell wall)	[T] Signal transduction mechanisms	K03006	ko00230(Purine metabolism);ko00240(Pyrimidine metabolism);ko03020(RNA polymerase);ko05016(Huntington's disease)	14687	5818	8	7	437.58	200.81	0.27	0.25	10252.5	7.5	319.19	0.26	10.7085	10.7085	1.05685e-07	3.09668e-06	yes
comp4227_c0	comp4227_c0_seq1	1080	881	DOF3.4	-	GO:0005634(nucleus);GO:0003677(DNA binding);GO:0005515(protein binding);GO:0008270(zinc ion binding);GO:0042545(cell wall modification);GO:0045787(positive regulation of cell cycle);GO:0045893(positive regulation of transcription, DNA-dependent);GO:0009733(response to auxin stimulus);GO:0009751(response to salicylic acid stimulus);GO:0006351(transcription, DNA-dependent)	-	-	-	1	0	6287	2788	0.02	0	160.75	77.37	0.5	4537.5	0.01	119.06	-12.8909	12.8909	1.08808e-07	3.18497e-06	yes
comp11877_c0	comp11877_c0_seq1	753	554	-	-	-	-	-	-	258	176	0	0	9.47	7.42	0	0	217	0	8.45	0	inf	inf	1.09751e-07	3.20935e-06	yes
comp4405_c0	comp4405_c0_seq1	814	615	OBF1	extracellular signal-regulated kinase 1/2	GO:0005634(nucleus);GO:0046983(protein dimerization activity);GO:0043565(sequence-specific DNA binding);GO:0003700(sequence-specific DNA binding transcription factor activity)	-	K04371	ko04010(MAPK signaling pathway);ko04012(ErbB signaling pathway);ko04013(MAPK signaling pathway - fly);ko04062(Chemokine signaling pathway);ko04114(Oocyte meiosis);ko04150(mTOR signaling pathway);ko04270(Vascular smooth muscle contraction);ko04320(Dorso-ventral axis formation);ko04350(TGF-beta signaling pathway);ko04360(Axon guidance);ko04370(VEGF signaling pathway);ko04510(Focal adhesion);ko04520…	13	0	733	1857	0.43	0	26.85	73.82	6.5	1295	0.21	50.33	-7.26222	7.26222	1.1429e-07	3.33874e-06	yes
comp12273_c0	comp12273_c0_seq1	964	765	ATK4	-	GO:0005737(cytoplasm);GO:0005874(microtubule);GO:0005524(ATP binding);GO:0016887(ATPase activity);GO:0008017(microtubule binding);GO:0003777(microtubule motor activity);GO:0007018(microtubule-based movement)	[Z] Cytoskeleton	-	-	404	362	6	6	10.74	11.06	0.18	0.19	383	6	10.9	0.18	6.29065	6.29065	1.23848e-07	3.61436e-06	yes
comp18447_c0	comp18447_c0_seq1	1255	1056	IPT3	adenylate isopentenyltransferase (cytokinin synthase)	GO:0009507(chloroplast);GO:0031965(nuclear membrane);GO:0009824(AMP dimethylallyltransferase activity);GO:0005524(ATP binding);GO:0009691(cytokinin biosynthetic process);GO:0008033(tRNA processing)	[J] Translation, ribosomal structure and biogenesis	K10760	ko00908(Zeatin biosynthesis)	1733	1209	82	145	33.37	26.75	1.75	3.36	1471	113.5	30.06	2.55	4.03357	4.03357	1.26122e-07	3.67704e-06	yes
comp7815_c0	comp7815_c0_seq1	2489	2290	CHLD	magnesium chelatase subunit I	GO:0009570(chloroplast stroma);GO:0005524(ATP binding);GO:0016851(magnesium chelatase activity);GO:0017111(nucleoside-triphosphatase activity);GO:0015995(chlorophyll biosynthetic process);GO:0015979(photosynthesis)	-	K03405	ko00860(Porphyrin and chlorophyll metabolism)	8750	6347	1173	599	77.7	64.76	11.54	6.4	7548.5	886	71.23	8.97	3.34088	3.34088	1.2756e-07	3.71527e-06	yes
comp21263_c0	comp21263_c0_seq1	2296	2097	-	-	-	-	-	-	2469	1627	23467	26122	23.94	18.13	252.09	304.56	2048	24794.5	21.04	278.32	-3.29276	3.29276	1.29604e-07	3.77103e-06	yes
comp21078_c0	comp21078_c0_seq1	2061	1862	LCY1	lycopene beta cyclase	GO:0009507(chloroplast);GO:0016705(oxidoreductase activity, acting on paired donors, with incorporation or reduction of molecular oxygen);GO:0016117(carotenoid biosynthetic process)	-	K06443	ko00906(Carotenoid biosynthesis)	3274	4286	357	448	35.76	53.79	4.32	5.88	3780	402.5	44.77	5.1	3.53877	3.53877	1.3068e-07	3.79856e-06	yes
comp10367_c0	comp10367_c0_seq1	558	359	ABCB11	ATP-binding cassette, subfamily B (MDR/TAP), member 1	GO:0016021(integral to membrane);GO:0005886(plasma membrane);GO:0009506(plasmodesma);GO:0005524(ATP binding);GO:0042626(ATPase activity, coupled to transmembrane movement of substances)	[Q] Secondary metabolites biosynthesis, transport and catabolism	K05658	ko02010(ABC transporters)	360	490	2	15	20.39	31.89	0.13	1.02	425	8.5	26.14	0.57	6.04994	6.04994	1.33164e-07	3.86693e-06	yes
comp18059_c0	comp18059_c0_seq1,comp18059_c0_seq2	1399	1192.47	-	-	-	[C] Energy production and conversion	-	-	9142	7107	1343	588	157.87	140.19	25.24	11.99	8124.5	965.5	149.03	18.61	3.31298	3.31298	1.34774e-07	3.90887e-06	yes
comp7420_c0	comp7420_c0_seq1	1270	1071	-	-	-	-	-	-	1300	2306	88	87	24.68	50.31	1.85	1.99	1803	87.5	37.5	1.92	4.65242	4.65242	1.34911e-07	3.90887e-06	yes
comp12839_c0	comp12839_c0_seq1,comp12839_c0_seq2	1054	813.23	-	-	-	-	-	-	2676	2793	294	247	67.98	78.93	8.15	7.3	2734.5	270.5	73.46	7.72	3.61804	3.61804	1.3501e-07	3.90887e-06	yes
comp19296_c0	comp19296_c0_seq1	2129	1930	PHT2-1	inorganic phosphate transporter, PiT family	GO:0009706(chloroplast inner membrane);GO:0016021(integral to membrane);GO:0005315(inorganic phosphate transmembrane transporter activity);GO:0009673(low affinity phosphate transmembrane transporter activity);GO:0015293(symporter activity)	[P] Inorganic ion transport and metabolism	K03306	-	5249	4985	524	633	55.31	60.35	6.12	8.02	5117	578.5	57.83	7.07	3.45253	3.45253	1.40639e-07	4.0678e-06	yes
comp5899_c0	comp5899_c0_seq1	759	560	At4g14100	-	GO:0005773(vacuole)	-	-	-	1254	838	120	13	45.54	34.97	4.83	0.57	1046	66.5	40.25	2.7	4.16016	4.16016	1.43385e-07	4.14314e-06	yes
comp21000_c0	comp21000_c0_seq1	3162	2963	PNP1	polyribonucleotide nucleotidyltransferase	-	[R] General function prediction only	K00962	ko00230(Purine metabolism);ko00240(Pyrimidine metabolism);ko03018(RNA degradation)	2738	3407	342	289	18.79	26.87	2.6	2.38	3072.5	315.5	22.83	2.49	3.56297	3.56297	1.43863e-07	4.15285e-06	yes
comp7620_c0	comp7620_c0_seq1	1130	931	-	-	-	-	-	-	4903	2314	38	2	107.1	58.08	0.92	0.05	3608.5	20	82.59	0.49	7.67019	7.67019	1.44706e-07	4.17305e-06	yes
comp13604_c0	comp13604_c0_seq1	853	654	-	-	-	-	-	-	2668	2980	340	228	82.96	106.47	11.71	8.52	2824	284	94.72	10.12	3.57783	3.57783	1.44985e-07	4.17696e-06	yes
comp16057_c0	comp16057_c0_seq1	864	665	-	-	-	-	-	-	267	314	0	4	8.17	11.03	0	0.15	290.5	2	9.6	0.07	7.62729	7.62729	1.4608e-07	4.20436e-06	yes
comp3879_c0	comp3879_c0_seq1	534	335	-	-	-	-	-	-	462	707	18	23	28.05	49.31	1.21	1.68	584.5	20.5	38.68	1.45	5.14087	5.14087	1.48002e-07	4.25551e-06	yes
comp8070_c0	comp8070_c0_seq1	1333	1134	-	-	-	-	-	-	4107	5198	195	849	73.65	107.11	3.87	18.3	4652.5	522	90.38	11.09	3.54105	3.54105	1.50346e-07	4.31865e-06	yes
comp5486_c0	comp5486_c0_seq1	519	320	-	-	-	-	-	-	33	41	11735	6626	2.1	2.99	826.08	506.25	37	9180.5	2.54	666.16	-7.70331	7.70331	1.50988e-07	4.33282e-06	yes
comp7674_c0	comp7674_c0_seq1	2472	2273	At4g31390	aarF domain-containing kinase	GO:0010287(plastoglobule);GO:0005524(ATP binding);GO:0004672(protein kinase activity)	[R] General function prediction only	K08869	-	6158	6121	704	729	55.09	62.92	6.98	7.84	6139.5	716.5	59.01	7.41	3.39508	3.39508	1.5124e-07	4.3345e-06	yes
comp4242_c0	comp4242_c0_seq1	1334	1135	-	-	-	[R] General function prediction only	-	-	3924	4235	479	416	70.31	87.19	9.51	8.96	4079.5	447.5	78.75	9.23	3.47096	3.47096	1.51343e-07	4.3345e-06	yes
comp14241_c1	comp14241_c1_seq1	1899	1700	ABCG12	ATP-binding cassette, subfamily G (WHITE), member 2	GO:0016021(integral to membrane);GO:0005886(plasma membrane);GO:0005524(ATP binding);GO:0016887(ATPase activity);GO:0006869(lipid transport);GO:0009737(response to abscisic acid stimulus);GO:0009651(response to salt stress);GO:0010025(wax biosynthetic process)	[Q] Secondary metabolites biosynthesis, transport and catabolism	K05681	ko02010(ABC transporters)	378	981	0	0	4.52	13.48	0	0	679.5	0	9	0	inf	inf	1.52562e-07	4.36091e-06	yes
comp19856_c0	comp19856_c0_seq1	2091	1892	gchA	GTP cyclohydrolase I	GO:0005624(membrane fraction);GO:0045335(phagocytic vesicle);GO:0005625(soluble fraction);GO:0005525(GTP binding);GO:0003934(GTP cyclohydrolase I activity);GO:0046872(metal ion binding);GO:0008277(regulation of G-protein coupled receptor protein signaling pathway);GO:0006729(tetrahydrobiopterin biosynthetic process);GO:0046654(tetrahydrofolate biosynthetic process)	[H] Coenzyme transport and metabolism	K01495	ko00790(Folate biosynthesis)	3331	3055	199	467	35.8	37.73	2.37	6.03	3193	333	36.77	4.2	3.61514	3.61514	1.52564e-07	4.36091e-06	yes
comp12582_c0	comp12582_c0_seq1	903	704	CRS2B	peptidyl-tRNA hydrolase, PTH1 family	GO:0009570(chloroplast stroma);GO:0030529(ribonucleoprotein complex);GO:0004045(aminoacyl-tRNA hydrolase activity);GO:0006397(mRNA processing);GO:0008380(RNA splicing)	[J] Translation, ribosomal structure and biogenesis	K01056	-	4271	2908	407	363	123.37	96.52	13.02	12.61	3589.5	385	109.94	12.81	3.50948	3.50948	1.5552e-07	4.44105e-06	yes
comp4513_c0	comp4513_c0_seq1,comp4513_c0_seq2	901	647.2	FKBP18	peptidylprolyl isomerase	GO:0009543(chloroplast thylakoid lumen);GO:0003755(peptidyl-prolyl cis-trans isomerase activity);GO:0006457(protein folding)	[O] Posttranslational modification, protein turnover, chaperones	K01802	-	1662	1983	237	82	51.09	67.63	8.05	3.29	1822.5	159.5	59.36	5.67	3.73723	3.73723	1.55975e-07	4.44971e-06	yes
comp15187_c0	comp15187_c0_seq1	344	145	XMT1	jasmonate O-methyltransferase	GO:0008168(methyltransferase activity);GO:0009820(alkaloid metabolic process)	-	K08241	ko00592(alpha-Linolenic acid metabolism)	0	1	1790.87	881.99	0	0.16	278.22	148.72	0.5	1336.43	0.08	213.47	-11.1579	11.1579	1.56692e-07	4.46581e-06	yes
comp20444_c0	comp20444_c0_seq1,comp20444_c0_seq2,comp20444_c0_seq3	1385	761.05	HDA8	histone deacetylase 6/10	GO:0005634(nucleus);GO:0034739(histone deacetylase activity (H3-K16 specific));GO:0032041(NAD-dependent histone deacetylase activity (H3-K14 specific));GO:0046969(NAD-dependent histone deacetylase activity (H3-K9 specific));GO:0046970(NAD-dependent histone deacetylase activity (H4-K16 specific));GO:0006355(regulation of transcription, DNA-dependent);GO:0006351(transcription, DNA-dependent)	[B] Chromatin structure and dynamics	K11407	-	19453	11917	458	1577	576.11	309.27	10.91	66.59	15685	1017.5	442.69	38.75	4.3262	4.3262	1.61542e-07	4.59955e-06	yes
comp23190_c0	comp23190_c0_seq1,comp23190_c0_seq10,comp23190_c0_seq11,comp23190_c0_seq12,comp23190_c0_seq13,comp23190_c0_seq14,comp23190_c0_seq15,comp23190_c0_seq16,comp23190_c0_seq17,comp23190_c0_seq18,comp23190_c0_seq19,comp23190_c0_seq2,comp23190_c0_seq20,comp23190_c0_seq21,comp23190_c0_seq22,comp23190_c0_seq23,comp23190_c0_seq3,comp23190_c0_seq4,comp23190_c0_seq5,comp23190_c0_seq6,comp23190_c0_seq7,comp231…	3306	1084.78	secA	preprotein translocase subunit SecA	GO:0009570(chloroplast stroma);GO:0009535(chloroplast thylakoid membrane);GO:0005524(ATP binding);GO:0017038(protein import);GO:0006605(protein targeting);GO:0055085(transmembrane transport)	-	K03070	ko03060(Protein export);ko03070(Bacterial secretion system)	22179.7	17900.2	2530.88	2594.45	240.81	227.79	88.8	68.1	20040	2562.66	234.3	78.45	3.26441	3.26441	1.62339e-07	4.61773e-06	yes
comp22261_c0	comp22261_c0_seq1,comp22261_c0_seq2,comp22261_c0_seq3,comp22261_c0_seq4	3248	2905.37	Cgl1970	-	GO:0005737(cytoplasm);GO:0004519(endonuclease activity);GO:0046872(metal ion binding);GO:0003723(RNA binding)	[A] RNA processing and modification	K07021	-	4787	6919	760	609	33.47	55.55	5.92	5.09	5853	684.5	44.51	5.5	3.37019	3.37019	1.63949e-07	4.65898e-06	yes
comp15682_c0	comp15682_c0_seq1	657	458	-	-	-	-	-	-	1387	1372	108	105	61.59	70	5.31	5.61	1379.5	106.5	65.8	5.46	3.98669	3.98669	1.67366e-07	4.75146e-06	yes
comp18410_c0	comp18410_c0_seq1	984	785	TSJT1	-	-	-	-	-	37	11	9517	5249	0.96	0.33	273.1	163.48	24	7383	0.65	218.29	-8.00305	8.00305	1.68509e-07	4.77927e-06	yes
comp22360_c0	comp22360_c0_seq1	3228	3029	NADK2	NAD+ kinase	GO:0009507(chloroplast);GO:0005524(ATP binding);GO:0005516(calmodulin binding);GO:0003951(NAD+ kinase activity)	[G] Carbohydrate transport and metabolism	K00858	ko00760(Nicotinate and nicotinamide metabolism)	3794	3205	233	521	25.47	24.72	1.73	4.21	3499.5	377	25.09	2.97	3.566	3.566	1.7063e-07	4.83474e-06	yes
comp18182_c0	comp18182_c0_seq1	629	430	-	-	-	-	-	-	5161	7968	743	821	244.08	432.99	38.92	46.68	6564.5	782	338.54	42.8	3.36618	3.36618	1.71362e-07	4.85077e-06	yes
comp16208_c0	comp16208_c0_seq1	1467	1268	prfA	peptide chain release factor RF-1	GO:0005737(cytoplasm);GO:0016149(translation release factor activity, codon specific)	[J] Translation, ribosomal structure and biogenesis	K02835	-	2944	2520	236	319	47.22	46.44	4.19	6.15	2732	277.5	46.83	5.17	3.6161	3.6161	1.72885e-07	4.88915e-06	yes
comp14702_c0	comp14702_c0_seq1,comp14702_c0_seq2	586	374.83	TRX2	thioredoxin 1	GO:0005829(cytosol);GO:0005739(mitochondrion);GO:0005886(plasma membrane);GO:0009055(electron carrier activity);GO:0016671(oxidoreductase activity, acting on a sulfur group of donors, disulfide as acceptor);GO:0015035(protein disulfide oxidoreductase activity);GO:0045454(cell redox homeostasis);GO:0022900(electron transport chain);GO:0006662(glycerol ether metabolic process);GO:0000103(sulfate as…	[O] Posttranslational modification, protein turnover, chaperones	K03671	-	13250	12783	1187	2107	709.13	805.08	69.97	138.85	13016.5	1647	757.11	104.41	3.31729	3.31729	1.78501e-07	5.04309e-06	yes
comp16346_c0	comp16346_c0_seq1	1237	1038	-	-	-	-	-	-	3244	3635	459	283	63.56	81.83	9.96	6.67	3439.5	371	72.69	8.32	3.47105	3.47105	1.79047e-07	5.05363e-06	yes
comp12105_c0	comp12105_c0_seq1	1052	853	-	-	-	[S] Function unknown	-	-	10103	8351	1095	1193	240.86	228.76	28.92	34.19	9227	1144	234.81	31.55	3.31316	3.31316	1.8538e-07	5.22733e-06	yes
comp21620_c0	comp21620_c0_seq1	1533	1334	UGT75C1	anthocyanin 5-O-glucosyltransferase	GO:0080018(anthocyanin 5-O-glucosyltransferase activity);GO:0009698(phenylpropanoid metabolic process)	[G] Carbohydrate transport and metabolism ;[C] Energy production and conversion	K12338	ko00942(Anthocyanin biosynthesis)	6639	5451	205	1233	101.21	95.48	3.46	22.6	6045	719	98.34	13.03	3.47457	3.47457	1.85796e-07	5.23401e-06	yes
comp16239_c0	comp16239_c0_seq1,comp16239_c0_seq2	1254	1047.77	ATHB-13	homeobox-leucine zipper protein	GO:0005634(nucleus);GO:0043565(sequence-specific DNA binding);GO:0003700(sequence-specific DNA binding transcription factor activity);GO:0048826(cotyledon morphogenesis);GO:0009965(leaf morphogenesis);GO:0009744(response to sucrose stimulus)	[K] Transcription	K09338	-	366	458	4333	6700	7.08	10.22	93.12	156.3	412	5516.5	8.65	124.71	-3.4202	3.4202	1.8729e-07	5.27101e-06	yes
comp9259_c0	comp9259_c0_seq1	1349	1150	MPT1	-	-	[C] Energy production and conversion	-	-	876	1234	41	99	15.49	25.07	0.8	2.1	1055	70	20.28	1.45	4.26545	4.26545	1.93985e-07	5.45418e-06	yes
comp7932_c0	comp7932_c0_seq1	679	480	-	-	-	-	-	-	7036	5882	875	681	298.09	286.34	41.06	34.69	6459	778	292.21	37.88	3.33053	3.33053	1.9651e-07	5.51986e-06	yes
comp199_c0	comp199_c0_seq1	561	362	-	myb proto-oncogene protein, plant	-	[K] Transcription	K09422	-	198	217	0	0	11.12	14.01	0	0	207.5	0	12.56	0	inf	inf	1.99582e-07	5.60076e-06	yes
comp7171_c0	comp7171_c0_seq1,comp7171_c0_seq2	439	214.57	-	-	-	-	-	-	20176	12767	1382	1611	1716.73	1245.32	155.61	222.55	16471.5	1496.5	1481.03	189.08	3.76899	3.76899	2.03079e-07	5.69342e-06	yes
comp18482_c0	comp18482_c0_seq1,comp18482_c0_seq2,comp18482_c0_seq3	1008	714.21	-	putative hydrolase of the HAD superfamily	-	[R] General function prediction only	K07025	-	12	10	476	733	0.3	0.29	13.25	27.07	11	604.5	0.29	20.16	-5.4539	5.4539	2.08415e-07	5.83741e-06	yes
comp31113_c0	comp31113_c0_seq1	1398	1199	-	-	-	[I] Lipid transport and metabolism	-	-	1149	1529	68	142	19.49	29.8	1.28	2.9	1339	105	24.64	2.09	4.01557	4.01557	2.17914e-07	6.09764e-06	yes
comp4284_c0	comp4284_c0_seq1	614	415	-	-	-	-	-	-	40	21	1028	798	1.96	1.18	55.8	47.01	30.5	913	1.57	51.41	-4.62278	4.62278	2.18168e-07	6.0989e-06	yes
comp34346_c0	comp34346_c0_seq1	333	134	-	-	-	-	-	-	2	0	308	346	0.3	0	51.78	63.13	1	327	0.15	57.45	-8.03302	8.03302	2.18683e-07	6.10746e-06	yes
comp3921_c0	comp3921_c0_seq1	920	721	ATL72	-	GO:0016021(integral to membrane);GO:0008270(zinc ion binding)	[O] Posttranslational modification, protein turnover, chaperones	-	-	625	632	6	46	17.63	20.48	0.19	1.56	628.5	26	19.05	0.88	5.00484	5.00484	2.20275e-07	6.14377e-06	yes
comp11744_c0	comp11744_c0_seq1	482	283	-	-	-	-	-	-	239	172	0	0	17.17	14.2	0	0	205.5	0	15.69	0	inf	inf	2.20404e-07	6.14377e-06	yes
comp11671_c0	comp11671_c0_seq1	1067	868	VEP1	-	-	-	-	-	1470	1516	67	182	34.44	40.81	1.74	5.13	1493	124.5	37.62	3.44	3.94576	3.94576	2.24542e-07	6.25315e-06	yes
comp15277_c0	comp15277_c0_seq1	1430	1231	era	GTP-binding protein Era	GO:0005737(cytoplasm);GO:0005886(plasma membrane);GO:0005525(GTP binding);GO:0019843(rRNA binding);GO:0042254(ribosome biogenesis)	[D] Cell cycle control, cell division, chromosome partitioning ;[T] Signal transduction mechanisms	K03595	-	1360	2215	215	109	22.47	42.05	3.93	2.16	1787.5	162	32.26	3.04	3.70617	3.70617	2.25882e-07	6.28447e-06	yes
comp16768_c0	comp16768_c0_seq1,comp16768_c0_seq2,comp16768_c0_seq3	641	410.69	At1g53430	-	GO:0016021(integral to membrane);GO:0005886(plasma membrane);GO:0005524(ATP binding);GO:0004674(protein serine/threonine kinase activity);GO:0004872(receptor activity)	-	-	-	1	33	619	795	0.05	1.77	31.6	44.4	17	707	0.91	38	-5.08391	5.08391	2.32885e-07	6.47314e-06	yes
comp11176_c0	comp11176_c0_seq1	1082	883	TRN2	-	-	-	-	-	71	62	4289	2820	1.64	1.64	109.42	78.08	66.5	3554.5	1.64	93.75	-5.47518	5.47518	2.33572e-07	6.48605e-06	yes
comp17471_c0	comp17471_c0_seq1	1154	955	PDX2	glutamine amidotransferase	GO:0005829(cytosol);GO:0004359(glutaminase activity);GO:0046982(protein heterodimerization activity);GO:0016740(transferase activity);GO:0006541(glutamine metabolic process);GO:0008615(pyridoxine biosynthetic process)	[H] Coenzyme transport and metabolism	K08681	ko00750(Vitamin B6 metabolism)	3077	1983	170	350	65.52	48.52	4.01	8.96	2530	260	57.02	6.49	3.63107	3.63107	2.3468e-07	6.51065e-06	yes
comp15344_c0	comp15344_c0_seq1	892	693	TIC20-V	-	GO:0009535(chloroplast thylakoid membrane)	-	-	-	2690	3747	435	270	78.94	126.34	14.14	9.53	3218.5	352.5	102.64	11.84	3.44751	3.44751	2.37947e-07	6.59501e-06	yes
comp12024_c0	comp12024_c0_seq1	689	490	RPL18	large subunit ribosomal protein L18	GO:0009941(chloroplast envelope);GO:0005840(ribosome);GO:0019843(rRNA binding);GO:0003735(structural constituent of ribosome);GO:0006412(translation)	[O] Posttranslational modification, protein turnover, chaperones	K02881	ko03010(Ribosome)	6349	6103	963	562	263.5	291.04	44.27	28.04	6226	762.5	277.27	36.16	3.2856	3.2856	2.42725e-07	6.72106e-06	yes
comp16058_c0	comp16058_c0_seq1	905	706	-	-	-	-	-	-	1116	1385	168	24	32.15	45.84	5.36	0.83	1250.5	96	39	3.1	3.88981	3.88981	2.46569e-07	6.82105e-06	yes
comp23806_c0	comp23806_c0_seq1	716	517	-	-	-	-	-	-	10629	9869	1574	1061	418.09	446.05	68.58	50.18	10249	1317.5	432.07	59.38	3.22571	3.22571	2.48913e-07	6.87937e-06	yes
comp9914_c0	comp9914_c0_seq1	2438	2239	ORTH2	-	GO:0010369(chromocenter);GO:0005634(nucleus);GO:0003682(chromatin binding);GO:0010385(double-stranded methylated DNA binding);GO:0042393(histone binding);GO:0008327(methyl-CpG binding);GO:0010428(methyl-CpNpG binding);GO:0010429(methyl-CpNpN binding);GO:0004842(ubiquitin-protein ligase activity);GO:0008270(zinc ion binding);GO:0051301(cell division);GO:0031508(centromeric heterochromatin formatio…	-	-	-	70	108	1657	1687	0.64	1.13	16.67	18.42	89	1672	0.89	17.55	-3.94084	3.94084	2.5268e-07	6.97689e-06	yes
comp17147_c0	comp17147_c0_seq1,comp17147_c0_seq2,comp17147_c0_seq3,comp17147_c0_seq4,comp17147_c0_seq5,comp17147_c0_seq6,comp17147_c0_seq7,comp17147_c0_seq8	896	536.27	-	-	-	-	-	-	637	627	1	53	23.33	27.9	0.05	2.57	632	27	25.61	1.31	4.98945	4.98945	2.56112e-07	7.06496e-06	yes
comp10716_c0	comp10716_c0_seq1	1866	1667	-	-	-	-	-	-	1129	1911	90	153	13.77	26.79	1.22	2.24	1520	121.5	20.28	1.73	3.97185	3.97185	2.58067e-07	7.11218e-06	yes
comp19797_c0	comp19797_c0_seq1,comp19797_c0_seq2	970	765.46	TATB	sec-independent protein translocase protein TatA	-	-	K03116	ko03060(Protein export);ko03070(Bacterial secretion system)	4317	5629	644	547	114.67	172.14	19.05	17.43	4973	595.5	143.41	18.24	3.34115	3.34115	2.59468e-07	7.14404e-06	yes
comp6544_c0	comp6544_c0_seq1,comp6544_c0_seq2	677	460.51	-	-	-	-	-	-	646	290	0	2	28.55	14.53	0	0.1	468	1	21.54	0.05	9.32372	9.32372	2.66088e-07	7.31941e-06	yes
comp16948_c0	comp16948_c0_seq1,comp16948_c0_seq2,comp16948_c0_seq3	1190	676.07	CYP79A1	cytochrome P450, family 79, subfamily B, polypeptide 3	GO:0005789(endoplasmic reticulum membrane);GO:0016021(integral to membrane);GO:0009055(electron carrier activity);GO:0020037(heme binding);GO:0050370(tyrosine N-monooxygenase activity)	[Q] Secondary metabolites biosynthesis, transport and catabolism	K11813	ko00380(Tryptophan metabolism);ko00966(Glucosinolate biosynthesis)	446	276	11	1	16.59	11.16	1.38	0.02	361	6	13.88	0.7	6.09247	6.09247	2.66547e-07	7.32515e-06	yes
comp10410_c0	comp10410_c0_seq1	1114	915	BHLH94	-	GO:0005634(nucleus);GO:0003677(DNA binding);GO:0006355(regulation of transcription, DNA-dependent);GO:0006351(transcription, DNA-dependent)	-	-	-	2	4	2105	1109	0.04	0.1	51.82	29.63	3	1607	0.07	40.73	-8.82221	8.82221	2.68289e-07	7.36609e-06	yes
comp1950_c0	comp1950_c0_seq1	1039	840	ICS2	menaquinone-specific isochorismate synthase	GO:0009507(chloroplast);GO:0008909(isochorismate synthase activity);GO:0006952(defense response);GO:0042372(phylloquinone biosynthetic process)	[E] Amino acid transport and metabolism	K02552	ko00130(Ubiquinone and other terpenoid-quinone biosynthesis);ko01053(Biosynthesis of siderophore group nonribosomal peptides)	262	386	3	5	6.34	10.74	0.08	0.15	324	4	8.54	0.11	6.66649	6.66649	2.71486e-07	7.44688e-06	yes
comp12927_c0	comp12927_c0_seq1,comp12927_c0_seq2	2163	1957.59	-	L-ascorbate oxidase	GO:0005615(extracellular space);GO:0005507(copper ion binding);GO:0016491(oxidoreductase activity)	[Q] Secondary metabolites biosynthesis, transport and catabolism	K00423	ko00053(Ascorbate and aldarate metabolism)	153	157	4021	2914	1.58	1.88	46.12	36.51	155	3467.5	1.73	41.31	-4.21337	4.21337	2.75402e-07	7.5472e-06	yes
comp19773_c0	comp19773_c0_seq1	2084	1885	NYC1	11beta-hydroxysteroid dehydrogenase	GO:0009535(chloroplast thylakoid membrane);GO:0016021(integral to membrane);GO:0005488(binding);GO:0034256(chlorophyll(ide) b reductase activity);GO:0015996(chlorophyll catabolic process);GO:0010304(PSII associated light-harvesting complex II catabolic process)	[R] General function prediction only	K00071	ko00140(Steroid hormone biosynthesis);ko04960(Aldosterone-regulated sodium reabsorption)	15127	9632	716	1690	163.2	119.4	8.56	21.92	12379.5	1203	141.3	15.24	3.72071	3.72071	2.81232e-07	7.69975e-06	yes
comp15283_c0	comp15283_c0_seq1,comp15283_c0_seq2,comp15283_c0_seq3	345	130	UGE4	UDP-glucose 4-epimerase	-	[M] Cell wall/membrane/envelope biogenesis	K01784	ko00052(Galactose metabolism);ko00520(Amino sugar and nucleotide sugar metabolism)	6	16	618	541	0.87	2.9	108.1	102.11	11	579.5	1.89	105.1	-5.44381	5.44381	2.84759e-07	7.78901e-06	yes
comp9824_c0	comp9824_c0_seq1,comp9824_c0_seq2,comp9824_c0_seq3	516	272.61	-	-	-	-	-	-	324	144	0	0	24.69	12.65	0	0	234	0	18.67	0	inf	inf	2.85578e-07	7.80411e-06	yes
comp12710_c0	comp12710_c0_seq1,comp12710_c0_seq2	651	399	CBP	-	GO:0005773(vacuole)	-	-	-	6	0	566	342	0.34	0	30.66	19.98	3	454	0.17	25.32	-6.96529	6.96529	2.86176e-07	7.81314e-06	yes
comp19778_c0	comp19778_c0_seq1	952	753	-	-	-	-	-	-	269.69	467.52	1	12	7.28	14.51	0.03	0.39	368.61	6.5	10.89	0.21	6.24386	6.24386	2.90323e-07	7.91896e-06	yes
comp16113_c0	comp16113_c0_seq1,comp16113_c0_seq2	2613	2353.35	ABCG7	ATP-binding cassette, subfamily G (WHITE), member 2	GO:0009507(chloroplast);GO:0016021(integral to membrane);GO:0005524(ATP binding);GO:0016887(ATPase activity);GO:0006810(transport)	[Q] Secondary metabolites biosynthesis, transport and catabolism	K05681	ko02010(ABC transporters)	8153	7409	1173	813	70.39	73.66	11.26	8.47	7781	993	72.03	9.87	3.2383	3.2383	2.90804e-07	7.92467e-06	yes
comp11829_c0	comp11829_c0_seq1	546	347	LAC9	nitrite reductase (NO-forming)	GO:0048046(apoplast);GO:0005507(copper ion binding);GO:0052716(hydroquinone:oxygen oxidoreductase activity);GO:0008471(laccase activity);GO:0046274(lignin catabolic process)	[Q] Secondary metabolites biosynthesis, transport and catabolism	K00368	ko00910(Nitrogen metabolism)	0	1	363	211	0	0.07	23.56	14.87	0.5	287	0.04	19.21	-8.92792	8.92792	2.92911e-07	7.96756e-06	yes
comp9121_c0	comp9121_c0_seq1	1010	811	-	hypothetical protein	-	-	K09775	-	776	1074	91	27	19.46	30.94	2.53	0.81	925	59	25.2	1.67	4.18446	4.18446	2.92923e-07	7.96756e-06	yes
comp18000_c0	comp18000_c0_seq1,comp18000_c0_seq2	1252	437.37	-	-	-	-	-	-	859	1480	92	73	71.13	54.56	6.69	6.24	1169.5	82.5	62.84	6.46	4.09726	4.09726	2.93439e-07	7.97417e-06	yes
comp8885_c0	comp8885_c0_seq1	332	133	GSTU7	glutathione S-transferase	GO:0005829(cytosol);GO:0004364(glutathione transferase activity);GO:0009751(response to salicylic acid stimulus);GO:0009407(toxin catabolic process)	[O] Posttranslational modification, protein turnover, chaperones	K00799	ko00480(Glutathione metabolism);ko00980(Metabolism of xenobiotics by cytochrome P450);ko00982(Drug metabolism - cytochrome P450)	0	3	275	415	0	0.53	46.58	76.29	1.5	345	0.27	61.44	-7.54082	7.54082	2.93913e-07	7.97962e-06	yes
comp14543_c0	comp14543_c0_seq1	446	247	-	-	-	-	-	-	5388	11891	90	46	443.61	1124.92	8.21	4.55	8639.5	68	784.27	6.38	7.22954	7.22954	3.04149e-07	8.24987e-06	yes
comp67976_c0	comp67976_c0_seq1	738	539	MED28	-	-	-	-	-	149	357	0	0	5.62	15.48	0	0	253	0	10.55	0	inf	inf	3.06038e-07	8.29339e-06	yes
comp8079_c0	comp8079_c0_seq1	1627	1428	PCMP-H66	-	-	[R] General function prediction only	-	-	2020	2573	224	249	28.77	42.1	3.53	4.26	2296.5	236.5	35.44	3.9	3.57841	3.57841	3.11564e-07	8.43533e-06	yes
comp30812_c0	comp30812_c0_seq1	352	153	ABCB21	ATP-binding cassette, subfamily B (MDR/TAP), member 1	GO:0016021(integral to membrane);GO:0005886(plasma membrane);GO:0005774(vacuolar membrane);GO:0005524(ATP binding);GO:0042626(ATPase activity, coupled to transmembrane movement of substances)	[Q] Secondary metabolites biosynthesis, transport and catabolism	K05658	ko02010(ABC transporters)	254	511	9	3	33.76	78.04	1.33	0.48	382.5	6	55.9	0.91	6.21077	6.21077	3.1233e-07	8.44237e-06	yes
comp19521_c0	comp19521_c0_seq1	1324	1125	-	-	-	[R] General function prediction only	-	-	2261	3211	347	246	40.87	66.69	6.95	5.35	2736	296.5	53.78	6.15	3.47167	3.47167	3.12402e-07	8.44237e-06	yes
comp23139_c0	comp23139_c0_seq1,comp23139_c0_seq2,comp23139_c0_seq3	1881	1447.58	LAC14	nitrite reductase (NO-forming)	GO:0048046(apoplast);GO:0005507(copper ion binding);GO:0052716(hydroquinone:oxygen oxidoreductase activity);GO:0008471(laccase activity);GO:0046274(lignin catabolic process)	[Q] Secondary metabolites biosynthesis, transport and catabolism	K00368	ko00910(Nitrogen metabolism)	13	10	11770	5825	0.21	0.17	170.11	88.99	11.5	8797.5	0.19	129.55	-9.33174	9.33174	3.17477e-07	8.57159e-06	yes
comp6579_c0	comp6579_c0_seq1	664	465	-	-	-	[S] Function unknown	-	-	2089	1804	213	167	91.36	90.65	10.32	8.78	1946.5	190	91	9.55	3.6341	3.6341	3.19044e-07	8.60594e-06	yes
comp14159_c0	comp14159_c0_seq1	1314	1115	-	-	-	[G] Carbohydrate transport and metabolism	-	-	3835	3772	256	635	69.95	79.05	5.17	13.92	3803.5	445.5	74.5	9.54	3.45049	3.45049	3.23085e-07	8.70689e-06	yes
comp7773_c0	comp7773_c0_seq1	1045	846	BRXL2	-	GO:0005634(nucleus)	-	-	-	1161	584	11	10	27.91	16.13	0.29	0.29	872.5	10.5	22.02	0.29	6.66927	6.66927	3.2761e-07	8.82071e-06	yes
comp28145_c0	comp28145_c0_seq1	1194	995	ANN2	-	GO:0005829(cytosol);GO:0016020(membrane);GO:0005634(nucleus);GO:0009579(thylakoid);GO:0005509(calcium ion binding);GO:0005544(calcium-dependent phospholipid binding);GO:0015774(polysaccharide transport);GO:0009409(response to cold);GO:0009408(response to heat);GO:0009651(response to salt stress);GO:0009414(response to water deprivation)	[U] Intracellular trafficking, secretion, and vesicular transport	-	-	48	174	2545	1875	0.98	4.09	57.62	46.07	111	2210	2.54	51.84	-4.05431	4.05431	3.29097e-07	8.85259e-06	yes
comp15308_c0	comp15308_c0_seq1	296	97.02	ROMT	-	-	-	-	-	166	233	0	0	34.8	56.12	0	0	199.5	0	45.46	0	inf	inf	3.29913e-07	8.86637e-06	yes
comp2177_c0	comp2177_c0_seq1	859	660	MYB44	myb proto-oncogene protein, plant	GO:0005634(nucleus);GO:0003677(DNA binding);GO:0009738(abscisic acid mediated signaling pathway);GO:0006355(regulation of transcription, DNA-dependent);GO:0009733(response to auxin stimulus);GO:0046686(response to cadmium ion);GO:0010200(response to chitin);GO:0009723(response to ethylene stimulus);GO:0009739(response to gibberellin stimulus);GO:0009753(response to jasmonic acid stimulus);GO:0009…	[K] Transcription	K09422	-	0	0	320	183	0	0	10.92	6.78	0	251.5	0	8.85	-inf	inf	3.31816e-07	8.90931e-06	yes
comp30239_c0	comp30239_c0_seq1	1198	999	DIVARICATA	-	-	[O] Posttranslational modification, protein turnover, chaperones	-	-	1768	1274	50	219	35.99	29.8	1.13	5.36	1521	134.5	32.9	3.25	3.88993	3.88993	3.35247e-07	8.99318e-06	yes
comp11574_c0	comp11574_c0_seq1	1566	1367	TCP3	-	GO:0005634(nucleus);GO:0003677(DNA binding);GO:0048366(leaf development);GO:0006355(regulation of transcription, DNA-dependent);GO:0009733(response to auxin stimulus);GO:0006351(transcription, DNA-dependent)	-	-	-	609	416	19	16	9.06	7.11	0.31	0.29	512.5	17.5	8.09	0.3	5.1566	5.1566	3.42304e-07	9.17407e-06	yes
comp7727_c0	comp7727_c0_seq1	832	633	YAB5	-	GO:0005634(nucleus);GO:0003677(DNA binding);GO:0046872(metal ion binding);GO:0006355(regulation of transcription, DNA-dependent)	-	-	-	731	321	2	0	23.48	11.85	0.07	0	526	1	17.66	0.04	9.20118	9.20118	3.44362e-07	9.22077e-06	yes
comp17074_c0	comp17074_c0_seq1,comp17074_c0_seq2	924	703.45	-	-	-	-	-	-	8	9	600	435	0.23	0.29	20.22	16.27	8.5	517.5	0.26	18.24	-5.65858	5.65858	3.47883e-07	9.30651e-06	yes
comp22735_c0	comp22735_c0_seq1,comp22735_c0_seq2,comp22735_c0_seq3	1261	987.46	LIP2	-	GO:0005576(extracellular region);GO:0004806(triglyceride lipase activity);GO:0002213(defense response to insect);GO:0016042(lipid catabolic process)	[I] Lipid transport and metabolism	-	-	84	37	1335	1224	1.78	0.9	30.38	29.18	60.5	1279.5	1.34	29.78	-4.10825	4.10825	3.48715e-07	9.32024e-06	yes
comp14902_c0	comp14902_c0_seq1	1198	999	-	-	-	-	K07052	-	2727	3179	288	374	55.51	74.36	6.49	9.15	2953	331	64.94	7.82	3.46826	3.46826	3.56714e-07	9.52529e-06	yes
comp12781_c0	comp12781_c0_seq1	1229	1030	rps5	small subunit ribosomal protein S5	GO:0009507(chloroplast);GO:0015935(small ribosomal subunit);GO:0019843(rRNA binding);GO:0003735(structural constituent of ribosome);GO:0046677(response to antibiotic);GO:0006412(translation)	[J] Translation, ribosomal structure and biogenesis	K02988	ko03010(Ribosome)	16530	14428	2574	1652	326.37	327.32	56.29	39.21	15479	2113	326.85	47.75	3.13628	3.13628	3.63832e-07	9.7065e-06	yes
comp16164_c0	comp16164_c0_seq1,comp16164_c0_seq2	556	339.11	-	-	-	-	-	-	180	215	0	0	11.57	14.07	0	0	197.5	0	12.82	0	inf	inf	3.70169e-07	9.86657e-06	yes
comp16284_c0	comp16284_c0_seq1	1023	824	-	-	-	[R] General function prediction only	-	-	1626	1584	155	140	40.13	44.92	4.24	4.15	1605	147.5	42.53	4.2	3.73007	3.73007	3.73045e-07	9.93416e-06	yes
comp5275_c0	comp5275_c0_seq1	632	433	-	-	-	-	-	-	718	596	17	46	33.72	32.16	0.88	2.6	657	31.5	32.94	1.74	4.74599	4.74599	3.81758e-07	1.01569e-05	yes
comp40535_c0	comp40535_c0_seq1	1956	1757	CCS1	cytochrome c biogenesis protein	GO:0009535(chloroplast thylakoid membrane);GO:0016021(integral to membrane);GO:0017004(cytochrome complex assembly)	-	K07399	-	1509	1788	148	160	17.47	23.78	1.9	2.23	1648.5	154	20.62	2.06	3.71767	3.71767	3.88545e-07	1.03281e-05	yes
comp21625_c0	comp21625_c0_seq1	1319	1120	CPZ	-	GO:0009507(chloroplast);GO:0042781(3'-tRNA processing endoribonuclease activity);GO:0046872(metal ion binding);GO:0042780(tRNA 3'-end processing)	-	-	-	3710	2675	516	220	67.36	55.81	10.38	4.8	3192.5	368	61.59	7.59	3.35607	3.35607	3.91033e-07	1.03848e-05	yes
comp12473_c0	comp12473_c0_seq1,comp12473_c0_seq2	2466	1824.72	ABCB26	ATP-binding cassette, subfamily B (MDR/TAP), member 1	GO:0031969(chloroplast membrane);GO:0016021(integral to membrane);GO:0005524(ATP binding);GO:0042626(ATPase activity, coupled to transmembrane movement of substances)	[U] Intracellular trafficking, secretion, and vesicular transport	K05658	ko02010(ABC transporters)	1599	2146	168	201	14.34	24.05	1.67	3.12	1872.5	184.5	19.2	2.4	3.64703	3.64703	3.93509e-07	1.0441e-05	yes
comp16258_c0	comp16258_c0_seq1	530	331	GLP6	-	GO:0048046(apoplast);GO:0030145(manganese ion binding);GO:0045735(nutrient reservoir activity)	-	-	-	0	5	3159	10697	0	0.35	214.99	790.13	2.5	6928	0.17	502.56	-11.0802	11.0802	3.96588e-07	1.05132e-05	yes
comp51411_c0	comp51411_c0_seq1	2007	1808	TRN1	-	-	[S] Function unknown	-	-	33	42	962	987	0.37	0.54	11.99	13.35	37.5	974.5	0.46	12.67	-4.40663	4.40663	3.97586e-07	1.05301e-05	yes
comp7011_c0	comp7011_c0_seq1	869	670	-	-	-	-	-	-	1357	772	42	44	41.19	26.92	1.41	1.61	1064.5	43	34.05	1.51	4.93152	4.93152	3.994e-07	1.05685e-05	yes
comp17907_c0	comp17907_c0_seq1	741	542	SECE1	-	-	-	-	-	5587	3415	420	257	209.63	147.23	17.46	11.59	4501	338.5	178.43	14.53	3.99632	3.99632	4.04478e-07	1.06932e-05	yes
comp10047_c0	comp10047_c0_seq1	392	193	-	-	-	-	-	-	235	156	0	0	24.76	18.89	0	0	195.5	0	21.83	0	inf	inf	4.06482e-07	1.07365e-05	yes
comp4427_c0	comp4427_c0_seq1	1142	943	APX6	L-ascorbate peroxidase	GO:0005829(cytosol);GO:0020037(heme binding);GO:0016688(L-ascorbate peroxidase activity);GO:0042744(hydrogen peroxide catabolic process)	-	K00434	ko00053(Ascorbate and aldarate metabolism);ko00480(Glutathione metabolism)	1619	1283	159	99	34.91	31.79	3.8	2.57	1451	129	33.35	3.18	3.75377	3.75377	4.16388e-07	1.09882e-05	yes
comp3614_c0	comp3614_c0_seq1	1005	806	-	-	-	-	-	-	340	438	8	9	8.58	12.7	0.22	0.27	389	8.5	10.64	0.24	5.81582	5.81582	4.24386e-07	1.11891e-05	yes
comp17334_c0	comp17334_c0_seq1	1212	1013	-	-	-	-	-	-	4382	4098	697	345	87.97	94.53	15.5	8.33	4240	521	91.25	11.91	3.27052	3.27052	4.26727e-07	1.12407e-05	yes
comp8670_c0	comp8670_c0_seq1	602	403	RASI	-	GO:0015066(alpha-amylase inhibitor activity);GO:0004867(serine-type endopeptidase inhibitor activity)	-	-	-	0	0	714	354	0	0	39.91	21.48	0	534	0	30.7	-inf	inf	4.32295e-07	1.1369e-05	yes
comp19098_c0	comp19098_c0_seq1	3206	3007	GLR3.3	glutamate receptor, ionotropic, other eukaryote	GO:0016021(integral to membrane);GO:0030288(outer membrane-bounded periplasmic space);GO:0005886(plasma membrane);GO:0005262(calcium channel activity);GO:0005234(extracellular-glutamate-gated ion channel activity);GO:0004965(GABA-B receptor activity);GO:0004970(ionotropic glutamate receptor activity);GO:0019722(calcium-mediated signaling);GO:0071230(cellular response to amino acid stimulus);GO:00…	[P] Inorganic ion transport and metabolism ;[E] Amino acid transport and metabolism ;[T] Signal transduction mechanisms	K05387	-	3565	3227	419	383	24.11	25.08	3.14	3.11	3396	401	24.59	3.12	3.36998	3.36998	4.32375e-07	1.1369e-05	yes
comp14350_c0	comp14350_c0_seq1	1809	1610	-	sulfoquinovosyltransferase	-	[M] Cell wall/membrane/envelope biogenesis ;[O] Posttranslational modification, protein turnover, chaperones ;[I] Lipid transport and metabolism	K06119	ko00561(Glycerolipid metabolism)	3596	2932	232	533	45.42	42.55	3.25	8.09	3264	382.5	43.98	5.67	3.44665	3.44665	4.3546e-07	1.14398e-05	yes
comp19864_c0	comp19864_c0_seq1,comp19864_c0_seq2	1388	866.85	At1g30680	-	-	-	-	-	576	921	52	32	10.99	18.1	1.12	0.98	748.5	42	14.55	1.05	4.41056	4.41056	4.36246e-07	1.14502e-05	yes
comp13020_c0	comp13020_c0_seq1	2985	2786	Os08g0360100	-	GO:0009570(chloroplast stroma);GO:0030529(ribonucleoprotein complex);GO:0003723(RNA binding);GO:0006397(mRNA processing);GO:0006417(regulation of translation);GO:0008380(RNA splicing)	[L] Replication, recombination and repair	-	-	5874	5933	787	739	42.88	49.76	6.36	6.49	5903.5	763	46.32	6.43	3.24057	3.24057	4.41419e-07	1.15756e-05	yes
comp11925_c0	comp11925_c0_seq1	1004	805	At2g37240	-	GO:0009507(chloroplast);GO:0016209(antioxidant activity);GO:0016491(oxidoreductase activity)	[S] Function unknown	-	-	6655	4349	766	644	168.12	126.24	21.43	19.56	5502	705	147.18	20.49	3.24901	3.24901	4.43054e-07	1.1608e-05	yes
comp18677_c0	comp18677_c0_seq1	1972	1773	GATA	aspartyl-tRNA(Asn)/glutamyl-tRNA (Gln) amidotransferase subunit A	GO:0050567(glutaminyl-tRNA synthase (glutamine-hydrolyzing) activity);GO:0006412(translation)	[J] Translation, ribosomal structure and biogenesis	K02433	ko00970(Aminoacyl-tRNA biosynthesis)	4019	4139	659	341	46.1	54.55	8.37	4.7	4079	500	50.33	6.54	3.27592	3.27592	4.43759e-07	1.16161e-05	yes
comp8195_c0	comp8195_c0_seq1	1924	1725	TGA21	plant G-box-binding factor	GO:0005634(nucleus);GO:0046983(protein dimerization activity);GO:0043565(sequence-specific DNA binding);GO:0003700(sequence-specific DNA binding transcription factor activity)	-	K09060	-	2	2	434	1202	0.02	0.03	5.67	17.04	2	818	0.03	11.36	-8.31275	8.31275	4.44957e-07	1.1637e-05	yes
comp16216_c0	comp16216_c0_seq1	455	256	GSVIVT00023967001	peroxidase	GO:0020037(heme binding);GO:0004601(peroxidase activity);GO:0042744(hydrogen peroxide catabolic process)	-	K00430	ko00360(Phenylalanine metabolism);ko00680(Methane metabolism);ko00940(Phenylpropanoid biosynthesis)	0	0	298	195	0	0	26.22	18.62	0	246.5	0	22.42	-inf	inf	4.48755e-07	1.17258e-05	yes
comp15731_c0	comp15731_c0_seq1	1366	1167	At1g78140	-	GO:0010287(plastoglobule);GO:0008168(methyltransferase activity)	-	-	-	6173	4495	916	449	107.57	90	17.68	9.41	5334	682.5	98.78	13.54	3.21379	3.21379	4.55282e-07	1.18858e-05	yes
comp21307_c0	comp21307_c0_seq1	1881	1682	-	-	-	-	-	-	3866	3198	438	410	46.74	44.43	5.87	5.96	3532	424	45.59	5.92	3.34871	3.34871	4.6852e-07	1.22204e-05	yes
comp18554_c0	comp18554_c0_seq1	1715	1516	CIPK5	-	GO:0005524(ATP binding);GO:0004674(protein serine/threonine kinase activity);GO:0007165(signal transduction)	[T] Signal transduction mechanisms	K00924	-	590	318	11	11	7.91	4.9	0.16	0.18	454	11	6.41	0.17	5.66602	5.66602	4.7526e-07	1.23852e-05	yes
comp12427_c0	comp12427_c0_seq1	295	96.03	ASP	-	GO:0004866(endopeptidase inhibitor activity)	-	-	-	9	8	453	574	1.91	1.95	106.26	146.14	8.5	513.5	1.93	126.2	-5.60507	5.60507	4.88595e-07	1.27213e-05	yes
comp11121_c0	comp11121_c0_seq1	1515	1316	HHT1	-	GO:0050734(hydroxycinnamoyltransferase activity);GO:0052325(cell wall pectin biosynthetic process);GO:0010345(suberin biosynthetic process)	-	-	-	0	0	534	1763	0	0	9.14	32.75	0	1148.5	0	20.95	-inf	inf	4.90163e-07	1.27508e-05	yes
comp16931_c0	comp16931_c0_seq1,comp16931_c0_seq2	635	362.28	-	-	-	-	-	-	1088	1524	121	104	63.26	102.38	7.74	6.88	1306	112.5	82.82	7.31	3.81657	3.81657	5.02342e-07	1.3056e-05	yes
comp22468_c0	comp22468_c0_seq1,comp22468_c0_seq2,comp22468_c0_seq3	3022	1865.84	PAA1	Cu2+-exporting ATPase	GO:0009941(chloroplast envelope);GO:0009570(chloroplast stroma);GO:0016021(integral to membrane);GO:0005524(ATP binding);GO:0004008(copper-exporting ATPase activity);GO:0046872(metal ion binding);GO:0006754(ATP biosynthetic process);GO:0009767(photosynthetic electron transport chain)	[P] Inorganic ion transport and metabolism	K01533	-	3248	3408	239	557	43.38	55.3	2.89	5.99	3328	398	49.34	4.44	3.41596	3.41596	5.06148e-07	1.31432e-05	yes
comp14575_c0	comp14575_c0_seq1	588	389	-	-	-	-	-	-	751	857	56	43	39.26	51.48	3.24	2.7	804	49.5	45.37	2.97	4.29496	4.29496	5.13274e-07	1.33164e-05	yes
comp7880_c0	comp7880_c0_seq1	547	348	-	-	-	-	-	-	27	11	688	693	1.58	0.74	44.53	48.69	19	690.5	1.16	46.61	-4.88192	4.88192	5.21292e-07	1.35124e-05	yes
comp16706_c0	comp16706_c0_seq1	1178	979	APX3	L-ascorbate peroxidase	GO:0009941(chloroplast envelope);GO:0046861(glyoxysomal membrane);GO:0009514(glyoxysome);GO:0016021(integral to membrane);GO:0005739(mitochondrion);GO:0009506(plasmodesma);GO:0005774(vacuolar membrane);GO:0020037(heme binding);GO:0016688(L-ascorbate peroxidase activity);GO:0042744(hydrogen peroxide catabolic process)	-	K00434	ko00053(Ascorbate and aldarate metabolism);ko00480(Glutathione metabolism)	14956	11728	1586	2166	310.67	279.92	36.49	54.09	13342	1876	295.3	45.29	3.14849	3.14849	5.30408e-07	1.37365e-05	yes
comp4325_c0	comp4325_c0_seq1	660	461	MYH11	syntaxin 1B/2/3	GO:0030016(myofibril);GO:0032982(myosin filament);GO:0003779(actin binding);GO:0005524(ATP binding);GO:0005516(calmodulin binding);GO:0008307(structural constituent of muscle);GO:0048739(cardiac muscle fiber development);GO:0048251(elastic fiber assembly);GO:0030241(skeletal muscle myosin thick filament assembly);GO:0006939(smooth muscle contraction)	-	K08486	ko04130(SNARE interactions in vesicular transport)	23	51	882	1015	1.01	2.59	43.1	53.83	37	948.5	1.8	48.47	-4.3834	4.3834	5.31612e-07	1.37555e-05	yes
comp21124_c0	comp21124_c0_seq1,comp21124_c0_seq2	1715	1508.58	At3g49140	-	-	[R] General function prediction only	-	-	5709	4740	764	592	76.68	73.16	11.42	9.61	5224.5	678	74.92	10.52	3.22275	3.22275	5.35783e-07	1.38512e-05	yes
comp14184_c0	comp14184_c0_seq1	1106	907	-	-	-	-	-	-	1467	940	37	163	32.89	24.22	0.92	4.39	1203.5	100	28.55	2.65	3.98106	3.98106	5.41916e-07	1.39974e-05	yes
comp5779_c0	comp5779_c0_seq1	1429	1230	HCF136	-	GO:0009533(chloroplast stromal thylakoid);GO:0009535(chloroplast thylakoid membrane);GO:0009523(photosystem II);GO:0031977(thylakoid lumen);GO:0015979(photosynthesis);GO:0009657(plastid organization);GO:0006461(protein complex assembly);GO:0046686(response to cadmium ion)	[R] General function prediction only	-	-	16246	13286	2435	1755	268.6	252.4	44.59	34.88	14766	2095	260.5	39.73	3.08914	3.08914	5.55803e-07	1.43383e-05	yes
comp17718_c0	comp17718_c0_seq1,comp17718_c0_seq2	1049	838.72	-	-	-	-	-	-	1283	1229	178	37	31.16	34.19	4.89	1.1	1256	107.5	32.67	3	3.74805	3.74805	5.561e-07	1.43383e-05	yes
comp20330_c1	comp20330_c1_seq1	941	742	-	-	-	-	-	-	1078	959	79	74	29.55	30.2	2.4	2.44	1018.5	76.5	29.88	2.42	4.02459	4.02459	5.59508e-07	1.44135e-05	yes
comp14479_c0	comp14479_c0_seq1	1426	1227	CPX	coproporphyrinogen III oxidase	GO:0048046(apoplast);GO:0009570(chloroplast stroma);GO:0004109(coproporphyrinogen oxidase activity);GO:0042803(protein homodimerization activity);GO:0006783(heme biosynthetic process)	[H] Coenzyme transport and metabolism	K00228	ko00860(Porphyrin and chlorophyll metabolism)	5887	7122	1056	685	97.57	135.63	19.39	13.65	6504.5	870.5	116.6	16.52	3.16258	3.16258	5.60325e-07	1.44218e-05	yes
comp19529_c0	comp19529_c0_seq1	1186	987	-	-	-	-	-	-	3573	2857	407	365	73.62	67.64	9.29	9.04	3215	386	70.63	9.16	3.34572	3.34572	5.6284e-07	1.44738e-05	yes
comp13978_c0	comp13978_c0_seq1	1949	1750	INPS1	myo-inositol-1-phosphate synthase	GO:0005737(cytoplasm);GO:0005488(binding);GO:0004512(inositol-3-phosphate synthase activity);GO:0006021(inositol biosynthetic process);GO:0008654(phospholipid biosynthetic process)	[I] Lipid transport and metabolism	K01858	ko00521(Streptomycin biosynthesis);ko00562(Inositol phosphate metabolism)	28700	60468	150	1133	333.51	807.4	1.93	15.83	44584	641.5	570.45	8.88	6.5215	6.5215	5.6661e-07	1.45579e-05	yes
comp20471_c0	comp20471_c0_seq1	1716	1517	At1g11410	-	GO:0016021(integral to membrane);GO:0044459(plasma membrane part);GO:0005524(ATP binding);GO:0005516(calmodulin binding);GO:0004674(protein serine/threonine kinase activity);GO:0004872(receptor activity);GO:0005529(sugar binding);GO:0048544(recognition of pollen)	-	K00924	-	510	755	0	62	6.84	11.63	0	1	632.5	31	9.23	0.5	4.79354	4.79354	5.75657e-07	1.47774e-05	yes
comp21833_c0	comp21833_c0_seq1,comp21833_c0_seq2,comp21833_c0_seq3	887	545.71	HTR2	histone H3	GO:0000786(nucleosome);GO:0005634(nucleus);GO:0003677(DNA binding);GO:0005515(protein binding);GO:0006334(nucleosome assembly)	[B] Chromatin structure and dynamics	K11253	ko05322(Systemic lupus erythematosus)	93	132	2028	1599	3.2	5.04	115.1	99.02	112.5	1813.5	4.12	107.06	-3.73763	3.73763	5.78182e-07	1.48292e-05	yes
comp18357_c0	comp18357_c0_seq1	1998	1799	-	-	-	-	-	-	7388	5590	617	1127	83.52	72.61	7.73	15.32	6489	872	78.06	11.53	3.23463	3.23463	5.83503e-07	1.49525e-05	yes
comp26087_c0	comp26087_c0_seq1	1326	1127	-	heat shock protein HspQ	-	-	K11940	-	4295	3509	476	502	77.5	72.75	9.51	10.89	3902	489	75.12	10.2	3.29543	3.29543	5.89461e-07	1.5092e-05	yes
comp4231_c0	comp4231_c0_seq1	2899	2700	-	-	-	-	-	-	1668	2103	153	238	12.56	18.2	1.28	2.16	1885.5	195.5	15.38	1.72	3.5929	3.5929	5.93594e-07	1.51719e-05	yes
comp18572_c0	comp18572_c0_seq1	1928	1729	Os05g0361200	ferrochelatase	GO:0009507(chloroplast);GO:0004325(ferrochelatase activity);GO:0006783(heme biosynthetic process)	[H] Coenzyme transport and metabolism	K01772	ko00860(Porphyrin and chlorophyll metabolism)	7466	12287	1009	1270	87.81	166.05	13.15	17.96	9876.5	1139.5	126.93	15.55	3.42123	3.42123	5.93621e-07	1.51719e-05	yes
comp19226_c0	comp19226_c0_seq1,comp19226_c0_seq2	847	648	HSL1	-	GO:0016021(integral to membrane);GO:0005886(plasma membrane);GO:0005524(ATP binding);GO:0004674(protein serine/threonine kinase activity)	-	K00924	-	154.03	310.89	0	2	4.83	11.21	0	0.08	232.46	1	8.02	0.04	8.30125	8.30125	5.9561e-07	1.52094e-05	yes
comp18001_c0	comp18001_c0_seq1	1432	1233	AG1	MADS-box transcription factor, plant	GO:0005634(nucleus);GO:0005515(protein binding);GO:0043565(sequence-specific DNA binding);GO:0003700(sequence-specific DNA binding transcription factor activity)	[K] Transcription	K09264	-	550	324	12	14	9.07	6.14	0.22	0.28	437	13	7.61	0.25	5.38041	5.38041	6.0813e-07	1.55156e-05	yes
comp3711_c0	comp3711_c0_seq1	1227	1028	-	-	-	-	-	-	1096	1209	85	105	21.68	27.48	1.86	2.5	1152.5	95	24.58	2.18	3.90856	3.90856	6.18875e-07	1.57759e-05	yes
comp20198_c0	comp20198_c0_seq1	1260	1061	-	-	GO:0009507(chloroplast);GO:0030529(ribonucleoprotein complex);GO:0000166(nucleotide binding);GO:0003723(RNA binding);GO:0006397(mRNA processing)	[R] General function prediction only	-	-	8514	7047	1388	755	163.19	155.2	29.47	17.4	7780.5	1071.5	159.19	23.43	3.11312	3.11312	6.29496e-07	1.60327e-05	yes
comp15943_c0	comp15943_c0_seq1	1271	1072	CXE8	-	GO:0004091(carboxylesterase activity);GO:0080030(methyl indole-3-acetate esterase activity);GO:0080032(methyl jasmonate esterase activity);GO:0080031(methyl salicylate esterase activity)	[V] Defense mechanisms	-	-	5048	5696	695	730	95.76	124.16	14.6	16.65	5372	712.5	109.96	15.62	3.21037	3.21037	6.37922e-07	1.62331e-05	yes
comp26153_c0	comp26153_c0_seq1	1407	1208	MFL1	-	GO:0009507(chloroplast);GO:0016021(integral to membrane);GO:0006826(iron ion transport);GO:0010039(response to iron ion)	[C] Energy production and conversion	-	-	3863	2698	359	443	65.03	52.19	6.69	8.97	3280.5	401	58.61	7.83	3.34419	3.34419	6.38858e-07	1.62428e-05	yes
comp16532_c0	comp16532_c0_seq1,comp16532_c0_seq2,comp16532_c0_seq3	3714	3216.97	kif11	centromeric protein E	GO:0005737(cytoplasm);GO:0005615(extracellular space);GO:0005874(microtubule);GO:0005524(ATP binding);GO:0003777(microtubule motor activity);GO:0007018(microtubule-based movement);GO:0006810(transport)	[Z] Cytoskeleton	K11498	-	1453	884	53	125	8.45	5.9	0.34	0.87	1168.5	89	7.17	0.6	4.07252	4.07252	6.43774e-07	1.63535e-05	yes
comp19054_c0	comp19054_c0_seq1,comp19054_c0_seq2	1681	1286.81	At2g20020	-	GO:0009570(chloroplast stroma);GO:0030529(ribonucleoprotein complex);GO:0003723(RNA binding);GO:0000373(Group II intron splicing);GO:0006397(mRNA processing)	-	-	-	3508	4538	423	602	53.99	83.42	7.44	11.24	4023	512.5	68.7	9.34	3.28927	3.28927	6.53421e-07	1.65842e-05	yes
comp19476_c0	comp19476_c0_seq1	877	678	PERK1	-	GO:0016021(integral to membrane);GO:0005886(plasma membrane);GO:0005524(ATP binding);GO:0004674(protein serine/threonine kinase activity);GO:0046777(protein autophosphorylation)	[T] Signal transduction mechanisms	-	-	92	110	1270	2121	2.76	3.79	42.2	76.49	101	1695.5	3.27	59.34	-3.74062	3.74062	6.59961e-07	1.67356e-05	yes
comp21645_c0	comp21645_c0_seq1	870	671	PRXQ	peroxiredoxin Q/BCP	GO:0009534(chloroplast thylakoid);GO:0004601(peroxidase activity);GO:0051920(peroxiredoxin activity)	[O] Posttranslational modification, protein turnover, chaperones	K03564	-	15161	34332	256	132	459.49	1195.57	8.59	4.81	24746.5	194	827.53	6.7	7.23564	7.23564	6.61523e-07	1.67607e-05	yes
comp19875_c0	comp19875_c0_seq1	763	564	BGLU12	beta-glucosidase	GO:0033907(beta-D-fucosidase activity);GO:0004565(beta-galactosidase activity);GO:0080083(beta-gentiobiose beta-glucosidase activity);GO:0047701(beta-L-arabinosidase activity);GO:0043169(cation binding);GO:0004338(glucan exo-1,3-beta-glucosidase activity);GO:0005975(carbohydrate metabolic process)	[G] Carbohydrate transport and metabolism	K05350	ko00460(Cyanoamino acid metabolism);ko00500(Starch and sucrose metabolism);ko00940(Phenylpropanoid biosynthesis)	0	0	195	298	0	0	7.79	12.92	0	246.5	0	10.36	-inf	inf	6.63507e-07	1.67964e-05	yes
comp8828_c0	comp8828_c0_seq1	1173	974	At1g34110	-	GO:0016021(integral to membrane);GO:0005524(ATP binding);GO:0004674(protein serine/threonine kinase activity);GO:0004872(receptor activity)	-	K00924	-	374	471	10	14	7.81	11.3	0.23	0.35	422.5	12	9.55	0.29	5.45354	5.45354	6.64903e-07	1.68108e-05	yes
comp13465_c0	comp13465_c0_seq1	1926	1727	NRAMP1	manganese transport protein	GO:0016021(integral to membrane);GO:0005886(plasma membrane);GO:0015086(cadmium ion transmembrane transporter activity);GO:0005384(manganese ion transmembrane transporter activity);GO:0055072(iron ion homeostasis);GO:0055071(manganese ion homeostasis)	[P] Inorganic ion transport and metabolism	K03322	-	22	37	955	686	0.26	0.5	12.46	9.71	29.5	820.5	0.38	11.09	-4.53259	4.53259	6.65227e-07	1.68108e-05	yes
comp17759_c0	comp17759_c0_seq1	3259	3060	-	-	-	[S] Function unknown	-	-	5453	7847	750	1067	36.24	59.92	5.52	8.53	6650	908.5	48.08	7.02	3.18744	3.18744	6.67932e-07	1.68634e-05	yes
comp22572_c0	comp22572_c0_seq1,comp22572_c0_seq2,comp22572_c0_seq3	2432	2193.97	CINV2	-	-	-	-	-	6444	7810	720	1241	59.72	83.22	7.33	13.76	7127	980.5	71.47	10.54	3.19244	3.19244	6.68462e-07	1.68634e-05	yes
comp11684_c0	comp11684_c0_seq1	2870	2671	sll0005	aarF domain-containing kinase	GO:0005524(ATP binding);GO:0004672(protein kinase activity)	[R] General function prediction only	K08869	-	7694	8762	1309	986	58.58	76.65	11.04	9.03	8228	1147.5	67.62	10.04	3.11398	3.11398	6.77717e-07	1.70813e-05	yes
comp22966_c0	comp22966_c0_seq1	2802	2603	-	-	-	-	-	-	3860	6111	610	708	30.16	54.86	5.28	6.65	4985.5	659	42.51	5.96	3.21947	3.21947	6.78271e-07	1.70813e-05	yes
comp6605_c0	comp6605_c0_seq1	1600	1401	VIPP1	phage shock protein A	GO:0009706(chloroplast inner membrane);GO:0009570(chloroplast stroma);GO:0009535(chloroplast thylakoid membrane);GO:0009508(plastid chromosome);GO:0010027(thylakoid membrane organization);GO:0016050(vesicle organization)	-	K03969	-	5907	6489	591	1099	85.74	108.23	9.5	19.18	6198	845	96.98	14.34	3.21163	3.21163	7.05189e-07	1.77439e-05	yes
comp7819_c0	comp7819_c0_seq1	1911	1712	HEXO3	beta-hexosaminidase	-	[G] Carbohydrate transport and metabolism	K12373	ko00511(Other glycan degradation);ko00520(Amino sugar and nucleotide sugar metabolism);ko00531(Glycosaminoglycan degradation);ko00603(Glycosphingolipid biosynthesis - globo series);ko00604(Glycosphingolipid biosynthesis - ganglio series);ko04142(Lysosome)	4675	6671	789	743	55.53	91.05	10.38	10.61	5673	766	73.29	10.5	3.17452	3.17452	7.1061e-07	1.78649e-05	yes
comp22706_c0	comp22706_c0_seq1	2116	1917	ASN1	asparagine synthase (glutamine-hydrolysing)	GO:0004066(asparagine synthase (glutamine-hydrolyzing) activity);GO:0005524(ATP binding);GO:0006529(asparagine biosynthetic process);GO:0009063(cellular amino acid catabolic process);GO:0043617(cellular response to sucrose starvation);GO:0006541(glutamine metabolic process);GO:0009646(response to absence of light);GO:0009750(response to fructose stimulus);GO:0009749(response to glucose stimulus);…	[E] Amino acid transport and metabolism	K01953	ko00250(Alanine, aspartate and glutamate metabolism);ko00910(Nitrogen metabolism)	101	38	2293	5387	1.07	0.46	26.94	68.71	69.5	3840	0.77	47.82	-5.42655	5.42655	7.25005e-07	1.82112e-05	yes
comp10656_c0	comp10656_c0_seq1	298	99	-	-	-	-	-	-	0	0	228	255	0	0	51.88	62.97	0	241.5	0	57.42	-inf	inf	7.31248e-07	1.83522e-05	yes
comp13623_c0	comp13623_c0_seq1	1868	1669	ribD	diaminohydroxyphosphoribosylaminopyrimidine deaminase / 5-amino-6-(5-phosphoribosylamino)uracil reductase [EC:3.5.4.26	GO:0008703(5-amino-6-(5-phosphoribosylamino)uracil reductase activity);GO:0008835(diaminohydroxyphosphoribosylaminopyrimidine deaminase activity);GO:0050661(NADP binding);GO:0008270(zinc ion binding);GO:0009231(riboflavin biosynthetic process)	[F] Nucleotide transport and metabolism	K11752	ko00740(Riboflavin metabolism)	2464	1918	279	213	30.02	26.85	3.77	3.12	2191	246	28.44	3.45	3.43122	3.43122	7.55519e-07	1.89451e-05	yes
comp21814_c1	comp21814_c1_seq1	305	106	TDC	-	GO:0004058(aromatic-L-amino-acid decarboxylase activity);GO:0030170(pyridoxal phosphate binding);GO:0006520(cellular amino acid metabolic process)	[E] Amino acid transport and metabolism	-	-	304	781	0	1	58.32	172.16	0	0.23	542.5	0.5	115.24	0.12	10.5218	10.5218	7.73342e-07	1.93753e-05	yes
comp22327_c0	comp22327_c0_seq1	1521	1322	At2g44540	endoglucanase	GO:0005576(extracellular region);GO:0008810(cellulase activity);GO:0007047(cellular cell wall organization);GO:0030245(cellulose catabolic process)	-	K01179	ko00500(Starch and sucrose metabolism)	634	392	7	34	9.75	6.93	0.12	0.63	513	20.5	8.34	0.38	5.04189	5.04189	7.7458e-07	1.93897e-05	yes
comp6445_c0	comp6445_c0_seq1	1634	1435	Dus1l	tRNA-dihydrouridine synthase 4	GO:0050660(flavin adenine dinucleotide binding);GO:0017150(tRNA dihydrouridine synthase activity);GO:0008033(tRNA processing)	[J] Translation, ribosomal structure and biogenesis	K05545	-	3701	3807	394	569	52.45	61.99	6.18	9.69	3754	481.5	57.22	7.93	3.28259	3.28259	7.82452e-07	1.957e-05	yes
comp12345_c0	comp12345_c0_seq1	1973	1774	MHX	solute carrier family 8 (sodium/calcium exchanger)	-	[P] Inorganic ion transport and metabolism ;[T] Signal transduction mechanisms	K05849	ko04020(Calcium signaling pathway)	601	766	18	59	6.89	10.09	0.23	0.81	683.5	38.5	8.49	0.52	4.52063	4.52063	7.89534e-07	1.97302e-05	yes
comp20013_c0	comp20013_c0_seq1	1669	1470	-	hypothetical protein	-	-	K09919	-	1227	1177	106	104	16.97	18.71	1.62	1.73	1202	105	17.84	1.68	3.80938	3.80938	7.90955e-07	1.97489e-05	yes
comp4749_c0	comp4749_c0_seq1	1177	978	-	-	-	[M] Cell wall/membrane/envelope biogenesis	-	-	1885	2981	344	223	39.2	71.22	7.92	5.57	2433	283.5	55.21	6.75	3.35993	3.35993	7.99296e-07	1.99401e-05	yes
comp4691_c0	comp4691_c0_seq1	792	593	UBC20	ubiquitin-conjugating enzyme E2 C	GO:0005524(ATP binding);GO:0004842(ubiquitin-protein ligase activity);GO:0008283(cell proliferation)	[O] Posttranslational modification, protein turnover, chaperones	K06688	ko04120(Ubiquitin mediated proteolysis)	66	35	1019	1144	2.26	1.38	38.71	47.17	50.5	1081.5	1.82	42.94	-4.11316	4.11316	8.15206e-07	2.03196e-05	yes
comp4838_c0	comp4838_c0_seq1	813	614	HBII	-	GO:0020037(heme binding);GO:0019825(oxygen binding);GO:0005344(oxygen transporter activity);GO:0009399(nitrogen fixation)	[C] Energy production and conversion	-	-	6	23	411	940	0.2	0.88	15.08	37.43	14.5	675.5	0.54	26.25	-5.20125	5.20125	8.2304e-07	2.04974e-05	yes
comp19097_c0	comp19097_c0_seq1	1880	1681	-	1,8-cineole synthase	GO:0005829(cytosol);GO:0016829(lyase activity);GO:0000287(magnesium ion binding)	-	K07385	ko00902(Monoterpenoid biosynthesis)	281	226	2	2	3.4	3.14	0.03	0.03	253.5	2	3.27	0.03	7.28124	7.28124	8.25872e-07	2.05504e-05	yes
comp14147_c0	comp14147_c0_seq1,comp14147_c0_seq2,comp14147_c0_seq3,comp14147_c0_seq4,comp14147_c0_seq5	514	229.47	At1g07650	-	GO:0016021(integral to membrane);GO:0005524(ATP binding);GO:0004674(protein serine/threonine kinase activity);GO:0004872(receptor activity)	-	-	-	210	158	0	0	24.18	18.83	0	0	184	0	21.5	0	inf	inf	8.43108e-07	2.09615e-05	yes
comp17659_c0	comp17659_c0_seq1	1369	1170	At4g13590	-	GO:0009706(chloroplast inner membrane);GO:0016021(integral to membrane)	[S] Function unknown	-	-	3018	3858	349	526	52.46	77.05	6.72	10.99	3438	437.5	64.75	8.86	3.29504	3.29504	8.48361e-07	2.10741e-05	yes
comp19845_c0	comp19845_c0_seq1	1116	917	OsI_031067	6-phosphogluconolactonase	GO:0017057(6-phosphogluconolactonase activity);GO:0006098(pentose-phosphate shunt)	[G] Carbohydrate transport and metabolism	K01057	ko00030(Pentose phosphate pathway)	53	52	1695	3988	1.18	1.33	41.64	106.33	52.5	2841.5	1.25	73.98	-5.40482	5.40482	8.53799e-07	2.11737e-05	yes
comp10480_c0	comp10480_c0_seq1	431	232	-	-	-	-	-	-	0	0	880	414	0	0	85.44	43.63	0	647	0	64.53	-inf	inf	8.53818e-07	2.11737e-05	yes
comp22324_c0	comp22324_c0_seq1	2554	2355	LECRKS2	-	GO:0005886(plasma membrane);GO:0005524(ATP binding);GO:0004674(protein serine/threonine kinase activity);GO:0071395(cellular response to jasmonic acid stimulus);GO:0071446(cellular response to salicylic acid stimulus);GO:0009617(response to bacterium);GO:0009611(response to wounding)	[T] Signal transduction mechanisms	K00924	-	245	97	1706	3093	2.12	0.96	16.32	32.11	171	2399.5	1.54	24.21	-3.46676	3.46676	8.55381e-07	2.11944e-05	yes
comp7297_c0	comp7297_c0_seq1	906	707	-	-	-	-	-	-	1852	1826	228	167	53.27	60.35	7.26	5.78	1839	197.5	56.81	6.52	3.49029	3.49029	8.58182e-07	2.12458e-05	yes
comp23547_c0	comp23547_c0_seq1	618	419	-	-	-	-	-	-	1200	1314	17516	13387	58.24	73.28	941.69	781.15	1257	15451.5	65.76	861.42	-3.34638	3.34638	8.59033e-07	2.12489e-05	yes
comp17184_c0	comp17184_c0_seq1	2850	2651	KEA3	-	GO:0031969(chloroplast membrane);GO:0016021(integral to membrane);GO:0005488(binding);GO:0015299(solute:hydrogen antiporter activity);GO:0006813(potassium ion transport)	[P] Inorganic ion transport and metabolism	-	-	4490	5721	639	749	34.44	50.43	5.43	6.91	5105.5	694	42.44	6.17	3.18179	3.18179	8.62928e-07	2.13272e-05	yes
comp7293_c0	comp7293_c0_seq1	1265	1066	-	-	-	-	-	-	2928	3712	376	466	55.86	81.37	7.95	10.69	3320	421	68.62	9.32	3.28613	3.28613	8.76357e-07	2.16408e-05	yes
comp7953_c0	comp7953_c0_seq1	674	475	-	-	-	-	K06995	-	14498	11036	1839	1923	620.7	542.9	87.21	98.98	12767	1881	581.8	93.09	3.06199	3.06199	8.79341e-07	2.16961e-05	yes
comp24806_c0	comp24806_c0_seq1	773	574	-	-	-	-	-	-	3042	6601	72	48	107.77	268.72	2.83	2.04	4821.5	60	188.25	2.44	6.58625	6.58625	9.05307e-07	2.23179e-05	yes
comp7946_c0	comp7946_c0_seq1	960	761	RPL6	large subunit ribosomal protein L6	GO:0009941(chloroplast envelope);GO:0009570(chloroplast stroma);GO:0016020(membrane);GO:0005840(ribosome);GO:0019843(rRNA binding);GO:0003735(structural constituent of ribosome);GO:0006412(translation)	[J] Translation, ribosomal structure and biogenesis	K02933	ko03010(Ribosome)	6787	13234	425	211	181.37	406.35	12.58	6.78	10010.5	318	293.86	9.68	5.21579	5.21579	9.11656e-07	2.24555e-05	yes
comp21017_c0	comp21017_c0_seq1	1141	942	DHRS12	-	GO:0005488(binding);GO:0016491(oxidoreductase activity)	[Q] Secondary metabolites biosynthesis, transport and catabolism	-	-	3318	4266	284	709	71.63	105.82	6.79	18.4	3792	496.5	88.72	12.59	3.2877	3.2877	9.31702e-07	2.29299e-05	yes
comp19975_c0	comp19975_c0_seq1	1915	1716	-	-	-	-	-	-	6042	8017	1291	706	71.6	109.17	16.95	10.06	7029.5	998.5	90.38	13.5	3.06451	3.06451	9.36669e-07	2.30328e-05	yes
comp16504_c0	comp16504_c0_seq1	1332	1133	CRK8	-	GO:0016021(integral to membrane);GO:0005524(ATP binding);GO:0004674(protein serine/threonine kinase activity);GO:0004872(receptor activity)	-	K00924	-	939	877	3	132	16.85	18.09	0.06	2.85	908	67.5	17.47	1.46	4.18959	4.18959	9.45624e-07	2.32174e-05	yes
comp3813_c0	comp3813_c0_seq1	1534	1335	PKS2	-	GO:0005886(plasma membrane);GO:0048366(leaf development);GO:0009585(red, far-red light phototransduction)	-	-	-	393	377	10	10	5.99	6.6	0.17	0.18	385	10	6.29	0.17	5.56058	5.56058	9.45767e-07	2.32174e-05	yes
comp23357_c0	comp23357_c0_seq1,comp23357_c0_seq10,comp23357_c0_seq11,comp23357_c0_seq12,comp23357_c0_seq13,comp23357_c0_seq14,comp23357_c0_seq2,comp23357_c0_seq3,comp23357_c0_seq4,comp23357_c0_seq5,comp23357_c0_seq6,comp23357_c0_seq7,comp23357_c0_seq8,comp23357_c0_seq9	1416	543.48	At5g39020	-	GO:0016021(integral to membrane);GO:0005524(ATP binding);GO:0004674(protein serine/threonine kinase activity)	[T] Signal transduction mechanisms	K00924	-	6731	5770	339	1420	216.24	298.55	14.22	68.27	6250.5	879.5	257.39	41.24	3.21611	3.21611	9.51207e-07	2.33305e-05	yes
comp19737_c0	comp19737_c0_seq1	1313	1114	At1g64150	-	GO:0031969(chloroplast membrane);GO:0016021(integral to membrane)	[S] Function unknown	-	-	1678	3258	93	69	30.63	68.34	1.88	1.51	2468	81	49.48	1.69	5.19545	5.19545	9.51973e-07	2.33305e-05	yes
comp22024_c0	comp22024_c0_seq1	2367	2168	mnmG	glucose inhibited division protein A	GO:0005737(cytoplasm);GO:0050660(flavin adenine dinucleotide binding);GO:0002098(tRNA wobble uridine modification)	[J] Translation, ribosomal structure and biogenesis	K03495	-	4098	4699	722	461	38.44	50.65	7.5	5.2	4398.5	591.5	44.55	6.35	3.15504	3.15504	9.56321e-07	2.34174e-05	yes
comp18988_c0	comp18988_c0_seq1,comp18988_c0_seq2	1366	1094.36	At2g01290	ribose 5-phosphate isomerase A	GO:0005737(cytoplasm);GO:0004751(ribose-5-phosphate isomerase activity);GO:0008219(cell death);GO:0009052(pentose-phosphate shunt, non-oxidative branch);GO:0010228(vegetative to reproductive phase transition of meristem)	[G] Carbohydrate transport and metabolism	K01807	ko00030(Pentose phosphate pathway);ko00710(Carbon fixation in photosynthetic organisms)	4605	3785	717	404	84.71	82.54	14.57	9.1	4195	560.5	83.62	11.84	3.15912	3.15912	9.66199e-07	2.36395e-05	yes
comp18899_c0	comp18899_c0_seq1,comp18899_c0_seq2	576	374.9	At4g01150	-	GO:0009941(chloroplast envelope);GO:0009535(chloroplast thylakoid membrane);GO:0016021(integral to membrane);GO:0010287(plastoglobule)	-	-	-	3415	3431	628	255	186.03	212.66	38.37	16.54	3423	441.5	199.34	27.45	3.1881	3.1881	9.71337e-07	2.37453e-05	yes
comp10862_c0	comp10862_c0_seq1,comp10862_c0_seq2	2542	2284.51	SDD1	subtilisin	GO:0048046(apoplast);GO:0009897(external side of plasma membrane);GO:0042802(identical protein binding);GO:0004252(serine-type endopeptidase activity);GO:0043086(negative regulation of catalytic activity);GO:0006508(proteolysis);GO:0042127(regulation of cell proliferation);GO:0010103(stomatal complex morphogenesis)	-	K01342	-	1804	1935	199	211	16.2	20.11	1.96	2.27	1869.5	205	18.16	2.12	3.48598	3.48598	9.73775e-07	2.3785e-05	yes
comp23214_c0	comp23214_c0_seq1,comp23214_c0_seq2,comp23214_c0_seq3	1890	1186.37	VIT_19s0014g04930	1,8-cineole synthase	GO:0005737(cytoplasm);GO:0034004(germacradienol synthase activity);GO:0052577(germacrene-D synthase activity);GO:0000287(magnesium ion binding)	-	K07385	ko00902(Monoterpenoid biosynthesis)	111	199	7157	17749	1.75	10.77	95.69	264.75	155	12453	6.26	180.22	-5.97681	5.97681	9.84929e-07	2.40374e-05	yes
comp12703_c0	comp12703_c0_seq1	1027	828	ATL67	-	GO:0016021(integral to membrane);GO:0008270(zinc ion binding)	[O] Posttranslational modification, protein turnover, chaperones	-	-	770	527	18	54	18.91	14.87	0.49	1.59	648.5	36	16.89	1.04	4.54234	4.54234	9.86195e-07	2.40482e-05	yes
comp11504_c0	comp11504_c0_seq1	1551	1352	ANT	AP2-like factor, ANT lineage	GO:0005634(nucleus);GO:0003677(DNA binding);GO:0003700(sequence-specific DNA binding transcription factor activity);GO:0030154(cell differentiation);GO:0009908(flower development);GO:0042127(regulation of cell proliferation)	-	K09285	-	38	4	740	621	0.57	0.07	12.33	11.23	21	680.5	0.32	11.78	-4.72256	4.72256	1.00172e-06	2.44063e-05	yes
comp19443_c0	comp19443_c0_seq1	3270	3071	IKU2	-	GO:0016021(integral to membrane);GO:0005524(ATP binding);GO:0004674(protein serine/threonine kinase activity);GO:0004872(receptor activity);GO:0009960(endosperm development)	-	K00924	-	226.97	247.11	2437	4940	1.5	1.88	17.88	39.33	237.04	3688.5	1.69	28.6	-3.61734	3.61734	1.00545e-06	2.44769e-05	yes
comp63791_c0	comp63791_c0_seq1	542	343	VIT_12s0028g03760	-	GO:0016021(integral to membrane);GO:0005886(plasma membrane)	-	-	-	116	248	0	0	6.88	16.89	0	0	182	0	11.88	0	inf	inf	1.00751e-06	2.45065e-05	yes
comp3720_c0	comp3720_c0_seq1	1261	1062	-	-	-	-	-	-	2083	2547	196	351	39.89	56.04	4.16	8.08	2315	273.5	47.97	6.12	3.41469	3.41469	1.0228e-06	2.48578e-05	yes
comp11742_c0	comp11742_c0_seq1	909	710	-	-	-	[S] Function unknown	-	-	4582	4577	251	1000	131.24	150.63	7.96	34.44	4579.5	625.5	140.94	21.2	3.25515	3.25515	1.04146e-06	2.52903e-05	yes
comp21419_c0	comp21419_c0_seq1,comp21419_c0_seq2	1647	1342.31	-	-	-	-	-	-	9	8	4785	2415	0.16	0.16	75.51	41.94	8.5	3600	0.16	58.73	-8.47883	8.47883	1.04646e-06	2.53811e-05	yes
comp15560_c0	comp15560_c0_seq1	386	187	-	-	-	-	-	-	1	9	1184	662	0.11	1.12	142.63	86.55	5	923	0.62	114.59	-7.29009	7.29009	1.04694e-06	2.53811e-05	yes
comp11586_c0	comp11586_c0_seq1	252	57.06	LHCB1.1	light-harvesting complex II chlorophyll a/b binding protein 1	GO:0009535(chloroplast thylakoid membrane);GO:0016021(integral to membrane);GO:0009522(photosystem I);GO:0009523(photosystem II);GO:0016168(chlorophyll binding);GO:0046872(metal ion binding);GO:0005515(protein binding);GO:0009765(photosynthesis, light harvesting);GO:0018298(protein-chromophore linkage)	-	K08912	ko00196(Photosynthesis - antenna proteins)	15046	6152	6	51	5361.98	2519.13	2.37	21.85	10599	28.5	3940.55	12.11	8.95924	8.95924	1.05652e-06	2.55921e-05	yes
comp15036_c0	comp15036_c0_seq1,comp15036_c0_seq2	1415	1144.92	CPFTSY	fused signal recognition particle receptor	GO:0009534(chloroplast thylakoid);GO:0005525(GTP binding);GO:0017111(nucleoside-triphosphatase activity);GO:0005515(protein binding);GO:0004872(receptor activity);GO:0009772(photosynthetic electron transport in photosystem II);GO:0045038(protein import into chloroplast thylakoid membrane);GO:0006614(SRP-dependent cotranslational protein targeting to membrane);GO:0010027(thylakoid membrane organiz…	[U] Intracellular trafficking, secretion, and vesicular transport	K03110	ko03060(Protein export);ko03070(Bacterial secretion system)	4318	5085	781	510	75.74	98.62	15.78	11.07	4701.5	645.5	87.18	13.43	3.12639	3.12639	1.06187e-06	2.56882e-05	yes
comp12640_c0	comp12640_c0_seq1	1096	897	CLPP6	ATP-dependent Clp protease, protease subunit	GO:0009941(chloroplast envelope);GO:0009534(chloroplast thylakoid);GO:0009840(chloroplastic endopeptidase Clp complex);GO:0005524(ATP binding);GO:0004252(serine-type endopeptidase activity);GO:0009658(chloroplast organization);GO:0015979(photosynthesis);GO:0006508(proteolysis)	[O] Posttranslational modification, protein turnover, chaperones	K01358	ko04112(Cell cycle - Caulobacter)	5308	6628	900	789	120.34	172.66	22.6	21.51	5968	844.5	146.5	22.05	3.10295	3.10295	1.06224e-06	2.56882e-05	yes
comp20636_c0	comp20636_c0_seq1	1356	1157	RF2b	-	GO:0005634(nucleus);GO:0046983(protein dimerization activity);GO:0043565(sequence-specific DNA binding);GO:0003700(sequence-specific DNA binding transcription factor activity)	-	-	-	616	341	16	20	10.83	6.89	0.31	0.42	478.5	18	8.86	0.36	5.04735	5.04735	1.07103e-06	2.58792e-05	yes
comp7557_c0	comp7557_c0_seq1	1229	1030	-	-	-	-	-	-	1879	2373	248	245	37.1	53.83	5.42	5.82	2126	246.5	45.47	5.62	3.39887	3.39887	1.08425e-06	2.6177e-05	yes
comp5085_c0	comp5085_c0_seq1	910	711	MSRB1	peptide-methionine (R)-S-oxide reductase	GO:0009570(chloroplast stroma);GO:0046872(metal ion binding);GO:0033743(peptide-methionine (R)-S-oxide reductase activity);GO:0008113(peptide-methionine-(S)-S-oxide reductase activity);GO:0022900(electron transport chain);GO:0006979(response to oxidative stress);GO:0006810(transport)	[O] Posttranslational modification, protein turnover, chaperones	K07305	-	4960	7782	908	917	141.87	255.75	28.77	31.53	6371	912.5	198.81	30.15	3.09367	3.09367	1.1135e-06	2.68609e-05	yes
comp13084_c0	comp13084_c0_seq1	441	242	-	-	-	-	-	-	206	409	10	0	17.31	39.49	0.93	0	307.5	5	28.4	0.47	6.09155	6.09155	1.12009e-06	2.69977e-05	yes
comp22551_c0	comp22551_c0_seq1	2934	2735	PTAC2	-	GO:0009507(chloroplast);GO:0009508(plastid chromosome);GO:0005488(binding);GO:0045893(positive regulation of transcription, DNA-dependent);GO:0042793(transcription from plastid promoter)	[R] General function prediction only	-	-	2493	2766	373	277	18.54	23.63	3.07	2.48	2629.5	325	21.09	2.77	3.28745	3.28745	1.1225e-06	2.70233e-05	yes
comp19910_c0	comp19910_c0_seq1	1013	814	PER43	peroxidase	GO:0005576(extracellular region);GO:0020037(heme binding);GO:0004601(peroxidase activity);GO:0042744(hydrogen peroxide catabolic process)	-	K00430	ko00360(Phenylalanine metabolism);ko00680(Methane metabolism);ko00940(Phenylpropanoid biosynthesis)	0	4	365	273	0	0.11	10.1	8.2	2	319	0.06	9.15	-7.06328	7.06328	1.123e-06	2.70233e-05	yes
comp17713_c0	comp17713_c0_seq1	606	407	-	-	-	-	-	-	634	439	23	26	31.68	25.2	1.27	1.56	536.5	24.5	28.44	1.42	4.75838	4.75838	1.13242e-06	2.72275e-05	yes
comp16599_c0	comp16599_c0_seq1,comp16599_c0_seq2	1426	737.48	-	-	-	-	-	-	429	607	3	42	7.11	12.14	0.06	5.71	518	22.5	9.62	2.88	4.94682	4.94682	1.15109e-06	2.76536e-05	yes
comp20108_c0	comp20108_c0_seq1,comp20108_c0_seq2,comp20108_c0_seq3,comp20108_c0_seq4,comp20108_c0_seq5,comp20108_c0_seq6,comp20108_c0_seq7,comp20108_c0_seq8,comp20108_c0_seq9	823	548.5	-	-	-	-	-	-	2129	1822	125	326	81.18	78.28	5.22	14.41	1975.5	225.5	79.73	9.81	3.49204	3.49204	1.16423e-06	2.79352e-05	yes
comp23275_c0	comp23275_c0_seq1	1397	1198	SRG1	gibberellin 20-oxidase	GO:0046872(metal ion binding);GO:0016706(oxidoreductase activity, acting on paired donors, with incorporation or reduction of molecular oxygen, 2-oxoglutarate as one donor, and incorporation of one atom each of oxygen into both donors);GO:0010260(organ senescence)	[Q] Secondary metabolites biosynthesis, transport and catabolism ;[R] General function prediction only	K05282	ko00904(Diterpenoid biosynthesis)	14864	12934	2233	1995	252.32	252.28	41.99	40.71	13899	2114	252.3	41.35	3.00347	3.00347	1.16473e-06	2.79352e-05	yes
comp3769_c0	comp3769_c0_seq1	1413	1214	psbK	photosystem II PsbK protein	GO:0009507(chloroplast);GO:0009539(photosystem II reaction center);GO:0015979(photosynthesis)	-	K02712	ko00195(Photosynthesis)	2925	2066	573	39	49	39.77	10.63	0.79	2495.5	306	44.39	5.71	3.2029	3.2029	1.17663e-06	2.81976e-05	yes
comp25697_c0	comp25697_c0_seq1	471	272	-	-	-	-	K00224	ko00351(1,1,1-Trichloro-2,2-bis(4-chlorophenyl)ethane (DDT));ko00364(Fluorobenzoate degradation);ko00628(Fluorene degradation);ko00640(Propanoate metabolism)	128	165	2258	1844	9.57	14.17	187	165.75	146.5	2051	11.87	176.38	-3.53084	3.53084	1.19384e-06	2.85867e-05	yes
comp9717_c0	comp9717_c0_seq1	821	622	-	-	-	-	-	-	193	413	0	7	6.31	15.52	0	0.28	303	3.5	10.91	0.14	6.87551	6.87551	1.19843e-06	2.86729e-05	yes
comp22715_c0	comp22715_c0_seq1,comp22715_c0_seq10,comp22715_c0_seq2,comp22715_c0_seq3,comp22715_c0_seq4,comp22715_c0_seq5,comp22715_c0_seq6,comp22715_c0_seq7,comp22715_c0_seq8,comp22715_c0_seq9	1457	1141.21	PAP10	-	GO:0010287(plastoglobule);GO:0005198(structural molecule activity)	-	-	-	2595	3089	380	342	46.26	64.84	7.36	7.31	2842	361	55.55	7.33	3.26103	3.26103	1.21167e-06	2.8966e-05	yes
comp18139_c0	comp18139_c0_seq1	1223	1024	dnaJ	DnaJ homolog, subfamily B, member 4	GO:0005737(cytoplasm);GO:0005524(ATP binding);GO:0031072(heat shock protein binding);GO:0046872(metal ion binding);GO:0051082(unfolded protein binding);GO:0006260(DNA replication);GO:0006457(protein folding);GO:0009408(response to heat)	[O] Posttranslational modification, protein turnover, chaperones	K09510	-	5102	7163	231	1537	101.32	163.45	5.08	36.7	6132.5	884	132.38	20.89	3.19608	3.19608	1.22282e-06	2.92088e-05	yes
comp18104_c0	comp18104_c0_seq1	1794	1595	GAD	glutamate decarboxylase	GO:0005516(calmodulin binding);GO:0004351(glutamate decarboxylase activity);GO:0030170(pyridoxal phosphate binding);GO:0006536(glutamate metabolic process)	[E] Amino acid transport and metabolism	K01580	ko00250(Alanine, aspartate and glutamate metabolism);ko00410(beta-Alanine metabolism);ko00430(Taurine and hypotaurine metabolism);ko00650(Butanoate metabolism);ko04940(Type I diabetes mellitus)	23	42	2107	5477	0.29	0.62	29.76	83.96	32.5	3792	0.45	56.86	-6.51237	6.51237	1.22765e-06	2.93e-05	yes
comp20064_c0	comp20064_c0_seq1	1147	948	-	-	-	-	-	-	854	868	28	100	18.32	21.39	0.67	2.58	861	64	19.86	1.62	4.12717	4.12717	1.23518e-06	2.94558e-05	yes
comp67408_c0	comp67408_c0_seq1	669	470	RAP2-11	EREBP-like factor	GO:0005634(nucleus);GO:0003677(DNA binding);GO:0003700(sequence-specific DNA binding transcription factor activity);GO:0009873(ethylene mediated signaling pathway)	-	K09286	-	0	0	151	322	0	0	7.24	16.75	0	236.5	0	12	-inf	inf	1.23821e-06	2.95038e-05	yes
comp6703_c0	comp6703_c0_seq1	580	381	-	-	-	-	-	-	215	321	0	6	11.48	19.69	0	0.39	268	3	15.59	0.2	6.92387	6.92387	1.2494e-06	2.97464e-05	yes
comp18181_c1	comp18181_c1_seq1	715	516	PFK4	6-phosphofructokinase	GO:0005945(6-phosphofructokinase complex);GO:0009507(chloroplast);GO:0003872(6-phosphofructokinase activity);GO:0005524(ATP binding);GO:0006096(glycolysis)	[G] Carbohydrate transport and metabolism	K00850	ko00010(Glycolysis / Gluconeogenesis);ko00030(Pentose phosphate pathway);ko00051(Fructose and mannose metabolism);ko00052(Galactose metabolism)	446	491	3	33	17.58	22.23	0.13	1.56	468.5	18	19.91	0.84	5.12083	5.12083	1.2564e-06	2.98885e-05	yes
comp968_c0	comp968_c0_seq1	427	228	-	-	-	-	-	-	172	184	0	0	15.34	18.86	0	0	178	0	17.1	0	inf	inf	1.25916e-06	2.99299e-05	yes
comp7642_c0	comp7642_c0_seq1	939	740	-	-	GO:0006952(defense response);GO:0009607(response to biotic stimulus)	-	-	-	6589	3000	10	64	181.07	94.73	0.3	2.11	4794.5	37	137.9	1.2	7.42798	7.42798	1.26703e-06	3.00926e-05	yes
comp12097_c0	comp12097_c0_seq1	590	391	MGP	-	GO:0005634(nucleus);GO:0003677(DNA binding);GO:0005515(protein binding);GO:0008270(zinc ion binding);GO:0006355(regulation of transcription, DNA-dependent);GO:0006351(transcription, DNA-dependent)	[R] General function prediction only	-	-	0	0	213	248	0	0	12.27	15.51	0	230.5	0	13.89	-inf	inf	1.27565e-06	3.02726e-05	yes
comp14644_c0	comp14644_c0_seq1	1364	1165	-	-	-	-	-	-	12012	8820	1874	1273	209.68	176.91	36.24	26.72	10416	1573.5	193.3	31.48	2.99552	2.99552	1.28038e-06	3.03602e-05	yes
comp17142_c0	comp17142_c0_seq1,comp17142_c0_seq2	1251	799.05	-	-	-	-	-	-	2432	1677	187	294	64.18	48.63	4.48	7.56	2054.5	240.5	56.41	6.02	3.42411	3.42411	1.28945e-06	3.05504e-05	yes
comp17178_c0	comp17178_c0_seq1	2094	1895	-	-	-	-	-	-	1814	2249	214	262	19.47	27.73	2.54	3.38	2031.5	238	23.6	2.96	3.39966	3.39966	1.34103e-06	3.17467e-05	yes
comp13501_c0	comp13501_c0_seq1,comp13501_c0_seq2	1355	1118.12	-	-	-	-	-	-	677	908	54	58	11.92	18.38	1.1	1.33	792.5	56	15.15	1.22	4.11883	4.11883	1.36821e-06	3.23641e-05	yes
comp28343_c0	comp28343_c0_seq1	1055	856	PPD5	-	GO:0009543(chloroplast thylakoid lumen);GO:0009535(chloroplast thylakoid membrane);GO:0019898(extrinsic to membrane);GO:0009654(oxygen evolving complex);GO:0005509(calcium ion binding);GO:0015979(photosynthesis)	-	-	-	1632	2753	287	178	38.77	75.15	7.55	5.08	2192.5	232.5	56.96	6.31	3.49235	3.49235	1.37706e-06	3.25251e-05	yes
comp25748_c0	comp25748_c0_seq1	809	610	-	-	-	-	-	-	38	50	712	1230	1.27	1.92	26.29	49.3	44	971	1.59	37.8	-4.13375	4.13375	1.37725e-06	3.25251e-05	yes
comp20517_c0	comp20517_c0_seq1	2823	2624	LOX1.5	lipoxygenase	GO:0005737(cytoplasm);GO:0005506(iron ion binding);GO:0016165(lipoxygenase activity);GO:0031408(oxylipin biosynthetic process)	-	K00454	ko00591(Linoleic acid metabolism);ko00592(alpha-Linolenic acid metabolism)	397	375	4088	4592	3.08	3.34	35.09	42.79	386	4340	3.21	38.94	-3.18864	3.18864	1.41528e-06	3.33962e-05	yes
comp15473_c0	comp15473_c0_seq1,comp15473_c0_seq2,comp15473_c0_seq3	758	506.66	-	-	-	-	-	-	5	7	532	329	0.18	0.45	21.73	14.63	6	430.5	0.32	18.18	-5.90838	5.90838	1.43315e-06	3.37907e-05	yes
comp6218_c0	comp6218_c0_seq1	1217	1018	SWEET16	-	GO:0005887(integral to plasma membrane);GO:0051119(sugar transmembrane transporter activity)	[R] General function prediction only	-	-	1095	1761	202	93	21.87	40.42	4.47	2.23	1428	147.5	31.15	3.35	3.51167	3.51167	1.45537e-06	3.42615e-05	yes
comp789_c0	comp789_c0_seq1,comp789_c0_seq2	790	575.57	-	-	-	-	-	-	219	400	0	11	8.01	15.84	0	0.46	309.5	5.5	11.93	0.23	6.25536	6.25536	1.45546e-06	3.42615e-05	yes
comp40924_c0	comp40924_c0_seq1	379	180	-	-	-	-	-	-	408	165	0	0	46.1	21.42	0	0	286.5	0	33.76	0	inf	inf	1.49749e-06	3.52223e-05	yes
comp4300_c0	comp4300_c0_seq1	853	654	CHI1	chalcone isomerase	GO:0045430(chalcone isomerase activity);GO:0042398(cellular modified amino acid biosynthetic process);GO:0009813(flavonoid biosynthetic process)	-	K01859	ko00941(Flavonoid biosynthesis)	174	176	0	0	5.41	6.29	0	0	175	0	5.85	0	inf	inf	1.52361e-06	3.58079e-05	yes
[truncated: 28,934 more rows]
