# Supplementary material for: A tissue-specific profile of miRNAs and their targets related to paeoniaflorin and monoterpenoids biosynthesis in Paeonia lactiflora Pall. by transcriptome, small RNAs and degradome sequencing
Source: PLoS One. 2023 Jan 26;18(1):e0279992. doi: 10.1371/journal.pone.0279992 (PMC9879538; doi:10.1371/journal.pone.0279992)
Supplement: S3 File — (ZIP) [file pone.0279992.s020.zip › S3_File/LCBIO_GO_enrichment_Gene-Flower VS Root VS Leaf VS Fruit.xlsx]

## Sheet: Sheet 1
GO_Term	GO_function	GO_class	Genes	S gene number	TS gene number	B gene number	TB gene number	pvalue	pvalue
GO:0009570	chloroplast stroma	cellular_component	8	comp10136_c0;comp10293_c0;comp10803_c0;comp11087_c0;comp11164_c0;comp11576_c1;comp11799_c0;comp12086_c0;comp12241_c0;comp12287_c0;comp12582_c0;comp12896_c0;comp13020_c0;comp13140_c0;comp13607_c0;comp13626_c0;comp13815_c0;comp13993_c0;comp13998_c0;comp14248_c0;comp14479_c0;comp14484_c0;comp15190_c0;comp15408_c0;comp15595_c0;comp15692_c0;comp15693_c0;comp15852_c0;comp15861_c0;comp15871_c0;comp15950…	169	5350	233	12497	1.77258479276895e-20
GO:0009535	chloroplast thylakoid membrane	cellular_component	8	comp103574_c0;comp10999_c0;comp11028_c0;comp11118_c0;comp11555_c0;comp11576_c1;comp11586_c0;comp11773_c0;comp11795_c0;comp12192_c0;comp12432_c0;comp13029_c0;comp13029_c1;comp13172_c0;comp13428_c0;comp13482_c0;comp13607_c0;comp13740_c0;comp13815_c0;comp13998_c0;comp14023_c0;comp14089_c0;comp14306_c0;comp14460_c0;comp14509_c0;comp14789_c0;comp14948_c0;comp15021_c0;comp15344_c0;comp15378_c0;comp1543…	155	5350	209	12497	1.83556286053099e-20
GO:0015979	photosynthesis	biological_process	5	comp10332_c0;comp11028_c0;comp11630_c0;comp11773_c0;comp12640_c0;comp13029_c0;comp13029_c1;comp13172_c0;comp13719_c0;comp14789_c0;comp14948_c0;comp15234_c0;comp15235_c0;comp15378_c0;comp15408_c0;comp15495_c0;comp15807_c0;comp15817_c0;comp15852_c0;comp16101_c0;comp16101_c1;comp16101_c2;comp16300_c0;comp16342_c0;comp16348_c0;comp16615_c0;comp16649_c0;comp17097_c0;comp17141_c0;comp17399_c0;comp17683…	63	5350	70	12497	1.34059813352332e-16
GO:0016705	oxidoreductase activity, acting on paired donors, with incorporation or reduction of molecular oxygen	molecular_function	5	comp10123_c0;comp10331_c0;comp10506_c0;comp10650_c0;comp11015_c0;comp11445_c0;comp11656_c0;comp11707_c0;comp11707_c1;comp11710_c0;comp11735_c0;comp12149_c0;comp12872_c0;comp13481_c0;comp13534_c0;comp13589_c0;comp13963_c0;comp14275_c0;comp14824_c0;comp15935_c0;comp16191_c0;comp16766_c0;comp16790_c0;comp16957_c0;comp17054_c0;comp17433_c0;comp17466_c0;comp18123_c0;comp18132_c0;comp18652_c0;comp19023…	95	5350	128	12497	4.30388177609259e-13
GO:0004497	monooxygenase activity	molecular_function	5	comp10123_c0;comp10331_c0;comp10506_c0;comp10650_c0;comp11015_c0;comp11445_c0;comp11656_c0;comp11707_c0;comp11707_c1;comp11710_c0;comp11735_c0;comp12149_c0;comp13481_c0;comp13534_c0;comp13963_c0;comp14275_c0;comp14908_c0;comp15412_c0;comp16191_c0;comp16766_c0;comp16790_c0;comp16957_c0;comp17433_c0;comp17466_c0;comp18132_c0;comp18372_c0;comp18652_c0;comp19023_c0;comp19106_c0;comp19271_c0;comp19488…	88	5350	117	12497	8.7008743097303e-13
GO:0005576	extracellular region	cellular_component	3	comp10062_c0;comp10083_c0;comp101596_c0;comp10172_c0;comp10274_c1;comp10361_c0;comp10502_c0;comp10742_c0;comp10805_c0;comp10933_c0;comp11020_c0;comp1106_c0;comp11346_c0;comp11549_c0;comp1160_c0;comp11665_c0;comp11810_c0;comp11898_c0;comp11942_c0;comp11946_c1;comp11972_c0;comp12052_c0;comp12078_c0;comp12153_c0;comp12267_c0;comp12299_c0;comp124754_c0;comp12525_c0;comp12719_c0;comp12763_c0;comp12970…	253	5350	427	12497	2.753501275759e-12
GO:0020037	heme binding	molecular_function	6	comp10083_c0;comp10123_c0;comp10172_c0;comp10331_c0;comp10361_c0;comp10506_c0;comp10650_c0;comp11015_c0;comp11346_c0;comp11445_c0;comp11527_c0;comp11656_c0;comp11707_c0;comp11707_c1;comp11710_c0;comp11725_c0;comp11735_c0;comp11942_c0;comp12149_c0;comp12857_c0;comp12872_c0;comp13029_c1;comp13388_c1;comp13481_c0;comp13534_c0;comp13589_c0;comp13963_c0;comp14156_c0;comp14275_c0;comp14421_c0;comp14824…	154	5350	240	12497	1.4509332666201e-11
GO:0009507	chloroplast	cellular_component	7	comp10332_c0;comp10395_c0;comp1062_c0;comp10651_c0;comp10762_c1;comp10820_c0;comp10855_c0;comp10857_c0;comp10858_c0;comp11024_c0;comp11114_c0;comp11128_c0;comp11320_c0;comp11338_c0;comp11474_c0;comp11544_c0;comp11576_c0;comp11630_c0;comp11675_c0;comp11722_c0;comp11782_c0;comp11876_c0;comp11925_c0;comp11939_c0;comp11980_c0;comp12181_c0;comp12181_c1;comp12318_c0;comp12366_c0;comp12417_c0;comp12444_…	380	5350	692	12497	3.07418762684544e-11
GO:0003700	sequenceNAspecific DNA binding transcription factor activity	molecular_function	4	comp10417_c0;comp10418_c0;comp10570_c0;comp107300_c0;comp10735_c0;comp10757_c0;comp10964_c0;comp110624_c0;comp11167_c0;comp11322_c0;comp11339_c0;comp11504_c0;comp115250_c0;comp115269_c0;comp11758_c0;comp11934_c0;comp12071_c0;comp12164_c0;comp12216_c0;comp12365_c0;comp12437_c0;comp12437_c1;comp12487_c0;comp12574_c0;comp12596_c0;comp12617_c0;comp12800_c0;comp13053_c0;comp13078_c0;comp13169_c0;comp1…	234	5350	400	12497	1.05642959089973e-10
GO:0009543	chloroplast thylakoid lumen	cellular_component	8	comp13719_c0;comp13998_c0;comp14125_c0;comp15312_c0;comp15852_c0;comp16300_c0;comp16890_c0;comp17141_c0;comp17158_c0;comp17256_c0;comp17399_c0;comp17683_c0;comp17918_c0;comp18088_c0;comp18487_c0;comp18540_c0;comp19105_c0;comp20270_c0;comp20921_c0;comp28343_c0;comp4513_c0;comp5398_c0;comp5489_c0;comp6123_c0;comp6494_c0;comp6813_c0;comp7341_c0;comp9832_c0;comp9932_c0	29	5350	30	12497	3.48409948377896e-10
GO:0048046	apoplast	cellular_component	4	comp108407_c0;comp10862_c0;comp10896_c0;comp11134_c0;comp11228_c0;comp11249_c0;comp11389_c0;comp11576_c1;comp11686_c0;comp11714_c0;comp11829_c0;comp11833_c0;comp11980_c0;comp12088_c0;comp12088_c1;comp12178_c0;comp12602_c0;comp1262_c0;comp12887_c0;comp13251_c0;comp13725_c0;comp14037_c0;comp14248_c0;comp14390_c0;comp14426_c0;comp14479_c0;comp14621_c0;comp14639_c0;comp14643_c0;comp15295_c0;comp15348…	130	5350	202	12497	4.21536988986888e-10
GO:0009055	electron carrier activity	molecular_function	5	comp10123_c0;comp10331_c0;comp10506_c0;comp10650_c0;comp11015_c0;comp11164_c0;comp11389_c0;comp11445_c0;comp11579_c0;comp11656_c0;comp11707_c0;comp11707_c1;comp11710_c0;comp11735_c0;comp11857_c0;comp11917_c0;comp11982_c0;comp12149_c0;comp12669_c0;comp12821_c0;comp12857_c0;comp12872_c0;comp13029_c1;comp13382_c0;comp13388_c1;comp13481_c0;comp13534_c0;comp13589_c0;comp13821_c0;comp13963_c0;comp14089…	177	5350	296	12497	2.0452914826272e-09
GO:0009941	chloroplast envelope	cellular_component	7	comp11100_c0;comp11118_c0;comp11272_c0;comp11793_c0;comp12024_c0;comp12192_c0;comp12302_c0;comp12542_c0;comp12542_c1;comp12640_c0;comp13265_c0;comp13482_c0;comp13729_c0;comp13740_c0;comp13805_c0;comp13993_c0;comp14023_c0;comp14789_c0;comp15190_c0;comp15412_c0;comp15496_c0;comp15496_c1;comp15692_c0;comp15888_c0;comp15950_c0;comp16152_c0;comp16706_c0;comp16752_c0;comp16793_c0;comp17066_c0;comp17244…	86	5350	128	12497	1.97322323321817e-08
GO:0080167	response to karrikin	biological_process	5	comp12365_c0;comp1262_c0;comp13421_c0;comp13618_c0;comp13626_c0;comp13796_c0;comp14092_c0;comp14241_c0;comp14590_c0;comp15234_c0;comp15495_c0;comp15625_c0;comp15663_c0;comp16363_c0;comp16369_c0;comp18337_c0;comp18790_c0;comp19195_c0;comp19505_c0;comp19505_c1;comp19516_c0;comp19994_c0;comp20217_c0;comp20605_c0;comp20605_c1;comp20871_c0;comp21126_c0;comp21417_c0;comp21917_c0;comp22143_c0;comp22586_…	44	5350	56	12497	4.88492283773714e-08
GO:0006952	defense response	biological_process	5	comp10599_c0;comp10727_c0;comp10902_c0;comp10933_c0;comp11076_c0;comp11581_c1;comp11898_c0;comp12574_c0;comp12627_c0;comp12627_c1;comp12763_c0;comp128139_c0;comp13169_c0;comp13635_c0;comp13676_c0;comp13759_c0;comp13828_c0;comp13944_c0;comp14014_c0;comp14063_c0;comp14133_c0;comp14444_c0;comp14501_c0;comp14576_c0;comp14636_c0;comp14749_c0;comp14806_c0;comp15062_c0;comp15101_c0;comp15230_c0;comp1549…	139	5350	232	12497	9.23058183860269e-08
GO:0009523	photosystem II	cellular_component	7	comp11555_c0;comp11586_c0;comp11795_c0;comp13172_c0;comp14460_c0;comp14948_c0;comp15408_c0;comp16342_c0;comp16975_c0;comp17549_c0;comp17549_c1;comp17944_c0;comp18327_c0;comp20402_c0;comp23126_c0;comp23392_c0;comp23454_c0;comp23863_c0;comp24031_c0;comp25145_c0;comp5779_c0;comp6619_c1;comp7379_c0;comp7419_c0;comp7692_c0;comp8077_c0	26	5350	29	12497	1.90036949376908e-07
GO:0010287	plastoglobule	cellular_component	8	comp10567_c0;comp11118_c0;comp12192_c0;comp13740_c0;comp13805_c0;comp14440_c0;comp14789_c0;comp15021_c0;comp15663_c0;comp15731_c0;comp15888_c0;comp16280_c0;comp17518_c0;comp18899_c0;comp19658_c0;comp19888_c0;comp20461_c0;comp20923_c0;comp21268_c0;comp21308_c0;comp21733_c0;comp21848_c0;comp22139_c0;comp22607_c0;comp22715_c0;comp23145_c0;comp23384_c0;comp25396_c0;comp5758_c0;comp6619_c1;comp6951_c0…	39	5350	50	12497	4.06087745105554e-07
GO:0010200	response to chitin	biological_process	7	comp11339_c0;comp11758_c0;comp12164_c0;comp12617_c0;comp12749_c0;comp13198_c0;comp13531_c0;comp13676_c0;comp13944_c0;comp14053_c0;comp14383_c0;comp14444_c0;comp14501_c0;comp15491_c0;comp15750_c0;comp15799_c0;comp15980_c0;comp17297_c0;comp17505_c0;comp17778_c0;comp18300_c0;comp18570_c0;comp19927_c0;comp19991_c0;comp20027_c0;comp20136_c0;comp20445_c0;comp20752_c0;comp21575_c0;comp2177_c0;comp21788_…	49	5350	67	12497	4.49063873684477e-07
GO:0009522	photosystem I	cellular_component	7	comp11555_c0;comp11586_c0;comp11773_c0;comp11795_c0;comp13029_c0;comp14460_c0;comp17549_c0;comp17549_c1;comp17944_c0;comp20402_c0;comp23106_c0;comp23126_c0;comp23384_c0;comp23392_c0;comp23397_c0;comp23863_c0;comp36432_c0;comp6619_c1;comp7379_c0;comp7419_c0;comp7692_c0;comp8077_c0	22	5350	24	12497	7.38692300686442e-07
GO:0016168	chlorophyll binding	molecular_function	6	comp11100_c0;comp11555_c0;comp11586_c0;comp11795_c0;comp14460_c0;comp16975_c0;comp17549_c0;comp17549_c1;comp17944_c0;comp20402_c0;comp23106_c0;comp23126_c0;comp23384_c0;comp23392_c0;comp23454_c0;comp23863_c0;comp25145_c0;comp6619_c1;comp7379_c0;comp7419_c0;comp7692_c0;comp8077_c0	22	5350	24	12497	7.38692300686442e-07
GO:0015995	chlorophyll biosynthetic process	biological_process	9	comp10762_c1;comp10855_c0;comp11630_c0;comp15817_c0;comp15871_c0;comp16325_c0;comp16649_c0;comp17860_c0;comp18643_c0;comp19061_c0;comp19145_c0;comp19173_c0;comp19881_c0;comp21155_c0;comp21289_c0;comp21604_c0;comp21646_c0;comp21900_c0;comp22536_c0;comp6114_c0;comp7139_c0;comp7815_c0	22	5350	25	12497	3.64735882948403e-06
GO:0016117	carotenoid biosynthetic process	biological_process	11	comp15871_c0;comp15935_c0;comp17054_c0;comp17466_c0;comp17723_c0;comp19123_c0;comp20107_c0;comp20857_c0;comp21078_c0;comp21241_c0;comp21390_c0;comp21900_c0;comp22359_c0;comp22659_c0;comp22725_c0;comp5351_c0;comp7016_c0	17	5350	18	12497	5.76521247035111e-06
GO:0031969	chloroplast membrane	cellular_component	6	comp10207_c0;comp10207_c1;comp10697_c0;comp10918_c0;comp11227_c0;comp11576_c1;comp12473_c0;comp13514_c0;comp13514_c1;comp13919_c0;comp14109_c0;comp15234_c0;comp15495_c0;comp17054_c0;comp17184_c0;comp17232_c0;comp17466_c0;comp17644_c0;comp17831_c0;comp17860_c0;comp17918_c0;comp17977_c0;comp18341_c0;comp18464_c0;comp18652_c0;comp19123_c0;comp19143_c0;comp19589_c0;comp19737_c0;comp19825_c0;comp20044…	54	5350	80	12497	6.84001111493316e-06
GO:0006949	syncytium formation	biological_process	4	comp10805_c0;comp11584_c0;comp13205_c0;comp13989_c0;comp17522_c0;comp18270_c0;comp19419_c0;comp21358_c0;comp22146_c0;comp23434_c0;comp285_c0;comp285_c1;comp7608_c0;comp8580_c0	14	5350	14	12497	6.87768762162881e-06
GO:0009765	photosynthesis, light harvesting	biological_process	6	comp11555_c0;comp11586_c0;comp11795_c0;comp14460_c0;comp17549_c0;comp17549_c1;comp17944_c0;comp20402_c0;comp23126_c0;comp23384_c0;comp23392_c0;comp23454_c0;comp23863_c0;comp6619_c1;comp7379_c0;comp7419_c0;comp7692_c0;comp8077_c0	18	5350	20	12497	1.54661029171386e-05
GO:0009501	amyloplast	cellular_component	7	comp17044_c0;comp17230_c0;comp19606_c0;comp19613_c0;comp20141_c0;comp21024_c0;comp22172_c0;comp22807_c0;comp22920_c0;comp23200_c0;comp23355_c0;comp7839_c0;comp83451_c0	13	5350	13	12497	1.60878868780989e-05
GO:0019898	extrinsic to membrane	cellular_component	4	comp13719_c0;comp15852_c0;comp16300_c0;comp17141_c0;comp17399_c0;comp17683_c0;comp19354_c0;comp19522_c0;comp20449_c0;comp22285_c0;comp28343_c0;comp6123_c0;comp6813_c0	13	5350	13	12497	1.60878868780989e-05
GO:0043565	sequenceNAspecific DNA binding	molecular_function	7	comp101590_c0;comp10417_c0;comp10418_c0;comp10570_c0;comp107300_c0;comp10735_c0;comp10757_c0;comp10964_c0;comp11322_c0;comp11339_c0;comp11758_c0;comp11934_c0;comp12067_c0;comp12067_c1;comp12071_c0;comp12365_c0;comp12437_c0;comp12437_c1;comp12487_c0;comp12596_c0;comp12617_c0;comp12800_c0;comp13053_c0;comp13238_c0;comp13371_c0;comp13548_c0;comp13549_c0;comp13735_c0;comp13862_c0;comp1408_c0;comp1419…	154	5350	279	12497	1.72333573411398e-05
GO:0050661	NADP binding	molecular_function	6	comp10293_c0;comp12994_c0;comp13449_c0;comp13623_c0;comp14075_c0;comp16101_c0;comp16101_c1;comp16101_c2;comp16488_c0;comp16488_c1;comp1996_c0;comp20267_c0;comp20342_c0;comp20738_c0;comp20806_c0;comp21368_c0;comp21718_c0;comp22244_c0;comp22536_c0;comp22759_c0;comp23042_c0;comp23063_c0;comp23225_c0;comp24342_c0;comp25530_c0;comp5131_c0;comp5304_c0;comp5728_c0;comp7117_c0;comp7583_c0;comp7930_c0	31	5350	41	12497	1.99218735571552e-05
GO:0004364	glutathione transferase activity	molecular_function	6	comp10743_c0;comp11402_c0;comp11478_c0;comp14636_c0;comp14830_c0;comp15625_c0;comp16029_c0;comp17177_c0;comp17838_c0;comp18201_c0;comp18627_c0;comp20383_c0;comp20700_c0;comp20824_c0;comp21342_c0;comp3511_c0;comp6545_c0;comp6594_c0;comp6657_c0;comp6750_c0;comp7569_c0;comp7688_c0;comp8885_c0	23	5350	28	12497	2.32747432411489e-05
GO:0018298	proteinNAchromophore linkage	biological_process	9	comp11555_c0;comp11586_c0;comp11795_c0;comp12877_c0;comp13270_c0;comp13546_c0;comp14460_c0;comp14468_c0;comp16975_c0;comp17549_c0;comp17549_c1;comp17944_c0;comp192709_c0;comp20402_c0;comp20685_c0;comp23106_c0;comp23126_c0;comp23137_c0;comp23384_c0;comp23392_c0;comp23454_c0;comp2372_c0;comp23863_c0;comp25145_c0;comp57397_c0;comp6619_c1;comp6775_c0;comp70_c0;comp7379_c0;comp7419_c0;comp7692_c0;comp…	32	5350	43	12497	2.55022634297133e-05
GO:0009654	oxygen evolving complex	cellular_component	6	comp13719_c0;comp15852_c0;comp16300_c0;comp16348_c0;comp17141_c0;comp17399_c0;comp17683_c0;comp19354_c0;comp19522_c0;comp20449_c0;comp22285_c0;comp28343_c0;comp6123_c0;comp6813_c0;comp7009_c0	15	5350	16	12497	2.81904559507241e-05
GO:0005975	carbohydrate metabolic process	biological_process	5	comp10305_c0;comp10385_c0;comp10395_c0;comp10614_c0;comp1106_c0;comp11665_c0;comp11674_c0;comp11853_c0;comp11972_c0;comp12078_c0;comp124754_c0;comp12525_c0;comp1262_c0;comp12777_c0;comp13042_c0;comp13138_c0;comp1318_c0;comp13759_c0;comp13834_c0;comp13881_c0;comp14168_c0;comp14568_c0;comp14749_c0;comp14883_c0;comp15016_c0;comp15024_c0;comp15046_c0;comp15062_c0;comp15225_c0;comp15580_c0;comp15757_c…	123	5350	218	12497	3.12825421315876e-05
GO:0006950	response to stress	biological_process	4	comp10305_c0;comp10356_c0;comp11478_c0;comp11525_c0;comp118378_c0;comp12086_c0;comp12218_c0;comp12256_c0;comp12287_c0;comp12463_c0;comp12857_c0;comp13421_c0;comp13549_c0;comp13743_c0;comp13875_c0;comp13934_c0;comp14013_c0;comp14325_c0;comp14606_c0;comp14652_c0;comp14830_c0;comp15164_c0;comp15175_c0;comp15582_c0;comp15821_c0;comp15902_c0;comp16014_c0;comp16710_c0;comp16718_c0;comp17021_c0;comp1702…	113	5350	199	12497	4.45313403978214e-05
GO:0004553	hydrolase activity, hydrolyzing ONAglycosyl compounds	molecular_function	6	comp10385_c0;comp108407_c0;comp10896_c0;comp12887_c0;comp13251_c0;comp14390_c0;comp14639_c0;comp14643_c0;comp15016_c0;comp15967_c0;comp16324_c0;comp16876_c0;comp16947_c0;comp17934_c0;comp19704_c0;comp20475_c0;comp20911_c0;comp21386_c0;comp22888_c1;comp22943_c0;comp23258_c0;comp4715_c0;comp7839_c0;comp8009_c0;comp9299_c0;comp9299_c1	26	5350	34	12497	6.80420035650957e-05
GO:0009873	ethylene mediated signaling pathway	biological_process	7	comp104525_c0;comp110624_c0;comp11167_c0;comp12164_c0;comp12216_c0;comp12231_c0;comp13078_c0;comp13169_c0;comp13198_c0;comp14051_c0;comp14063_c0;comp14444_c0;comp14501_c0;comp14623_c0;comp15101_c0;comp15263_c0;comp15980_c0;comp16282_c0;comp16294_c0;comp16421_c0;comp16472_c0;comp16730_c0;comp17215_c0;comp17491_c0;comp17994_c0;comp18033_c0;comp18484_c0;comp18485_c0;comp18570_c0;comp18582_c0;comp186…	77	5350	129	12497	7.79430290087321e-05
GO:0009706	chloroplast inner membrane	cellular_component	7	comp12623_c0;comp15010_c0;comp15342_c0;comp17292_c0;comp17659_c0;comp18008_c0;comp18794_c0;comp19296_c0;comp21155_c0;comp21300_c0;comp21526_c0;comp21863_c0;comp22197_c0;comp22884_c0;comp25396_c0;comp27456_c0;comp27543_c0;comp27552_c0;comp6605_c0;comp7589_c0;comp7589_c1	21	5350	26	12497	8.6640541923157e-05
GO:0009813	flavonoid biosynthetic process	biological_process	6	comp13748_c0;comp13970_c0;comp13970_c1;comp16062_c0;comp16436_c0;comp17908_c0;comp19675_c0;comp20592_c0;comp20658_c0;comp21199_c0;comp21230_c0;comp22620_c0;comp22990_c0;comp338_c0;comp338_c1;comp4134_c0;comp4300_c0;comp5526_c0;comp7388_c0	19	5350	23	12497	0.000108944321034412
GO:0019252	starch biosynthetic process	biological_process	10	comp17044_c0;comp17156_c0;comp17230_c0;comp21024_c0;comp21389_c0;comp21663_c0;comp21900_c0;comp22172_c0;comp22807_c0;comp22920_c0;comp23200_c0;comp7839_c0;comp83451_c0	13	5350	14	12497	0.000135820477212211
GO:0009611	response to wounding	biological_process	5	comp10419_c0;comp10599_c0;comp11736_c0;comp119374_c0;comp12236_c0;comp12407_c0;comp12487_c0;comp1262_c0;comp12636_c0;comp12749_c0;comp13010_c0;comp13419_c0;comp13419_c1;comp15085_c0;comp15085_c1;comp15890_c0;comp16270_c0;comp17183_c0;comp17538_c0;comp17664_c0;comp18142_c0;comp18790_c0;comp19485_c0;comp201_c0;comp20263_c0;comp20646_c0;comp20758_c0;comp20923_c0;comp21063_c0;comp21275_c0;comp21394_c…	59	5350	96	12497	0.00017047200893346
GO:0010025	wax biosynthetic process	biological_process	7	comp12348_c0;comp14241_c1;comp14896_c0;comp16046_c0;comp21103_c0;comp21900_c0;comp22055_c0;comp22608_c0;comp23005_c0;comp8116_c0	10	5350	10	12497	0.000205773405697049
GO:0042555	MCM complex	cellular_component	4	comp11793_c0;comp15496_c0;comp15496_c1;comp16448_c0;comp16448_c1;comp19469_c0;comp19831_c0;comp20067_c0;comp20830_c0;comp21850_c0	10	5350	10	12497	0.000205773405697049
GO:0019253	reductive pentoseNAphosphate cycle	biological_process	8	comp11576_c0;comp11576_c1;comp13848_c0;comp14500_c0;comp14908_c0;comp14930_c0;comp16915_c0;comp17979_c0;comp17979_c1;comp18024_c0;comp18372_c0;comp21552_c0;comp21663_c0;comp22159_c0;comp23363_c0;comp24106_c0	16	5350	19	12497	0.000261300859256464
GO:0009534	chloroplast thylakoid	cellular_component	7	comp10136_c0;comp12640_c0;comp13140_c0;comp13805_c0;comp15036_c0;comp17242_c0;comp17242_c1;comp18269_c0;comp20407_c0;comp20897_c0;comp21454_c0;comp21645_c0;comp23125_c0;comp23251_c0;comp24795_c0;comp26263_c0;comp7519_c0	17	5350	21	12497	0.000410174937564669
GO:0006073	cellular glucan metabolic process	biological_process	8	comp108407_c0;comp10896_c0;comp12887_c0;comp13251_c0;comp14390_c0;comp14639_c0;comp14643_c0;comp15967_c0;comp16324_c0;comp16876_c0;comp17934_c0;comp20475_c0;comp20911_c0;comp21386_c0;comp22888_c1;comp22943_c0;comp4715_c0;comp8009_c0;comp9299_c0;comp9299_c1	20	5350	26	12497	0.000427031683277236
GO:0016762	xyloglucan:xyloglucosyl transferase activity	molecular_function	8	comp108407_c0;comp10896_c0;comp12887_c0;comp13251_c0;comp14390_c0;comp14639_c0;comp14643_c0;comp15967_c0;comp16324_c0;comp16876_c0;comp17934_c0;comp20475_c0;comp20911_c0;comp21386_c0;comp22888_c1;comp22943_c0;comp4715_c0;comp8009_c0;comp9299_c0;comp9299_c1	20	5350	26	12497	0.000427031683277236
GO:0005618	cell wall	cellular_component	5	comp101596_c0;comp10502_c0;comp10567_c0;comp108407_c0;comp10896_c0;comp10933_c0;comp11249_c0;comp1160_c0;comp11714_c0;comp12153_c0;comp124754_c0;comp1262_c0;comp12719_c0;comp12887_c0;comp131342_c0;comp1318_c0;comp13251_c0;comp137300_c0;comp13759_c0;comp13765_c0;comp14037_c0;comp14390_c0;comp14402_c0;comp14639_c0;comp14643_c0;comp15229_c1;comp15348_c0;comp15757_c0;comp15811_c0;comp15811_c1;comp159…	131	5350	245	12497	0.000448348866461178
GO:0010027	thylakoid membrane organization	biological_process	7	comp12896_c0;comp15036_c0;comp15408_c0;comp18008_c0;comp18609_c0;comp23044_c0;comp3783_c0;comp6200_c0;comp6605_c0	9	5350	9	12497	0.000481126809650766
GO:0031977	thylakoid lumen	cellular_component	6	comp15021_c0;comp15888_c0;comp16014_c0;comp17052_c0;comp17300_c0;comp19354_c0;comp20696_c0;comp23044_c0;comp5779_c0	9	5350	9	12497	0.000481126809650766
GO:0043169	cation binding	molecular_function	5	comp10395_c0;comp10614_c0;comp11024_c0;comp1106_c0;comp11665_c0;comp11853_c0;comp11945_c0;comp12078_c0;comp12525_c0;comp12677_c0;comp12777_c0;comp13042_c0;comp13138_c0;comp13563_c0;comp13759_c0;comp14168_c0;comp14568_c0;comp14749_c0;comp14883_c0;comp15016_c0;comp15024_c0;comp15062_c0;comp15225_c0;comp15580_c0;comp15897_c0;comp16874_c0;comp16992_c0;comp17023_c0;comp17041_c0;comp17115_c0;comp17156_…	83	5350	147	12497	0.00055511740637787
GO:0009505	plantNAtype cell wall	cellular_component	6	comp10805_c0;comp1092_c0;comp1106_c0;comp11346_c0;comp11686_c0;comp11833_c0;comp11972_c0;comp11980_c0;comp12088_c0;comp12088_c1;comp12400_c0;comp12602_c0;comp13647_c0;comp13725_c0;comp13989_c0;comp14168_c0;comp14749_c0;comp15055_c0;comp150612_c0;comp15062_c0;comp15295_c0;comp15897_c0;comp16007_c0;comp163_c1;comp16575_c0;comp17041_c0;comp17134_c0;comp17522_c0;comp1792_c0;comp18056_c0;comp18352_c0;…	65	5350	111	12497	0.000573894788971309
GO:0016491	oxidoreductase activity	molecular_function	4	comp10274_c0;comp10274_c1;comp10313_c0;comp103574_c0;comp10567_c0;comp10697_c0;comp11020_c0;comp1176_c0;comp11925_c0;comp12382_c0;comp12927_c0;comp13740_c0;comp1429_c0;comp14590_c0;comp15059_c0;comp15266_c0;comp15780_c0;comp15889_c0;comp16046_c0;comp16369_c0;comp16841_c0;comp16875_c0;comp16944_c0;comp17158_c0;comp17272_c0;comp17337_c0;comp17376_c0;comp17424_c0;comp17458_c1;comp17821_c0;comp18071_…	69	5350	119	12497	0.00058166500227909
GO:0004565	betaNAgalactosidase activity	molecular_function	8	comp13042_c0;comp15897_c0;comp17227_c0;comp17892_c0;comp18946_c0;comp18946_c1;comp19036_c0;comp19875_c0;comp20679_c0;comp21505_c0;comp21832_c0;comp21915_c0;comp22594_c0;comp22612_c1;comp22728_c0;comp27919_c0;comp33893_c0;comp5672_c0	18	5350	23	12497	0.000584479436834097
GO:0009607	response to biotic stimulus	biological_process	4	comp10902_c0;comp10933_c0;comp11898_c0;comp13828_c0;comp14133_c0;comp14806_c0;comp15230_c0;comp16803_c0;comp17171_c0;comp17733_c0;comp17943_c0;comp17990_c0;comp18177_c0;comp18807_c0;comp19060_c0;comp19147_c0;comp21148_c0;comp21342_c0;comp22369_c0;comp22372_c0;comp23908_c0;comp24001_c0;comp24356_c0;comp25102_c0;comp5896_c0;comp7642_c0;comp7972_c0;comp862_c0;comp8667_c0;comp8772_c0	30	5350	44	12497	0.000589062650058234
GO:0009751	response to salicylic acid stimulus	biological_process	6	comp10419_c0;comp10843_c0;comp11141_c0;comp11577_c0;comp13113_c0;comp13419_c0;comp13419_c1;comp14198_c0;comp14383_c0;comp15930_c0;comp15930_c1;comp16762_c0;comp17183_c0;comp17246_c0;comp19048_c0;comp19048_c1;comp19115_c0;comp19880_c0;comp19927_c0;comp20621_c0;comp21113_c0;comp21394_c0;comp2177_c0;comp21852_c0;comp22005_c0;comp22930_c0;comp23285_c0;comp4227_c0;comp45587_c0;comp4784_c0;comp5926_c0;…	37	5350	58	12497	0.00100769107535202
GO:0010044	response to aluminum ion	biological_process	7	comp1027_c0;comp1038_c0;comp113570_c0;comp11490_c0;comp14208_c0;comp14565_c0;comp1573_c0;comp17343_c0;comp18450_c0;comp19035_c0;comp2816_c0;comp3062_c0;comp4481_c0;comp5020_c0	14	5350	17	12497	0.00102143024765049
GO:0015936	coenzyme A metabolic process	biological_process	7	comp12994_c0;comp13449_c0;comp23063_c0;comp24342_c0;comp25530_c0;comp7117_c0;comp7583_c0;comp7930_c0	8	5350	8	12497	0.00112482080227039
GO:0080083	betaNAgentiobiose betaNAglucosidase activity	molecular_function	9	comp13042_c0;comp16007_c0;comp17892_c0;comp19036_c0;comp19875_c0;comp20498_c0;comp20498_c1;comp22612_c1	8	5350	8	12497	0.00112482080227039
GO:0004420	hydroxymethylglutarylNACoA reductase (NADPH) activity	molecular_function	7	comp12994_c0;comp13449_c0;comp23063_c0;comp24342_c0;comp25530_c0;comp7117_c0;comp7583_c0;comp7930_c0	8	5350	8	12497	0.00112482080227039
GO:0006857	oligopeptide transport	biological_process	9	comp10419_c0;comp13419_c0;comp13419_c1;comp13437_c0;comp14025_c0;comp17806_c0;comp17832_c0;comp18668_c0;comp18896_c0;comp19736_c0;comp20798_c0;comp21394_c0;comp21408_c0;comp21578_c1;comp21830_c0;comp21852_c0;comp22561_c0;comp22648_c0;comp26239_c0;comp26402_c0;comp36707_c0;comp3767_c0;comp41315_c0;comp66182_c0;comp6891_c0;comp9949_c0	26	5350	38	12497	0.00125653412511354
GO:0015293	symporter activity	molecular_function	7	comp10187_c0;comp11826_c0;comp11908_c0;comp12463_c0;comp12558_c0;comp12826_c0;comp12963_c0;comp13517_c0;comp13885_c0;comp14960_c0;comp14960_c1;comp15175_c0;comp16011_c0;comp16238_c0;comp16605_c0;comp16889_c0;comp17027_c0;comp17692_c0;comp17692_c1;comp17806_c0;comp19296_c0;comp19516_c0;comp19823_c0;comp19941_c0;comp20430_c0;comp20723_c0;comp21499_c0;comp21578_c1;comp21605_c0;comp21662_c0;comp22543…	43	5350	70	12497	0.00127089116025327
GO:0072593	reactive oxygen species metabolic process	biological_process	5	comp16749_c0;comp18871_c0;comp18935_c0;comp20938_c0;comp21422_c0;comp22351_c0;comp22364_c0;comp23044_c0;comp23217_c0;comp2347_c0	10	5350	11	12497	0.00138352829519557
GO:0006325	chromatin organization	biological_process	5	comp10139_c0;comp10175_c0;comp17667_c0;comp17851_c0;comp18842_c0;comp4801_c0;comp8020_c0;comp8064_c0;comp88888_c0;comp99140_c0	10	5350	11	12497	0.00138352829519557
GO:0009579	thylakoid	cellular_component	5	comp12821_c0;comp14440_c0;comp15950_c0;comp17518_c0;comp17857_c0;comp18341_c0;comp19248_c0;comp20352_c0;comp20461_c0;comp20678_c0;comp21587_c0;comp21663_c0;comp21733_c0;comp28145_c0;comp6657_c0;comp6660_c0;comp7688_c0;comp7878_c0	18	5350	24	12497	0.00140128362082673
GO:0006865	amino acid transport	biological_process	10	comp12826_c0;comp14960_c0;comp14960_c1;comp16011_c0;comp19321_c0;comp19321_c1;comp20430_c0;comp21499_c0;comp21572_c2;comp21662_c0;comp23595_c0;comp476_c0;comp60111_c0;comp8056_c0;comp8873_c0	15	5350	19	12497	0.001485707304156
GO:0031408	oxylipin biosynthetic process	biological_process	11	comp10136_c0;comp12149_c0;comp13010_c0;comp13140_c0;comp15890_c0;comp16810_c0;comp17242_c0;comp17242_c1;comp17860_c0;comp18260_c0;comp18341_c0;comp18827_c0;comp20407_c0;comp20517_c0;comp23008_c0;comp23125_c0;comp26263_c0;comp6515_c0;comp8440_c0	19	5350	26	12497	0.00172978010378772
GO:0042744	hydrogen peroxide catabolic process	biological_process	8	comp10083_c0;comp10172_c0;comp10361_c0;comp11346_c0;comp11527_c0;comp11942_c0;comp14156_c0;comp15055_c0;comp150612_c0;comp15865_c1;comp16216_c0;comp16216_c1;comp16679_c0;comp16706_c0;comp17247_c0;comp1750_c0;comp1792_c0;comp18403_c0;comp19400_c0;comp19639_c0;comp19910_c0;comp20218_c0;comp20489_c0;comp20713_c0;comp20735_c0;comp21194_c0;comp22058_c0;comp22959_c0;comp23412_c0;comp29212_c0;comp4427_c…	34	5350	54	12497	0.00221218243685469
GO:0009820	alkaloid metabolic process	biological_process	6	comp11808_c0;comp13534_c0;comp15187_c0;comp16418_c0;comp17433_c0;comp17959_c0;comp19027_c0;comp21352_c0;comp21542_c0;comp21547_c0;comp21751_c0;comp22391_c0;comp22435_c0;comp2693_c0;comp5611_c0;comp6799_c0;comp9352_c0	17	5350	23	12497	0.0024950017303132
GO:0009740	gibberellic acid mediated signaling pathway	biological_process	7	comp115250_c0;comp115269_c0;comp14980_c0;comp16015_c0;comp16654_c0;comp17198_c0;comp18141_c0;comp20992_c0;comp21604_c0;comp22101_c0;comp35107_c0;comp4319_c0;comp5819_c0;comp7037_c0;comp7739_c0;comp8657_c0;comp9294_c0	17	5350	23	12497	0.0024950017303132
GO:0050616	secologanin synthase activity	molecular_function	7	comp13534_c0;comp17433_c0;comp21542_c0;comp21547_c0;comp22391_c0;comp2693_c0;comp9352_c0	7	5350	7	12497	0.00262942388552446
GO:0009538	photosystem I reaction center	cellular_component	6	comp11028_c0;comp14789_c0;comp15807_c0;comp16615_c0;comp17097_c0;comp5668_c0;comp5758_c0	7	5350	7	12497	0.00262942388552446
GO:0003680	AT DNA binding	molecular_function	9	comp10175_c0;comp17667_c0;comp17851_c0;comp18842_c0;comp4801_c0;comp8064_c0;comp99140_c0	7	5350	7	12497	0.00262942388552446
GO:0016758	transferase activity, transferring hexosyl groups	molecular_function	6	comp10072_c0;comp11497_c0;comp11968_c0;comp12177_c0;comp12758_c0;comp13507_c0;comp13507_c1;comp14151_c0;comp14746_c0;comp15558_c0;comp15559_c0;comp18018_c0;comp18134_c1;comp18748_c0;comp18748_c1;comp18959_c0;comp19013_c0;comp19285_c0;comp19699_c0;comp20740_c0;comp21842_c0;comp22040_c0;comp22118_c0;comp22378_c0;comp22697_c0;comp22871_c0;comp23289_c0;comp24040_c0;comp26946_c0;comp42644_c0;comp4849_…	40	5350	66	12497	0.00264739674102183
GO:0006270	DNANAdependent DNA replication initiation	biological_process	8	comp12152_c0;comp12771_c0;comp12771_c1;comp16448_c0;comp16448_c1;comp19469_c0;comp19831_c0;comp20067_c0;comp20790_c0;comp20830_c0;comp21722_c0;comp21850_c0;comp9406_c0;comp9406_c1	14	5350	18	12497	0.00277968888447203
GO:0009744	response to sucrose stimulus	biological_process	8	comp11576_c1;comp12231_c0;comp12843_c0;comp14527_c0;comp15234_c0;comp15495_c0;comp15725_c0;comp16018_c0;comp16239_c0;comp18196_c0;comp19714_c0;comp21417_c0;comp22082_c0;comp22586_c0;comp22706_c0;comp3656_c0;comp39496_c0;comp8701_c0	18	5350	25	12497	0.00300460013615003
GO:0030599	pectinesterase activity	molecular_function	7	comp101596_c0;comp111653_c0;comp1160_c0;comp12153_c0;comp131342_c0;comp137300_c0;comp14979_c0;comp16555_c0;comp17592_c0;comp18125_c0;comp18693_c0;comp18768_c0;comp20575_c0;comp20929_c0;comp21016_c0;comp21070_c0;comp21280_c0;comp21469_c0;comp21470_c0;comp21709_c0;comp21829_c0;comp22437_c0;comp22762_c0;comp22999_c0;comp23538_c0;comp34265_c0;comp3781_c0;comp4117_c0;comp8180_c0;comp9393_c0;comp9833_c0	31	5350	49	12497	0.00306906065378653
GO:0009734	auxin mediated signaling pathway	biological_process	6	comp104525_c0;comp10743_c0;comp11401_c0;comp11731_c0;comp11871_c1;comp11979_c0;comp12910_c0;comp13143_c0;comp13257_c0;comp13610_c0;comp13618_c0;comp14322_c0;comp14938_c0;comp14960_c0;comp14960_c1;comp15088_c0;comp15442_c0;comp15444_c0;comp16011_c0;comp16123_c0;comp16192_c0;comp1763_c0;comp17928_c1;comp18006_c0;comp18296_c0;comp18490_c0;comp19854_c0;comp19861_c0;comp20288_c0;comp20430_c0;comp20578…	71	5350	129	12497	0.00329997448596406
GO:0046983	protein dimerization activity	molecular_function	5	comp10757_c0;comp11401_c0;comp11731_c0;comp11871_c1;comp11979_c0;comp12163_c0;comp12365_c0;comp13636_c0;comp14938_c0;comp15088_c0;comp15444_c0;comp16123_c0;comp16192_c0;comp16406_c0;comp17365_c0;comp1763_c0;comp17663_c0;comp17778_c0;comp17928_c1;comp18019_c0;comp18360_c0;comp18743_c0;comp19325_c0;comp19434_c0;comp19861_c0;comp19930_c0;comp20288_c0;comp20623_c0;comp20636_c0;comp20884_c0;comp21084_…	65	5350	117	12497	0.00357542902399055
GO:0004022	alcohol dehydrogenase (NAD) activity	molecular_function	7	comp11708_c0;comp12439_c0;comp15994_c0;comp17649_c0;comp18179_c0;comp18825_c1;comp18901_c0;comp19274_c0;comp20134_c0;comp20793_c0;comp21492_c0;comp21868_c0;comp22263_c0;comp5050_c0;comp6981_c0	15	5350	20	12497	0.00358843255722156
GO:0004857	enzyme inhibitor activity	molecular_function	5	comp101596_c0;comp111653_c0;comp137300_c0;comp14979_c0;comp16555_c0;comp17592_c0;comp18125_c0;comp18693_c0;comp20575_c0;comp20929_c0;comp21016_c0;comp21070_c0;comp21280_c0;comp21469_c0;comp21470_c0;comp21709_c0;comp22437_c0;comp22762_c0;comp22999_c0;comp23538_c0;comp34265_c0;comp3781_c0;comp4117_c0;comp8180_c0;comp9393_c0;comp9833_c0	26	5350	40	12497	0.0038137202480894
GO:0045735	nutrient reservoir activity	molecular_function	3	comp10727_c0;comp15604_c0;comp15985_c0;comp16258_c0;comp17104_c0;comp17721_c0;comp18020_c0;comp18776_c0;comp19315_c0;comp20873_c0;comp21088_c0;comp21110_c0;comp21286_c0;comp21530_c0;comp23350_c0;comp24312_c0;comp24320_c0;comp25010_c0;comp5206_c0;comp5476_c0	20	5350	29	12497	0.00397695082903392
GO:0004185	serineNAtype carboxypeptidase activity	molecular_function	9	comp10742_c0;comp12082_c0;comp12299_c0;comp15226_c0;comp15284_c0;comp16684_c0;comp16807_c0;comp17500_c0;comp18044_c0;comp18295_c0;comp19001_c1;comp19625_c0;comp20381_c0;comp21147_c0;comp21180_c0;comp21332_c1;comp21434_c0;comp21594_c0;comp22386_c0;comp22469_c0;comp22576_c0;comp22585_c0;comp22963_c0;comp35364_c0;comp4416_c0;comp47282_c0;comp56971_c0;comp664_c0;comp6888_c0;comp8776_c0;comp8867_c0	31	5350	50	12497	0.00479406101899844
GO:0050662	coenzyme binding	molecular_function	5	comp13471_c0;comp13636_c0;comp13638_c0;comp15192_c0;comp15192_c1;comp15595_c0;comp15923_c0;comp16062_c0;comp17518_c0;comp20461_c0;comp20755_c0;comp20884_c0;comp21308_c0;comp21674_c0;comp21733_c0;comp21858_c0;comp4134_c0;comp4292_c0;comp5462_c0;comp5526_c0;comp7588_c0;comp7794_c0	22	5350	33	12497	0.00484695021258721
GO:0009407	toxin catabolic process	biological_process	6	comp14107_c0;comp15625_c0;comp16029_c0;comp19537_c0;comp23183_c0;comp3723_c0;comp6657_c0;comp7688_c0;comp8379_c0;comp8885_c0	10	5350	12	12497	0.00509082450070258
GO:0005945	6NAphosphofructokinase complex	cellular_component	7	comp14283_c0;comp15163_c1;comp16783_c0;comp18181_c0;comp18181_c1;comp20477_c0;comp20530_c0;comp21325_c0;comp21350_c0;comp21847_c0;comp4731_c0;comp7229_c0;comp8200_c0	13	5350	17	12497	0.00513292880255639
GO:0008299	isoprenoid biosynthetic process	biological_process	8	comp12994_c0;comp13449_c0;comp15780_c0;comp17034_c0;comp20102_c0;comp22716_c0;comp23063_c0;comp24342_c0;comp25530_c0;comp35381_c0;comp7117_c0;comp7583_c0;comp7930_c0	13	5350	17	12497	0.00513292880255639
GO:0003872	6NAphosphofructokinase activity	molecular_function	8	comp14283_c0;comp15163_c1;comp16783_c0;comp18181_c0;comp18181_c1;comp20477_c0;comp20530_c0;comp21325_c0;comp21350_c0;comp21847_c0;comp4731_c0;comp7229_c0;comp8200_c0	13	5350	17	12497	0.00513292880255639
GO:0006869	lipid transport	biological_process	7	comp10232_c0;comp11169_c0;comp11180_c0;comp11260_c0;comp12087_c0;comp13592_c0;comp14241_c1;comp15794_c0;comp15794_c1;comp16365_c0;comp16483_c0;comp16518_c0;comp16633_c1;comp17801_c0;comp19187_c0;comp19502_c0;comp22608_c0;comp23766_c0;comp4823_c0;comp5645_c0;comp5682_c0;comp5767_c0;comp99293_c0	23	5350	35	12497	0.00523616349932
GO:0030170	pyridoxal phosphate binding	molecular_function	6	comp10285_c0;comp10332_c0;comp11066_c0;comp11114_c0;comp11943_c0;comp12328_c0;comp12472_c0;comp14237_c0;comp14991_c0;comp15176_c0;comp15301_c0;comp15948_c0;comp16155_c0;comp16325_c0;comp17092_c0;comp17244_c0;comp17607_c0;comp17608_c0;comp18104_c0;comp19069_c0;comp19536_c0;comp19564_c0;comp19613_c0;comp19774_c0;comp20063_c0;comp20141_c0;comp20309_c0;comp20473_c0;comp20544_c0;comp20693_c0;comp20909…	48	5350	84	12497	0.00557010010803266
GO:0009011	starch synthase activity	molecular_function	8	comp17230_c0;comp22172_c0;comp22807_c0;comp22920_c0;comp23200_c0;comp83451_c0	6	5350	6	12497	0.00614598311266579
GO:0004301	epoxide hydrolase activity	molecular_function	7	comp16749_c0;comp18935_c0;comp22364_c0;comp22758_c0;comp23217_c0;comp2347_c0	6	5350	6	12497	0.00614598311266579
GO:0010206	photosystem II repair	biological_process	9	comp14023_c0;comp16014_c0;comp18487_c0;comp19105_c0;comp19278_c0;comp5489_c0	6	5350	6	12497	0.00614598311266579
GO:0004338	glucan exoNA1,3NAbetaNAglucosidase activity	molecular_function	9	comp13042_c0;comp17892_c0;comp18425_c0;comp19036_c0;comp19875_c0;comp22612_c1	6	5350	6	12497	0.00614598311266579
GO:0010189	vitamin E biosynthetic process	biological_process	7	comp16649_c0;comp19145_c0;comp22659_c0;comp22721_c0;comp25396_c0;comp4279_c0	6	5350	6	12497	0.00614598311266579
GO:0015238	drug transmembrane transporter activity			comp10207_c0;comp10207_c1;comp10897_c0;comp10897_c1;comp14812_c0;comp16031_c0;comp17676_c0;comp17852_c0;comp18440_c0;comp20804_c0;comp21060_c0;comp21210_c0;comp21879_c0;comp21951_c0;comp22099_c0;comp22429_c0;comp22520_c0;comp22549_c0;comp23287_c0;comp37016_c0;comp37332_c0;comp4622_c0;comp52628_c0;comp7397_c0;comp7951_c0;comp9210_c0	26	5350	41	12497	0.00621386000978148
GO:0006874	cellular calcium ion homeostasis	biological_process	11	comp16749_c0;comp16833_c0;comp18935_c0;comp20571_c0;comp21472_c0;comp22364_c0;comp23217_c0;comp2347_c0	8	5350	9	12497	0.00627437274322737
GO:0009840	chloroplastic endopeptidase Clp complex	cellular_component	5	comp12640_c0;comp13805_c0;comp18269_c0;comp20049_c0;comp20897_c0;comp23251_c0;comp24795_c0;comp7519_c0	8	5350	9	12497	0.00627437274322737
GO:0016324	apical plasma membrane	cellular_component	5	comp101801_c0;comp11060_c0;comp123159_c0;comp16297_c0;comp19409_c0;comp22091_c0;comp2451_c0;comp93239_c0	8	5350	9	12497	0.00627437274322737
GO:0006268	DNA unwinding involved in replication	biological_process	10	comp12152_c0;comp16448_c0;comp19469_c0;comp19831_c0;comp20790_c0;comp20830_c0;comp21722_c0;comp21850_c0	8	5350	9	12497	0.00627437274322737
GO:0015250	water channel activity	molecular_function	7	comp11272_c0;comp15843_c0;comp20325_c0;comp20608_c0;comp20819_c0;comp23455_c0;comp5640_c0;comp7924_c0	8	5350	9	12497	0.00627437274322737
GO:0007267	cellNAcell signaling	biological_process	5	comp14742_c0;comp15708_c0;comp16855_c0;comp21487_c0;comp22063_c0;comp22965_c0;comp3929_c0;comp8693_c0	8	5350	9	12497	0.00627437274322737
GO:0009835	ripening	biological_process	5	comp11656_c0;comp11735_c0;comp11993_c1;comp124754_c0;comp1318_c0;comp16766_c0;comp18409_c0;comp18690_c0;comp19271_c0;comp19337_c0;comp19488_c1;comp20473_c0;comp20878_c0;comp21741_c0;comp21911_c0;comp21920_c0;comp22741_c0;comp23060_c0;comp6371_c0	19	5350	28	12497	0.00654357709320997
GO:0042545	cell wall modification	biological_process	7	comp101596_c0;comp1160_c0;comp12153_c0;comp131342_c0;comp137300_c0;comp15930_c0;comp15930_c1;comp16555_c0;comp17592_c0;comp18768_c0;comp20575_c0;comp20929_c0;comp21016_c0;comp21070_c0;comp21280_c0;comp21469_c0;comp21470_c0;comp21709_c0;comp21829_c0;comp22437_c0;comp22762_c0;comp22999_c0;comp34265_c0;comp3781_c0;comp4117_c0;comp4227_c0;comp8180_c0;comp9393_c0;comp9833_c0	29	5350	47	12497	0.00692266005149251
GO:0030570	pectate lyase activity	molecular_function	7	comp12577_c0;comp16213_c0;comp17679_c0;comp19527_c0;comp19694_c0;comp206_c0;comp21649_c0;comp21653_c0;comp22015_c0;comp2591_c0;comp81047_c0	11	5350	14	12497	0.00726398934618828
GO:0010319	stromule	cellular_component	7	comp11576_c1;comp14248_c0;comp16915_c0;comp17052_c0;comp17244_c0;comp17300_c0;comp19069_c0;comp20352_c0;comp20876_c1;comp21308_c0;comp21326_c0	11	5350	14	12497	0.00726398934618828
GO:0009658	chloroplast organization	biological_process	7	comp12640_c0;comp13805_c0;comp14484_c0;comp15021_c0;comp16550_c0;comp18643_c0;comp19332_c0;comp20049_c0;comp20345_c0;comp20590_c0;comp20976_c0;comp21308_c0;comp21493_c0;comp22423_c0;comp22954_c0;comp23284_c0	16	5350	23	12497	0.00870668084707046
GO:0005615	extracellular space	cellular_component	4	comp10274_c0;comp11169_c0;comp12927_c0;comp13461_c0;comp14198_c0;comp15161_c0;comp15905_c0;comp16532_c0;comp1825_c0;comp19424_c0;comp20479_c0;comp22005_c0;comp22196_c0;comp22682_c0;comp22930_c0;comp23274_c0;comp3079_c0;comp35881_c0;comp6064_c0;comp67188_c0;comp74646_c0;comp7763_c0;comp8745_c0;comp9140_c0	24	5350	38	12497	0.009076321352249
GO:0016020	membrane	cellular_component	3	comp10502_c0;comp10805_c0;comp10846_c0;comp11169_c0;comp11183_c0;comp11346_c0;comp12394_c0;comp12719_c0;comp12734_c1;comp12837_c0;comp13270_c0;comp13542_c0;comp13546_c0;comp13989_c0;comp14064_c0;comp14562_c0;comp15132_c0;comp15254_c0;comp15360_c0;comp16484_c0;comp16638_c0;comp16905_c0;comp17185_c0;comp17295_c0;comp17522_c0;comp18155_c0;comp18475_c0;comp18744_c0;comp18807_c0;comp19009_c0;comp19380…	100	5350	195	12497	0.010004336312134
GO:0048645	organ formation	biological_process	5	comp10787_c0;comp11322_c0;comp11452_c0;comp14334_c0;comp17213_c0;comp17981_c0;comp19858_c0;comp21539_c0;comp22660_c0	9	5350	11	12497	0.0100503136204082
GO:0051119	sugar transmembrane transporter activity	molecular_function	6	comp10806_c0;comp12083_c0;comp16372_c0;comp21714_c0;comp4175_c0;comp57806_c0;comp6218_c0;comp7676_c0;comp91847_c0	9	5350	11	12497	0.0100503136204082
GO:0010023	proanthocyanidin biosynthetic process	biological_process	8	comp10897_c0;comp10897_c1;comp11228_c0;comp16031_c0;comp16934_c0;comp17676_c0;comp17852_c0;comp18021_c0;comp18021_c1;comp20343_c0;comp21060_c0;comp21210_c0;comp22099_c0;comp22520_c0;comp22549_c0;comp23287_c0;comp37016_c0;comp7397_c0	18	5350	27	12497	0.0106164390243549
GO:0010252	auxin homeostasis	biological_process	7	comp17668_c0;comp22082_c0;comp22424_c0;comp22660_c0;comp47452_c0;comp5599_c0;comp5602_c0	7	5350	8	12497	0.0131616454683029
GO:0009269	response to desiccation	biological_process	6	comp12749_c0;comp18586_c0;comp19996_c0;comp22371_c0;comp23427_c0;comp45672_c0;comp7237_c0	7	5350	8	12497	0.0131616454683029
GO:0004575	sucrose alphaNAglucosidase activity	molecular_function	8	comp1262_c0;comp15811_c0;comp15811_c1;comp18790_c0;comp19275_c0;comp22505_c0;comp22856_c0	7	5350	8	12497	0.0131616454683029
GO:0009698	phenylpropanoid metabolic process	biological_process	6	comp19760_c0;comp20863_c0;comp21620_c0;comp22358_c0;comp22712_c0;comp22722_c0;comp817_c0	7	5350	8	12497	0.0131616454683029
GO:0005506	iron ion binding	molecular_function	8	comp10136_c0;comp10388_c0;comp11087_c0;comp11584_c0;comp11857_c0;comp13140_c0;comp13205_c0;comp14484_c0;comp15412_c0;comp15463_c0;comp15890_c0;comp16046_c0;comp16389_c0;comp16795_c0;comp16810_c0;comp17242_c0;comp17242_c1;comp17763_c0;comp18260_c0;comp18270_c0;comp18955_c0;comp19123_c0;comp19569_c0;comp20407_c0;comp20517_c0;comp21155_c0;comp21165_c0;comp21240_c1;comp21446_c0;comp22705_c0;comp22806…	48	5350	87	12497	0.0132801552501828
GO:0006833	water transport	biological_process	7	comp12928_c0;comp15140_c0;comp16125_c0;comp18854_c0;comp21888_c0;comp21888_c1;comp23632_c0;comp5852_c0;comp6263_c0;comp7507_c0	10	5350	13	12497	0.013577370400053
GO:0016042	lipid catabolic process	biological_process	6	comp10727_c0;comp12267_c0;comp14007_c0;comp14037_c0;comp14198_c0;comp14323_c0;comp14974_c0;comp15132_c0;comp15604_c0;comp16163_c0;comp16206_c0;comp16230_c0;comp16332_c0;comp16672_c0;comp17122_c0;comp17767_c0;comp18075_c0;comp19150_c0;comp19356_c0;comp19373_c0;comp19373_c1;comp20044_c0;comp20469_c0;comp20690_c0;comp20850_c0;comp20873_c0;comp21066_c0;comp21089_c0;comp21110_c0;comp21188_c0;comp21286…	59	5350	110	12497	0.0140095681608615
GO:0050113	inositol oxygenase activity	molecular_function	6	comp11584_c0;comp13205_c0;comp18270_c0;comp285_c0;comp285_c1	5	5350	5	12497	0.014364007678844
GO:0015743	malate transport	biological_process	12	comp1027_c0;comp11490_c0;comp14565_c0;comp17343_c0;comp19035_c0	5	5350	5	12497	0.014364007678844
GO:0043201	response to leucine	biological_process	7	comp10419_c0;comp13419_c0;comp13419_c1;comp21394_c0;comp21852_c0	5	5350	5	12497	0.014364007678844
GO:0000822	inositol hexakisphosphate binding	molecular_function	5	comp18490_c0;comp21324_c0;comp21324_c1;comp22266_c0;comp7077_c0	5	5350	5	12497	0.014364007678844
GO:0010582	floral meristem determinacy	biological_process	5	comp10418_c0;comp14418_c0;comp14418_c1;comp17280_c0;comp46235_c0	5	5350	5	12497	0.014364007678844
GO:0010497	plasmodesmataNAmediated intercellular transport	biological_process	7	comp15122_c0;comp16376_c0;comp19928_c0;comp22601_c0;comp3701_c0	5	5350	5	12497	0.014364007678844
GO:0080053	response to phenylalanine	biological_process	7	comp10419_c0;comp13419_c0;comp13419_c1;comp21394_c0;comp21852_c0	5	5350	5	12497	0.014364007678844
GO:0006805	xenobiotic metabolic process	biological_process	5	comp16749_c0;comp18935_c0;comp22364_c0;comp23217_c0;comp2347_c0	5	5350	5	12497	0.014364007678844
GO:0005925	focal adhesion	cellular_component	7	comp16749_c0;comp18935_c0;comp22364_c0;comp23217_c0;comp2347_c0	5	5350	5	12497	0.014364007678844
GO:0045909	positive regulation of vasodilation			comp16749_c0;comp18935_c0;comp22364_c0;comp23217_c0;comp2347_c0	5	5350	5	12497	0.014364007678844
GO:0033907	betaNADNAfucosidase activity	molecular_function	7	comp13042_c0;comp17892_c0;comp19036_c0;comp19875_c0;comp22612_c1	5	5350	5	12497	0.014364007678844
GO:0047701	betaNALNAarabinosidase activity	molecular_function	7	comp13042_c0;comp17892_c0;comp19036_c0;comp19875_c0;comp22612_c1	5	5350	5	12497	0.014364007678844
GO:0005253	anion channel activity	molecular_function	7	comp1027_c0;comp11490_c0;comp14565_c0;comp17343_c0;comp19035_c0	5	5350	5	12497	0.014364007678844
GO:0009773	photosynthetic electron transport in photosystem I	biological_process	8	comp11100_c0;comp14089_c0;comp15529_c0;comp16915_c0;comp5687_c0	5	5350	5	12497	0.014364007678844
GO:0019139	cytokinin dehydrogenase activity	molecular_function	6	comp1825_c0;comp22057_c0;comp3079_c0;comp60544_c0;comp74646_c0	5	5350	5	12497	0.014364007678844
GO:0008447	LNAascorbate oxidase activity	molecular_function	7	comp11549_c0;comp21958_c0;comp22104_c0;comp22104_c1;comp93_c0	5	5350	5	12497	0.014364007678844
GO:0080052	response to histidine	biological_process	7	comp10419_c0;comp13419_c0;comp13419_c1;comp21394_c0;comp21852_c0	5	5350	5	12497	0.014364007678844
GO:0008483	transaminase activity	molecular_function	6	comp11737_c0;comp16325_c0;comp19019_c0;comp20063_c0;comp20703_c0	5	5350	5	12497	0.014364007678844
GO:0008217	regulation of blood pressure	biological_process	5	comp16749_c0;comp18935_c0;comp22364_c0;comp23217_c0;comp2347_c0	5	5350	5	12497	0.014364007678844
GO:0019310	inositol catabolic process	biological_process	8	comp11584_c0;comp13205_c0;comp18270_c0;comp285_c0;comp285_c1	5	5350	5	12497	0.014364007678844
GO:0009664	plantNAtype cell wall organization	biological_process	7	comp10805_c0;comp12719_c0;comp133015_c0;comp13989_c0;comp14319_c0;comp19419_c0;comp19596_c0;comp20035_c0;comp21358_c0;comp21694_c0;comp23434_c0;comp7608_c0;comp8009_c0;comp8580_c0;comp8666_c0	15	5350	22	12497	0.0144898373793906
GO:0009416	response to light stimulus	biological_process	6	comp10232_c0;comp10583_c1;comp10650_c0;comp11208_c0;comp11576_c1;comp12262_c0;comp12276_c0;comp12348_c0;comp12383_c0;comp12383_c1;comp12843_c0;comp12925_c0;comp13589_c0;comp14824_c0;comp15891_c0;comp1631_c0;comp16389_c0;comp17389_c0;comp17617_c0;comp18123_c0;comp18463_c0;comp18871_c0;comp19087_c1;comp19503_c0;comp20321_c0;comp20420_c0;comp20617_c0;comp20894_c0;comp20992_c0;comp21316_c0;comp21730_…	38	5350	67	12497	0.0149642701475857
GO:0019005	SCF ubiquitin ligase complex	cellular_component	7	comp14413_c0;comp18490_c0;comp20248_c0;comp20578_c0;comp21069_c0;comp21324_c0;comp21324_c1;comp22266_c0;comp35107_c0;comp7037_c0;comp7077_c0	11	5350	15	12497	0.0167166122650966
GO:0009739	response to gibberellin stimulus	biological_process	6	comp10843_c0;comp13100_c0;comp14383_c0;comp17778_c0;comp18956_c0;comp19419_c0;comp19927_c0;comp2177_c0;comp25395_c0;comp34712_c0;comp4150_c0;comp45587_c0;comp4618_c0;comp5926_c0;comp6363_c0;comp8649_c0;comp8994_c0;comp94714_c0	18	5350	28	12497	0.0179475905004157
GO:0009707	chloroplast outer membrane	cellular_component	7	comp11336_c0;comp12223_c0;comp14922_c0;comp15408_c0;comp15580_c0;comp15962_c0;comp17340_c0;comp20848_c0;comp22012_c0;comp22106_c0;comp22473_c0;comp22884_c0;comp62321_c0;comp6520_c0;comp73047_c0;comp8657_c0;comp9294_c0;comp97743_c0	18	5350	28	12497	0.0179475905004157
GO:0009627	systemic acquired resistance	biological_process	7	comp11249_c0;comp11714_c0;comp12302_c0;comp14198_c0;comp15348_c0;comp16629_c0;comp18243_c0;comp21326_c0;comp22005_c0;comp22930_c0;comp5131_c0;comp7974_c0	12	5350	17	12497	0.0194375239434334
GO:0016165	lipoxygenase activity	molecular_function	7	comp10136_c0;comp13140_c0;comp15890_c0;comp16810_c0;comp17242_c0;comp17242_c1;comp18260_c0;comp20407_c0;comp20517_c0;comp23125_c0;comp26263_c0;comp8440_c0	12	5350	17	12497	0.0194375239434334
GO:0050832	defense response to fungus	biological_process	8	comp10735_c0;comp10843_c0;comp11169_c0;comp11339_c0;comp11758_c0;comp12164_c0;comp14413_c0;comp15679_c0;comp15985_c0;comp16063_c0;comp16638_c0;comp17117_c0;comp17247_c0;comp18090_c0;comp18142_c0;comp19388_c0;comp19596_c0;comp20035_c0;comp20136_c0;comp2122_c0;comp21795_c0;comp22368_c0;comp22717_c0;comp22727_c0;comp22859_c0;comp22859_c1;comp23127_c0;comp3811_c0;comp3836_c0;comp43900_c0;comp4407_c0;…	38	5350	68	12497	0.0201350263579677
GO:0009705	plantNAtype vacuole membrane	cellular_component	8	comp1027_c0;comp10897_c0;comp10897_c1;comp11272_c0;comp11490_c0;comp14565_c0;comp16031_c0;comp17343_c0;comp17676_c0;comp17852_c0;comp18367_c0;comp18854_c0;comp19035_c0;comp20571_c0;comp20819_c0;comp21060_c0;comp21210_c0;comp21472_c0;comp21746_c0;comp22019_c0;comp22099_c0;comp22520_c0;comp22549_c0;comp23287_c0;comp2568_c0;comp26115_c0;comp37016_c0;comp6263_c0;comp69270_c0;comp7277_c0;comp7397_c0	31	5350	54	12497	0.0214793190847436
GO:0045330	aspartyl esterase activity	molecular_function	6	comp101596_c0;comp1160_c0;comp12153_c0;comp131342_c0;comp137300_c0;comp16555_c0;comp17592_c0;comp18768_c0;comp20575_c0;comp20929_c0;comp21016_c0;comp21070_c0;comp21280_c0;comp21469_c0;comp21470_c0;comp21709_c0;comp21829_c0;comp22437_c0;comp22762_c0;comp22999_c0;comp34265_c0;comp3781_c0;comp4117_c0;comp8180_c0;comp9393_c0;comp9833_c0	26	5350	44	12497	0.0215293375506148
GO:0009753	response to jasmonic acid stimulus	biological_process	6	comp10232_c0;comp10419_c0;comp10599_c0;comp10843_c0;comp11577_c0;comp11736_c0;comp12749_c0;comp13113_c0;comp13419_c0;comp13419_c1;comp14383_c0;comp17183_c0;comp19115_c0;comp19927_c0;comp20336_c0;comp20923_c0;comp21394_c0;comp21513_c0;comp2177_c0;comp21852_c0;comp22371_c0;comp45587_c0;comp5926_c0;comp6363_c0;comp6891_c0;comp7368_c0;comp7493_c0;comp9949_c0	28	5350	48	12497	0.0216437238634117
GO:0004672	protein kinase activity	molecular_function	7	comp10010_c0;comp10300_c2;comp1092_c0;comp11684_c0;comp13523_c0;comp13632_c0;comp13671_c0;comp14215_c0;comp14468_c0;comp14607_c0;comp14723_c0;comp17616_c0;comp1810_c0;comp18266_c0;comp18625_c0;comp18923_c0;comp19249_c0;comp192709_c0;comp19308_c0;comp19500_c0;comp19712_c0;comp19943_c0;comp20486_c0;comp21030_c0;comp21195_c0;comp21892_c0;comp22020_c0;comp22090_c0;comp22256_c0;comp23145_c0;comp4133_c…	49	5350	91	12497	0.0217278200642274
GO:0010231	maintenance of seed dormancy	biological_process	6	comp10897_c0;comp10897_c1;comp16031_c0;comp17676_c0;comp17852_c0;comp21060_c0;comp21210_c0;comp22099_c0;comp22520_c0;comp22549_c0;comp23287_c0;comp37016_c0;comp7397_c0	13	5350	19	12497	0.0217564690300498
GO:0051607	defense response to virus	biological_process	5	comp10453_c0;comp11817_c0;comp12627_c2;comp17091_c0;comp21467_c0;comp22072_c0;comp23081_c0;comp2610_c0;comp59258_c0	9	5350	12	12497	0.0249287809795249
GO:0006508	proteolysis	biological_process	7	comp10062_c0;comp10742_c0;comp10862_c0;comp11035_c0;comp11212_c0;comp11686_c0;comp12037_c0;comp12082_c0;comp12088_c0;comp12088_c1;comp12299_c0;comp12640_c0;comp13725_c0;comp13749_c0;comp13805_c0;comp14402_c0;comp14411_c0;comp14752_c0;comp15179_c0;comp15226_c0;comp15284_c0;comp16014_c0;comp16119_c0;comp163_c1;comp16575_c0;comp16684_c0;comp16734_c0;comp16807_c0;comp16902_c0;comp17069_c0;comp17098_c…	123	5350	251	12497	0.0266462072301663
GO:0006520	cellular amino acid metabolic process	biological_process	8	comp10285_c0;comp11066_c0;comp12472_c0;comp12984_c0;comp1635_c0;comp18957_c0;comp19564_c0;comp20693_c0;comp21059_c0;comp21063_c0;comp21459_c0;comp21814_c0;comp21814_c1;comp2941_c0;comp8601_c0;comp89267_c0	16	5350	25	12497	0.0266711155518961
GO:0042409	caffeoylNACoA ONAmethyltransferase activity	molecular_function	8	comp17925_c0;comp20526_c0;comp22311_c0;comp5880_c0;comp5880_c1;comp6597_c0	6	5350	7	12497	0.0272453384755138
GO:0008327	methylNACpG binding	molecular_function	6	comp14039_c0;comp19819_c0;comp23087_c0;comp6070_c0;comp9048_c0;comp9914_c0	6	5350	7	12497	0.0272453384755138
GO:0000373	Group II intron splicing	biological_process	13	comp1052_c0;comp19054_c0;comp20976_c0;comp21172_c0;comp21313_c0;comp9246_c0	6	5350	7	12497	0.0272453384755138
GO:0015112	nitrate transmembrane transporter activity	molecular_function	8	comp20798_c0;comp21851_c0;comp22019_c0;comp22648_c0;comp75867_c0;comp76547_c0	6	5350	7	12497	0.0272453384755138
GO:0009767	photosynthetic electron transport chain	biological_process	7	comp103574_c0;comp16975_c0;comp22468_c0;comp22806_c0;comp32895_c0;comp7878_c0	6	5350	7	12497	0.0272453384755138
GO:0031640	killing of cells of other organism	biological_process	4	comp11169_c0;comp15985_c0;comp16063_c0;comp18090_c0;comp22368_c0;comp7485_c0	6	5350	7	12497	0.0272453384755138
GO:0015035	protein disulfide oxidoreductase activity	molecular_function	7	comp11164_c0;comp11917_c0;comp11982_c0;comp12669_c0;comp12821_c0;comp13382_c0;comp13821_c0;comp14231_c0;comp14702_c0;comp14766_c0;comp15550_c0;comp16241_c0;comp16473_c0;comp16549_c0;comp17734_c0;comp18501_c0;comp18866_c0;comp19279_c0;comp19953_c0;comp20696_c0;comp20736_c0;comp21503_c0;comp22351_c0;comp23443_c0;comp23883_c0;comp25770_c0;comp3658_c0;comp3701_c0;comp4550_c0;comp6514_c0;comp6719_c0;c…	36	5350	65	12497	0.0274844618533424
GO:0005887	integral to plasma membrane	cellular_component	6	comp10806_c0;comp11241_c0;comp12052_c0;comp12083_c0;comp13885_c0;comp16372_c0;comp16680_c0;comp17692_c1;comp17934_c0;comp20163_c0;comp20428_c0;comp21714_c0;comp22091_c0;comp4175_c0;comp57806_c0;comp6218_c0;comp7676_c0;comp7687_c0;comp91847_c0	19	5350	31	12497	0.0293106242395883
GO:0009058	biosynthetic process	biological_process	4	comp10839_c0;comp14601_c0;comp15176_c0;comp15962_c0;comp16418_c0;comp17244_c0;comp1758_c0;comp17607_c0;comp18392_c0;comp20038_c0;comp20845_c0;comp20852_c0;comp21566_c0;comp22358_c0;comp22473_c0;comp22513_c0;comp22914_c0;comp2369_c0;comp2369_c1;comp7424_c0;comp856_c0	21	5350	35	12497	0.0302069183297007
GO:0009737	response to abscisic acid stimulus	biological_process	6	comp10419_c0;comp11269_c0;comp12236_c0;comp12302_c0;comp12918_c0;comp13100_c0;comp13265_c0;comp13328_c0;comp13419_c0;comp13419_c1;comp14109_c0;comp14241_c1;comp15732_c0;comp16638_c0;comp16832_c0;comp17021_c0;comp17098_c0;comp17117_c0;comp17348_c0;comp17477_c0;comp17664_c0;comp18141_c0;comp18586_c0;comp19081_c0;comp19115_c0;comp19941_c0;comp19996_c0;comp19996_c1;comp20162_c0;comp20351_c0;comp20487…	67	5350	131	12497	0.0327227998441513
GO:0035197	siRNA binding	molecular_function	8	comp11817_c0;comp17091_c0;comp19659_c0;comp7791_c0	4	5350	4	12497	0.0335670684496442
GO:0009823	cytokinin catabolic process	biological_process	7	comp1825_c0;comp22057_c0;comp60544_c0;comp74646_c0	4	5350	4	12497	0.0335670684496442
GO:0010005	cortical microtubule, transverse to long axis	cellular_component	10	comp16652_c0;comp16652_c1;comp21456_c0;comp3021_c0	4	5350	4	12497	0.0335670684496442
GO:0045773	positive regulation of axon extension	biological_process	8	comp16698_c1;comp23231_c0;comp7494_c0;comp7593_c0	4	5350	4	12497	0.0335670684496442
GO:0042170	plastid membrane	cellular_component	5	comp13449_c0;comp24342_c0;comp7117_c0;comp7930_c0	4	5350	4	12497	0.0335670684496442
GO:0031117	positive regulation of microtubule depolymerization	biological_process	10	comp16698_c1;comp23231_c0;comp7494_c0;comp7593_c0	4	5350	4	12497	0.0335670684496442
GO:0010199	organ boundary specification between lateral organs and the meristem	biological_process	7	comp10163_c0;comp13918_c0;comp7621_c0;comp8391_c0	4	5350	4	12497	0.0335670684496442
GO:0051753	mannan synthase activity	molecular_function	9	comp14706_c0;comp16866_c0;comp16866_c1;comp631_c0	4	5350	4	12497	0.0335670684496442
GO:0047259	glucomannan 4NAbetaNAmannosyltransferase activity	molecular_function	9	comp14706_c0;comp16866_c0;comp16866_c1;comp631_c0	4	5350	4	12497	0.0335670684496442
GO:0007585	respiratory gaseous exchange	biological_process	4	comp16875_c0;comp19091_c0;comp20107_c0;comp22036_c0	4	5350	4	12497	0.0335670684496442
GO:0003978	UDPNAglucose 4NAepimerase activity	molecular_function	7	comp13471_c0;comp13636_c0;comp15923_c0;comp20884_c0	4	5350	4	12497	0.0335670684496442
GO:0021955	central nervous system neuron axonogenesis	biological_process	10	comp16698_c1;comp23231_c0;comp7494_c0;comp7593_c0	4	5350	4	12497	0.0335670684496442
GO:0009311	oligosaccharide metabolic process	biological_process	6	comp16762_c0;comp19048_c0;comp19048_c1;comp20621_c0	4	5350	4	12497	0.0335670684496442
GO:0015245	fatty acid transporter activity	molecular_function	5	comp12236_c0;comp17664_c0;comp21564_c0;comp23143_c0	4	5350	4	12497	0.0335670684496442
GO:0006875	cellular metal ion homeostasis	biological_process	10	comp10948_c0;comp21266_c0;comp21300_c0;comp22532_c0	4	5350	4	12497	0.0335670684496442
GO:0010430	fatty acid omegaNAoxidation	biological_process	11	comp15708_c0;comp22063_c0;comp22965_c0;comp8693_c0	4	5350	4	12497	0.0335670684496442
GO:0042807	central vacuole	cellular_component	8	comp11272_c0;comp18854_c0;comp20819_c0;comp6263_c0	4	5350	4	12497	0.0335670684496442
GO:0008615	pyridoxine biosynthetic process	biological_process	7	comp11562_c0;comp17471_c0;comp20627_c0;comp5146_c0	4	5350	4	12497	0.0335670684496442
GO:0009508	plastid chromosome	cellular_component	8	comp18008_c0;comp22551_c0;comp5687_c0;comp6605_c0	4	5350	4	12497	0.0335670684496442
GO:0080019	fattyNAacylNACoA reductase (alcoholNAforming) activity	molecular_function	7	comp14896_c0;comp17693_c0;comp17930_c0;comp23005_c0	4	5350	4	12497	0.0335670684496442
GO:0010120	camalexin biosynthetic process	biological_process	9	comp11758_c0;comp20136_c0;comp3811_c0;comp6033_c0	4	5350	4	12497	0.0335670684496442
GO:0009992	cellular water homeostasis	biological_process	8	comp16762_c0;comp19048_c0;comp19048_c1;comp20621_c0	4	5350	4	12497	0.0335670684496442
GO:0048676	axon extension involved in development			comp16698_c1;comp23231_c0;comp7494_c0;comp7593_c0	4	5350	4	12497	0.0335670684496442
GO:0080051	cutin transport	biological_process	7	comp12236_c0;comp17664_c0;comp21564_c0;comp23143_c0	4	5350	4	12497	0.0335670684496442
GO:0005215	transporter activity	molecular_function	3	comp10419_c0;comp12928_c0;comp13419_c0;comp13419_c1;comp13437_c0;comp14025_c0;comp15140_c0;comp15626_c0;comp16125_c0;comp16838_c0;comp17286_c0;comp17832_c0;comp18668_c0;comp18854_c0;comp18896_c0;comp19736_c0;comp20892_c0;comp21034_c0;comp21394_c0;comp21408_c0;comp21830_c0;comp21852_c0;comp22143_c0;comp22407_c0;comp23632_c0;comp26239_c0;comp36707_c0;comp3725_c0;comp41315_c0;comp5742_c0;comp5852_c0…	39	5350	72	12497	0.0339696666542017
GO:0008271	secondary active sulfate transmembrane transporter activity	molecular_function	9	comp11826_c0;comp12463_c0;comp12558_c0;comp13517_c0;comp15175_c0;comp16889_c0;comp17027_c0;comp20723_c0;comp20900_c0;comp21605_c0;comp23007_c0;comp30407_c0	12	5350	18	12497	0.0358098666511487
GO:0010050	vegetative phase change	biological_process	5	comp10305_c0;comp10453_c0;comp16192_c0;comp21084_c0;comp2610_c0;comp46235_c0;comp59258_c0	7	5350	9	12497	0.0372671000060673
GO:0015120	phosphoglycerate transmembrane transporter activity	molecular_function	6	comp10918_c0;comp15234_c0;comp15495_c0;comp17644_c0;comp20429_c0;comp21417_c0;comp22586_c0	7	5350	9	12497	0.0372671000060673
GO:0009308	amine metabolic process	biological_process	6	comp13669_c0;comp1473_c0;comp15430_c0;comp17745_c0;comp20252_c0;comp22396_c0;comp24691_c0	7	5350	9	12497	0.0372671000060673
GO:0080043	quercetin 3NAONAglucosyltransferase activity	molecular_function	8	comp18134_c0;comp18845_c1;comp19713_c0;comp20478_c0;comp21364_c0;comp22753_c0;comp33933_c0	7	5350	9	12497	0.0372671000060673
GO:0010427	abscisic acid binding	molecular_function	6	comp12580_c0;comp27110_c0;comp4244_c0;comp61265_c0;comp7534_c0;comp7611_c0;comp8025_c0	7	5350	9	12497	0.0372671000060673
GO:0016717	oxidoreductase activity, acting on paired donors, with oxidation of a pair of donors resulting in the reduction of molecular oxygen to two molecules of water	molecular_function	6	comp11227_c0;comp13514_c0;comp13514_c1;comp16277_c0;comp18341_c0;comp20474_c0;comp21657_c0	7	5350	9	12497	0.0372671000060673
GO:0000293	ferricNAchelate reductase activity	molecular_function	7	comp11857_c0;comp16389_c0;comp16795_c0;comp22806_c0;comp23083_c0;comp32895_c0;comp9242_c0	7	5350	9	12497	0.0372671000060673
GO:0010260	organ senescence	biological_process	5	comp10305_c0;comp15648_c0;comp21740_c0;comp23275_c0;comp3661_c0;comp49461_c0;comp8205_c0	7	5350	9	12497	0.0372671000060673
GO:0008762	UDPNANNAacetylmuramate dehydrogenase activity	molecular_function	7	comp11833_c0;comp12602_c0;comp14545_c0;comp15295_c0;comp16320_c0;comp1825_c0;comp22057_c0;comp3079_c0;comp4762_c0;comp5611_c0;comp60544_c0;comp74646_c0;comp9457_c0	13	5350	20	12497	0.0380746025854169
GO:0003887	DNANAdirected DNA polymerase activity	molecular_function	8	comp10222_c0;comp121087_c0;comp14292_c0;comp17078_c0;comp17118_c0;comp17394_c0;comp20842_c0;comp22843_c0;comp62482_c0;comp8757_c0;comp8757_c1;comp9509_c0;comp9661_c0	13	5350	20	12497	0.0380746025854169
GO:0004601	peroxidase activity	molecular_function	4	comp10083_c0;comp10172_c0;comp10361_c0;comp11346_c0;comp11942_c0;comp14248_c0;comp15055_c0;comp150612_c0;comp16216_c0;comp16216_c1;comp16679_c0;comp17020_c0;comp17247_c0;comp1750_c0;comp1792_c0;comp19639_c0;comp19910_c0;comp20489_c0;comp20713_c0;comp20735_c0;comp20921_c0;comp21240_c1;comp21587_c0;comp21645_c0;comp22058_c0;comp22959_c0;comp23412_c0;comp29212_c0;comp47283_c0;comp6149_c0;comp8768_c0…	32	5350	58	12497	0.0386856177555046
GO:0016788	hydrolase activity, acting on ester bonds	molecular_function	5	comp12267_c0;comp14007_c0;comp14037_c0;comp16163_c0;comp16230_c0;comp16332_c0;comp16672_c0;comp17122_c0;comp17767_c0;comp18592_c0;comp18884_c0;comp19356_c0;comp19373_c0;comp19373_c1;comp21066_c0;comp21089_c0;comp21188_c0;comp2140_c0;comp21436_c0;comp21502_c0;comp22169_c0;comp22240_c0;comp23067_c1;comp26115_c0;comp4784_c0;comp50804_c0;comp5743_c0;comp595_c0;comp7655_c0;comp8533_c0;comp9489_c0	31	5350	56	12497	0.0393300773487614
GO:0016301	kinase activity	molecular_function	6	comp11976_c1;comp13299_c0;comp14109_c0;comp14951_c0;comp17232_c0;comp17370_c0;comp19186_c0;comp20258_c0;comp21130_c0;comp22139_c0;comp22355_c0;comp23085_c0;comp26146_c0;comp7769_c0	14	5350	22	12497	0.0398405955810027
GO:0004650	polygalacturonase activity	molecular_function	7	comp11972_c0;comp124754_c0;comp1318_c0;comp13834_c0;comp15757_c0;comp18583_c0;comp18593_c0;comp19670_c0;comp19989_c0;comp22361_c0;comp234_c0;comp5104_c0;comp5132_c0;comp6459_c0;comp83441_c0	15	5350	24	12497	0.0411925257110344
GO:0005507	copper ion binding	molecular_function	8	comp10274_c0;comp10274_c1;comp11020_c0;comp11134_c0;comp11228_c0;comp11389_c0;comp11549_c0;comp11579_c0;comp11829_c0;comp12927_c0;comp12984_c0;comp13669_c0;comp14426_c0;comp14646_c0;comp1473_c0;comp15176_c0;comp15430_c0;comp15494_c0;comp15725_c0;comp16018_c0;comp16096_c0;comp16793_c0;comp16841_c0;comp16934_c0;comp17050_c0;comp17491_c0;comp17745_c0;comp18528_c0;comp18871_c0;comp19248_c0;comp20252_…	64	5350	126	12497	0.0423835121333962
GO:0016747	transferase activity, transferring acyl groups other than aminoNAacyl groups	molecular_function	6	comp12348_c0;comp14093_c0;comp18272_c0;comp183388_c0;comp20043_c0;comp20321_c0;comp21046_c0;comp21203_c0;comp21510_c0;comp21848_c0;comp22338_c0;comp22560_c0;comp22607_c0;comp22645_c0;comp22718_c0;comp23271_c0;comp69502_c0;comp8186_c0	18	5350	30	12497	0.0434027716737415
GO:0004029	aldehyde dehydrogenase (NAD) activity	molecular_function	7	comp18586_c0;comp19996_c0;comp19996_c1;comp20619_c0;comp20835_c0;comp22277_c0;comp22915_c0;comp7237_c0	8	5350	11	12497	0.0448261547746448
GO:0004069	LNAaspartate:2NAoxoglutarate aminotransferase activity	molecular_function	7	comp11943_c0;comp15176_c0;comp17244_c0;comp21011_c0;comp21566_c0;comp2369_c0;comp2369_c1;comp7424_c0	8	5350	11	12497	0.0448261547746448
GO:0004965	GABANAB receptor activity	molecular_function	7	comp12778_c0;comp18603_c0;comp19098_c0;comp23334_c0;comp30709_c0;comp56910_c0;comp6412_c0;comp6412_c1	8	5350	11	12497	0.0448261547746448
GO:0004332	fructoseNAbisphosphate aldolase activity	molecular_function	7	comp11537_c0;comp15487_c0;comp15888_c0;comp16699_c0;comp16699_c1;comp5569_c0;comp7559_c0;comp7559_c1	8	5350	11	12497	0.0448261547746448
GO:0006536	glutamate metabolic process	biological_process	11	comp15176_c0;comp17244_c0;comp18104_c0;comp21566_c0;comp2369_c0;comp2369_c1;comp64256_c0;comp7424_c0;comp9791_c0	9	5350	13	12497	0.0504694547833368
GO:0016131	brassinosteroid metabolic process	biological_process	8	comp10650_c0;comp12872_c0;comp13589_c0;comp14824_c0;comp18123_c0;comp20392_c0;comp20420_c0;comp313_c0;comp4104_c0;comp76246_c0	10	5350	15	12497	0.0546492445739515
GO:0010105	negative regulation of ethylene mediated signaling pathway	biological_process	11	comp12231_c0;comp14051_c0;comp16294_c0;comp19865_c0;comp20397_c0;comp20752_c0;comp22862_c0;comp24907_c0;comp3656_c0;comp39496_c0	10	5350	15	12497	0.0546492445739515
GO:0008235	metalloexopeptidase activity	molecular_function	8	comp17098_c0;comp17774_c0;comp22769_c0;comp5913_c0;comp6273_c0	5	5350	6	12497	0.0554541305097349
GO:0006081	cellular aldehyde metabolic process	biological_process	5	comp18586_c0;comp19996_c0;comp19996_c1;comp20835_c0;comp7237_c0	5	5350	6	12497	0.0554541305097349
GO:0010167	response to nitrate	biological_process	6	comp12074_c0;comp21851_c0;comp22648_c0;comp75867_c0;comp76547_c0	5	5350	6	12497	0.0554541305097349
GO:0071917	trioseNAphosphate transmembrane transporter activity	molecular_function	6	comp10918_c0;comp15234_c0;comp15495_c0;comp21417_c0;comp22586_c0	5	5350	6	12497	0.0554541305097349
GO:0009690	cytokinin metabolic process	biological_process	6	comp14811_c0;comp17589_c0;comp21529_c0;comp3079_c0;comp83002_c0	5	5350	6	12497	0.0554541305097349
GO:0017144	drug metabolic process	biological_process	5	comp16749_c0;comp18935_c0;comp22364_c0;comp23217_c0;comp2347_c0	5	5350	6	12497	0.0554541305097349
GO:0009772	photosynthetic electron transport in photosystem II	biological_process	8	comp15036_c0;comp17831_c0;comp22683_c0;comp24031_c0;comp25145_c0	5	5350	6	12497	0.0554541305097349
GO:0009897	external side of plasma membrane	cellular_component	5	comp10862_c0;comp12236_c0;comp17664_c0;comp21564_c0;comp23143_c0	5	5350	6	12497	0.0554541305097349
GO:0010428	methylNACpNpG binding	molecular_function	6	comp14039_c0;comp23087_c0;comp6070_c0;comp9048_c0;comp9914_c0	5	5350	6	12497	0.0554541305097349
GO:0010011	auxin binding	molecular_function	5	comp18490_c0;comp21324_c0;comp21324_c1;comp22266_c0;comp7077_c0	5	5350	6	12497	0.0554541305097349
GO:0010076	maintenance of floral meristem identity	biological_process	6	comp10418_c0;comp11322_c0;comp14334_c0;comp19858_c0;comp6863_c1	5	5350	6	12497	0.0554541305097349
GO:0008356	asymmetric cell division	biological_process	5	comp10843_c0;comp19331_c0;comp74116_c0;comp79351_c0;comp83828_c0	5	5350	6	12497	0.0554541305097349
GO:0010080	regulation of floral meristem growth	biological_process	9	comp110624_c0;comp17280_c0;comp20278_c0;comp8574_c0;comp9367_c0	5	5350	6	12497	0.0554541305097349
GO:0016798	hydrolase activity, acting on glycosyl bonds	molecular_function	5	comp1106_c0;comp11665_c0;comp14168_c0;comp19697_c0;comp9645_c0	5	5350	6	12497	0.0554541305097349
GO:0010068	protoderm histogenesis	biological_process	7	comp10787_c0;comp11452_c0;comp17213_c0;comp17981_c0;comp21539_c0	5	5350	6	12497	0.0554541305097349
GO:0010429	methylNACpNpN binding	molecular_function	6	comp14039_c0;comp23087_c0;comp6070_c0;comp9048_c0;comp9914_c0	5	5350	6	12497	0.0554541305097349
GO:0004872	receptor activity			comp10010_c0;comp10071_c0;comp10071_c1;comp101801_c0;comp103277_c0;comp10463_c0;comp1073_c0;comp10787_c0;comp10801_c0;comp1092_c0;comp11078_c0;comp111083_c0;comp1117_c0;comp11452_c0;comp11736_c0;comp11769_c0;comp11862_c0;comp11880_c0;comp11935_c0;comp11957_c0;comp12046_c0;comp12046_c1;comp12138_c0;comp12138_c1;comp12208_c0;comp12363_c0;comp12515_c0;comp12580_c0;comp12627_c0;comp12627_c1;comp12627…	274	5350	595	12497	0.0557147655324055
GO:0010218	response to far red light	biological_process	8	comp14413_c0;comp14460_c0;comp16947_c0;comp18141_c0;comp19308_c0;comp20525_c0;comp23384_c0;comp5819_c0;comp6619_c1;comp7791_c0;comp8077_c0	11	5350	17	12497	0.0577081433463716
GO:0048316	seed development	biological_process	5	comp12742_c0;comp15725_c0;comp16018_c0;comp17778_c0;comp18079_c0;comp18234_c0;comp21960_c0;comp5023_c0;comp7210_c0;comp7792_c0;comp8994_c0	11	5350	17	12497	0.0577081433463716
GO:0009073	aromatic amino acid family biosynthetic process	biological_process	10	comp10293_c0;comp15100_c0;comp18580_c1;comp18738_c0;comp1996_c0;comp20079_c0;comp20267_c0;comp20738_c0;comp20806_c0;comp23107_c0;comp7309_c0	11	5350	17	12497	0.0577081433463716
GO:0009640	photomorphogenesis	biological_process	8	comp10175_c0;comp14468_c0;comp17667_c0;comp17851_c0;comp18296_c0;comp18842_c0;comp192709_c0;comp19308_c0;comp19665_c0;comp20278_c0;comp20525_c0;comp21837_c0;comp22321_c0;comp225_c0;comp225_c1;comp45862_c0;comp4801_c0;comp5862_c0;comp7881_c0;comp8064_c0;comp8574_c0;comp9006_c0;comp9367_c0;comp99140_c0	24	5350	43	12497	0.0587120739656249
GO:0008289	lipid binding	molecular_function	4	comp11169_c0;comp11180_c0;comp11347_c0;comp12087_c0;comp15247_c0;comp15794_c0;comp15794_c1;comp16518_c0;comp16838_c0;comp18605_c0;comp19187_c0;comp19502_c0;comp23766_c0;comp4205_c0;comp5645_c0;comp5682_c0;comp5742_c0;comp5767_c0;comp68887_c0;comp7175_c0;comp7175_c1;comp9590_c0;comp99293_c0	23	5350	41	12497	0.0596159120208318
GO:0006662	glycerol ether metabolic process	biological_process	6	comp11164_c0;comp11917_c0;comp11982_c0;comp12821_c0;comp13821_c0;comp14702_c0;comp14766_c0;comp16241_c0;comp16549_c0;comp18866_c0;comp19953_c0;comp20696_c0;comp20736_c0;comp23443_c0;comp23883_c0;comp3658_c0;comp3701_c0;comp4550_c0;comp7321_c0;comp7416_c0;comp8127_c0;comp8150_c0	22	5350	39	12497	0.0604620778835823
GO:0042128	nitrate assimilation	biological_process	8	comp10305_c0;comp17134_c0;comp17806_c0;comp18678_c0;comp18719_c0;comp18896_c0;comp21578_c1;comp21851_c0;comp22019_c0;comp22561_c0;comp22648_c0;comp22908_c0;comp26402_c0;comp28770_c0;comp3767_c0;comp6891_c0;comp9949_c0	17	5350	29	12497	0.0631687722807082
GO:0046658	anchored to plasma membrane	cellular_component	6	comp10392_c0;comp12037_c0;comp12400_c0;comp12621_c0;comp13592_c0;comp13759_c0;comp14749_c0;comp15046_c0;comp15062_c0;comp16518_c0;comp17041_c0;comp17567_c0;comp17567_c1;comp17567_c2;comp18261_c0;comp18261_c1;comp18394_c0;comp19067_c0;comp19174_c0;comp19187_c0;comp20528_c0;comp20686_c0;comp20853_c0;comp20965_c0;comp20972_c0;comp21680_c0;comp21971_c0;comp22112_c0;comp22515_c0;comp22880_c0;comp22984…	40	5350	77	12497	0.0661392819799354
GO:0050660	flavin adenine dinucleotide binding	molecular_function	6	comp10567_c0;comp11833_c0;comp11857_c0;comp12602_c0;comp12664_c0;comp14075_c0;comp14545_c0;comp14909_c0;comp15183_c0;comp15295_c0;comp15708_c0;comp15865_c1;comp16101_c0;comp16101_c1;comp16101_c2;comp16320_c0;comp16389_c0;comp16795_c0;comp17349_c0;comp1825_c0;comp18333_c0;comp18403_c0;comp18528_c0;comp18678_c0;comp18877_c0;comp19292_c0;comp20342_c0;comp20584_c0;comp21194_c0;comp21240_c1;comp21360_…	59	5350	118	12497	0.0683228565485251
GO:0006355	regulation of transcription, DNANAdependent	biological_process	8	comp10015_c1;comp101206_c0;comp101590_c0;comp10356_c0;comp10410_c0;comp10579_c0;comp10598_c0;comp10599_c0;comp10844_c0;comp10906_c0;comp11062_c0;comp11141_c0;comp11179_c0;comp11243_c0;comp11246_c0;comp11276_c0;comp112807_c0;comp11283_c0;comp11574_c0;comp11627_c0;comp11731_c0;comp11809_c0;comp11817_c0;comp11821_c0;comp11871_c1;comp11932_c0;comp11979_c0;comp12066_c0;comp12067_c0;comp12067_c1;comp12…	349	5350	768	12497	0.0691018460594015
GO:0046685	response to arsenicNAcontaining substance	biological_process	5	comp14062_c0;comp14199_c0;comp18338_c0;comp20325_c0;comp5927_c0;comp65292_c0	6	5350	8	12497	0.0694964174971464
GO:0003756	protein disulfide isomerase activity	molecular_function	7	comp11917_c0;comp16241_c0;comp18866_c0;comp20736_c0;comp22281_c0;comp3658_c0	6	5350	8	12497	0.0694964174971464
GO:0010072	primary shoot apical meristem specification	biological_process	5	comp10422_c0;comp10570_c0;comp12961_c0;comp14322_c0;comp16868_c0;comp5878_c0	6	5350	8	12497	0.0694964174971464
GO:0015996	chlorophyll catabolic process	biological_process	9	comp10999_c0;comp13919_c0;comp15190_c0;comp19773_c0;comp21217_c0;comp22197_c0	6	5350	8	12497	0.0694964174971464
GO:0030955	potassium ion binding	molecular_function	8	comp14183_c0;comp18853_c0;comp19124_c0;comp21512_c0;comp7838_c0;comp7838_c1	6	5350	8	12497	0.0694964174971464
GO:0005385	zinc ion transmembrane transporter activity	molecular_function	10	comp14306_c0;comp15262_c0;comp16941_c0;comp19259_c0;comp19640_c0;comp2959_c0	6	5350	8	12497	0.0694964174971464
GO:0006103	2NAoxoglutarate metabolic process	biological_process	9	comp15176_c0;comp17244_c0;comp21566_c0;comp2369_c0;comp2369_c1;comp7424_c0	6	5350	8	12497	0.0694964174971464
GO:0004764	shikimate 3NAdehydrogenase (NADP+) activity	molecular_function	7	comp10293_c0;comp1996_c0;comp20267_c0;comp20738_c0;comp20806_c0;comp22536_c0	6	5350	8	12497	0.0694964174971464
GO:0006954	inflammatory response	biological_process	6	comp16749_c0;comp18935_c0;comp19424_c0;comp22364_c0;comp23217_c0;comp2347_c0	6	5350	8	12497	0.0694964174971464
GO:0008408	3'NA5' exonuclease activity	molecular_function	8	comp14292_c0;comp14572_c0;comp17118_c0;comp18180_c0;comp20842_c0;comp24775_c0	6	5350	8	12497	0.0694964174971464
GO:0009850	auxin metabolic process	biological_process	5	comp14811_c0;comp17589_c0;comp21529_c0;comp7791_c0;comp83002_c0;comp8626_c0	6	5350	8	12497	0.0694964174971464
GO:0045036	protein targeting to chloroplast	biological_process	12	comp11336_c0;comp19033_c0;comp22012_c0;comp25906_c0;comp62321_c0;comp6520_c0	6	5350	8	12497	0.0694964174971464
GO:0015431	glutathione SNAconjugateNAexporting ATPase activity	molecular_function	10	comp12178_c0;comp16540_c0;comp22177_c0;comp56385_c0;comp70808_c0;comp73879_c0	6	5350	8	12497	0.0694964174971464
GO:0006531	aspartate metabolic process	biological_process	11	comp15176_c0;comp17244_c0;comp21566_c0;comp2369_c0;comp2369_c1;comp7424_c0	6	5350	8	12497	0.0694964174971464
GO:0004743	pyruvate kinase activity	molecular_function	7	comp14183_c0;comp18853_c0;comp19124_c0;comp21512_c0;comp7838_c0;comp7838_c1	6	5350	8	12497	0.0694964174971464
GO:0010290	chlorophyll catabolite transmembrane transporter activity	molecular_function	5	comp12178_c0;comp16540_c0;comp22177_c0;comp56385_c0;comp70808_c0;comp73879_c0	6	5350	8	12497	0.0694964174971464
GO:0006783	heme biosynthetic process	biological_process	9	comp14479_c0;comp16071_c0;comp18572_c0;comp19881_c0;comp20299_c0;comp21604_c0	6	5350	8	12497	0.0694964174971464
GO:0006096	glycolysis	biological_process	10	comp11537_c0;comp11834_c0;comp14183_c0;comp14283_c0;comp15163_c1;comp15487_c0;comp15725_c0;comp15888_c0;comp16018_c0;comp16699_c0;comp16699_c1;comp16783_c0;comp18181_c0;comp18181_c1;comp18853_c0;comp18904_c0;comp19124_c0;comp19813_c0;comp20477_c0;comp20530_c0;comp20560_c0;comp21325_c0;comp21350_c0;comp21512_c0;comp21847_c0;comp22159_c0;comp4302_c0;comp4731_c0;comp5569_c0;comp7229_c0;comp7511_c0;c…	38	5350	73	12497	0.0697404281564651
GO:0006979	response to oxidative stress	biological_process	5	comp11833_c0;comp12188_c0;comp12602_c0;comp12788_c0;comp13796_c0;comp14254_c0;comp1503_c0;comp15295_c0;comp16029_c0;comp17020_c0;comp17518_c0;comp17538_c0;comp17700_c0;comp18436_c0;comp19880_c0;comp20736_c0;comp20861_c0;comp20921_c0;comp21334_c0;comp21733_c0;comp22569_c0;comp22797_c0;comp22804_c0;comp25396_c0;comp3783_c0;comp4179_c0;comp4762_c0;comp5079_c0;comp5085_c0;comp6033_c0;comp6962_c0;comp…	37	5350	71	12497	0.071616392101934
GO:0042803	protein homodimerization activity	molecular_function	6	comp10422_c0;comp10599_c0;comp10843_c0;comp11396_c0;comp12217_c0;comp12580_c0;comp12961_c0;comp13038_c0;comp13270_c0;comp13546_c0;comp13860_c0;comp14195_c0;comp14468_c0;comp14479_c0;comp16020_c0;comp16625_c0;comp16749_c0;comp17087_c0;comp17574_c0;comp18935_c0;comp192709_c0;comp19445_c0;comp19655_c0;comp21019_c0;comp21160_c0;comp21300_c0;comp21844_c0;comp22088_c0;comp22209_c0;comp22364_c0;comp2321…	48	5350	95	12497	0.0780981167053343
GO:0010086	embryonic root morphogenesis	biological_process	7	comp15849_c0;comp7274_c0;comp8132_c0	3	5350	3	12497	0.0784340664316167
GO:0042493	response to drug	biological_process	5	comp18679_c0;comp20540_c0;comp23059_c0	3	5350	3	12497	0.0784340664316167
GO:0004042	acetylNACoA:LNAglutamate NNAacetyltransferase activity	molecular_function	9	comp21670_c0;comp9264_c0;comp9264_c1	3	5350	3	12497	0.0784340664316167
GO:0009415	response to water	biological_process	6	comp18286_c0;comp19324_c0;comp479_c0	3	5350	3	12497	0.0784340664316167
GO:0080082	esculin betaNAglucosidase activity	molecular_function	9	comp16007_c0;comp20498_c0;comp20498_c1	3	5350	3	12497	0.0784340664316167
GO:0047100	glyceraldehydeNA3NAphosphate dehydrogenase (NADP+) (phosphorylating) activity	molecular_function	8	comp11576_c0;comp11576_c1;comp14930_c0	3	5350	3	12497	0.0784340664316167
GO:0004751	riboseNA5NAphosphate isomerase activity	molecular_function	7	comp18988_c0;comp21652_c0;comp22714_c0	3	5350	3	12497	0.0784340664316167
GO:0007062	sister chromatid cohesion	biological_process	5	comp11793_c0;comp15496_c0;comp15496_c1	3	5350	3	12497	0.0784340664316167
GO:0000304	response to singlet oxygen	biological_process	7	comp16305_c0;comp17860_c0;comp22802_c0	3	5350	3	12497	0.0784340664316167
GO:0009963	positive regulation of flavonoid biosynthetic process	biological_process	8	comp12749_c0;comp22371_c0;comp22424_c0	3	5350	3	12497	0.0784340664316167
GO:0006200	ATP catabolic process	biological_process		comp19469_c0;comp19831_c0;comp20830_c0	3	5350	3	12497	0.0784340664316167
GO:0004837	tyrosine decarboxylase activity	molecular_function	7	comp19564_c0;comp21063_c0;comp21814_c0	3	5350	3	12497	0.0784340664316167
GO:0009512	cytochrome b6f complex	cellular_component	6	comp15378_c0;comp49698_c0;comp6989_c0	3	5350	3	12497	0.0784340664316167
GO:0009901	anther dehiscence	biological_process	6	comp15890_c0;comp4175_c0;comp91847_c0	3	5350	3	12497	0.0784340664316167
GO:0004567	betaNAmannosidase activity	molecular_function	8	comp16007_c0;comp20498_c0;comp20498_c1	3	5350	3	12497	0.0784340664316167
GO:0009625	response to insect	biological_process	7	comp14413_c0;comp3836_c0;comp7939_c0	3	5350	3	12497	0.0784340664316167
GO:0052593	tryptamine:oxygen oxidoreductase (deaminating) activity	molecular_function	7	comp15430_c0;comp17745_c0;comp22396_c0	3	5350	3	12497	0.0784340664316167
GO:0009954	proximal/distal pattern formation	biological_process	6	comp10015_c1;comp14418_c0;comp14418_c1	3	5350	3	12497	0.0784340664316167
GO:0070370	cellular heat acclimation	biological_process	7	comp11758_c0;comp20136_c0;comp3811_c0	3	5350	3	12497	0.0784340664316167
GO:0052596	phenethylamine:oxygen oxidoreductase (deaminating) activity	molecular_function	7	comp15430_c0;comp17745_c0;comp22396_c0	3	5350	3	12497	0.0784340664316167
GO:0009903	chloroplast avoidance movement	biological_process	9	comp21904_c0;comp22703_c0;comp23137_c0	3	5350	3	12497	0.0784340664316167
GO:0090309	positive regulation of methylationNAdependent chromatin silencing	biological_process	8	comp6070_c0;comp9048_c0;comp9914_c0	3	5350	3	12497	0.0784340664316167
GO:0042823	pyridoxal phosphate biosynthetic process	biological_process	8	comp11562_c0;comp20627_c0;comp5146_c0	3	5350	3	12497	0.0784340664316167
GO:0010508	positive regulation of autophagy	biological_process	9	comp11758_c0;comp20136_c0;comp3811_c0	3	5350	3	12497	0.0784340664316167
GO:0009864	induced systemic resistance, jasmonic acid mediated signaling pathway	biological_process	6	comp11339_c0;comp13198_c0;comp20752_c0	3	5350	3	12497	0.0784340664316167
GO:0052595	aliphaticNAamine oxidase activity	molecular_function	7	comp15430_c0;comp17745_c0;comp22396_c0	3	5350	3	12497	0.0784340664316167
GO:0019953	sexual reproduction	biological_process	4	comp10502_c0;comp18799_c0;comp22146_c0	3	5350	3	12497	0.0784340664316167
GO:0004683	calmodulinNAdependent protein kinase activity	molecular_function	9	comp14148_c0;comp14745_c0;comp25927_c0	3	5350	3	12497	0.0784340664316167
GO:0016817	hydrolase activity, acting on acid anhydrides	molecular_function	5	comp22012_c0;comp27268_c0;comp7685_c0	3	5350	3	12497	0.0784340664316167
GO:0051740	ethylene binding	molecular_function	5	comp14051_c0;comp20397_c0;comp24907_c0	3	5350	3	12497	0.0784340664316167
GO:0016210	naringeninNAchalcone synthase activity	molecular_function	7	comp16436_c0;comp17908_c0;comp22620_c0	3	5350	3	12497	0.0784340664316167
GO:0004058	aromaticNALNAaminoNAacid decarboxylase activity	molecular_function	7	comp19564_c0;comp20693_c0;comp21814_c1	3	5350	3	12497	0.0784340664316167
GO:0009533	chloroplast stromal thylakoid	cellular_component	8	comp17918_c0;comp19278_c0;comp5779_c0	3	5350	3	12497	0.0784340664316167
GO:0080085	signal recognition particle, chloroplast targeting	cellular_component	7	comp20812_c0;comp67118_c0;comp7323_c0	3	5350	3	12497	0.0784340664316167
GO:0071475	cellular hyperosmotic salinity response	biological_process	8	comp14092_c0;comp21126_c0;comp7982_c0	3	5350	3	12497	0.0784340664316167
GO:0052638	indoleNA3NAbutyrate betaNAglucosyltransferase activity	molecular_function	8	comp14092_c0;comp21126_c0;comp7982_c0	3	5350	3	12497	0.0784340664316167
GO:0033743	peptideNAmethionine (R)NASNAoxide reductase activity	molecular_function	7	comp12803_c0;comp5085_c0;comp7211_c0	3	5350	3	12497	0.0784340664316167
GO:0052594	aminoacetone:oxygen oxidoreductase(deaminating) activity	molecular_function	7	comp15430_c0;comp17745_c0;comp22396_c0	3	5350	3	12497	0.0784340664316167
GO:0004362	glutathioneNAdisulfide reductase activity	molecular_function	9	comp18501_c0;comp21368_c0;comp23225_c0	3	5350	3	12497	0.0784340664316167
GO:0006139	nucleobase, nucleoside, nucleotide and nucleic acid metabolic process	biological_process	6	comp11695_c0;comp18180_c0;comp24775_c0	3	5350	3	12497	0.0784340664316167
GO:0047037	salutaridine reductase (NADPH) activity	molecular_function	7	comp11808_c0;comp21352_c0;comp21751_c0	3	5350	3	12497	0.0784340664316167
GO:0045038	protein import into chloroplast thylakoid membrane	biological_process	13	comp15036_c0;comp20812_c0;comp67118_c0	3	5350	3	12497	0.0784340664316167
GO:0080081	4NAmethylumbelliferylNAbetaNADNAglucopyranoside betaNAglucosidase activity	molecular_function	9	comp16007_c0;comp20498_c0;comp20498_c1	3	5350	3	12497	0.0784340664316167
GO:0019395	fatty acid oxidation	biological_process	10	comp12515_c0;comp17770_c0;comp20206_c0	3	5350	3	12497	0.0784340664316167
GO:0008131	primary amine oxidase activity	molecular_function	7	comp15430_c0;comp17745_c0;comp22396_c0	3	5350	3	12497	0.0784340664316167
GO:0009052	pentoseNAphosphate shunt, nonNAoxidative branch	biological_process	6	comp18988_c0;comp21652_c0;comp22714_c0	3	5350	3	12497	0.0784340664316167
GO:0010205	photoinhibition	biological_process	9	comp18341_c0;comp18802_c0;comp23044_c0	3	5350	3	12497	0.0784340664316167
GO:0047987	hydroperoxide dehydratase activity	molecular_function	7	comp12149_c0;comp20923_c0;comp23008_c0	3	5350	3	12497	0.0784340664316167
GO:0017038	protein import	biological_process	10	comp22685_c0;comp23190_c0;comp23206_c0	3	5350	3	12497	0.0784340664316167
GO:0008171	ONAmethyltransferase activity	molecular_function	7	comp17663_c0;comp22791_c0;comp22791_c1	3	5350	3	12497	0.0784340664316167
GO:0006537	glutamate biosynthetic process	biological_process	12	comp20266_c0;comp20981_c0;comp23355_c0	3	5350	3	12497	0.0784340664316167
GO:0047668	amygdalin betaNAglucosidase activity	molecular_function	9	comp16007_c0;comp20498_c0;comp20498_c1	3	5350	3	12497	0.0784340664316167
GO:0010369	chromocenter	cellular_component	7	comp6070_c0;comp9048_c0;comp9914_c0	3	5350	3	12497	0.0784340664316167
GO:0005354	galactose transmembrane transporter activity	molecular_function	9	comp10398_c0;comp21287_c0;comp3678_c0	3	5350	3	12497	0.0784340664316167
GO:0043601	nuclear replisome	cellular_component	6	comp11793_c0;comp15496_c0;comp15496_c1	3	5350	3	12497	0.0784340664316167
GO:0048575	shortNAday photoperiodism, flowering	biological_process	9	comp10134_c0;comp19308_c0;comp22321_c0	3	5350	3	12497	0.0784340664316167
GO:0004781	sulfate adenylyltransferase (ATP) activity	molecular_function	9	comp19801_c0;comp6192_c0;comp7192_c0	3	5350	3	12497	0.0784340664316167
GO:0048830	adventitious root development	biological_process	7	comp13143_c0;comp13257_c0;comp7791_c0	3	5350	3	12497	0.0784340664316167
GO:0080079	cellobiose glucosidase activity	molecular_function	9	comp16007_c0;comp20498_c0;comp20498_c1	3	5350	3	12497	0.0784340664316167
GO:0071456	cellular response to hypoxia	biological_process	6	comp20027_c0;comp5131_c0;comp6029_c0	3	5350	3	12497	0.0784340664316167
GO:0008728	GTP diphosphokinase activity	molecular_function	7	comp11976_c1;comp19186_c0;comp26146_c0	3	5350	3	12497	0.0784340664316167
GO:0009986	cell surface	cellular_component	4	comp13618_c0;comp20617_c0;comp9396_c0	3	5350	3	12497	0.0784340664316167
GO:0031261	DNA replication preinitiation complex	cellular_component	5	comp16448_c0;comp16448_c1;comp20067_c0	3	5350	3	12497	0.0784340664316167
GO:0008878	glucoseNA1NAphosphate adenylyltransferase activity	molecular_function	8	comp17044_c0;comp21024_c0;comp21389_c0	3	5350	3	12497	0.0784340664316167
GO:0016323	basolateral plasma membrane	cellular_component	5	comp11109_c0;comp19409_c0;comp7908_c0	3	5350	3	12497	0.0784340664316167
GO:0043254	regulation of protein complex assembly	biological_process	6	comp22565_c0;comp22724_c0;comp73632_c0	3	5350	3	12497	0.0784340664316167
GO:0010236	plastoquinone biosynthetic process	biological_process	9	comp17831_c0;comp22659_c0;comp7016_c0	3	5350	3	12497	0.0784340664316167
GO:0009904	chloroplast accumulation movement	biological_process	9	comp21904_c0;comp22703_c0;comp23137_c0	3	5350	3	12497	0.0784340664316167
GO:0008083	growth factor activity	molecular_function	7	comp11810_c0;comp24634_c0;comp25107_c0	3	5350	3	12497	0.0784340664316167
GO:0009295	nucleoid	cellular_component	3	comp12821_c0;comp20078_c0;comp6166_c0	3	5350	3	12497	0.0784340664316167
GO:0005656	preNAreplicative complex	cellular_component	6	comp16448_c0;comp16448_c1;comp20067_c0	3	5350	3	12497	0.0784340664316167
GO:0000727	doubleNAstrand break repair via breakNAinduced replication	biological_process	11	comp16448_c0;comp18848_c0;comp20067_c0	3	5350	3	12497	0.0784340664316167
GO:0051538	3 iron, 4 sulfur cluster binding	molecular_function	6	comp20981_c0;comp21583_c0;comp23355_c0	3	5350	3	12497	0.0784340664316167
GO:0006749	glutathione metabolic process	biological_process	8	comp15625_c0;comp21368_c0;comp23225_c0	3	5350	3	12497	0.0784340664316167
GO:0051781	positive regulation of cell division	biological_process	7	comp12485_c0;comp19667_c0;comp20578_c0	3	5350	3	12497	0.0784340664316167
GO:0042562	hormone binding	molecular_function	4	comp12515_c0;comp17770_c0;comp20206_c0	3	5350	3	12497	0.0784340664316167
GO:0080024	indolebutyric acid metabolic process	biological_process	6	comp14092_c0;comp21126_c0;comp7982_c0	3	5350	3	12497	0.0784340664316167
GO:0045486	naringenin 3NAdioxygenase activity	molecular_function	7	comp15278_c0;comp176375_c0;comp1931_c0;comp20658_c0;comp21446_c0;comp7387_c0;comp7388_c0	7	5350	10	12497	0.0786428541714244
GO:0080044	quercetin 7NAONAglucosyltransferase activity	molecular_function	8	comp18134_c0;comp18845_c1;comp19713_c0;comp20478_c0;comp21364_c0;comp22753_c0;comp33933_c0	7	5350	10	12497	0.0786428541714244
GO:0042026	protein refolding	biological_process	5	comp13934_c0;comp17999_c0;comp18072_c0;comp19657_c0;comp21326_c0;comp21326_c1;comp29505_c0	7	5350	10	12497	0.0786428541714244
GO:0042127	regulation of cell proliferation	biological_process	6	comp10862_c0;comp11504_c0;comp14527_c0;comp15497_c0;comp24661_c0;comp7775_c0;comp8701_c0	7	5350	10	12497	0.0786428541714244
GO:0003918	DNA topoisomerase (ATPNAhydrolyzing) activity	molecular_function	12	comp20730_c0;comp23228_c0;comp32887_c0;comp57191_c0;comp58879_c0;comp67_c0;comp67_c1	7	5350	10	12497	0.0786428541714244
GO:0016298	lipase activity	molecular_function	6	comp14198_c0;comp16206_c0;comp18075_c0;comp22005_c0;comp22930_c0;comp23142_c0;comp8360_c0	7	5350	10	12497	0.0786428541714244
GO:0003886	DNA (cytosineNA5NA)NAmethyltransferase activity	molecular_function	8	comp12764_c0;comp16407_c0;comp16407_c1;comp21087_c0;comp3166_c0;comp53037_c0;comp70633_c0	7	5350	10	12497	0.0786428541714244
GO:0009630	gravitropism	biological_process	6	comp19098_c0;comp20617_c0;comp30709_c0;comp3108_c0;comp3923_c0;comp45216_c0;comp83828_c0	7	5350	10	12497	0.0786428541714244
GO:0010075	regulation of meristem growth	biological_process	7	comp13038_c0;comp14195_c0;comp17574_c0;comp19655_c0;comp21923_c0;comp6201_c0;comp93257_c0	7	5350	10	12497	0.0786428541714244
GO:0010143	cutin biosynthetic process	biological_process	7	comp15357_c0;comp16522_c0;comp17215_c0;comp21103_c0;comp37462_c0;comp5908_c0;comp8116_c0	7	5350	10	12497	0.0786428541714244
GO:0006006	glucose metabolic process	biological_process	8	comp11576_c0;comp11576_c1;comp14930_c0;comp16488_c0;comp16488_c1;comp19424_c0;comp8122_c0	7	5350	10	12497	0.0786428541714244
GO:0006351	transcription, DNANAdependent	biological_process	8	comp101590_c0;comp10356_c0;comp10410_c0;comp10422_c0;comp10579_c0;comp10599_c0;comp10843_c0;comp10844_c0;comp10906_c0;comp11062_c0;comp11141_c0;comp11179_c0;comp11243_c0;comp11246_c0;comp112807_c0;comp11283_c0;comp11401_c0;comp11574_c0;comp11577_c0;comp11627_c0;comp11731_c0;comp11809_c0;comp11817_c0;comp11821_c0;comp11871_c1;comp11906_c0;comp11979_c0;comp12066_c0;comp12067_c0;comp12067_c1;comp120…	341	5350	752	12497	0.0792662140292741
GO:0008134	transcription factor binding	molecular_function	5	comp101206_c0;comp11524_c1;comp22565_c0;comp22724_c0;comp22997_c0;comp25395_c0;comp4353_c0;comp73632_c0	8	5350	12	12497	0.0846209023648845
GO:0048510	regulation of timing of transition from vegetative to reproductive phase	biological_process	8	comp10134_c0;comp12231_c0;comp15648_c0;comp16205_c0;comp20049_c0;comp3656_c0;comp39496_c0;comp49461_c0	8	5350	12	12497	0.0846209023648845
GO:0000103	sulfate assimilation	biological_process	6	comp12086_c0;comp14702_c0;comp19801_c0;comp20933_c0;comp27914_c0;comp6192_c0;comp7192_c0;comp7416_c0	8	5350	12	12497	0.0846209023648845
GO:0006631	fatty acid metabolic process	biological_process	9	comp14240_c0;comp15544_c0;comp16622_c0;comp20660_c0;comp21067_c0;comp22035_c0;comp22420_c0;comp25396_c0	8	5350	12	12497	0.0846209023648845
GO:0030659	cytoplasmic vesicle membrane	cellular_component	6	comp10331_c0;comp10581_c0;comp11710_c0;comp15893_c0;comp19106_c0;comp20369_c0;comp6109_c0;comp9474_c0	8	5350	12	12497	0.0846209023648845
GO:0010305	leaf vascular tissue pattern formation	biological_process	7	comp13610_c0;comp20278_c0;comp20894_c0;comp2859_c0;comp4321_c0;comp47611_c0;comp6659_c0;comp8574_c0;comp9367_c0	9	5350	14	12497	0.0884649919308562
GO:0009877	nodulation	biological_process	6	comp12068_c0;comp14148_c0;comp14745_c0;comp15962_c0;comp17516_c0;comp22473_c0;comp22513_c0;comp7742_c0;comp856_c0	9	5350	14	12497	0.0884649919308562
GO:0009817	defense response to fungus, incompatible interaction	biological_process	7	comp12302_c0;comp13033_c0;comp13033_c1;comp14198_c0;comp18243_c0;comp19051_c0;comp22005_c0;comp22930_c0;comp23212_c0;comp4411_c0	10	5350	16	12497	0.0908233165642632
GO:0031225	anchored to membrane	cellular_component	5	comp11200_c0;comp11526_c0;comp11833_c0;comp12602_c0;comp13500_c0;comp15295_c0;comp15826_c0;comp20178_c0;comp22015_c0;comp23091_c0;comp4762_c0;comp4767_c0;comp7625_c0;comp80033_c0;comp9457_c0	15	5350	26	12497	0.0913033620957737
GO:0042538	hyperosmotic salinity response	biological_process	7	comp10419_c0;comp13419_c0;comp13419_c1;comp13815_c0;comp15732_c0;comp18141_c0;comp20162_c0;comp21394_c0;comp21852_c0;comp4784_c0;comp8629_c0;comp8629_c1	12	5350	20	12497	0.0926416096973129
GO:0045454	cell redox homeostasis	biological_process	5	comp11164_c0;comp11917_c0;comp11982_c0;comp12086_c0;comp12669_c0;comp12821_c0;comp13382_c0;comp13821_c0;comp14231_c0;comp14702_c0;comp14766_c0;comp15550_c0;comp15865_c1;comp16241_c0;comp16473_c0;comp16549_c0;comp16654_c0;comp17734_c0;comp18403_c0;comp18501_c0;comp18528_c0;comp18720_c0;comp18866_c0;comp19207_c0;comp19279_c0;comp19953_c0;comp20259_c0;comp20696_c0;comp20736_c0;comp20933_c0;comp21368…	50	5350	101	12497	0.103449941338492
GO:0042254	ribosome biogenesis	biological_process	6	comp14316_c0;comp15254_c0;comp15277_c0;comp15369_c0;comp17100_c0;comp18209_c0;comp18241_c0;comp21980_c0;comp22522_c0;comp22809_c0;comp4402_c0;comp4764_c0;comp5620_c0;comp6088_c0;comp7030_c0;comp7033_c0;comp7393_c0;comp8402_c0;comp85859_c0;comp8722_c0;comp956_c0	21	5350	39	12497	0.109275199613755
GO:0055062	phosphate ion homeostasis	biological_process	10	comp15055_c0;comp20571_c0;comp21472_c0;comp22625_c0	4	5350	5	12497	0.110379311532845
GO:0009643	photosynthetic acclimation	biological_process	8	comp15234_c0;comp15495_c0;comp21417_c0;comp22586_c0	4	5350	5	12497	0.110379311532845
GO:0010158	abaxial cell fate specification	biological_process	6	comp15203_c0;comp16192_c0;comp21084_c0;comp7550_c0	4	5350	5	12497	0.110379311532845
GO:0004030	aldehyde dehydrogenase [NAD(P)+] activity	molecular_function	7	comp19996_c0;comp19996_c1;comp20835_c0;comp7237_c0	4	5350	5	12497	0.110379311532845
GO:0080022	primary root development	biological_process	7	comp10305_c0;comp20544_c0;comp20894_c0;comp2859_c0	4	5350	5	12497	0.110379311532845
GO:0043066	negative regulation of apoptosis	biological_process	9	comp16698_c1;comp23231_c0;comp7494_c0;comp7593_c0	4	5350	5	12497	0.110379311532845
GO:0030870	Mre11 complex	cellular_component	4	comp13231_c0;comp18848_c0;comp53782_c0;comp651_c0	4	5350	5	12497	0.110379311532845
GO:0030174	regulation of DNANAdependent DNA replication initiation	biological_process	9	comp19469_c0;comp19831_c0;comp20067_c0;comp20830_c0	4	5350	5	12497	0.110379311532845
GO:0016853	isomerase activity	molecular_function	4	comp10839_c0;comp19540_c0;comp21067_c0;comp22359_c0	4	5350	5	12497	0.110379311532845
GO:0016799	hydrolase activity, hydrolyzing NNAglycosyl compounds	molecular_function	6	comp10713_c0;comp11396_c0;comp4976_c0;comp89959_c0	4	5350	5	12497	0.110379311532845
GO:0005978	glycogen biosynthetic process	biological_process	10	comp17044_c0;comp21024_c0;comp21389_c0;comp7839_c0	4	5350	5	12497	0.110379311532845
GO:0016602	CCAATNAbinding factor complex	cellular_component	7	comp16131_c0;comp16205_c0;comp17729_c0;comp17814_c0	4	5350	5	12497	0.110379311532845
GO:0010179	IAANAAla conjugate hydrolase activity	molecular_function	7	comp201_c0;comp20263_c0;comp21275_c0;comp5811_c0	4	5350	5	12497	0.110379311532845
GO:0010385	doubleNAstranded methylated DNA binding	molecular_function	8	comp14039_c0;comp6070_c0;comp9048_c0;comp9914_c0	4	5350	5	12497	0.110379311532845
GO:0003999	adenine phosphoribosyltransferase activity	molecular_function	8	comp26900_c0;comp29768_c0;comp6303_c0;comp7686_c0	4	5350	5	12497	0.110379311532845
GO:0031122	cytoplasmic microtubule organization	biological_process	8	comp16698_c1;comp23231_c0;comp7494_c0;comp7593_c0	4	5350	5	12497	0.110379311532845
GO:0009882	blue light photoreceptor activity	molecular_function	6	comp12877_c0;comp14468_c0;comp192709_c0;comp23137_c0	4	5350	5	12497	0.110379311532845
GO:0009266	response to temperature stimulus	biological_process	5	comp10418_c0;comp16628_c0;comp25396_c0;comp4279_c0	4	5350	5	12497	0.110379311532845
GO:0004345	glucoseNA6NAphosphate dehydrogenase activity	molecular_function	7	comp16488_c0;comp16488_c1;comp22759_c0;comp23042_c0	4	5350	5	12497	0.110379311532845
GO:0009755	hormoneNAmediated signaling pathway	biological_process	5	comp12515_c0;comp17770_c0;comp20206_c0;comp9472_c0	4	5350	5	12497	0.110379311532845
GO:0008970	phospholipase A1 activity	molecular_function	8	comp19150_c0;comp20044_c0;comp4572_c0;comp6947_c0	4	5350	5	12497	0.110379311532845
GO:0019430	removal of superoxide radicals	biological_process	7	comp15865_c1;comp18403_c0;comp5023_c0;comp7210_c0	4	5350	5	12497	0.110379311532845
GO:0002679	respiratory burst involved in defense response	biological_process	5	comp13531_c0;comp17505_c0;comp41119_c0;comp53863_c0	4	5350	5	12497	0.110379311532845
GO:0008195	phosphatidate phosphatase activity	molecular_function	8	comp11285_c0;comp14240_c0;comp2174_c1;comp405_c0	4	5350	5	12497	0.110379311532845
GO:0004791	thioredoxinNAdisulfide reductase activity	molecular_function	7	comp15865_c1;comp18403_c0;comp5023_c0;comp7210_c0	4	5350	5	12497	0.110379311532845
GO:0012511	monolayerNAsurrounded lipid storage body	cellular_component	7	comp12239_c0;comp16162_c0;comp23438_c0;comp6808_c0	4	5350	5	12497	0.110379311532845
GO:0010081	regulation of inflorescence meristem growth	biological_process	8	comp17280_c0;comp20278_c0;comp8574_c0;comp9367_c0	4	5350	5	12497	0.110379311532845
GO:0015714	phosphoenolpyruvate transport	biological_process	11	comp15234_c0;comp15495_c0;comp21417_c0;comp22586_c0	4	5350	5	12497	0.110379311532845
GO:0015152	glucoseNA6NAphosphate transmembrane transporter activity	molecular_function	5	comp15234_c0;comp15495_c0;comp21417_c0;comp22586_c0	4	5350	5	12497	0.110379311532845
GO:0010019	chloroplastNAnucleus signaling pathway	biological_process	5	comp131438_c0;comp18806_c0;comp19653_c0;comp6114_c0	4	5350	5	12497	0.110379311532845
GO:0010109	regulation of photosynthesis	biological_process	7	comp15234_c0;comp15495_c0;comp21417_c0;comp22586_c0	4	5350	5	12497	0.110379311532845
GO:0051013	microtubule severing	biological_process	8	comp16698_c1;comp23231_c0;comp7494_c0;comp7593_c0	4	5350	5	12497	0.110379311532845
GO:0030515	snoRNA binding	molecular_function	7	comp15611_c0;comp17416_c0;comp21026_c0;comp23234_c0	4	5350	5	12497	0.110379311532845
GO:0004252	serineNAtype endopeptidase activity	molecular_function	8	comp10862_c0;comp11212_c0;comp11686_c0;comp12088_c0;comp12088_c1;comp12640_c0;comp13725_c0;comp13805_c0;comp15179_c0;comp16014_c0;comp163_c1;comp16575_c0;comp17560_c0;comp18269_c0;comp18414_c0;comp18487_c0;comp18802_c0;comp18903_c0;comp19105_c0;comp19278_c0;comp19726_c0;comp19793_c0;comp20049_c0;comp20303_c0;comp20639_c0;comp20897_c0;comp22818_c0;comp23072_c0;comp23251_c0;comp24795_c0;comp5080_c0…	35	5350	69	12497	0.113449775793892
GO:0042802	identical protein binding	molecular_function	5	comp10862_c0;comp11686_c0;comp12088_c0;comp12088_c1;comp13725_c0;comp14840_c0;comp14859_c0;comp14922_c0;comp15865_c1;comp163_c1;comp16575_c0;comp17668_c0;comp17898_c0;comp18903_c0;comp19308_c0;comp19665_c0;comp19726_c0;comp19793_c0;comp20303_c0;comp20405_c0;comp20442_c0;comp20639_c0;comp20812_c0;comp21030_c0;comp22611_c0;comp22818_c0;comp22913_c0;comp23015_c0;comp23137_c0;comp28676_c0;comp35487_c…	40	5350	80	12497	0.117256700131031
GO:0009414	response to water deprivation	biological_process	5	comp11758_c0;comp13132_c0;comp13531_c0;comp13815_c0;comp14089_c0;comp14383_c0;comp14468_c0;comp15263_c0;comp15520_c0;comp15732_c0;comp15843_c0;comp15849_c0;comp16324_c0;comp16638_c0;comp17215_c0;comp17477_c0;comp17505_c0;comp17570_c0;comp17778_c0;comp18223_c0;comp19081_c0;comp19115_c0;comp192709_c0;comp19632_c0;comp19927_c0;comp19996_c1;comp20136_c0;comp20162_c0;comp20266_c0;comp20616_c0;comp2119…	56	5350	115	12497	0.117941193292284
GO:0048038	quinone binding	molecular_function	5	comp13669_c0;comp1473_c0;comp15046_c0;comp15430_c0;comp17745_c0;comp19318_c0;comp20252_c0;comp21794_c1;comp22396_c0;comp24691_c0;comp32918_c0;comp38234_c0;comp48083_c0;comp5187_c0;comp75356_c0;comp8261_c0;comp9272_c0	17	5350	31	12497	0.120711471946423
GO:0080032	methyl jasmonate esterase activity	molecular_function	7	comp1195_c0;comp12001_c0;comp15943_c0;comp18164_c0;comp18237_c0;comp18431_c0;comp20503_c0;comp20762_c0;comp21406_c0;comp21726_c0;comp21895_c0;comp22147_c0;comp22778_c0;comp30294_c0;comp4625_c0;comp6992_c0	16	5350	29	12497	0.123587024200904
GO:0080030	methyl indoleNA3NAacetate esterase activity	molecular_function	7	comp1195_c0;comp12001_c0;comp15943_c0;comp18164_c0;comp18237_c0;comp18431_c0;comp20503_c0;comp20762_c0;comp21406_c0;comp21726_c0;comp21895_c0;comp22147_c0;comp22778_c0;comp30294_c0;comp4625_c0;comp6992_c0	16	5350	29	12497	0.123587024200904
GO:0030246	carbohydrate binding	molecular_function	4	comp11980_c0;comp13881_c0;comp15161_c0;comp16083_c0;comp19322_c0;comp20434_c0;comp21330_c0;comp22217_c0;comp23048_c0;comp23118_c0;comp23274_c0;comp27552_c0;comp27919_c0;comp33893_c0;comp6627_c0;comp8860_c0	16	5350	29	12497	0.123587024200904
GO:0080031	methyl salicylate esterase activity	molecular_function	7	comp1195_c0;comp12001_c0;comp15943_c0;comp18164_c0;comp18237_c0;comp18431_c0;comp20503_c0;comp20762_c0;comp21406_c0;comp21726_c0;comp21895_c0;comp22147_c0;comp22778_c0;comp30294_c0;comp4625_c0;comp6992_c0	16	5350	29	12497	0.123587024200904
GO:0019439	aromatic compound catabolic process	biological_process	6	comp16749_c0;comp18935_c0;comp22364_c0;comp23217_c0;comp2347_c0	5	5350	7	12497	0.125976110595288
GO:0004324	ferredoxinNANADP+ reductase activity	molecular_function	7	comp16101_c0;comp16101_c1;comp16101_c2;comp20342_c0;comp5728_c0	5	5350	7	12497	0.125976110595288
GO:0010052	guard cell differentiation	biological_process	7	comp11946_c1;comp14086_c0;comp14742_c0;comp3929_c0;comp9757_c0	5	5350	7	12497	0.125976110595288
GO:0042651	thylakoid membrane	cellular_component	5	comp16305_c0;comp19318_c0;comp20342_c0;comp22588_c0;comp22802_c0	5	5350	7	12497	0.125976110595288
GO:0019632	shikimate metabolic process	biological_process	9	comp10293_c0;comp1996_c0;comp20267_c0;comp20738_c0;comp20806_c0	5	5350	7	12497	0.125976110595288
GO:0001578	microtubule bundle formation	biological_process	8	comp16698_c1;comp21456_c0;comp23231_c0;comp7494_c0;comp7593_c0	5	5350	7	12497	0.125976110595288
GO:0045604	regulation of epidermal cell differentiation	biological_process	8	comp13038_c0;comp14195_c0;comp17574_c0;comp19655_c0;comp6201_c0	5	5350	7	12497	0.125976110595288
GO:0004045	aminoacylNAtRNA hydrolase activity	molecular_function	7	comp12582_c0;comp15792_c0;comp17007_c0;comp36585_c0;comp4478_c0	5	5350	7	12497	0.125976110595288
GO:0003855	3NAdehydroquinate dehydratase activity	molecular_function	7	comp10293_c0;comp1996_c0;comp20267_c0;comp20738_c0;comp20806_c0	5	5350	7	12497	0.125976110595288
GO:0004365	glyceraldehydeNA3NAphosphate dehydrogenase (NAD+) (phosphorylating) activity	molecular_function	8	comp11576_c1;comp15725_c0;comp16018_c0;comp20560_c0;comp7626_c0	5	5350	7	12497	0.125976110595288
GO:0009902	chloroplast relocation	biological_process	8	comp12223_c0;comp17340_c0;comp20848_c0;comp22611_c0;comp73047_c0	5	5350	7	12497	0.125976110595288
GO:0042132	fructose 1,6NAbisphosphate 1NAphosphatase activity	molecular_function	10	comp11674_c0;comp16915_c0;comp17979_c0;comp17979_c1;comp18024_c0	5	5350	7	12497	0.125976110595288
GO:0009816	defense response to bacterium, incompatible interaction	biological_process	7	comp10514_c0;comp11784_c0;comp13033_c0;comp13033_c1;comp15132_c0;comp19012_c0;comp19659_c0;comp19880_c0;comp19985_c0;comp20184_c0;comp21788_c0;comp22197_c0;comp22946_c0;comp3642_c0;comp7969_c0	15	5350	27	12497	0.1264248279402
GO:0047274	galactinolNAsucrose galactosyltransferase activity	molecular_function	8	comp13796_c0;comp16247_c0;comp20135_c0;comp22797_c0;comp22804_c0;comp5079_c0	6	5350	9	12497	0.133955052479305
GO:0044237	cellular metabolic process	biological_process	4	comp13638_c0;comp15595_c0;comp17518_c0;comp21674_c0;comp21733_c0;comp5462_c0	6	5350	9	12497	0.133955052479305
GO:0040029	regulation of gene expression, epigenetic	biological_process	8	comp13918_c0;comp171_c0;comp18484_c0;comp18582_c0;comp23221_c0;comp8391_c0	6	5350	9	12497	0.133955052479305
GO:0010483	pollen tube reception	biological_process	5	comp21795_c0;comp22859_c0;comp22859_c1;comp23127_c0;comp43900_c0;comp55978_c0	6	5350	9	12497	0.133955052479305
GO:0006094	gluconeogenesis	biological_process	9	comp10115_c0;comp15725_c0;comp16018_c0;comp18904_c0;comp23212_c0;comp31454_c0	6	5350	9	12497	0.133955052479305
GO:0043680	filiform apparatus	cellular_component	6	comp21795_c0;comp22859_c0;comp22859_c1;comp23127_c0;comp43900_c0;comp55978_c0	6	5350	9	12497	0.133955052479305
GO:0008020	GNAprotein coupled photoreceptor activity	molecular_function	7	comp13270_c0;comp13546_c0;comp2372_c0;comp57397_c0;comp6775_c0;comp70_c0	6	5350	9	12497	0.133955052479305
GO:0009863	salicylic acid mediated signaling pathway	biological_process	5	comp157_c0;comp17117_c0;comp18141_c0;comp22484_c1;comp46044_c0;comp7912_c0	6	5350	9	12497	0.133955052479305
GO:0017006	proteinNAtetrapyrrole linkage	biological_process	9	comp13270_c0;comp13546_c0;comp2372_c0;comp57397_c0;comp6775_c0;comp70_c0	6	5350	9	12497	0.133955052479305
GO:0016036	cellular response to phosphate starvation	biological_process	9	comp1091_c0;comp10948_c0;comp15849_c0;comp21266_c0;comp21324_c1;comp21811_c0;comp21974_c0;comp22625_c0;comp23036_c0;comp23212_c0;comp7077_c0;comp7131_c0	12	5350	21	12497	0.134270619210479
GO:0016597	amino acid binding	molecular_function	7	comp11976_c1;comp1635_c0;comp19186_c0;comp19925_c0;comp20081_c0;comp21791_c0;comp22244_c0;comp25021_c0;comp26146_c0;comp5304_c0;comp9337_c0	11	5350	19	12497	0.136419904932955
GO:0009636	response to toxin	biological_process	5	comp15342_c0;comp15578_c0;comp16749_c0;comp18935_c0;comp22364_c0;comp23217_c0;comp2347_c0;comp33933_c0;comp5083_c0;comp5083_c1;comp94501_c0	11	5350	19	12497	0.136419904932955
GO:0051865	protein autoubiquitination	biological_process	12	comp13132_c0;comp13531_c0;comp15520_c0;comp17087_c0;comp17505_c0;comp19991_c0;comp41119_c0;comp53863_c0;comp7140_c0;comp75862_c0;comp91185_c0	11	5350	19	12497	0.136419904932955
GO:0010154	fruit development	biological_process	6	comp14334_c0;comp14639_c0;comp15203_c0;comp19858_c0;comp22197_c0;comp6925_c0;comp6925_c1	7	5350	11	12497	0.137822078115789
GO:0004559	alphaNAmannosidase activity	molecular_function	8	comp15136_c0;comp15136_c1;comp15161_c0;comp19322_c0;comp19584_c0;comp23274_c0;comp6627_c0	7	5350	11	12497	0.137822078115789
GO:0016671	oxidoreductase activity, acting on a sulfur group of donors, disulfide as acceptor	molecular_function	6	comp12664_c0;comp14702_c0;comp15865_c1;comp18403_c0;comp20696_c0;comp7416_c0;comp8127_c0	7	5350	11	12497	0.137822078115789
GO:0031347	regulation of defense response	biological_process	7	comp13100_c0;comp15456_c0;comp18965_c0;comp21788_c0;comp22838_c0;comp25396_c0;comp4279_c0	7	5350	11	12497	0.137822078115789
GO:0009944	polarity specification of adaxial/abaxial axis	biological_process	6	comp10570_c0;comp10843_c0;comp17668_c0;comp19596_c0;comp20035_c0;comp24661_c0;comp3058_c0;comp38599_c0;comp81099_c0;comp8324_c0	10	5350	17	12497	0.138130706875537
GO:0009960	endosperm development	biological_process	5	comp12066_c0;comp14929_c0;comp19094_c0;comp19443_c0;comp22314_c0;comp22953_c0;comp362_c0;comp4680_c0;comp4680_c1;comp74319_c0	10	5350	17	12497	0.138130706875537
GO:0006526	arginine biosynthetic process	biological_process	12	comp18100_c0;comp20309_c0;comp21670_c0;comp22157_c0;comp22278_c0;comp23155_c0;comp25021_c0;comp9264_c0;comp9264_c1	9	5350	15	12497	0.139188612966213
GO:0009749	response to glucose stimulus	biological_process	9	comp12074_c0;comp15234_c0;comp15495_c0;comp21417_c0;comp22082_c0;comp22586_c0;comp22706_c0;comp36555_c0;comp4407_c0	9	5350	15	12497	0.139188612966213
GO:0042393	histone binding	molecular_function	5	comp14039_c0;comp16920_c0;comp17975_c0;comp21978_c0;comp22528_c0;comp23087_c0;comp6070_c0;comp9048_c0;comp9914_c0	9	5350	15	12497	0.139188612966213
GO:0009686	gibberellin biosynthetic process	biological_process	11	comp12231_c0;comp15463_c0;comp3656_c0;comp39496_c0;comp70980_c0;comp71048_c0;comp8657_c0;comp9294_c0;comp94714_c0	9	5350	15	12497	0.139188612966213
GO:0051302	regulation of cell division	biological_process	6	comp13038_c0;comp14195_c0;comp17574_c0;comp19596_c0;comp19655_c0;comp20035_c0;comp21822_c0;comp4992_c0;comp6201_c0	9	5350	15	12497	0.139188612966213
GO:0010187	negative regulation of seed germination	biological_process	10	comp12918_c0;comp17778_c0;comp18141_c0;comp20992_c0;comp21604_c0;comp2664_c0;comp4319_c0;comp84931_c0;comp8994_c0	9	5350	15	12497	0.139188612966213
GO:0009637	response to blue light	biological_process	7	comp14460_c0;comp19445_c0;comp21837_c0;comp21844_c0;comp21904_c0;comp22611_c0;comp23384_c0;comp6619_c1;comp8077_c0	9	5350	15	12497	0.139188612966213
GO:0034004	germacradienol synthase activity	molecular_function	7	comp10792_c0;comp16860_c0;comp19330_c0;comp19579_c0;comp21880_c0;comp23214_c0;comp23266_c0;comp28580_c0	8	5350	13	12497	0.139263218495361
GO:0008061	chitin binding	molecular_function	5	comp12485_c0;comp17555_c0;comp17606_c0;comp18243_c0;comp19667_c0;comp7533_c0;comp8143_c0;comp8745_c0	8	5350	13	12497	0.139263218495361
GO:0007186	GNAprotein coupled receptor protein signaling pathway	biological_process	5	comp12778_c0;comp18603_c0;comp19098_c0;comp23334_c0;comp30709_c0;comp56910_c0;comp6412_c0;comp6412_c1	8	5350	13	12497	0.139263218495361
GO:0005985	sucrose metabolic process	biological_process	8	comp14601_c0;comp16915_c0;comp18392_c0;comp20845_c0;comp20852_c0;comp22513_c0;comp22914_c0;comp856_c0	8	5350	13	12497	0.139263218495361
GO:0052577	germacreneNAD synthase activity	molecular_function	9	comp10792_c0;comp16860_c0;comp19330_c0;comp19579_c0;comp21880_c0;comp23214_c0;comp23266_c0;comp28580_c0	8	5350	13	12497	0.139263218495361
GO:0004091	carboxylesterase activity			comp1195_c0;comp12001_c0;comp15943_c0;comp18164_c0;comp18237_c0;comp18431_c0;comp20503_c0;comp20660_c0;comp20762_c0;comp21406_c0;comp21726_c0;comp21895_c0;comp22147_c0;comp22778_c0;comp30294_c0;comp4271_c0;comp4625_c0;comp6799_c0;comp6992_c0	19	5350	36	12497	0.148862423579205
GO:0009908	flower development	biological_process	6	comp10134_c0;comp10873_c0;comp110624_c0;comp11108_c0;comp11504_c0;comp11858_c0;comp11906_c0;comp12188_c0;comp13057_c0;comp13696_c0;comp14417_c0;comp14938_c0;comp15732_c0;comp16522_c0;comp16805_c0;comp16848_c0;comp20278_c0;comp21781_c0;comp21858_c0;comp21974_c0;comp22197_c0;comp22321_c0;comp22401_c0;comp22691_c0;comp23309_c0;comp25395_c0;comp47611_c0;comp5908_c0;comp6638_c0;comp6659_c0;comp6925_c0…	37	5350	75	12497	0.152000540159403
GO:0007047	cellular cell wall organization			comp101596_c0;comp108407_c0;comp10896_c0;comp10933_c0;comp1160_c0;comp11791_c0;comp11972_c0;comp12153_c0;comp124754_c0;comp12887_c0;comp131342_c0;comp1318_c0;comp13251_c0;comp137300_c0;comp13759_c0;comp13765_c0;comp13930_c0;comp14390_c0;comp14639_c0;comp14684_c0;comp14706_c0;comp14749_c0;comp1503_c0;comp15129_c0;comp15421_c0;comp15421_c1;comp15421_c2;comp15757_c0;comp15967_c0;comp16034_c0;comp163…	125	5350	272	12497	0.159104859209107
GO:0009644	response to high light intensity	biological_process	8	comp12800_c0;comp14089_c0;comp17369_c0;comp18977_c0;comp20027_c0;comp20624_c0;comp20812_c0;comp22152_c0;comp22183_c0;comp22183_c1;comp23098_c0;comp25396_c0;comp25581_c0;comp67118_c0;comp7603_c0;comp7931_c0	16	5350	30	12497	0.163096058455332
GO:0000155	twoNAcomponent sensor activity	molecular_function	9	comp12877_c0;comp13270_c0;comp13546_c0;comp14051_c0;comp15849_c0;comp20397_c0;comp22862_c0;comp23137_c0;comp2372_c0;comp24907_c0;comp57397_c0;comp6775_c0;comp70_c0;comp8738_c0	14	5350	26	12497	0.173387282737799
GO:0030245	cellulose catabolic process	biological_process	11	comp14684_c0;comp18690_c0;comp20137_c0;comp21049_c0;comp21741_c0;comp22217_c0;comp22327_c0;comp2318_c0;comp28904_c0;comp3654_c0;comp3746_c0;comp8118_c0;comp8118_c1;comp9783_c0	14	5350	26	12497	0.173387282737799
GO:0008810	cellulase activity	molecular_function	7	comp14684_c0;comp18690_c0;comp20137_c0;comp21049_c0;comp21741_c0;comp22217_c0;comp22327_c0;comp2318_c0;comp28904_c0;comp3654_c0;comp8118_c0;comp8118_c1;comp9783_c0	13	5350	24	12497	0.178766695263499
GO:0010241	entNAkaurene oxidation to kaurenoic acid	biological_process	10	comp8657_c0;comp9294_c0	2	5350	2	12497	0.183252367251879
GO:0052617	entNAkaurNA16NAenNA19NAal oxidase activity	molecular_function	7	comp8657_c0;comp9294_c0	2	5350	2	12497	0.183252367251879
GO:0010266	response to vitamin B1	biological_process	7	comp11714_c0;comp7974_c0	2	5350	2	12497	0.183252367251879
GO:0005793	endoplasmic reticulumNAGolgi intermediate compartment	cellular_component	6	comp14672_c0;comp5832_c0	2	5350	2	12497	0.183252367251879
GO:0018160	peptidylNApyrromethane cofactor linkage	biological_process	10	comp10762_c1;comp19173_c0	2	5350	2	12497	0.183252367251879
GO:0019725	cellular homeostasis	biological_process	4	comp14654_c0;comp16460_c0	2	5350	2	12497	0.183252367251879
GO:0006812	cation transport	biological_process	7	comp17734_c0;comp25770_c0	2	5350	2	12497	0.183252367251879
GO:0034256	chlorophyll(ide) b reductase activity	molecular_function	7	comp10999_c0;comp19773_c0	2	5350	2	12497	0.183252367251879
GO:0004311	farnesyltranstransferase activity	molecular_function	7	comp17723_c0;comp20857_c0	2	5350	2	12497	0.183252367251879
GO:0031298	replication fork protection complex	cellular_component	4	comp16448_c0;comp20067_c0	2	5350	2	12497	0.183252367251879
GO:0008891	glycolate oxidase activity	molecular_function	8	comp17295_c0;comp7434_c0	2	5350	2	12497	0.183252367251879
GO:0016207	4NAcoumarateNACoA ligase activity	molecular_function	7	comp19760_c0;comp20863_c0	2	5350	2	12497	0.183252367251879
GO:0019825	oxygen binding	molecular_function	5	comp15390_c0;comp4838_c0	2	5350	2	12497	0.183252367251879
GO:0032197	transposition, RNANAmediated	biological_process	5	comp8589_c0;comp9351_c0	2	5350	2	12497	0.183252367251879
GO:0015591	DNAribose transmembrane transporter activity	molecular_function	9	comp10398_c0;comp21287_c0	2	5350	2	12497	0.183252367251879
GO:0005319	lipid transporter activity	molecular_function	4	comp22884_c0;comp27543_c0	2	5350	2	12497	0.183252367251879
GO:0030133	transport vesicle	cellular_component	7	comp19424_c0;comp90_c1	2	5350	2	12497	0.183252367251879
GO:0000354	cis assembly of preNAcatalytic spliceosome	biological_process	9	comp20766_c0;comp23317_c0	2	5350	2	12497	0.183252367251879
GO:0015827	tryptophan transport	biological_process	8	comp16238_c0;comp19823_c0	2	5350	2	12497	0.183252367251879
GO:0008703	5NAaminoNA6NA(5NAphosphoribosylamino)uracil reductase activity	molecular_function	7	comp13623_c0;comp21718_c0	2	5350	2	12497	0.183252367251879
GO:0008177	succinate dehydrogenase (ubiquinone) activity	molecular_function	7	comp18877_c0;comp21583_c0	2	5350	2	12497	0.183252367251879
GO:0010190	cytochrome b6f complex assembly	biological_process	9	comp19207_c0;comp20696_c0	2	5350	2	12497	0.183252367251879
GO:0030425	dendrite	cellular_component	6	comp23353_c0;comp4626_c0	2	5350	2	12497	0.183252367251879
GO:0015800	acidic amino acid transport	biological_process	11	comp17692_c1;comp7687_c0	2	5350	2	12497	0.183252367251879
GO:0004823	leucineNAtRNA ligase activity	molecular_function	7	comp22894_c0;comp22950_c0	2	5350	2	12497	0.183252367251879
GO:0015804	neutral amino acid transport	biological_process	11	comp17692_c1;comp7687_c0	2	5350	2	12497	0.183252367251879
GO:0050392	vicianin betaNAglucosidase activity	molecular_function	9	comp12677_c0;comp17023_c0	2	5350	2	12497	0.183252367251879
GO:0015211	purine nucleoside transmembrane transporter activity	molecular_function	7	comp25818_c0;comp8262_c0	2	5350	2	12497	0.183252367251879
GO:0033773	isoflavone 2'NAhydroxylase activity	molecular_function	7	comp18744_c0;comp37399_c0	2	5350	2	12497	0.183252367251879
GO:2000123	positive regulation of stomatal complex development	biological_process	9	comp14742_c0;comp3929_c0	2	5350	2	12497	0.183252367251879
GO:0031028	septation initiation signaling cascade	biological_process	10	comp14515_c0;comp16100_c0	2	5350	2	12497	0.183252367251879
GO:0006429	leucylNAtRNA aminoacylation	biological_process	13	comp22894_c0;comp22950_c0	2	5350	2	12497	0.183252367251879
GO:0006426	glycylNAtRNA aminoacylation	biological_process	13	comp12163_c0;comp21477_c0	2	5350	2	12497	0.183252367251879
GO:0031957	very longNAchain fatty acidNACoA ligase activity	molecular_function	8	comp21103_c0;comp8116_c0	2	5350	2	12497	0.183252367251879
GO:0047501	(+)NAneomenthol dehydrogenase activity	molecular_function	7	comp18698_c0;comp23227_c0	2	5350	2	12497	0.183252367251879
GO:0045158	electron transporter, transferring electrons within cytochrome b6/f complex of photosystem II activity	molecular_function	6	comp5646_c0;comp6989_c0	2	5350	2	12497	0.183252367251879
GO:0004556	alphaNAamylase activity	molecular_function	8	comp23207_c0;comp27032_c0	2	5350	2	12497	0.183252367251879
GO:0010440	stomatal lineage progression	biological_process	5	comp16505_c0;comp20199_c0	2	5350	2	12497	0.183252367251879
GO:0009583	detection of light stimulus	biological_process	7	comp14468_c0;comp192709_c0	2	5350	2	12497	0.183252367251879
GO:0010617	circadian regulation of calcium ion oscillation	biological_process	5	comp14468_c0;comp192709_c0	2	5350	2	12497	0.183252367251879
GO:0046029	mannitol dehydrogenase activity	molecular_function	7	comp11788_c1;comp17354_c0	2	5350	2	12497	0.183252367251879
GO:0042450	arginine biosynthetic process via ornithine	biological_process	13	comp17356_c0;comp23283_c0	2	5350	2	12497	0.183252367251879
GO:0040020	regulation of meiosis	biological_process	8	comp30304_c0;comp7775_c0	2	5350	2	12497	0.183252367251879
GO:0080147	root hair cell development	biological_process	6	comp19432_c0;comp8024_c0	2	5350	2	12497	0.183252367251879
GO:2000022	regulation of jasmonic acid mediated signaling pathway	biological_process	8	comp10599_c0;comp3836_c0	2	5350	2	12497	0.183252367251879
GO:0031429	box H/ACA snoRNP complex	cellular_component	7	comp15611_c0;comp21026_c0	2	5350	2	12497	0.183252367251879
GO:0008909	isochorismate synthase activity	molecular_function	7	comp1758_c0;comp1950_c0	2	5350	2	12497	0.183252367251879
GO:0080170	hydrogen peroxide transmembrane transport	biological_process	8	comp11272_c0;comp7924_c0	2	5350	2	12497	0.183252367251879
GO:0004799	thymidylate synthase activity	molecular_function	8	comp10461_c0;comp15909_c0	2	5350	2	12497	0.183252367251879
GO:0004802	transketolase activity	molecular_function	6	comp16313_c0;comp22663_c0	2	5350	2	12497	0.183252367251879
GO:2000068	regulation of defense response to insect	biological_process	7	comp12749_c0;comp22371_c0	2	5350	2	12497	0.183252367251879
GO:0016655	oxidoreductase activity, acting on NADH or NADPH, quinone or similar compound as acceptor	molecular_function	6	comp19318_c0;comp5187_c0	2	5350	2	12497	0.183252367251879
GO:0006346	methylationNAdependent chromatin silencing	biological_process	6	comp8589_c0;comp9351_c0	2	5350	2	12497	0.183252367251879
GO:0047364	desulfoglucosinolate sulfotransferase activity	molecular_function	7	comp10268_c0;comp17861_c0	2	5350	2	12497	0.183252367251879
GO:0000311	plastid large ribosomal subunit	cellular_component	9	comp23839_c0;comp23875_c0	2	5350	2	12497	0.183252367251879
GO:0009915	phloem sucrose loading	biological_process	11	comp25396_c0;comp4279_c0	2	5350	2	12497	0.183252367251879
GO:0034484	raffinose catabolic process	biological_process	8	comp13796_c0;comp22804_c0	2	5350	2	12497	0.183252367251879
GO:0004418	hydroxymethylbilane synthase activity	molecular_function	6	comp10762_c1;comp19173_c0	2	5350	2	12497	0.183252367251879
GO:0046423	alleneNAoxide cyclase activity	molecular_function	5	comp12563_c0;comp15110_c0	2	5350	2	12497	0.183252367251879
GO:0009687	abscisic acid metabolic process	biological_process	10	comp19388_c0;comp21928_c0	2	5350	2	12497	0.183252367251879
GO:0010254	nectary development	biological_process	5	comp14418_c0;comp14418_c1	2	5350	2	12497	0.183252367251879
GO:0009341	betaNAgalactosidase complex	cellular_component	5	comp27919_c0;comp33893_c0	2	5350	2	12497	0.183252367251879
GO:2000280	regulation of root development	biological_process	7	comp13319_c0;comp16511_c0	2	5350	2	12497	0.183252367251879
GO:0051754	meiotic sister chromatid cohesion, centromeric	biological_process	7	comp10139_c0;comp88888_c0	2	5350	2	12497	0.183252367251879
GO:0004421	hydroxymethylglutarylNACoA synthase activity	molecular_function	7	comp17997_c0;comp8081_c0	2	5350	2	12497	0.183252367251879
GO:0006020	inositol metabolic process	biological_process	7	comp21776_c0;comp22397_c0	2	5350	2	12497	0.183252367251879
GO:0005876	spindle microtubule	cellular_component	8	comp55011_c0;comp71302_c0	2	5350	2	12497	0.183252367251879
GO:0004109	coproporphyrinogen oxidase activity	molecular_function	7	comp13121_c0;comp14479_c0	2	5350	2	12497	0.183252367251879
GO:0017086	3NAmethylNA2NAoxobutanoate dehydrogenase (lipoamide) complex	cellular_component	4	comp15112_c0;comp18415_c0	2	5350	2	12497	0.183252367251879
GO:0006467	protein thiolNAdisulfide exchange			comp11917_c0;comp12664_c0	2	5350	2	12497	0.183252367251879
GO:0048457	floral whorl morphogenesis	biological_process	5	comp14334_c0;comp19858_c0	2	5350	2	12497	0.183252367251879
GO:0004412	homoserine dehydrogenase activity	molecular_function	7	comp22244_c0;comp5304_c0	2	5350	2	12497	0.183252367251879
GO:0009828	plantNAtype cell wall loosening	biological_process	9	comp10502_c0;comp17522_c0	2	5350	2	12497	0.183252367251879
GO:0050270	SNAadenosylhomocysteine deaminase activity	molecular_function	7	comp10810_c0;comp40055_c0	2	5350	2	12497	0.183252367251879
GO:0005365	myoNAinositol transmembrane transporter activity	molecular_function	8	comp10398_c0;comp21287_c0	2	5350	2	12497	0.183252367251879
GO:0009855	determination of bilateral symmetry	biological_process	6	comp10570_c0;comp38599_c0	2	5350	2	12497	0.183252367251879
GO:0006267	preNAreplicative complex assembly	biological_process	6	comp16448_c0;comp20067_c0	2	5350	2	12497	0.183252367251879
GO:0042586	peptide deformylase activity	molecular_function	7	comp18955_c0;comp4420_c0	2	5350	2	12497	0.183252367251879
GO:0046592	polyamine oxidase activity	molecular_function	7	comp19846_c0;comp5034_c0	2	5350	2	12497	0.183252367251879
GO:0043620	regulation of DNANAdependent transcription in response to stress	biological_process	9	comp28706_c0;comp33473_c0	2	5350	2	12497	0.183252367251879
GO:0005221	intracellular cyclic nucleotide activated cation channel activity	molecular_function	9	comp21142_c0;comp21517_c0	2	5350	2	12497	0.183252367251879
GO:0030104	water homeostasis	biological_process	7	comp23018_c0;comp5836_c0	2	5350	2	12497	0.183252367251879
GO:0071395	cellular response to jasmonic acid stimulus	biological_process	7	comp22324_c0;comp60565_c0	2	5350	2	12497	0.183252367251879
GO:0015575	mannitol transmembrane transporter activity	molecular_function	6	comp10398_c0;comp21287_c0	2	5350	2	12497	0.183252367251879
GO:0016628	oxidoreductase activity, acting on the CHNACH group of donors, NAD or NADP as acceptor	molecular_function	6	comp16649_c0;comp19145_c0	2	5350	2	12497	0.183252367251879
GO:0010063	positive regulation of trichoblast fate specification	biological_process	10	comp13113_c0;comp7493_c0	2	5350	2	12497	0.183252367251879
GO:0016151	nickel ion binding	molecular_function	8	comp11131_c0;comp11813_c0	2	5350	2	12497	0.183252367251879
GO:0045075	regulation of interleukinNA12 biosynthetic process	biological_process	8	comp13542_c0;comp19009_c0	2	5350	2	12497	0.183252367251879
GO:0015086	cadmium ion transmembrane transporter activity	molecular_function	10	comp12302_c0;comp13465_c0	2	5350	2	12497	0.183252367251879
GO:0052615	entNAkaurene oxidase activity	molecular_function	7	comp8657_c0;comp9294_c0	2	5350	2	12497	0.183252367251879
GO:0010032	meiotic chromosome condensation	biological_process	10	comp10139_c0;comp88888_c0	2	5350	2	12497	0.183252367251879
GO:0004325	ferrochelatase activity	molecular_function	5	comp18572_c0;comp20299_c0	2	5350	2	12497	0.183252367251879
GO:0006808	regulation of nitrogen utilization	biological_process	5	comp12843_c0;comp18141_c0	2	5350	2	12497	0.183252367251879
GO:0030093	chloroplast photosystem I	cellular_component	8	comp11100_c0;comp5687_c0	2	5350	2	12497	0.183252367251879
GO:0001882	nucleoside binding	molecular_function	5	comp8757_c0;comp8757_c1	2	5350	2	12497	0.183252367251879
GO:0045005	maintenance of fidelity involved in DNANAdependent DNA replication	biological_process	8	comp18368_c0;comp19816_c0	2	5350	2	12497	0.183252367251879
GO:0043619	regulation of transcription from RNA polymerase II promoter in response to oxidative stress	biological_process	11	comp12749_c0;comp22371_c0	2	5350	2	12497	0.183252367251879
GO:0008839	dihydrodipicolinate reductase activity	molecular_function	7	comp20071_c0;comp20197_c0	2	5350	2	12497	0.183252367251879
GO:0008835	diaminohydroxyphosphoribosylaminopyrimidine deaminase activity	molecular_function	7	comp13623_c0;comp21718_c0	2	5350	2	12497	0.183252367251879
GO:0032107	regulation of response to nutrient levels	biological_process	8	comp28706_c0;comp33473_c0	2	5350	2	12497	0.183252367251879
GO:0004146	dihydrofolate reductase activity	molecular_function	7	comp10461_c0;comp15909_c0	2	5350	2	12497	0.183252367251879
GO:0031307	integral to mitochondrial outer membrane	cellular_component	8	comp14654_c0;comp16460_c0	2	5350	2	12497	0.183252367251879
GO:0015810	aspartate transport	biological_process	12	comp16238_c0;comp19823_c0	2	5350	2	12497	0.183252367251879
GO:0008892	guanine deaminase activity	molecular_function	7	comp16383_c0;comp18456_c0	2	5350	2	12497	0.183252367251879
GO:0015576	sorbitol transmembrane transporter activity	molecular_function	6	comp10398_c0;comp21287_c0	2	5350	2	12497	0.183252367251879
GO:0006437	tyrosylNAtRNA aminoacylation	biological_process	13	comp10529_c0;comp20274_c0	2	5350	2	12497	0.183252367251879
GO:0019419	sulfate reduction	biological_process	6	comp12086_c0;comp20933_c0	2	5350	2	12497	0.183252367251879
GO:0005355	glucose transmembrane transporter activity	molecular_function	9	comp10398_c0;comp21287_c0	2	5350	2	12497	0.183252367251879
GO:0048838	release of seed from dormancy	biological_process	6	comp19388_c0;comp21928_c0	2	5350	2	12497	0.183252367251879
GO:0033741	adenylylNAsulfate reductase (glutathione) activity	molecular_function	7	comp12086_c0;comp20933_c0	2	5350	2	12497	0.183252367251879
GO:0051777	entNAkaurenoate oxidase activity	molecular_function	7	comp70980_c0;comp71048_c0	2	5350	2	12497	0.183252367251879
GO:0043068	positive regulation of programmed cell death	biological_process	8	comp16734_c0;comp19991_c0	2	5350	2	12497	0.183252367251879
GO:0080018	anthocyanin 5NAONAglucosyltransferase activity	molecular_function	8	comp21620_c0;comp22722_c0	2	5350	2	12497	0.183252367251879
GO:0010014	meristem initiation	biological_process	4	comp21923_c0;comp38599_c0	2	5350	2	12497	0.183252367251879
GO:0051455	attachment of spindle microtubules to kinetochore involved in homologous chromosome segregation	biological_process	7	comp10139_c0;comp88888_c0	2	5350	2	12497	0.183252367251879
GO:0015089	high affinity copper ion transmembrane transporter activity	molecular_function	11	comp10392_c0;comp7548_c0	2	5350	2	12497	0.183252367251879
GO:0010325	raffinose family oligosaccharide biosynthetic process	biological_process	8	comp16015_c0;comp17198_c0	2	5350	2	12497	0.183252367251879
GO:0006545	glycine biosynthetic process	biological_process	12	comp10461_c0;comp15909_c0	2	5350	2	12497	0.183252367251879
GO:0008889	glycerophosphodiester phosphodiesterase activity	molecular_function	8	comp12621_c0;comp13663_c0	2	5350	2	12497	0.183252367251879
GO:0004820	glycineNAtRNA ligase activity	molecular_function	7	comp12163_c0;comp21477_c0	2	5350	2	12497	0.183252367251879
GO:0008793	aromaticNAaminoNAacid:2NAoxoglutarate aminotransferase activity	molecular_function	7	comp11943_c0;comp21011_c0	2	5350	2	12497	0.183252367251879
GO:0016831	carboxyNAlyase activity	molecular_function	6	comp14991_c0;comp20890_c0	2	5350	2	12497	0.183252367251879
GO:0016767	geranylgeranylNAdiphosphate geranylgeranyltransferase activity	molecular_function	8	comp21241_c0;comp21390_c0	2	5350	2	12497	0.183252367251879
GO:0004521	endoribonuclease activity	molecular_function	8	comp19546_c0;comp7791_c0	2	5350	2	12497	0.183252367251879
GO:0004729	oxygenNAdependent protoporphyrinogen oxidase activity	molecular_function	7	comp16071_c0;comp19881_c0	2	5350	2	12497	0.183252367251879
GO:0009671	nitrate:hydrogen symporter activity	molecular_function	11	comp2568_c0;comp69270_c0	2	5350	2	12497	0.183252367251879
GO:0003883	CTP synthase activity	molecular_function	6	comp20945_c0;comp22344_c0	2	5350	2	12497	0.183252367251879
GO:0004866	endopeptidase inhibitor activity	molecular_function	7	comp12427_c0;comp14618_c0	2	5350	2	12497	0.183252367251879
GO:0016851	magnesium chelatase activity	molecular_function	7	comp19061_c0;comp7815_c0	2	5350	2	12497	0.183252367251879
GO:0010434	bract formation	biological_process	6	comp14418_c0;comp14418_c1	2	5350	2	12497	0.183252367251879
GO:0030017	sarcomere	cellular_component	5	comp19409_c0;comp22091_c0	2	5350	2	12497	0.183252367251879
GO:0006826	iron ion transport	biological_process	10	comp11722_c0;comp26153_c0	2	5350	2	12497	0.183252367251879
GO:0016052	carbohydrate catabolic process	biological_process	6	comp12677_c0;comp17023_c0	2	5350	2	12497	0.183252367251879
GO:0035175	histone kinase activity (H3NAS10 specific)	molecular_function	10	comp109739_c0;comp1246_c0	2	5350	2	12497	0.183252367251879
GO:0048867	stem cell fate determination	biological_process	6	comp10948_c0;comp21266_c0	2	5350	2	12497	0.183252367251879
GO:0008937	ferredoxinNANAD(P) reductase activity	molecular_function	7	comp15235_c0;comp23658_c0	2	5350	2	12497	0.183252367251879
GO:0080086	stamen filament development	biological_process	5	comp14639_c0;comp15890_c0	2	5350	2	12497	0.183252367251879
GO:0071937	barrier septum formation involved in cell cycle cytokinesis			comp14515_c0;comp16100_c0	2	5350	2	12497	0.183252367251879
GO:0010279	indoleNA3NAacetic acid amido synthetase activity	molecular_function	7	comp47452_c0;comp5599_c0	2	5350	2	12497	0.183252367251879
GO:0047497	mitochondrion transport along microtubule	biological_process	7	comp14654_c0;comp16460_c0	2	5350	2	12497	0.183252367251879
GO:0009973	adenylylNAsulfate reductase activity	molecular_function	6	comp12086_c0;comp20933_c0	2	5350	2	12497	0.183252367251879
GO:0010555	response to mannitol stimulus	biological_process	7	comp16270_c0;comp19623_c0	2	5350	2	12497	0.183252367251879
GO:0006793	phosphorus metabolic process	biological_process	5	comp20571_c0;comp21472_c0	2	5350	2	12497	0.183252367251879
GO:0043562	cellular response to nitrogen levels	biological_process	8	comp14237_c0;comp28770_c0	2	5350	2	12497	0.183252367251879
GO:0055114	oxidationNAreduction process	biological_process	4	comp14468_c0;comp192709_c0	2	5350	2	12497	0.183252367251879
GO:0033840	NDPNAglucoseNAstarch glucosyltransferase activity	molecular_function	8	comp22920_c0;comp83451_c0	2	5350	2	12497	0.183252367251879
GO:0005832	chaperoninNAcontaining TNAcomplex	cellular_component	7	comp24728_c0;comp25081_c0	2	5350	2	12497	0.183252367251879
GO:0007362	terminal region determination	biological_process	6	comp10015_c0;comp18083_c0	2	5350	2	12497	0.183252367251879
GO:0031012	extracellular matrix	cellular_component	4	comp17807_c0;comp23038_c0	2	5350	2	12497	0.183252367251879
GO:0010166	wax metabolic process	biological_process	6	comp17215_c0;comp37462_c0	2	5350	2	12497	0.183252367251879
GO:0080087	callose binding			comp12400_c0;comp18394_c0	2	5350	2	12497	0.183252367251879
GO:0009141	nucleoside triphosphate metabolic process	biological_process	8	comp10473_c0;comp4317_c0	2	5350	2	12497	0.183252367251879
GO:0016441	posttranscriptional gene silencing	biological_process	9	comp13265_c0;comp16376_c0	2	5350	2	12497	0.183252367251879
GO:0015369	calcium:hydrogen antiporter activity	molecular_function	12	comp20571_c0;comp21472_c0	2	5350	2	12497	0.183252367251879
GO:0003688	DNA replication origin binding	molecular_function	9	comp16448_c0;comp20067_c0	2	5350	2	12497	0.183252367251879
GO:0004853	uroporphyrinogen decarboxylase activity	molecular_function	7	comp21289_c0;comp7139_c0	2	5350	2	12497	0.183252367251879
GO:0010375	stomatal complex patterning	biological_process	6	comp14742_c0;comp3929_c0	2	5350	2	12497	0.183252367251879
GO:0048515	spermatid differentiation	biological_process	5	comp13542_c0;comp19009_c0	2	5350	2	12497	0.183252367251879
GO:0030786	(RS)NAnorcoclaurine 6NAONAmethyltransferase activity	molecular_function	8	comp17663_c0;comp22791_c1	2	5350	2	12497	0.183252367251879
GO:0009236	cobalamin biosynthetic process	biological_process	8	comp18682_c0;comp20745_c0	2	5350	2	12497	0.183252367251879
GO:0010343	singlet oxygenNAmediated programmed cell death	biological_process	7	comp14468_c0;comp192709_c0	2	5350	2	12497	0.183252367251879
GO:0015630	microtubule cytoskeleton	cellular_component	7	comp13542_c0;comp19009_c0	2	5350	2	12497	0.183252367251879
GO:0051980	ironNAnicotianamine transmembrane transporter activity	molecular_function	12	comp18234_c0;comp21960_c0	2	5350	2	12497	0.183252367251879
GO:0090241	negative regulation of histone H4 acetylation	biological_process	12	comp8589_c0;comp9351_c0	2	5350	2	12497	0.183252367251879
GO:0006348	chromatin silencing at telomere	biological_process	6	comp14190_c0;comp20067_c0	2	5350	2	12497	0.183252367251879
GO:0030490	maturation of SSUNArRNA	biological_process	12	comp17416_c0;comp23234_c0	2	5350	2	12497	0.183252367251879
GO:0008153	paraNAaminobenzoic acid biosynthetic process	biological_process	11	comp19019_c0;comp20703_c0	2	5350	2	12497	0.183252367251879
GO:0010112	regulation of systemic acquired resistance	biological_process	8	comp10599_c0;comp3836_c0	2	5350	2	12497	0.183252367251879
GO:0017025	TBPNAclass protein binding	molecular_function	7	comp4747_c0;comp51900_c0	2	5350	2	12497	0.183252367251879
GO:0045550	geranylgeranyl reductase activity	molecular_function	5	comp16649_c0;comp19145_c0	2	5350	2	12497	0.183252367251879
GO:0015148	DNAxylose transmembrane transporter activity	molecular_function	9	comp10398_c0;comp21287_c0	2	5350	2	12497	0.183252367251879
GO:0006344	maintenance of chromatin silencing	biological_process	7	comp8589_c0;comp9351_c0	2	5350	2	12497	0.183252367251879
GO:0006656	phosphatidylcholine biosynthetic process	biological_process	10	comp11225_c0;comp19345_c0	2	5350	2	12497	0.183252367251879
GO:0048032	galacturonate binding	molecular_function	8	comp16855_c0;comp21487_c0	2	5350	2	12497	0.183252367251879
GO:0080006	internode patterning	biological_process	5	comp14334_c0;comp19858_c0	2	5350	2	12497	0.183252367251879
GO:0033385	geranylgeranyl diphosphate metabolic process	biological_process	8	comp16649_c0;comp19145_c0	2	5350	2	12497	0.183252367251879
GO:0010623	developmental programmed cell death	biological_process	6	comp14402_c0;comp45626_c0	2	5350	2	12497	0.183252367251879
GO:0045732	positive regulation of protein catabolic process	biological_process	8	comp14199_c0;comp65292_c0	2	5350	2	12497	0.183252367251879
GO:0006231	dTMP biosynthetic process	biological_process	12	comp10461_c0;comp15909_c0	2	5350	2	12497	0.183252367251879
GO:0019829	cationNAtransporting ATPase activity	molecular_function	8	comp10948_c0;comp21266_c0	2	5350	2	12497	0.183252367251879
GO:0005351	sugar:hydrogen symporter activity	molecular_function	7	comp10398_c0;comp21287_c0	2	5350	2	12497	0.183252367251879
GO:0007286	spermatid development	biological_process	6	comp20560_c0;comp30732_c0	2	5350	2	12497	0.183252367251879
GO:0048317	seed morphogenesis	biological_process	5	comp19094_c0;comp22314_c0	2	5350	2	12497	0.183252367251879
GO:0052616	entNAkaurNA16NAenNA19NAol oxidase activity	molecular_function	7	comp8657_c0;comp9294_c0	2	5350	2	12497	0.183252367251879
GO:0015175	neutral amino acid transmembrane transporter activity	molecular_function	8	comp16238_c0;comp19823_c0	2	5350	2	12497	0.183252367251879
GO:0015172	acidic amino acid transmembrane transporter activity	molecular_function	8	comp16238_c0;comp19823_c0	2	5350	2	12497	0.183252367251879
GO:0009346	citrate lyase complex	cellular_component	4	comp21473_c0;comp21900_c0	2	5350	2	12497	0.183252367251879
GO:0016050	vesicle organization	biological_process	6	comp18008_c0;comp6605_c0	2	5350	2	12497	0.183252367251879
GO:0004419	hydroxymethylglutarylNACoA lyase activity	molecular_function	7	comp14140_c0;comp4934_c0	2	5350	2	12497	0.183252367251879
GO:0048826	cotyledon morphogenesis	biological_process	5	comp16239_c0;comp18196_c0	2	5350	2	12497	0.183252367251879
GO:0010184	cytokinin transport	biological_process	7	comp25818_c0;comp8262_c0	2	5350	2	12497	0.183252367251879
GO:0007199	GNAprotein signaling, coupled to cGMP nucleotide second messenger	biological_process	7	comp14429_c0;comp56860_c0	2	5350	2	12497	0.183252367251879
GO:0008696	4NAaminoNA4NAdeoxychorismate lyase activity	molecular_function	7	comp19019_c0;comp20703_c0	2	5350	2	12497	0.183252367251879
GO:0033521	phytyl diphosphate biosynthetic process	biological_process	9	comp16649_c0;comp19145_c0	2	5350	2	12497	0.183252367251879
GO:0006839	mitochondrial transport	biological_process	6	comp13524_c0;comp21345_c0	2	5350	2	12497	0.183252367251879
GO:0022621	shoot system development			comp12742_c0;comp3108_c0	2	5350	2	12497	0.183252367251879
GO:0051574	positive regulation of histone H3NAK9 methylation	biological_process	12	comp8589_c0;comp9351_c0	2	5350	2	12497	0.183252367251879
GO:0043043	peptide biosynthetic process	biological_process	8	comp37270_c0;comp4380_c0	2	5350	2	12497	0.183252367251879
GO:0045543	gibberellin 2NAbetaNAdioxygenase activity	molecular_function	7	comp17763_c0;comp4720_c0	2	5350	2	12497	0.183252367251879
GO:0004067	asparaginase activity	molecular_function	7	comp5359_c0;comp5944_c0	2	5350	2	12497	0.183252367251879
GO:0050567	glutaminylNAtRNA synthase (glutamineNAhydrolyzing) activity	molecular_function	7	comp18677_c0;comp4813_c0	2	5350	2	12497	0.183252367251879
GO:0009617	response to bacterium	biological_process	7	comp15890_c0;comp16866_c0;comp16866_c1;comp19991_c0;comp20624_c0;comp22324_c0;comp23083_c0;comp25581_c0;comp3836_c0;comp6033_c0;comp60565_c0;comp631_c0	12	5350	22	12497	0.184287493753637
GO:0004806	triglyceride lipase activity	molecular_function	7	comp12239_c0;comp14974_c0;comp19150_c0;comp20044_c0;comp20469_c0;comp20690_c0;comp20850_c0;comp21762_c0;comp22735_c0;comp3192_c0;comp6947_c0	11	5350	20	12497	0.189926710220963
GO:0015198	oligopeptide transporter activity			comp13133_c0;comp14895_c0;comp16545_c0;comp19505_c0;comp19505_c1;comp20127_c0;comp20217_c0;comp20524_c0;comp22466_c0;comp23157_c1;comp31040_c0	11	5350	20	12497	0.189926710220963
GO:0048481	ovule development	biological_process	5	comp12596_c0;comp171_c0;comp20590_c0;comp21161_c0;comp22056_c0;comp4517_c0;comp5568_c0;comp6033_c0;comp6720_c0;comp6774_c0;comp8324_c0	11	5350	20	12497	0.189926710220963
GO:0005509	calcium ion binding	molecular_function	7	comp10846_c0;comp12122_c0;comp12372_c0;comp12372_c1;comp126941_c0;comp13241_c0;comp13719_c0;comp14127_c0;comp14148_c0;comp14323_c0;comp14654_c0;comp14745_c0;comp15132_c0;comp15136_c0;comp15136_c1;comp15429_c0;comp15483_c0;comp15852_c0;comp15961_c0;comp16300_c0;comp16460_c0;comp16470_c0;comp16524_c0;comp16762_c0;comp16872_c0;comp17141_c0;comp17399_c0;comp17570_c0;comp17612_c0;comp17683_c0;comp1784…	85	5350	184	12497	0.194685749158428
GO:0008236	serineNAtype peptidase activity	molecular_function	6	comp11035_c0;comp16119_c0;comp21264_c0;comp22202_c0;comp22836_c0;comp23102_c0;comp61907_c0;comp6200_c0;comp6913_c0	9	5350	16	12497	0.201372565483006
GO:0015299	solute:hydrogen antiporter activity	molecular_function	10	comp108831_c0;comp10897_c0;comp10897_c1;comp12546_c0;comp12546_c1;comp16031_c0;comp17184_c0;comp17676_c0;comp17852_c0;comp18364_c0;comp21060_c0;comp21210_c0;comp22099_c0;comp22520_c0;comp22549_c0;comp22693_c0;comp22773_c0;comp23018_c0;comp23287_c0;comp37016_c0;comp5836_c0;comp7397_c0	22	5350	44	12497	0.2075581089276
GO:0005773	vacuole	cellular_component	6	comp10727_c0;comp11031_c0;comp11031_c1;comp11249_c0;comp11346_c0;comp11833_c0;comp11945_c0;comp12602_c0;comp12710_c0;comp13388_c1;comp13695_c0;comp14402_c0;comp15055_c0;comp15062_c0;comp15261_c0;comp15284_c0;comp15295_c0;comp15348_c0;comp15494_c0;comp15604_c0;comp16418_c0;comp16629_c0;comp16772_c0;comp16807_c0;comp16992_c0;comp17041_c0;comp17286_c0;comp17922_c0;comp18021_c0;comp18021_c1;comp18246…	82	5350	178	12497	0.209144586100793
GO:0003824	catalytic activity	molecular_function	3	comp10285_c0;comp11028_c0;comp11066_c0;comp11562_c0;comp12608_c0;comp13638_c0;comp15484_c0;comp15910_c0;comp15946_c0;comp16615_c0;comp17097_c0;comp17134_c0;comp17518_c0;comp18020_c0;comp18745_c0;comp20171_c0;comp20461_c0;comp20627_c0;comp20809_c0;comp20997_c0;comp21265_c0;comp21308_c0;comp21691_c0;comp21733_c0;comp5146_c0;comp666_c0;comp76539_c0	27	5350	55	12497	0.209329192728017
GO:0001653	peptide receptor activity	molecular_function	5	comp119374_c0;comp20758_c0;comp5940_c0;comp6172_c0;comp66132_c0;comp6617_c1;comp86689_c0	7	5350	12	12497	0.212303724167055
GO:0015450	PNAPNAbondNAhydrolysisNAdriven protein transmembrane transporter activity	molecular_function	7	comp11332_c0;comp15694_c0;comp18325_c0;comp25906_c0;comp6899_c0;comp7537_c0;comp97743_c0	7	5350	12	12497	0.212303724167055
GO:0032040	smallNAsubunit processome	cellular_component	6	comp14429_c0;comp17416_c0;comp20253_c0;comp22234_c0;comp23234_c0;comp46812_c0;comp56860_c0	7	5350	12	12497	0.212303724167055
GO:0009691	cytokinin biosynthetic process	biological_process	7	comp10713_c0;comp11396_c0;comp18447_c0;comp4976_c0;comp69238_c0;comp887_c0;comp89959_c0	7	5350	12	12497	0.212303724167055
GO:0018685	alkane 1NAmonooxygenase activity	molecular_function	7	comp13388_c1;comp15544_c0;comp22420_c0	3	5350	4	12497	0.213035060377534
GO:0017150	tRNA dihydrouridine synthase activity	molecular_function	6	comp20584_c0;comp6445_c0;comp7158_c0	3	5350	4	12497	0.213035060377534
GO:0045995	regulation of embryonic development	biological_process	7	comp21477_c0;comp21900_c0;comp36555_c0	3	5350	4	12497	0.213035060377534
GO:0005740	mitochondrial envelope	cellular_component	6	comp15725_c0;comp16018_c0;comp20107_c0	3	5350	4	12497	0.213035060377534
GO:0000015	phosphopyruvate hydratase complex	cellular_component	7	comp19813_c0;comp4302_c0;comp7511_c0	3	5350	4	12497	0.213035060377534
GO:0047769	arogenate dehydratase activity	molecular_function	7	comp13626_c0;comp19925_c0;comp9337_c0	3	5350	4	12497	0.213035060377534
GO:0004664	prephenate dehydratase activity	molecular_function	7	comp13626_c0;comp19925_c0;comp9337_c0	3	5350	4	12497	0.213035060377534
GO:0007263	nitric oxide mediated signal transduction	biological_process	7	comp16711_c0;comp18956_c0;comp22936_c0	3	5350	4	12497	0.213035060377534
GO:0006400	tRNA modification	biological_process	12	comp15992_c0;comp7024_c0;comp9108_c0	3	5350	4	12497	0.213035060377534
GO:0033807	icosanoylNACoA synthase activity	molecular_function	7	comp15891_c0;comp21730_c0;comp22033_c0	3	5350	4	12497	0.213035060377534
GO:0031120	snRNA pseudouridine synthesis	biological_process	11	comp15611_c0;comp21026_c0;comp42701_c0	3	5350	4	12497	0.213035060377534
GO:2000234	positive regulation of rRNA processing	biological_process	9	comp17898_c0;comp20405_c0;comp23015_c0	3	5350	4	12497	0.213035060377534
GO:0004749	ribose phosphate diphosphokinase activity	molecular_function	7	comp13299_c0;comp21130_c0;comp23085_c0	3	5350	4	12497	0.213035060377534
GO:0006636	unsaturated fatty acid biosynthetic process	biological_process	11	comp17082_c0;comp18341_c0;comp4279_c0	3	5350	4	12497	0.213035060377534
GO:0004634	phosphopyruvate hydratase activity	molecular_function	7	comp19813_c0;comp4302_c0;comp7511_c0	3	5350	4	12497	0.213035060377534
GO:0006312	mitotic recombination	biological_process	9	comp13231_c0;comp53782_c0;comp651_c0	3	5350	4	12497	0.213035060377534
GO:0009303	rRNA transcription	biological_process	10	comp17898_c0;comp20405_c0;comp23015_c0	3	5350	4	12497	0.213035060377534
GO:0000975	regulatory region DNA binding			comp17898_c0;comp20405_c0;comp23015_c0	3	5350	4	12497	0.213035060377534
GO:0031508	centromeric heterochromatin formation	biological_process	8	comp6070_c0;comp9048_c0;comp9914_c0	3	5350	4	12497	0.213035060377534
GO:0031930	mitochondriaNAnucleus signaling pathway	biological_process	5	comp131438_c0;comp18806_c0;comp22036_c0	3	5350	4	12497	0.213035060377534
GO:0009509	chromoplast	cellular_component	7	comp15935_c0;comp17092_c0;comp22725_c0	3	5350	4	12497	0.213035060377534
GO:0007601	visual perception	biological_process	8	comp15047_c0;comp15893_c0;comp46812_c0	3	5350	4	12497	0.213035060377534
GO:0010424	DNA methylation on cytosine within a CG sequence	biological_process	12	comp6070_c0;comp9048_c0;comp9914_c0	3	5350	4	12497	0.213035060377534
GO:0043044	ATPNAdependent chromatin remodeling	biological_process	7	comp13918_c0;comp15381_c0;comp8391_c0	3	5350	4	12497	0.213035060377534
GO:0005871	kinesin complex	cellular_component	5	comp15893_c0;comp22265_c0;comp8370_c1	3	5350	4	12497	0.213035060377534
GO:0005471	ATP:ADP antiporter activity	molecular_function	10	comp12742_c0;comp13729_c0;comp21453_c0	3	5350	4	12497	0.213035060377534
GO:0004612	phosphoenolpyruvate carboxykinase (ATP) activity	molecular_function	8	comp10115_c0;comp23212_c0;comp31454_c0	3	5350	4	12497	0.213035060377534
GO:0009854	oxidative photosynthetic carbon pathway	biological_process	6	comp13993_c0;comp17295_c0;comp7434_c0	3	5350	4	12497	0.213035060377534
GO:0045156	electron transporter, transferring electrons within the cyclic electron transport pathway of photosynthesis activity	molecular_function	6	comp103574_c0;comp24031_c0;comp25145_c0	3	5350	4	12497	0.213035060377534
GO:0032204	regulation of telomere maintenance	biological_process	9	comp21420_c0;comp58426_c0;comp69419_c0	3	5350	4	12497	0.213035060377534
GO:0045552	dihydrokaempferol 4NAreductase activity	molecular_function	7	comp4134_c0;comp4292_c0;comp5526_c0	3	5350	4	12497	0.213035060377534
GO:0046654	tetrahydrofolate biosynthetic process	biological_process	8	comp19019_c0;comp19856_c0;comp20703_c0	3	5350	4	12497	0.213035060377534
GO:0030496	midbody	cellular_component	4	comp13952_c0;comp20289_c0;comp71302_c0	3	5350	4	12497	0.213035060377534
GO:0042255	ribosome assembly	biological_process	9	comp15362_c0;comp22978_c0;comp23211_c0	3	5350	4	12497	0.213035060377534
GO:0004645	phosphorylase activity	molecular_function	7	comp19613_c0;comp20141_c0;comp20909_c0	3	5350	4	12497	0.213035060377534
GO:0047429	nucleosideNAtriphosphate diphosphatase activity	molecular_function	8	comp10473_c0;comp12052_c0;comp4317_c0	3	5350	4	12497	0.213035060377534
GO:0009866	induced systemic resistance, ethylene mediated signaling pathway	biological_process	6	comp14198_c0;comp22005_c0;comp22930_c0	3	5350	4	12497	0.213035060377534
GO:0008725	DNANA3NAmethyladenine glycosylase I activity	molecular_function	10	comp13151_c0;comp22571_c0;comp4576_c0	3	5350	4	12497	0.213035060377534
GO:0004551	nucleotide diphosphatase activity	molecular_function	8	comp10473_c0;comp12052_c0;comp4317_c0	3	5350	4	12497	0.213035060377534
GO:0009638	phototropism	biological_process	6	comp16128_c0;comp23137_c0;comp3469_c0	3	5350	4	12497	0.213035060377534
GO:0040019	positive regulation of embryonic development	biological_process	8	comp17898_c0;comp20405_c0;comp23015_c0	3	5350	4	12497	0.213035060377534
GO:0003913	DNA photolyase activity	molecular_function	6	comp14468_c0;comp192709_c0;comp20685_c0	3	5350	4	12497	0.213035060377534
GO:0006605	protein targeting	biological_process	11	comp15694_c0;comp23190_c0;comp5709_c0	3	5350	4	12497	0.213035060377534
GO:0009657	plastid organization	biological_process	6	comp12821_c0;comp20107_c0;comp5779_c0	3	5350	4	12497	0.213035060377534
GO:0010277	chlorophyllide a oxygenase [overall] activity	molecular_function	7	comp17299_c0;comp21155_c0;comp22197_c0	3	5350	4	12497	0.213035060377534
GO:0004351	glutamate decarboxylase activity	molecular_function	7	comp18104_c0;comp64256_c0;comp9791_c0	3	5350	4	12497	0.213035060377534
GO:0009965	leaf morphogenesis	biological_process	6	comp10015_c1;comp11984_c0;comp12217_c0;comp16239_c0;comp18196_c0;comp18672_c0;comp19445_c0;comp19596_c0;comp20035_c0;comp21844_c0;comp21923_c0;comp22088_c0;comp22484_c1;comp3058_c0;comp46044_c0;comp6844_c0;comp7791_c0;comp7855_c0;comp81099_c0;comp8757_c0;comp8757_c1	21	5350	42	12497	0.214949655831371
GO:0003712	transcription cofactor activity	molecular_function	4	comp11906_c0;comp17183_c0;comp17246_c0;comp56762_c0;comp6774_c0;comp9893_c0	6	5350	10	12497	0.216923349941125
GO:0003677	DNA binding	molecular_function	6	comp10220_c0;comp10333_c0;comp10333_c2;comp10356_c0;comp103576_c0;comp10410_c0;comp10579_c0;comp1062_c0;comp10843_c0;comp10844_c0;comp10873_c0;comp10906_c0;comp110624_c0;comp11108_c0;comp11141_c0;comp11167_c0;comp11179_c0;comp1118_c0;comp11243_c0;comp11246_c0;comp112807_c0;comp11283_c0;comp11476_c1;comp11504_c0;comp11536_c0;comp11574_c0;comp11577_c0;comp11627_c0;comp11764_c0;comp11809_c0;comp1182…	455	5350	1034	12497	0.218402488371392
GO:0042742	defense response to bacterium	biological_process	8	comp10419_c0;comp10843_c0;comp11062_c0;comp11108_c0;comp11736_c0;comp11758_c0;comp12302_c0;comp12353_c0;comp12617_c0;comp13419_c0;comp13419_c1;comp14248_c0;comp14413_c0;comp15021_c0;comp15799_c0;comp15849_c0;comp15950_c0;comp15985_c0;comp16848_c0;comp18243_c0;comp18956_c0;comp19248_c0;comp19596_c0;comp20035_c0;comp20136_c0;comp2058_c0;comp21308_c0;comp21394_c0;comp21587_c0;comp21663_c0;comp21746_…	48	5350	102	12497	0.220067274606739
GO:0008047	enzyme activator activity	molecular_function	5	comp18403_c0;comp19724_c0;comp23883_c0;comp3701_c0;comp8127_c0	5	5350	8	12497	0.220108932425523
GO:0045431	flavonol synthase activity	molecular_function	7	comp15278_c0;comp176375_c0;comp1931_c0;comp21446_c0;comp7387_c0	5	5350	8	12497	0.220108932425523
GO:0016688	LNAascorbate peroxidase activity	molecular_function	5	comp11527_c0;comp14156_c0;comp16706_c0;comp20218_c0;comp4427_c0	5	5350	8	12497	0.220108932425523
GO:0007596	blood coagulation	biological_process	7	comp15647_c0;comp18277_c0;comp21353_c0;comp4153_c0;comp55011_c0	5	5350	8	12497	0.220108932425523
GO:0016847	1NAaminocyclopropaneNA1NAcarboxylate synthase activity	molecular_function	6	comp11943_c0;comp20473_c0;comp21011_c0;comp22721_c0;comp7405_c0	5	5350	8	12497	0.220108932425523
GO:0016585	chromatin remodeling complex	cellular_component		comp13918_c0;comp15381_c0;comp15508_c0;comp15862_c0;comp8391_c0	5	5350	8	12497	0.220108932425523
GO:0006535	cysteine biosynthetic process from serine	biological_process	12	comp10332_c0;comp17092_c0;comp18851_c0;comp21985_c0;comp27914_c0	5	5350	8	12497	0.220108932425523
GO:0004089	carbonate dehydratase activity	molecular_function	7	comp11902_c0;comp19104_c0;comp19171_c0;comp21183_c0;comp9296_c0	5	5350	8	12497	0.220108932425523
GO:0009116	nucleoside metabolic process	biological_process	8	comp13299_c0;comp16849_c0;comp18020_c0;comp21130_c0;comp23085_c0	5	5350	8	12497	0.220108932425523
GO:0009932	cell tip growth	biological_process	8	comp11051_c0;comp18697_c0;comp5114_c0;comp7685_c0;comp82251_c0	5	5350	8	12497	0.220108932425523
GO:0051707	response to other organism	biological_process	6	comp14549_c0;comp17348_c0;comp20336_c0;comp33933_c0;comp4849_c0	5	5350	8	12497	0.220108932425523
GO:0009750	response to fructose stimulus	biological_process	9	comp12231_c0;comp20616_c0;comp22706_c0;comp3656_c0;comp39496_c0	5	5350	8	12497	0.220108932425523
GO:0016157	sucrose synthase activity	molecular_function	8	comp20845_c0;comp20852_c0;comp22513_c0;comp22914_c0;comp856_c0	5	5350	8	12497	0.220108932425523
GO:0009567	double fertilization forming a zygote and endosperm	biological_process	5	comp15456_c0;comp15768_c0;comp18965_c0;comp22838_c0;comp278_c0	5	5350	8	12497	0.220108932425523
GO:0042335	cuticle development	biological_process	5	comp10787_c0;comp11452_c0;comp17213_c0;comp17981_c0;comp21539_c0	5	5350	8	12497	0.220108932425523
GO:0034214	protein hexamerization	biological_process	8	comp16698_c1;comp23231_c0;comp7494_c0;comp7593_c0	4	5350	6	12497	0.220229673579065
GO:0004467	longNAchain fatty acidNACoA ligase activity	molecular_function	8	comp16622_c0;comp21103_c0;comp22035_c0;comp8116_c0	4	5350	6	12497	0.220229673579065
GO:0006168	adenine salvage	biological_process	12	comp26900_c0;comp29768_c0;comp6303_c0;comp7686_c0	4	5350	6	12497	0.220229673579065
GO:0046556	alphaNANNAarabinofuranosidase activity	molecular_function	7	comp11980_c0;comp18352_c0;comp21179_c0;comp22416_c0	4	5350	6	12497	0.220229673579065
GO:0010332	response to gamma radiation	biological_process	7	comp14675_c0;comp30304_c0;comp58426_c0;comp69419_c0	4	5350	6	12497	0.220229673579065
GO:0045860	positive regulation of protein kinase activity	biological_process	11	comp15647_c0;comp18277_c0;comp21353_c0;comp4153_c0	4	5350	6	12497	0.220229673579065
GO:0008395	steroid hydroxylase activity	molecular_function	6	comp13589_c0;comp14824_c0;comp18123_c0;comp20420_c0	4	5350	6	12497	0.220229673579065
GO:0017004	cytochrome complex assembly	biological_process	8	comp40535_c0;comp67603_c0;comp6989_c0;comp76991_c0	4	5350	6	12497	0.220229673579065
GO:0006491	NNAglycan processing	biological_process	8	comp15136_c0;comp15136_c1;comp16141_c0;comp19584_c0	4	5350	6	12497	0.220229673579065
GO:0016984	ribuloseNAbisphosphate carboxylase activity	molecular_function	7	comp14908_c0;comp18372_c0;comp23363_c0;comp24106_c0	4	5350	6	12497	0.220229673579065
GO:0051382	kinetochore assembly	biological_process	8	comp15647_c0;comp18277_c0;comp21353_c0;comp4153_c0	4	5350	6	12497	0.220229673579065
GO:0030286	dynein complex	cellular_component	5	comp10712_c0;comp21965_c0;comp27119_c0;comp86496_c0	4	5350	6	12497	0.220229673579065
GO:0008113	peptideNAmethionineNA(S)NASNAoxide reductase activity	molecular_function	7	comp12803_c0;comp5085_c0;comp6909_c0;comp7211_c0	4	5350	6	12497	0.220229673579065
GO:0048487	betaNAtubulin binding	molecular_function	7	comp16698_c1;comp23231_c0;comp7494_c0;comp7593_c0	4	5350	6	12497	0.220229673579065
GO:0033234	negative regulation of protein sumoylation	biological_process	11	comp19791_c0;comp55009_c0;comp65419_c0;comp9700_c0	4	5350	6	12497	0.220229673579065
GO:0047893	flavonol 3NAONAglucosyltransferase activity	molecular_function	8	comp18845_c1;comp19713_c0;comp22753_c0;comp33933_c0	4	5350	6	12497	0.220229673579065
GO:0007080	mitotic metaphase plate congression	biological_process	9	comp15647_c0;comp18277_c0;comp21353_c0;comp4153_c0	4	5350	6	12497	0.220229673579065
GO:0010507	negative regulation of autophagy	biological_process	9	comp15732_c0;comp17898_c0;comp20405_c0;comp23015_c0	4	5350	6	12497	0.220229673579065
GO:0045037	protein import into chloroplast stroma	biological_process	11	comp12191_c0;comp19332_c0;comp19453_c0;comp21300_c0	4	5350	6	12497	0.220229673579065
GO:0007079	mitotic chromosome movement towards spindle pole	biological_process	7	comp15647_c0;comp18277_c0;comp21353_c0;comp4153_c0	4	5350	6	12497	0.220229673579065
GO:0006166	purine ribonucleoside salvage	biological_process	9	comp26900_c0;comp29768_c0;comp6303_c0;comp7686_c0	4	5350	6	12497	0.220229673579065
GO:0045893	positive regulation of transcription, DNANAdependent	biological_process	9	comp12487_c0;comp12617_c0;comp12749_c0;comp13074_c0;comp13090_c0;comp13164_c0;comp13198_c0;comp13735_c0;comp13970_c0;comp13970_c1;comp14086_c0;comp14199_c0;comp15263_c0;comp15648_c0;comp15930_c0;comp15930_c1;comp16395_c0;comp16505_c0;comp16804_c0;comp16947_c0;comp17477_c0;comp17778_c0;comp17898_c0;comp17975_c0;comp18006_c0;comp19052_c0;comp19052_c1;comp19081_c0;comp19115_c0;comp19445_c0;comp20027…	56	5350	120	12497	0.221597623168243
GO:0046274	lignin catabolic process	biological_process	8	comp11134_c0;comp11228_c0;comp11829_c0;comp14426_c0;comp16934_c0;comp17050_c0;comp20470_c0;comp20550_c0;comp21201_c0;comp21894_c0;comp22094_c0;comp23139_c0;comp23236_c0;comp65608_c0	14	5350	27	12497	0.223962234058289
GO:0008471	laccase activity	molecular_function		comp11134_c0;comp11228_c0;comp11829_c0;comp14426_c0;comp16934_c0;comp17050_c0;comp20470_c0;comp20550_c0;comp21201_c0;comp21894_c0;comp22094_c0;comp23139_c0;comp23236_c0;comp65608_c0	14	5350	27	12497	0.223962234058289
GO:0052716	hydroquinone:oxygen oxidoreductase activity	molecular_function	7	comp11134_c0;comp11228_c0;comp11829_c0;comp14426_c0;comp16934_c0;comp17050_c0;comp20470_c0;comp20550_c0;comp21201_c0;comp21894_c0;comp22094_c0;comp23139_c0;comp23236_c0;comp65608_c0	14	5350	27	12497	0.223962234058289
GO:0005694	chromosome	cellular_component	6	comp10298_c1;comp15371_c0;comp18722_c0;comp20078_c0;comp20730_c0;comp21516_c0;comp21802_c0;comp22528_c0;comp22703_c0;comp23228_c0;comp32887_c0;comp47089_c0;comp57191_c0;comp58879_c0;comp6267_c0;comp67_c0;comp67_c1;comp8852_c0;comp9149_c0	19	5350	38	12497	0.230916205319012
GO:0004222	metalloendopeptidase activity	molecular_function	8	comp14411_c0;comp14752_c0;comp17069_c0;comp17145_c0;comp17435_c0;comp17807_c0;comp17862_c0;comp20597_c0;comp22076_c0;comp22415_c0;comp22588_c0;comp22857_c0;comp23021_c0;comp23038_c0;comp23044_c0;comp31162_c0;comp5806_c0;comp6129_c0;comp7085_c0	19	5350	38	12497	0.230916205319012
GO:0051537	2 iron, 2 sulfur cluster binding	molecular_function	6	comp12669_c0;comp13860_c0;comp14231_c0;comp14484_c0;comp16635_c0;comp17299_c0;comp17734_c0;comp18413_c0;comp21155_c0;comp21583_c0;comp22197_c0;comp22351_c0;comp25770_c0;comp5646_c0;comp6318_c0;comp6514_c0;comp6719_c0;comp7154_c0	18	5350	36	12497	0.239564585417067
GO:0042973	glucan endoNA1,3NAbetaNADNAglucosidase activity	molecular_function	9	comp13759_c0;comp14568_c0;comp14749_c0;comp15062_c0;comp16874_c0;comp16992_c0;comp17041_c0;comp19067_c0;comp19402_c0;comp19511_c0;comp20972_c0;comp21071_c0;comp21094_c0;comp22880_c0;comp22984_c0;comp23209_c0;comp2801_c0;comp4767_c0	18	5350	36	12497	0.239564585417067
GO:0008422	betaNAglucosidase activity	molecular_function	8	comp10395_c0;comp10614_c0;comp11853_c0;comp12777_c0;comp13138_c0;comp14883_c0;comp15024_c0;comp15225_c0;comp16016_c0;comp17115_c0;comp20037_c1;comp20245_c0;comp22612_c0;comp3746_c0;comp4458_c0;comp4603_c0;comp9755_c0	17	5350	34	12497	0.248714980844395
GO:0006541	glutamine metabolic process	biological_process	11	comp14968_c0;comp15445_c0;comp17471_c0;comp20945_c0;comp20981_c0;comp22344_c0;comp22571_c0;comp22706_c0;comp23155_c0;comp23179_c0;comp23355_c0	11	5350	21	12497	0.251148410332496
GO:0071281	cellular response to iron ion	biological_process	8	comp12231_c0;comp16472_c0;comp18566_c1;comp21874_c0;comp21879_c0;comp22038_c0;comp3656_c0;comp39496_c0;comp63705_c0;comp7605_c0;comp8878_c0	11	5350	21	12497	0.251148410332496
GO:0045892	negative regulation of transcription, DNANAdependent	biological_process	9	comp10015_c0;comp10313_c0;comp10418_c0;comp10422_c0;comp10843_c0;comp11339_c0;comp11401_c0;comp11577_c0;comp12503_c0;comp12961_c0;comp13328_c0;comp14334_c0;comp14417_c0;comp16628_c0;comp16805_c0;comp17928_c1;comp18083_c0;comp18865_c0;comp18956_c0;comp19858_c0;comp20525_c0;comp20708_c0;comp20752_c0;comp20809_c0;comp21691_c0;comp22056_c0;comp22417_c0;comp24486_c0;comp37674_c0;comp4618_c0;comp58767_…	35	5350	74	12497	0.252286817439483
GO:0048366	leaf development	biological_process	7	comp10222_c0;comp11167_c0;comp11574_c0;comp11858_c0;comp13057_c0;comp14507_c0;comp15661_c0;comp18761_c0;comp19331_c0;comp19696_c0;comp21900_c0;comp22110_c0;comp22272_c0;comp22321_c0;comp22401_c0;comp22843_c0;comp23309_c0;comp3783_c0;comp3813_c0;comp5838_c0;comp5878_c0;comp6638_c0;comp6925_c0;comp6925_c1;comp7277_c0;comp9661_c0	26	5350	54	12497	0.254679722016668
GO:0009735	response to cytokinin stimulus	biological_process	6	comp12865_c0;comp14527_c0;comp16868_c0;comp20336_c0;comp20992_c0;comp3923_c0;comp4319_c0;comp45216_c0;comp8701_c0;comp93257_c0	10	5350	19	12497	0.261449477289464
GO:0010114	response to red light	biological_process	8	comp13607_c0;comp14460_c0;comp19308_c0;comp19419_c0;comp20525_c0;comp21928_c0;comp23384_c0;comp5819_c0;comp6619_c1;comp8077_c0	10	5350	19	12497	0.261449477289464
GO:0000786	nucleosome	cellular_component	5	comp10220_c0;comp11108_c0;comp1118_c0;comp11476_c1;comp11536_c0;comp11764_c0;comp13964_c0;comp15502_c0;comp15753_c0;comp16659_c0;comp16689_c0;comp16741_c0;comp16765_c0;comp16765_c1;comp16845_c0;comp17173_c0;comp17412_c0;comp18055_c0;comp18055_c1;comp19216_c0;comp19593_c0;comp20314_c0;comp20801_c0;comp20865_c0;comp21711_c0;comp21833_c0;comp22425_c0;comp22444_c0;comp23168_c1;comp23297_c0;comp24336_…	46	5350	99	12497	0.2616136088898
GO:0048364	root development	biological_process	6	comp110624_c0;comp11858_c0;comp12074_c0;comp12742_c0;comp13038_c0;comp13057_c0;comp13158_c0;comp14195_c0;comp15136_c0;comp15136_c1;comp16739_c0;comp16868_c0;comp17574_c0;comp19584_c0;comp19655_c0;comp22862_c0;comp3058_c0;comp3108_c0;comp3857_c0;comp3886_c0;comp4618_c0;comp47611_c0;comp4783_c0;comp6201_c0;comp6638_c0;comp6659_c0;comp6925_c0;comp6925_c1;comp81099_c0	29	5350	61	12497	0.266918458277191
GO:0043424	protein histidine kinase binding	molecular_function	8	comp14748_c0;comp15337_c0;comp15692_c0;comp15849_c0;comp16166_c0;comp16832_c0;comp16945_c0;comp17918_c0;comp18797_c0;comp20369_c0;comp23023_c0;comp28030_c0;comp28527_c0;comp41593_c0;comp77840_c0	15	5350	30	12497	0.268744771233901
GO:0016740	transferase activity	molecular_function	4	comp10332_c0;comp10388_c0;comp14107_c0;comp17092_c0;comp17471_c0;comp19537_c0;comp20890_c0;comp21523_c0;comp21655_c0;comp22705_c0;comp23183_c0;comp3723_c0;comp4813_c0;comp7024_c0;comp8379_c0	15	5350	30	12497	0.268744771233901
GO:0046686	response to cadmium ion	biological_process	7	comp104525_c0;comp10843_c0;comp11249_c0;comp11576_c1;comp11980_c0;comp12163_c0;comp12984_c0;comp14267_c0;comp14383_c0;comp14549_c0;comp14590_c0;comp15132_c0;comp15176_c0;comp15348_c0;comp15725_c0;comp15888_c0;comp15950_c0;comp16018_c0;comp16369_c0;comp16629_c0;comp16793_c0;comp17244_c0;comp18338_c0;comp18436_c0;comp18528_c0;comp18566_c1;comp18720_c0;comp18739_c0;comp18851_c0;comp19069_c0;comp1953…	71	5350	156	12497	0.271829638733281
GO:0004177	aminopeptidase activity	molecular_function	8	comp15179_c0;comp17098_c0;comp17774_c0;comp21318_c0;comp22758_c0;comp22769_c0;comp23110_c0;comp5913_c0;comp6273_c0	9	5350	17	12497	0.272519656416409
GO:0031047	gene silencing by RNA	biological_process	5	comp11817_c0;comp16376_c0;comp17091_c0;comp18535_c0;comp20159_c0;comp23285_c0;comp23298_c0;comp7918_c0;comp7918_c1	9	5350	17	12497	0.272519656416409
GO:0003690	doubleNAstranded DNA binding	molecular_function	7	comp10175_c0;comp17667_c0;comp17851_c0;comp18842_c0;comp4801_c0;comp5819_c0;comp7998_c0;comp8064_c0;comp99140_c0	9	5350	17	12497	0.272519656416409
GO:0003924	GTPase activity	molecular_function	9	comp11336_c0;comp11341_c0;comp11408_c0;comp11408_c1;comp11544_c0;comp11879_c0;comp11905_c0;comp14009_c0;comp14267_c0;comp14515_c0;comp14654_c0;comp14721_c0;comp14922_c0;comp15362_c0;comp16100_c0;comp16152_c0;comp16460_c0;comp16865_c0;comp16884_c0;comp17037_c0;comp18855_c0;comp19708_c0;comp19771_c0;comp19902_c0;comp20024_c0;comp20289_c0;comp20754_c0;comp20988_c0;comp21158_c0;comp2122_c0;comp21362_…	52	5350	113	12497	0.274472885272249
GO:0008283	cell proliferation	biological_process	3	comp11810_c0;comp11858_c0;comp13057_c0;comp16456_c0;comp19897_c0;comp20557_c0;comp22501_c0;comp24634_c0;comp25107_c0;comp4618_c0;comp4691_c0;comp6638_c0;comp6925_c0;comp6925_c1	14	5350	28	12497	0.279762703604917
GO:0006265	DNA topological change	biological_process	8	comp20730_c0;comp21516_c0;comp23228_c0;comp32887_c0;comp57191_c0;comp58879_c0;comp67_c0;comp67_c1	8	5350	15	12497	0.284486272141543
GO:0010051	xylem and phloem pattern formation	biological_process	6	comp10422_c0;comp12961_c0;comp14334_c0;comp16099_c0;comp18761_c0;comp19197_c0;comp19858_c0;comp38599_c0	8	5350	15	12497	0.284486272141543
GO:0046777	protein autophosphorylation	biological_process	10	comp10514_c0;comp10787_c0;comp11452_c0;comp11784_c0;comp12074_c0;comp12188_c0;comp12231_c0;comp12244_c0;comp12372_c0;comp126941_c0;comp12855_c0;comp13241_c0;comp14468_c0;comp14621_c0;comp14745_c0;comp14859_c0;comp15109_c0;comp17213_c0;comp17460_c0;comp17981_c0;comp18065_c0;comp18355_c0;comp18475_c0;comp1889_c0;comp19012_c0;comp192709_c0;comp19476_c0;comp20184_c0;comp20737_c0;comp21539_c0;comp2161…	54	5350	118	12497	0.287549676757222
GO:0004518	nuclease activity	molecular_function	6	comp12306_c0;comp13231_c0;comp15640_c0;comp15640_c1;comp16305_c0;comp18848_c0;comp18857_c0;comp20159_c0;comp21031_c0;comp21650_c0;comp22802_c0;comp53782_c0;comp651_c0	13	5350	26	12497	0.291566075677248
GO:0048359	mucilage metabolic process involved seed coat development	biological_process	6	comp11686_c0;comp12088_c0;comp12088_c1;comp13725_c0;comp163_c1;comp16575_c0;comp18903_c0;comp19726_c0;comp20303_c0;comp20639_c0;comp22818_c0;comp6036_c0;comp6716_c0	13	5350	26	12497	0.291566075677248
GO:0042542	response to hydrogen peroxide	biological_process	7	comp15725_c0;comp16018_c0;comp17183_c0;comp17246_c0;comp17369_c0;comp18338_c0;comp18364_c0;comp18977_c0;comp20027_c0;comp20624_c0;comp21190_c0;comp22183_c0;comp22183_c1;comp23098_c0;comp25581_c0;comp7368_c0;comp7603_c0	17	5350	35	12497	0.30018859739364
GO:0000089	mitotic metaphase	biological_process	6	comp15647_c0;comp18277_c0;comp19480_c0;comp21353_c0;comp4153_c0;comp9140_c1	6	5350	11	12497	0.311844876131528
GO:0043515	kinetochore binding	molecular_function	5	comp15647_c0;comp18277_c0;comp19480_c0;comp21353_c0;comp4153_c0;comp9140_c1	6	5350	11	12497	0.311844876131528
GO:0034707	chloride channel complex	cellular_component	7	comp18745_c0;comp2568_c0;comp666_c0;comp69270_c0;comp75867_c0;comp76547_c0	6	5350	11	12497	0.311844876131528
GO:0016070	RNA metabolic process	biological_process	8	comp15389_c0;comp21738_c0;comp21979_c0;comp50712_c0;comp5145_c0;comp65367_c0	6	5350	11	12497	0.311844876131528
GO:0005247	voltageNAgated chloride channel activity	molecular_function	9	comp18745_c0;comp2568_c0;comp666_c0;comp69270_c0;comp75867_c0;comp76547_c0	6	5350	11	12497	0.311844876131528
GO:0000289	nuclearNAtranscribed mRNA poly(A) tail shortening	biological_process	12	comp11062_c0;comp20139_c0;comp2058_c0;comp22495_c0;comp5121_c0;comp5631_c0	6	5350	11	12497	0.311844876131528
GO:0008360	regulation of cell shape	biological_process	8	comp12217_c0;comp13952_c0;comp15421_c0;comp15421_c1;comp15421_c2;comp16020_c0;comp16819_c0;comp18519_c0;comp20434_c0;comp20682_c0;comp21838_c0;comp22163_c0;comp22484_c1;comp22701_c0;comp2628_c0;comp46044_c0	16	5350	33	12497	0.312386887453265
GO:0080001	mucilage extrusion from seed coat	biological_process	5	comp11686_c0;comp12088_c0;comp12088_c1;comp13725_c0;comp14417_c0;comp163_c1;comp16575_c0;comp16805_c0;comp18903_c0;comp19726_c0;comp20303_c0;comp20639_c0;comp22818_c0;comp6036_c0;comp6716_c0;comp8704_c0	16	5350	33	12497	0.312386887453265
GO:0005198	structural molecule activity	molecular_function	3	comp11087_c0;comp11799_c0;comp11905_c0;comp12414_c0;comp13627_c0;comp13894_c0;comp14440_c0;comp14484_c0;comp15021_c0;comp15186_c0;comp18298_c0;comp18855_c0;comp19240_c0;comp19658_c0;comp20754_c0;comp20764_c0;comp20988_c0;comp22715_c0;comp23086_c0;comp23929_c0;comp24059_c0;comp24166_c0;comp53433_c0;comp5425_c0;comp5709_c0;comp6596_c0;comp6951_c0;comp7174_c0;comp7176_c0;comp7382_c0;comp7382_c1;comp…	32	5350	69	12497	0.31474239203995
GO:0009624	response to nematode	biological_process	7	comp10964_c0;comp12825_c0;comp13874_c0;comp14306_c0;comp15234_c0;comp15495_c0;comp19259_c0;comp19640_c0;comp20571_c0;comp21417_c0;comp21472_c0;comp21578_c1;comp21749_c0;comp21837_c0;comp21960_c0;comp22526_c0;comp22543_c0;comp22586_c0;comp35357_c0;comp3767_c0	20	5350	42	12497	0.315690300760435
GO:0006334	nucleosome assembly	biological_process	7	comp10220_c0;comp11108_c0;comp1118_c0;comp11476_c1;comp11536_c0;comp11733_c0;comp11764_c0;comp13964_c0;comp15502_c0;comp15753_c0;comp16659_c0;comp16689_c0;comp16741_c0;comp16747_c0;comp16765_c0;comp16765_c1;comp16845_c0;comp17173_c0;comp17412_c0;comp18055_c0;comp18055_c1;comp19216_c0;comp19593_c0;comp20314_c0;comp20801_c0;comp20865_c0;comp21711_c0;comp21833_c0;comp22425_c0;comp22444_c0;comp23168_…	46	5350	101	12497	0.322707026596987
GO:0009809	lignin biosynthetic process	biological_process	8	comp11228_c0;comp16934_c0;comp17925_c0;comp20526_c0;comp21152_c0;comp21660_c0;comp22189_c0;comp22311_c0;comp22424_c0;comp22482_c0;comp5543_c0;comp5880_c0;comp5880_c1;comp61523_c0;comp6597_c0	15	5350	31	12497	0.325405852954901
GO:0008173	RNA methyltransferase activity	molecular_function	7	comp19151_c0;comp20028_c0;comp21839_c0;comp22800_c0;comp23263_c0	5	5350	9	12497	0.327801282358296
GO:0008081	phosphoric diester hydrolase activity	molecular_function	7	comp11976_c1;comp18108_c0;comp19186_c0;comp26146_c0;comp45591_c0	5	5350	9	12497	0.327801282358296
GO:0019761	glucosinolate biosynthetic process	biological_process	9	comp10268_c0;comp13635_c0;comp17861_c0;comp19182_c0;comp5846_c0	5	5350	9	12497	0.327801282358296
GO:0006164	purine nucleotide biosynthetic process	biological_process	10	comp13576_c0;comp18035_c0;comp19650_c0;comp21108_c0;comp22980_c0	5	5350	9	12497	0.327801282358296
GO:0005732	small nucleolar ribonucleoprotein complex	cellular_component	5	comp18287_c0;comp19852_c0;comp21802_c0;comp23234_c0;comp4371_c0	5	5350	9	12497	0.327801282358296
GO:0016021	integral to membrane	cellular_component	5	comp10010_c0;comp10015_c0;comp10061_c0;comp10071_c0;comp10071_c1;comp10123_c0;comp101801_c0;comp10187_c0;comp10207_c0;comp10207_c1;comp102517_c0;comp102558_c0;comp1027_c0;comp10300_c2;comp103277_c0;comp10331_c0;comp103574_c0;comp10367_c0;comp1038_c0;comp10392_c0;comp10398_c0;comp10419_c0;comp10463_c0;comp10473_c0;comp10565_c0;comp10617_c0;comp10650_c0;comp10672_c1;comp1073_c0;comp10787_c0;comp108…	1289	5350	2986	12497	0.332789103523136
GO:0000148	1,3NAbetaNADNAglucan synthase complex	cellular_component	6	comp15421_c0;comp15421_c1;comp15421_c2;comp16819_c0;comp18519_c0;comp21838_c0;comp22163_c0;comp22484_c1;comp2628_c0;comp46044_c0	10	5350	20	12497	0.332972244357966
GO:0003843	1,3NAbetaNADNAglucan synthase activity	molecular_function	8	comp15421_c0;comp15421_c1;comp15421_c2;comp16819_c0;comp18519_c0;comp21838_c0;comp22163_c0;comp22484_c1;comp2628_c0;comp46044_c0	10	5350	20	12497	0.332972244357966
GO:0006075	1,3NAbetaNADNAglucan biosynthetic process	biological_process	11	comp15421_c0;comp15421_c1;comp15421_c2;comp16819_c0;comp18519_c0;comp21838_c0;comp22163_c0;comp22484_c1;comp2628_c0;comp46044_c0	10	5350	20	12497	0.332972244357966
GO:0015297	antiporter activity	molecular_function	7	comp10207_c0;comp10207_c1;comp14812_c0;comp17734_c0;comp18440_c0;comp20804_c0;comp21879_c0;comp21951_c0;comp22429_c0;comp37332_c0;comp4622_c0;comp52628_c0;comp7951_c0;comp9210_c0	14	5350	29	12497	0.339348839781197
GO:0031418	LNAascorbic acid binding	molecular_function	6	comp11993_c1;comp15278_c0;comp176375_c0;comp18409_c0;comp1931_c0;comp19337_c0;comp19675_c0;comp20658_c0;comp21446_c0;comp22929_c0;comp25919_c0;comp7387_c0;comp7388_c0;comp8878_c0	14	5350	29	12497	0.339348839781197
GO:0005089	Rho guanylNAnucleotide exchange factor activity	molecular_function	9	comp11060_c0;comp123159_c0;comp16297_c0;comp2451_c0	4	5350	7	12497	0.345901090890769
GO:0070301	cellular response to hydrogen peroxide	biological_process	8	comp14092_c0;comp21126_c0;comp22862_c0;comp7982_c0	4	5350	7	12497	0.345901090890769
GO:0005345	purine base transmembrane transporter activity	molecular_function	6	comp18369_c0;comp20367_c0;comp25818_c0;comp8262_c0	4	5350	7	12497	0.345901090890769
GO:0015030	Cajal body	cellular_component	8	comp15611_c0;comp19659_c0;comp21808_c0;comp23059_c0	4	5350	7	12497	0.345901090890769
GO:0010103	stomatal complex morphogenesis	biological_process	6	comp10862_c0;comp19596_c0;comp20035_c0;comp3079_c0	4	5350	7	12497	0.345901090890769
GO:0016765	transferase activity, transferring alkyl or aryl (other than methyl) groups	molecular_function	5	comp10304_c0;comp18503_c0;comp18892_c0;comp69238_c0	4	5350	7	12497	0.345901090890769
GO:0016985	mannan endoNA1,4NAbetaNAmannosidase activity	molecular_function	9	comp12078_c0;comp12525_c0;comp23953_c0;comp4821_c0	4	5350	7	12497	0.345901090890769
GO:0016973	poly(A)+ mRNA export from nucleus	biological_process	12	comp19791_c0;comp55009_c0;comp65419_c0;comp9700_c0	4	5350	7	12497	0.345901090890769
GO:0010304	PSII associated lightNAharvesting complex II catabolic process	biological_process	9	comp10999_c0;comp19773_c0;comp23044_c0;comp6129_c0	4	5350	7	12497	0.345901090890769
GO:0043014	alphaNAtubulin binding	molecular_function	7	comp16698_c1;comp23231_c0;comp7494_c0;comp7593_c0	4	5350	7	12497	0.345901090890769
GO:0006559	LNAphenylalanine catabolic process	biological_process	11	comp22358_c0;comp22659_c0;comp7405_c0;comp7448_c0	4	5350	7	12497	0.345901090890769
GO:0010234	tapetal cell fate specification	biological_process	6	comp16617_c0;comp17834_c0;comp19392_c0;comp73482_c0	4	5350	7	12497	0.345901090890769
GO:0000236	mitotic prometaphase	biological_process	6	comp15647_c0;comp18277_c0;comp21353_c0;comp4153_c0	4	5350	7	12497	0.345901090890769
GO:0010162	seed dormancy	biological_process	5	comp22088_c0;comp35107_c0;comp6844_c0;comp7037_c0	4	5350	7	12497	0.345901090890769
GO:0009410	response to xenobiotic stimulus	biological_process	5	comp13074_c0;comp19052_c0;comp19052_c1;comp22284_c0	4	5350	7	12497	0.345901090890769
GO:0006012	galactose metabolic process	biological_process	8	comp13471_c0;comp13636_c0;comp15923_c0;comp20884_c0	4	5350	7	12497	0.345901090890769
GO:0010267	production of taNAsiRNAs involved in RNA interference	biological_process	13	comp10222_c0;comp10453_c0;comp10873_c0;comp21467_c0;comp22843_c0;comp23081_c0;comp2610_c0;comp59258_c0;comp9661_c0	9	5350	18	12497	0.349394873625727
GO:0009733	response to auxin stimulus	biological_process	6	comp10422_c0;comp10583_c0;comp10583_c1;comp10843_c0;comp10964_c0;comp11574_c0;comp12122_c0;comp12961_c0;comp13970_c0;comp13970_c1;comp14383_c0;comp15661_c0;comp15930_c0;comp15930_c1;comp17246_c0;comp18035_c0;comp18550_c0;comp18622_c1;comp19197_c0;comp19927_c0;comp21169_c0;comp21199_c0;comp2177_c0;comp35357_c0;comp3618_c0;comp4227_c0;comp4618_c0;comp47452_c0;comp4992_c0;comp5690_c0;comp6284_c0;com…	35	5350	77	12497	0.359668037895351
GO:0032504	multicellular organism reproduction	biological_process	4	comp18761_c0;comp58426_c0;comp69419_c0	3	5350	5	12497	0.367018683644568
GO:0009168	purine ribonucleoside monophosphate biosynthetic process	biological_process	11	comp16832_c0;comp21785_c0;comp41593_c0	3	5350	5	12497	0.367018683644568
GO:0004337	geranyltranstransferase activity	molecular_function	7	comp17034_c0;comp17723_c0;comp20857_c0	3	5350	5	12497	0.367018683644568
GO:0015976	carbon utilization	biological_process	3	comp11902_c0;comp19104_c0;comp19171_c0	3	5350	5	12497	0.367018683644568
GO:0010295	(+)NAabscisic acid 8'NAhydroxylase activity	molecular_function	7	comp12857_c0;comp19388_c0;comp21928_c0	3	5350	5	12497	0.367018683644568
GO:0016233	telomere capping	biological_process	9	comp13231_c0;comp53782_c0;comp651_c0	3	5350	5	12497	0.367018683644568
GO:0004161	dimethylallyltranstransferase activity	molecular_function	7	comp17034_c0;comp17723_c0;comp20857_c0	3	5350	5	12497	0.367018683644568
GO:0009094	LNAphenylalanine biosynthetic process	biological_process	11	comp13626_c0;comp19925_c0;comp9337_c0	3	5350	5	12497	0.367018683644568
GO:0009083	branched chain family amino acid catabolic process	biological_process	10	comp15112_c0;comp18415_c0;comp22190_c0	3	5350	5	12497	0.367018683644568
GO:0046873	metal ion transmembrane transporter activity	molecular_function	8	comp21218_c0;comp22744_c0;comp24121_c0	3	5350	5	12497	0.367018683644568
GO:0010016	shoot morphogenesis	biological_process	5	comp14092_c0;comp21126_c0;comp7982_c0	3	5350	5	12497	0.367018683644568
GO:0032450	maltose alphaNAglucosidase activity	molecular_function	9	comp13881_c0;comp21330_c0;comp23118_c0	3	5350	5	12497	0.367018683644568
GO:0010363	regulation of plantNAtype hypersensitive response	biological_process	8	comp15190_c0;comp17117_c0;comp171_c0	3	5350	5	12497	0.367018683644568
GO:0016604	nuclear body	cellular_component	7	comp1473_c0;comp20252_c0;comp20752_c0	3	5350	5	12497	0.367018683644568
GO:0016769	transferase activity, transferring nitrogenous groups	molecular_function	5	comp17607_c0;comp20473_c0;comp414_c0	3	5350	5	12497	0.367018683644568
GO:0050826	response to freezing	biological_process	6	comp16505_c0;comp20199_c0;comp21974_c0	3	5350	5	12497	0.367018683644568
GO:0045493	xylan catabolic process	biological_process	9	comp11980_c0;comp21179_c0;comp22416_c0	3	5350	5	12497	0.367018683644568
GO:0004353	glutamate dehydrogenase [NAD(P)+] activity	molecular_function	7	comp12984_c0;comp18957_c0;comp21059_c0	3	5350	5	12497	0.367018683644568
GO:0015171	amino acid transmembrane transporter activity	molecular_function	7	comp17692_c1;comp19516_c0;comp7687_c0	3	5350	5	12497	0.367018683644568
GO:0006816	calcium ion transport	biological_process	10	comp16680_c0;comp21142_c0;comp21517_c0	3	5350	5	12497	0.367018683644568
GO:0009956	radial pattern formation	biological_process	6	comp19331_c0;comp38599_c0;comp83828_c0	3	5350	5	12497	0.367018683644568
GO:0050412	cinnamate betaNADNAglucosyltransferase activity	molecular_function	8	comp5083_c0;comp5083_c1;comp94501_c0	3	5350	5	12497	0.367018683644568
GO:0009862	systemic acquired resistance, salicylic acid mediated signaling pathway	biological_process	6	comp11339_c0;comp28086_c0;comp3836_c0	3	5350	5	12497	0.367018683644568
GO:0051457	maintenance of protein location in nucleus	biological_process	8	comp14679_c0;comp61307_c0;comp83828_c0	3	5350	5	12497	0.367018683644568
GO:0006571	tyrosine biosynthetic process	biological_process	11	comp13165_c0;comp13626_c0;comp19160_c0	3	5350	5	12497	0.367018683644568
GO:0047334	diphosphateNAfructoseNA6NAphosphate 1NAphosphotransferase activity	molecular_function	8	comp15163_c1;comp16783_c0;comp20477_c0	3	5350	5	12497	0.367018683644568
GO:0004124	cysteine synthase activity	molecular_function	6	comp10332_c0;comp17092_c0;comp21985_c0	3	5350	5	12497	0.367018683644568
GO:0005929	cilium	cellular_component	4	comp20722_c0;comp21965_c0;comp86496_c0	3	5350	5	12497	0.367018683644568
GO:0045787	positive regulation of cell cycle	biological_process	7	comp15930_c0;comp15930_c1;comp4227_c0	3	5350	5	12497	0.367018683644568
GO:0009871	jasmonic acid and ethyleneNAdependent systemic resistance, ethylene mediated signaling pathway	biological_process	8	comp14198_c0;comp22005_c0;comp22930_c0	3	5350	5	12497	0.367018683644568
GO:0009913	epidermal cell differentiation	biological_process	7	comp13113_c0;comp56608_c0;comp7493_c0	3	5350	5	12497	0.367018683644568
GO:0006572	tyrosine catabolic process	biological_process	11	comp22659_c0;comp7405_c0;comp7448_c0	3	5350	5	12497	0.367018683644568
GO:0008409	5'NA3' exonuclease activity	molecular_function	8	comp14292_c0;comp20842_c0;comp62482_c0	3	5350	5	12497	0.367018683644568
GO:0010100	negative regulation of photomorphogenesis	biological_process	9	comp19308_c0;comp21604_c0;comp22321_c0	3	5350	5	12497	0.367018683644568
GO:0047196	longNAchainNAalcohol ONAfattyNAacyltransferase activity	molecular_function	8	comp14719_c0;comp22055_c0;comp4681_c0	3	5350	5	12497	0.367018683644568
GO:0004354	glutamate dehydrogenase (NADP+) activity	molecular_function	8	comp2941_c0;comp8601_c0;comp89267_c0	3	5350	5	12497	0.367018683644568
GO:0009718	anthocyanin biosynthetic process	biological_process	7	comp12843_c0;comp18643_c0;comp4292_c0	3	5350	5	12497	0.367018683644568
GO:0051920	peroxiredoxin activity	molecular_function	4	comp14248_c0;comp21587_c0;comp21645_c0	3	5350	5	12497	0.367018683644568
GO:0004571	mannosylNAoligosaccharide 1,2NAalphaNAmannosidase activity	molecular_function	10	comp15136_c0;comp15136_c1;comp19584_c0	3	5350	5	12497	0.367018683644568
GO:0007569	cell aging	biological_process	5	comp14679_c0;comp20708_c0;comp61307_c0	3	5350	5	12497	0.367018683644568
GO:0015168	glycerol transmembrane transporter activity	molecular_function	6	comp10398_c0;comp20082_c0;comp21287_c0	3	5350	5	12497	0.367018683644568
GO:0006896	Golgi to vacuole transport	biological_process	9	comp20076_c0;comp71382_c0;comp7857_c0	3	5350	5	12497	0.367018683644568
GO:0048507	meristem development	biological_process	6	comp47611_c0;comp60544_c0;comp6659_c0	3	5350	5	12497	0.367018683644568
GO:0010214	seed coat development	biological_process	5	comp15192_c0;comp18352_c0;comp7794_c0	3	5350	5	12497	0.367018683644568
GO:0002237	response to molecule of bacterial origin	biological_process	6	comp18490_c0;comp21324_c1;comp7077_c0	3	5350	5	12497	0.367018683644568
GO:0010193	response to ozone	biological_process	7	comp102517_c0;comp15021_c0;comp15890_c0;comp16524_c0;comp21557_c0;comp3783_c0;comp60921_c0;comp9704_c0	8	5350	16	12497	0.367599978800079
GO:0030552	cAMP binding	molecular_function	7	comp102558_c0;comp15511_c0;comp16711_c0;comp21142_c0;comp21517_c0;comp22936_c0;comp7111_c0;comp9570_c0	8	5350	16	12497	0.367599978800079
GO:0030553	cGMP binding	molecular_function	7	comp102558_c0;comp15511_c0;comp16711_c0;comp21142_c0;comp21517_c0;comp22936_c0;comp7111_c0;comp9570_c0	8	5350	16	12497	0.367599978800079
GO:0010182	sugar mediated signaling pathway	biological_process	6	comp10305_c0;comp12152_c0;comp12231_c0;comp17778_c0;comp18485_c0;comp19714_c0;comp20616_c0;comp20790_c0;comp21679_c0;comp21722_c0;comp22038_c0;comp22321_c0;comp3656_c0;comp365_c1;comp39496_c0;comp8994_c0	16	5350	34	12497	0.368984137772261
GO:0051258	protein polymerization	biological_process	8	comp11905_c0;comp18855_c0;comp20754_c0;comp20988_c0;comp21525_c0;comp21917_c0;comp22611_c0;comp23929_c0;comp24059_c0;comp53433_c0;comp5425_c0;comp6596_c0;comp7176_c0;comp7382_c0;comp7382_c1;comp7406_c0	16	5350	34	12497	0.368984137772261
GO:0010150	leaf senescence	biological_process	6	comp10175_c0;comp11269_c0;comp15491_c0;comp17667_c0;comp17851_c0;comp18684_c0;comp18842_c0;comp20238_c0;comp21788_c0;comp22056_c0;comp22484_c1;comp46044_c0;comp4801_c0;comp7368_c0;comp8064_c0;comp99140_c0	16	5350	34	12497	0.368984137772261
GO:0040008	regulation of growth	biological_process	5	comp10650_c0;comp12872_c0;comp13589_c0;comp14824_c0;comp18123_c0;comp20392_c0;comp20420_c0;comp21974_c0;comp2664_c0;comp313_c0;comp4104_c0;comp76246_c0	12	5350	25	12497	0.370536430569532
GO:0043621	protein selfNAassociation	molecular_function	5	comp14851_c0;comp15010_c0;comp17898_c0;comp19819_c0;comp19998_c0;comp20405_c0;comp21525_c0;comp22345_c0;comp22611_c0;comp23015_c0;comp7066_c0;comp80670_c0	12	5350	25	12497	0.370536430569532
GO:0007165	signal transduction	biological_process	4	comp12074_c0;comp13923_c0;comp14937_c0;comp15679_c0;comp16270_c0;comp16456_c0;comp18477_c0;comp18554_c0;comp18589_c0;comp19409_c0;comp19632_c0;comp19883_c0;comp20315_c0;comp21449_c0;comp21820_c0;comp22091_c0;comp22423_c0;comp22653_c0;comp49661_c0;comp7923_c0;comp8060_c0;comp8629_c0;comp8629_c1	23	5350	50	12497	0.37476336476561
GO:0030154	cell differentiation	biological_process	5	comp10134_c0;comp10570_c0;comp10787_c0;comp11452_c0;comp11504_c0;comp11810_c0;comp12091_c0;comp12433_c0;comp13238_c0;comp13319_c0;comp13696_c0;comp13838_c0;comp14414_c0;comp14414_c1;comp14417_c0;comp14539_c0;comp16511_c0;comp16805_c0;comp16918_c0;comp16976_c0;comp17213_c0;comp17490_c0;comp17981_c0;comp18079_c0;comp19998_c0;comp21161_c0;comp21539_c0;comp21781_c0;comp21822_c0;comp21923_c0;comp22229…	47	5350	105	12497	0.377951413709765
GO:0043086	negative regulation of catalytic activity	biological_process	6	comp10862_c0;comp11686_c0;comp12088_c0;comp12088_c1;comp13725_c0;comp163_c1;comp16575_c0;comp18903_c0;comp19726_c0;comp19793_c0;comp20303_c0;comp20639_c0;comp22818_c0;comp6036_c0;comp6716_c0	15	5350	32	12497	0.38451040739628
GO:0009845	seed germination	biological_process	4	comp17389_c0;comp17778_c0;comp35107_c0;comp65535_c0;comp7037_c0;comp72791_c0;comp8994_c0	7	5350	14	12497	0.388041107653363
GO:0010216	maintenance of DNA methylation	biological_process	8	comp10453_c0;comp14039_c0;comp16304_c0;comp21467_c0;comp23081_c0;comp2610_c0;comp59258_c0	7	5350	14	12497	0.388041107653363
GO:0006813	potassium ion transport	biological_process	9	comp108831_c0;comp12546_c0;comp12546_c1;comp17184_c0;comp20626_c0;comp21142_c0;comp21517_c0;comp22693_c0;comp22773_c0;comp23018_c0;comp5836_c0	11	5350	23	12497	0.388127089206265
GO:0030145	manganese ion binding	molecular_function	8	comp13461_c0;comp16258_c0;comp16342_c0;comp17104_c0;comp19315_c0;comp21088_c0;comp21165_c0;comp5206_c0;comp5476_c0;comp5913_c0;comp67188_c0	11	5350	23	12497	0.388127089206265
GO:0005792	microsome	cellular_component		comp11656_c0;comp11735_c0;comp16016_c0;comp16766_c0;comp16832_c0;comp19271_c0;comp19488_c1;comp20878_c0;comp21269_c0;comp21340_c0;comp21911_c0;comp21920_c0;comp22741_c0;comp22846_c0;comp23060_c0;comp23335_c0;comp41593_c0;comp4572_c0;comp4681_c0;comp61907_c0;comp6371_c0;comp6744_c0	22	5350	48	12497	0.388212415275879
GO:0048868	pollen tube development	biological_process	5	comp21776_c0;comp30175_c0	2	5350	3	12497	0.392888968892404
GO:0004845	uracil phosphoribosyltransferase activity	molecular_function	7	comp16849_c0;comp6379_c0	2	5350	3	12497	0.392888968892404
GO:0008453	alanineNAglyoxylate transaminase activity	molecular_function	7	comp14237_c0;comp19774_c0	2	5350	3	12497	0.392888968892404
GO:0003691	doubleNAstranded telomeric DNA binding	molecular_function	8	comp14406_c0;comp18848_c0	2	5350	3	12497	0.392888968892404
GO:0046524	sucroseNAphosphate synthase activity	molecular_function	8	comp14601_c0;comp18392_c0	2	5350	3	12497	0.392888968892404
GO:0051365	cellular response to potassium ion starvation	biological_process	9	comp16270_c0;comp8878_c0	2	5350	3	12497	0.392888968892404
GO:0008964	phosphoenolpyruvate carboxylase activity	molecular_function	8	comp20533_c0;comp26139_c0	2	5350	3	12497	0.392888968892404
GO:0000719	photoreactive repair	biological_process	10	comp19978_c0;comp21688_c0	2	5350	3	12497	0.392888968892404
GO:0008587	imaginal discNAderived wing margin morphogenesis	biological_process	6	comp19616_c0;comp5772_c1	2	5350	3	12497	0.392888968892404
GO:0004838	LNAtyrosine:2NAoxoglutarate aminotransferase activity	molecular_function	8	comp22721_c0;comp7405_c0	2	5350	3	12497	0.392888968892404
GO:0007010	cytoskeleton organization	biological_process	6	comp25081_c0;comp4624_c0	2	5350	3	12497	0.392888968892404
GO:0009650	UV protection	biological_process	8	comp19150_c0;comp19978_c0	2	5350	3	12497	0.392888968892404
GO:0042991	transcription factor import into nucleus	biological_process		comp11167_c0;comp5838_c0	2	5350	3	12497	0.392888968892404
GO:0035198	miRNA binding	molecular_function	8	comp18535_c0;comp7791_c0	2	5350	3	12497	0.392888968892404
GO:0010148	transpiration	biological_process	8	comp19596_c0;comp20035_c0	2	5350	3	12497	0.392888968892404
GO:0006303	doubleNAstrand break repair via nonhomologous end joining	biological_process	10	comp18848_c0;comp7998_c0	2	5350	3	12497	0.392888968892404
GO:0019903	protein phosphatase binding	molecular_function	7	comp102517_c0;comp5854_c0	2	5350	3	12497	0.392888968892404
GO:0031365	NNAterminal protein amino acid modification	biological_process	9	comp17098_c0;comp17774_c0	2	5350	3	12497	0.392888968892404
GO:0046653	tetrahydrofolate metabolic process	biological_process	7	comp17903_c0;comp7439_c0	2	5350	3	12497	0.392888968892404
GO:0006944	cellular membrane fusion			comp12837_c0;comp17348_c0	2	5350	3	12497	0.392888968892404
GO:0048439	flower morphogenesis	biological_process	5	comp14418_c0;comp14418_c1	2	5350	3	12497	0.392888968892404
GO:0015121	phosphoenolpyruvate:phosphate antiporter activity	molecular_function	9	comp17644_c0;comp20429_c0	2	5350	3	12497	0.392888968892404
GO:0043069	negative regulation of programmed cell death	biological_process	8	comp17117_c0;comp21746_c0	2	5350	3	12497	0.392888968892404
GO:0003914	DNA (6NA4) photolyase activity	molecular_function	7	comp10333_c0;comp10333_c2	2	5350	3	12497	0.392888968892404
GO:0004817	cysteineNAtRNA ligase activity	molecular_function	7	comp10148_c0;comp10148_c1	2	5350	3	12497	0.392888968892404
GO:0030076	lightNAharvesting complex	cellular_component	4	comp24031_c0;comp25145_c0	2	5350	3	12497	0.392888968892404
GO:0030259	lipid glycosylation	biological_process	8	comp20434_c0;comp27552_c0	2	5350	3	12497	0.392888968892404
GO:0000326	protein storage vacuole	cellular_component	8	comp11272_c0;comp20819_c0	2	5350	3	12497	0.392888968892404
GO:0051205	protein insertion into membrane	biological_process	8	comp15652_c0;comp16550_c0	2	5350	3	12497	0.392888968892404
GO:0070040	rRNA (adenineNAC2NA)NAmethyltransferase activity	molecular_function	8	comp14532_c0;comp22199_c0	2	5350	3	12497	0.392888968892404
GO:0003826	alphaNAketoacid dehydrogenase activity	molecular_function	5	comp15112_c0;comp18415_c0	2	5350	3	12497	0.392888968892404
GO:0043247	telomere maintenance in response to DNA damage	biological_process	9	comp58426_c0;comp69419_c0	2	5350	3	12497	0.392888968892404
GO:0005222	intracellular cAMP activated cation channel activity	molecular_function	10	comp16711_c0;comp22936_c0	2	5350	3	12497	0.392888968892404
GO:0006423	cysteinylNAtRNA aminoacylation	biological_process	13	comp10148_c0;comp10148_c1	2	5350	3	12497	0.392888968892404
GO:0071446	cellular response to salicylic acid stimulus	biological_process	7	comp22324_c0;comp60565_c0	2	5350	3	12497	0.392888968892404
GO:0040011	locomotion	biological_process	3	comp7775_c0;comp7908_c0	2	5350	3	12497	0.392888968892404
GO:0042549	photosystem II stabilization	biological_process	9	comp21454_c0;comp22285_c0	2	5350	3	12497	0.392888968892404
GO:0042790	transcription of nuclear large rRNA transcript from RNA polymerase I promoter	biological_process	10	comp8020_c0;comp9933_c0	2	5350	3	12497	0.392888968892404
GO:0032154	cleavage furrow	cellular_component	5	comp13952_c0;comp16020_c0	2	5350	3	12497	0.392888968892404
GO:0000774	adenylNAnucleotide exchange factor activity	molecular_function	8	comp21019_c0;comp8042_c0	2	5350	3	12497	0.392888968892404
GO:0019287	isopentenyl diphosphate biosynthetic process, mevalonate pathway	biological_process	9	comp17997_c0;comp8081_c0	2	5350	3	12497	0.392888968892404
GO:0030139	endocytic vesicle	cellular_component	7	comp14672_c0;comp9396_c0	2	5350	3	12497	0.392888968892404
GO:0004813	alanineNAtRNA ligase activity	molecular_function	7	comp20423_c0;comp22689_c0	2	5350	3	12497	0.392888968892404
GO:0006680	glucosylceramide catabolic process	biological_process	12	comp16016_c0;comp20245_c0	2	5350	3	12497	0.392888968892404
GO:0042964	thioredoxin biosynthetic process	biological_process	5	comp5023_c0;comp7210_c0	2	5350	3	12497	0.392888968892404
GO:0010074	maintenance of meristem identity	biological_process	5	comp18126_c0;comp18126_c1	2	5350	3	12497	0.392888968892404
GO:0008544	epidermis development	biological_process	6	comp22945_c0;comp24372_c0	2	5350	3	12497	0.392888968892404
GO:0004348	glucosylceramidase activity	molecular_function	7	comp16016_c0;comp20245_c0	2	5350	3	12497	0.392888968892404
GO:0004300	enoylNACoA hydratase activity	molecular_function	7	comp21858_c0;comp22190_c0	2	5350	3	12497	0.392888968892404
GO:0008106	alcohol dehydrogenase (NADP+) activity	molecular_function	8	comp14739_c0;comp23227_c0	2	5350	3	12497	0.392888968892404
GO:0046520	sphingoid biosynthetic process	biological_process	10	comp5862_c0;comp9006_c0	2	5350	3	12497	0.392888968892404
GO:0033730	arogenate dehydrogenase (NADP+) activity	molecular_function	7	comp13165_c0;comp19160_c0	2	5350	3	12497	0.392888968892404
GO:0033971	hydroxyisourate hydrolase activity	molecular_function	7	comp15016_c0;comp23258_c0	2	5350	3	12497	0.392888968892404
GO:0004691	cAMPNAdependent protein kinase activity	molecular_function	10	comp20124_c0;comp6063_c0	2	5350	3	12497	0.392888968892404
GO:0009001	serine ONAacetyltransferase activity	molecular_function	9	comp18851_c0;comp27914_c0	2	5350	3	12497	0.392888968892404
GO:0048564	photosystem I assembly	biological_process	8	comp1052_c0;comp9246_c0	2	5350	3	12497	0.392888968892404
GO:0000285	1NAphosphatidylinositolNA3NAphosphate 5NAkinase activity	molecular_function	8	comp58426_c0;comp69419_c0	2	5350	3	12497	0.392888968892404
GO:0005537	mannose binding	molecular_function	6	comp12485_c0;comp19667_c0	2	5350	3	12497	0.392888968892404
GO:0008977	prephenate dehydrogenase activity	molecular_function	7	comp13165_c0;comp19160_c0	2	5350	3	12497	0.392888968892404
GO:0016844	strictosidine synthase activity	molecular_function	7	comp16418_c0;comp20038_c0	2	5350	3	12497	0.392888968892404
GO:0035265	organ growth	biological_process	4	comp110624_c0;comp19897_c0	2	5350	3	12497	0.392888968892404
GO:0010489	UDPNA4NAketoNA6NAdeoxyNAglucoseNA3,5NAepimerase activity	molecular_function	7	comp15192_c0;comp7794_c0	2	5350	3	12497	0.392888968892404
GO:0048027	mRNA 5'NAUTR binding	molecular_function	8	comp15494_c0;comp3823_c0	2	5350	3	12497	0.392888968892404
GO:0016246	RNA interference	biological_process	11	comp19714_c0;comp7791_c0	2	5350	3	12497	0.392888968892404
GO:0009674	potassium:sodium symporter activity	molecular_function	10	comp8086_c0;comp9553_c0	2	5350	3	12497	0.392888968892404
GO:0052692	raffinose alphaNAgalactosidase activity	molecular_function	9	comp18161_c0;comp22187_c0	2	5350	3	12497	0.392888968892404
GO:0006085	acetylNACoA biosynthetic process	biological_process	9	comp21473_c0;comp21900_c0	2	5350	3	12497	0.392888968892404
GO:0031359	integral to chloroplast outer membrane	cellular_component	9	comp15685_c0;comp25906_c0	2	5350	3	12497	0.392888968892404
GO:0001558	regulation of cell growth	biological_process	6	comp19596_c0;comp20035_c0	2	5350	3	12497	0.392888968892404
GO:0010351	lithium ion transport	biological_process	9	comp20571_c0;comp21472_c0	2	5350	3	12497	0.392888968892404
GO:0010447	response to acidity	biological_process	6	comp26402_c0;comp4481_c0	2	5350	3	12497	0.392888968892404
GO:0030272	5NAformyltetrahydrofolate cycloNAligase activity	molecular_function	7	comp17903_c0;comp20026_c0	2	5350	3	12497	0.392888968892404
GO:0009842	cyanelle	cellular_component	7	comp16197_c0;comp20468_c0	2	5350	3	12497	0.392888968892404
GO:0047714	galactolipase activity	molecular_function	7	comp20044_c0;comp6947_c0	2	5350	3	12497	0.392888968892404
GO:0019288	isopentenyl diphosphate biosynthetic process, mevalonateNAindependent pathway	biological_process	10	comp15693_c0;comp22957_c0	2	5350	3	12497	0.392888968892404
GO:0006729	tetrahydrobiopterin biosynthetic process	biological_process	8	comp19856_c0;comp21068_c0	2	5350	3	12497	0.392888968892404
GO:0010192	mucilage biosynthetic process	biological_process	6	comp15192_c0;comp7794_c0	2	5350	3	12497	0.392888968892404
GO:0042597	periplasmic space	cellular_component	4	comp22685_c0;comp23206_c0	2	5350	3	12497	0.392888968892404
GO:0010490	UDPNA4NAketoNArhamnoseNA4NAketoNAreductase activity	molecular_function	7	comp15192_c0;comp7794_c0	2	5350	3	12497	0.392888968892404
GO:0000739	DNA strand annealing activity	molecular_function		comp57009_c0;comp8478_c0	2	5350	3	12497	0.392888968892404
GO:0004831	tyrosineNAtRNA ligase activity	molecular_function	7	comp10529_c0;comp20274_c0	2	5350	3	12497	0.392888968892404
GO:0031285	regulation of sorocarp stalk cell differentiation	biological_process	7	comp20124_c0;comp6063_c0	2	5350	3	12497	0.392888968892404
GO:0005094	Rho GDPNAdissociation inhibitor activity	molecular_function	8	comp11051_c0;comp18697_c0	2	5350	3	12497	0.392888968892404
GO:0009970	cellular response to sulfate starvation	biological_process	9	comp6192_c0;comp7192_c0	2	5350	3	12497	0.392888968892404
GO:0046677	response to antibiotic	biological_process	5	comp118251_c0;comp12781_c0	2	5350	3	12497	0.392888968892404
GO:0004665	prephenate dehydrogenase (NADP+) activity	molecular_function	7	comp13165_c0;comp19160_c0	2	5350	3	12497	0.392888968892404
GO:0031146	SCFNAdependent proteasomal ubiquitinNAdependent protein catabolic process	biological_process	12	comp14413_c0;comp20578_c0	2	5350	3	12497	0.392888968892404
GO:0042173	regulation of sporulation resulting in formation of a cellular spore	biological_process	7	comp20124_c0;comp6063_c0	2	5350	3	12497	0.392888968892404
GO:0047631	ADPNAribose diphosphatase activity	molecular_function	8	comp10857_c0;comp18210_c0	2	5350	3	12497	0.392888968892404
GO:0080045	quercetin 3'NAONAglucosyltransferase activity	molecular_function	8	comp18134_c0;comp21364_c0	2	5350	3	12497	0.392888968892404
GO:0047746	chlorophyllase activity	molecular_function	7	comp13919_c0;comp21217_c0	2	5350	3	12497	0.392888968892404
GO:0016846	carbonNAsulfur lyase activity	molecular_function	5	comp20063_c0;comp20544_c0	2	5350	3	12497	0.392888968892404
GO:0000176	nuclear exosome (RNase complex	cellular_component	6	comp14572_c0;comp15577_c0	2	5350	3	12497	0.392888968892404
GO:0004526	ribonuclease P activity	molecular_function	9	comp13905_c0;comp22979_c0	2	5350	3	12497	0.392888968892404
GO:0009051	pentoseNAphosphate shunt, oxidative branch	biological_process	7	comp22759_c0;comp23042_c0	2	5350	3	12497	0.392888968892404
GO:0015977	carbon fixation	biological_process	5	comp20533_c0;comp26139_c0	2	5350	3	12497	0.392888968892404
GO:0048766	root hair initiation	biological_process	8	comp13618_c0;comp20617_c0	2	5350	3	12497	0.392888968892404
GO:0008535	respiratory chain complex IV assembly	biological_process	9	comp67603_c0;comp76991_c0	2	5350	3	12497	0.392888968892404
GO:0006612	protein targeting to membrane	biological_process	12	comp16349_c0;comp17117_c0	2	5350	3	12497	0.392888968892404
GO:0004737	pyruvate decarboxylase activity	molecular_function	7	comp20714_c0;comp21661_c0	2	5350	3	12497	0.392888968892404
GO:0043481	anthocyanin accumulation in tissues in response to UV light	biological_process	10	comp21837_c0;comp21900_c0	2	5350	3	12497	0.392888968892404
GO:0003863	3NAmethylNA2NAoxobutanoate dehydrogenase (2NAmethylpropanoylNAtransferring) activity	molecular_function	7	comp15112_c0;comp18415_c0	2	5350	3	12497	0.392888968892404
GO:0002213	defense response to insect	biological_process	7	comp20850_c0;comp22735_c0	2	5350	3	12497	0.392888968892404
GO:0005762	mitochondrial large ribosomal subunit	cellular_component	9	comp17007_c0;comp21097_c0	2	5350	3	12497	0.392888968892404
GO:0046481	digalactosyldiacylglycerol synthase activity	molecular_function	8	comp15962_c0;comp22473_c0	2	5350	3	12497	0.392888968892404
GO:0072556	other organism presynaptic membrane	cellular_component	6	comp12227_c0;comp14553_c0	2	5350	3	12497	0.392888968892404
GO:0006419	alanylNAtRNA aminoacylation	biological_process	13	comp20423_c0;comp22689_c0	2	5350	3	12497	0.392888968892404
GO:0006517	protein deglycosylation	biological_process	9	comp15161_c0;comp23274_c0	2	5350	3	12497	0.392888968892404
GO:0003958	NADPHNAhemoprotein reductase activity	molecular_function	7	comp22916_c0;comp3262_c0	2	5350	3	12497	0.392888968892404
GO:0043968	histone H2A acetylation	biological_process	11	comp12937_c0;comp15423_c0	2	5350	3	12497	0.392888968892404
GO:2000027	regulation of organ morphogenesis	biological_process	7	comp19596_c0;comp20035_c0	2	5350	3	12497	0.392888968892404
GO:0007035	vacuolar acidification	biological_process	13	comp18021_c0;comp18021_c1	2	5350	3	12497	0.392888968892404
GO:0008798	betaNAaspartylNApeptidase activity	molecular_function	9	comp5359_c0;comp5944_c0	2	5350	3	12497	0.392888968892404
GO:0030155	regulation of cell adhesion	biological_process	5	comp19596_c0;comp20035_c0	2	5350	3	12497	0.392888968892404
GO:0000170	sphingosine hydroxylase activity	molecular_function	5	comp5862_c0;comp9006_c0	2	5350	3	12497	0.392888968892404
GO:0030036	actin cytoskeleton organization	biological_process	7	comp14141_c0;comp14517_c0;comp15229_c1;comp16597_c0;comp17185_c0;comp17223_c0;comp19611_c0;comp19981_c0;comp20579_c0;comp21683_c0;comp22039_c0;comp3880_c0;comp60691_c0;comp73830_c0;comp74893_c0;comp7685_c0;comp8128_c0;comp9915_c0	18	5350	39	12497	0.394606650597297
GO:0031965	nuclear membrane	cellular_component	5	comp109739_c0;comp11508_c0;comp1246_c0;comp15657_c0;comp15818_c0;comp17692_c0;comp17783_c0;comp18447_c0;comp19791_c0;comp4330_c0;comp55009_c0;comp65419_c0;comp8335_c0;comp9700_c0	14	5350	30	12497	0.401127399760082
GO:0016787	hydrolase activity	molecular_function	4	comp10727_c0;comp10853_c0;comp12407_c0;comp12636_c0;comp12970_c0;comp14384_c0;comp15604_c0;comp16015_c0;comp17198_c0;comp17352_c0;comp18022_c0;comp18241_c0;comp18308_c1;comp18464_c0;comp18465_c0;comp18607_c0;comp18823_c0;comp19123_c0;comp19229_c0;comp19485_c0;comp19589_c0;comp201_c1;comp20442_c0;comp20872_c0;comp20873_c0;comp21110_c0;comp21276_c0;comp21286_c0;comp21510_c0;comp21530_c0;comp21641_c…	41	5350	92	12497	0.405070743206912
GO:0016887	ATPase activity	molecular_function	9	comp10758_c0;comp12236_c0;comp12273_c0;comp12302_c0;comp12538_c0;comp12576_c1;comp12709_c0;comp12726_c0;comp12798_c0;comp12825_c0;comp13064_c0;comp14241_c0;comp14241_c1;comp16020_c0;comp16113_c0;comp17664_c0;comp17982_c0;comp17982_c1;comp1873_c0;comp18747_c0;comp18848_c0;comp19195_c0;comp19781_c0;comp19930_c0;comp19990_c0;comp20010_c0;comp20605_c0;comp20605_c1;comp20871_c0;comp20953_c0;comp21012_…	54	5350	122	12497	0.406043282312045
GO:0018106	peptidylNAhistidine phosphorylation	biological_process	10	comp13270_c0;comp13546_c0;comp14051_c0;comp15849_c0;comp22862_c0;comp2372_c0;comp57397_c0;comp6775_c0;comp70_c0;comp8738_c0	10	5350	21	12497	0.407357548017484
GO:0010181	FMN binding	molecular_function	7	comp10313_c0;comp17295_c0;comp18827_c0;comp19569_c0;comp22916_c0;comp23137_c0;comp23355_c0;comp3262_c0;comp6515_c0;comp7434_c0	10	5350	21	12497	0.407357548017484
GO:0005625	soluble fraction	cellular_component		comp15192_c0;comp15192_c1;comp16749_c0;comp16833_c0;comp18935_c0;comp19856_c0;comp22364_c0;comp23217_c0;comp2347_c0;comp7794_c0	10	5350	21	12497	0.407357548017484
GO:0007275	multicellular organismal development	biological_process	4	comp104525_c0;comp10844_c0;comp112807_c0;comp115250_c0;comp115269_c0;comp11810_c0;comp12433_c0;comp12638_c0;comp13238_c0;comp13612_c0;comp13752_c0;comp14228_c0;comp14414_c0;comp14414_c1;comp14534_c0;comp14652_c0;comp15456_c0;comp15647_c0;comp16652_c0;comp16652_c1;comp16846_c0;comp18006_c0;comp18056_c0;comp18082_c0;comp18141_c0;comp18277_c0;comp18490_c0;comp18535_c0;comp18965_c0;comp19081_c0;comp1…	60	5350	136	12497	0.410421229622343
GO:0005992	trehalose biosynthetic process	biological_process	9	comp10643_c0;comp19838_c0;comp21039_c0;comp21679_c0;comp22816_c0;comp25960_c0	6	5350	12	12497	0.411386028096001
GO:0048527	lateral root development	biological_process	8	comp14322_c0;comp15625_c0;comp28676_c0;comp28706_c0;comp33473_c0;comp9323_c0	6	5350	12	12497	0.411386028096001
GO:0003682	chromatin binding	molecular_function	4	comp17975_c0;comp20067_c0;comp21978_c0;comp6070_c0;comp9048_c0;comp9914_c0	6	5350	12	12497	0.411386028096001
GO:0007338	single fertilization	biological_process	5	comp21795_c0;comp22859_c0;comp22859_c1;comp23127_c0;comp43900_c0;comp55978_c0	6	5350	12	12497	0.411386028096001
GO:0009411	response to UV	biological_process	7	comp10333_c0;comp10333_c2;comp18679_c0;comp20257_c0;comp20540_c0;comp21688_c0	6	5350	12	12497	0.411386028096001
GO:0016829	lyase activity	molecular_function	4	comp11076_c0;comp11559_c0;comp12472_c0;comp16644_c0;comp19097_c0;comp32304_c0	6	5350	12	12497	0.411386028096001
GO:0055072	iron ion homeostasis	biological_process	11	comp13465_c0;comp14306_c0;comp18234_c0;comp19331_c0;comp21960_c0;comp23083_c0	6	5350	12	12497	0.411386028096001
GO:0003825	alpha,alphaNAtrehaloseNAphosphate synthase (UDPNAforming) activity	molecular_function	8	comp10643_c0;comp19838_c0;comp21039_c0;comp21679_c0;comp22816_c0;comp25960_c0	6	5350	12	12497	0.411386028096001
GO:0010311	lateral root formation	biological_process	5	comp18296_c0;comp21324_c1;comp21917_c0;comp7077_c0;comp8116_c0;comp9396_c0	6	5350	12	12497	0.411386028096001
GO:0030529	ribonucleoprotein complex			comp11817_c0;comp12582_c0;comp13020_c0;comp13659_c1;comp14224_c0;comp14967_c0;comp15642_c0;comp15861_c0;comp16772_c0;comp17091_c0;comp17488_c0;comp17758_c0;comp18535_c0;comp19054_c0;comp19659_c0;comp20198_c0;comp20647_c0;comp20692_c1;comp21172_c0;comp21313_c0;comp21463_c0;comp21808_c0;comp22237_c0;comp22398_c0;comp22553_c0;comp22997_c0;comp4478_c0;comp63668_c0;comp7791_c0;comp7859_c0	30	5350	67	12497	0.41772677377372
GO:0009626	plantNAtype hypersensitive response	biological_process	6	comp12233_c0;comp13098_c0;comp14064_c0;comp15945_c0;comp16711_c0;comp17651_c0;comp17800_c0;comp19069_c0;comp19988_c0;comp20142_c0;comp20815_c0;comp20944_c0;comp21113_c0;comp22124_c0;comp22852_c0;comp22936_c0;comp23055_c0;comp28086_c0;comp3836_c0;comp5131_c0;comp6033_c0;comp7111_c0;comp8614_c0	23	5350	51	12497	0.42256898779531
GO:0051539	4 iron, 4 sulfur cluster binding	molecular_function	6	comp12086_c0;comp13121_c0;comp13854_c0;comp14532_c0;comp15235_c0;comp15494_c0;comp18719_c0;comp19569_c0;comp20028_c0;comp20171_c0;comp20933_c0;comp21583_c0;comp21794_c1;comp22199_c0;comp22800_c0;comp22872_c0;comp23106_c0;comp23658_c0;comp25450_c0;comp38234_c0;comp3823_c0;comp5846_c0;comp7024_c0	23	5350	51	12497	0.42256898779531
GO:0004637	phosphoribosylamineNAglycine ligase activity	molecular_function	6	comp13576_c0	1	5350	1	12497	0.428102744658718
GO:0048530	fruit morphogenesis	biological_process	5	comp12217_c0	1	5350	1	12497	0.428102744658718
GO:0030797	24NAmethylenesterol CNAmethyltransferase activity	molecular_function	8	comp16099_c0	1	5350	1	12497	0.428102744658718
GO:0007638	mechanosensory behavior	biological_process	4	comp16680_c0	1	5350	1	12497	0.428102744658718
GO:0048739	cardiac muscle fiber development	biological_process	9	comp4325_c0	1	5350	1	12497	0.428102744658718
GO:0016719	carotene 7,8NAdesaturase activity	molecular_function	6	comp22725_c0	1	5350	1	12497	0.428102744658718
GO:0051056	regulation of small GTPase mediated signal transduction	biological_process	9	comp5095_c0	1	5350	1	12497	0.428102744658718
GO:0034618	arginine binding	molecular_function	8	comp17356_c0	1	5350	1	12497	0.428102744658718
GO:0015633	zinc transporting ATPase activity	molecular_function	9	comp15342_c0	1	5350	1	12497	0.428102744658718
GO:0000169	activation of MAPK activity involved in osmosensory signaling pathway	biological_process	14	comp6033_c0	1	5350	1	12497	0.428102744658718
GO:0010133	proline catabolic process to glutamate	biological_process	12	comp20938_c0	1	5350	1	12497	0.428102744658718
GO:0048190	wing disc dorsal/ventral pattern formation	biological_process	8	comp19616_c0	1	5350	1	12497	0.428102744658718
GO:0015853	adenine transport	biological_process	9	comp18369_c0	1	5350	1	12497	0.428102744658718
GO:0030030	cell projection organization	biological_process	5	comp21965_c0	1	5350	1	12497	0.428102744658718
GO:0000019	regulation of mitotic recombination	biological_process	10	comp21420_c0	1	5350	1	12497	0.428102744658718
GO:0046406	magnesium protoporphyrin IX methyltransferase activity	molecular_function	8	comp15817_c0	1	5350	1	12497	0.428102744658718
GO:0004635	phosphoribosylNAAMP cyclohydrolase activity	molecular_function	8	comp4331_c0	1	5350	1	12497	0.428102744658718
GO:0042617	paclitaxel biosynthetic process	biological_process	11	comp23146_c0	1	5350	1	12497	0.428102744658718
GO:0010301	xanthoxin dehydrogenase activity	molecular_function	8	comp20616_c0	1	5350	1	12497	0.428102744658718
GO:0032955	regulation of barrier septum formation	biological_process	11	comp14840_c0	1	5350	1	12497	0.428102744658718
GO:0004760	serineNApyruvate transaminase activity	molecular_function	7	comp19774_c0	1	5350	1	12497	0.428102744658718
GO:0009348	ornithine carbamoyltransferase complex	cellular_component	6	comp25021_c0	1	5350	1	12497	0.428102744658718
GO:0030198	extracellular matrix organization	biological_process	6	comp13838_c0	1	5350	1	12497	0.428102744658718
GO:0007631	feeding behavior	biological_process	4	comp20995_c0	1	5350	1	12497	0.428102744658718
GO:0071076	RNA 3' uridylation	biological_process	11	comp6356_c0	1	5350	1	12497	0.428102744658718
GO:0080055	low affinity nitrate transport			comp17806_c0	1	5350	1	12497	0.428102744658718
GO:0003864	3NAmethylNA2NAoxobutanoate hydroxymethyltransferase activity	molecular_function	7	comp17004_c0	1	5350	1	12497	0.428102744658718
GO:0051749	indole acetic acid carboxyl methyltransferase activity	molecular_function	7	comp17668_c0	1	5350	1	12497	0.428102744658718
GO:0016710	transNAcinnamate 4NAmonooxygenase activity	molecular_function	7	comp14850_c0	1	5350	1	12497	0.428102744658718
GO:0030794	(S)NAcoclaurineNANNAmethyltransferase activity	molecular_function	8	comp20115_c0	1	5350	1	12497	0.428102744658718
GO:0080054	low affinity nitrate transmembrane transporter activity	molecular_function	9	comp17806_c0	1	5350	1	12497	0.428102744658718
GO:0006336	DNA replicationNAindependent nucleosome assembly	biological_process	8	comp16920_c0	1	5350	1	12497	0.428102744658718
GO:0010370	perinucleolar chromocenter	cellular_component	8	comp19819_c0	1	5350	1	12497	0.428102744658718
GO:0031304	intrinsic to mitochondrial inner membrane	cellular_component	7	comp10567_c0	1	5350	1	12497	0.428102744658718
GO:0003934	GTP cyclohydrolase I activity	molecular_function	9	comp19856_c0	1	5350	1	12497	0.428102744658718
GO:0010362	negative regulation of anion channel activity by blue light	biological_process	10	comp23137_c0	1	5350	1	12497	0.428102744658718
GO:0043614	multiNAeIF complex	cellular_component	6	comp11408_c1	1	5350	1	12497	0.428102744658718
GO:0016122	xanthophyll metabolic process	biological_process	11	comp25396_c0	1	5350	1	12497	0.428102744658718
GO:0052724	inositol hexakisphosphate 3NAkinase activity	molecular_function	8	comp22397_c0	1	5350	1	12497	0.428102744658718
GO:0004070	aspartate carbamoyltransferase activity	molecular_function	7	comp1635_c0	1	5350	1	12497	0.428102744658718
GO:0015822	ornithine transport	biological_process	8	comp21345_c0	1	5350	1	12497	0.428102744658718
GO:0016620	oxidoreductase activity, acting on the aldehyde or oxo group of donors, NAD or NADP as acceptor	molecular_function	6	comp20938_c0	1	5350	1	12497	0.428102744658718
GO:0004106	chorismate mutase activity	molecular_function	6	comp15100_c0	1	5350	1	12497	0.428102744658718
GO:0015038	glutathione disulfide oxidoreductase activity	molecular_function	8	comp17734_c0	1	5350	1	12497	0.428102744658718
GO:0019955	cytokine binding	molecular_function	5	comp15849_c0	1	5350	1	12497	0.428102744658718
GO:0051604	protein maturation	biological_process	7	comp6200_c0	1	5350	1	12497	0.428102744658718
GO:0050269	coniferylNAaldehyde dehydrogenase activity	molecular_function	8	comp22277_c0	1	5350	1	12497	0.428102744658718
GO:0003998	acylphosphatase activity	molecular_function	7	comp14069_c0	1	5350	1	12497	0.428102744658718
GO:0000915	cytokinesis, actomyosin contractile ring assembly	biological_process	7	comp16833_c0	1	5350	1	12497	0.428102744658718
GO:0000913	preprophase band assembly	biological_process	5	comp22703_c0	1	5350	1	12497	0.428102744658718
GO:0030795	jasmonate ONAmethyltransferase activity	molecular_function	8	comp13010_c0	1	5350	1	12497	0.428102744658718
GO:0019567	arabinose biosynthetic process	biological_process	9	comp13471_c0	1	5350	1	12497	0.428102744658718
GO:0080176	xyloglucan 1,6NAalphaNAxylosidase activity	molecular_function	7	comp11980_c0	1	5350	1	12497	0.428102744658718
GO:0007173	epidermal growth factor receptor signaling pathway	biological_process	9	comp19616_c0	1	5350	1	12497	0.428102744658718
GO:0035186	syncytial blastoderm mitotic cell cycle	biological_process	7	comp22637_c0	1	5350	1	12497	0.428102744658718
GO:0047940	glucuronokinase activity	molecular_function	7	comp21776_c0	1	5350	1	12497	0.428102744658718
GO:0010226	response to lithium ion	biological_process	7	comp4784_c0	1	5350	1	12497	0.428102744658718
GO:2000012	regulation of auxin polar transport	biological_process	6	comp32333_c0	1	5350	1	12497	0.428102744658718
GO:0018107	peptidylNAthreonine phosphorylation	biological_process	10	comp82295_c0	1	5350	1	12497	0.428102744658718
GO:0035303	regulation of dephosphorylation	biological_process	9	comp23184_c0	1	5350	1	12497	0.428102744658718
GO:0010322	regulation of isopentenyl diphosphate biosynthetic process, mevalonateNAindependent pathway	biological_process	8	comp3783_c0	1	5350	1	12497	0.428102744658718
GO:0034512	box C/D snoRNA binding	molecular_function	8	comp4353_c0	1	5350	1	12497	0.428102744658718
GO:0043137	DNA replication, removal of RNA primer	biological_process	8	comp17394_c0	1	5350	1	12497	0.428102744658718
GO:0010269	response to selenium ion	biological_process	6	comp15301_c0	1	5350	1	12497	0.428102744658718
GO:0004326	tetrahydrofolylpolyglutamate synthase activity	molecular_function	7	comp23064_c0	1	5350	1	12497	0.428102744658718
GO:0003991	acetylglutamate kinase activity	molecular_function	7	comp17356_c0	1	5350	1	12497	0.428102744658718
GO:0070330	aromatase activity	molecular_function	7	comp23335_c0	1	5350	1	12497	0.428102744658718
GO:0008886	glyceraldehydeNA3NAphosphate dehydrogenase (NADP+) (nonNAphosphorylating) activity	molecular_function	7	comp8084_c0	1	5350	1	12497	0.428102744658718
GO:0010176	homogentisate phytyltransferase activity	molecular_function	8	comp4279_c0	1	5350	1	12497	0.428102744658718
GO:0000422	mitochondrion degradation	biological_process	7	comp13860_c0	1	5350	1	12497	0.428102744658718
GO:0032760	positive regulation of tumor necrosis factor production	biological_process	9	comp11109_c0	1	5350	1	12497	0.428102744658718
GO:0009229	thiamine diphosphate biosynthetic process	biological_process	8	comp17370_c0	1	5350	1	12497	0.428102744658718
GO:0010411	xyloglucan metabolic process	biological_process	9	comp11980_c0	1	5350	1	12497	0.428102744658718
GO:0050636	vinorine synthase activity	molecular_function	7	comp19027_c0	1	5350	1	12497	0.428102744658718
GO:0008756	oNAsuccinylbenzoateNACoA ligase activity	molecular_function	7	comp19825_c0	1	5350	1	12497	0.428102744658718
GO:0009517	PSII associated lightNAharvesting complex II	cellular_component	6	comp23384_c0	1	5350	1	12497	0.428102744658718
GO:0042990	regulation of transcription factor import into nucleus	biological_process		comp5080_c0	1	5350	1	12497	0.428102744658718
GO:0006261	DNANAdependent DNA replication	biological_process	9	comp9509_c0	1	5350	1	12497	0.428102744658718
GO:0006751	glutathione catabolic process	biological_process	9	comp4531_c0	1	5350	1	12497	0.428102744658718
GO:0030785	[ribuloseNAbisphosphate carboxylase]NAlysine NNAmethyltransferase activity	molecular_function	8	comp17332_c0	1	5350	1	12497	0.428102744658718
GO:0046444	FMN metabolic process	biological_process	7	comp10791_c0	1	5350	1	12497	0.428102744658718
GO:0046408	chlorophyll synthetase activity	molecular_function	7	comp17977_c0	1	5350	1	12497	0.428102744658718
GO:0046500	SNAadenosylmethionine metabolic process	biological_process	7	comp17607_c0	1	5350	1	12497	0.428102744658718
GO:0010450	inflorescence meristem growth	biological_process	5	comp15203_c0	1	5350	1	12497	0.428102744658718
GO:0010360	negative regulation of anion channel activity	biological_process	9	comp18223_c0	1	5350	1	12497	0.428102744658718
GO:0004056	argininosuccinate lyase activity	molecular_function	7	comp23283_c0	1	5350	1	12497	0.428102744658718
GO:0015774	polysaccharide transport	biological_process	8	comp28145_c0	1	5350	1	12497	0.428102744658718
GO:0004512	inositolNA3NAphosphate synthase activity	molecular_function	6	comp13978_c0	1	5350	1	12497	0.428102744658718
GO:0080158	chloroplast ribulose bisphosphate carboxylase complex biogenesis	biological_process		comp22116_c0	1	5350	1	12497	0.428102744658718
GO:0060862	negative regulation of floral organ abscission	biological_process	10	comp20404_c0	1	5350	1	12497	0.428102744658718
GO:0071366	cellular response to indolebutyric acid stimulus	biological_process	7	comp12302_c0	1	5350	1	12497	0.428102744658718
GO:0010296	prenylcysteine methylesterase activity	molecular_function	8	comp18581_c0	1	5350	1	12497	0.428102744658718
GO:0016630	protochlorophyllide reductase activity	molecular_function	7	comp21646_c0	1	5350	1	12497	0.428102744658718
GO:0050362	LNAtryptophan:2NAoxoglutarate aminotransferase activity	molecular_function	8	comp20544_c0	1	5350	1	12497	0.428102744658718
GO:0046080	dUTP metabolic process	biological_process	11	comp11892_c0	1	5350	1	12497	0.428102744658718
GO:0016707	gibberellin 3NAbetaNAdioxygenase activity	molecular_function	7	comp15463_c0	1	5350	1	12497	0.428102744658718
GO:0000405	bubble DNA binding	molecular_function	8	comp57009_c0	1	5350	1	12497	0.428102744658718
GO:0045435	lycopene epsilon cyclase activity	molecular_function	5	comp17054_c0	1	5350	1	12497	0.428102744658718
GO:0015688	iron chelate transport			comp23083_c0	1	5350	1	12497	0.428102744658718
GO:0004096	catalase activity	molecular_function	5	comp19400_c0	1	5350	1	12497	0.428102744658718
GO:0008685	2NACNAmethylNADNAerythritol 2,4NAcyclodiphosphate synthase activity	molecular_function	6	comp15871_c0	1	5350	1	12497	0.428102744658718
GO:0051246	regulation of protein metabolic process	biological_process	7	comp3783_c0	1	5350	1	12497	0.428102744658718
GO:0031463	Cul3NARING ubiquitin ligase complex	cellular_component	7	comp19615_c0	1	5350	1	12497	0.428102744658718
GO:0000095	SNAadenosylmethionine transmembrane transporter activity	molecular_function	7	comp21480_c0	1	5350	1	12497	0.428102744658718
GO:0046330	positive regulation of JNK cascade	biological_process	13	comp11109_c0	1	5350	1	12497	0.428102744658718
GO:0008841	dihydrofolate synthase activity	molecular_function	7	comp23064_c0	1	5350	1	12497	0.428102744658718
GO:0032078	negative regulation of endodeoxyribonuclease activity	biological_process	11	comp18848_c0	1	5350	1	12497	0.428102744658718
GO:0003852	2NAisopropylmalate synthase activity	molecular_function	7	comp20712_c0	1	5350	1	12497	0.428102744658718
GO:0016150	translation release factor activity, codon nonspecific	molecular_function	10	comp17007_c0	1	5350	1	12497	0.428102744658718
GO:0008446	GDPNAmannose 4,6NAdehydratase activity	molecular_function	7	comp7588_c0	1	5350	1	12497	0.428102744658718
GO:0015188	LNAisoleucine transmembrane transporter activity	molecular_function	7	comp22319_c0	1	5350	1	12497	0.428102744658718
GO:0004360	glutamineNAfructoseNA6NAphosphate transaminase (isomerizing) activity	molecular_function	8	comp15445_c0	1	5350	1	12497	0.428102744658718
GO:0009547	plastid ribosome	cellular_component	8	comp6185_c0	1	5350	1	12497	0.428102744658718
GO:0030149	sphingolipid catabolic process	biological_process	9	comp14991_c0	1	5350	1	12497	0.428102744658718
GO:0004198	calciumNAdependent cysteineNAtype endopeptidase activity	molecular_function	9	comp21750_c0	1	5350	1	12497	0.428102744658718
GO:0019861	flagellum	cellular_component		comp20722_c0	1	5350	1	12497	0.428102744658718
GO:0015967	diadenosine tetraphosphate catabolic process	biological_process	11	comp15774_c0	1	5350	1	12497	0.428102744658718
GO:0006188	IMP biosynthetic process	biological_process	12	comp21871_c0	1	5350	1	12497	0.428102744658718
GO:0009020	tRNA (guanosineNA2'NAONA)NAmethyltransferase activity	molecular_function	10	comp20492_c0	1	5350	1	12497	0.428102744658718
GO:0008413	8NAoxoNA7,8NAdihydroguanosine triphosphate pyrophosphatase activity	molecular_function	9	comp103461_c0	1	5350	1	12497	0.428102744658718
GO:0004490	methylglutaconylNACoA hydratase activity	molecular_function	7	comp22190_c0	1	5350	1	12497	0.428102744658718
GO:0003937	IMP cyclohydrolase activity	molecular_function	8	comp22980_c0	1	5350	1	12497	0.428102744658718
GO:0010161	red light signaling pathway	biological_process	6	comp21604_c0	1	5350	1	12497	0.428102744658718
GO:0004126	cytidine deaminase activity	molecular_function	7	comp6136_c0	1	5350	1	12497	0.428102744658718
GO:0044318	LNAaspartate:fumarate oxidoreductase activity	molecular_function	6	comp18493_c0	1	5350	1	12497	0.428102744658718
GO:0003827	alphaNA1,3NAmannosylglycoprotein 2NAbetaNANNAacetylglucosaminyltransferase activity	molecular_function	8	comp16141_c0	1	5350	1	12497	0.428102744658718
GO:0004852	uroporphyrinogenNAIII synthase activity	molecular_function	7	comp10855_c0	1	5350	1	12497	0.428102744658718
GO:0050281	serineNAglyoxylate transaminase activity	molecular_function	7	comp19774_c0	1	5350	1	12497	0.428102744658718
GO:0004623	phospholipase A2 activity	molecular_function	8	comp14323_c0	1	5350	1	12497	0.428102744658718
GO:0031687	A2A adenosine receptor binding	molecular_function	8	comp13238_c0	1	5350	1	12497	0.428102744658718
GO:0031349	positive regulation of defense response	biological_process	8	comp20404_c0	1	5350	1	12497	0.428102744658718
GO:0004358	glutamate NNAacetyltransferase activity	molecular_function	9	comp21670_c0	1	5350	1	12497	0.428102744658718
GO:0010229	inflorescence development	biological_process	6	comp10134_c0	1	5350	1	12497	0.428102744658718
GO:0016939	kinesin II complex	cellular_component	6	comp55011_c0	1	5350	1	12497	0.428102744658718
GO:0006723	cuticle hydrocarbon biosynthetic process	biological_process	5	comp16046_c0	1	5350	1	12497	0.428102744658718
GO:0047389	glycerophosphocholine phosphodiesterase activity	molecular_function	8	comp13663_c0	1	5350	1	12497	0.428102744658718
GO:0015186	LNAglutamine transmembrane transporter activity	molecular_function	7	comp22319_c0	1	5350	1	12497	0.428102744658718
GO:0052541	plantNAtype cell wall cellulose metabolic process	biological_process	11	comp12621_c0	1	5350	1	12497	0.428102744658718
GO:0046475	glycerophospholipid catabolic process	biological_process	9	comp13663_c0	1	5350	1	12497	0.428102744658718
GO:0051092	positive regulation of NFNAkappaB transcription factor activity	biological_process	7	comp11109_c0	1	5350	1	12497	0.428102744658718
GO:0006562	proline catabolic process	biological_process	12	comp20266_c0	1	5350	1	12497	0.428102744658718
GO:0050511	undecaprenyldiphosphoNAmuramoylpentapeptide betaNANNAacetylglucosaminyltransferase activity	molecular_function	8	comp20434_c0	1	5350	1	12497	0.428102744658718
GO:0051739	ammonia transmembrane transporter activity			comp20819_c0	1	5350	1	12497	0.428102744658718
GO:0080136	priming of cellular response to stress	biological_process	7	comp6033_c0	1	5350	1	12497	0.428102744658718
GO:0004000	adenosine deaminase activity	molecular_function	7	comp21785_c0	1	5350	1	12497	0.428102744658718
GO:0004517	nitricNAoxide synthase activity	molecular_function	7	comp3783_c0	1	5350	1	12497	0.428102744658718
GO:0004310	farnesylNAdiphosphate farnesyltransferase activity	molecular_function	8	comp15780_c0	1	5350	1	12497	0.428102744658718
GO:0047172	shikimate ONAhydroxycinnamoyltransferase activity	molecular_function	9	comp22424_c0	1	5350	1	12497	0.428102744658718
GO:0034620	cellular response to unfolded protein	biological_process	7	comp20027_c0	1	5350	1	12497	0.428102744658718
GO:0000023	maltose metabolic process	biological_process	8	comp21526_c0	1	5350	1	12497	0.428102744658718
GO:0016540	protein autoprocessing	biological_process	9	comp16734_c0	1	5350	1	12497	0.428102744658718
GO:0005834	heterotrimeric GNAprotein complex	cellular_component	5	comp20289_c0	1	5350	1	12497	0.428102744658718
GO:0071311	cellular response to acetate	biological_process	7	comp23334_c0	1	5350	1	12497	0.428102744658718
GO:0048504	regulation of timing of organ formation	biological_process	9	comp5878_c0	1	5350	1	12497	0.428102744658718
GO:0000147	actin cortical patch assembly	biological_process	6	comp23163_c0	1	5350	1	12497	0.428102744658718
GO:0018708	thiol SNAmethyltransferase activity	molecular_function	8	comp4521_c0	1	5350	1	12497	0.428102744658718
GO:0016905	myosin heavy chain kinase activity	molecular_function	10	comp82295_c0	1	5350	1	12497	0.428102744658718
GO:0042548	regulation of photosynthesis, light reaction	biological_process	8	comp19710_c0	1	5350	1	12497	0.428102744658718
GO:2000028	regulation of photoperiodism, flowering	biological_process	8	comp19308_c0	1	5350	1	12497	0.428102744658718
GO:0002532	production of molecular mediator involved in inflammatory response	biological_process	4	comp8745_c0	1	5350	1	12497	0.428102744658718
GO:0015671	oxygen transport	biological_process	7	comp15390_c0	1	5350	1	12497	0.428102744658718
GO:0031821	metabotropic serotonin receptor binding	molecular_function	7	comp20289_c0	1	5350	1	12497	0.428102744658718
GO:0009113	purine base biosynthetic process	biological_process	10	comp13576_c0	1	5350	1	12497	0.428102744658718
GO:0009267	cellular response to starvation	biological_process	8	comp22932_c0	1	5350	1	12497	0.428102744658718
GO:0009569	chloroplast starch grain	cellular_component	8	comp22981_c0	1	5350	1	12497	0.428102744658718
GO:0004632	phosphopantothenateNANAcysteine ligase activity	molecular_function	7	comp13129_c0	1	5350	1	12497	0.428102744658718
GO:0080005	photosystem stoichiometry adjustment	biological_process	8	comp7878_c0	1	5350	1	12497	0.428102744658718
GO:0046554	malate dehydrogenase (NADP+) activity	molecular_function	7	comp17726_c0	1	5350	1	12497	0.428102744658718
GO:0004474	malate synthase activity	molecular_function	7	comp45856_c0	1	5350	1	12497	0.428102744658718
GO:0033956	betaNAapiosylNAbetaNAglucosidase activity	molecular_function	9	comp18362_c0	1	5350	1	12497	0.428102744658718
GO:0001669	acrosomal vesicle	cellular_component	9	comp20560_c0	1	5350	1	12497	0.428102744658718
GO:0033788	leucoanthocyanidin reductase activity	molecular_function	7	comp6581_c0	1	5350	1	12497	0.428102744658718
GO:0008974	phosphoribulokinase activity	molecular_function	7	comp13848_c0	1	5350	1	12497	0.428102744658718
GO:0009976	tocopherol cyclase activity	molecular_function	5	comp25396_c0	1	5350	1	12497	0.428102744658718
GO:0047496	vesicle transport along microtubule	biological_process	10	comp8370_c1	1	5350	1	12497	0.428102744658718
GO:0005344	oxygen transporter activity	molecular_function	4	comp4838_c0	1	5350	1	12497	0.428102744658718
GO:0008381	mechanicallyNAgated ion channel activity	molecular_function	8	comp17548_c0	1	5350	1	12497	0.428102744658718
GO:0009916	alternative oxidase activity	molecular_function	7	comp22036_c0	1	5350	1	12497	0.428102744658718
GO:0030016	myofibril	cellular_component	7	comp4325_c0	1	5350	1	12497	0.428102744658718
GO:0004334	fumarylacetoacetase activity	molecular_function	7	comp7448_c0	1	5350	1	12497	0.428102744658718
GO:0006540	glutamate decarboxylation to succinate	biological_process	13	comp18871_c0	1	5350	1	12497	0.428102744658718
GO:0010115	regulation of abscisic acid biosynthetic process	biological_process	8	comp20616_c0	1	5350	1	12497	0.428102744658718
GO:0009704	deNAetiolation	biological_process	7	comp15625_c0	1	5350	1	12497	0.428102744658718
GO:0009978	allene oxide synthase activity	molecular_function	7	comp20923_c0	1	5350	1	12497	0.428102744658718
GO:0006772	thiamine metabolic process	biological_process	7	comp17370_c0	1	5350	1	12497	0.428102744658718
GO:0019836	hemolysis by symbiont of host erythrocytes	biological_process	10	comp15375_c0	1	5350	1	12497	0.428102744658718
GO:0010488	UDPNAgalactose:NNAglycan betaNA1,3NAgalactosyltransferase activity	molecular_function	8	comp15420_c0	1	5350	1	12497	0.428102744658718
GO:0030494	bacteriochlorophyll biosynthetic process	biological_process	10	comp17977_c0	1	5350	1	12497	0.428102744658718
GO:0008935	1,4NAdihydroxyNA2NAnaphthoylNACoA synthase activity	molecular_function	7	comp19540_c0	1	5350	1	12497	0.428102744658718
GO:0030497	fatty acid elongation	biological_process	11	comp16868_c0	1	5350	1	12497	0.428102744658718
GO:0019464	glycine decarboxylation via glycine cleavage system	biological_process	13	comp14978_c0	1	5350	1	12497	0.428102744658718
GO:0070180	LSU rRNA binding	molecular_function	8	comp22116_c0	1	5350	1	12497	0.428102744658718
GO:0050589	leucocyanidin oxygenase activity	molecular_function	7	comp19675_c0	1	5350	1	12497	0.428102744658718
GO:0048196	middle lamellaNAcontaining extracellular matrix	cellular_component		comp11389_c0	1	5350	1	12497	0.428102744658718
GO:0015966	diadenosine tetraphosphate biosynthetic process	biological_process	11	comp12163_c0	1	5350	1	12497	0.428102744658718
GO:0008511	sodium:potassium:chloride symporter activity	molecular_function	11	comp20626_c0	1	5350	1	12497	0.428102744658718
GO:0090197	positive regulation of chemokine secretion	biological_process	9	comp8745_c0	1	5350	1	12497	0.428102744658718
GO:0030014	CCR4NANOT complex	cellular_component	4	comp20139_c0	1	5350	1	12497	0.428102744658718
GO:0033759	flavone synthase activity	molecular_function	7	comp25919_c0	1	5350	1	12497	0.428102744658718
GO:0050486	intramolecular transferase activity, transferring hydroxy groups	molecular_function	6	comp5846_c0	1	5350	1	12497	0.428102744658718
GO:0006939	smooth muscle contraction	biological_process	7	comp4325_c0	1	5350	1	12497	0.428102744658718
GO:0035617	stress granule disassembly	biological_process	8	comp8370_c1	1	5350	1	12497	0.428102744658718
GO:0071233	cellular response to leucine	biological_process	8	comp12043_c0	1	5350	1	12497	0.428102744658718
GO:0042762	regulation of sulfur metabolic process	biological_process	7	comp16472_c0	1	5350	1	12497	0.428102744658718
GO:0050727	regulation of inflammatory response	biological_process	8	comp12503_c0	1	5350	1	12497	0.428102744658718
GO:0006121	mitochondrial electron transport, succinate to ubiquinone	biological_process	8	comp18877_c0	1	5350	1	12497	0.428102744658718
GO:0010500	transmitting tissue development	biological_process	7	comp12440_c0	1	5350	1	12497	0.428102744658718
GO:0000060	protein import into nucleus, translocation	biological_process		comp25395_c0	1	5350	1	12497	0.428102744658718
GO:0010331	gibberellin binding	molecular_function	6	comp17198_c0	1	5350	1	12497	0.428102744658718
GO:0009684	indoleacetic acid biosynthetic process	biological_process	7	comp20544_c0	1	5350	1	12497	0.428102744658718
GO:0050891	multicellular organismal water homeostasis	biological_process	8	comp102517_c0	1	5350	1	12497	0.428102744658718
GO:0000991	core RNA polymerase II binding transcription factor activity	molecular_function		comp22145_c0	1	5350	1	12497	0.428102744658718
GO:0008864	formyltetrahydrofolate deformylase activity	molecular_function	7	comp20081_c0	1	5350	1	12497	0.428102744658718
GO:0052624	2NAphytylNA1,4NAnaphthoquinone methyltransferase activity	molecular_function	8	comp4828_c0	1	5350	1	12497	0.428102744658718
GO:0001974	blood vessel remodeling	biological_process	5	comp16918_c0	1	5350	1	12497	0.428102744658718
GO:0008574	plusNAendNAdirected microtubule motor activity	molecular_function	12	comp55011_c0	1	5350	1	12497	0.428102744658718
GO:0033837	anthocyanin 3'NAONAbetaNAglucosyltransferase activity	molecular_function	8	comp17559_c0	1	5350	1	12497	0.428102744658718
GO:0031390	Ctf18 RFCNAlike complex	cellular_component	4	comp16448_c1	1	5350	1	12497	0.428102744658718
GO:0019008	molybdopterin synthase complex	cellular_component	4	comp20171_c0	1	5350	1	12497	0.428102744658718
GO:0030162	regulation of proteolysis	biological_process	8	comp19616_c0	1	5350	1	12497	0.428102744658718
GO:0004657	proline dehydrogenase activity	molecular_function	6	comp20266_c0	1	5350	1	12497	0.428102744658718
GO:0003844	1,4NAalphaNAglucan branching enzyme activity	molecular_function	7	comp7839_c0	1	5350	1	12497	0.428102744658718
GO:0042391	regulation of membrane potential	biological_process	5	comp22913_c0	1	5350	1	12497	0.428102744658718
GO:0009673	low affinity phosphate transmembrane transporter activity	molecular_function	9	comp19296_c0	1	5350	1	12497	0.428102744658718
GO:0031214	biomineral tissue development	biological_process	6	comp13838_c0	1	5350	1	12497	0.428102744658718
GO:0050604	taxadiene 5NAalphaNAhydroxylase activity	molecular_function	6	comp23146_c0	1	5350	1	12497	0.428102744658718
GO:0035798	2NAalkenal reductase (NADP+) activity	molecular_function	7	comp20352_c0	1	5350	1	12497	0.428102744658718
GO:0006386	termination of RNA polymerase III transcription	biological_process	9	comp21082_c0	1	5350	1	12497	0.428102744658718
GO:0032441	pheophorbide a oxygenase activity	molecular_function	6	comp22197_c0	1	5350	1	12497	0.428102744658718
GO:0005684	U2NAtype spliceosomal complex	cellular_component	7	comp16574_c0	1	5350	1	12497	0.428102744658718
GO:0043005	neuron projection	cellular_component	5	comp22265_c0	1	5350	1	12497	0.428102744658718
GO:0004844	uracil DNA NNAglycosylase activity	molecular_function	9	comp10616_c0	1	5350	1	12497	0.428102744658718
GO:0031361	integral to thylakoid membrane	cellular_component	6	comp13029_c1	1	5350	1	12497	0.428102744658718
GO:0032365	intracellular lipid transport	biological_process	8	comp27543_c0	1	5350	1	12497	0.428102744658718
GO:0060465	pharynx development	biological_process	5	comp7908_c0	1	5350	1	12497	0.428102744658718
GO:2000013	regulation of arginine biosynthetic process via ornithine	biological_process	10	comp12843_c0	1	5350	1	12497	0.428102744658718
GO:0001932	regulation of protein phosphorylation	biological_process	9	comp18329_c0	1	5350	1	12497	0.428102744658718
GO:0005971	ribonucleosideNAdiphosphate reductase complex	cellular_component	7	comp22686_c0	1	5350	1	12497	0.428102744658718
GO:0048009	insulinNAlike growth factor receptor signaling pathway	biological_process	8	comp20995_c0	1	5350	1	12497	0.428102744658718
GO:0004641	phosphoribosylformylglycinamidine cycloNAligase activity	molecular_function	7	comp23068_c0	1	5350	1	12497	0.428102744658718
GO:0045333	cellular respiration	biological_process	7	comp22036_c0	1	5350	1	12497	0.428102744658718
GO:0071398	cellular response to fatty acid	biological_process	7	comp8878_c0	1	5350	1	12497	0.428102744658718
GO:0023052	signaling	biological_process	3	comp6353_c0	1	5350	1	12497	0.428102744658718
GO:0000001	mitochondrion inheritance	biological_process	7	comp22637_c0	1	5350	1	12497	0.428102744658718
GO:0006696	ergosterol biosynthetic process	biological_process	9	comp22716_c0	1	5350	1	12497	0.428102744658718
GO:0030892	mitotic cohesin complex	cellular_component	5	comp18710_c0	1	5350	1	12497	0.428102744658718
GO:0033979	box H/ACA snoRNA metabolic process	biological_process	11	comp4353_c0	1	5350	1	12497	0.428102744658718
GO:0035671	enone reductase activity	molecular_function	7	comp20352_c0	1	5350	1	12497	0.428102744658718
GO:0030728	ovulation	biological_process	5	comp7908_c0	1	5350	1	12497	0.428102744658718
GO:0002281	macrophage activation involved in immune response	biological_process	8	comp12503_c0	1	5350	1	12497	0.428102744658718
GO:0034002	(R)NAlimonene synthase activity	molecular_function	8	comp15294_c0	1	5350	1	12497	0.428102744658718
GO:0015914	phospholipid transport	biological_process	8	comp22912_c0	1	5350	1	12497	0.428102744658718
GO:0007597	blood coagulation, intrinsic pathway	biological_process	8	comp20381_c0	1	5350	1	12497	0.428102744658718
GO:0071034	CUT catabolic process	biological_process	11	comp14572_c0	1	5350	1	12497	0.428102744658718
GO:0016598	protein arginylation	biological_process	9	comp11269_c0	1	5350	1	12497	0.428102744658718
GO:0033857	diphosphoinositolNApentakisphosphate kinase activity	molecular_function	7	comp22397_c0	1	5350	1	12497	0.428102744658718
GO:0030317	sperm motility	biological_process	5	comp20722_c0	1	5350	1	12497	0.428102744658718
GO:0031164	contractile vacuolar membrane	cellular_component	8	comp16833_c0	1	5350	1	12497	0.428102744658718
GO:0004400	histidinolNAphosphate transaminase activity	molecular_function	7	comp11114_c0	1	5350	1	12497	0.428102744658718
GO:0046422	violaxanthin deNAepoxidase activity	molecular_function	5	comp13428_c0	1	5350	1	12497	0.428102744658718
GO:0005968	RabNAprotein geranylgeranyltransferase complex	cellular_component	6	comp15047_c0	1	5350	1	12497	0.428102744658718
GO:0008262	importinNAalpha export receptor activity			comp22501_c0	1	5350	1	12497	0.428102744658718
GO:0051991	UDPNANNAacetylNADNAglucosamine:NNAacetylmuramoylNALNAalanylNADNAglutamylNAmesoNA2,6NAdiaminopimelylNADNAalanylNADNAalanineNAdiphosphoundecaprenol 4NAbetaNANNAacetylglucosaminlytransferase activity	molecular_function	8	comp20434_c0	1	5350	1	12497	0.428102744658718
GO:0008045	motor axon guidance	biological_process	7	comp22265_c0	1	5350	1	12497	0.428102744658718
GO:0010037	response to carbon dioxide	biological_process	6	comp102517_c0	1	5350	1	12497	0.428102744658718
GO:0009432	SOS response	biological_process	7	comp60012_c0	1	5350	1	12497	0.428102744658718
GO:0005915	zonula adherens	cellular_component	6	comp15893_c0	1	5350	1	12497	0.428102744658718
GO:2000025	regulation of leaf formation	biological_process	9	comp19696_c0	1	5350	1	12497	0.428102744658718
GO:0008117	sphinganineNA1NAphosphate aldolase activity	molecular_function	7	comp14991_c0	1	5350	1	12497	0.428102744658718
GO:0004018	N6NA(1,2NAdicarboxyethyl)AMP AMPNAlyase (fumarateNAforming) activity	molecular_function	7	comp21871_c0	1	5350	1	12497	0.428102744658718
GO:0009694	jasmonic acid metabolic process	biological_process	9	comp13010_c0	1	5350	1	12497	0.428102744658718
GO:0030388	fructose 1,6NAbisphosphate metabolic process	biological_process	7	comp16915_c0	1	5350	1	12497	0.428102744658718
GO:0050373	UDPNAarabinose 4NAepimerase activity	molecular_function	7	comp13471_c0	1	5350	1	12497	0.428102744658718
GO:0007053	spindle assembly involved in male meiosis	biological_process	5	comp22637_c0	1	5350	1	12497	0.428102744658718
GO:0004792	thiosulfate sulfurtransferase activity	molecular_function	7	comp19177_c0	1	5350	1	12497	0.428102744658718
GO:0007043	cellNAcell junction assembly	biological_process	7	comp7908_c0	1	5350	1	12497	0.428102744658718
GO:0048263	determination of dorsal identity	biological_process	7	comp21923_c0	1	5350	1	12497	0.428102744658718
GO:0051453	regulation of intracellular pH	biological_process	12	comp19707_c0	1	5350	1	12497	0.428102744658718
GO:0033522	histone H2A ubiquitination	biological_process	13	comp12043_c0	1	5350	1	12497	0.428102744658718
GO:0016035	zeta DNA polymerase complex	cellular_component	6	comp9509_c0	1	5350	1	12497	0.428102744658718
GO:0042304	regulation of fatty acid biosynthetic process	biological_process	9	comp12843_c0	1	5350	1	12497	0.428102744658718
GO:0048640	negative regulation of developmental growth	biological_process	7	comp21822_c0	1	5350	1	12497	0.428102744658718
GO:0009783	photosystem II antenna complex	cellular_component	6	comp23384_c0	1	5350	1	12497	0.428102744658718
GO:0004019	adenylosuccinate synthase activity	molecular_function	6	comp21108_c0	1	5350	1	12497	0.428102744658718
GO:0051117	ATPase binding	molecular_function	6	comp14840_c0	1	5350	1	12497	0.428102744658718
GO:0042286	glutamateNA1NAsemialdehyde 2,1NAaminomutase activity	molecular_function	7	comp16325_c0	1	5350	1	12497	0.428102744658718
GO:0000706	meiotic DNA doubleNAstrand break processing	biological_process	9	comp18848_c0	1	5350	1	12497	0.428102744658718
GO:0004347	glucoseNA6NAphosphate isomerase activity	molecular_function	7	comp18904_c0	1	5350	1	12497	0.428102744658718
GO:0031982	vesicle	cellular_component	5	comp8370_c1	1	5350	1	12497	0.428102744658718
GO:0003879	ATP phosphoribosyltransferase activity	molecular_function	7	comp16159_c0	1	5350	1	12497	0.428102744658718
GO:0007584	response to nutrient	biological_process	7	comp19632_c0	1	5350	1	12497	0.428102744658718
GO:0004631	phosphomevalonate kinase activity	molecular_function	7	comp22716_c0	1	5350	1	12497	0.428102744658718
GO:0051322	anaphase	biological_process	5	comp21456_c0	1	5350	1	12497	0.428102744658718
GO:0052723	inositol hexakisphosphate 1NAkinase activity	molecular_function	8	comp22397_c0	1	5350	1	12497	0.428102744658718
GO:0030999	linear element assembly	biological_process	6	comp21420_c0	1	5350	1	12497	0.428102744658718
GO:0003904	deoxyribodipyrimidine photoNAlyase activity	molecular_function	7	comp19978_c0	1	5350	1	12497	0.428102744658718
GO:0010220	positive regulation of vernalization response	biological_process	8	comp21120_c0	1	5350	1	12497	0.428102744658718
GO:0060416	response to growth hormone stimulus	biological_process	7	comp15625_c0	1	5350	1	12497	0.428102744658718
GO:0051503	adenine nucleotide transport	biological_process	10	comp12742_c0	1	5350	1	12497	0.428102744658718
GO:0010942	positive regulation of cell death	biological_process	7	comp20404_c0	1	5350	1	12497	0.428102744658718
GO:0000347	THO complex	cellular_component	4	comp16720_c0	1	5350	1	12497	0.428102744658718
GO:0047807	cytokinin 7NAbetaNAglucosyltransferase activity	molecular_function	8	comp19911_c0	1	5350	1	12497	0.428102744658718
GO:0005384	manganese ion transmembrane transporter activity	molecular_function	10	comp13465_c0	1	5350	1	12497	0.428102744658718
GO:0007193	inhibition of adenylate cyclase activity by GNAprotein signaling pathway	biological_process	8	comp20289_c0	1	5350	1	12497	0.428102744658718
GO:0031160	spore wall	cellular_component	6	comp10385_c0	1	5350	1	12497	0.428102744658718
GO:0010647	positive regulation of cell communication	biological_process	7	comp3701_c0	1	5350	1	12497	0.428102744658718
GO:0071497	cellular response to freezing	biological_process	7	comp19115_c0	1	5350	1	12497	0.428102744658718
GO:0008373	sialyltransferase activity	molecular_function	6	comp20784_c0	1	5350	1	12497	0.428102744658718
GO:0072383	plusNAendNAdirected vesicle transport along microtubule	biological_process	11	comp55011_c0	1	5350	1	12497	0.428102744658718
GO:0042676	compound eye cone cell fate commitment	biological_process	6	comp19616_c0	1	5350	1	12497	0.428102744658718
GO:0015087	cobalt ion transmembrane transporter activity	molecular_function	10	comp20745_c0	1	5350	1	12497	0.428102744658718
GO:0000288	nuclearNAtranscribed mRNA catabolic process, deadenylationNAdependent decay	biological_process	12	comp22190_c0	1	5350	1	12497	0.428102744658718
GO:0019684	photosynthesis, light reaction	biological_process	6	comp20071_c0	1	5350	1	12497	0.428102744658718
GO:0005912	adherens junction	cellular_component	5	comp7908_c0	1	5350	1	12497	0.428102744658718
GO:0048307	ferredoxinNAnitrite reductase activity	molecular_function	7	comp18719_c0	1	5350	1	12497	0.428102744658718
GO:0032874	positive regulation of stressNAactivated MAPK cascade	biological_process	12	comp11109_c0	1	5350	1	12497	0.428102744658718
GO:0042972	licheninase activity	molecular_function	7	comp9657_c0	1	5350	1	12497	0.428102744658718
GO:0042644	chloroplast nucleoid	cellular_component	5	comp13164_c0	1	5350	1	12497	0.428102744658718
GO:0009898	internal side of plasma membrane	cellular_component	5	comp23137_c0	1	5350	1	12497	0.428102744658718
GO:0033314	mitotic cell cycle DNA replication checkpoint	biological_process	7	comp6356_c0	1	5350	1	12497	0.428102744658718
GO:0050370	tyrosine NNAmonooxygenase activity	molecular_function	7	comp16948_c0	1	5350	1	12497	0.428102744658718
GO:0000281	cytokinesis after mitosis	biological_process	7	comp13952_c0	1	5350	1	12497	0.428102744658718
GO:0051752	phosphoglucan, water dikinase activity	molecular_function	7	comp23048_c0	1	5350	1	12497	0.428102744658718
GO:0050885	neuromuscular process controlling balance	biological_process	7	comp20995_c0	1	5350	1	12497	0.428102744658718
GO:0048251	elastic fiber assembly	biological_process	7	comp4325_c0	1	5350	1	12497	0.428102744658718
GO:0071493	cellular response to UVNAB	biological_process	9	comp19150_c0	1	5350	1	12497	0.428102744658718
GO:0007154	cell communication	biological_process	4	comp9896_c0	1	5350	1	12497	0.428102744658718
GO:0051782	negative regulation of cell division	biological_process	7	comp14086_c0	1	5350	1	12497	0.428102744658718
GO:0030241	skeletal muscle myosin thick filament assembly	biological_process	8	comp4325_c0	1	5350	1	12497	0.428102744658718
GO:0019277	UDPNANNAacetylgalactosamine biosynthetic process	biological_process	10	comp20434_c0	1	5350	1	12497	0.428102744658718
GO:0009496	plastoquinolNAplastocyanin reductase activity	molecular_function	7	comp5646_c0	1	5350	1	12497	0.428102744658718
GO:0033729	anthocyanidin reductase activity	molecular_function	7	comp16062_c0	1	5350	1	12497	0.428102744658718
GO:0008883	glutamylNAtRNA reductase activity	molecular_function	7	comp22536_c0	1	5350	1	12497	0.428102744658718
GO:0048513	organ development	biological_process	5	comp4522_c0	1	5350	1	12497	0.428102744658718
GO:0035019	somatic stem cell maintenance	biological_process	5	comp18535_c0	1	5350	1	12497	0.428102744658718
GO:0000900	translation repressor activity, nucleic acid binding	molecular_function	5	comp10418_c0	1	5350	1	12497	0.428102744658718
GO:0043115	precorrinNA2 dehydrogenase activity	molecular_function	7	comp18682_c0	1	5350	1	12497	0.428102744658718
GO:0046906	tetrapyrrole binding	molecular_function	5	comp6114_c0	1	5350	1	12497	0.428102744658718
GO:0050551	myrcene synthase activity	molecular_function	8	comp12318_c0	1	5350	1	12497	0.428102744658718
GO:0030604	1NAdeoxyNADNAxyluloseNA5NAphosphate reductoisomerase activity	molecular_function	7	comp22957_c0	1	5350	1	12497	0.428102744658718
GO:0047205	quinate ONAhydroxycinnamoyltransferase activity	molecular_function	9	comp22424_c0	1	5350	1	12497	0.428102744658718
GO:0045159	myosin II binding	molecular_function	7	comp82295_c0	1	5350	1	12497	0.428102744658718
GO:0004328	formamidase activity	molecular_function	7	comp13648_c0	1	5350	1	12497	0.428102744658718
GO:0003939	LNAiditol 2NAdehydrogenase activity	molecular_function	7	comp20722_c0	1	5350	1	12497	0.428102744658718
GO:0004648	ONAphosphoNALNAserine:2NAoxoglutarate aminotransferase activity	molecular_function	7	comp23987_c0	1	5350	1	12497	0.428102744658718
GO:0006779	porphyrin biosynthetic process	biological_process	8	comp13121_c0	1	5350	1	12497	0.428102744658718
GO:0004532	exoribonuclease activity	molecular_function	8	comp14572_c0	1	5350	1	12497	0.428102744658718
GO:0045903	positive regulation of translational fidelity	biological_process	6	comp11408_c1	1	5350	1	12497	0.428102744658718
GO:0051245	negative regulation of cellular defense response	biological_process	9	comp17117_c0	1	5350	1	12497	0.428102744658718
GO:0000375	RNA splicing, via transesterification reactions	biological_process	11	comp21802_c0	1	5350	1	12497	0.428102744658718
GO:0010355	homogentisate farnesyltransferase activity	molecular_function	8	comp7016_c0	1	5350	1	12497	0.428102744658718
GO:0048529	magnesiumNAprotoporphyrin IX monomethyl ester (oxidative) cyclase activity	molecular_function	7	comp11630_c0	1	5350	1	12497	0.428102744658718
GO:0050830	defense response to GramNApositive bacterium	biological_process	9	comp11109_c0	1	5350	1	12497	0.428102744658718
GO:0008670	2,4NAdienoylNACoA reductase (NADPH) activity	molecular_function	7	comp22290_c0	1	5350	1	12497	0.428102744658718
GO:0016041	glutamate synthase (ferredoxin) activity	molecular_function	7	comp20981_c0	1	5350	1	12497	0.428102744658718
GO:0008966	phosphoglucosamine mutase activity	molecular_function	7	comp18389_c0	1	5350	1	12497	0.428102744658718
GO:0019441	tryptophan catabolic process to kynurenine	biological_process	12	comp20514_c0	1	5350	1	12497	0.428102744658718
GO:0048467	gynoecium development	biological_process	6	comp20544_c0	1	5350	1	12497	0.428102744658718
GO:0008152	metabolic process	biological_process	3	comp19030_c0	1	5350	1	12497	0.428102744658718
GO:0007089	traversing start control point of mitotic cell cycle	biological_process	11	comp16920_c0	1	5350	1	12497	0.428102744658718
GO:0090322	regulation of superoxide metabolic process	biological_process	8	comp10332_c0	1	5350	1	12497	0.428102744658718
GO:0007611	learning or memory	biological_process	4	comp19322_c0	1	5350	1	12497	0.428102744658718
GO:0071356	cellular response to tumor necrosis factor	biological_process	8	comp20479_c0	1	5350	1	12497	0.428102744658718
GO:0019177	dihydroneopterin triphosphate pyrophosphohydrolase activity	molecular_function	8	comp103461_c0	1	5350	1	12497	0.428102744658718
GO:0009964	negative regulation of flavonoid biosynthetic process	biological_process	8	comp16062_c0	1	5350	1	12497	0.428102744658718
GO:0010338	leaf formation	biological_process	6	comp10843_c0	1	5350	1	12497	0.428102744658718
GO:0043508	negative regulation of JUN kinase activity	biological_process	13	comp20708_c0	1	5350	1	12497	0.428102744658718
GO:0015434	cadmiumNAtransporting ATPase activity	molecular_function	11	comp15342_c0	1	5350	1	12497	0.428102744658718
GO:0051026	chiasma assembly	biological_process	6	comp54380_c0	1	5350	1	12497	0.428102744658718
GO:0010506	regulation of autophagy	biological_process	8	comp13860_c0	1	5350	1	12497	0.428102744658718
GO:0045089	positive regulation of innate immune response	biological_process	8	comp21082_c0	1	5350	1	12497	0.428102744658718
GO:0050574	2NA(R)NAhydroxypropylNACoM dehydrogenase activity	molecular_function	7	comp7558_c0	1	5350	1	12497	0.428102744658718
GO:0004107	chorismate synthase activity	molecular_function	7	comp23107_c0	1	5350	1	12497	0.428102744658718
GO:0050518	2NACNAmethylNADNAerythritol 4NAphosphate cytidylyltransferase activity	molecular_function	8	comp15693_c0	1	5350	1	12497	0.428102744658718
GO:0009450	gammaNAaminobutyric acid catabolic process	biological_process	10	comp18871_c0	1	5350	1	12497	0.428102744658718
GO:0008603	cAMPNAdependent protein kinase regulator activity	molecular_function	7	comp18329_c0	1	5350	1	12497	0.428102744658718
GO:0033298	contractile vacuole organization	biological_process	7	comp16833_c0	1	5350	1	12497	0.428102744658718
GO:0003868	4NAhydroxyphenylpyruvate dioxygenase activity	molecular_function	7	comp22659_c0	1	5350	1	12497	0.428102744658718
GO:0009892	negative regulation of metabolic process	biological_process	6	comp6357_c0	1	5350	1	12497	0.428102744658718
GO:0003980	UDPNAglucose:glycoprotein glucosyltransferase activity	molecular_function	8	comp21113_c0	1	5350	1	12497	0.428102744658718
GO:0009045	xylose isomerase activity	molecular_function	7	comp19672_c0	1	5350	1	12497	0.428102744658718
GO:0009685	gibberellin metabolic process	biological_process	10	comp9147_c0	1	5350	1	12497	0.428102744658718
GO:0005952	cAMPNAdependent protein kinase complex	cellular_component	4	comp18329_c0	1	5350	1	12497	0.428102744658718
GO:0045793	positive regulation of cell size	biological_process	7	comp21900_c0	1	5350	1	12497	0.428102744658718
GO:0006385	transcription elongation from RNA polymerase III promoter	biological_process	9	comp21082_c0	1	5350	1	12497	0.428102744658718
GO:0047218	hydroxycinnamate 4NAbetaNAglucosyltransferase activity	molecular_function	8	comp12195_c1	1	5350	1	12497	0.428102744658718
GO:0008624	induction of apoptosis by extracellular signals			comp14221_c0	1	5350	1	12497	0.428102744658718
GO:0015066	alphaNAamylase inhibitor activity	molecular_function	6	comp8670_c0	1	5350	1	12497	0.428102744658718
GO:0043420	anthranilate metabolic process	biological_process	7	comp20514_c0	1	5350	1	12497	0.428102744658718
GO:0035195	gene silencing by miRNA	biological_process	11	comp7791_c0	1	5350	1	12497	0.428102744658718
GO:0009885	transmembrane histidine kinase cytokinin receptor activity	molecular_function	10	comp15849_c0	1	5350	1	12497	0.428102744658718
GO:0052662	zeaxanthin epoxidase activity	molecular_function	7	comp8144_c0	1	5350	1	12497	0.428102744658718
GO:0015802	basic amino acid transport	biological_process	11	comp17692_c0	1	5350	1	12497	0.428102744658718
GO:0016742	hydroxymethylNA, formylNA and related transferase activity	molecular_function	6	comp20081_c0	1	5350	1	12497	0.428102744658718
GO:2000033	regulation of seed dormancy	biological_process	10	comp18141_c0	1	5350	1	12497	0.428102744658718
GO:0010356	homogentisate geranylgeranyltransferase activity	molecular_function	8	comp7016_c0	1	5350	1	12497	0.428102744658718
GO:0015140	malate transmembrane transporter activity	molecular_function	9	comp19707_c0	1	5350	1	12497	0.428102744658718
GO:0001673	male germ cell nucleus	cellular_component	8	comp15790_c0	1	5350	1	12497	0.428102744658718
GO:0035071	salivary gland cell autophagic cell death	biological_process	7	comp22637_c0	1	5350	1	12497	0.428102744658718
GO:0004659	prenyltransferase activity	molecular_function	6	comp17831_c0	1	5350	1	12497	0.428102744658718
GO:0019012	virion	cellular_component	3	comp5984_c0	1	5350	1	12497	0.428102744658718
GO:0009922	fatty acid elongase activity	molecular_function	8	comp18463_c0	1	5350	1	12497	0.428102744658718
GO:0008296	3'NA5'NAexodeoxyribonuclease activity	molecular_function	9	comp17394_c0	1	5350	1	12497	0.428102744658718
GO:0000776	kinetochore	cellular_component	4	comp23059_c0	1	5350	1	12497	0.428102744658718
GO:0048873	homeostasis of number of cells within a tissue	biological_process	8	comp20995_c0	1	5350	1	12497	0.428102744658718
GO:0010498	proteasomal protein catabolic process	biological_process	8	comp35588_c0	1	5350	1	12497	0.428102744658718
GO:2000815	regulation of mRNA stability involved in response to oxidative stress	biological_process	12	comp17385_c0	1	5350	1	12497	0.428102744658718
GO:0004047	aminomethyltransferase activity	molecular_function	7	comp11737_c0	1	5350	1	12497	0.428102744658718
GO:0008734	LNAaspartate oxidase activity	molecular_function	8	comp18493_c0	1	5350	1	12497	0.428102744658718
GO:0004399	histidinol dehydrogenase activity	molecular_function	7	comp16623_c0	1	5350	1	12497	0.428102744658718
GO:0070626	(S)NA2NA(5NAaminoNA1NA(5NAphosphoNADNAribosyl)imidazoleNA4NAcarboxamido)succinate AMPNAlyase (fumarateNAforming) activity	molecular_function	7	comp21871_c0	1	5350	1	12497	0.428102744658718
GO:0009703	nitrate reductase (NADH) activity	molecular_function	7	comp18678_c0	1	5350	1	12497	0.428102744658718
GO:0008198	ferrous iron binding	molecular_function	9	comp16636_c0	1	5350	1	12497	0.428102744658718
GO:0044238	primary metabolic process	biological_process	4	comp20760_c0	1	5350	1	12497	0.428102744658718
GO:0090136	epithelial cellNAcell adhesion	biological_process	6	comp15893_c0	1	5350	1	12497	0.428102744658718
GO:0050265	RNA uridylyltransferase activity	molecular_function	8	comp6356_c0	1	5350	1	12497	0.428102744658718
GO:0004375	glycine dehydrogenase (decarboxylating) activity	molecular_function	7	comp16155_c0	1	5350	1	12497	0.428102744658718
GO:0070126	mitochondrial translational termination	biological_process	9	comp17007_c0	1	5350	1	12497	0.428102744658718
GO:0050994	regulation of lipid catabolic process	biological_process	7	comp11269_c0	1	5350	1	12497	0.428102744658718
GO:0045108	regulation of intermediate filament polymerization or depolymerization	biological_process	9	comp7908_c0	1	5350	1	12497	0.428102744658718
GO:0004851	uroporphyrinNAIII CNAmethyltransferase activity	molecular_function	8	comp18682_c0	1	5350	1	12497	0.428102744658718
GO:0046507	UDPsulfoquinovose synthase activity	molecular_function	6	comp15595_c0	1	5350	1	12497	0.428102744658718
GO:0045597	positive regulation of cell differentiation	biological_process	7	comp14086_c0	1	5350	1	12497	0.428102744658718
GO:0003842	1NApyrrolineNA5NAcarboxylate dehydrogenase activity	molecular_function	7	comp20938_c0	1	5350	1	12497	0.428102744658718
GO:0030915	Smc5NASmc6 complex	cellular_component	6	comp10298_c0	1	5350	1	12497	0.428102744658718
GO:2000029	regulation of proanthocyanidin biosynthetic process	biological_process	8	comp20592_c0	1	5350	1	12497	0.428102744658718
GO:0032268	regulation of cellular protein metabolic process	biological_process	7	comp12800_c0	1	5350	1	12497	0.428102744658718
GO:0009938	negative regulation of gibberellic acid mediated signaling pathway	biological_process	9	comp18141_c0	1	5350	1	12497	0.428102744658718
GO:0004055	argininosuccinate synthase activity	molecular_function	6	comp18100_c0	1	5350	1	12497	0.428102744658718
GO:0009923	fatty acid elongase complex	cellular_component	7	comp21822_c0	1	5350	1	12497	0.428102744658718
GO:0006598	polyamine catabolic process	biological_process	10	comp19846_c0	1	5350	1	12497	0.428102744658718
GO:0010062	negative regulation of trichoblast fate specification	biological_process	10	comp22464_c0	1	5350	1	12497	0.428102744658718
GO:0016855	racemase and epimerase activity, acting on amino acids and derivatives	molecular_function	6	comp4165_c0	1	5350	1	12497	0.428102744658718
GO:0010425	DNA methylation on cytosine within a CNG sequence	biological_process	12	comp16407_c1	1	5350	1	12497	0.428102744658718
GO:0048438	floral whorl development	biological_process	5	comp10418_c0	1	5350	1	12497	0.428102744658718
GO:0019627	urea metabolic process	biological_process	7	comp11131_c0	1	5350	1	12497	0.428102744658718
GO:0031683	GNAprotein beta/gammaNAsubunit complex binding	molecular_function	5	comp20289_c0	1	5350	1	12497	0.428102744658718
GO:0070374	positive regulation of ERK1 and ERK2 cascade	biological_process	12	comp11109_c0	1	5350	1	12497	0.428102744658718
GO:0019673	GDPNAmannose metabolic process	biological_process	9	comp7588_c0	1	5350	1	12497	0.428102744658718
GO:0010586	miRNA metabolic process	biological_process	10	comp18535_c0	1	5350	1	12497	0.428102744658718
GO:0010313	phytochrome binding	molecular_function	5	comp21604_c0	1	5350	1	12497	0.428102744658718
GO:2000031	regulation of salicylic acid mediated signaling pathway	biological_process	8	comp3836_c0	1	5350	1	12497	0.428102744658718
GO:0030015	CCR4NANOT core complex	cellular_component	4	comp5631_c0	1	5350	1	12497	0.428102744658718
GO:0000122	negative regulation of transcription from RNA polymerase II promoter	biological_process	10	comp23059_c0	1	5350	1	12497	0.428102744658718
GO:0016068	type I hypersensitivity	biological_process	10	comp24356_c0	1	5350	1	12497	0.428102744658718
GO:2000039	regulation of trichome morphogenesis	biological_process	9	comp12217_c0	1	5350	1	12497	0.428102744658718
GO:0032007	negative regulation of TOR signaling cascade	biological_process	10	comp12043_c0	1	5350	1	12497	0.428102744658718
GO:0010275	NAD(P)H dehydrogenase complex assembly	biological_process	8	comp17918_c0	1	5350	1	12497	0.428102744658718
GO:0015706	nitrate transport	biological_process	9	comp26402_c0	1	5350	1	12497	0.428102744658718
GO:0050080	malonylNACoA decarboxylase activity	molecular_function	7	comp10828_c0	1	5350	1	12497	0.428102744658718
GO:0060048	cardiac muscle contraction	biological_process	8	comp22091_c0	1	5350	1	12497	0.428102744658718
GO:0005487	nucleocytoplasmic transporter activity			comp5011_c0	1	5350	1	12497	0.428102744658718
GO:0006287	baseNAexcision repair, gapNAfilling	biological_process	8	comp17394_c0	1	5350	1	12497	0.428102744658718
GO:0004160	dihydroxyNAacid dehydratase activity	molecular_function	7	comp13854_c0	1	5350	1	12497	0.428102744658718
GO:0045182	translation regulator activity	molecular_function	3	comp17975_c0	1	5350	1	12497	0.428102744658718
GO:0007064	mitotic sister chromatid cohesion	biological_process	6	comp18710_c0	1	5350	1	12497	0.428102744658718
GO:0002098	tRNA wobble uridine modification	biological_process	14	comp22024_c0	1	5350	1	12497	0.428102744658718
GO:0016262	protein NNAacetylglucosaminyltransferase activity	molecular_function	8	comp16141_c0	1	5350	1	12497	0.428102744658718
GO:0015200	methylammonium transmembrane transporter activity	molecular_function	6	comp20819_c0	1	5350	1	12497	0.428102744658718
GO:0021522	spinal cord motor neuron differentiation	biological_process	7	comp20995_c0	1	5350	1	12497	0.428102744658718
GO:0080163	regulation of protein serine/threonine phosphatase activity	biological_process	12	comp8025_c0	1	5350	1	12497	0.428102744658718
GO:0050982	detection of mechanical stimulus	biological_process	6	comp17548_c0	1	5350	1	12497	0.428102744658718
GO:0015698	inorganic anion transport	biological_process	8	comp102517_c0	1	5350	1	12497	0.428102744658718
GO:0043572	plastid fission	biological_process	7	comp15685_c0	1	5350	1	12497	0.428102744658718
GO:0030504	inorganic diphosphate transmembrane transporter activity	molecular_function	8	comp22543_c0	1	5350	1	12497	0.428102744658718
GO:0003919	FMN adenylyltransferase activity	molecular_function	8	comp10791_c0	1	5350	1	12497	0.428102744658718
GO:0006747	FAD biosynthetic process	biological_process	9	comp10791_c0	1	5350	1	12497	0.428102744658718
GO:0051880	GNAquadruplex DNA binding	molecular_function	7	comp18848_c0	1	5350	1	12497	0.428102744658718
GO:0012506	vesicle membrane	cellular_component	5	comp20617_c0	1	5350	1	12497	0.428102744658718
GO:0047180	salutaridinol 7NAONAacetyltransferase activity	molecular_function	9	comp17959_c0	1	5350	1	12497	0.428102744658718
GO:0042425	choline biosynthetic process	biological_process	8	comp11225_c0	1	5350	1	12497	0.428102744658718
GO:0033133	positive regulation of glucokinase activity	biological_process	11	comp16653_c0	1	5350	1	12497	0.428102744658718
GO:0060148	positive regulation of posttranscriptional gene silencing	biological_process	7	comp23285_c0	1	5350	1	12497	0.428102744658718
GO:0080162	intracellular auxin transport	biological_process	7	comp5602_c0	1	5350	1	12497	0.428102744658718
GO:0071482	cellular response to light stimulus	biological_process	7	comp19623_c0	1	5350	1	12497	0.428102744658718
GO:0071260	cellular response to mechanical stimulus	biological_process	6	comp23334_c0	1	5350	1	12497	0.428102744658718
GO:0043047	singleNAstranded telomeric DNA binding	molecular_function	9	comp18848_c0	1	5350	1	12497	0.428102744658718
GO:0005302	LNAtyrosine transmembrane transporter activity	molecular_function	7	comp22319_c0	1	5350	1	12497	0.428102744658718
GO:0003838	sterol 24NACNAmethyltransferase activity	molecular_function	8	comp4061_c0	1	5350	1	12497	0.428102744658718
GO:0043631	RNA polyadenylation	biological_process	9	comp6356_c0	1	5350	1	12497	0.428102744658718
GO:0052663	antheraxanthin epoxidase activity	molecular_function	7	comp8144_c0	1	5350	1	12497	0.428102744658718
GO:0043171	peptide catabolic process	biological_process	8	comp22758_c0	1	5350	1	12497	0.428102744658718
GO:0070545	PeBoW complex	cellular_component	4	comp16981_c0	1	5350	1	12497	0.428102744658718
GO:0006154	adenosine catabolic process	biological_process	7	comp21785_c0	1	5350	1	12497	0.428102744658718
GO:0009039	urease activity	molecular_function	7	comp11131_c0	1	5350	1	12497	0.428102744658718
GO:0010357	homogentisate solanesyltransferase activity	molecular_function	8	comp7016_c0	1	5350	1	12497	0.428102744658718
GO:0002606	positive regulation of dendritic cell antigen processing and presentation	biological_process	8	comp11109_c0	1	5350	1	12497	0.428102744658718
GO:0045218	zonula adherens maintenance	biological_process	8	comp15893_c0	1	5350	1	12497	0.428102744658718
GO:0009856	pollination	biological_process	4	comp11389_c0	1	5350	1	12497	0.428102744658718
GO:0000827	inositol 1,3,4,5,6NApentakisphosphate kinase activity	molecular_function	7	comp22397_c0	1	5350	1	12497	0.428102744658718
GO:0004061	arylformamidase activity	molecular_function	7	comp20514_c0	1	5350	1	12497	0.428102744658718
GO:0050896	response to stimulus	biological_process	3	comp46812_c0	1	5350	1	12497	0.428102744658718
GO:0009608	response to symbiont	biological_process	7	comp14745_c0	1	5350	1	12497	0.428102744658718
GO:0080161	auxin transmembrane transporter activity	molecular_function	5	comp5602_c0	1	5350	1	12497	0.428102744658718
GO:0009786	regulation of asymmetric cell division	biological_process	7	comp9396_c0	1	5350	1	12497	0.428102744658718
GO:0047884	FAD diphosphatase activity	molecular_function	9	comp10857_c0	1	5350	1	12497	0.428102744658718
GO:0008119	thiopurine SNAmethyltransferase activity	molecular_function	8	comp4521_c0	1	5350	1	12497	0.428102744658718
GO:0031167	rRNA methylation	biological_process	13	comp23263_c0	1	5350	1	12497	0.428102744658718
GO:0008115	sarcosine oxidase activity	molecular_function	7	comp7439_c0	1	5350	1	12497	0.428102744658718
GO:0010159	specification of organ position	biological_process	6	comp15203_c0	1	5350	1	12497	0.428102744658718
GO:0009699	phenylpropanoid biosynthetic process	biological_process	7	comp22277_c0	1	5350	1	12497	0.428102744658718
GO:0042138	meiotic DNA doubleNAstrand break formation	biological_process	7	comp18848_c0	1	5350	1	12497	0.428102744658718
GO:0006343	establishment of chromatin silencing	biological_process	7	comp20067_c0	1	5350	1	12497	0.428102744658718
GO:0016040	glutamate synthase (NADH) activity	molecular_function	8	comp23355_c0	1	5350	1	12497	0.428102744658718
GO:0042144	vacuole fusion, nonNAautophagic	biological_process	8	comp23316_c0	1	5350	1	12497	0.428102744658718
GO:0050529	polyneuridineNAaldehyde esterase activity	molecular_function	7	comp6799_c0	1	5350	1	12497	0.428102744658718
GO:0043394	proteoglycan binding	molecular_function	5	comp7939_c0	1	5350	1	12497	0.428102744658718
GO:0006337	nucleosome disassembly	biological_process	8	comp16920_c0	1	5350	1	12497	0.428102744658718
GO:0034641	cellular nitrogen compound metabolic process	biological_process	5	comp21499_c0	1	5350	1	12497	0.428102744658718
GO:0019477	LNAlysine catabolic process	biological_process	13	comp11363_c0	1	5350	1	12497	0.428102744658718
GO:0050515	4NA(cytidine 5'NAdiphospho)NA2NACNAmethylNADNAerythritol kinase activity	molecular_function	7	comp17283_c0	1	5350	1	12497	0.428102744658718
GO:0034513	box H/ACA snoRNA binding	molecular_function	8	comp4353_c0	1	5350	1	12497	0.428102744658718
GO:0015854	guanine transport	biological_process	9	comp18369_c0	1	5350	1	12497	0.428102744658718
GO:0004788	thiamine diphosphokinase activity	molecular_function	7	comp17370_c0	1	5350	1	12497	0.428102744658718
GO:0019985	translesion synthesis	biological_process	10	comp9509_c0	1	5350	1	12497	0.428102744658718
GO:0032755	positive regulation of interleukinNA6 production	biological_process	8	comp11109_c0	1	5350	1	12497	0.428102744658718
GO:0043090	amino acid import	biological_process	11	comp19516_c0	1	5350	1	12497	0.428102744658718
GO:0042228	interleukinNA8 biosynthetic process	biological_process	8	comp11109_c0	1	5350	1	12497	0.428102744658718
GO:0030611	arsenate reductase activity	molecular_function	5	comp5927_c0	1	5350	1	12497	0.428102744658718
GO:0090408	phloem nitrate loading	biological_process	10	comp20798_c0	1	5350	1	12497	0.428102744658718
GO:0047130	saccharopine dehydrogenase (NADP+, LNAlysineNAforming) activity	molecular_function	8	comp11363_c0	1	5350	1	12497	0.428102744658718
GO:0050512	lactosylceramide 4NAalphaNAgalactosyltransferase activity	molecular_function	8	comp17287_c0	1	5350	1	12497	0.428102744658718
GO:0004585	ornithine carbamoyltransferase activity	molecular_function	7	comp25021_c0	1	5350	1	12497	0.428102744658718
GO:0051266	sirohydrochlorin ferrochelatase activity	molecular_function	6	comp18682_c0	1	5350	1	12497	0.428102744658718
GO:0009940	aminoNAterminal vacuolar sorting propeptide binding	molecular_function	8	comp7857_c0	1	5350	1	12497	0.428102744658718
GO:0004057	arginyltransferase activity	molecular_function	7	comp11269_c0	1	5350	1	12497	0.428102744658718
GO:0000312	plastid small ribosomal subunit	cellular_component	9	comp23973_c0	1	5350	1	12497	0.428102744658718
GO:0004643	phosphoribosylaminoimidazolecarboxamide formyltransferase activity	molecular_function	7	comp22980_c0	1	5350	1	12497	0.428102744658718
GO:0009202	deoxyribonucleoside triphosphate biosynthetic process	biological_process	10	comp22686_c0	1	5350	1	12497	0.428102744658718
GO:0004479	methionylNAtRNA formyltransferase activity	molecular_function	7	comp18732_c0	1	5350	1	12497	0.428102744658718
GO:0006272	leading strand elongation	biological_process	10	comp23124_c0	1	5350	1	12497	0.428102744658718
GO:0004463	leukotrieneNAA4 hydrolase activity	molecular_function	7	comp22758_c0	1	5350	1	12497	0.428102744658718
GO:0035194	posttranscriptional gene silencing by RNA	biological_process	10	comp18823_c0	1	5350	1	12497	0.428102744658718
GO:0004137	deoxycytidine kinase activity	molecular_function	10	comp18470_c0	1	5350	1	12497	0.428102744658718
GO:0005125	cytokine activity	molecular_function	7	comp19424_c0	1	5350	1	12497	0.428102744658718
GO:0090411	brassinosteroid binding	molecular_function	6	comp10650_c0	1	5350	1	12497	0.428102744658718
GO:0004413	homoserine kinase activity	molecular_function	7	comp8041_c0	1	5350	1	12497	0.428102744658718
GO:0046523	SNAmethylNA5NAthioriboseNA1NAphosphate isomerase activity	molecular_function	7	comp21014_c0	1	5350	1	12497	0.428102744658718
GO:0050342	tocopherol ONAmethyltransferase activity	molecular_function	8	comp19396_c0	1	5350	1	12497	0.428102744658718
GO:0050881	musculoskeletal movement	biological_process	5	comp20995_c0	1	5350	1	12497	0.428102744658718
GO:0010581	regulation of starch biosynthetic process	biological_process	10	comp18403_c0	1	5350	1	12497	0.428102744658718
GO:0071048	nuclear retention of unspliced preNAmRNA at the site of transcription	biological_process	8	comp14572_c0	1	5350	1	12497	0.428102744658718
GO:0045471	response to ethanol	biological_process	6	comp18338_c0	1	5350	1	12497	0.428102744658718
GO:0015421	oligopeptideNAtransporting ATPase activity	molecular_function	11	comp15488_c0	1	5350	1	12497	0.428102744658718
GO:0004097	catechol oxidase activity	molecular_function	7	comp20270_c0	1	5350	1	12497	0.428102744658718
GO:0043266	regulation of potassium ion transport	biological_process	9	comp16270_c0	1	5350	1	12497	0.428102744658718
GO:0002083	4NAhydroxybenzoate decaprenyltransferase activity	molecular_function	8	comp35381_c0	1	5350	1	12497	0.428102744658718
GO:0043625	delta DNA polymerase complex	cellular_component	6	comp17394_c0	1	5350	1	12497	0.428102744658718
GO:0015088	copper uptake transmembrane transporter activity			comp21300_c0	1	5350	1	12497	0.428102744658718
GO:0003985	acetylNACoA CNAacetyltransferase activity	molecular_function	9	comp19528_c0	1	5350	1	12497	0.428102744658718
GO:0031939	negative regulation of chromatin silencing at telomere	biological_process	11	comp20067_c0	1	5350	1	12497	0.428102744658718
GO:0015444	magnesiumNAimporting ATPase activity	molecular_function	10	comp23000_c0	1	5350	1	12497	0.428102744658718
GO:0071277	cellular response to calcium ion	biological_process	8	comp15431_c0	1	5350	1	12497	0.428102744658718
GO:0016701	oxidoreductase activity, acting on single donors with incorporation of molecular oxygen	molecular_function	5	comp16636_c0	1	5350	1	12497	0.428102744658718
GO:0010485	H4 histone acetyltransferase activity	molecular_function	12	comp14190_c0	1	5350	1	12497	0.428102744658718
GO:0009540	zeaxanthin epoxidase [overall] activity	molecular_function	7	comp8144_c0	1	5350	1	12497	0.428102744658718
GO:0052635	CNA20 gibberellin 2NAbetaNAdioxygenase activity	molecular_function	8	comp9147_c0	1	5350	1	12497	0.428102744658718
GO:0000077	DNA damage checkpoint	biological_process	7	comp30304_c0	1	5350	1	12497	0.428102744658718
GO:0031539	positive regulation of anthocyanin metabolic process	biological_process	7	comp5819_c0	1	5350	1	12497	0.428102744658718
GO:0005719	nuclear euchromatin	cellular_component	8	comp19659_c0	1	5350	1	12497	0.428102744658718
GO:0031116	positive regulation of microtubule polymerization	biological_process	10	comp21456_c0	1	5350	1	12497	0.428102744658718
GO:0071347	cellular response to interleukinNA1	biological_process	8	comp20479_c0	1	5350	1	12497	0.428102744658718
GO:0008307	structural constituent of muscle	molecular_function	4	comp4325_c0	1	5350	1	12497	0.428102744658718
GO:0010291	carotene betaNAring hydroxylase activity	molecular_function	6	comp5351_c0	1	5350	1	12497	0.428102744658718
GO:0006996	organelle organization	biological_process	5	comp55011_c0	1	5350	1	12497	0.428102744658718
GO:0042793	transcription from plastid promoter	biological_process	9	comp22551_c0	1	5350	1	12497	0.428102744658718
GO:0010207	photosystem II assembly	biological_process	8	comp17158_c0	1	5350	1	12497	0.428102744658718
GO:0006223	uracil salvage	biological_process	10	comp16849_c0	1	5350	1	12497	0.428102744658718
GO:0009268	response to pH	biological_process	5	comp18477_c0	1	5350	1	12497	0.428102744658718
GO:0080062	cytokinin 9NAbetaNAglucosyltransferase activity	molecular_function	8	comp19911_c0	1	5350	1	12497	0.428102744658718
GO:0009434	microtubuleNAbased flagellum			comp20560_c0	1	5350	1	12497	0.428102744658718
GO:0006968	cellular defense response	biological_process	6	comp21592_c0	1	5350	1	12497	0.428102744658718
GO:0018283	iron incorporation into metalloNAsulfur cluster	biological_process	7	comp15301_c0	1	5350	1	12497	0.428102744658718
GO:0047293	4NAhydroxybenzoate nonaprenyltransferase activity	molecular_function	8	comp35381_c0	1	5350	1	12497	0.428102744658718
GO:0047484	regulation of response to osmotic stress	biological_process	7	comp5955_c0	1	5350	1	12497	0.428102744658718
GO:0004170	dUTP diphosphatase activity	molecular_function	9	comp11892_c0	1	5350	1	12497	0.428102744658718
GO:0047641	aldoseNA6NAphosphate reductase (NADPH) activity	molecular_function	7	comp13281_c0	1	5350	1	12497	0.428102744658718
GO:0046103	inosine biosynthetic process	biological_process	12	comp21785_c0	1	5350	1	12497	0.428102744658718
GO:0034599	cellular response to oxidative stress	biological_process	6	comp17385_c0	1	5350	1	12497	0.428102744658718
GO:0008836	diaminopimelate decarboxylase activity	molecular_function	7	comp11128_c0	1	5350	1	12497	0.428102744658718
GO:0009560	embryo sac egg cell differentiation	biological_process	5	comp20611_c0	1	5350	1	12497	0.428102744658718
GO:0043617	cellular response to sucrose starvation	biological_process	9	comp22706_c0	1	5350	1	12497	0.428102744658718
GO:0008277	regulation of GNAprotein coupled receptor protein signaling pathway	biological_process	8	comp19856_c0	1	5350	1	12497	0.428102744658718
GO:0051743	red chlorophyll catabolite reductase activity	molecular_function	7	comp15190_c0	1	5350	1	12497	0.428102744658718
GO:0042306	regulation of protein import into nucleus	biological_process	9	comp4353_c0	1	5350	1	12497	0.428102744658718
GO:0006021	inositol biosynthetic process	biological_process	8	comp13978_c0	1	5350	1	12497	0.428102744658718
GO:0051499	DNAaminoacylNAtRNA deacylase activity	molecular_function	8	comp15578_c0	1	5350	1	12497	0.428102744658718
GO:0000904	cell morphogenesis involved in differentiation	biological_process	7	comp32246_c0	1	5350	1	12497	0.428102744658718
GO:0005663	DNA replication factor C complex	cellular_component	4	comp23124_c0	1	5350	1	12497	0.428102744658718
GO:0019354	siroheme biosynthetic process	biological_process	10	comp18682_c0	1	5350	1	12497	0.428102744658718
GO:0015678	highNAaffinity copper ion transport			comp10392_c0	1	5350	1	12497	0.428102744658718
GO:0005458	GDPNAmannose transmembrane transporter activity	molecular_function	8	comp21474_c0	1	5350	1	12497	0.428102744658718
GO:0033835	flavanone 7NAONAglucoside 2''NAONAbetaNALNArhamnosyltransferase activity	molecular_function	7	comp18162_c0	1	5350	1	12497	0.428102744658718
GO:0047504	(NA)NAmenthol dehydrogenase activity	molecular_function	7	comp23227_c0	1	5350	1	12497	0.428102744658718
GO:0010160	formation of organ boundary	biological_process	6	comp5878_c0	1	5350	1	12497	0.428102744658718
GO:0046862	chromoplast membrane	cellular_component	6	comp20107_c0	1	5350	1	12497	0.428102744658718
GO:0009899	entNAkaurene synthase activity	molecular_function	8	comp22448_c0	1	5350	1	12497	0.428102744658718
GO:0004163	diphosphomevalonate decarboxylase activity	molecular_function	7	comp22355_c0	1	5350	1	12497	0.428102744658718
GO:0010117	photoprotection	biological_process	7	comp14023_c0	1	5350	1	12497	0.428102744658718
GO:0009831	plantNAtype cell wall modification involved in multidimensional cell growth	biological_process	9	comp17934_c0	1	5350	1	12497	0.428102744658718
GO:0004636	phosphoribosylNAATP diphosphatase activity	molecular_function	8	comp4331_c0	1	5350	1	12497	0.428102744658718
GO:0042344	indole glucosinolate catabolic process	biological_process	10	comp12302_c0	1	5350	1	12497	0.428102744658718
GO:0019433	triglyceride catabolic process	biological_process	10	comp12239_c0	1	5350	1	12497	0.428102744658718
GO:0010307	acetylglutamate kinase regulator activity	molecular_function	6	comp12843_c0	1	5350	1	12497	0.428102744658718
GO:0010442	guard cell morphogenesis	biological_process	8	comp12621_c0	1	5350	1	12497	0.428102744658718
GO:0050278	sedoheptuloseNAbisphosphatase activity	molecular_function	8	comp21663_c0	1	5350	1	12497	0.428102744658718
GO:0008716	DNAalanineNADNAalanine ligase activity	molecular_function	7	comp22701_c0	1	5350	1	12497	0.428102744658718
GO:0044267	cellular protein metabolic process	biological_process	7	comp20995_c0	1	5350	1	12497	0.428102744658718
GO:0008765	UDPNANNAacetylmuramoylalanylNADNAglutamateNA2,6NAdiaminopimelate ligase activity	molecular_function	7	comp20682_c0	1	5350	1	12497	0.428102744658718
GO:0051996	squalene synthase activity	molecular_function	8	comp15780_c0	1	5350	1	12497	0.428102744658718
GO:0015105	arsenite transmembrane transporter activity	molecular_function	8	comp20325_c0	1	5350	1	12497	0.428102744658718
GO:0009800	cinnamic acid biosynthetic process	biological_process	8	comp6357_c0	1	5350	1	12497	0.428102744658718
GO:0043123	positive regulation of INAkappaB kinase/NFNAkappaB cascade	biological_process	10	comp11109_c0	1	5350	1	12497	0.428102744658718
GO:0080138	borate uptake transmembrane transporter activity			comp20325_c0	1	5350	1	12497	0.428102744658718
GO:0009780	photosynthetic NADP+ reduction	biological_process	7	comp11100_c0	1	5350	1	12497	0.428102744658718
GO:0008989	rRNA (guanineNAN1NA)NAmethyltransferase activity	molecular_function	8	comp20390_c0	1	5350	1	12497	0.428102744658718
GO:0004805	trehaloseNAphosphatase activity	molecular_function	9	comp21039_c0	1	5350	1	12497	0.428102744658718
GO:0010542	nitrate efflux transmembrane transporter activity	molecular_function	10	comp26402_c0	1	5350	1	12497	0.428102744658718
GO:0045004	DNA replication proofreading	biological_process	9	comp17394_c0	1	5350	1	12497	0.428102744658718
GO:0045013	carbon catabolite repression of transcription	biological_process	10	comp7058_c0	1	5350	1	12497	0.428102744658718
GO:0004359	glutaminase activity	molecular_function	7	comp17471_c0	1	5350	1	12497	0.428102744658718
GO:0018996	molting cycle, collagen and cuticulinNAbased cuticle	biological_process	5	comp7775_c0	1	5350	1	12497	0.428102744658718
GO:0019370	leukotriene biosynthetic process	biological_process	10	comp22758_c0	1	5350	1	12497	0.428102744658718
GO:0006780	uroporphyrinogen III biosynthetic process	biological_process	9	comp10855_c0	1	5350	1	12497	0.428102744658718
GO:0050614	delta24NAsterol reductase activity	molecular_function	7	comp14545_c0	1	5350	1	12497	0.428102744658718
GO:0015711	organic anion transport	biological_process	8	comp102517_c0	1	5350	1	12497	0.428102744658718
GO:0055081	anion homeostasis	biological_process	8	comp21746_c0	1	5350	1	12497	0.428102744658718
GO:0048444	floral organ morphogenesis	biological_process	5	comp12217_c0	1	5350	1	12497	0.428102744658718
GO:0006997	nucleus organization	biological_process	6	comp15818_c0	1	5350	1	12497	0.428102744658718
GO:0010155	regulation of proton transport	biological_process	10	comp23137_c0	1	5350	1	12497	0.428102744658718
GO:0080027	response to herbivore	biological_process	7	comp18243_c0	1	5350	1	12497	0.428102744658718
GO:0046739	spread of virus in host	biological_process	7	comp18752_c0	1	5350	1	12497	0.428102744658718
GO:0004777	succinateNAsemialdehyde dehydrogenase activity	molecular_function	7	comp18871_c0	1	5350	1	12497	0.428102744658718
GO:0016422	mRNA (2'NAONAmethyladenosineNAN6NA)NAmethyltransferase activity	molecular_function	9	comp22346_c0	1	5350	1	12497	0.428102744658718
GO:0050242	pyruvate, phosphate dikinase activity	molecular_function	7	comp20258_c0	1	5350	1	12497	0.428102744658718
GO:0002764	immune responseNAregulating signaling pathway	biological_process	5	comp12233_c0	1	5350	1	12497	0.428102744658718
GO:0009270	response to humidity	biological_process	7	comp102517_c0	1	5350	1	12497	0.428102744658718
GO:0017168	5NAoxoprolinase (ATPNAhydrolyzing) activity	molecular_function	7	comp4531_c0	1	5350	1	12497	0.428102744658718
GO:0009931	calciumNAdependent protein serine/threonine kinase activity	molecular_function	9	comp14745_c0	1	5350	1	12497	0.428102744658718
GO:0008887	glycerate kinase activity	molecular_function	7	comp13993_c0	1	5350	1	12497	0.428102744658718
GO:0048462	carpel formation	biological_process	6	comp12440_c0	1	5350	1	12497	0.428102744658718
GO:0050732	negative regulation of peptidylNAtyrosine phosphorylation	biological_process	11	comp21822_c0	1	5350	1	12497	0.428102744658718
GO:0001887	selenium compound metabolic process	biological_process	5	comp15301_c0	1	5350	1	12497	0.428102744658718
GO:0006450	regulation of translational fidelity	biological_process	5	comp13893_c0	1	5350	1	12497	0.428102744658718
GO:0000832	inositol hexakisphosphate 5NAkinase activity	molecular_function	8	comp22397_c0	1	5350	1	12497	0.428102744658718
GO:0031129	inductive cellNAcell signaling	biological_process	5	comp12217_c0	1	5350	1	12497	0.428102744658718
GO:0009663	plasmodesma organization	biological_process	7	comp22601_c0	1	5350	1	12497	0.428102744658718
GO:0030746	isoflavone 4'NAONAmethyltransferase activity	molecular_function	8	comp22791_c0	1	5350	1	12497	0.428102744658718
GO:0034394	protein localization at cell surface	biological_process	7	comp22091_c0	1	5350	1	12497	0.428102744658718
GO:0031037	myosin II filament disassembly	biological_process	10	comp82295_c0	1	5350	1	12497	0.428102744658718
GO:0009693	ethylene biosynthetic process	biological_process	6	comp11993_c1;comp18409_c0;comp18566_c1;comp19337_c0;comp20473_c0;comp21961_c0;comp22929_c0;comp63705_c0;comp8878_c0	9	5350	19	12497	0.428545730328364
GO:0000184	nuclearNAtranscribed mRNA catabolic process, nonsenseNAmediated decay	biological_process	12	comp14572_c0;comp15521_c0;comp17922_c0;comp18195_c0;comp19714_c0;comp22609_c0;comp22609_c1;comp23184_c0;comp32842_c0	9	5350	19	12497	0.428545730328364
GO:0004568	chitinase activity	molecular_function	7	comp11945_c0;comp16022_c0;comp17555_c0;comp17606_c0;comp20479_c0;comp22682_c0;comp7533_c0;comp8143_c0;comp8745_c0	9	5350	19	12497	0.428545730328364
GO:0006032	chitin catabolic process	biological_process	8	comp11945_c0;comp16022_c0;comp17555_c0;comp17606_c0;comp20479_c0;comp22682_c0;comp7533_c0;comp8143_c0;comp8745_c0	9	5350	19	12497	0.428545730328364
GO:0010268	brassinosteroid homeostasis	biological_process	8	comp12872_c0;comp13589_c0;comp14824_c0;comp18123_c0;comp20392_c0;comp20420_c0;comp313_c0;comp4104_c0;comp76246_c0	9	5350	19	12497	0.428545730328364
GO:0022900	electron transport chain	biological_process	6	comp11164_c0;comp11389_c0;comp11579_c0;comp11982_c0;comp12664_c0;comp12803_c0;comp12821_c0;comp13029_c1;comp13821_c0;comp14411_c0;comp14646_c0;comp14702_c0;comp14766_c0;comp15378_c0;comp15865_c1;comp16101_c0;comp16101_c1;comp16101_c2;comp16549_c0;comp16635_c0;comp16875_c0;comp18403_c0;comp18413_c0;comp18501_c0;comp18719_c0;comp19091_c0;comp19207_c0;comp19953_c0;comp20107_c0;comp20342_c0;comp20696…	61	5350	139	12497	0.430488382678308
GO:0009615	response to virus	biological_process	7	comp10843_c0;comp11249_c0;comp15348_c0;comp16629_c0;comp17651_c0;comp18243_c0;comp19081_c0;comp20624_c0;comp21082_c0;comp22401_c0;comp23285_c0;comp25581_c0	12	5350	26	12497	0.43822530619149
GO:0009294	DNA mediated transformation	biological_process	6	comp11906_c0;comp13214_c0;comp16407_c0;comp16866_c0;comp16866_c1;comp19897_c0;comp22937_c0;comp24486_c0;comp631_c0;comp8589_c0;comp9351_c0;comp9893_c0	12	5350	26	12497	0.43822530619149
GO:0005315	inorganic phosphate transmembrane transporter activity	molecular_function	7	comp10187_c0;comp12623_c0;comp15234_c0;comp15495_c0;comp19296_c0;comp19941_c0;comp21417_c0;comp22255_c0;comp22543_c0;comp22586_c0;comp6019_c0;comp76328_c0	12	5350	26	12497	0.43822530619149
GO:0006364	rRNA processing	biological_process	11	comp11524_c1;comp14429_c0;comp14637_c0;comp14890_c0;comp14967_c0;comp15521_c0;comp15577_c0;comp15611_c0;comp16772_c0;comp16910_c0;comp17922_c0;comp18287_c0;comp18953_c0;comp19045_c0;comp19109_c1;comp19852_c0;comp20461_c0;comp20557_c0;comp20692_c1;comp20719_c0;comp21026_c0;comp21308_c0;comp21463_c0;comp21802_c0;comp22234_c0;comp22237_c0;comp22609_c0;comp22609_c1;comp22724_c0;comp23305_c0;comp26540…	38	5350	86	12497	0.438673814192674
GO:0006066	alcohol metabolic process	biological_process	5	comp14909_c0;comp15708_c0;comp22063_c0;comp22965_c0;comp8693_c0	5	5350	10	12497	0.438679214775468
GO:0016149	translation release factor activity, codon specific	molecular_function	10	comp13109_c0;comp16208_c0;comp21736_c0;comp21972_c0;comp82371_c0	5	5350	10	12497	0.438679214775468
GO:0005578	proteinaceous extracellular matrix			comp13838_c0;comp18352_c0;comp19704_c0;comp21179_c0;comp22416_c0	5	5350	10	12497	0.438679214775468
GO:0010029	regulation of seed germination	biological_process	9	comp11269_c0;comp13100_c0;comp15849_c0;comp22262_c0;comp4150_c0	5	5350	10	12497	0.438679214775468
GO:0042372	phylloquinone biosynthetic process	biological_process	7	comp17831_c0;comp1950_c0;comp19540_c0;comp19825_c0;comp4828_c0	5	5350	10	12497	0.438679214775468
GO:0007017	microtubuleNAbased process	biological_process	4	comp10712_c0;comp22611_c0;comp27119_c0;comp56608_c0;comp86496_c0	5	5350	10	12497	0.438679214775468
GO:0010082	regulation of root meristem growth	biological_process	8	comp20278_c0;comp20617_c0;comp62795_c0;comp8574_c0;comp9367_c0	5	5350	10	12497	0.438679214775468
GO:0003950	NAD+ ADPNAribosyltransferase activity	molecular_function	7	comp12785_c0;comp14652_c0;comp20861_c0;comp21422_c0;comp35067_c0	5	5350	10	12497	0.438679214775468
GO:0000272	polysaccharide catabolic process	biological_process	7	comp11024_c0;comp19545_c0;comp22657_c0;comp23296_c0;comp28769_c0	5	5350	10	12497	0.438679214775468
GO:0009086	methionine biosynthetic process	biological_process	11	comp11916_c0;comp18770_c0;comp19650_c0;comp21014_c0;comp22244_c0	5	5350	10	12497	0.438679214775468
GO:0031348	negative regulation of defense response	biological_process	8	comp12302_c0;comp13098_c0;comp14413_c0;comp3836_c0;comp6758_c0	5	5350	10	12497	0.438679214775468
GO:0006633	fatty acid biosynthetic process	biological_process	10	comp10305_c0;comp10697_c0;comp10828_c0;comp11227_c0;comp1176_c0;comp11939_c0;comp13514_c0;comp13514_c1;comp15412_c0;comp15891_c0;comp16277_c0;comp17134_c0;comp18272_c0;comp18463_c0;comp19123_c0;comp19811_c0;comp20043_c0;comp20321_c0;comp20474_c0;comp20936_c0;comp21657_c0;comp21730_c0;comp21863_c0;comp22033_c0;comp22645_c0;comp27456_c0;comp28198_c0;comp28770_c0;comp5862_c0;comp9006_c0;comp90271_c0	31	5350	70	12497	0.446467785249474
GO:0005765	lysosomal membrane	cellular_component	9	comp1106_c0;comp11665_c0;comp14168_c0;comp19697_c0;comp20428_c0;comp21499_c0;comp4862_c0;comp9645_c0	8	5350	17	12497	0.452115820918897
GO:0010067	procambium histogenesis	biological_process	7	comp17490_c0;comp19860_c0;comp2512_c0;comp4321_c0;comp442_c0;comp49661_c0;comp7763_c0;comp91256_c0	8	5350	17	12497	0.452115820918897
GO:0009982	pseudouridine synthase activity	molecular_function	6	comp11474_c0;comp12701_c0;comp13679_c0;comp14967_c0;comp15611_c0;comp18777_c0;comp20692_c1;comp21026_c0;comp30138_c0;comp42701_c0;comp6867_c0	11	5350	24	12497	0.45908499168284
GO:0009555	pollen development	biological_process	6	comp11225_c0;comp15421_c0;comp15421_c1;comp15421_c2;comp15732_c0;comp15890_c0;comp16848_c0;comp171_c0;comp21366_c0;comp22484_c1;comp2628_c0;comp4175_c0;comp46044_c0;comp91847_c0	14	5350	31	12497	0.463486320658467
GO:0008568	microtubuleNAsevering ATPase activity	molecular_function	11	comp16698_c1;comp23231_c0;comp7494_c0;comp7593_c0	4	5350	8	12497	0.471693249356014
GO:0010588	cotyledon vascular tissue pattern formation	biological_process	7	comp20544_c0;comp20894_c0;comp2859_c0;comp4321_c0	4	5350	8	12497	0.471693249356014
GO:0010599	production of lsiRNA involved in RNA interference	biological_process	12	comp10453_c0;comp10873_c0;comp2610_c0;comp59258_c0	4	5350	8	12497	0.471693249356014
GO:0015969	guanosine tetraphosphate metabolic process	biological_process	11	comp11976_c1;comp17127_c0;comp19186_c0;comp26146_c0	4	5350	8	12497	0.471693249356014
GO:0004366	glycerolNA3NAphosphate ONAacyltransferase activity	molecular_function	8	comp15357_c0;comp16522_c0;comp19563_c0;comp5908_c0	4	5350	8	12497	0.471693249356014
GO:0000084	S phase of mitotic cell cycle	biological_process	6	comp16448_c0;comp17394_c0;comp20067_c0;comp20995_c0	4	5350	8	12497	0.471693249356014
GO:0010587	miRNA catabolic process	biological_process	11	comp17028_c0;comp18484_c0;comp18582_c0;comp18873_c0	4	5350	8	12497	0.471693249356014
GO:0004534	5'NA3' exoribonuclease activity	molecular_function	9	comp17028_c0;comp18484_c0;comp18582_c0;comp18873_c0	4	5350	8	12497	0.471693249356014
GO:0006144	purine base metabolic process	biological_process	9	comp15016_c0;comp16383_c0;comp18456_c0;comp23258_c0	4	5350	8	12497	0.471693249356014
GO:0071230	cellular response to amino acid stimulus	biological_process	7	comp11031_c0;comp11031_c1;comp12778_c0;comp18603_c0;comp19098_c0;comp23334_c0;comp30709_c0;comp56910_c0;comp6412_c0;comp6412_c1	10	5350	22	12497	0.481814398939259
GO:0005234	extracellularNAglutamateNAgated ion channel activity	molecular_function	10	comp11031_c0;comp11031_c1;comp12778_c0;comp18603_c0;comp19098_c0;comp23334_c0;comp30709_c0;comp56910_c0;comp6412_c0;comp6412_c1	10	5350	22	12497	0.481814398939259
GO:0004970	ionotropic glutamate receptor activity	molecular_function	7	comp11031_c0;comp11031_c1;comp12778_c0;comp18603_c0;comp19098_c0;comp23334_c0;comp30709_c0;comp56910_c0;comp6412_c0;comp6412_c1	10	5350	22	12497	0.481814398939259
GO:0030288	outer membraneNAbounded periplasmic space	cellular_component	5	comp11031_c0;comp11031_c1;comp12778_c0;comp18603_c0;comp19098_c0;comp23334_c0;comp30709_c0;comp56910_c0;comp6412_c0;comp6412_c1	10	5350	22	12497	0.481814398939259
GO:0008219	cell death	biological_process	4	comp16803_c0;comp17171_c0;comp18988_c0;comp20336_c0;comp21326_c0;comp21652_c0;comp22197_c0;comp22997_c0;comp4411_c0;comp8772_c0	10	5350	22	12497	0.481814398939259
GO:0000325	plantNAtype vacuole	cellular_component	7	comp12178_c0;comp14458_c0;comp15488_c0;comp16540_c0;comp18838_c0;comp22177_c0;comp56385_c0;comp70808_c0;comp73879_c0;comp9938_c1	10	5350	22	12497	0.481814398939259
GO:0006417	regulation of translation	biological_process	9	comp11137_c0;comp11817_c0;comp12488_c0;comp13020_c0;comp15393_c0;comp15861_c0;comp17091_c0;comp17758_c0;comp17949_c0;comp18069_c0;comp18535_c0;comp19659_c0;comp20510_c0;comp20510_c1;comp21313_c0;comp21767_c0;comp22062_c0;comp22082_c0;comp22553_c0;comp23811_c0;comp50712_c0;comp5145_c0;comp65367_c0;comp71441_c0;comp7791_c0	25	5350	57	12497	0.486953036408222
GO:0006810	transport	biological_process	5	comp103574_c0;comp10712_c0;comp11164_c0;comp11347_c0;comp11389_c0;comp11430_c0;comp11579_c0;comp11982_c0;comp12538_c0;comp12576_c1;comp12664_c0;comp12709_c0;comp12726_c0;comp12798_c0;comp12803_c0;comp12821_c0;comp12825_c0;comp13029_c1;comp13064_c0;comp13821_c0;comp14089_c0;comp14241_c0;comp14646_c0;comp14702_c0;comp14766_c0;comp15378_c0;comp15529_c0;comp15865_c1;comp16101_c0;comp16101_c1;comp1610…	117	5350	272	12497	0.496095411561665
GO:0000156	twoNAcomponent response regulator activity	molecular_function	4	comp15849_c0;comp15892_c0;comp16563_c0;comp16628_c0;comp16628_c1;comp18684_c0;comp20238_c0;comp20397_c0;comp20525_c0;comp22862_c0;comp24907_c0;comp58615_c0;comp8179_c0;comp8738_c0;comp9044_c0	15	5350	34	12497	0.50432060613728
GO:0009723	response to ethylene stimulus	biological_process	6	comp10232_c0;comp13970_c0;comp13970_c1;comp14383_c0;comp18141_c0;comp18243_c0;comp19927_c0;comp20544_c0;comp21199_c0;comp2177_c0;comp6363_c0;comp7035_c0	12	5350	27	12497	0.505332693971657
GO:0047213	anthocyanidin 3NAONAglucosyltransferase activity	molecular_function	8	comp136820_c0;comp20191_c0;comp22961_c0;comp2492_c0;comp7061_c0;comp88761_c0	6	5350	13	12497	0.508987497220545
GO:0005543	phospholipid binding	molecular_function	5	comp16833_c0;comp18126_c0;comp18126_c1;comp19513_c0;comp27543_c0;comp4312_c0	6	5350	13	12497	0.508987497220545
GO:0042787	protein ubiquitination involved in ubiquitinNAdependent protein catabolic process			comp11263_c0;comp14421_c0;comp17087_c0;comp21117_c0;comp5401_c0;comp91185_c0	6	5350	13	12497	0.508987497220545
GO:0016161	betaNAamylase activity	molecular_function	8	comp11024_c0;comp19545_c0;comp22657_c0;comp22774_c0;comp23296_c0;comp28769_c0	6	5350	13	12497	0.508987497220545
GO:0006814	sodium ion transport	biological_process	9	comp18364_c0;comp19707_c0;comp20571_c0;comp20626_c0;comp21472_c0;comp22543_c0	6	5350	13	12497	0.508987497220545
GO:0009738	abscisic acid mediated signaling pathway	biological_process	6	comp102517_c0;comp10305_c0;comp11285_c0;comp12580_c0;comp12749_c0;comp12865_c0;comp12930_c0;comp14383_c0;comp15514_c0;comp16602_c0;comp17194_c0;comp17778_c0;comp18142_c0;comp18223_c0;comp18475_c0;comp19200_c0;comp19927_c0;comp2174_c1;comp2177_c0;comp22321_c0;comp22345_c0;comp22371_c0;comp22862_c0;comp27110_c0;comp27643_c0;comp3793_c0;comp405_c0;comp4150_c0;comp4244_c0;comp4321_c0;comp4407_c0;comp…	44	5350	102	12497	0.511436112854834
GO:0004674	protein serine/threonine kinase activity	molecular_function	8	comp10071_c0;comp10071_c1;comp101801_c0;comp10305_c0;comp103277_c0;comp10463_c0;comp10514_c0;comp10530_c0;comp10617_c0;comp10672_c1;comp1073_c0;comp10766_c0;comp10787_c0;comp10801_c0;comp10846_c0;comp10966_c0;comp11078_c0;comp111083_c0;comp1117_c0;comp11189_c0;comp11209_c0;comp11320_c0;comp1135_c0;comp11452_c0;comp11503_c0;comp11530_c0;comp11634_c0;comp11736_c0;comp11769_c0;comp11784_c0;comp11819…	479	5350	1119	12497	0.513316509077096
GO:0010031	circumnutation	biological_process	5	comp16652_c0;comp16652_c1;comp3021_c0	3	5350	6	12497	0.513807693710071
GO:0006561	proline biosynthetic process	biological_process	12	comp17356_c0;comp20616_c0;comp22447_c0	3	5350	6	12497	0.513807693710071
GO:0009628	response to abiotic stimulus	biological_process	4	comp12865_c0;comp20861_c0;comp5615_c0	3	5350	6	12497	0.513807693710071
GO:0016579	protein deubiquitination	biological_process	9	comp22879_c0;comp6925_c0;comp6925_c1	3	5350	6	12497	0.513807693710071
GO:0010280	UDPNALNArhamnose synthase activity	molecular_function	5	comp15192_c0;comp15192_c1;comp7794_c0	3	5350	6	12497	0.513807693710071
GO:0008519	ammonium transmembrane transporter activity	molecular_function	7	comp20620_c0;comp21917_c0;comp54243_c0	3	5350	6	12497	0.513807693710071
GO:0007140	male meiosis	biological_process	5	comp2571_c0;comp51183_c0;comp7918_c0	3	5350	6	12497	0.513807693710071
GO:0045226	extracellular polysaccharide biosynthetic process	biological_process	9	comp15192_c0;comp15192_c1;comp7794_c0	3	5350	6	12497	0.513807693710071
GO:0030686	90S preribosome	cellular_component	6	comp20253_c0;comp22234_c0;comp23328_c0	3	5350	6	12497	0.513807693710071
GO:0006368	transcription elongation from RNA polymerase II promoter	biological_process	9	comp13694_c0;comp16720_c0;comp20139_c0	3	5350	6	12497	0.513807693710071
GO:0005366	myoNAinositol:hydrogen symporter activity	molecular_function	9	comp18367_c0;comp3867_c0;comp6353_c0	3	5350	6	12497	0.513807693710071
GO:0004181	metallocarboxypeptidase activity	molecular_function	9	comp20278_c0;comp8574_c0;comp9367_c0	3	5350	6	12497	0.513807693710071
GO:0047763	caffeate ONAmethyltransferase activity	molecular_function	8	comp21660_c0;comp22482_c0;comp61523_c0	3	5350	6	12497	0.513807693710071
GO:0007143	female meiosis	biological_process	5	comp2571_c0;comp51183_c0;comp7918_c0	3	5350	6	12497	0.513807693710071
GO:0047134	proteinNAdisulfide reductase activity	molecular_function	7	comp12821_c0;comp13599_c0;comp18720_c0	3	5350	6	12497	0.513807693710071
GO:0009252	peptidoglycan biosynthetic process	biological_process	9	comp20434_c0;comp20682_c0;comp22701_c0	3	5350	6	12497	0.513807693710071
GO:0010053	root epidermal cell differentiation	biological_process	7	comp11051_c0;comp18697_c0;comp7685_c0	3	5350	6	12497	0.513807693710071
GO:0009098	leucine biosynthetic process	biological_process	11	comp19818_c0;comp20712_c0;comp5846_c0	3	5350	6	12497	0.513807693710071
GO:0016444	somatic cell DNA recombination	biological_process	9	comp23224_c0;comp2571_c0;comp51183_c0	3	5350	6	12497	0.513807693710071
GO:0006207	'de novo' pyrimidine base biosynthetic process	biological_process	11	comp1635_c0;comp20118_c0;comp23036_c0	3	5350	6	12497	0.513807693710071
GO:0009639	response to red or far red light	biological_process	7	comp17570_c0;comp19388_c0;comp94714_c0	3	5350	6	12497	0.513807693710071
GO:0008460	dTDPNAglucose 4,6NAdehydratase activity	molecular_function	7	comp15192_c0;comp15192_c1;comp7794_c0	3	5350	6	12497	0.513807693710071
GO:0019863	IgE binding	molecular_function	6	comp18592_c0;comp18884_c0;comp83441_c0	3	5350	6	12497	0.513807693710071
GO:0045739	positive regulation of DNA repair	biological_process	10	comp14199_c0;comp23224_c0;comp65292_c0	3	5350	6	12497	0.513807693710071
GO:0016209	antioxidant activity	molecular_function	3	comp11925_c0;comp13599_c0;comp18720_c0	3	5350	6	12497	0.513807693710071
GO:0008831	dTDPNA4NAdehydrorhamnose reductase activity	molecular_function	7	comp15192_c0;comp15192_c1;comp7794_c0	3	5350	6	12497	0.513807693710071
GO:0004506	squalene monooxygenase activity	molecular_function	7	comp15183_c0;comp17349_c0;comp19292_c0	3	5350	6	12497	0.513807693710071
GO:0080029	cellular response to boronNAcontaining substance levels	biological_process	6	comp20082_c0;comp20325_c0;comp23022_c0	3	5350	6	12497	0.513807693710071
GO:0050377	UDPNAglucose 4,6NAdehydratase activity	molecular_function	7	comp15192_c0;comp15192_c1;comp7794_c0	3	5350	6	12497	0.513807693710071
GO:0055046	microgametogenesis	biological_process	4	comp23179_c0;comp35588_c0;comp7918_c0	3	5350	6	12497	0.513807693710071
GO:2000035	regulation of stem cell division	biological_process	7	comp12231_c0;comp3656_c0;comp39496_c0	3	5350	6	12497	0.513807693710071
GO:0010099	regulation of photomorphogenesis	biological_process	8	comp18643_c0;comp22110_c0;comp5819_c0	3	5350	6	12497	0.513807693710071
GO:0003841	1NAacylglycerolNA3NAphosphate ONAacyltransferase activity	molecular_function	9	comp16522_c0;comp3934_c0;comp5908_c0	3	5350	6	12497	0.513807693710071
GO:0009044	xylan 1,4NAbetaNAxylosidase activity	molecular_function	8	comp11980_c0;comp21179_c0;comp22416_c0	3	5350	6	12497	0.513807693710071
GO:0010253	UDPNArhamnose biosynthetic process	biological_process	10	comp15192_c0;comp15192_c1;comp7794_c0	3	5350	6	12497	0.513807693710071
GO:0004843	ubiquitinNAspecific protease activity	molecular_function	10	comp22879_c0;comp6925_c0;comp6925_c1	3	5350	6	12497	0.513807693710071
GO:0010480	microsporocyte differentiation	biological_process	5	comp13575_c0;comp14851_c0;comp80670_c0	3	5350	6	12497	0.513807693710071
GO:0019899	enzyme binding	molecular_function	5	comp19819_c0;comp21465_c0;comp6114_c0	3	5350	6	12497	0.513807693710071
GO:0050403	transNAzeatin ONAbetaNADNAglucosyltransferase activity	molecular_function	8	comp15621_c0;comp15968_c0;comp21401_c0	3	5350	6	12497	0.513807693710071
GO:0005381	iron ion transmembrane transporter activity	molecular_function	10	comp14306_c0;comp17899_c0;comp21300_c0	3	5350	6	12497	0.513807693710071
GO:0009958	positive gravitropism	biological_process	7	comp13618_c0;comp20544_c0;comp21837_c0	3	5350	6	12497	0.513807693710071
GO:0050821	protein stabilization	biological_process	6	comp11100_c0;comp14679_c0;comp61307_c0	3	5350	6	12497	0.513807693710071
GO:0042626	ATPase activity, coupled to transmembrane movement of substances	molecular_function	8	comp10367_c0;comp11487_c0;comp118251_c0;comp12473_c0;comp12896_c0;comp15467_c0;comp15655_c0;comp16576_c0;comp18212_c0;comp19411_c0;comp21837_c0;comp21993_c0;comp22248_c0;comp23360_c0;comp28446_c0;comp30444_c0;comp30812_c0;comp6724_c0;comp6724_c1;comp8788_c1	20	5350	46	12497	0.520048988678979
GO:0008559	xenobioticNAtransporting ATPase activity	molecular_function	9	comp12178_c0;comp14458_c0;comp16540_c0;comp18838_c0;comp21749_c0;comp22177_c0;comp23003_c0;comp3923_c0;comp45216_c0;comp56385_c0;comp70808_c0;comp73879_c0;comp9938_c1;comp9938_c2	14	5350	32	12497	0.524912030973502
GO:0009504	cell plate	cellular_component	6	comp15290_c0;comp17348_c0;comp21783_c0;comp21783_c1;comp22703_c0;comp4992_c0;comp7883_c0;comp9481_c0	8	5350	18	12497	0.534292578753432
GO:0019904	protein domain specific binding	molecular_function	5	comp23059_c0;comp23740_c0;comp420_c0;comp4353_c0;comp7243_c0	5	5350	11	12497	0.544374496978751
GO:0000790	nuclear chromatin	cellular_component	7	comp15508_c0;comp15862_c0;comp16747_c0;comp16920_c0;comp22145_c0	5	5350	11	12497	0.544374496978751
GO:0010223	secondary shoot formation	biological_process	6	comp11322_c0;comp14334_c0;comp171_c0;comp19858_c0;comp5878_c0	5	5350	11	12497	0.544374496978751
GO:0000777	condensed chromosome kinetochore	cellular_component	5	comp15647_c0;comp18277_c0;comp20133_c0;comp21353_c0;comp4153_c0	5	5350	11	12497	0.544374496978751
GO:0003968	RNANAdirected RNA polymerase activity	molecular_function	9	comp10222_c0;comp13694_c0;comp22843_c0;comp23285_c0;comp9661_c0	5	5350	11	12497	0.544374496978751
GO:0051510	regulation of unidimensional cell growth	biological_process	7	comp14468_c0;comp192709_c0;comp19750_c0;comp4778_c0;comp4992_c0	5	5350	11	12497	0.544374496978751
GO:0006464	protein modification process	biological_process	8	comp11907_c0;comp19721_c0;comp20146_c0;comp20913_c0;comp8312_c0	5	5350	11	12497	0.544374496978751
GO:0000785	chromatin	cellular_component	6	comp13696_c0;comp18195_c0;comp19469_c0;comp19831_c0;comp20830_c0	5	5350	11	12497	0.544374496978751
GO:0008553	hydrogenNAexporting ATPase activity, phosphorylative mechanism	molecular_function	10	comp11043_c1;comp111520_c0;comp12278_c0;comp18021_c0;comp18021_c1;comp54950_c0;comp5837_c0;comp59266_c0;comp7699_c0;comp7804_c1	10	5350	23	12497	0.553881560272331
GO:0015079	potassium ion transmembrane transporter activity	molecular_function	9	comp10817_c0;comp12695_c0;comp14897_c0;comp17245_c0;comp1959_c0;comp22541_c0;comp2376_c0;comp56912_c0;comp71652_c0;comp8185_c0	10	5350	23	12497	0.553881560272331
GO:0008017	microtubule binding	molecular_function	7	comp10758_c0;comp12273_c0;comp13542_c0;comp16652_c0;comp16652_c1;comp16698_c1;comp19009_c0;comp20579_c0;comp21456_c0;comp22703_c0;comp23231_c0;comp3021_c0;comp3959_c0;comp6999_c0;comp7494_c0;comp7593_c0;comp7698_c0;comp8370_c1	18	5350	42	12497	0.556609900939414
GO:0016702	oxidoreductase activity, acting on single donors with incorporation of molecular oxygen, incorporation of two atoms of oxygen	molecular_function	6	comp10388_c0;comp15278_c0;comp15463_c0;comp16304_c0;comp176375_c0;comp17763_c0;comp1931_c0;comp19675_c0;comp20658_c0;comp21268_c0;comp21446_c0;comp22643_c1;comp22644_c0;comp22705_c0;comp4720_c0;comp7387_c0;comp7388_c0;comp9147_c0	18	5350	42	12497	0.556609900939414
GO:0004386	helicase activity	molecular_function	9	comp10873_c0;comp12771_c0;comp12771_c1;comp13918_c0;comp15381_c0;comp15423_c0;comp15508_c0;comp15862_c0;comp16041_c0;comp16448_c1;comp19469_c0;comp19616_c0;comp19714_c0;comp19831_c0;comp20067_c0;comp20830_c0;comp23224_c0;comp3967_c0;comp4618_c0;comp4747_c0;comp51900_c0;comp5772_c1;comp58767_c0;comp8391_c0;comp9406_c0;comp9406_c1	26	5350	61	12497	0.560828937918358
GO:0009695	jasmonic acid biosynthetic process	biological_process	10	comp12563_c0;comp15110_c0;comp19702_c0;comp20923_c0;comp21858_c0;comp22268_c0;comp22976_c0	7	5350	16	12497	0.565025063113192
GO:0010073	meristem maintenance	biological_process	4	comp10948_c0;comp18079_c0;comp18267_c0;comp21266_c0;comp75446_c0;comp7792_c0;comp8315_c0	7	5350	16	12497	0.565025063113192
GO:0048443	stamen development	biological_process	6	comp14980_c0;comp19791_c0;comp21366_c0;comp21837_c0;comp55009_c0;comp65419_c0;comp9700_c0	7	5350	16	12497	0.565025063113192
GO:0000775	chromosome, centromeric region	cellular_component	7	comp14039_c0;comp16041_c0;comp171_c0;comp18710_c0;comp19480_c0;comp23087_c0;comp9140_c1	7	5350	16	12497	0.565025063113192
GO:0000049	tRNA binding	molecular_function	7	comp15366_c0;comp19424_c0;comp20423_c0;comp21355_c0;comp22689_c0;comp22997_c0;comp9997_c0	7	5350	16	12497	0.565025063113192
GO:0090333	regulation of stomatal closure	biological_process	7	comp15431_c0;comp22862_c0	2	5350	4	12497	0.572742877407275
GO:0004008	copperNAexporting ATPase activity	molecular_function	12	comp17491_c0;comp22468_c0	2	5350	4	12497	0.572742877407275
GO:0046898	response to cycloheximide	biological_process	7	comp118251_c0;comp12262_c0	2	5350	4	12497	0.572742877407275
GO:0004066	asparagine synthase (glutamineNAhydrolyzing) activity	molecular_function	7	comp22571_c0;comp22706_c0	2	5350	4	12497	0.572742877407275
GO:0019156	isoamylase activity	molecular_function	5	comp13563_c0;comp22981_c0	2	5350	4	12497	0.572742877407275
GO:0009646	response to absence of light	biological_process	8	comp21059_c0;comp22706_c0	2	5350	4	12497	0.572742877407275
GO:0006271	DNA strand elongation involved in DNA replication	biological_process	9	comp16448_c0;comp16448_c1	2	5350	4	12497	0.572742877407275
GO:0019344	cysteine biosynthetic process	biological_process	11	comp12086_c0;comp20933_c0	2	5350	4	12497	0.572742877407275
GO:0009143	nucleoside triphosphate catabolic process	biological_process	9	comp12052_c0;comp5939_c0	2	5350	4	12497	0.572742877407275
GO:0043531	ADP binding	molecular_function	9	comp13952_c0;comp3959_c0	2	5350	4	12497	0.572742877407275
GO:0048147	negative regulation of fibroblast proliferation	biological_process	8	comp14679_c0;comp61307_c0	2	5350	4	12497	0.572742877407275
GO:0046715	borate transmembrane transporter activity	molecular_function	8	comp20082_c0;comp20325_c0	2	5350	4	12497	0.572742877407275
GO:0009435	NAD biosynthetic process	biological_process	10	comp18493_c0;comp27455_c0	2	5350	4	12497	0.572742877407275
GO:0044030	regulation of DNA methylation	biological_process	9	comp8589_c0;comp9351_c0	2	5350	4	12497	0.572742877407275
GO:0035086	flagellar axoneme			comp21965_c0;comp86496_c0	2	5350	4	12497	0.572742877407275
GO:0015204	urea transmembrane transporter activity	molecular_function	6	comp20082_c0;comp20608_c0	2	5350	4	12497	0.572742877407275
GO:0003922	GMP synthase (glutamineNAhydrolyzing) activity	molecular_function	7	comp14968_c0;comp22571_c0	2	5350	4	12497	0.572742877407275
GO:0005682	U5 snRNP	cellular_component	8	comp20766_c0;comp23317_c0	2	5350	4	12497	0.572742877407275
GO:0051592	response to calcium ion	biological_process	7	comp20571_c0;comp21472_c0	2	5350	4	12497	0.572742877407275
GO:0010102	lateral root morphogenesis	biological_process	8	comp11401_c0;comp17928_c1	2	5350	4	12497	0.572742877407275
GO:2000037	regulation of stomatal complex patterning	biological_process	7	comp20815_c0;comp6033_c0	2	5350	4	12497	0.572742877407275
GO:0051090	regulation of sequenceNAspecific DNA binding transcription factor activity	biological_process	9	comp12749_c0;comp22371_c0	2	5350	4	12497	0.572742877407275
GO:0031398	positive regulation of protein ubiquitination	biological_process	11	comp17087_c0;comp91185_c0	2	5350	4	12497	0.572742877407275
GO:0007041	lysosomal transport	biological_process	7	comp16833_c0;comp20428_c0	2	5350	4	12497	0.572742877407275
GO:0010830	regulation of myotube differentiation	biological_process	9	comp12091_c0;comp14539_c0	2	5350	4	12497	0.572742877407275
GO:0048255	mRNA stabilization	biological_process	11	comp20650_c0;comp21465_c0	2	5350	4	12497	0.572742877407275
GO:0006529	asparagine biosynthetic process	biological_process	12	comp22571_c0;comp22706_c0	2	5350	4	12497	0.572742877407275
GO:0009861	jasmonic acid and ethyleneNAdependent systemic resistance	biological_process	6	comp14413_c0;comp24486_c0	2	5350	4	12497	0.572742877407275
GO:0000086	G2/M transition of mitotic cell cycle	biological_process	7	comp14199_c0;comp65292_c0	2	5350	4	12497	0.572742877407275
GO:0043661	peribacteroid membrane	cellular_component	8	comp15962_c0;comp22473_c0	2	5350	4	12497	0.572742877407275
GO:0006564	LNAserine biosynthetic process	biological_process	12	comp21791_c0;comp23987_c0	2	5350	4	12497	0.572742877407275
GO:0000210	NAD+ diphosphatase activity	molecular_function	9	comp103461_c0;comp18210_c0	2	5350	4	12497	0.572742877407275
GO:0004349	glutamate 5NAkinase activity	molecular_function	7	comp17356_c0;comp22447_c0	2	5350	4	12497	0.572742877407275
GO:0048235	pollen sperm cell differentiation	biological_process	5	comp16046_c0;comp16739_c0	2	5350	4	12497	0.572742877407275
GO:0016791	phosphatase activity	molecular_function	7	comp19883_c0;comp21198_c0	2	5350	4	12497	0.572742877407275
GO:0052543	callose deposition in cell wall	biological_process	9	comp12400_c0;comp18519_c0	2	5350	4	12497	0.572742877407275
GO:0003689	DNA clamp loader activity	molecular_function	7	comp15568_c0;comp23124_c0	2	5350	4	12497	0.572742877407275
GO:0003785	actin monomer binding	molecular_function	7	comp118378_c0;comp393_c0	2	5350	4	12497	0.572742877407275
GO:0016711	flavonoid 3'NAmonooxygenase activity	molecular_function	7	comp21230_c0;comp22990_c0	2	5350	4	12497	0.572742877407275
GO:0005057	receptor signaling protein activity	molecular_function		comp14429_c0;comp56860_c0	2	5350	4	12497	0.572742877407275
GO:0047911	galacturan 1,4NAalphaNAgalacturonidase activity	molecular_function	7	comp19670_c0;comp83441_c0	2	5350	4	12497	0.572742877407275
GO:0016127	sterol catabolic process	biological_process	8	comp15847_c0;comp20212_c0	2	5350	4	12497	0.572742877407275
GO:0005850	eukaryotic translation initiation factor 2 complex	cellular_component	4	comp11408_c1;comp17949_c0	2	5350	4	12497	0.572742877407275
GO:0004144	diacylglycerol ONAacyltransferase activity	molecular_function	9	comp22055_c0;comp36555_c0	2	5350	4	12497	0.572742877407275
GO:0009165	nucleotide biosynthetic process	biological_process	9	comp13299_c0;comp23085_c0	2	5350	4	12497	0.572742877407275
GO:0050502	cisNAzeatin ONAbetaNADNAglucosyltransferase activity	molecular_function	8	comp15968_c0;comp21401_c0	2	5350	4	12497	0.572742877407275
GO:0043495	protein anchor	molecular_function	6	comp16020_c0;comp17117_c0	2	5350	4	12497	0.572742877407275
GO:0003876	AMP deaminase activity	molecular_function	8	comp16832_c0;comp41593_c0	2	5350	4	12497	0.572742877407275
GO:0034434	sterol esterification	biological_process	8	comp15847_c0;comp20212_c0	2	5350	4	12497	0.572742877407275
GO:0006177	GMP biosynthetic process	biological_process	12	comp14968_c0;comp22571_c0	2	5350	4	12497	0.572742877407275
GO:0019877	diaminopimelate biosynthetic process	biological_process	10	comp20071_c0;comp20197_c0	2	5350	4	12497	0.572742877407275
GO:0010017	red or farNAred light signaling pathway	biological_process	5	comp16628_c0;comp7484_c0	2	5350	4	12497	0.572742877407275
GO:0007568	aging	biological_process	4	comp21900_c0;comp36555_c0	2	5350	4	12497	0.572742877407275
GO:0009987	cellular process	biological_process	3	comp22769_c0;comp6273_c0	2	5350	4	12497	0.572742877407275
GO:0004462	lactoylglutathione lyase activity	molecular_function	6	comp17052_c0;comp17300_c0	2	5350	4	12497	0.572742877407275
GO:0006882	cellular zinc ion homeostasis	biological_process	12	comp20571_c0;comp21472_c0	2	5350	4	12497	0.572742877407275
GO:0009405	pathogenesis	biological_process	5	comp12227_c0;comp14553_c0	2	5350	4	12497	0.572742877407275
GO:0001709	cell fate determination	biological_process	5	comp20611_c0;comp6863_c1	2	5350	4	12497	0.572742877407275
GO:0003849	3NAdeoxyNA7NAphosphoheptulonate synthase activity	molecular_function	6	comp18738_c0;comp7309_c0	2	5350	4	12497	0.572742877407275
GO:0000291	nuclearNAtranscribed mRNA catabolic process, exonucleolytic	biological_process	12	comp18484_c0;comp18582_c0	2	5350	4	12497	0.572742877407275
GO:0055070	copper ion homeostasis	biological_process	11	comp32546_c0;comp6467_c0	2	5350	4	12497	0.572742877407275
GO:0043295	glutathione binding	molecular_function	6	comp6657_c0;comp7688_c0	2	5350	4	12497	0.572742877407275
GO:0008934	inositol monophosphate phosphatase activity	molecular_function	10	comp26170_c0;comp7144_c0	2	5350	4	12497	0.572742877407275
GO:0000287	magnesium ion binding	molecular_function	7	comp10792_c0;comp11076_c0;comp11559_c0;comp11802_c0;comp11879_c0;comp12318_c0;comp12843_c0;comp13299_c0;comp13542_c0;comp14183_c0;comp15294_c0;comp15822_c0;comp15950_c0;comp16159_c0;comp16644_c0;comp16860_c0;comp17668_c0;comp18389_c0;comp18853_c0;comp19009_c0;comp19097_c0;comp19124_c0;comp19330_c0;comp19579_c0;comp19813_c0;comp19818_c0;comp20361_c0;comp20714_c0;comp20890_c0;comp21108_c0;comp21130…	55	5350	130	12497	0.579791443531152
GO:0004713	protein tyrosine kinase activity	molecular_function	8	comp14400_c0;comp14400_c1;comp17185_c0;comp18322_c0;comp20718_c0;comp20718_c1;comp5442_c0;comp7667_c0;comp81887_c0	9	5350	21	12497	0.581280721973684
GO:0005788	endoplasmic reticulum lumen	cellular_component	7	comp16241_c0;comp18866_c0;comp201_c0;comp201_c1;comp20263_c0;comp20736_c0;comp21113_c0;comp21275_c0;comp22281_c0;comp24024_c0;comp3658_c0;comp5080_c0;comp5811_c0;comp6361_c0	14	5350	33	12497	0.584079486977675
GO:0006471	protein ADPNAribosylation	biological_process	9	comp12785_c0;comp20861_c0;comp24003_c0;comp35067_c0	4	5350	9	12497	0.586806822954188
GO:0003730	mRNA 3'NAUTR binding	molecular_function	8	comp12091_c0;comp18195_c0;comp21465_c0;comp22190_c0	4	5350	9	12497	0.586806822954188
GO:0009641	shade avoidance	biological_process	8	comp14413_c0;comp18643_c0;comp19665_c0;comp30177_c0	4	5350	9	12497	0.586806822954188
GO:0046688	response to copper ion	biological_process	7	comp11134_c0;comp11228_c0;comp16934_c0;comp18338_c0	4	5350	9	12497	0.586806822954188
GO:0030054	cell junction	cellular_component	3	comp13542_c0;comp19009_c0;comp5401_c0;comp73830_c0	4	5350	9	12497	0.586806822954188
GO:0080046	quercetin 4'NAONAglucosyltransferase activity	molecular_function	8	comp18134_c0;comp18845_c1;comp21364_c0;comp22753_c0	4	5350	9	12497	0.586806822954188
GO:0046283	anthocyanin metabolic process	biological_process	6	comp14468_c0;comp192709_c0;comp19665_c0;comp21113_c0	4	5350	9	12497	0.586806822954188
GO:0005544	calciumNAdependent phospholipid binding	molecular_function	6	comp17570_c0;comp20717_c0;comp25416_c0;comp28145_c0	4	5350	9	12497	0.586806822954188
GO:0005199	structural constituent of cell wall	molecular_function	4	comp16402_c0;comp17522_c0;comp19385_c0;comp20969_c0;comp22165_c0;comp22590_c0;comp24073_c0;comp26971_c0;comp30077_c0;comp5885_c0;comp7673_c0	11	5350	26	12497	0.594976801416526
GO:0004402	histone acetyltransferase activity	molecular_function	11	comp11906_c0;comp17183_c0;comp17246_c0;comp19897_c0;comp56762_c0;comp9893_c0	6	5350	14	12497	0.599697289395933
GO:0006284	baseNAexcision repair	biological_process	9	comp10616_c0;comp13151_c0;comp18848_c0;comp22571_c0;comp22872_c0;comp4576_c0	6	5350	14	12497	0.599697289395933
GO:0016998	cell wall macromolecule catabolic process	biological_process	8	comp16022_c0;comp17555_c0;comp17606_c0;comp4479_c0;comp7533_c0;comp8143_c0	6	5350	14	12497	0.599697289395933
GO:0006366	transcription from RNA polymerase II promoter	biological_process	9	comp16920_c0;comp17038_c0;comp4092_c0;comp4747_c0;comp51900_c0;comp70689_c0	6	5350	14	12497	0.599697289395933
GO:0001522	pseudouridine synthesis	biological_process	10	comp11474_c0;comp12701_c0;comp13679_c0;comp14967_c0;comp18777_c0;comp20692_c1;comp30138_c0;comp6867_c0	8	5350	19	12497	0.611199377608028
GO:0003729	mRNA binding	molecular_function	7	comp10853_c0;comp18069_c0;comp18534_c0;comp20510_c0;comp20510_c1;comp21767_c0;comp22062_c0;comp22398_c0	8	5350	19	12497	0.611199377608028
GO:0004871	signal transducer activity	molecular_function		comp11208_c0;comp12276_c0;comp12383_c0;comp12383_c1;comp12925_c0;comp14584_c0;comp16128_c0;comp1631_c0;comp17617_c0;comp19087_c1;comp19503_c0;comp20289_c0;comp20894_c0;comp21316_c0;comp225_c0;comp225_c1;comp2859_c0;comp3469_c0;comp62105_c0;comp6972_c0	20	5350	48	12497	0.617795362540581
GO:0031966	mitochondrial membrane	cellular_component	5	comp13449_c0;comp14189_c0;comp16320_c0;comp20722_c0;comp24342_c0;comp35381_c0;comp63661_c0;comp7117_c0;comp7930_c0;comp9590_c0	10	5350	24	12497	0.621593394979111
GO:0015986	ATP synthesis coupled proton transport	biological_process	13	comp12278_c0;comp12432_c0;comp20174_c0;comp23244_c0;comp23421_c0;comp35009_c0;comp7400_c0;comp7699_c0;comp7804_c1;comp9590_c0	10	5350	24	12497	0.621593394979111
GO:0003743	translation initiation factor activity	molecular_function	8	comp11137_c0;comp11408_c0;comp11408_c1;comp11932_c0;comp12488_c0;comp12776_c0;comp12924_c0;comp13090_c0;comp15706_c0;comp16152_c0;comp17000_c0;comp17532_c0;comp17883_c0;comp17949_c0;comp19003_c0;comp20024_c0;comp20520_c0;comp21158_c0;comp21738_c0;comp21743_c0;comp21979_c0;comp23312_c0;comp23356_c0;comp23811_c0;comp35889_c0;comp50712_c0;comp5145_c0;comp5491_c0;comp65367_c0;comp7185_c0;comp9207_c0;…	32	5350	77	12497	0.630429595455938
GO:0006730	oneNAcarbon metabolic process	biological_process	5	comp12270_c0;comp18566_c0;comp18566_c1;comp19069_c0;comp19232_c0;comp19650_c0;comp20081_c0;comp21183_c0;comp23064_c0;comp63705_c0;comp7283_c0;comp9296_c0	12	5350	29	12497	0.631108489986572
GO:0010118	stomatal movement	biological_process	4	comp102517_c0;comp14413_c0;comp14468_c0;comp192709_c0;comp19632_c0	5	5350	12	12497	0.63936626046643
GO:2000069	regulation of postNAembryonic root development	biological_process	8	comp12231_c0;comp18485_c0;comp3656_c0;comp365_c1;comp39496_c0	5	5350	12	12497	0.63936626046643
GO:0005452	inorganic anion exchanger activity	molecular_function	8	comp126862_c0;comp14907_c0;comp15261_c0;comp22942_c0;comp23022_c0	5	5350	12	12497	0.63936626046643
GO:0009616	virus induced gene silencing	biological_process	6	comp10222_c0;comp10873_c0;comp22843_c0;comp7791_c0;comp9661_c0	5	5350	12	12497	0.63936626046643
GO:0004869	cysteineNAtype endopeptidase inhibitor activity	molecular_function	8	comp12763_c0;comp23837_c0;comp5615_c0;comp5636_c0;comp7584_c0	5	5350	12	12497	0.63936626046643
GO:0048825	cotyledon development	biological_process	6	comp13618_c0;comp19087_c1;comp20544_c0;comp22321_c0;comp5838_c0	5	5350	12	12497	0.63936626046643
GO:0000105	histidine biosynthetic process	biological_process	11	comp11114_c0;comp16159_c0;comp16623_c0;comp19650_c0;comp4331_c0	5	5350	12	12497	0.63936626046643
GO:0006071	glycerol metabolic process	biological_process	8	comp12239_c0;comp12621_c0;comp13663_c0;comp1499_c0;comp36555_c0	5	5350	12	12497	0.63936626046643
GO:0009785	blue light signaling pathway	biological_process	6	comp3469_c0;comp45587_c0;comp5926_c0	3	5350	7	12497	0.639737645824547
GO:0004602	glutathione peroxidase activity	molecular_function	5	comp6657_c0;comp6962_c0;comp7688_c0	3	5350	7	12497	0.639737645824547
GO:0032440	2NAalkenal reductase [NAD(P)] activity	molecular_function	7	comp18436_c0;comp22569_c0;comp4179_c0	3	5350	7	12497	0.639737645824547
GO:0004747	ribokinase activity	molecular_function	7	comp15306_c1;comp21744_c0;comp26417_c0	3	5350	7	12497	0.639737645824547
GO:0042546	cell wall biogenesis	biological_process	5	comp13636_c0;comp20431_c0;comp21776_c0	3	5350	7	12497	0.639737645824547
GO:0045901	positive regulation of translational elongation	biological_process	11	comp19003_c0;comp7185_c0;comp9986_c0	3	5350	7	12497	0.639737645824547
GO:0004629	phospholipase C activity	molecular_function	8	comp13663_c0;comp19174_c0;comp21680_c0	3	5350	7	12497	0.639737645824547
GO:0006014	DNAribose metabolic process	biological_process	8	comp15306_c1;comp21744_c0;comp26417_c0	3	5350	7	12497	0.639737645824547
GO:0005938	cell cortex	cellular_component	7	comp13952_c0;comp17185_c0;comp21371_c0	3	5350	7	12497	0.639737645824547
GO:0006829	zinc ion transport	biological_process	10	comp21218_c0;comp22744_c0;comp24121_c0	3	5350	7	12497	0.639737645824547
GO:0006452	translational frameshifting	biological_process	9	comp19003_c0;comp7185_c0;comp9986_c0	3	5350	7	12497	0.639737645824547
GO:0003910	DNA ligase (ATP) activity	molecular_function	7	comp12705_c0;comp13478_c1;comp18950_c0	3	5350	7	12497	0.639737645824547
GO:0030007	cellular potassium ion homeostasis	biological_process	11	comp22262_c0;comp23018_c0;comp5836_c0	3	5350	7	12497	0.639737645824547
GO:0008266	poly(U) RNA binding	molecular_function	9	comp19069_c0;comp20461_c0;comp21776_c0	3	5350	7	12497	0.639737645824547
GO:0051103	DNA ligation involved in DNA repair	biological_process	9	comp12705_c0;comp13478_c1;comp18950_c0	3	5350	7	12497	0.639737645824547
GO:0045905	positive regulation of translational termination	biological_process	11	comp19003_c0;comp7185_c0;comp9986_c0	3	5350	7	12497	0.639737645824547
GO:0005795	Golgi stack	cellular_component	7	comp11188_c0;comp17287_c0;comp5080_c0	3	5350	7	12497	0.639737645824547
GO:0009396	folic acidNAcontaining compound biosynthetic process	biological_process	7	comp17903_c0;comp19650_c0;comp20026_c0	3	5350	7	12497	0.639737645824547
GO:0006301	postreplication repair	biological_process	9	comp11793_c0;comp15496_c0;comp15496_c1	3	5350	7	12497	0.639737645824547
GO:0010183	pollen tube guidance	biological_process	4	comp11225_c0;comp18720_c0;comp21366_c0	3	5350	7	12497	0.639737645824547
GO:0009910	negative regulation of flower development	biological_process	9	comp10418_c0;comp11984_c0;comp16304_c0;comp171_c0;comp19791_c0;comp20992_c0;comp21974_c0;comp22423_c0;comp3058_c0;comp4319_c0;comp55009_c0;comp65419_c0;comp81099_c0;comp9700_c0	14	5350	34	12497	0.639910703565951
GO:0048767	root hair elongation	biological_process	6	comp12177_c0;comp13618_c0;comp20617_c0;comp22879_c0;comp3923_c0;comp41997_c0;comp45216_c0	7	5350	17	12497	0.644061532649199
GO:0004714	transmembrane receptor protein tyrosine kinase activity	molecular_function	9	comp13387_c0;comp14859_c0;comp20404_c0;comp20737_c0;comp21614_c0;comp362_c1;comp57800_c0;comp6378_c0;comp6585_c0	9	5350	22	12497	0.650142022535978
GO:0009788	negative regulation of abscisic acid mediated signaling pathway	biological_process	9	comp15085_c0;comp15085_c1;comp18223_c0;comp22345_c0;comp22862_c0;comp25733_c0;comp4407_c0;comp4618_c0;comp8036_c0	9	5350	22	12497	0.650142022535978
GO:0003993	acid phosphatase activity	molecular_function	8	comp13461_c0;comp15055_c0;comp16299_c0;comp20572_c0;comp22397_c0;comp24522_c0;comp4899_c0;comp5258_c0;comp65535_c0;comp67188_c0;comp72791_c0	11	5350	27	12497	0.656607125284874
GO:0006310	DNA recombination	biological_process	8	comp10298_c0;comp10298_c1;comp10803_c0;comp12705_c0;comp13478_c1;comp14675_c0;comp15371_c0;comp18950_c0;comp20078_c0;comp20561_c0;comp22997_c0;comp37314_c0;comp54380_c0;comp5685_c0;comp60012_c0;comp6539_c0;comp76539_c0;comp7998_c0;comp8478_c0;comp9778_c0	20	5350	49	12497	0.663109423878774
GO:0031062	positive regulation of histone methylation	biological_process	11	comp171_c0	1	5350	2	12497	0.672953122065557
GO:0005083	small GTPase regulator activity			comp21815_c0	1	5350	2	12497	0.672953122065557
GO:0005731	nucleolus organizer region	cellular_component	8	comp7918_c0	1	5350	2	12497	0.672953122065557
GO:0008692	3NAhydroxybutyrylNACoA epimerase activity	molecular_function	7	comp21858_c0	1	5350	2	12497	0.672953122065557
GO:0004588	orotate phosphoribosyltransferase activity	molecular_function	7	comp23036_c0	1	5350	2	12497	0.672953122065557
GO:0016849	phosphorusNAoxygen lyase activity	molecular_function	5	comp17744_c0	1	5350	2	12497	0.672953122065557
GO:0035060	brahma complex	cellular_component	8	comp5772_c1	1	5350	2	12497	0.672953122065557
GO:0010165	response to XNAray	biological_process	7	comp18950_c0	1	5350	2	12497	0.672953122065557
GO:0008344	adult locomotory behavior	biological_process	5	comp20995_c0	1	5350	2	12497	0.672953122065557
GO:0004765	shikimate kinase activity	molecular_function	7	comp20079_c0	1	5350	2	12497	0.672953122065557
GO:0001671	ATPase activator activity	molecular_function	6	comp18340_c0	1	5350	2	12497	0.672953122065557
GO:0009298	GDPNAmannose biosynthetic process	biological_process	10	comp13907_c0	1	5350	2	12497	0.672953122065557
GO:2000765	regulation of cytoplasmic translation	biological_process	10	comp97757_c0	1	5350	2	12497	0.672953122065557
GO:0047268	galactinolNAraffinose galactosyltransferase activity	molecular_function	8	comp68808_c0	1	5350	2	12497	0.672953122065557
GO:0006784	heme a biosynthetic process	biological_process	10	comp36773_c0	1	5350	2	12497	0.672953122065557
GO:0008641	small protein activating enzyme activity	molecular_function	6	comp14549_c0	1	5350	2	12497	0.672953122065557
GO:0004594	pantothenate kinase activity	molecular_function	7	comp7580_c0	1	5350	2	12497	0.672953122065557
GO:0004392	heme oxygenase (decyclizing) activity	molecular_function	6	comp19653_c0	1	5350	2	12497	0.672953122065557
GO:0004590	orotidineNA5'NAphosphate decarboxylase activity	molecular_function	7	comp23036_c0	1	5350	2	12497	0.672953122065557
GO:0043335	protein unfolding	biological_process	4	comp7603_c0	1	5350	2	12497	0.672953122065557
GO:0030220	platelet formation	biological_process	7	comp16020_c0	1	5350	2	12497	0.672953122065557
GO:0045128	negative regulation of reciprocal meiotic recombination	biological_process	11	comp91371_c0	1	5350	2	12497	0.672953122065557
GO:0016926	protein desumoylation	biological_process	11	comp13749_c0	1	5350	2	12497	0.672953122065557
GO:0010196	nonphotochemical quenching	biological_process	8	comp23384_c0	1	5350	2	12497	0.672953122065557
GO:0006297	nucleotideNAexcision repair, DNA gap filling	biological_process	8	comp17394_c0	1	5350	2	12497	0.672953122065557
GO:0005960	glycine cleavage complex	cellular_component	6	comp14978_c0	1	5350	2	12497	0.672953122065557
GO:0007281	germ cell development	biological_process	5	comp7775_c0	1	5350	2	12497	0.672953122065557
GO:0035619	root hair tip	cellular_component	6	comp20369_c0	1	5350	2	12497	0.672953122065557
GO:0046509	1,2NAdiacylglycerol 3NAbetaNAgalactosyltransferase activity	molecular_function	8	comp27552_c0	1	5350	2	12497	0.672953122065557
GO:0052671	geranylgeraniol kinase activity	molecular_function	8	comp14109_c0	1	5350	2	12497	0.672953122065557
GO:0004081	bis(5'NAnucleosyl)NAtetraphosphatase (asymmetrical) activity	molecular_function	10	comp15774_c0	1	5350	2	12497	0.672953122065557
GO:0004352	glutamate dehydrogenase (NAD+) activity	molecular_function	8	comp12984_c0	1	5350	2	12497	0.672953122065557
GO:0050691	regulation of defense response to virus by host	biological_process	8	comp8045_c0	1	5350	2	12497	0.672953122065557
GO:0005046	KDEL sequence binding	molecular_function	8	comp5832_c0	1	5350	2	12497	0.672953122065557
GO:0035102	PRC1 complex	cellular_component	7	comp6863_c1	1	5350	2	12497	0.672953122065557
GO:0032403	protein complex binding			comp13238_c0	1	5350	2	12497	0.672953122065557
GO:0030732	methionine SNAmethyltransferase activity	molecular_function	8	comp17607_c0	1	5350	2	12497	0.672953122065557
GO:0060212	negative regulation of nuclearNAtranscribed mRNA poly(A) tail shortening	biological_process	11	comp21465_c0	1	5350	2	12497	0.672953122065557
GO:0009966	regulation of signal transduction	biological_process	7	comp5272_c0	1	5350	2	12497	0.672953122065557
GO:2000038	regulation of stomatal complex development	biological_process	8	comp6033_c0	1	5350	2	12497	0.672953122065557
GO:0006436	tryptophanylNAtRNA aminoacylation	biological_process	13	comp18599_c0	1	5350	2	12497	0.672953122065557
GO:0055120	striated muscle dense body	cellular_component	5	comp5401_c0	1	5350	2	12497	0.672953122065557
GO:0000302	response to reactive oxygen species	biological_process	6	comp18520_c0	1	5350	2	12497	0.672953122065557
GO:0030337	DNA polymerase processivity factor activity	molecular_function	5	comp18715_c0	1	5350	2	12497	0.672953122065557
GO:0016487	farnesol metabolic process	biological_process	10	comp14109_c0	1	5350	2	12497	0.672953122065557
GO:0007090	regulation of S phase of mitotic cell cycle	biological_process		comp16448_c1	1	5350	2	12497	0.672953122065557
GO:0042398	cellular modified amino acid biosynthetic process	biological_process	7	comp4300_c0	1	5350	2	12497	0.672953122065557
GO:0052641	benzoic acid glucosyltransferase activity	molecular_function	8	comp22897_c0	1	5350	2	12497	0.672953122065557
GO:0008440	inositol trisphosphate 3NAkinase activity	molecular_function	8	comp11923_c0	1	5350	2	12497	0.672953122065557
GO:0052640	salicylic acid glucosyltransferase (glucosideNAforming) activity	molecular_function	8	comp22897_c0	1	5350	2	12497	0.672953122065557
GO:0071329	cellular response to sucrose stimulus	biological_process	9	comp15849_c0	1	5350	2	12497	0.672953122065557
GO:0008107	galactoside 2NAalphaNALNAfucosyltransferase activity	molecular_function	9	comp20431_c0	1	5350	2	12497	0.672953122065557
GO:0009312	oligosaccharide biosynthetic process	biological_process	7	comp68808_c0	1	5350	2	12497	0.672953122065557
GO:0000299	integral to membrane of membrane fraction	cellular_component		comp17348_c0	1	5350	2	12497	0.672953122065557
GO:0008586	imaginal discNAderived wing vein morphogenesis	biological_process	6	comp5772_c1	1	5350	2	12497	0.672953122065557
GO:0006626	protein targeting to mitochondrion	biological_process	12	comp22775_c0	1	5350	2	12497	0.672953122065557
GO:0050461	LNAmimosine synthase activity	molecular_function	6	comp21985_c0	1	5350	2	12497	0.672953122065557
GO:0000784	nuclear chromosome, telomeric region	cellular_component	8	comp20067_c0	1	5350	2	12497	0.672953122065557
GO:0008898	homocysteine SNAmethyltransferase activity	molecular_function	8	comp18770_c0	1	5350	2	12497	0.672953122065557
GO:0004834	tryptophan synthase activity	molecular_function	7	comp15948_c0	1	5350	2	12497	0.672953122065557
GO:0047209	coniferylNAalcohol glucosyltransferase activity	molecular_function	8	comp12195_c1	1	5350	2	12497	0.672953122065557
GO:0004322	ferroxidase activity	molecular_function	7	comp11722_c0	1	5350	2	12497	0.672953122065557
GO:0006788	heme oxidation	biological_process	9	comp19653_c0	1	5350	2	12497	0.672953122065557
GO:0047840	dCTP diphosphatase activity	molecular_function	9	comp5939_c0	1	5350	2	12497	0.672953122065557
GO:0016325	oocyte microtubule cytoskeleton organization	biological_process	5	comp18195_c0	1	5350	2	12497	0.672953122065557
GO:0047513	1,2NAalphaNALNAfucosidase activity	molecular_function	9	comp27506_c0	1	5350	2	12497	0.672953122065557
GO:0030720	oocyte localization involved in germariumNAderived egg chamber formation	biological_process	4	comp18195_c0	1	5350	2	12497	0.672953122065557
GO:0047782	coniferin betaNAglucosidase activity	molecular_function	9	comp22189_c0	1	5350	2	12497	0.672953122065557
GO:0001837	epithelial to mesenchymal transition	biological_process	7	comp22398_c0	1	5350	2	12497	0.672953122065557
GO:0045490	pectin catabolic process	biological_process	8	comp83441_c0	1	5350	2	12497	0.672953122065557
GO:0003942	NNAacetylNAgammaNAglutamylNAphosphate reductase activity	molecular_function	7	comp22157_c0	1	5350	2	12497	0.672953122065557
GO:0004829	threonineNAtRNA ligase activity	molecular_function	7	comp22218_c0	1	5350	2	12497	0.672953122065557
GO:0006428	isoleucylNAtRNA aminoacylation	biological_process	13	comp23198_c0	1	5350	2	12497	0.672953122065557
GO:0016442	RNANAinduced silencing complex	cellular_component	6	comp20159_c0	1	5350	2	12497	0.672953122065557
GO:0070509	calcium ion import	biological_process	11	comp11309_c0	1	5350	2	12497	0.672953122065557
GO:0001165	RNA polymerase I upstream control element sequenceNAspecific DNA binding	molecular_function	10	comp8020_c0	1	5350	2	12497	0.672953122065557
GO:0042547	cell wall modification involved in multidimensional cell growth	biological_process	8	comp20137_c0	1	5350	2	12497	0.672953122065557
GO:0052670	geraniol kinase activity	molecular_function	8	comp14109_c0	1	5350	2	12497	0.672953122065557
GO:0008792	arginine decarboxylase activity	molecular_function	7	comp12328_c0	1	5350	2	12497	0.672953122065557
GO:0005542	folic acid binding	molecular_function	5	comp17903_c0	1	5350	2	12497	0.672953122065557
GO:0007409	axonogenesis	biological_process	9	comp5772_c1	1	5350	2	12497	0.672953122065557
GO:0000455	enzymeNAdirected rRNA pseudouridine synthesis	biological_process	14	comp42701_c0	1	5350	2	12497	0.672953122065557
GO:0000823	inositol trisphosphate 6NAkinase activity	molecular_function	8	comp11923_c0	1	5350	2	12497	0.672953122065557
GO:0004514	nicotinateNAnucleotide diphosphorylase (carboxylating) activity	molecular_function	7	comp27455_c0	1	5350	2	12497	0.672953122065557
GO:0045814	negative regulation of gene expression, epigenetic	biological_process	9	comp6863_c1	1	5350	2	12497	0.672953122065557
GO:0008124	4NAalphaNAhydroxytetrahydrobiopterin dehydratase activity	molecular_function	7	comp21068_c0	1	5350	2	12497	0.672953122065557
GO:0000275	mitochondrial protonNAtransporting ATP synthase complex, catalytic core F(1	cellular_component	7	comp7699_c0	1	5350	2	12497	0.672953122065557
GO:0006276	plasmid maintenance	biological_process	4	comp58950_c0	1	5350	2	12497	0.672953122065557
GO:0006955	immune response	biological_process	4	comp12052_c0	1	5350	2	12497	0.672953122065557
GO:0004165	dodecenoylNACoA deltaNAisomerase activity	molecular_function	7	comp21858_c0	1	5350	2	12497	0.672953122065557
GO:0048531	betaNA1,3NAgalactosyltransferase activity	molecular_function	8	comp14301_c0	1	5350	2	12497	0.672953122065557
GO:0047066	phospholipidNAhydroperoxide glutathione peroxidase activity	molecular_function	6	comp6962_c0	1	5350	2	12497	0.672953122065557
GO:0006435	threonylNAtRNA aminoacylation	biological_process	13	comp22218_c0	1	5350	2	12497	0.672953122065557
[truncated: 1,138 more rows]
