# Supplementary material for: A tissue-specific profile of miRNAs and their targets related to paeoniaflorin and monoterpenoids biosynthesis in Paeonia lactiflora Pall. by transcriptome, small RNAs and degradome sequencing
Source: PLoS One. 2023 Jan 26;18(1):e0279992. doi: 10.1371/journal.pone.0279992 (PMC9879538; doi:10.1371/journal.pone.0279992)
Supplement: S3 File — (ZIP) [file pone.0279992.s020.zip › S3_File/LCBIO_GO_enrichment_Gene-Flower VS Root.xlsx]

## Sheet: Sheet1
GO_ID	GO_Term	GO_function	GO_class	Genes	S gene number	TS gene number	B gene number	TB gene number	pvalue
GO:0005576	extracellular region	cellular_component	3	comp19373_c1;comp1750_c0;comp9833_c0;comp11942_c0;comp19309_c0;comp16679_c0;comp17020_c0;comp11665_c0;comp8808_c0;comp22327_c0;comp22128_c0;comp18607_c0;comp12719_c0;comp22469_c0;comp7972_c0;comp19639_c0;comp22146_c0;comp19442_c0;comp20891_c0;comp22058_c0;comp8118_c0;comp22999_c0;comp7933_c0;comp18075_c0;comp22735_c0;comp7933_c1;comp21264_c0;comp21829_c0;comp20489_c0;comp83441_c0;comp23091_c0;com…	112	1342	427	12494	3.33067e-16
GO:0005618	cell wall	cellular_component	5	comp20624_c0;comp13759_c0;comp22943_c0;comp21280_c0;comp21070_c0;comp11249_c0;comp19670_c0;comp3781_c0;comp9393_c0;comp20475_c0;comp22999_c0;comp15811_c1;comp8580_c0;comp83441_c0;comp16876_c0;comp4117_c0;comp22880_c0;comp13765_c0;comp12719_c0;comp7933_c0;comp15757_c0;comp108407_c0;comp9833_c0;comp7933_c1;comp17592_c0;comp18877_c0;comp20575_c0;comp23434_c0;comp10520_c0;comp15811_c0;comp18790_c0;co…	64	1342	245	12494	6.94544e-12
GO:0004601	peroxidase activity	molecular_function	4	comp29212_c0;comp10361_c0;comp878_c0;comp10083_c0;comp21240_c1;comp16679_c0;comp6149_c0;comp16216_c0;comp19639_c0;comp23412_c0;comp17020_c0;comp21645_c0;comp20489_c0;comp150612_c0;comp19910_c0;comp8808_c0;comp1699_c0;comp47283_c0;comp1750_c0;comp22959_c0;comp16216_c1;comp22058_c0;comp11942_c0	23	1342	58	12494	9.21917e-09
GO:0048046	apoplast	cellular_component	4	comp11134_c0;comp11714_c0;comp108407_c0;comp20475_c0;comp19315_c0;comp11576_c1;comp15727_c0;comp11249_c0;comp12178_c0;comp20461_c0;comp22818_c0;comp18790_c0;comp70808_c0;comp23139_c0;comp10862_c0;comp21308_c0;comp17934_c0;comp16934_c0;comp7434_c0;comp14643_c0;comp16258_c0;comp7763_c0;comp12088_c1;comp5743_c0;comp16876_c0;comp20303_c0;comp20965_c0;comp22959_c0;comp21386_c0;comp11829_c0;comp6036_c0…	48	1342	202	12494	7.73036e-08
GO:0042545	cell wall modification	biological_process	7	comp22437_c0;comp18768_c0;comp9393_c0;comp4227_c0;comp4117_c0;comp21829_c0;comp8180_c0;comp20575_c0;comp22999_c0;comp9833_c0;comp17592_c0;comp3781_c0;comp21280_c0;comp10520_c0;comp34265_c0;comp16555_c0;comp13337_c0;comp20929_c0;comp21070_c0	19	1342	47	12494	1.2493e-07
GO:0045330	aspartyl esterase activity	molecular_function	6	comp21280_c0;comp34265_c0;comp10520_c0;comp20575_c0;comp17592_c0;comp22437_c0;comp8180_c0;comp3781_c0;comp9393_c0;comp21829_c0;comp13337_c0;comp4117_c0;comp18768_c0;comp21070_c0;comp22999_c0;comp20929_c0;comp16555_c0;comp9833_c0	18	1342	44	12494	2.16194e-07
GO:0042744	hydrogen peroxide catabolic process	biological_process	8	comp8808_c0;comp29212_c0;comp19910_c0;comp23412_c0;comp150612_c0;comp22058_c0;comp22959_c0;comp16216_c0;comp878_c0;comp16216_c1;comp1750_c0;comp20489_c0;comp47283_c0;comp19639_c0;comp1699_c0;comp11942_c0;comp14156_c0;comp10361_c0;comp10083_c0;comp16679_c0	20	1342	54	12494	3.2172e-07
GO:0080167	response to karrikin	biological_process	5	comp5819_c0;comp20605_c1;comp22804_c0;comp20217_c0;comp16363_c0;comp20871_c0;comp7881_c0;comp23227_c0;comp14092_c0;comp20605_c0;comp13421_c0;comp14590_c0;comp18790_c0;comp19994_c0;comp15663_c0;comp15625_c0;comp12365_c0;comp22586_c0;comp22830_c0;comp13796_c0	20	1342	56	12494	6.36802e-07
GO:0030599	pectinesterase activity	molecular_function	7	comp18768_c0;comp3781_c0;comp21070_c0;comp16555_c0;comp21829_c0;comp9833_c0;comp4117_c0;comp22437_c0;comp13337_c0;comp9393_c0;comp8180_c0;comp22999_c0;comp34265_c0;comp20929_c0;comp17592_c0;comp10520_c0;comp20575_c0;comp21280_c0	18	1342	49	12494	1.4348e-06
GO:0004857	enzyme inhibitor activity	molecular_function	5	comp9393_c0;comp20929_c0;comp4117_c0;comp8180_c0;comp20575_c0;comp16555_c0;comp22437_c0;comp10520_c0;comp9833_c0;comp13337_c0;comp17592_c0;comp21070_c0;comp22999_c0;comp21280_c0;comp3781_c0;comp34265_c0	16	1342	40	12494	1.46743e-06
GO:0009734	auxin-activated signaling pathway	biological_process	6	comp15088_c0;comp23497_c0;comp17928_c0;comp15444_c0;comp28676_c0;comp14960_c0;comp1763_c0;comp15442_c0;comp9323_c0;comp11401_c0;comp14960_c1;comp7609_c0;comp6659_c0;comp7077_c0;comp19861_c0;comp16192_c0;comp5602_c0;comp5739_c0;comp20430_c0;comp21324_c0;comp21824_c1;comp17928_c1;comp20617_c0;comp47611_c0;comp22592_c0;comp23033_c0;comp6658_c0;comp21122_c0;comp8873_c0;comp21294_c0;comp21084_c0;comp1…	32	1342	129	12494	4.2263e-06
GO:0003700	DNA-binding transcription factor activity	molecular_function	4	comp18238_c0;comp8195_c0;comp24526_c0;comp5819_c0;comp20019_c0;comp4547_c0;comp18082_c0;comp12437_c0;comp62662_c0;comp21161_c0;comp22109_c0;comp5191_c0;comp21923_c0;comp19445_c0;comp107300_c0;comp60514_c0;comp16395_c0;comp22117_c0;comp17727_c0;comp22464_c0;comp13748_c0;comp15980_c0;comp20926_c0;comp18267_c0;comp11339_c0;comp19081_c0;comp17994_c0;comp19858_c0;comp19464_c0;comp15263_c0;comp19504_c0…	72	1342	400	12494	6.65012e-06
GO:0043565	sequence-specific DNA binding	molecular_function	7	comp14334_c0;comp11339_c0;comp17215_c0;comp5568_c0;comp17513_c0;comp22729_c0;comp5191_c0;comp83828_c0;comp7479_c0;comp18672_c0;comp18238_c0;comp10570_c0;comp19445_c0;comp20901_c0;comp19858_c0;comp5819_c0;comp18082_c0;comp21777_c0;comp12365_c0;comp38599_c0;comp19964_c0;comp20636_c0;comp12071_c0;comp19799_c0;comp10418_c0;comp37674_c0;comp17727_c0;comp24526_c0;comp25395_c0;comp20019_c0;comp8091_c0;c…	53	1342	279	12494	2.40748e-05
GO:0004575	sucrose alpha-glucosidase activity	molecular_function	8	comp22856_c0;comp15811_c0;comp19275_c0;comp15811_c1;comp18790_c0;comp22505_c0	6	1342	8	12494	3.51296e-05
GO:0006073	cellular glucan metabolic process	biological_process	8	comp10896_c0;comp22943_c0;comp14643_c0;comp17934_c0;comp108407_c0;comp21386_c0;comp20475_c0;comp22888_c1;comp16876_c0;comp19130_c0	10	1342	26	12494	0.000208314
GO:0016762	xyloglucan:xyloglucosyl transferase activity	molecular_function	8	comp108407_c0;comp14643_c0;comp19130_c0;comp22888_c1;comp10896_c0;comp16876_c0;comp21386_c0;comp22943_c0;comp17934_c0;comp20475_c0	10	1342	26	12494	0.000208314
GO:0016042	lipid catabolic process	biological_process	6	comp19373_c0;comp5743_c0;comp16230_c0;comp2140_c0;comp8533_c0;comp24312_c0;comp14323_c0;comp17767_c0;comp19373_c1;comp7969_c0;comp7655_c0;comp19150_c0;comp22930_c0;comp21502_c0;comp22005_c0;comp16672_c0;comp22735_c0;comp17122_c0;comp21286_c0;comp19356_c0;comp4784_c0;comp4572_c0;comp18075_c0;comp14007_c0;comp20873_c0	25	1342	110	12494	0.000209132
GO:0010143	cutin biosynthetic process	biological_process	7	comp5908_c0;comp21103_c0;comp20983_c0;comp17215_c0;comp16522_c0;comp15357_c0	6	1342	10	12494	0.000217594
GO:0042555	MCM complex	cellular_component	4	comp20067_c0;comp15496_c0;comp16448_c1;comp16448_c0;comp19831_c0;comp19469_c0	6	1342	10	12494	0.000217594
GO:0020037	heme binding	molecular_function	6	comp12872_c0;comp19639_c0;comp21928_c0;comp14156_c0;comp10361_c0;comp19910_c0;comp1699_c0;comp23094_c0;comp23146_c0;comp22420_c0;comp11710_c0;comp11725_c0;comp7367_c0;comp9474_c0;comp20207_c0;comp29212_c0;comp150612_c0;comp23335_c0;comp16679_c0;comp23412_c0;comp1750_c0;comp22291_c0;comp10083_c0;comp10506_c0;comp878_c0;comp23008_c0;comp6109_c0;comp22959_c0;comp8808_c0;comp11368_c0;comp20489_c0;com…	44	1342	240	12494	0.000263917
GO:0030570	pectate lyase activity	molecular_function	7	comp21653_c0;comp22015_c0;comp16213_c0;comp21649_c0;comp206_c0;comp12577_c0;comp17679_c0	7	1342	14	12494	0.000281686
GO:0006865	amino acid transport	biological_process	10	comp19321_c1;comp19321_c0;comp8873_c0;comp14960_c1;comp14960_c0;comp20430_c0;comp21499_c0;comp8056_c0	8	1342	19	12494	0.000441877
GO:0005975	carbohydrate metabolic process	biological_process	5	comp15757_c0;comp5132_c0;comp16007_c0;comp5462_c0;comp22856_c0;comp15811_c0;comp22880_c0;comp21720_c0;comp22612_c0;comp16992_c0;comp9657_c0;comp18425_c0;comp9645_c0;comp19511_c0;comp10385_c0;comp21505_c0;comp23209_c0;comp13138_c0;comp4603_c0;comp13042_c0;comp33893_c0;comp19275_c0;comp21674_c0;comp20135_c0;comp17115_c0;comp23207_c0;comp19670_c0;comp18790_c0;comp22505_c0;comp13759_c0;comp12777_c0;c…	40	1342	218	12494	0.000483411
GO:0004553	hydrolase activity, hydrolyzing O-glycosyl compounds	molecular_function	6	comp19130_c0;comp22888_c1;comp17934_c0;comp14643_c0;comp20475_c0;comp10896_c0;comp16876_c0;comp108407_c0;comp21386_c0;comp22943_c0;comp10385_c0	11	1342	34	12494	0.000580634
GO:0015936	coenzyme A metabolic process	biological_process	7	comp12994_c0;comp7583_c0;comp24342_c0;comp7930_c0;comp25530_c0	5	1342	8	12494	0.000601387
GO:0004420	hydroxymethylglutaryl-CoA reductase (NADPH) activity	molecular_function	7	comp24342_c0;comp12994_c0;comp7930_c0;comp25530_c0;comp7583_c0	5	1342	8	12494	0.000601387
GO:0010158	abaxial cell fate specification	biological_process	6	comp15203_c0;comp21084_c0;comp16192_c0;comp7550_c0	4	1342	5	12494	0.000606077
GO:0006633	fatty acid biosynthetic process	biological_process	10	comp28198_c0;comp19123_c0;comp21730_c0;comp20043_c0;comp7102_c0;comp22033_c0;comp20936_c0;comp19811_c0;comp22645_c0;comp20321_c0;comp17134_c0;comp21657_c0;comp5862_c0;comp11227_c0;comp15891_c0;comp15412_c0;comp18463_c0	17	1342	70	12494	0.000944498
GO:0030245	cellulose catabolic process	biological_process	11	comp3746_c0;comp18690_c0;comp21049_c0;comp8118_c0;comp22327_c0;comp28904_c0;comp8118_c1;comp3654_c0;comp20137_c0	9	1342	26	12494	0.00105876
GO:0031225	anchored component of membrane	cellular_component	5	comp11200_c0;comp12602_c0;comp22015_c0;comp23091_c0;comp20178_c0;comp15826_c0;comp7625_c0;comp11833_c0;comp11526_c0	9	1342	26	12494	0.00105876
GO:0015035	protein disulfide oxidoreductase activity	molecular_function	7	comp7321_c0;comp15550_c0;comp13382_c0;comp23883_c0;comp19279_c0;comp3701_c0;comp16473_c0;comp7912_c0;comp23395_c0;comp23443_c0;comp20736_c0;comp21503_c0;comp20800_c0;comp11982_c0;comp16569_c0;comp16549_c0	16	1342	65	12494	0.00113075
GO:0015250	water channel activity	molecular_function	7	comp7924_c0;comp11272_c0;comp23455_c0;comp20819_c0;comp15843_c0	5	1342	9	12494	0.00123341
GO:0019395	fatty acid oxidation	biological_process	10	comp12515_c0;comp17770_c0;comp20206_c0	3	1342	3	12494	0.00123676
GO:0090309	positive regulation of methylation-dependent chromatin silencing	biological_process	8	comp6070_c0;comp9048_c0;comp9914_c0	3	1342	3	12494	0.00123676
GO:0031261	DNA replication preinitiation complex	cellular_component	5	comp16448_c0;comp16448_c1;comp20067_c0	3	1342	3	12494	0.00123676
GO:0010369	chromocenter	cellular_component	7	comp9048_c0;comp9914_c0;comp6070_c0	3	1342	3	12494	0.00123676
GO:0005656	nuclear pre-replicative complex	cellular_component	6	comp20067_c0;comp16448_c1;comp16448_c0	3	1342	3	12494	0.00123676
GO:0047100	glyceraldehyde-3-phosphate dehydrogenase (NADP+) (phosphorylating) activity	molecular_function	8	comp11576_c0;comp11576_c1;comp14930_c0	3	1342	3	12494	0.00123676
GO:0042562	hormone binding	molecular_function	4	comp20206_c0;comp12515_c0;comp17770_c0	3	1342	3	12494	0.00123676
GO:0046983	protein dimerization activity	molecular_function	5	comp8195_c0;comp19861_c0;comp20636_c0;comp20884_c0;comp22592_c0;comp22109_c0;comp12365_c0;comp17928_c1;comp21294_c0;comp47611_c0;comp21084_c0;comp5819_c0;comp17663_c0;comp21660_c0;comp11401_c0;comp1763_c0;comp16192_c0;comp15088_c0;comp7609_c0;comp15444_c0;comp21777_c0;comp17928_c0;comp6659_c0;comp22530_c0	24	1342	117	12494	0.00132197
GO:0006270	DNA replication initiation	biological_process	8	comp9406_c1;comp19469_c0;comp16448_c1;comp20067_c0;comp19831_c0;comp12771_c0;comp16448_c0	7	1342	18	12494	0.00177385
GO:0016788	hydrolase activity, acting on ester bonds	molecular_function	5	comp17122_c0;comp16672_c0;comp21502_c0;comp19373_c1;comp5743_c0;comp17767_c0;comp16230_c0;comp8533_c0;comp4784_c0;comp19373_c0;comp2140_c0;comp7655_c0;comp14007_c0;comp19356_c0	14	1342	56	12494	0.00192877
GO:0006810	transport	biological_process	5	comp23883_c0;comp23004_c0;comp7210_c0;comp17252_c0;comp7367_c0;comp18747_c0;comp12808_c0;comp5023_c0;comp14089_c0;comp16569_c0;comp11368_c0;comp18605_c0;comp8054_c0;comp23443_c0;comp12042_c0;comp23004_c1;comp7337_c0;comp21583_c0;comp21487_c0;comp5747_c0;comp16532_c0;comp16855_c0;comp22036_c0;comp11982_c0;comp16549_c0;comp5728_c0;comp19781_c0;comp20800_c0;comp20010_c0;comp14646_c0;comp23504_c0;com…	45	1342	272	12494	0.00210389
GO:0006949	syncytium formation	biological_process	4	comp18270_c0;comp17522_c0;comp21358_c0;comp22146_c0;comp8580_c0;comp23434_c0	6	1342	14	12494	0.00212791
GO:0010025	wax biosynthetic process	biological_process	7	comp22055_c0;comp21103_c0;comp12348_c0;comp16046_c0;comp22608_c0	5	1342	10	12494	0.00224924
GO:0045486	naringenin 3-dioxygenase activity	molecular_function	7	comp176375_c0;comp20658_c0;comp15278_c0;comp7387_c0;comp1931_c0	5	1342	10	12494	0.00224924
GO:0010231	maintenance of seed dormancy	biological_process	6	comp22549_c0;comp21210_c0;comp10897_c1;comp22520_c0;comp10897_c0;comp17676_c0;comp21060_c0	7	1342	19	12494	0.00255084
GO:0015979	photosynthesis	biological_process	5	comp16649_c0;comp5646_c0;comp14948_c0;comp5728_c0;comp16348_c0;comp20533_c0;comp5758_c0;comp22586_c0;comp11773_c0;comp5668_c0;comp15807_c0;comp23397_c0;comp16342_c0;comp14789_c0;comp7009_c0;comp15408_c0	16	1342	70	12494	0.00258793
GO:0009522	photosystem I	cellular_component	7	comp17549_c0;comp6619_c1;comp23126_c0;comp7419_c0;comp23397_c0;comp23392_c0;comp11773_c0;comp23384_c0	8	1342	24	12494	0.0026355
GO:0008810	cellulase activity	molecular_function	7	comp18690_c0;comp8118_c0;comp8118_c1;comp28904_c0;comp20137_c0;comp21049_c0;comp22327_c0;comp3654_c0	8	1342	24	12494	0.0026355
GO:0006952	defense response	biological_process	5	comp22880_c0;comp4547_c0;comp23285_c0;comp24312_c0;comp51836_c0;comp19147_c0;comp5582_c0;comp21071_c0;comp19511_c0;comp6040_c0;comp7077_c0;comp17297_c0;comp14133_c0;comp23345_c0;comp23227_c0;comp18807_c0;comp22984_c0;comp4320_c0;comp19553_c0;comp21513_c0;comp21575_c0;comp20873_c0;comp8667_c0;comp13759_c0;comp7584_c0;comp14806_c0;comp13828_c0;comp14063_c0;comp18177_c0;comp16803_c0;comp6594_c0;comp…	39	1342	232	12494	0.00302411
GO:0010051	xylem and phloem pattern formation	biological_process	6	comp14334_c0;comp38599_c0;comp18761_c0;comp19858_c0;comp16099_c0;comp10422_c0	6	1342	15	12494	0.00322696
GO:0022900	electron transport chain	biological_process	6	comp20800_c0;comp12808_c0;comp22036_c0;comp7321_c0;comp11982_c0;comp23504_c0;comp7367_c0;comp7210_c0;comp7337_c0;comp5646_c0;comp23883_c0;comp7912_c0;comp23443_c0;comp16549_c0;comp5023_c0;comp23677_c0;comp12042_c0;comp16569_c0;comp5728_c0;comp11368_c0;comp7154_c0;comp14646_c0;comp23395_c0;comp21583_c0;comp3701_c0;comp5747_c0	26	1342	139	12494	0.00335387
GO:0009538	photosystem I reaction center	cellular_component	6	comp15807_c0;comp5668_c0;comp14789_c0;comp5758_c0	4	1342	7	12494	0.00355038
GO:0003680	AT DNA binding	molecular_function	9	comp10175_c0;comp8064_c0;comp4801_c0;comp17851_c0	4	1342	7	12494	0.00355038
GO:0010154	fruit development	biological_process	6	comp14334_c0;comp6925_c0;comp19858_c0;comp15203_c0;comp6925_c1	5	1342	11	12494	0.00376095
GO:0009416	response to light stimulus	biological_process	6	comp17617_c0;comp19087_c1;comp22033_c0;comp21730_c0;comp21316_c0;comp11576_c1;comp12348_c0;comp20617_c0;comp20321_c0;comp11208_c0;comp20894_c0;comp18463_c0;comp1631_c0;comp15891_c0;comp62105_c0	15	1342	67	12494	0.00428511
GO:2000037	regulation of stomatal complex patterning	biological_process	7	comp6033_c0;comp20815_c0;comp19128_c0	3	1342	4	12494	0.00454931
GO:0010424	DNA methylation on cytosine within a CG sequence	biological_process	12	comp9048_c0;comp6070_c0;comp9914_c0	3	1342	4	12494	0.00454931
GO:0006122	mitochondrial electron transport, ubiquinol to cytochrome c	biological_process	8	comp7996_c0;comp13509_c0;comp11683_c0	3	1342	4	12494	0.00454931
GO:0031508	pericentric heterochromatin assembly	biological_process	8	comp9048_c0;comp9914_c0;comp6070_c0	3	1342	4	12494	0.00454931
GO:0033807	icosanoyl-CoA synthase activity	molecular_function	7	comp21730_c0;comp22033_c0;comp15891_c0	3	1342	4	12494	0.00454931
GO:0009407	toxin catabolic process	biological_process	6	comp8379_c0;comp16029_c0;comp15625_c0;comp8885_c0;comp3723_c0	5	1342	12	12494	0.00588207
GO:0010023	proanthocyanidin biosynthetic process	biological_process	8	comp10897_c1;comp22549_c0;comp16934_c0;comp21060_c0;comp21210_c0;comp10897_c0;comp22520_c0;comp17676_c0	8	1342	27	12494	0.00594273
GO:0009055	electron transfer activity	molecular_function	5	comp16957_c0;comp13382_c0;comp23294_c0;comp23883_c0;comp23008_c0;comp6109_c0;comp21928_c0;comp20736_c0;comp7367_c0;comp3701_c0;comp21240_c1;comp23443_c0;comp7321_c0;comp20800_c0;comp14089_c0;comp23335_c0;comp11710_c0;comp9474_c0;comp21920_c0;comp19934_c0;comp21503_c0;comp20207_c0;comp14646_c0;comp10506_c0;comp19279_c0;comp23094_c0;comp16569_c0;comp20853_c0;comp11982_c0;comp7154_c0;comp21882_c0;co…	46	1342	296	12494	0.00639268
GO:0009664	plant-type cell wall organization	biological_process	7	comp20035_c0;comp8666_c0;comp162685_c0;comp21358_c0;comp8580_c0;comp23434_c0;comp12719_c0	7	1342	22	12494	0.00647577
GO:0010290	chlorophyll catabolite transmembrane transporter activity	molecular_function	5	comp22177_c0;comp12178_c0;comp56385_c0;comp70808_c0	4	1342	8	12494	0.00649937
GO:0045431	flavonol synthase activity	molecular_function	7	comp15278_c0;comp7387_c0;comp176375_c0;comp1931_c0	4	1342	8	12494	0.00649937
GO:0015431	glutathione S-conjugate-exporting ATPase activity	molecular_function	10	comp70808_c0;comp12178_c0;comp22177_c0;comp56385_c0	4	1342	8	12494	0.00649937
GO:0008299	isoprenoid biosynthetic process	biological_process	8	comp7583_c0;comp24342_c0;comp25530_c0;comp7930_c0;comp20102_c0;comp12994_c0	6	1342	17	12494	0.00661101
GO:0009627	systemic acquired resistance	biological_process	7	comp5131_c0;comp22005_c0;comp11249_c0;comp22930_c0;comp11714_c0;comp12302_c0	6	1342	17	12494	0.00661101
GO:0043169	cation binding	molecular_function	5	comp22774_c0;comp20479_c0;comp21505_c0;comp18425_c0;comp23296_c0;comp13138_c0;comp21071_c0;comp19511_c0;comp12777_c0;comp28769_c0;comp22880_c0;comp9657_c0;comp23209_c0;comp4603_c0;comp22984_c0;comp13042_c0;comp11665_c0;comp22981_c0;comp11024_c0;comp17115_c0;comp9645_c0;comp13759_c0;comp33893_c0;comp15727_c0;comp22612_c0;comp16992_c0	26	1342	147	12494	0.00718953
GO:0030154	cell differentiation	biological_process	5	comp7792_c0;comp38599_c0;comp21161_c0;comp17490_c0;comp11504_c0;comp16918_c0;comp10134_c0;comp14417_c0;comp21923_c0;comp10570_c0;comp25107_c0;comp16976_c0;comp5568_c0;comp25395_c0;comp16511_c0;comp11810_c0;comp442_c0;comp2512_c1;comp14539_c0;comp13319_c0	20	1342	105	12494	0.0076413
GO:0009523	photosystem II	cellular_component	7	comp23126_c0;comp17549_c0;comp16342_c0;comp6619_c1;comp15408_c0;comp7419_c0;comp23392_c0;comp14948_c0	8	1342	29	12494	0.00946726
GO:0006869	lipid transport	biological_process	7	comp5682_c0;comp16483_c0;comp12087_c0;comp13592_c0;comp16365_c0;comp11180_c0;comp17801_c0;comp22608_c0;comp19187_c0	9	1342	35	12494	0.0098723
GO:0009755	hormone-mediated signaling pathway	biological_process	5	comp17770_c0;comp20206_c0;comp12515_c0	3	1342	5	12494	0.0104642
GO:0030174	regulation of DNA-dependent DNA replication initiation	biological_process	9	comp19831_c0;comp20067_c0;comp19469_c0	3	1342	5	12494	0.0104642
GO:0016602	CCAAT-binding factor complex	cellular_component	7	comp16131_c0;comp17814_c0;comp17729_c0	3	1342	5	12494	0.0104642
GO:0050378	UDP-glucuronate 4-epimerase activity	molecular_function	7	comp21720_c0;comp5462_c0;comp21674_c0	3	1342	5	12494	0.0104642
GO:0010385	double-stranded methylated DNA binding	molecular_function	8	comp9048_c0;comp9914_c0;comp6070_c0	3	1342	5	12494	0.0104642
GO:0045454	cell redox homeostasis	biological_process	5	comp20736_c0;comp7912_c0;comp16473_c0;comp16569_c0;comp21503_c0;comp7210_c0;comp19279_c0;comp11982_c0;comp20933_c0;comp15550_c0;comp5023_c0;comp7321_c0;comp23443_c0;comp3701_c0;comp23395_c0;comp16549_c0;comp20800_c0;comp23883_c0;comp13382_c0	19	1342	101	12494	0.0104705
GO:0044237	cellular metabolic process	biological_process	4	comp5462_c0;comp21733_c0;comp21720_c0;comp21674_c0	4	1342	9	12494	0.0107121
GO:0007267	cell-cell signaling	biological_process	5	comp15708_c0;comp22965_c0;comp21487_c0;comp16855_c0	4	1342	9	12494	0.0107121
GO:0016324	apical plasma membrane	cellular_component	5	comp22091_c0;comp11060_c0;comp93239_c0;comp101801_c0	4	1342	9	12494	0.0107121
GO:0016168	chlorophyll binding	molecular_function	6	comp23392_c0;comp7419_c0;comp6619_c1;comp23126_c0;comp17549_c0;comp23384_c0;comp11100_c0	7	1342	24	12494	0.0108604
GO:0080170	hydrogen peroxide transmembrane transport	biological_process	8	comp7924_c0;comp11272_c0	2	1342	2	12494	0.0115296
GO:0034484	raffinose catabolic process	biological_process	8	comp13796_c0;comp22804_c0	2	1342	2	12494	0.0115296
GO:0010063	positive regulation of trichoblast fate specification	biological_process	10	comp13113_c0;comp7493_c0	2	1342	2	12494	0.0115296
GO:0009828	plant-type cell wall loosening	biological_process	9	comp17522_c0;comp10502_c0	2	1342	2	12494	0.0115296
GO:0010555	response to mannitol	biological_process	7	comp16270_c0;comp19623_c0	2	1342	2	12494	0.0115296
GO:0010014	meristem initiation	biological_process	4	comp38599_c0;comp21923_c0	2	1342	2	12494	0.0115296
GO:0009855	determination of bilateral symmetry	biological_process	6	comp10570_c0;comp38599_c0	2	1342	2	12494	0.0115296
GO:0048457	floral whorl morphogenesis	biological_process	5	comp14334_c0;comp19858_c0	2	1342	2	12494	0.0115296
GO:2000280	regulation of root development	biological_process	7	comp16511_c0;comp13319_c0	2	1342	2	12494	0.0115296
GO:0042398	cellular modified amino acid biosynthetic process	biological_process	7	comp22861_c0;comp4300_c0	2	1342	2	12494	0.0115296
GO:0006267	pre-replicative complex assembly involved in nuclear cell cycle DNA replication	biological_process	6	comp16448_c0;comp20067_c0	2	1342	2	12494	0.0115296
GO:0080006	internode patterning	biological_process	5	comp14334_c0;comp19858_c0	2	1342	2	12494	0.0115296
GO:0031298	replication fork protection complex	cellular_component	4	comp16448_c0;comp20067_c0	2	1342	2	12494	0.0115296
GO:0015086	cadmium ion transmembrane transporter activity	molecular_function	10	comp13465_c0;comp12302_c0	2	1342	2	12494	0.0115296
GO:0048032	galacturonate binding	molecular_function	8	comp21487_c0;comp16855_c0	2	1342	2	12494	0.0115296
GO:0004866	endopeptidase inhibitor activity	molecular_function	7	comp14618_c0;comp12427_c0	2	1342	2	12494	0.0115296
GO:0045430	chalcone isomerase activity	molecular_function	6	comp4300_c0;comp22861_c0	2	1342	2	12494	0.0115296
GO:0046592	polyamine oxidase activity	molecular_function	7	comp5034_c0;comp19846_c0	2	1342	2	12494	0.0115296
GO:0008177	succinate dehydrogenase (ubiquinone) activity	molecular_function	7	comp18877_c0;comp21583_c0	2	1342	2	12494	0.0115296
GO:0003688	DNA replication origin binding	molecular_function	9	comp20067_c0;comp16448_c0	2	1342	2	12494	0.0115296
GO:0046029	mannitol dehydrogenase activity	molecular_function	7	comp11788_c1;comp17354_c0	2	1342	2	12494	0.0115296
GO:0009765	photosynthesis, light harvesting	biological_process	6	comp17549_c0;comp23392_c0;comp6619_c1;comp23384_c0;comp7419_c0;comp23126_c0	6	1342	20	12494	0.0156433
GO:0009607	response to biotic stimulus	biological_process	4	comp14133_c0;comp7972_c0;comp19147_c0;comp8772_c0;comp14806_c0;comp8667_c0;comp18807_c0;comp16803_c0;comp13828_c0;comp18177_c0	10	1342	44	12494	0.016271
GO:0009814	defense response, incompatible interaction	biological_process	6	comp19988_c0;comp20815_c0;comp15190_c0;comp19128_c0	4	1342	10	12494	0.0163541
GO:0008121	ubiquinol-cytochrome-c reductase activity	molecular_function	6	comp5646_c0;comp7996_c0;comp13509_c0;comp11683_c0	4	1342	10	12494	0.0163541
GO:0010076	maintenance of floral meristem identity	biological_process	6	comp19858_c0;comp14334_c0;comp10418_c0	3	1342	6	12494	0.0192653
GO:0034214	protein hexamerization	biological_process	8	comp19218_c0;comp7593_c0;comp16698_c1	3	1342	6	12494	0.0192653
GO:0010429	methyl-CpNpN binding	molecular_function	6	comp9914_c0;comp9048_c0;comp6070_c0	3	1342	6	12494	0.0192653
GO:0010428	methyl-CpNpG binding	molecular_function	6	comp6070_c0;comp9048_c0;comp9914_c0	3	1342	6	12494	0.0192653
GO:0006662	glycerol ether metabolic process	biological_process	6	comp20736_c0;comp7321_c0;comp11982_c0;comp16549_c0;comp23395_c0;comp3701_c0;comp23443_c0;comp23883_c0;comp20800_c0	9	1342	39	12494	0.0200747
GO:0009414	response to water deprivation	biological_process	5	comp7277_c0;comp17477_c0;comp20266_c0;comp23455_c0;comp19996_c1;comp60514_c0;comp15263_c0;comp15520_c0;comp7924_c0;comp7321_c0;comp19081_c0;comp14089_c0;comp13815_c0;comp15843_c0;comp2177_c0;comp18223_c0;comp22774_c0;comp8738_c0;comp22888_c1;comp17215_c0	20	1342	115	12494	0.0201372
GO:0050662	coenzyme binding	molecular_function	5	comp21720_c0;comp21308_c0;comp21991_c0;comp21733_c0;comp20461_c0;comp20884_c0;comp5462_c0;comp21674_c0	8	1342	33	12494	0.0208404
GO:0046274	lignin catabolic process	biological_process	8	comp11134_c0;comp23139_c0;comp21894_c0;comp16934_c0;comp22094_c0;comp17050_c0;comp11829_c0	7	1342	27	12494	0.0209675
GO:0052716	hydroquinone:oxygen oxidoreductase activity	molecular_function	7	comp23139_c0;comp21894_c0;comp11134_c0;comp16934_c0;comp17050_c0;comp22094_c0;comp11829_c0	7	1342	27	12494	0.0209675
GO:0006325	chromatin organization	biological_process	5	comp17851_c0;comp4801_c0;comp8064_c0;comp10175_c0	4	1342	11	12494	0.0235501
GO:0008283	cell population proliferation	biological_process	3	comp25107_c0;comp11810_c0;comp4618_c0;comp4691_c0;comp6925_c1;comp6925_c0;comp20557_c0	7	1342	28	12494	0.0254395
GO:0009705	plant-type vacuole membrane	cellular_component	8	comp22520_c0;comp10897_c1;comp7277_c0;comp22549_c0;comp17676_c0;comp21210_c0;comp10897_c0;comp20819_c0;comp21060_c0;comp19035_c0;comp11272_c0	11	1342	54	12494	0.026452
GO:0050661	NADP binding	molecular_function	6	comp7930_c0;comp24342_c0;comp5728_c0;comp25530_c0;comp5131_c0;comp7583_c0;comp12994_c0;comp14075_c0;comp22244_c0	9	1342	41	12494	0.0273457
GO:0008289	lipid binding	molecular_function	4	comp5682_c0;comp5742_c0;comp18605_c0;comp19187_c0;comp12087_c0;comp11347_c0;comp68887_c0;comp11180_c0;comp15247_c0	9	1342	41	12494	0.0273457
GO:0003690	double-stranded DNA binding	molecular_function	7	comp17851_c0;comp8064_c0;comp5819_c0;comp4801_c0;comp10175_c0	5	1342	17	12494	0.0291814
GO:0045735	nutrient reservoir activity	molecular_function	3	comp18776_c0;comp20873_c0;comp19315_c0;comp5206_c0;comp24312_c0;comp21286_c0;comp16258_c0	7	1342	29	12494	0.0305216
GO:0009813	flavonoid biosynthetic process	biological_process	6	comp4300_c0;comp20658_c0;comp13748_c0;comp17908_c0;comp21199_c0;comp22861_c0	6	1342	23	12494	0.0308544
GO:0045905	positive regulation of translational termination	biological_process	11	comp19003_c0;comp7185_c0;comp11298_c0	3	1342	7	12494	0.0310515
GO:0006452	translational frameshifting	biological_process	9	comp7185_c0;comp11298_c0;comp19003_c0	3	1342	7	12494	0.0310515
GO:0045901	positive regulation of translational elongation	biological_process	11	comp19003_c0;comp11298_c0;comp7185_c0	3	1342	7	12494	0.0310515
GO:0008327	methyl-CpG binding	molecular_function	6	comp9914_c0;comp9048_c0;comp6070_c0	3	1342	7	12494	0.0310515
GO:0016702	oxidoreductase activity, acting on single donors with incorporation of molecular oxygen, incorporation of two atoms of oxygen	molecular_function	6	comp20658_c0;comp7387_c0;comp1931_c0;comp21268_c0;comp15463_c0;comp176375_c0;comp9147_c0;comp22705_c0;comp15278_c0	9	1342	42	12494	0.0316005
GO:0009941	chloroplast envelope	cellular_component	7	comp20819_c0;comp11100_c0;comp15412_c0;comp15496_c0;comp13740_c0;comp22729_c0;comp20461_c0;comp24166_c0;comp5023_c0;comp15190_c0;comp7321_c0;comp23593_c0;comp19218_c0;comp11272_c0;comp14789_c0;comp23044_c0;comp12542_c0;comp22683_c0;comp21308_c0;comp12302_c0;comp7277_c0	21	1342	128	12494	0.0317117
GO:0009650	UV protection	biological_process	8	comp19150_c0;comp19978_c0	2	1342	3	12494	0.0321152
GO:0046520	sphingoid biosynthetic process	biological_process	10	comp5862_c0;comp7102_c0	2	1342	3	12494	0.0321152
GO:0042493	response to drug	biological_process	5	comp20540_c0;comp18679_c0	2	1342	3	12494	0.0321152
GO:0010205	photoinhibition	biological_process	9	comp18341_c0;comp23044_c0	2	1342	3	12494	0.0321152
GO:0071456	cellular response to hypoxia	biological_process	6	comp5131_c0;comp20027_c0	2	1342	3	12494	0.0321152
GO:0019953	sexual reproduction	biological_process	4	comp22146_c0;comp10502_c0	2	1342	3	12494	0.0321152
GO:0000727	double-strand break repair via break-induced replication	biological_process	11	comp20067_c0;comp16448_c0	2	1342	3	12494	0.0321152
GO:0010086	embryonic root morphogenesis	biological_process	7	comp7274_c0;comp8132_c0	2	1342	3	12494	0.0321152
GO:0006537	glutamate biosynthetic process	biological_process	12	comp23355_c0;comp20266_c0	2	1342	3	12494	0.0321152
GO:0042964	thioredoxin reduction	biological_process	5	comp5023_c0;comp7210_c0	2	1342	3	12494	0.0321152
GO:0000326	protein storage vacuole	cellular_component	8	comp20819_c0;comp11272_c0	2	1342	3	12494	0.0321152
GO:0008083	growth factor activity	molecular_function	7	comp11810_c0;comp25107_c0	2	1342	3	12494	0.0321152
GO:0004683	calmodulin-dependent protein kinase activity	molecular_function	9	comp14148_c0;comp14745_c0	2	1342	3	12494	0.0321152
GO:0000170	sphingosine hydroxylase activity	molecular_function	5	comp5862_c0;comp7102_c0	2	1342	3	12494	0.0321152
GO:0051538	3 iron, 4 sulfur cluster binding	molecular_function	6	comp21583_c0;comp23355_c0	2	1342	3	12494	0.0321152
GO:0005094	Rho GDP-dissociation inhibitor activity	molecular_function	8	comp18697_c0;comp11051_c0	2	1342	3	12494	0.0321152
GO:0003682	chromatin binding	molecular_function	4	comp6070_c0;comp9914_c0;comp20067_c0;comp9048_c0	4	1342	12	12494	0.0323842
GO:0016747	transferase activity, transferring acyl groups other than amino-acyl groups	molecular_function	6	comp20043_c0;comp20321_c0;comp12348_c0;comp22718_c0;comp20983_c0;comp22645_c0;comp22560_c0	7	1342	30	12494	0.0362431
GO:0018298	protein-chromophore linkage	biological_process	9	comp23126_c0;comp13270_c0;comp23137_c0;comp23392_c0;comp20685_c0;comp17549_c0;comp23384_c0;comp7419_c0;comp6619_c1	9	1342	43	12494	0.0362937
GO:0009640	photomorphogenesis	biological_process	8	comp45862_c0;comp5862_c0;comp4801_c0;comp17851_c0;comp8064_c0;comp7881_c0;comp19665_c0;comp10175_c0;comp7102_c0	9	1342	43	12494	0.0362937
GO:0048511	rhythmic process	biological_process	3	comp11190_c0;comp17967_c0;comp15892_c0;comp15148_c0;comp23412_c0	5	1342	18	12494	0.0369321
GO:0010287	plastoglobule	cellular_component	8	comp5758_c0;comp13740_c0;comp21308_c0;comp21733_c0;comp21268_c0;comp15663_c0;comp14789_c0;comp6619_c1;comp23384_c0;comp20461_c0	10	1342	50	12494	0.0374924
GO:0015299	solute:proton antiporter activity	molecular_function	10	comp10897_c1;comp108831_c0;comp22549_c0;comp12546_c0;comp21060_c0;comp22520_c0;comp21210_c0;comp10897_c0;comp17676_c0	9	1342	44	12494	0.0414424
GO:0009751	response to salicylic acid	biological_process	6	comp7493_c0;comp11141_c0;comp13113_c0;comp22005_c0;comp6357_c0;comp4784_c0;comp4227_c0;comp23285_c0;comp22930_c0;comp2177_c0;comp8885_c0	11	1342	58	12494	0.0424984
GO:0047213	anthocyanidin 3-O-glucosyltransferase activity	molecular_function	8	comp7061_c0;comp136820_c0;comp20191_c0;comp88761_c0	4	1342	13	12494	0.0429003
GO:0016161	beta-amylase activity	molecular_function	8	comp23296_c0;comp28769_c0;comp22774_c0;comp11024_c0	4	1342	13	12494	0.0429003
GO:0034004	germacradienol synthase activity	molecular_function	7	comp23266_c0;comp23214_c0;comp28580_c0;comp21880_c0	4	1342	13	12494	0.0429003
GO:0052577	germacrene-D synthase activity	molecular_function	9	comp21880_c0;comp23266_c0;comp28580_c0;comp23214_c0	4	1342	13	12494	0.0429003
GO:0010252	auxin homeostasis	biological_process	7	comp17668_c0;comp22424_c0;comp5602_c0	3	1342	8	12494	0.0457828
GO:0000084	mitotic S phase	biological_process	6	comp16448_c0;comp20067_c0;comp20995_c0	3	1342	8	12494	0.0457828
GO:0004366	glycerol-3-phosphate O-acyltransferase activity	molecular_function	8	comp16522_c0;comp5908_c0;comp15357_c0	3	1342	8	12494	0.0457828
GO:0016847	1-aminocyclopropane-1-carboxylate synthase activity	molecular_function	6	comp7405_c0;comp20473_c0;comp21011_c0	3	1342	8	12494	0.0457828
GO:0019253	reductive pentose-phosphate cycle	biological_process	8	comp14930_c0;comp11576_c0;comp11576_c1;comp13848_c0;comp23363_c0	5	1342	19	12494	0.0458293
GO:0010114	response to red light	biological_process	8	comp6619_c1;comp5819_c0;comp23384_c0;comp18404_c0;comp21928_c0	5	1342	19	12494	0.0458293
GO:0050660	flavin adenine dinucleotide binding	molecular_function	6	comp5034_c0;comp16320_c0;comp5131_c0;comp5728_c0;comp14909_c0;comp18877_c0;comp6149_c0;comp7210_c0;comp23355_c0;comp5023_c0;comp5611_c0;comp21240_c1;comp18333_c0;comp12602_c0;comp15708_c0;comp22965_c0;comp21360_c0;comp11833_c0;comp14075_c0	19	1342	118	12494	0.0466702
GO:0010200	response to chitin	biological_process	7	comp11339_c0;comp5582_c0;comp20445_c0;comp7479_c0;comp21575_c0;comp20027_c0;comp6033_c0;comp15980_c0;comp2177_c0;comp25740_c0;comp18300_c0;comp17297_c0	12	1342	67	12494	0.0515846
GO:0048366	leaf development	biological_process	7	comp11574_c0;comp18761_c0;comp15661_c0;comp6925_c1;comp22272_c0;comp22110_c0;comp3813_c0;comp6925_c0;comp7277_c0;comp9661_c0	10	1342	54	12494	0.0592955
GO:0009646	response to absence of light	biological_process	8	comp22706_c0;comp21059_c0	2	1342	4	12494	0.0596811
GO:0021955	central nervous system neuron axonogenesis	biological_process	10	comp16698_c1;comp7593_c0	2	1342	4	12494	0.0596811
GO:0009638	phototropism	biological_process	6	comp16128_c0;comp23137_c0	2	1342	4	12494	0.0596811
GO:0010430	fatty acid omega-oxidation	biological_process	11	comp22965_c0;comp15708_c0	2	1342	4	12494	0.0596811
GO:0010102	lateral root morphogenesis	biological_process	8	comp17928_c1;comp11401_c0	2	1342	4	12494	0.0596811
GO:0006529	asparagine biosynthetic process	biological_process	12	comp22571_c0;comp22706_c0	2	1342	4	12494	0.0596811
GO:0009866	induced systemic resistance, ethylene mediated signaling pathway	biological_process	6	comp22930_c0;comp22005_c0	2	1342	4	12494	0.0596811
GO:0031117	positive regulation of microtubule depolymerization	biological_process	10	comp7593_c0;comp16698_c1	2	1342	4	12494	0.0596811
GO:0031930	mitochondria-nucleus signaling pathway	biological_process	5	comp131438_c0;comp22036_c0	2	1342	4	12494	0.0596811
GO:0006271	DNA strand elongation involved in DNA replication	biological_process	9	comp16448_c0;comp16448_c1	2	1342	4	12494	0.0596811
GO:0048235	pollen sperm cell differentiation	biological_process	5	comp16046_c0;comp16739_c0	2	1342	4	12494	0.0596811
GO:0045773	positive regulation of axon extension	biological_process	8	comp16698_c1;comp7593_c0	2	1342	4	12494	0.0596811
GO:0042170	plastid membrane	cellular_component	5	comp7930_c0;comp24342_c0	2	1342	4	12494	0.0596811
GO:0042807	central vacuole	cellular_component	8	comp11272_c0;comp20819_c0	2	1342	4	12494	0.0596811
GO:0047911	galacturan 1,4-alpha-galacturonidase activity	molecular_function	7	comp19670_c0;comp83441_c0	2	1342	4	12494	0.0596811
GO:0004066	asparagine synthase (glutamine-hydrolyzing) activity	molecular_function	7	comp22706_c0;comp22571_c0	2	1342	4	12494	0.0596811
GO:0008725	DNA-3-methyladenine glycosylase activity	molecular_function	10	comp22571_c0;comp13151_c0	2	1342	4	12494	0.0596811
GO:0006471	protein ADP-ribosylation	biological_process	9	comp7343_c0;comp24003_c0;comp20861_c0	3	1342	9	12494	0.0633182
GO:0006268	DNA unwinding involved in DNA replication	biological_process	10	comp16448_c0;comp19469_c0;comp19831_c0	3	1342	9	12494	0.0633182
GO:0016717	oxidoreductase activity, acting on paired donors, with oxidation of a pair of donors resulting in the reduction of molecular oxygen to two molecules of water	molecular_function	6	comp21657_c0;comp11227_c0;comp18341_c0	3	1342	9	12494	0.0633182
GO:0047274	galactinol-sucrose galactosyltransferase activity	molecular_function	8	comp22804_c0;comp20135_c0;comp13796_c0	3	1342	9	12494	0.0633182
GO:0046658	anchored component of plasma membrane	cellular_component	6	comp7579_c0;comp13592_c0;comp22515_c0;comp20853_c0;comp22984_c0;comp13759_c0;comp18261_c0;comp20528_c0;comp19187_c0;comp22880_c0;comp20965_c0;comp21680_c0;comp18261_c1	13	1342	77	12494	0.0656331
GO:0008422	beta-glucosidase activity	molecular_function	8	comp4603_c0;comp16016_c0;comp12777_c0;comp17115_c0;comp13138_c0;comp3746_c0;comp22612_c0	7	1342	34	12494	0.0659481
GO:0010181	FMN binding	molecular_function	7	comp3262_c0;comp12808_c0;comp23137_c0;comp23355_c0;comp7434_c0	5	1342	21	12494	0.0671208
GO:0009536	plastid	cellular_component	6	comp16320_c0;comp16108_c0;comp7623_c0;comp7698_c0	4	1342	15	12494	0.0689743
GO:0004364	glutathione transferase activity	molecular_function	6	comp16029_c0;comp14830_c0;comp8885_c0;comp6594_c0;comp20383_c0;comp15625_c0	6	1342	28	12494	0.0728596
GO:0005634	nucleus	cellular_component	6	comp11574_c0;comp14070_c0;comp14982_c0;comp12365_c0;comp9769_c0;comp16966_c0;comp5875_c0;comp18196_c0;comp6070_c0;comp12771_c0;comp6925_c1;comp18055_c0;comp17215_c0;comp9661_c0;comp6571_c0;comp25041_c0;comp19858_c0;comp12658_c0;comp16524_c0;comp15263_c0;comp4618_c0;comp17928_c1;comp19445_c0;comp11504_c0;comp18672_c0;comp7434_c0;comp10175_c0;comp7550_c0;comp10134_c0;comp20078_c0;comp19718_c0;comp1…	269	1342	2318	12494	0.0743054
GO:0006355	regulation of transcription, DNA-templated	biological_process	8	comp21294_c0;comp20411_c0;comp8091_c0;comp22495_c0;comp278_c0;comp12097_c0;comp13113_c0;comp19799_c0;comp13270_c0;comp21914_c0;comp5143_c0;comp6659_c0;comp14070_c0;comp11912_c0;comp17574_c0;comp20908_c0;comp1820_c0;comp5128_c0;comp14462_c0;comp11141_c0;comp13612_c0;comp7493_c0;comp7727_c0;comp21513_c0;comp18885_c0;comp22886_c0;comp23137_c0;comp21084_c0;comp3741_c0;comp18404_c0;comp18803_c1;comp16…	95	1342	767	12494	0.0743616
GO:0006979	response to oxidative stress	biological_process	5	comp17020_c0;comp6033_c0;comp16029_c0;comp22804_c0;comp13796_c0;comp11833_c0;comp20861_c0;comp12602_c0;comp20736_c0;comp21334_c0;comp21733_c0;comp7321_c0	12	1342	71	12494	0.0744347
GO:0004497	monooxygenase activity	molecular_function	5	comp16957_c0;comp23294_c0;comp15412_c0;comp6109_c0;comp21882_c0;comp20207_c0;comp23094_c0;comp10506_c0;comp21920_c0;comp11707_c1;comp23146_c0;comp19934_c0;comp23008_c0;comp22291_c0;comp11710_c0;comp23363_c0;comp21136_c1;comp9474_c0	18	1342	117	12494	0.0744747
GO:0005506	iron ion binding	molecular_function	8	comp18270_c0;comp22705_c0;comp7102_c0;comp16046_c0;comp6149_c0;comp3262_c0;comp15412_c0;comp5862_c0;comp15463_c0;comp19123_c0;comp20517_c0;comp21240_c1;comp23125_c0;comp23355_c0	14	1342	87	12494	0.0797971
GO:0006066	alcohol metabolic process	biological_process	5	comp22965_c0;comp14909_c0;comp15708_c0	3	1342	10	12494	0.0834457
GO:0006006	glucose metabolic process	biological_process	8	comp14930_c0;comp11576_c0;comp11576_c1	3	1342	10	12494	0.0834457
GO:0000272	polysaccharide catabolic process	biological_process	7	comp28769_c0;comp23296_c0;comp11024_c0	3	1342	10	12494	0.0834457
GO:0006556	S-adenosylmethionine biosynthetic process	biological_process	8	comp18566_c0;comp19232_c0;comp19609_c0	3	1342	10	12494	0.0834457
GO:0010075	regulation of meristem growth	biological_process	7	comp14195_c0;comp17574_c0;comp21923_c0	3	1342	10	12494	0.0834457
GO:0042127	regulation of cell population proliferation	biological_process	6	comp10862_c0;comp15497_c0;comp11504_c0	3	1342	10	12494	0.0834457
GO:0033110	Cvt vesicle membrane	cellular_component	7	comp4972_c0;comp12768_c0;comp16050_c0	3	1342	10	12494	0.0834457
GO:0015629	actin cytoskeleton	cellular_component	7	comp16108_c0;comp8128_c0;comp16597_c0	3	1342	10	12494	0.0834457
GO:0016298	lipase activity	molecular_function	6	comp22005_c0;comp18075_c0;comp22930_c0	3	1342	10	12494	0.0834457
GO:0003886	DNA (cytosine-5-)-methyltransferase activity	molecular_function	8	comp53037_c0;comp12764_c0;comp16407_c1	3	1342	10	12494	0.0834457
GO:0004478	methionine adenosyltransferase activity	molecular_function	6	comp18566_c0;comp19609_c0;comp19232_c0	3	1342	10	12494	0.0834457
GO:0031418	L-ascorbic acid binding	molecular_function	6	comp7387_c0;comp15278_c0;comp176375_c0;comp1931_c0;comp18409_c0;comp20658_c0	6	1342	29	12494	0.0839042
GO:0009505	plant-type cell wall	cellular_component	6	comp12088_c1;comp17134_c0;comp16007_c0;comp1092_c0;comp17522_c0;comp150612_c0;comp19442_c0;comp22996_c0;comp20059_c0;comp20489_c0;comp21049_c0;comp11833_c0;comp20819_c0;comp20303_c0;comp6036_c0;comp12602_c0;comp22818_c0	17	1342	111	12494	0.0839998
GO:0009817	defense response to fungus, incompatible interaction	biological_process	7	comp22930_c0;comp12302_c0;comp22005_c0;comp19051_c0	4	1342	16	12494	0.0844514
GO:0042973	glucan endo-1,3-beta-D-glucosidase activity	molecular_function	9	comp23209_c0;comp21071_c0;comp22984_c0;comp16992_c0;comp22880_c0;comp19511_c0;comp13759_c0	7	1342	36	12494	0.0850467
GO:0009535	chloroplast thylakoid membrane	cellular_component	8	comp23044_c0;comp19773_c0;comp7009_c0;comp23021_c0;comp11576_c1;comp23126_c0;comp5668_c0;comp5646_c0;comp22683_c0;comp15807_c0;comp23397_c0;comp14789_c0;comp14089_c0;comp6619_c1;comp20174_c0;comp23392_c0;comp14948_c0;comp16342_c0;comp19259_c0;comp16890_c0;comp5728_c0;comp5758_c0;comp7419_c0;comp16348_c0;comp11773_c0;comp13815_c0;comp22663_c0;comp17549_c0;comp13740_c0	29	1342	209	12494	0.0896711
GO:0009626	plant-type hypersensitive response	biological_process	6	comp23055_c0;comp19988_c0;comp15945_c0;comp20815_c0;comp6033_c0;comp5131_c0;comp22124_c0;comp19128_c0;comp22852_c0	9	1342	51	12494	0.0912039
GO:0008295	spermidine biosynthetic process	biological_process	11	comp11981_c0;comp11365_c0	2	1342	5	12494	0.0924923
GO:0009913	epidermal cell differentiation	biological_process	7	comp13113_c0;comp7493_c0	2	1342	5	12494	0.0924923
GO:0080022	primary root development	biological_process	7	comp20544_c0;comp20894_c0	2	1342	5	12494	0.0924923
GO:0015976	carbon utilization	biological_process	3	comp19104_c0;comp11902_c0	2	1342	5	12494	0.0924923
GO:0010019	chloroplast-nucleus signaling pathway	biological_process	5	comp6114_c0;comp131438_c0	2	1342	5	12494	0.0924923
GO:0043066	negative regulation of apoptotic process	biological_process	9	comp16698_c1;comp7593_c0	2	1342	5	12494	0.0924923
GO:0009871	jasmonic acid and ethylene-dependent systemic resistance, ethylene mediated signaling pathway	biological_process	8	comp22005_c0;comp22930_c0	2	1342	5	12494	0.0924923
GO:0051013	microtubule severing	biological_process	8	comp16698_c1;comp7593_c0	2	1342	5	12494	0.0924923
GO:0009956	radial pattern formation	biological_process	6	comp83828_c0;comp38599_c0	2	1342	5	12494	0.0924923
GO:0019430	removal of superoxide radicals	biological_process	7	comp5023_c0;comp7210_c0	2	1342	5	12494	0.0924923
GO:0031122	cytoplasmic microtubule organization	biological_process	8	comp7593_c0;comp16698_c1	2	1342	5	12494	0.0924923
GO:0048507	meristem development	biological_process	6	comp6659_c0;comp47611_c0	2	1342	5	12494	0.0924923
GO:0006816	calcium ion transport	biological_process	10	comp21142_c0;comp16680_c0	2	1342	5	12494	0.0924923
GO:0009773	photosynthetic electron transport in photosystem I	biological_process	8	comp14089_c0;comp11100_c0	2	1342	5	12494	0.0924923
GO:0004353	glutamate dehydrogenase [NAD(P)+] activity	molecular_function	7	comp21059_c0;comp18957_c0	2	1342	5	12494	0.0924923
GO:0004791	thioredoxin-disulfide reductase activity	molecular_function	7	comp5023_c0;comp7210_c0	2	1342	5	12494	0.0924923
GO:0047196	long-chain-alcohol O-fatty-acyltransferase activity	molecular_function	8	comp22055_c0;comp4681_c0	2	1342	5	12494	0.0924923
GO:0008970	phospholipase A1 activity	molecular_function	8	comp19150_c0;comp4572_c0	2	1342	5	12494	0.0924923
GO:0000822	inositol hexakisphosphate binding	molecular_function	5	comp21324_c0;comp7077_c0	2	1342	5	12494	0.0924923
GO:0008654	phospholipid biosynthetic process	biological_process	8	comp5908_c0;comp16522_c0;comp13978_c0;comp15357_c0;comp17168_c0	5	1342	23	12494	0.0930197
GO:0003677	DNA binding	molecular_function	6	comp21685_c0;comp14340_c0;comp15753_c0;comp11283_c0;comp4547_c0;comp4618_c0;comp19469_c0;comp15520_c0;comp14063_c0;comp18857_c0;comp9769_c0;comp5128_c0;comp53037_c0;comp14195_c0;comp35415_c0;comp18130_c0;comp18055_c1;comp11108_c0;comp17118_c0;comp21914_c0;comp17994_c0;comp75617_c0;comp4320_c0;comp6357_c0;comp13421_c0;comp13113_c0;comp9973_c0;comp14675_c0;comp11141_c0;comp7727_c0;comp12771_c0;comp…	124	1342	1033	12494	0.0953852
GO:0006351	transcription, DNA-templated	biological_process	8	comp18885_c0;comp6571_c0;comp15088_c0;comp278_c0;comp19861_c0;comp13270_c0;comp13421_c0;comp19799_c0;comp10410_c0;comp8091_c0;comp18404_c0;comp21841_c0;comp6357_c0;comp4227_c0;comp10422_c0;comp21961_c0;comp11246_c0;comp8927_c0;comp20199_c0;comp13612_c0;comp17928_c1;comp15444_c0;comp3741_c0;comp8750_c0;comp19718_c0;comp7995_c0;comp15648_c0;comp14070_c0;comp16966_c0;comp17928_c0;comp16459_c0;comp21…	92	1342	751	12494	0.0954991
GO:0051287	NAD binding	molecular_function	6	comp14930_c0;comp11576_c0;comp11576_c1;comp20861_c0;comp12808_c0;comp20936_c0;comp5679_c0;comp16623_c0;comp22631_c0;comp15822_c0	10	1342	59	12494	0.0963166
GO:0009944	polarity specification of adaxial/abaxial axis	biological_process	6	comp20035_c0;comp17668_c0;comp38599_c0;comp10570_c0	4	1342	17	12494	0.101458
GO:0009960	endosperm development	biological_process	5	comp22314_c0;comp4680_c1;comp22953_c0;comp19443_c0	4	1342	17	12494	0.101458
GO:0010067	procambium histogenesis	biological_process	7	comp7763_c0;comp2512_c1;comp442_c0;comp17490_c0	4	1342	17	12494	0.101458
GO:0009908	flower development	biological_process	6	comp47611_c0;comp6659_c0;comp25395_c0;comp10134_c0;comp16522_c0;comp6925_c0;comp6925_c1;comp11504_c0;comp16848_c0;comp11108_c0;comp5908_c0;comp14417_c0	12	1342	75	12494	0.10291
GO:0008612	peptidyl-lysine modification to peptidyl-hypusine	biological_process	5	comp7185_c0;comp19003_c0;comp11298_c0	3	1342	11	12494	0.105907
GO:0016070	RNA metabolic process	biological_process	8	comp65367_c0;comp5145_c0;comp15389_c0	3	1342	11	12494	0.105907
GO:0000421	autophagosome membrane	cellular_component	8	comp16050_c0;comp12768_c0;comp4972_c0	3	1342	11	12494	0.105907
GO:0019904	protein domain specific binding	molecular_function	5	comp12658_c0;comp23740_c0;comp7243_c0	3	1342	11	12494	0.105907
GO:0005615	extracellular space	cellular_component	4	comp20479_c0;comp35881_c0;comp7763_c0;comp16532_c0;comp22930_c0;comp22005_c0;comp15905_c0	7	1342	38	12494	0.10697
GO:0006527	arginine catabolic process	biological_process	12	comp11365_c0	1	1342	1	12494	0.107412
GO:0001974	blood vessel remodeling	biological_process	5	comp16918_c0	1	1342	1	12494	0.107412
GO:0010360	negative regulation of anion channel activity	biological_process	9	comp18223_c0	1	1342	1	12494	0.107412
GO:0048467	gynoecium development	biological_process	6	comp20544_c0	1	1342	1	12494	0.107412
GO:0031939	negative regulation of chromatin silencing at telomere	biological_process	11	comp20067_c0	1	1342	1	12494	0.107412
GO:0048251	elastic fiber assembly	biological_process	7	comp4325_c0	1	1342	1	12494	0.107412
GO:0060465	pharynx development	biological_process	5	comp7908_c0	1	1342	1	12494	0.107412
GO:0006343	establishment of chromatin silencing	biological_process	7	comp20067_c0	1	1342	1	12494	0.107412
GO:0009831	plant-type cell wall modification involved in multidimensional cell growth	biological_process	9	comp17934_c0	1	1342	1	12494	0.107412
GO:0006121	mitochondrial electron transport, succinate to ubiquinone	biological_process	8	comp18877_c0	1	1342	1	12494	0.107412
GO:0042617	paclitaxel biosynthetic process	biological_process	11	comp23146_c0	1	1342	1	12494	0.107412
GO:0080136	priming of cellular response to stress	biological_process	7	comp6033_c0	1	1342	1	12494	0.107412
GO:0007638	mechanosensory behavior	biological_process	4	comp16680_c0	1	1342	1	12494	0.107412
GO:0010647	positive regulation of cell communication	biological_process	7	comp3701_c0	1	1342	1	12494	0.107412
GO:0010155	regulation of proton transport	biological_process	10	comp23137_c0	1	1342	1	12494	0.107412
GO:0009560	embryo sac egg cell differentiation	biological_process	5	comp20611_c0	1	1342	1	12494	0.107412
GO:0046739	transport of virus in multicellular host	biological_process	7	comp18752_c0	1	1342	1	12494	0.107412
GO:0071482	cellular response to light stimulus	biological_process	7	comp19623_c0	1	1342	1	12494	0.107412
GO:0007043	cell-cell junction assembly	biological_process	7	comp7908_c0	1	1342	1	12494	0.107412
GO:0010229	inflorescence development	biological_process	6	comp10134_c0	1	1342	1	12494	0.107412
GO:0048438	floral whorl development	biological_process	5	comp10418_c0	1	1342	1	12494	0.107412
GO:0060148	positive regulation of posttranscriptional gene silencing	biological_process	7	comp23285_c0	1	1342	1	12494	0.107412
GO:0030241	skeletal muscle myosin thick filament assembly	biological_process	8	comp4325_c0	1	1342	1	12494	0.107412
GO:0030317	flagellated sperm motility	biological_process	5	comp20722_c0	1	1342	1	12494	0.107412
GO:0045108	regulation of intermediate filament polymerization or depolymerization	biological_process	9	comp7908_c0	1	1342	1	12494	0.107412
GO:0042590	antigen processing and presentation of exogenous peptide antigen via MHC class I	biological_process	7	comp22128_c0	1	1342	1	12494	0.107412
GO:0009704	de-etiolation	biological_process	7	comp15625_c0	1	1342	1	12494	0.107412
GO:0010450	inflorescence meristem growth	biological_process	5	comp15203_c0	1	1342	1	12494	0.107412
GO:0009780	photosynthetic NADP+ reduction	biological_process	7	comp11100_c0	1	1342	1	12494	0.107412
GO:0006939	smooth muscle contraction	biological_process	7	comp4325_c0	1	1342	1	12494	0.107412
GO:0042391	regulation of membrane potential	biological_process	5	comp22913_c0	1	1342	1	12494	0.107412
GO:0009800	cinnamic acid biosynthetic process	biological_process	8	comp6357_c0	1	1342	1	12494	0.107412
GO:0034641	cellular nitrogen compound metabolic process	biological_process	5	comp21499_c0	1	1342	1	12494	0.107412
GO:0071366	cellular response to indolebutyric acid stimulus	biological_process	7	comp12302_c0	1	1342	1	12494	0.107412
GO:0009202	deoxyribonucleoside triphosphate biosynthetic process	biological_process	10	comp22686_c0	1	1342	1	12494	0.107412
GO:0015853	adenine transport	biological_process	9	comp18369_c0	1	1342	1	12494	0.107412
GO:0030728	ovulation	biological_process	5	comp7908_c0	1	1342	1	12494	0.107412
GO:0048009	insulin-like growth factor receptor signaling pathway	biological_process	8	comp20995_c0	1	1342	1	12494	0.107412
GO:0048263	determination of dorsal identity	biological_process	7	comp21923_c0	1	1342	1	12494	0.107412
GO:0006021	inositol biosynthetic process	biological_process	8	comp13978_c0	1	1342	1	12494	0.107412
GO:0010362	negative regulation of anion channel activity by blue light	biological_process	10	comp23137_c0	1	1342	1	12494	0.107412
GO:0045333	cellular respiration	biological_process	7	comp22036_c0	1	1342	1	12494	0.107412
GO:0044267	cellular protein metabolic process	biological_process	7	comp20995_c0	1	1342	1	12494	0.107412
GO:0009268	response to pH	biological_process	5	comp18477_c0	1	1342	1	12494	0.107412
GO:0047484	regulation of response to osmotic stress	biological_process	7	comp5955_c0	1	1342	1	12494	0.107412
GO:0050881	musculoskeletal movement	biological_process	5	comp20995_c0	1	1342	1	12494	0.107412
GO:0034620	cellular response to unfolded protein	biological_process	7	comp20027_c0	1	1342	1	12494	0.107412
GO:0010062	negative regulation of trichoblast fate specification	biological_process	10	comp22464_c0	1	1342	1	12494	0.107412
GO:0071356	cellular response to tumor necrosis factor	biological_process	8	comp20479_c0	1	1342	1	12494	0.107412
GO:0000169	activation of MAPK activity involved in osmosensory signaling pathway	biological_process	14	comp6033_c0	1	1342	1	12494	0.107412
GO:0042344	indole glucosinolate catabolic process	biological_process	10	comp12302_c0	1	1342	1	12494	0.107412
GO:0009229	thiamine diphosphate biosynthetic process	biological_process	8	comp17370_c0	1	1342	1	12494	0.107412
GO:0048739	cardiac muscle fiber development	biological_process	9	comp4325_c0	1	1342	1	12494	0.107412
GO:0031539	positive regulation of anthocyanin metabolic process	biological_process	7	comp5819_c0	1	1342	1	12494	0.107412
GO:0071493	cellular response to UV-B	biological_process	9	comp19150_c0	1	1342	1	12494	0.107412
GO:0009685	gibberellin metabolic process	biological_process	10	comp9147_c0	1	1342	1	12494	0.107412
GO:0015854	guanine transport	biological_process	9	comp18369_c0	1	1342	1	12494	0.107412
GO:0009892	negative regulation of metabolic process	biological_process	6	comp6357_c0	1	1342	1	12494	0.107412
GO:0034394	protein localization to cell surface	biological_process	7	comp22091_c0	1	1342	1	12494	0.107412
GO:0010425	DNA methylation on cytosine within a CNG sequence	biological_process	12	comp16407_c1	1	1342	1	12494	0.107412
GO:0010226	response to lithium ion	biological_process	7	comp4784_c0	1	1342	1	12494	0.107412
GO:0006598	polyamine catabolic process	biological_process	10	comp19846_c0	1	1342	1	12494	0.107412
GO:0050982	detection of mechanical stimulus	biological_process	6	comp17548_c0	1	1342	1	12494	0.107412
GO:0006723	cuticle hydrocarbon biosynthetic process	biological_process	5	comp16046_c0	1	1342	1	12494	0.107412
GO:0060048	cardiac muscle contraction	biological_process	8	comp22091_c0	1	1342	1	12494	0.107412
GO:0043617	cellular response to sucrose starvation	biological_process	9	comp22706_c0	1	1342	1	12494	0.107412
GO:0006562	proline catabolic process	biological_process	12	comp20266_c0	1	1342	1	12494	0.107412
GO:0010133	proline catabolic process to glutamate	biological_process	12	comp20938_c0	1	1342	1	12494	0.107412
GO:0048873	homeostasis of number of cells within a tissue	biological_process	8	comp20995_c0	1	1342	1	12494	0.107412
GO:0007631	feeding behavior	biological_process	4	comp20995_c0	1	1342	1	12494	0.107412
GO:0080162	intracellular auxin transport	biological_process	7	comp5602_c0	1	1342	1	12494	0.107412
GO:0042425	choline biosynthetic process	biological_process	8	comp11225_c0	1	1342	1	12494	0.107412
GO:0009608	response to symbiont	biological_process	7	comp14745_c0	1	1342	1	12494	0.107412
GO:0010159	specification of animal organ position	biological_process	6	comp15203_c0	1	1342	1	12494	0.107412
GO:0021522	spinal cord motor neuron differentiation	biological_process	7	comp20995_c0	1	1342	1	12494	0.107412
GO:0050885	neuromuscular process controlling balance	biological_process	7	comp20995_c0	1	1342	1	12494	0.107412
GO:0043266	regulation of potassium ion transport	biological_process	9	comp16270_c0	1	1342	1	12494	0.107412
GO:0009684	indoleacetic acid biosynthetic process	biological_process	7	comp20544_c0	1	1342	1	12494	0.107412
GO:0071347	cellular response to interleukin-1	biological_process	8	comp20479_c0	1	1342	1	12494	0.107412
GO:0060416	response to growth hormone	biological_process	7	comp15625_c0	1	1342	1	12494	0.107412
GO:0008277	regulation of G protein-coupled receptor signaling pathway	biological_process	8	comp19856_c0	1	1342	1	12494	0.107412
GO:0006772	thiamine metabolic process	biological_process	7	comp17370_c0	1	1342	1	12494	0.107412
GO:0031160	spore wall	cellular_component	6	comp10385_c0	1	1342	1	12494	0.107412
GO:0009517	PSII associated light-harvesting complex II	cellular_component	6	comp23384_c0	1	1342	1	12494	0.107412
GO:0005971	ribonucleoside-diphosphate reductase complex	cellular_component	7	comp22686_c0	1	1342	1	12494	0.107412
GO:0019012	virion	cellular_component	3	comp5984_c0	1	1342	1	12494	0.107412
GO:0009569	chloroplast starch grain	cellular_component	8	comp22981_c0	1	1342	1	12494	0.107412
GO:0005719	nuclear euchromatin	cellular_component	8	comp19659_c0	1	1342	1	12494	0.107412
GO:0030016	myofibril	cellular_component	7	comp4325_c0	1	1342	1	12494	0.107412
GO:0001673	male germ cell nucleus	cellular_component	8	comp15790_c0	1	1342	1	12494	0.107412
GO:0009898	cytoplasmic side of plasma membrane	cellular_component	5	comp23137_c0	1	1342	1	12494	0.107412
GO:0012506	vesicle membrane	cellular_component	5	comp20617_c0	1	1342	1	12494	0.107412
GO:0005751	mitochondrial respiratory chain complex IV	cellular_component	6	comp23542_c0	1	1342	1	12494	0.107412
GO:0009783	photosystem II antenna complex	cellular_component	6	comp23384_c0	1	1342	1	12494	0.107412
GO:0031390	Ctf18 RFC-like complex	cellular_component	4	comp16448_c1	1	1342	1	12494	0.107412
GO:0005912	adherens junction	cellular_component	5	comp7908_c0	1	1342	1	12494	0.107412
GO:0016707	gibberellin 3-beta-dioxygenase activity	molecular_function	7	comp15463_c0	1	1342	1	12494	0.107412
GO:0015066	alpha-amylase inhibitor activity	molecular_function	6	comp8670_c0	1	1342	1	12494	0.107412
GO:0009496	plastoquinol--plastocyanin reductase activity	molecular_function	7	comp5646_c0	1	1342	1	12494	0.107412
GO:0005458	GDP-mannose transmembrane transporter activity	molecular_function	8	comp21474_c0	1	1342	1	12494	0.107412
GO:0008373	sialyltransferase activity	molecular_function	6	comp20784_c0	1	1342	1	12494	0.107412
GO:0016667	oxidoreductase activity, acting on a sulfur group of donors	molecular_function	5	comp22128_c0	1	1342	1	12494	0.107412
GO:0003842	1-pyrroline-5-carboxylate dehydrogenase activity	molecular_function	7	comp20938_c0	1	1342	1	12494	0.107412
GO:0047504	(-)-menthol dehydrogenase activity	molecular_function	7	comp23227_c0	1	1342	1	12494	0.107412
GO:0004657	proline dehydrogenase activity	molecular_function	6	comp20266_c0	1	1342	1	12494	0.107412
GO:0080161	auxin transmembrane transporter activity	molecular_function	5	comp5602_c0	1	1342	1	12494	0.107412
GO:0004399	histidinol dehydrogenase activity	molecular_function	7	comp16623_c0	1	1342	1	12494	0.107412
GO:0051749	indole acetic acid carboxyl methyltransferase activity	molecular_function	7	comp17668_c0	1	1342	1	12494	0.107412
GO:0009673	low-affinity phosphate transmembrane transporter activity	molecular_function	9	comp19296_c0	1	1342	1	12494	0.107412
GO:0042972	licheninase activity	molecular_function	7	comp9657_c0	1	1342	1	12494	0.107412
GO:0009916	alternative oxidase activity	molecular_function	7	comp22036_c0	1	1342	1	12494	0.107412
GO:0046906	tetrapyrrole binding	molecular_function	5	comp6114_c0	1	1342	1	12494	0.107412
GO:0016620	oxidoreductase activity, acting on the aldehyde or oxo group of donors, NAD or NADP as acceptor	molecular_function	6	comp20938_c0	1	1342	1	12494	0.107412
GO:0005384	manganese ion transmembrane transporter activity	molecular_function	10	comp13465_c0	1	1342	1	12494	0.107412
GO:0008115	sarcosine oxidase activity	molecular_function	7	comp7439_c0	1	1342	1	12494	0.107412
GO:0016040	glutamate synthase (NADH) activity	molecular_function	8	comp23355_c0	1	1342	1	12494	0.107412
GO:0050574	2-(R)-hydroxypropyl-CoM dehydrogenase activity	molecular_function	7	comp7558_c0	1	1342	1	12494	0.107412
GO:0047545	2-hydroxyglutarate dehydrogenase activity	molecular_function	6	comp7876_c0	1	1342	1	12494	0.107412
GO:0070330	aromatase activity	molecular_function	7	comp23335_c0	1	1342	1	12494	0.107412
GO:0052635	C-20 gibberellin 2-beta-dioxygenase activity	molecular_function	8	comp9147_c0	1	1342	1	12494	0.107412
GO:0003904	deoxyribodipyrimidine photo-lyase activity	molecular_function	7	comp19978_c0	1	1342	1	12494	0.107412
GO:0030797	24-methylenesterol C-methyltransferase activity	molecular_function	8	comp16099_c0	1	1342	1	12494	0.107412
GO:0051743	red chlorophyll catabolite reductase activity	molecular_function	7	comp15190_c0	1	1342	1	12494	0.107412
GO:0009931	calcium-dependent protein serine/threonine kinase activity	molecular_function	9	comp14745_c0	1	1342	1	12494	0.107412
GO:0003934	GTP cyclohydrolase I activity	molecular_function	9	comp19856_c0	1	1342	1	12494	0.107412
GO:0009922	fatty acid elongase activity	molecular_function	8	comp18463_c0	1	1342	1	12494	0.107412
GO:0004788	thiamine diphosphokinase activity	molecular_function	7	comp17370_c0	1	1342	1	12494	0.107412
GO:0008974	phosphoribulokinase activity	molecular_function	7	comp13848_c0	1	1342	1	12494	0.107412
GO:0050529	polyneuridine-aldehyde esterase activity	molecular_function	7	comp6799_c0	1	1342	1	12494	0.107412
GO:0008782	adenosylhomocysteine nucleosidase activity	molecular_function	7	comp17964_c0	1	1342	1	12494	0.107412
GO:0005358	high-affinity glucose:proton symporter activity	molecular_function	11	comp12802_c0	1	1342	1	12494	0.107412
GO:0030611	arsenate reductase activity	molecular_function	5	comp5927_c0	1	1342	1	12494	0.107412
GO:0004512	inositol-3-phosphate synthase activity	molecular_function	6	comp13978_c0	1	1342	1	12494	0.107412
GO:0047205	quinate O-hydroxycinnamoyltransferase activity	molecular_function	9	comp22424_c0	1	1342	1	12494	0.107412
GO:0050604	taxadiene 5-alpha-hydroxylase activity	molecular_function	6	comp23146_c0	1	1342	1	12494	0.107412
GO:0000900	translation repressor activity, mRNA regulatory element binding	molecular_function	5	comp10418_c0	1	1342	1	12494	0.107412
GO:0004623	phospholipase A2 activity	molecular_function	8	comp14323_c0	1	1342	1	12494	0.107412
GO:0004106	chorismate mutase activity	molecular_function	6	comp15100_c0	1	1342	1	12494	0.107412
GO:0008930	methylthioadenosine nucleosidase activity	molecular_function	8	comp17964_c0	1	1342	1	12494	0.107412
GO:0047172	shikimate O-hydroxycinnamoyltransferase activity	molecular_function	9	comp22424_c0	1	1342	1	12494	0.107412
GO:0015200	methylammonium transmembrane transporter activity	molecular_function	6	comp20819_c0	1	1342	1	12494	0.107412
GO:0008307	structural constituent of muscle	molecular_function	4	comp4325_c0	1	1342	1	12494	0.107412
GO:0033837	anthocyanin 3'-O-beta-glucosyltransferase activity	molecular_function	8	comp17559_c0	1	1342	1	12494	0.107412
GO:0003939	L-iditol 2-dehydrogenase activity	molecular_function	7	comp20722_c0	1	1342	1	12494	0.107412
GO:0004097	catechol oxidase activity	molecular_function	7	comp20270_c0	1	1342	1	12494	0.107412
GO:0050362	L-tryptophan:2-oxoglutarate aminotransferase activity	molecular_function	8	comp20544_c0	1	1342	1	12494	0.107412
GO:0008381	mechanosensitive ion channel activity	molecular_function	8	comp17548_c0	1	1342	1	12494	0.107412
GO:0008444	CDP-diacylglycerol-glycerol-3-phosphate 3-phosphatidyltransferase activity	molecular_function	8	comp17168_c0	1	1342	1	12494	0.107412
GO:0004650	polygalacturonase activity	molecular_function	7	comp19670_c0;comp18583_c0;comp83441_c0;comp15757_c0;comp5132_c0	5	1342	24	12494	0.107625
GO:0009809	lignin biosynthetic process	biological_process	8	comp21660_c0;comp22424_c0;comp16934_c0;comp17925_c0;comp20526_c0;comp11170_c0	6	1342	31	12494	0.108585
GO:0005887	integral component of plasma membrane	cellular_component	6	comp12083_c0;comp6218_c0;comp16680_c0;comp11241_c0;comp22091_c0;comp17934_c0	6	1342	31	12494	0.108585
GO:0007049	cell cycle	biological_process	4	comp12705_c0;comp7077_c0;comp14594_c0;comp5742_c0;comp7085_c0;comp16698_c1;comp9406_c1;comp7593_c0;comp15290_c0;comp68887_c0;comp15403_c0;comp11347_c0;comp12771_c0;comp8106_c0;comp19831_c0;comp15497_c0;comp9481_c0;comp19469_c0	18	1342	126	12494	0.127409
GO:0008356	asymmetric cell division	biological_process	5	comp74116_c0;comp83828_c0	2	1342	6	12494	0.129106
GO:0016579	protein deubiquitination	biological_process	9	comp6925_c0;comp6925_c1	2	1342	6	12494	0.129106
GO:0010099	regulation of photomorphogenesis	biological_process	8	comp5819_c0;comp22110_c0	2	1342	6	12494	0.129106
GO:0010053	root epidermal cell differentiation	biological_process	7	comp11051_c0;comp18697_c0	2	1342	6	12494	0.129106
GO:0005770	late endosome	cellular_component	8	comp7548_c0;comp19087_c1	2	1342	6	12494	0.129106
GO:0016798	hydrolase activity, acting on glycosyl bonds	molecular_function	5	comp11665_c0;comp9645_c0	2	1342	6	12494	0.129106
GO:0050664	oxidoreductase activity, acting on NAD(P)H, oxygen as acceptor	molecular_function	6	comp6149_c0;comp21240_c1	2	1342	6	12494	0.129106
GO:0047893	flavonol 3-O-glucosyltransferase activity	molecular_function	8	comp18845_c1;comp19713_c0	2	1342	6	12494	0.129106
GO:0050403	trans-zeatin O-beta-D-glucosyltransferase activity	molecular_function	8	comp21401_c0;comp15621_c0	2	1342	6	12494	0.129106
GO:0010011	auxin binding	molecular_function	5	comp7077_c0;comp21324_c0	2	1342	6	12494	0.129106
GO:0048487	beta-tubulin binding	molecular_function	7	comp7593_c0;comp16698_c1	2	1342	6	12494	0.129106
GO:0004338	glucan exo-1,3-beta-glucosidase activity	molecular_function	9	comp18425_c0;comp13042_c0	2	1342	6	12494	0.129106
GO:0004499	N,N-dimethylaniline monooxygenase activity	molecular_function	7	comp5131_c0;comp14075_c0	2	1342	6	12494	0.129106
GO:0003841	1-acylglycerol-3-phosphate O-acyltransferase activity	molecular_function	9	comp16522_c0;comp5908_c0	2	1342	6	12494	0.129106
GO:0004843	thiol-dependent ubiquitin-specific protease activity	molecular_function	10	comp6925_c1;comp6925_c0	2	1342	6	12494	0.129106
GO:0000103	sulfate assimilation	biological_process	6	comp7192_c0;comp20800_c0;comp20933_c0	3	1342	12	12494	0.130414
GO:0006811	ion transport	biological_process	6	comp21499_c0;comp17011_c0;comp8689_c0	3	1342	12	12494	0.130414
GO:0048527	lateral root development	biological_process	8	comp15625_c0;comp28676_c0;comp9323_c0	3	1342	12	12494	0.130414
GO:0030659	cytoplasmic vesicle membrane	cellular_component	6	comp6109_c0;comp9474_c0;comp11710_c0	3	1342	12	12494	0.130414
GO:0009860	pollen tube growth	biological_process	8	comp19611_c0;comp11060_c0;comp62105_c0;comp22778_c0;comp90_c1;comp23291_c0;comp11225_c0	7	1342	40	12494	0.131613
GO:0016020	membrane	cellular_component	3	comp10502_c0;comp7969_c0;comp8580_c0;comp8180_c0;comp19934_c0;comp6659_c0;comp23434_c0;comp17522_c0;comp162685_c0;comp15254_c0;comp20489_c0;comp21358_c0;comp21308_c0;comp13270_c0;comp23149_c0;comp18807_c0;comp47611_c0;comp22645_c0;comp21649_c0;comp8666_c0;comp17483_c0;comp7434_c0;comp22146_c0;comp12719_c0;comp20065_c0;comp4572_c0	26	1342	195	12494	0.144656
GO:0042802	identical protein binding	molecular_function	5	comp20303_c0;comp23137_c0;comp12088_c1;comp6036_c0;comp19665_c0;comp9323_c0;comp22818_c0;comp10862_c0;comp28676_c0;comp22913_c0;comp17668_c0;comp6585_c0	12	1342	80	12494	0.14643
GO:0032580	Golgi cisterna membrane	cellular_component	8	comp21674_c0;comp5462_c0;comp21720_c0;comp20784_c0	4	1342	20	12494	0.160582
GO:0008762	UDP-N-acetylmuramate dehydrogenase activity	molecular_function	7	comp11833_c0;comp16320_c0;comp12602_c0;comp5611_c0	4	1342	20	12494	0.160582
GO:0007165	signal transduction	biological_process	4	comp16270_c0;comp22653_c0;comp14937_c0;comp20315_c0;comp18589_c0;comp15679_c0;comp18477_c0;comp22091_c0	8	1342	50	12494	0.163046
GO:0016758	transferase activity, transferring hexosyl groups	molecular_function	6	comp8142_c0;comp64378_c0;comp22040_c0;comp7744_c0;comp12177_c0;comp11497_c0;comp15558_c0;comp18959_c0;comp6591_c0;comp17196_c0	10	1342	66	12494	0.166493
GO:0045892	negative regulation of transcription, DNA-templated	biological_process	9	comp14334_c0;comp9769_c0;comp10418_c0;comp10422_c0;comp37674_c0;comp4618_c0;comp11339_c0;comp17928_c1;comp11401_c0;comp14417_c0;comp19858_c0	11	1342	74	12494	0.16667
GO:0009742	brassinosteroid mediated signaling pathway	biological_process	7	comp12658_c0;comp19750_c0;comp6585_c0;comp9769_c0;comp7274_c0;comp8132_c0	6	1342	35	12494	0.167519
GO:0010304	PSII associated light-harvesting complex II catabolic process	biological_process	9	comp23044_c0;comp19773_c0	2	1342	7	12494	0.168328
GO:0045604	regulation of epidermal cell differentiation	biological_process	8	comp17574_c0;comp14195_c0	2	1342	7	12494	0.168328
GO:0010103	stomatal complex morphogenesis	biological_process	6	comp20035_c0;comp10862_c0	2	1342	7	12494	0.168328
GO:0006559	L-phenylalanine catabolic process	biological_process	11	comp7405_c0;comp23045_c0	2	1342	7	12494	0.168328
GO:0001578	microtubule bundle formation	biological_process	8	comp7593_c0;comp16698_c1	2	1342	7	12494	0.168328
GO:0042409	caffeoyl-CoA O-methyltransferase activity	molecular_function	8	comp17925_c0;comp20526_c0	2	1342	7	12494	0.168328
GO:0043014	alpha-tubulin binding	molecular_function	7	comp7593_c0;comp16698_c1	2	1342	7	12494	0.168328
GO:0000786	nucleosome	cellular_component	5	comp11476_c1;comp35415_c0;comp22444_c0;comp21833_c0;comp5875_c0;comp18055_c0;comp15502_c0;comp11108_c0;comp20314_c0;comp15753_c0;comp5963_c0;comp21711_c0;comp24336_c0;comp18055_c1	14	1342	99	12494	0.173274
GO:0016021	integral component of membrane	cellular_component	5	comp3867_c0;comp22520_c0;comp10897_c1;comp21398_c0;comp7623_c0;comp20430_c0;comp20462_c0;comp19736_c0;comp20521_c0;comp14727_c0;comp22248_c0;comp6626_c0;comp11678_c0;comp8551_c0;comp10617_c0;comp7548_c0;comp19143_c0;comp16320_c0;comp19750_c0;comp36773_c0;comp15891_c0;comp9474_c0;comp8648_c0;comp20605_c1;comp12623_c0;comp4681_c0;comp21730_c0;comp20535_c0;comp17770_c0;comp23146_c0;comp21811_c0;comp…	335	1342	2986	12494	0.175287
GO:0005747	mitochondrial respiratory chain complex I	cellular_component	7	comp23677_c0;comp23504_c0;comp5747_c0;comp12808_c0	4	1342	21	12494	0.182573
GO:0010305	leaf vascular tissue pattern formation	biological_process	7	comp6659_c0;comp47611_c0;comp20894_c0	3	1342	14	12494	0.184367
GO:0008812	choline dehydrogenase activity	molecular_function	6	comp22965_c0;comp14909_c0;comp15708_c0	3	1342	14	12494	0.184367
GO:0016787	hydrolase activity	molecular_function	4	comp16479_c0;comp19229_c0;comp19438_c1;comp7822_c0;comp21286_c0;comp18607_c0;comp22027_c0;comp21276_c0;comp22424_c0;comp18308_c1;comp20873_c0;comp19123_c0;comp24312_c0	13	1342	92	12494	0.185164
GO:0009585	red, far-red light phototransduction	biological_process	6	comp21961_c0;comp13270_c0;comp12365_c0;comp22110_c0;comp3813_c0;comp5819_c0;comp19665_c0	7	1342	44	12494	0.188298
GO:0006334	nucleosome assembly	biological_process	7	comp15502_c0;comp20314_c0;comp21711_c0;comp24336_c0;comp22444_c0;comp21833_c0;comp18055_c1;comp35415_c0;comp11108_c0;comp5875_c0;comp11476_c1;comp5963_c0;comp18055_c0;comp15753_c0	14	1342	101	12494	0.192733
GO:0080032	methyl jasmonate esterase activity	molecular_function	7	comp18237_c0;comp22778_c0;comp15943_c0;comp22147_c0;comp21406_c0	5	1342	29	12494	0.194992
GO:0080031	methyl salicylate esterase activity	molecular_function	7	comp22778_c0;comp22147_c0;comp15943_c0;comp21406_c0;comp18237_c0	5	1342	29	12494	0.194992
GO:0080030	methyl indole-3-acetate esterase activity	molecular_function	7	comp22147_c0;comp21406_c0;comp15943_c0;comp18237_c0;comp22778_c0	5	1342	29	12494	0.194992
GO:0016192	vesicle-mediated transport	biological_process	6	comp16813_c0;comp90_c0;comp12254_c0;comp12170_c0;comp6080_c0;comp25544_c0;comp90_c1;comp24003_c0;comp15290_c0;comp30313_c0;comp7343_c0;comp5832_c0;comp18752_c0;comp20023_c0;comp9481_c0	15	1342	110	12494	0.19943
GO:0000354	cis assembly of pre-catalytic spliceosome	biological_process	9	comp20766_c0	1	1342	2	12494	0.203294
GO:0048838	release of seed from dormancy	biological_process	6	comp21928_c0	1	1342	2	12494	0.203294
GO:0042547	cell wall modification involved in multidimensional cell growth	biological_process	8	comp20137_c0	1	1342	2	12494	0.203294
GO:0019419	sulfate reduction	biological_process	6	comp20933_c0	1	1342	2	12494	0.203294
GO:0045168	cell-cell signaling involved in cell fate commitment	biological_process	6	comp7763_c0	1	1342	2	12494	0.203294
GO:0006784	heme a biosynthetic process	biological_process	10	comp36773_c0	1	1342	2	12494	0.203294
GO:2000023	regulation of lateral root development	biological_process	9	comp4618_c0	1	1342	2	12494	0.203294
GO:0009696	salicylic acid metabolic process	biological_process	7	comp22897_c0	1	1342	2	12494	0.203294
GO:0006597	spermine biosynthetic process	biological_process	11	comp11981_c0	1	1342	2	12494	0.203294
GO:0010440	stomatal lineage progression	biological_process	5	comp20199_c0	1	1342	2	12494	0.203294
GO:0051179	localization	biological_process	3	comp20983_c0	1	1342	2	12494	0.203294
GO:0006644	phospholipid metabolic process	biological_process	7	comp14323_c0	1	1342	2	12494	0.203294
GO:0006348	chromatin silencing at telomere	biological_process	6	comp20067_c0	1	1342	2	12494	0.203294
GO:0006672	ceramide metabolic process	biological_process	9	comp7423_c0	1	1342	2	12494	0.203294
GO:0015810	aspartate transmembrane transport	biological_process	12	comp19823_c0	1	1342	2	12494	0.203294
GO:0033521	phytyl diphosphate biosynthetic process	biological_process	9	comp16649_c0	1	1342	2	12494	0.203294
GO:0033466	trans-zeatin biosynthetic process	biological_process	9	comp20207_c0	1	1342	2	12494	0.203294
GO:0008344	adult locomotory behavior	biological_process	5	comp20995_c0	1	1342	2	12494	0.203294
GO:0010069	zygote asymmetric cytokinesis in embryo sac	biological_process	8	comp16407_c1	1	1342	2	12494	0.203294
GO:0006231	dTMP biosynthetic process	biological_process	12	comp15909_c0	1	1342	2	12494	0.203294
GO:0032876	negative regulation of DNA endoreduplication	biological_process	9	comp16099_c0	1	1342	2	12494	0.203294
GO:0052386	cell wall thickening	biological_process	8	comp18761_c0	1	1342	2	12494	0.203294
GO:0009687	abscisic acid metabolic process	biological_process	10	comp21928_c0	1	1342	2	12494	0.203294
GO:0046482	para-aminobenzoic acid metabolic process	biological_process	10	comp22897_c0	1	1342	2	12494	0.203294
GO:0033385	geranylgeranyl diphosphate metabolic process	biological_process	8	comp16649_c0	1	1342	2	12494	0.203294
GO:0034227	tRNA thio-modification	biological_process	13	comp17843_c0	1	1342	2	12494	0.203294
GO:0080147	root hair cell development	biological_process	6	comp19432_c0	1	1342	2	12494	0.203294
GO:0048317	seed morphogenesis	biological_process	5	comp22314_c0	1	1342	2	12494	0.203294
GO:0045176	apical protein localization	biological_process	6	comp19087_c1	1	1342	2	12494	0.203294
GO:0048826	cotyledon morphogenesis	biological_process	5	comp18196_c0	1	1342	2	12494	0.203294
GO:0006545	glycine biosynthetic process	biological_process	12	comp15909_c0	1	1342	2	12494	0.203294
GO:0045490	pectin catabolic process	biological_process	8	comp83441_c0	1	1342	2	12494	0.203294
GO:0006826	iron ion transport	biological_process	10	comp11722_c0	1	1342	2	12494	0.203294
GO:2000121	regulation of removal of superoxide radicals	biological_process	9	comp19988_c0	1	1342	2	12494	0.203294
GO:0010266	response to vitamin B1	biological_process	7	comp11714_c0	1	1342	2	12494	0.203294
GO:0040015	negative regulation of multicellular organism growth	biological_process	8	comp7908_c0	1	1342	2	12494	0.203294
GO:0018874	benzoate metabolic process	biological_process	7	comp22897_c0	1	1342	2	12494	0.203294
GO:0006516	glycoprotein catabolic process	biological_process	8	comp15727_c0	1	1342	2	12494	0.203294
GO:0055002	striated muscle cell development	biological_process	7	comp5401_c0	1	1342	2	12494	0.203294
GO:2000038	regulation of stomatal complex development	biological_process	8	comp6033_c0	1	1342	2	12494	0.203294
GO:0032786	positive regulation of DNA-templated transcription, elongation	biological_process	10	comp6571_c0	1	1342	2	12494	0.203294
GO:0010166	wax metabolic process	biological_process	6	comp17215_c0	1	1342	2	12494	0.203294
GO:0006656	phosphatidylcholine biosynthetic process	biological_process	10	comp11225_c0	1	1342	2	12494	0.203294
GO:0051262	protein tetramerization	biological_process	8	comp21198_c0	1	1342	2	12494	0.203294
GO:0010196	nonphotochemical quenching	biological_process	8	comp23384_c0	1	1342	2	12494	0.203294
GO:0015827	tryptophan transport	biological_process	8	comp19823_c0	1	1342	2	12494	0.203294
GO:0043085	positive regulation of catalytic activity	biological_process	6	comp6114_c0	1	1342	2	12494	0.203294
GO:0006275	regulation of DNA replication	biological_process	9	comp18715_c0	1	1342	2	12494	0.203294
GO:0071395	cellular response to jasmonic acid stimulus	biological_process	7	comp22324_c0	1	1342	2	12494	0.203294
GO:0048730	epidermis morphogenesis	biological_process	7	comp20983_c0	1	1342	2	12494	0.203294
GO:0000784	nuclear chromosome, telomeric region	cellular_component	8	comp20067_c0	1	1342	2	12494	0.203294
GO:0030133	transport vesicle	cellular_component	7	comp90_c1	1	1342	2	12494	0.203294
GO:0005746	mitochondrial respirasome	cellular_component	5	comp6662_c0	1	1342	2	12494	0.203294
GO:0030017	sarcomere	cellular_component	5	comp22091_c0	1	1342	2	12494	0.203294
GO:0009277	fungal-type cell wall	cellular_component	6	comp23091_c0	1	1342	2	12494	0.203294
GO:0016471	vacuolar proton-transporting V-type ATPase complex	cellular_component	7	comp14589_c0	1	1342	2	12494	0.203294
GO:0043626	PCNA complex	cellular_component	5	comp18715_c0	1	1342	2	12494	0.203294
GO:0000275	mitochondrial proton-transporting ATP synthase complex, catalytic core F(1)	cellular_component	7	comp11486_c0	1	1342	2	12494	0.203294
GO:0030093	chloroplast photosystem I	cellular_component	8	comp11100_c0	1	1342	2	12494	0.203294
GO:0005790	smooth endoplasmic reticulum	cellular_component	7	comp16016_c0	1	1342	2	12494	0.203294
GO:0008290	F-actin capping protein complex	cellular_component	4	comp16603_c0	1	1342	2	12494	0.203294
GO:0005793	endoplasmic reticulum-Golgi intermediate compartment	cellular_component	6	comp5832_c0	1	1342	2	12494	0.203294
GO:0009341	beta-galactosidase complex	cellular_component	5	comp33893_c0	1	1342	2	12494	0.203294
GO:0045271	respiratory chain complex I	cellular_component	6	comp7337_c0	1	1342	2	12494	0.203294
GO:0055120	striated muscle dense body	cellular_component	5	comp5401_c0	1	1342	2	12494	0.203294
GO:0008793	aromatic-amino-acid:2-oxoglutarate aminotransferase activity	molecular_function	7	comp21011_c0	1	1342	2	12494	0.203294
GO:0000234	phosphoethanolamine N-methyltransferase activity	molecular_function	8	comp11225_c0	1	1342	2	12494	0.203294
GO:0008199	ferric iron binding	molecular_function	9	comp11722_c0	1	1342	2	12494	0.203294
GO:0034256	chlorophyll(ide) b reductase activity	molecular_function	7	comp19773_c0	1	1342	2	12494	0.203294
GO:0047501	(+)-neomenthol dehydrogenase activity	molecular_function	7	comp23227_c0	1	1342	2	12494	0.203294
GO:0046593	mandelonitrile lyase activity	molecular_function	7	comp14909_c0	1	1342	2	12494	0.203294
GO:0008937	ferredoxin-NAD(P) reductase activity	molecular_function	7	comp23658_c0	1	1342	2	12494	0.203294
GO:0080002	UDP-glucose:4-aminobenzoate acylglucosyltransferase activity	molecular_function	8	comp22897_c0	1	1342	2	12494	0.203294
GO:0004067	asparaginase activity	molecular_function	7	comp5359_c0	1	1342	2	12494	0.203294
GO:0052639	salicylic acid glucosyltransferase (ester-forming) activity	molecular_function	8	comp22897_c0	1	1342	2	12494	0.203294
GO:0008891	glycolate oxidase activity	molecular_function	8	comp7434_c0	1	1342	2	12494	0.203294
GO:0004556	alpha-amylase activity	molecular_function	8	comp23207_c0	1	1342	2	12494	0.203294
GO:0008792	arginine decarboxylase activity	molecular_function	7	comp11365_c0	1	1342	2	12494	0.203294
GO:0015175	neutral amino acid transmembrane transporter activity	molecular_function	8	comp19823_c0	1	1342	2	12494	0.203294
GO:0004014	adenosylmethionine decarboxylase activity	molecular_function	7	comp11981_c0	1	1342	2	12494	0.203294
GO:0004802	transketolase activity	molecular_function	6	comp22663_c0	1	1342	2	12494	0.203294
GO:0008506	sucrose:proton symporter activity	molecular_function	8	comp11241_c0	1	1342	2	12494	0.203294
GO:0017124	SH3 domain binding	molecular_function	6	comp21815_c0	1	1342	2	12494	0.203294
GO:0003885	D-arabinono-1,4-lactone oxidase activity	molecular_function	7	comp16320_c0	1	1342	2	12494	0.203294
GO:0030337	DNA polymerase processivity factor activity	molecular_function	5	comp18715_c0	1	1342	2	12494	0.203294
GO:0015089	high-affinity copper ion transmembrane transporter activity	molecular_function	11	comp7548_c0	1	1342	2	12494	0.203294
GO:0030786	(RS)-norcoclaurine 6-O-methyltransferase activity	molecular_function	8	comp17663_c0	1	1342	2	12494	0.203294
GO:0005221	intracellular cyclic nucleotide activated cation channel activity	molecular_function	9	comp21142_c0	1	1342	2	12494	0.203294
GO:0004146	dihydrofolate reductase activity	molecular_function	7	comp15909_c0	1	1342	2	12494	0.203294
GO:0033741	adenylyl-sulfate reductase (glutathione) activity	molecular_function	7	comp20933_c0	1	1342	2	12494	0.203294
GO:0004322	ferroxidase activity	molecular_function	7	comp11722_c0	1	1342	2	12494	0.203294
GO:0015172	acidic amino acid transmembrane transporter activity	molecular_function	8	comp19823_c0	1	1342	2	12494	0.203294
GO:0031957	very long-chain fatty acid-CoA ligase activity	molecular_function	8	comp21103_c0	1	1342	2	12494	0.203294
GO:0045550	geranylgeranyl reductase activity	molecular_function	5	comp16649_c0	1	1342	2	12494	0.203294
GO:0004799	thymidylate synthase activity	molecular_function	8	comp15909_c0	1	1342	2	12494	0.203294
GO:0016628	oxidoreductase activity, acting on the CH-CH group of donors, NAD or NADP as acceptor	molecular_function	6	comp16649_c0	1	1342	2	12494	0.203294
GO:0004412	homoserine dehydrogenase activity	molecular_function	7	comp22244_c0	1	1342	2	12494	0.203294
GO:0015505	uracil:cation symporter activity	molecular_function	8	comp11678_c0	1	1342	2	12494	0.203294
GO:0009973	adenylyl-sulfate reductase activity	molecular_function	6	comp20933_c0	1	1342	2	12494	0.203294
GO:0052640	salicylic acid glucosyltransferase (glucoside-forming) activity	molecular_function	8	comp22897_c0	1	1342	2	12494	0.203294
GO:0045158	electron transporter, transferring electrons within cytochrome b6/f complex of photosystem II activity	molecular_function	6	comp5646_c0	1	1342	2	12494	0.203294
GO:0004521	endoribonuclease activity	molecular_function	8	comp19546_c0	1	1342	2	12494	0.203294
GO:0047513	1,2-alpha-L-fucosidase activity	molecular_function	9	comp27506_c0	1	1342	2	12494	0.203294
GO:0005375	copper ion transmembrane transporter activity	molecular_function	10	comp16739_c0	1	1342	2	12494	0.203294
GO:0005046	KDEL sequence binding	molecular_function	8	comp5832_c0	1	1342	2	12494	0.203294
GO:0008892	guanine deaminase activity	molecular_function	7	comp16383_c0	1	1342	2	12494	0.203294
GO:0080049	L-gulono-1,4-lactone dehydrogenase activity	molecular_function	7	comp16320_c0	1	1342	2	12494	0.203294
GO:0016633	galactonolactone dehydrogenase activity	molecular_function	7	comp16320_c0	1	1342	2	12494	0.203294
GO:0050468	reticuline oxidase activity	molecular_function	7	comp5611_c0	1	1342	2	12494	0.203294
GO:0052641	benzoic acid glucosyltransferase activity	molecular_function	8	comp22897_c0	1	1342	2	12494	0.203294
GO:0008219	cell death	biological_process	4	comp21652_c0;comp16803_c0;comp8772_c0;comp20336_c0	4	1342	22	12494	0.205476
GO:0000325	plant-type vacuole	cellular_component	7	comp22177_c0;comp56385_c0;comp70808_c0;comp12178_c0	4	1342	22	12494	0.205476
GO:0010072	primary shoot apical meristem specification	biological_process	5	comp10570_c0;comp10422_c0	2	1342	8	12494	0.209176
GO:0010364	regulation of ethylene biosynthetic process	biological_process	10	comp18485_c0;comp14623_c0	2	1342	8	12494	0.209176
GO:0048268	clathrin coat assembly	biological_process	8	comp153770_c0;comp1743_c0	2	1342	8	12494	0.209176
GO:0010417	glucuronoxylan biosynthetic process	biological_process	12	comp19804_c0;comp18761_c0	2	1342	8	12494	0.209176
GO:0005983	starch catabolic process	biological_process	10	comp22981_c0;comp22774_c0	2	1342	8	12494	0.209176
GO:0009932	cell tip growth	biological_process	8	comp11051_c0;comp18697_c0	2	1342	8	12494	0.209176
GO:0009269	response to desiccation	biological_process	6	comp23427_c0;comp45672_c0	2	1342	8	12494	0.209176
GO:0015996	chlorophyll catabolic process	biological_process	9	comp19773_c0;comp15190_c0	2	1342	8	12494	0.209176
GO:0010588	cotyledon vascular tissue pattern formation	biological_process	7	comp20894_c0;comp20544_c0	2	1342	8	12494	0.209176
GO:0030118	clathrin coat	cellular_component	7	comp1743_c0;comp153770_c0	2	1342	8	12494	0.209176
GO:0008408	3'-5' exonuclease activity	molecular_function	8	comp18180_c0;comp17118_c0	2	1342	8	12494	0.209176
GO:0005385	zinc ion transmembrane transporter activity	molecular_function	10	comp19259_c0;comp16941_c0	2	1342	8	12494	0.209176
GO:0005545	1-phosphatidylinositol binding	molecular_function	7	comp153770_c0;comp1743_c0	2	1342	8	12494	0.209176
GO:0004089	carbonate dehydratase activity	molecular_function	7	comp11902_c0;comp19104_c0	2	1342	8	12494	0.209176
GO:0008466	glycogenin glucosyltransferase activity	molecular_function	8	comp7933_c1;comp7933_c0	2	1342	8	12494	0.209176
GO:0008047	enzyme activator activity	molecular_function	5	comp23883_c0;comp3701_c0	2	1342	8	12494	0.209176
GO:0080083	beta-gentiobiose beta-glucosidase activity	molecular_function	9	comp16007_c0;comp13042_c0	2	1342	8	12494	0.209176
GO:0008568	microtubule-severing ATPase activity	molecular_function	11	comp16698_c1;comp7593_c0	2	1342	8	12494	0.209176
GO:0016705	oxidoreductase activity, acting on paired donors, with incorporation or reduction of molecular oxygen	molecular_function	5	comp21136_c1;comp23294_c0;comp11710_c0;comp23094_c0;comp20207_c0;comp11707_c1;comp10506_c0;comp21882_c0;comp21920_c0;comp6109_c0;comp16957_c0;comp19811_c0;comp9474_c0;comp23008_c0;comp12872_c0;comp19934_c0;comp22291_c0	17	1342	128	12494	0.210731
GO:0009637	response to blue light	biological_process	7	comp19445_c0;comp6619_c1;comp23384_c0	3	1342	15	12494	0.213215
GO:0051302	regulation of cell division	biological_process	6	comp17574_c0;comp20035_c0;comp14195_c0	3	1342	15	12494	0.213215
GO:0042393	histone binding	molecular_function	5	comp9048_c0;comp9914_c0;comp6070_c0	3	1342	15	12494	0.213215
GO:0004222	metalloendopeptidase activity	molecular_function	8	comp20597_c0;comp23021_c0;comp22076_c0;comp7085_c0;comp23044_c0;comp22588_c0	6	1342	38	12494	0.218766
GO:0009820	alkaloid metabolic process	biological_process	6	comp6799_c0;comp21751_c0;comp15187_c0;comp5611_c0	4	1342	23	12494	0.229152
GO:0030145	manganese ion binding	molecular_function	8	comp5206_c0;comp19315_c0;comp16342_c0;comp16258_c0	4	1342	23	12494	0.229152
GO:0009409	response to cold	biological_process	5	comp22036_c0;comp41997_c0;comp11576_c1;comp16270_c0;comp25395_c0;comp12348_c0;comp15891_c0;comp21730_c0;comp20321_c0;comp6033_c0;comp22033_c0;comp18463_c0;comp15263_c0;comp7225_c0;comp21308_c0;comp18223_c0	16	1342	122	12494	0.23477
GO:0005215	transporter activity	molecular_function	3	comp68887_c0;comp36707_c0;comp21830_c0;comp19736_c0;comp15626_c0;comp8229_c0;comp5742_c0;comp5984_c0;comp12928_c0;comp14025_c0	10	1342	72	12494	0.241484
GO:0010073	meristem maintenance	biological_process	4	comp18267_c0;comp7792_c0;comp75446_c0	3	1342	16	12494	0.24293
GO:0010227	floral organ abscission	biological_process	5	comp6585_c0;comp20815_c0;comp19128_c0	3	1342	16	12494	0.24293
GO:0005509	calcium ion binding	molecular_function	7	comp23207_c0;comp20914_c0;comp10620_c0;comp14148_c0;comp19731_c0;comp14745_c0;comp6149_c0;comp16524_c0;comp20065_c0;comp126941_c0;comp22262_c0;comp15483_c0;comp7950_c0;comp16872_c0;comp7582_c0;comp14323_c0;comp21240_c1;comp12122_c0;comp4138_c0;comp15429_c0;comp7969_c0;comp41997_c0;comp17840_c0	23	1342	184	12494	0.250252
GO:0010483	pollen tube reception	biological_process	5	comp21795_c0;comp22859_c1	2	1342	9	12494	0.250849
GO:0010027	thylakoid membrane organization	biological_process	7	comp15408_c0;comp23044_c0	2	1342	9	12494	0.250849
GO:0046688	response to copper ion	biological_process	7	comp16934_c0;comp11134_c0	2	1342	9	12494	0.250849
GO:0010260	animal organ senescence	biological_process	5	comp23275_c0;comp15648_c0	2	1342	9	12494	0.250849
GO:0009641	shade avoidance	biological_process	8	comp19665_c0;comp30177_c0	2	1342	9	12494	0.250849
GO:0010093	specification of floral organ identity	biological_process	5	comp7792_c0;comp15203_c0	2	1342	9	12494	0.250849
GO:0010050	vegetative phase change	biological_process	5	comp21084_c0;comp16192_c0	2	1342	9	12494	0.250849
GO:0043680	filiform apparatus	cellular_component	6	comp21795_c0;comp22859_c1	2	1342	9	12494	0.250849
GO:0080046	quercetin 4'-O-glucosyltransferase activity	molecular_function	8	comp18845_c1;comp22027_c0	2	1342	9	12494	0.250849
GO:0004129	cytochrome-c oxidase activity	molecular_function	6	comp23542_c0;comp7921_c0	2	1342	9	12494	0.250849
GO:0080043	quercetin 3-O-glucosyltransferase activity	molecular_function	8	comp18845_c1;comp19713_c0	2	1342	9	12494	0.250849
GO:0004748	ribonucleoside-diphosphate reductase activity, thioredoxin disulfide as acceptor	molecular_function	8	comp8515_c0;comp22686_c0	2	1342	9	12494	0.250849
GO:0031966	mitochondrial membrane	cellular_component	5	comp16320_c0;comp24342_c0;comp20722_c0;comp7930_c0	4	1342	24	12494	0.253457
GO:0043086	negative regulation of catalytic activity	biological_process	6	comp6036_c0;comp10862_c0;comp20303_c0;comp12088_c1;comp22818_c0	5	1342	32	12494	0.256198
GO:0008559	ATPase-coupled xenobiotic transmembrane transporter activity	molecular_function	9	comp12178_c0;comp21749_c0;comp70808_c0;comp22177_c0;comp56385_c0	5	1342	32	12494	0.256198
GO:0006417	regulation of translation	biological_process	9	comp11137_c0;comp12488_c0;comp18069_c0;comp5145_c0;comp20510_c1;comp65367_c0;comp7565_c0;comp19659_c0	8	1342	57	12494	0.265361
GO:0005783	endoplasmic reticulum	cellular_component	6	comp5862_c0;comp5602_c0;comp15357_c0;comp30313_c0;comp4572_c0;comp4681_c0;comp21499_c0;comp12348_c0;comp15657_c0;comp21103_c0;comp6080_c0;comp22645_c0;comp16099_c0;comp20023_c0;comp7102_c0;comp13874_c0;comp18752_c0	17	1342	134	12494	0.269515
GO:0048767	root hair elongation	biological_process	6	comp12177_c0;comp20617_c0;comp41997_c0	3	1342	17	12494	0.273245
GO:0030435	sporulation resulting in formation of a cellular spore	biological_process	6	comp21371_c0;comp10385_c0;comp23032_c0	3	1342	17	12494	0.273245
GO:0010218	response to far red light	biological_process	8	comp6619_c1;comp5819_c0;comp23384_c0	3	1342	17	12494	0.273245
GO:0048316	seed development	biological_process	5	comp7792_c0;comp5023_c0;comp7210_c0	3	1342	17	12494	0.273245
GO:0005765	lysosomal membrane	cellular_component	9	comp11665_c0;comp9645_c0;comp21499_c0	3	1342	17	12494	0.273245
GO:0005507	copper ion binding	molecular_function	8	comp22104_c0;comp11829_c0;comp21374_c0;comp22094_c0;comp14646_c0;comp23139_c0;comp17050_c0;comp21566_c0;comp23032_c0;comp16934_c0;comp20853_c0;comp11134_c0;comp11020_c0;comp21059_c0;comp21894_c0;comp20965_c0	16	1342	126	12494	0.276408
GO:0010119	regulation of stomatal movement	biological_process	6	comp23137_c0;comp19665_c0;comp18223_c0;comp10530_c0;comp22262_c0	5	1342	33	12494	0.277563
GO:0080001	mucilage extrusion from seed coat	biological_process	5	comp22818_c0;comp6036_c0;comp12088_c1;comp14417_c0;comp20303_c0	5	1342	33	12494	0.277563
GO:0009744	response to sucrose	biological_process	8	comp22706_c0;comp18196_c0;comp11576_c1;comp22586_c0	4	1342	25	12494	0.278254
GO:0009791	post-embryonic development	biological_process	4	comp21795_c0;comp19750_c0;comp20995_c0;comp22859_c1	4	1342	25	12494	0.278254
GO:0005484	SNAP receptor activity	molecular_function	5	comp90_c1;comp9481_c0;comp15290_c0;comp90_c0	4	1342	25	12494	0.278254
GO:0046777	protein autophosphorylation	biological_process	10	comp19476_c0;comp22727_c0;comp21614_c0;comp6585_c0;comp10514_c0;comp14621_c0;comp5505_c0;comp14745_c0;comp22451_c0;comp22859_c1;comp23137_c0;comp21795_c0;comp18404_c0;comp126941_c0;comp19012_c0	15	1342	118	12494	0.283627
GO:0080164	regulation of nitric oxide metabolic process	biological_process	6	comp16872_c0	1	1342	3	12494	0.288883
GO:0035264	multicellular organism growth	biological_process	4	comp20995_c0	1	1342	3	12494	0.288883
GO:0009903	chloroplast avoidance movement	biological_process	9	comp23137_c0	1	1342	3	12494	0.288883
GO:0071446	cellular response to salicylic acid stimulus	biological_process	7	comp22324_c0	1	1342	3	12494	0.288883
GO:0016048	detection of temperature stimulus	biological_process	6	comp11108_c0	1	1342	3	12494	0.288883
GO:0051781	positive regulation of cell division	biological_process	7	comp12485_c0	1	1342	3	12494	0.288883
GO:0002213	defense response to insect	biological_process	7	comp22735_c0	1	1342	3	12494	0.288883
GO:0016071	mRNA metabolic process	biological_process	9	comp8290_c0	1	1342	3	12494	0.288883
GO:0006139	nucleobase-containing compound metabolic process	biological_process	6	comp18180_c0	1	1342	3	12494	0.288883
GO:0015977	carbon fixation	biological_process	5	comp20533_c0	1	1342	3	12494	0.288883
GO:0009864	induced systemic resistance, jasmonic acid mediated signaling pathway	biological_process	6	comp11339_c0	1	1342	3	12494	0.288883
GO:0034052	positive regulation of plant-type hypersensitive response	biological_process	9	comp19988_c0	1	1342	3	12494	0.288883
GO:0051365	cellular response to potassium ion starvation	biological_process	9	comp16270_c0	1	1342	3	12494	0.288883
GO:0000719	photoreactive repair	biological_process	10	comp19978_c0	1	1342	3	12494	0.288883
GO:0006680	glucosylceramide catabolic process	biological_process	12	comp16016_c0	1	1342	3	12494	0.288883
GO:0071475	cellular hyperosmotic salinity response	biological_process	8	comp14092_c0	1	1342	3	12494	0.288883
GO:0042823	pyridoxal phosphate biosynthetic process	biological_process	8	comp20627_c0	1	1342	3	12494	0.288883
GO:0010192	mucilage biosynthetic process	biological_process	6	comp21991_c0	1	1342	3	12494	0.288883
GO:0045736	negative regulation of cyclin-dependent protein serine/threonine kinase activity	biological_process	13	comp15790_c0	1	1342	3	12494	0.288883
GO:0030155	regulation of cell adhesion	biological_process	5	comp20035_c0	1	1342	3	12494	0.288883
GO:0034605	cellular response to heat	biological_process	6	comp20027_c0	1	1342	3	12494	0.288883
GO:0009446	putrescine biosynthetic process	biological_process	11	comp11365_c0	1	1342	3	12494	0.288883
GO:0046653	tetrahydrofolate metabolic process	biological_process	7	comp7439_c0	1	1342	3	12494	0.288883
GO:0010148	transpiration	biological_process	8	comp20035_c0	1	1342	3	12494	0.288883
GO:0009052	pentose-phosphate shunt, non-oxidative branch	biological_process	6	comp21652_c0	1	1342	3	12494	0.288883
GO:0030261	chromosome condensation	biological_process	9	comp20078_c0	1	1342	3	12494	0.288883
GO:0009963	positive regulation of flavonoid biosynthetic process	biological_process	8	comp22424_c0	1	1342	3	12494	0.288883
GO:0071786	endoplasmic reticulum tubular network organization	biological_process	7	comp20204_c0	1	1342	3	12494	0.288883
GO:0048575	short-day photoperiodism, flowering	biological_process	9	comp10134_c0	1	1342	3	12494	0.288883
GO:0010074	maintenance of meristem identity	biological_process	5	comp18126_c0	1	1342	3	12494	0.288883
GO:0051567	histone H3-K9 methylation	biological_process	13	comp19659_c0	1	1342	3	12494	0.288883
GO:0009648	photoperiodism	biological_process	7	comp15148_c0	1	1342	3	12494	0.288883
GO:0009904	chloroplast accumulation movement	biological_process	9	comp23137_c0	1	1342	3	12494	0.288883
GO:0009970	cellular response to sulfate starvation	biological_process	9	comp7192_c0	1	1342	3	12494	0.288883
GO:0006749	glutathione metabolic process	biological_process	8	comp15625_c0	1	1342	3	12494	0.288883
GO:0007062	sister chromatid cohesion	biological_process	5	comp15496_c0	1	1342	3	12494	0.288883
GO:0030029	actin filament-based process	biological_process	4	comp7908_c0	1	1342	3	12494	0.288883
GO:0001558	regulation of cell growth	biological_process	6	comp20035_c0	1	1342	3	12494	0.288883
GO:2000027	regulation of animal organ morphogenesis	biological_process	7	comp20035_c0	1	1342	3	12494	0.288883
GO:0040011	locomotion	biological_process	3	comp7908_c0	1	1342	3	12494	0.288883
GO:0006729	tetrahydrobiopterin biosynthetic process	biological_process	8	comp19856_c0	1	1342	3	12494	0.288883
GO:0007163	establishment or maintenance of cell polarity	biological_process	4	comp7908_c0	1	1342	3	12494	0.288883
GO:0080024	indolebutyric acid metabolic process	biological_process	6	comp14092_c0	1	1342	3	12494	0.288883
GO:0048766	root hair initiation	biological_process	8	comp20617_c0	1	1342	3	12494	0.288883
GO:0071782	endoplasmic reticulum tubular network	cellular_component	7	comp20204_c0	1	1342	3	12494	0.288883
GO:0009986	cell surface	cellular_component	4	comp20617_c0	1	1342	3	12494	0.288883
GO:0043601	nuclear replisome	cellular_component	6	comp15496_c0	1	1342	3	12494	0.288883
GO:0009842	cyanelle	cellular_component	7	comp20468_c0	1	1342	3	12494	0.288883
GO:0071944	cell periphery	cellular_component	4	comp11208_c0	1	1342	3	12494	0.288883
GO:0033179	proton-transporting V-type ATPase, V0 domain	cellular_component	6	comp6823_c0	1	1342	3	12494	0.288883
GO:0016323	basolateral plasma membrane	cellular_component	5	comp7908_c0	1	1342	3	12494	0.288883
GO:0009295	nucleoid	cellular_component	3	comp20078_c0	1	1342	3	12494	0.288883
GO:0071458	integral component of cytoplasmic side of endoplasmic reticulum membrane	cellular_component	8	comp20204_c0	1	1342	3	12494	0.288883
GO:0005762	mitochondrial large ribosomal subunit	cellular_component	9	comp21097_c0	1	1342	3	12494	0.288883
GO:0004647	phosphoserine phosphatase activity	molecular_function	8	comp4138_c0	1	1342	3	12494	0.288883
GO:0010473	GDP-galactose:myoinositol-1-phosphate guanylyltransferase activity	molecular_function	8	comp22027_c0	1	1342	3	12494	0.288883
GO:0004781	sulfate adenylyltransferase (ATP) activity	molecular_function	9	comp7192_c0	1	1342	3	12494	0.288883
GO:0008171	O-methyltransferase activity	molecular_function	7	comp17663_c0	1	1342	3	12494	0.288883
GO:0004348	glucosylceramidase activity	molecular_function	7	comp16016_c0	1	1342	3	12494	0.288883
GO:0016841	ammonia-lyase activity	molecular_function	6	comp23045_c0	1	1342	3	12494	0.288883
GO:0008964	phosphoenolpyruvate carboxylase activity	molecular_function	8	comp20533_c0	1	1342	3	12494	0.288883
GO:0080079	cellobiose glucosidase activity	molecular_function	9	comp16007_c0	1	1342	3	12494	0.288883
GO:0052656	L-isoleucine transaminase activity	molecular_function	8	comp20254_c0	1	1342	3	12494	0.288883
GO:0010472	GDP-galactose:glucose-1-phosphate guanylyltransferase activity	molecular_function	8	comp22027_c0	1	1342	3	12494	0.288883
GO:0010474	glucose-1-phosphate guanylyltransferase (GDP) activity	molecular_function	8	comp22027_c0	1	1342	3	12494	0.288883
GO:0016846	carbon-sulfur lyase activity	molecular_function	5	comp20544_c0	1	1342	3	12494	0.288883
GO:0080081	4-methylumbelliferyl-beta-D-glucopyranoside beta-glucosidase activity	molecular_function	9	comp16007_c0	1	1342	3	12494	0.288883
GO:0008928	mannose-1-phosphate guanylyltransferase (GDP) activity	molecular_function	9	comp22027_c0	1	1342	3	12494	0.288883
GO:0047987	hydroperoxide dehydratase activity	molecular_function	7	comp23008_c0	1	1342	3	12494	0.288883
GO:0010490	UDP-4-keto-rhamnose-4-keto-reductase activity	molecular_function	7	comp21991_c0	1	1342	3	12494	0.288883
GO:0047668	amygdalin beta-glucosidase activity	molecular_function	9	comp16007_c0	1	1342	3	12494	0.288883
GO:0052655	L-valine transaminase activity	molecular_function	8	comp20254_c0	1	1342	3	12494	0.288883
GO:0080115	myosin XI tail binding	molecular_function	9	comp11912_c0	1	1342	3	12494	0.288883
GO:0004567	beta-mannosidase activity	molecular_function	8	comp16007_c0	1	1342	3	12494	0.288883
GO:0016627	oxidoreductase activity, acting on the CH-CH group of donors	molecular_function	5	comp36773_c0	1	1342	3	12494	0.288883
GO:0003958	NADPH-hemoprotein reductase activity	molecular_function	7	comp3262_c0	1	1342	3	12494	0.288883
GO:0010489	UDP-4-keto-6-deoxy-glucose-3,5-epimerase activity	molecular_function	7	comp21991_c0	1	1342	3	12494	0.288883
GO:0004838	L-tyrosine:2-oxoglutarate aminotransferase activity	molecular_function	8	comp7405_c0	1	1342	3	12494	0.288883
GO:0016210	naringenin-chalcone synthase activity	molecular_function	7	comp17908_c0	1	1342	3	12494	0.288883
GO:0004560	alpha-L-fucosidase activity	molecular_function	8	comp15727_c0	1	1342	3	12494	0.288883
GO:0052638	indole-3-butyrate beta-glucosyltransferase activity	molecular_function	8	comp14092_c0	1	1342	3	12494	0.288883
GO:0004861	cyclin-dependent protein serine/threonine kinase inhibitor activity	molecular_function	8	comp15790_c0	1	1342	3	12494	0.288883
GO:0008798	beta-aspartyl-peptidase activity	molecular_function	9	comp5359_c0	1	1342	3	12494	0.288883
GO:0052654	L-leucine transaminase activity	molecular_function	8	comp20254_c0	1	1342	3	12494	0.288883
GO:0008106	alcohol dehydrogenase (NADP+) activity	molecular_function	8	comp23227_c0	1	1342	3	12494	0.288883
GO:0030742	GTP-dependent protein binding	molecular_function	5	comp11912_c0	1	1342	3	12494	0.288883
GO:0010471	GDP-galactose:mannose-1-phosphate guanylyltransferase activity	molecular_function	9	comp22027_c0	1	1342	3	12494	0.288883
GO:0005537	mannose binding	molecular_function	6	comp12485_c0	1	1342	3	12494	0.288883
GO:0080082	esculin beta-glucosidase activity	molecular_function	9	comp16007_c0	1	1342	3	12494	0.288883
GO:0004751	ribose-5-phosphate isomerase activity	molecular_function	7	comp21652_c0	1	1342	3	12494	0.288883
GO:0047037	salutaridine reductase (NADPH) activity	molecular_function	7	comp21751_c0	1	1342	3	12494	0.288883
GO:0009630	gravitropism	biological_process	6	comp83828_c0;comp20617_c0	2	1342	10	12494	0.2927
GO:0004709	MAP kinase kinase kinase activity	molecular_function	9	comp14621_c0;comp21371_c0	2	1342	10	12494	0.2927
GO:0003918	DNA topoisomerase type II (ATP-hydrolyzing) activity	molecular_function	12	comp32887_c0;comp57191_c0	2	1342	10	12494	0.2927
GO:0080044	quercetin 7-O-glucosyltransferase activity	molecular_function	8	comp19713_c0;comp18845_c1	2	1342	10	12494	0.2927
GO:0016491	oxidoreductase activity	molecular_function	4	comp19123_c0;comp21374_c0;comp13740_c0;comp20468_c0;comp21017_c0;comp14590_c0;comp19772_c0;comp19229_c0;comp23219_c0;comp12382_c0;comp4782_c0;comp11020_c0;comp17272_c0;comp16046_c0;comp23032_c0	15	1342	119	12494	0.294911
GO:0009615	response to virus	biological_process	7	comp23285_c0;comp20624_c0;comp11249_c0;comp19081_c0	4	1342	26	12494	0.303409
GO:0048359	mucilage metabolic process involved in seed coat development	biological_process	6	comp12088_c1;comp6036_c0;comp22818_c0;comp20303_c0	4	1342	26	12494	0.303409
GO:0031408	oxylipin biosynthetic process	biological_process	11	comp18341_c0;comp23008_c0;comp23125_c0;comp20517_c0	4	1342	26	12494	0.303409
GO:0031224	intrinsic component of membrane	cellular_component	4	comp22729_c0;comp23055_c0;comp22124_c0;comp22852_c0	4	1342	26	12494	0.303409
GO:0051260	protein homooligomerization	biological_process	8	comp7593_c0;comp16698_c1;comp22262_c0	3	1342	18	12494	0.303916
GO:0010087	phloem or xylem histogenesis	biological_process	6	comp20544_c0;comp21923_c0;comp20894_c0	3	1342	18	12494	0.303916
GO:0010267	production of ta-siRNAs involved in RNA interference	biological_process	13	comp21467_c0;comp9661_c0;comp23081_c0	3	1342	18	12494	0.303916
GO:0009504	cell plate	cellular_component	6	comp15290_c0;comp7883_c0;comp9481_c0	3	1342	18	12494	0.303916
GO:0005096	GTPase activator activity	molecular_function	6	comp15657_c0;comp11051_c0;comp18697_c0	3	1342	18	12494	0.303916
GO:0003743	translation initiation factor activity	molecular_function	8	comp14574_c0;comp12488_c0;comp5145_c0;comp19003_c0;comp65367_c0;comp17883_c0;comp11137_c0;comp7185_c0;comp11298_c0;comp7565_c0	10	1342	77	12494	0.311543
GO:0051301	cell division	biological_process	4	comp18277_c0;comp16698_c1;comp12705_c0;comp15290_c0;comp7593_c0;comp11347_c0;comp7085_c0;comp9914_c0;comp10708_c0;comp15497_c0;comp14594_c0;comp15496_c0;comp8106_c0;comp19480_c0;comp6070_c0;comp5927_c0;comp15403_c0;comp5742_c0;comp20436_c0;comp68887_c0;comp9481_c0;comp7698_c0;comp9048_c0	23	1342	192	12494	0.321075
GO:0019901	protein kinase binding	molecular_function	7	comp18223_c0;comp18152_c0;comp17770_c0;comp20436_c0;comp15403_c0	5	1342	35	12494	0.321225
GO:0005856	cytoskeleton	cellular_component	6	comp12931_c0;comp16535_c0;comp22091_c0;comp16918_c0;comp15018_c0;comp21541_c0;comp19611_c0	7	1342	52	12494	0.323232
GO:0009816	defense response to bacterium, incompatible interaction	biological_process	7	comp19659_c0;comp7969_c0;comp19012_c0;comp10514_c0	4	1342	27	12494	0.328793
GO:0048364	root development	biological_process	6	comp17574_c0;comp14195_c0;comp6659_c0;comp6925_c1;comp4618_c0;comp6925_c0;comp16739_c0;comp47611_c0	8	1342	61	12494	0.330654
GO:0048645	animal organ formation	biological_process	5	comp19858_c0;comp14334_c0	2	1342	11	12494	0.33421
GO:0072593	reactive oxygen species metabolic process	biological_process	5	comp20938_c0;comp23044_c0	2	1342	11	12494	0.33421
GO:0010223	secondary shoot formation	biological_process	6	comp19858_c0;comp14334_c0	2	1342	11	12494	0.33421
GO:0052544	defense response by callose deposition in cell wall	biological_process	7	comp12302_c0;comp22027_c0	2	1342	11	12494	0.33421
GO:0000089	mitotic metaphase	biological_process	6	comp19480_c0;comp18277_c0	2	1342	11	12494	0.33421
GO:0000289	nuclear-transcribed mRNA poly(A) tail shortening	biological_process	12	comp5121_c0;comp22495_c0	2	1342	11	12494	0.33421
GO:0000785	chromatin	cellular_component	6	comp19831_c0;comp19469_c0	2	1342	11	12494	0.33421
GO:0004069	L-aspartate:2-oxoglutarate aminotransferase activity	molecular_function	7	comp21011_c0;comp21566_c0	2	1342	11	12494	0.33421
GO:0004029	aldehyde dehydrogenase (NAD) activity	molecular_function	7	comp22915_c0;comp19996_c1	2	1342	11	12494	0.33421
GO:0003968	RNA-directed 5'-3' RNA polymerase activity	molecular_function	9	comp9661_c0;comp23285_c0	2	1342	11	12494	0.33421
GO:0004675	transmembrane receptor protein serine/threonine kinase activity	molecular_function	9	comp21254_c0;comp6585_c0	2	1342	11	12494	0.33421
GO:0043515	kinetochore binding	molecular_function	5	comp19480_c0;comp18277_c0	2	1342	11	12494	0.33421
GO:0051119	sugar transmembrane transporter activity	molecular_function	6	comp6218_c0;comp12083_c0	2	1342	11	12494	0.33421
GO:0009693	ethylene biosynthetic process	biological_process	6	comp18409_c0;comp20473_c0;comp21961_c0	3	1342	19	12494	0.334717
GO:0006970	response to osmotic stress	biological_process	5	comp21290_c0;comp20266_c0;comp8738_c0	3	1342	19	12494	0.334717
GO:0043022	ribosome binding	molecular_function	6	comp19003_c0;comp11298_c0;comp7185_c0	3	1342	19	12494	0.334717
GO:0009835	fruit ripening	biological_process	5	comp21920_c0;comp18409_c0;comp20473_c0;comp18690_c0	4	1342	28	12494	0.354285
GO:0010017	red or far-red light signaling pathway	biological_process	5	comp18404_c0	1	1342	4	12494	0.365283
GO:0009854	oxidative photosynthetic carbon pathway	biological_process	6	comp7434_c0	1	1342	4	12494	0.365283
GO:0007585	respiratory gaseous exchange by respiratory system	biological_process	4	comp22036_c0	1	1342	4	12494	0.365283
GO:0001709	cell fate determination	biological_process	5	comp20611_c0	1	1342	4	12494	0.365283
GO:0008615	pyridoxine biosynthetic process	biological_process	7	comp20627_c0	1	1342	4	12494	0.365283
GO:0006177	GMP biosynthetic process	biological_process	12	comp22571_c0	1	1342	4	12494	0.365283
GO:0048354	mucilage biosynthetic process involved in seed coat development	biological_process	7	comp3741_c0	1	1342	4	12494	0.365283
GO:0019509	L-methionine salvage from methylthioadenosine	biological_process	12	comp17964_c0	1	1342	4	12494	0.365283
GO:0010199	organ boundary specification between lateral organs and the meristem	biological_process	7	comp7621_c0	1	1342	4	12494	0.365283
GO:0010830	regulation of myotube differentiation	biological_process	9	comp14539_c0	1	1342	4	12494	0.365283
GO:0046654	tetrahydrofolate biosynthetic process	biological_process	8	comp19856_c0	1	1342	4	12494	0.365283
GO:0006564	L-serine biosynthetic process	biological_process	12	comp4138_c0	1	1342	4	12494	0.365283
GO:0019344	cysteine biosynthetic process	biological_process	11	comp20933_c0	1	1342	4	12494	0.365283
GO:0010120	camalexin biosynthetic process	biological_process	9	comp6033_c0	1	1342	4	12494	0.365283
GO:0042255	ribosome assembly	biological_process	9	comp22978_c0	1	1342	4	12494	0.365283
GO:0006636	unsaturated fatty acid biosynthetic process	biological_process	11	comp18341_c0	1	1342	4	12494	0.365283
GO:0010248	establishment or maintenance of transmembrane electrochemical gradient	biological_process	8	comp7277_c0	1	1342	4	12494	0.365283
GO:0051286	cell tip	cellular_component	4	comp19229_c0	1	1342	4	12494	0.365283
GO:0005682	U5 snRNP	cellular_component	8	comp20766_c0	1	1342	4	12494	0.365283
GO:0033843	xyloglucan 6-xylosyltransferase activity	molecular_function	8	comp12177_c0	1	1342	4	12494	0.365283
GO:0004316	3-oxoacyl-[acyl-carrier-protein] reductase (NADPH) activity	molecular_function	8	comp20936_c0	1	1342	4	12494	0.365283
GO:0004144	diacylglycerol O-acyltransferase activity	molecular_function	9	comp22055_c0	1	1342	4	12494	0.365283
GO:0003922	GMP synthase (glutamine-hydrolyzing) activity	molecular_function	7	comp22571_c0	1	1342	4	12494	0.365283
GO:0003978	UDP-glucose 4-epimerase activity	molecular_function	7	comp20884_c0	1	1342	4	12494	0.365283
GO:0050502	cis-zeatin O-beta-D-glucosyltransferase activity	molecular_function	8	comp21401_c0	1	1342	4	12494	0.365283
GO:0080019	fatty-acyl-CoA reductase (alcohol-forming) activity	molecular_function	7	comp17930_c0	1	1342	4	12494	0.365283
GO:0003849	3-deoxy-7-phosphoheptulonate synthase activity	molecular_function	6	comp7309_c0	1	1342	4	12494	0.365283
GO:0018685	alkane 1-monooxygenase activity	molecular_function	7	comp22420_c0	1	1342	4	12494	0.365283
GO:0080048	GDP-D-glucose phosphorylase activity	molecular_function	8	comp22027_c0	1	1342	4	12494	0.365283
GO:0004351	glutamate decarboxylase activity	molecular_function	7	comp18104_c0	1	1342	4	12494	0.365283
GO:0004596	peptide alpha-N-acetyltransferase activity	molecular_function	10	comp5028_c0	1	1342	4	12494	0.365283
GO:0019156	isoamylase activity	molecular_function	5	comp22981_c0	1	1342	4	12494	0.365283
GO:0016791	phosphatase activity	molecular_function	7	comp21198_c0	1	1342	4	12494	0.365283
GO:0003913	DNA photolyase activity	molecular_function	6	comp20685_c0	1	1342	4	12494	0.365283
GO:0008934	inositol monophosphate 1-phosphatase activity	molecular_function	10	comp7144_c0	1	1342	4	12494	0.365283
GO:0035197	siRNA binding	molecular_function	8	comp19659_c0	1	1342	4	12494	0.365283
GO:0010475	galactose-1-phosphate guanylyltransferase (GDP) activity	molecular_function	8	comp22027_c0	1	1342	4	12494	0.365283
GO:0003997	acyl-CoA oxidase activity	molecular_function	7	comp21360_c0	1	1342	4	12494	0.365283
GO:0009853	photorespiration	biological_process	6	comp7337_c0;comp23363_c0;comp5747_c0	3	1342	20	12494	0.365446
GO:0048481	plant ovule development	biological_process	5	comp21161_c0;comp6033_c0;comp5568_c0	3	1342	20	12494	0.365446
GO:0006075	(1->3)-beta-D-glucan biosynthetic process	biological_process	11	comp21838_c0;comp16819_c0;comp22163_c0	3	1342	20	12494	0.365446
GO:0000148	1,3-beta-D-glucan synthase complex	cellular_component	6	comp16819_c0;comp22163_c0;comp21838_c0	3	1342	20	12494	0.365446
GO:0003843	1,3-beta-D-glucan synthase activity	molecular_function	8	comp16819_c0;comp22163_c0;comp21838_c0	3	1342	20	12494	0.365446
GO:0004022	alcohol dehydrogenase (NAD) activity	molecular_function	7	comp19274_c0;comp21492_c0;comp18901_c0	3	1342	20	12494	0.365446
GO:0007338	single fertilization	biological_process	5	comp22859_c1;comp21795_c0	2	1342	12	12494	0.374969
GO:0048510	regulation of timing of transition from vegetative to reproductive phase	biological_process	8	comp10134_c0;comp15648_c0	2	1342	12	12494	0.374969
GO:0006631	fatty acid metabolic process	biological_process	9	comp20660_c0;comp22420_c0	2	1342	12	12494	0.374969
GO:0009411	response to UV	biological_process	7	comp20540_c0;comp18679_c0	2	1342	12	12494	0.374969
GO:0048825	cotyledon development	biological_process	6	comp20544_c0;comp19087_c1	2	1342	12	12494	0.374969
GO:0051607	defense response to virus	biological_process	5	comp21467_c0;comp23081_c0	2	1342	12	12494	0.374969
GO:0030276	clathrin binding	molecular_function	5	comp153770_c0;comp1743_c0	2	1342	12	12494	0.374969
GO:0008134	transcription factor binding	molecular_function	5	comp25395_c0;comp11912_c0	2	1342	12	12494	0.374969
GO:0044212	transcription regulatory region DNA binding	molecular_function	7	comp47611_c0;comp6659_c0	2	1342	12	12494	0.374969
GO:0006730	one-carbon metabolic process	biological_process	5	comp19232_c0;comp18566_c0;comp7283_c0;comp19609_c0	4	1342	29	12494	0.379772
GO:0006857	oligopeptide transport	biological_process	9	comp21830_c0;comp19736_c0;comp36707_c0;comp22561_c0;comp14025_c0	5	1342	38	12494	0.387826
GO:0007275	multicellular organism development	biological_process	4	comp14534_c0;comp18082_c0;comp25107_c0;comp8750_c0;comp11810_c0;comp19081_c0;comp20901_c0;comp18277_c0;comp7550_c0;comp16846_c0;comp13752_c0;comp21685_c0;comp13612_c0;comp14228_c0;comp23044_c0;comp24526_c0	16	1342	136	12494	0.389078
GO:0070469	respirasome	cellular_component	4	comp7996_c0;comp22036_c0;comp7367_c0;comp13509_c0;comp11683_c0;comp12042_c0	6	1342	47	12494	0.392809
GO:0006541	glutamine metabolic process	biological_process	11	comp22571_c0;comp22706_c0;comp23355_c0	3	1342	21	12494	0.395925
GO:0009867	jasmonic acid mediated signaling pathway	biological_process	6	comp7912_c0;comp4320_c0;comp10422_c0;comp16848_c0	4	1342	30	12494	0.405148
GO:0030036	actin cytoskeleton organization	biological_process	7	comp19611_c0;comp16108_c0;comp8128_c0;comp16603_c0;comp16597_c0	5	1342	39	12494	0.410019
GO:0009753	response to jasmonic acid	biological_process	6	comp7493_c0;comp20336_c0;comp2177_c0;comp21513_c0;comp13113_c0;comp22027_c0	6	1342	48	12494	0.412775
GO:0009873	ethylene-activated signaling pathway	biological_process	7	comp14623_c0;comp17994_c0;comp4320_c0;comp7077_c0;comp20336_c0;comp21575_c0;comp14063_c0;comp36807_c0;comp15263_c0;comp62662_c0;comp4547_c0;comp18485_c0;comp67408_c0;comp15980_c0;comp17215_c0	15	1342	129	12494	0.413161
GO:0008643	carbohydrate transport	biological_process	7	comp14084_c0;comp20040_c0;comp25698_c0;comp18887_c0;comp20496_c0;comp14313_c0;comp23037_c0	7	1342	57	12494	0.414344
GO:0042631	cellular response to water deprivation	biological_process	6	comp19623_c0;comp14092_c0	2	1342	13	12494	0.41466
GO:0019853	L-ascorbic acid biosynthetic process	biological_process	8	comp22027_c0;comp18270_c0	2	1342	13	12494	0.41466
GO:0006536	glutamate metabolic process	biological_process	11	comp18104_c0;comp21566_c0	2	1342	13	12494	0.41466
GO:0009501	amyloplast	cellular_component	7	comp23200_c0;comp23355_c0	2	1342	13	12494	0.41466
GO:0005496	steroid binding	molecular_function	5	comp21398_c0;comp11725_c0	2	1342	13	12494	0.41466
GO:0042742	defense response to bacterium	biological_process	8	comp11108_c0;comp5121_c0;comp21308_c0;comp20035_c0;comp22109_c0;comp22495_c0;comp22027_c0;comp5131_c0;comp12302_c0;comp25740_c0;comp22683_c0;comp16848_c0	12	1342	102	12494	0.414963
GO:0006886	intracellular protein transport	biological_process	10	comp15290_c0;comp9481_c0;comp12170_c0;comp6080_c0;comp5832_c0;comp7343_c0;comp90_c0;comp24003_c0;comp16813_c0;comp90_c1;comp20076_c0	11	1342	93	12494	0.415346
GO:0009617	response to bacterium	biological_process	7	comp6033_c0;comp20624_c0;comp22324_c0	3	1342	22	12494	0.425996
GO:0009788	negative regulation of abscisic acid-activated signaling pathway	biological_process	9	comp8036_c0;comp18223_c0;comp4618_c0	3	1342	22	12494	0.425996
GO:0030163	protein catabolic process	biological_process	7	comp20597_c0;comp22588_c0;comp10146_c0;comp7085_c0	4	1342	31	12494	0.430317
GO:0006310	DNA recombination	biological_process	8	comp20078_c0;comp15371_c0;comp37314_c0;comp6539_c0;comp14675_c0;comp12705_c0	6	1342	49	12494	0.432671
GO:0008206	bile acid metabolic process	biological_process	7	comp16016_c0	1	1342	5	12494	0.433481
GO:0032504	multicellular organism reproduction	biological_process	4	comp18761_c0	1	1342	5	12494	0.433481
GO:0007389	pattern specification process	biological_process	4	comp20617_c0	1	1342	5	12494	0.433481
GO:0030041	actin filament polymerization	biological_process	8	comp22314_c0	1	1342	5	12494	0.433481
GO:0002237	response to molecule of bacterial origin	biological_process	6	comp7077_c0	1	1342	5	12494	0.433481
GO:0009643	photosynthetic acclimation	biological_process	8	comp22586_c0	1	1342	5	12494	0.433481
GO:0010109	regulation of photosynthesis	biological_process	7	comp22586_c0	1	1342	5	12494	0.433481
GO:0010214	seed coat development	biological_process	5	comp21991_c0	1	1342	5	12494	0.433481
GO:0010016	shoot system morphogenesis	biological_process	5	comp14092_c0	1	1342	5	12494	0.433481
GO:0009957	epidermal cell fate specification	biological_process	6	comp22464_c0	1	1342	5	12494	0.433481
GO:0015714	phosphoenolpyruvate transport	biological_process	11	comp22586_c0	1	1342	5	12494	0.433481
GO:0006621	protein retention in ER lumen	biological_process	9	comp5832_c0	1	1342	5	12494	0.433481
GO:0009649	entrainment of circadian clock	biological_process	5	comp19665_c0	1	1342	5	12494	0.433481
GO:0010582	floral meristem determinacy	biological_process	5	comp10418_c0	1	1342	5	12494	0.433481
GO:0051131	chaperone-mediated protein complex assembly	biological_process	8	comp21765_c0	1	1342	5	12494	0.433481
GO:0009399	nitrogen fixation	biological_process	6	comp14256_c0	1	1342	5	12494	0.433481
GO:0010431	seed maturation	biological_process	5	comp8738_c0	1	1342	5	12494	0.433481
GO:0006986	response to unfolded protein	biological_process	6	comp19086_c0	1	1342	5	12494	0.433481
GO:0050826	response to freezing	biological_process	6	comp20199_c0	1	1342	5	12494	0.433481
GO:0010497	plasmodesmata-mediated intercellular transport	biological_process	7	comp3701_c0	1	1342	5	12494	0.433481
GO:0010078	maintenance of root meristem identity	biological_process	6	comp20544_c0	1	1342	5	12494	0.433481
GO:0010363	regulation of plant-type hypersensitive response	biological_process	8	comp15190_c0	1	1342	5	12494	0.433481
GO:0009862	systemic acquired resistance, salicylic acid mediated signaling pathway	biological_process	6	comp11339_c0	1	1342	5	12494	0.433481
GO:0045787	positive regulation of cell cycle	biological_process	7	comp4227_c0	1	1342	5	12494	0.433481
GO:0048509	regulation of meristem development	biological_process	6	comp3701_c0	1	1342	5	12494	0.433481
GO:0009266	response to temperature stimulus	biological_process	5	comp10418_c0	1	1342	5	12494	0.433481
GO:0051457	maintenance of protein location in nucleus	biological_process	8	comp83828_c0	1	1342	5	12494	0.433481
GO:0015743	malate transport	biological_process	12	comp19035_c0	1	1342	5	12494	0.433481
GO:0006572	tyrosine catabolic process	biological_process	11	comp7405_c0	1	1342	5	12494	0.433481
GO:0006896	Golgi to vacuole transport	biological_process	9	comp20076_c0	1	1342	5	12494	0.433481
GO:0009969	xyloglucan biosynthetic process	biological_process	10	comp12177_c0	1	1342	5	12494	0.433481
GO:0019310	inositol catabolic process	biological_process	8	comp18270_c0	1	1342	5	12494	0.433481
GO:0005929	cilium	cellular_component	4	comp20722_c0	1	1342	5	12494	0.433481
GO:0030173	integral component of Golgi membrane	cellular_component	7	comp20784_c0	1	1342	5	12494	0.433481
GO:0005034	osmosensor activity	molecular_function	6	comp8738_c0	1	1342	5	12494	0.433481
GO:0008447	L-ascorbate oxidase activity	molecular_function	7	comp22104_c0	1	1342	5	12494	0.433481
GO:0046873	metal ion transmembrane transporter activity	molecular_function	8	comp22744_c0	1	1342	5	12494	0.433481
GO:0004321	fatty-acyl-CoA synthase activity	molecular_function	8	comp19702_c0	1	1342	5	12494	0.433481
GO:0015152	glucose-6-phosphate transmembrane transporter activity	molecular_function	5	comp22586_c0	1	1342	5	12494	0.433481
GO:0047701	beta-L-arabinosidase activity	molecular_function	7	comp13042_c0	1	1342	5	12494	0.433481
GO:0033907	beta-D-fucosidase activity	molecular_function	7	comp13042_c0	1	1342	5	12494	0.433481
GO:0032450	maltose alpha-glucosidase activity	molecular_function	9	comp21330_c0	1	1342	5	12494	0.433481
GO:0008195	phosphatidate phosphatase activity	molecular_function	8	comp2174_c1	1	1342	5	12494	0.433481
GO:0051920	peroxiredoxin activity	molecular_function	4	comp21645_c0	1	1342	5	12494	0.433481
GO:0010295	(+)-abscisic acid 8'-hydroxylase activity	molecular_function	7	comp21928_c0	1	1342	5	12494	0.433481
GO:0004867	serine-type endopeptidase inhibitor activity	molecular_function	8	comp8670_c0	1	1342	5	12494	0.433481
GO:0010179	IAA-Ala conjugate hydrolase activity	molecular_function	7	comp20263_c0	1	1342	5	12494	0.433481
GO:0016769	transferase activity, transferring nitrogenous groups	molecular_function	5	comp20473_c0	1	1342	5	12494	0.433481
GO:0003999	adenine phosphoribosyltransferase activity	molecular_function	8	comp6303_c0	1	1342	5	12494	0.433481
GO:0009882	blue light photoreceptor activity	molecular_function	6	comp23137_c0	1	1342	5	12494	0.433481
GO:0050113	inositol oxygenase activity	molecular_function	6	comp18270_c0	1	1342	5	12494	0.433481
GO:0016853	isomerase activity	molecular_function	4	comp10839_c0	1	1342	5	12494	0.433481
GO:0004030	aldehyde dehydrogenase [NAD(P)+] activity	molecular_function	7	comp19996_c1	1	1342	5	12494	0.433481
GO:0005253	anion channel activity	molecular_function	7	comp19035_c0	1	1342	5	12494	0.433481
GO:0003995	acyl-CoA dehydrogenase activity	molecular_function	6	comp21360_c0	1	1342	5	12494	0.433481
GO:0009737	response to abscisic acid	biological_process	6	comp26823_c0;comp22913_c0;comp12302_c0;comp7924_c0;comp17477_c0;comp20861_c0;comp19996_c1;comp7548_c0;comp28676_c0;comp19081_c0;comp5819_c0;comp6357_c0;comp23455_c0;comp22608_c0;comp9323_c0	15	1342	131	12494	0.437382
GO:0016887	ATPase activity	molecular_function	9	comp12726_c0;comp12302_c0;comp18747_c0;comp23004_c0;comp22608_c0;comp21765_c0;comp19218_c0;comp20871_c0;comp20010_c0;comp20605_c0;comp17982_c0;comp19781_c0;comp20605_c1;comp23004_c1	14	1342	122	12494	0.43896
GO:0009733	response to auxin	biological_process	6	comp4227_c0;comp11574_c0;comp21199_c0;comp4618_c0;comp12122_c0;comp21169_c0;comp2177_c0;comp15661_c0;comp10422_c0	9	1342	77	12494	0.447308
GO:0009877	nodulation	biological_process	6	comp14148_c0;comp14745_c0	2	1342	14	12494	0.453042
GO:0010216	maintenance of DNA methylation	biological_process	8	comp23081_c0;comp21467_c0	2	1342	14	12494	0.453042
GO:0006284	base-excision repair	biological_process	9	comp22571_c0;comp13151_c0	2	1342	14	12494	0.453042
GO:0030136	clathrin-coated vesicle	cellular_component	8	comp153770_c0;comp1743_c0	2	1342	14	12494	0.453042
GO:0010319	stromule	cellular_component	7	comp11576_c1;comp21308_c0	2	1342	14	12494	0.453042
GO:0006813	potassium ion transport	biological_process	9	comp12546_c0;comp21142_c0;comp108831_c0	3	1342	23	12494	0.455523
GO:0006914	autophagy	biological_process	6	comp4972_c0;comp16050_c0;comp12768_c0	3	1342	23	12494	0.455523
GO:0004565	beta-galactosidase activity	molecular_function	8	comp13042_c0;comp33893_c0;comp21505_c0	3	1342	23	12494	0.455523
GO:0009965	leaf morphogenesis	biological_process	6	comp19445_c0;comp21923_c0;comp20035_c0;comp18196_c0;comp18672_c0	5	1342	42	12494	0.475645
GO:0015293	symporter activity	molecular_function	7	comp20430_c0;comp14960_c0;comp19296_c0;comp21499_c0;comp19823_c0;comp14960_c1;comp8873_c0;comp22561_c0	8	1342	70	12494	0.482578
GO:0009579	thylakoid	cellular_component	5	comp20461_c0;comp18341_c0;comp21733_c0	3	1342	24	12494	0.484389
GO:0004386	helicase activity	molecular_function	9	comp4618_c0;comp16448_c1;comp19831_c0;comp20067_c0;comp9406_c1;comp19469_c0;comp12771_c0	7	1342	61	12494	0.486743
GO:0010224	response to UV-B	biological_process	8	comp12365_c0;comp5819_c0	2	1342	15	12494	0.489939
GO:0009749	response to glucose	biological_process	9	comp22706_c0;comp22586_c0	2	1342	15	12494	0.489939
GO:0006265	DNA topological change	biological_process	8	comp57191_c0;comp32887_c0	2	1342	15	12494	0.489939
GO:0019005	SCF ubiquitin ligase complex	cellular_component	7	comp21324_c0;comp7077_c0	2	1342	15	12494	0.489939
GO:0004707	MAP kinase activity	molecular_function	9	comp6033_c0;comp19916_c0	2	1342	15	12494	0.489939
GO:0005249	voltage-gated potassium channel activity	molecular_function	9	comp13874_c0;comp22913_c0	2	1342	15	12494	0.489939
GO:0016757	transferase activity, transferring glycosyl groups	molecular_function	5	comp18761_c0;comp20825_c0;comp11791_c0;comp21753_c0;comp19804_c0;comp16480_c0	6	1342	52	12494	0.491477
GO:0010189	vitamin E biosynthetic process	biological_process	7	comp16649_c0	1	1342	6	12494	0.494356
GO:0010253	UDP-rhamnose biosynthetic process	biological_process	10	comp21991_c0	1	1342	6	12494	0.494356
GO:0009933	meristem structural organization	biological_process	5	comp15203_c0	1	1342	6	12494	0.494356
GO:0006913	nucleocytoplasmic transport	biological_process	8	comp15657_c0	1	1342	6	12494	0.494356
GO:0050821	protein stabilization	biological_process	6	comp11100_c0	1	1342	6	12494	0.494356
GO:0007080	mitotic metaphase plate congression	biological_process	9	comp18277_c0	1	1342	6	12494	0.494356
GO:0010332	response to gamma radiation	biological_process	7	comp14675_c0	1	1342	6	12494	0.494356
GO:0006081	cellular aldehyde metabolic process	biological_process	5	comp19996_c1	1	1342	6	12494	0.494356
GO:0045226	extracellular polysaccharide biosynthetic process	biological_process	9	comp21991_c0	1	1342	6	12494	0.494356
GO:0009958	positive gravitropism	biological_process	7	comp20544_c0	1	1342	6	12494	0.494356
GO:0045860	positive regulation of protein kinase activity	biological_process	11	comp18277_c0	1	1342	6	12494	0.494356
GO:0052325	cell wall pectin biosynthetic process	biological_process	9	comp11121_c0	1	1342	6	12494	0.494356
GO:0031048	chromatin silencing by small RNA	biological_process	6	comp19659_c0	1	1342	6	12494	0.494356
GO:0055071	manganese ion homeostasis	biological_process	11	comp13465_c0	1	1342	6	12494	0.494356
GO:0007079	mitotic chromosome movement towards spindle pole	biological_process	7	comp18277_c0	1	1342	6	12494	0.494356
GO:0042550	photosystem I stabilization	biological_process	9	comp11100_c0	1	1342	6	12494	0.494356
GO:0006168	adenine salvage	biological_process	12	comp6303_c0	1	1342	6	12494	0.494356
GO:0006166	purine ribonucleoside salvage	biological_process	9	comp6303_c0	1	1342	6	12494	0.494356
GO:0010480	microsporocyte differentiation	biological_process	5	comp13575_c0	1	1342	6	12494	0.494356
GO:0009690	cytokinin metabolic process	biological_process	6	comp21529_c0	1	1342	6	12494	0.494356
GO:0009772	photosynthetic electron transport in photosystem II	biological_process	8	comp22683_c0	1	1342	6	12494	0.494356
GO:0008340	determination of adult lifespan	biological_process	4	comp5401_c0	1	1342	6	12494	0.494356
GO:0051382	kinetochore assembly	biological_process	8	comp18277_c0	1	1342	6	12494	0.494356
GO:0009628	response to abiotic stimulus	biological_process	4	comp20861_c0	1	1342	6	12494	0.494356
GO:0009897	external side of plasma membrane	cellular_component	5	comp10862_c0	1	1342	6	12494	0.494356
GO:0000152	nuclear ubiquitin ligase complex	cellular_component	6	comp19665_c0	1	1342	6	12494	0.494356
GO:0030286	dynein complex	cellular_component	5	comp10712_c0	1	1342	6	12494	0.494356
GO:0009011	starch synthase activity	molecular_function	8	comp23200_c0	1	1342	6	12494	0.494356
GO:0047763	caffeate O-methyltransferase activity	molecular_function	8	comp21660_c0	1	1342	6	12494	0.494356
GO:0016984	ribulose-bisphosphate carboxylase activity	molecular_function	7	comp23363_c0	1	1342	6	12494	0.494356
GO:0008460	dTDP-glucose 4,6-dehydratase activity	molecular_function	7	comp21991_c0	1	1342	6	12494	0.494356
GO:0008831	dTDP-4-dehydrorhamnose reductase activity	molecular_function	7	comp21991_c0	1	1342	6	12494	0.494356
GO:0050734	hydroxycinnamoyltransferase activity	molecular_function	7	comp11121_c0	1	1342	6	12494	0.494356
GO:0050377	UDP-glucose 4,6-dehydratase activity	molecular_function	7	comp21991_c0	1	1342	6	12494	0.494356
GO:0071917	triose-phosphate transmembrane transporter activity	molecular_function	6	comp22586_c0	1	1342	6	12494	0.494356
GO:0019863	IgE binding	molecular_function	6	comp83441_c0	1	1342	6	12494	0.494356
GO:0009378	four-way junction helicase activity	molecular_function	11	comp16448_c0	1	1342	6	12494	0.494356
GO:0004467	long-chain fatty acid-CoA ligase activity	molecular_function	8	comp21103_c0	1	1342	6	12494	0.494356
GO:0035252	UDP-xylosyltransferase activity	molecular_function	7	comp12177_c0	1	1342	6	12494	0.494356
GO:0004473	malate dehydrogenase (decarboxylating) (NADP+) activity	molecular_function	8	comp22631_c0	1	1342	6	12494	0.494356
GO:0010280	UDP-L-rhamnose synthase activity	molecular_function	5	comp21991_c0	1	1342	6	12494	0.494356
GO:0008080	N-acetyltransferase activity	molecular_function	8	comp22571_c0	1	1342	6	12494	0.494356
GO:0019899	enzyme binding	molecular_function	5	comp6114_c0	1	1342	6	12494	0.494356
GO:0005366	myo-inositol:proton symporter activity	molecular_function	9	comp3867_c0	1	1342	6	12494	0.494356
GO:0009927	histidine phosphotransfer kinase activity	molecular_function	8	comp8738_c0	1	1342	6	12494	0.494356
GO:0031969	chloroplast membrane	cellular_component	6	comp6114_c0;comp11227_c0;comp18341_c0;comp19143_c0;comp19123_c0;comp7085_c0;comp11576_c1;comp17232_c0;comp22586_c0	9	1342	80	12494	0.494455
GO:0010150	leaf senescence	biological_process	6	comp8064_c0;comp4801_c0;comp17851_c0;comp10175_c0	4	1342	34	12494	0.503749
GO:0048573	photoperiodism, flowering	biological_process	8	comp22110_c0;comp19665_c0;comp16945_c0;comp15648_c0	4	1342	34	12494	0.503749
GO:0033612	receptor serine/threonine kinase binding	molecular_function	6	comp6585_c0;comp13575_c0;comp7763_c0	3	1342	25	12494	0.512499
GO:0010008	endosome membrane	cellular_component	8	comp20023_c0;comp18752_c0;comp7277_c0;comp7883_c0;comp30313_c0	5	1342	44	12494	0.518039
GO:0009654	photosystem II oxygen evolving complex	cellular_component	6	comp7009_c0;comp16348_c0	2	1342	16	12494	0.525226
GO:0004427	inorganic diphosphatase activity	molecular_function	8	comp21198_c0;comp7277_c0	2	1342	16	12494	0.525226
GO:0005315	inorganic phosphate transmembrane transporter activity	molecular_function	7	comp22586_c0;comp12623_c0;comp19296_c0	3	1342	26	12494	0.539772
GO:0000155	phosphorelay sensor kinase activity	molecular_function	9	comp23137_c0;comp8738_c0;comp13270_c0	3	1342	26	12494	0.539772
GO:0005199	structural constituent of cell wall	molecular_function	4	comp20969_c0;comp17522_c0;comp5885_c0	3	1342	26	12494	0.539772
GO:0009738	abscisic acid-activated signaling pathway	biological_process	6	comp6033_c0;comp27643_c0;comp5955_c0;comp12930_c0;comp8036_c0;comp2174_c1;comp4244_c0;comp2177_c0;comp19200_c0;comp8738_c0;comp18223_c0	11	1342	102	12494	0.541846
GO:0005773	vacuole	cellular_component	6	comp21286_c0;comp5899_c0;comp16992_c0;comp20873_c0;comp11249_c0;comp12710_c0;comp19275_c0;comp21308_c0;comp20965_c0;comp12602_c0;comp29212_c0;comp20489_c0;comp11833_c0;comp7924_c0;comp23137_c0;comp15727_c0;comp7832_c0;comp22856_c0;comp24312_c0	19	1342	178	12494	0.547861
GO:0009851	auxin biosynthetic process	biological_process	6	comp14075_c0	1	1342	7	12494	0.548694
GO:0006012	galactose metabolic process	biological_process	8	comp20884_c0	1	1342	7	12494	0.548694
GO:0030007	cellular potassium ion homeostasis	biological_process	11	comp22262_c0	1	1342	7	12494	0.548694
GO:0006014	D-ribose metabolic process	biological_process	8	comp15306_c1	1	1342	7	12494	0.548694
GO:0006468	protein phosphorylation	biological_process	9	comp5927_c0	1	1342	7	12494	0.548694
GO:0007050	cell cycle arrest	biological_process	5	comp15790_c0	1	1342	7	12494	0.548694
GO:0010183	pollen tube guidance	biological_process	4	comp11225_c0	1	1342	7	12494	0.548694
GO:0006301	postreplication repair	biological_process	9	comp15496_c0	1	1342	7	12494	0.548694
GO:0007030	Golgi organization	biological_process	6	comp6585_c0	1	1342	7	12494	0.548694
GO:0006829	zinc ion transport	biological_process	10	comp22744_c0	1	1342	7	12494	0.548694
GO:0009063	cellular amino acid catabolic process	biological_process	9	comp22706_c0	1	1342	7	12494	0.548694
GO:0009647	skotomorphogenesis	biological_process	9	comp19665_c0	1	1342	7	12494	0.548694
GO:0009082	branched-chain amino acid biosynthetic process	biological_process	10	comp20254_c0	1	1342	7	12494	0.548694
GO:0070301	cellular response to hydrogen peroxide	biological_process	8	comp14092_c0	1	1342	7	12494	0.548694
GO:0051103	DNA ligation involved in DNA repair	biological_process	9	comp12705_c0	1	1342	7	12494	0.548694
GO:0007517	muscle organ development	biological_process	6	comp16918_c0	1	1342	7	12494	0.548694
GO:0000165	MAPK cascade	biological_process	11	comp21371_c0	1	1342	7	12494	0.548694
GO:0017145	stem cell division	biological_process	5	comp18485_c0	1	1342	7	12494	0.548694
GO:0000236	mitotic prometaphase	biological_process	6	comp18277_c0	1	1342	7	12494	0.548694
GO:0051693	actin filament capping	biological_process	10	comp16603_c0	1	1342	7	12494	0.548694
GO:0015030	Cajal body	cellular_component	8	comp19659_c0	1	1342	7	12494	0.548694
GO:0042651	thylakoid membrane	cellular_component	5	comp22588_c0	1	1342	7	12494	0.548694
GO:0005938	cell cortex	cellular_component	7	comp21371_c0	1	1342	7	12494	0.548694
GO:0004072	aspartate kinase activity	molecular_function	7	comp22244_c0	1	1342	7	12494	0.548694
GO:0008863	formate dehydrogenase (NAD+) activity	molecular_function	7	comp5679_c0	1	1342	7	12494	0.548694
GO:0004324	ferredoxin-NADP+ reductase activity	molecular_function	7	comp5728_c0	1	1342	7	12494	0.548694
GO:0008143	poly(A) binding	molecular_function	9	comp8290_c0	1	1342	7	12494	0.548694
GO:0005267	potassium channel activity	molecular_function	8	comp22262_c0	1	1342	7	12494	0.548694
GO:0004715	non-membrane spanning protein tyrosine kinase activity	molecular_function	9	comp18152_c0	1	1342	7	12494	0.548694
GO:0005089	Rho guanyl-nucleotide exchange factor activity	molecular_function	9	comp11060_c0	1	1342	7	12494	0.548694
GO:0003910	DNA ligase (ATP) activity	molecular_function	7	comp12705_c0	1	1342	7	12494	0.548694
GO:0008266	poly(U) RNA binding	molecular_function	9	comp20461_c0	1	1342	7	12494	0.548694
GO:0004747	ribokinase activity	molecular_function	7	comp15306_c1	1	1342	7	12494	0.548694
GO:0005345	purine nucleobase transmembrane transporter activity	molecular_function	6	comp18369_c0	1	1342	7	12494	0.548694
GO:0000062	fatty-acyl-CoA binding	molecular_function	9	comp17252_c0	1	1342	7	12494	0.548694
GO:0004365	glyceraldehyde-3-phosphate dehydrogenase (NAD+) (phosphorylating) activity	molecular_function	8	comp11576_c1	1	1342	7	12494	0.548694
GO:0004629	phospholipase C activity	molecular_function	8	comp21680_c0	1	1342	7	12494	0.548694
GO:0030674	protein binding, bridging	molecular_function	5	comp18485_c0	1	1342	7	12494	0.548694
GO:0007264	small GTPase mediated signal transduction	biological_process	6	comp20300_c0;comp11912_c0;comp15802_c0;comp24003_c0;comp7343_c0;comp7832_c0;comp7883_c0;comp6935_c0;comp17483_c0	9	1342	84	12494	0.555444
GO:0003779	actin binding	molecular_function	6	comp16108_c0;comp22314_c0;comp16603_c0;comp4325_c0;comp16597_c0;comp11302_c0;comp8128_c0	7	1342	65	12494	0.556318
GO:0006635	fatty acid beta-oxidation	biological_process	11	comp15772_c0;comp21360_c0	2	1342	17	12494	0.558823
GO:0009073	aromatic amino acid family biosynthetic process	biological_process	10	comp15100_c0;comp7309_c0	2	1342	17	12494	0.558823
GO:0005905	clathrin-coated pit	cellular_component	4	comp153770_c0;comp1743_c0	2	1342	17	12494	0.558823
GO:0012505	endomembrane system	cellular_component	4	comp15290_c0;comp9481_c0	2	1342	17	12494	0.558823
GO:0046933	proton-transporting ATP synthase activity, rotational mechanism	molecular_function	10	comp20174_c0;comp11486_c0	2	1342	17	12494	0.558823
GO:0016165	linoleate 13S-lipoxygenase activity	molecular_function	7	comp20517_c0;comp23125_c0	2	1342	17	12494	0.558823
GO:0009723	response to ethylene	biological_process	6	comp21199_c0;comp20544_c0;comp2177_c0	3	1342	27	12494	0.566144
GO:0006950	response to stress	biological_process	4	comp18238_c0;comp13743_c0;comp13421_c0;comp18804_c0;comp20884_c0;comp19479_c0;comp16710_c0;comp12218_c0;comp20627_c0;comp18446_c0;comp20933_c0;comp19218_c0;comp5257_c0;comp74116_c0;comp21928_c0;comp29505_c0;comp20336_c0;comp14830_c0;comp22638_c0;comp24024_c0;comp11133_c0	21	1342	199	12494	0.568844
GO:0004842	ubiquitin-protein transferase activity	molecular_function	6	comp9048_c0;comp20445_c0;comp9914_c0;comp6070_c0;comp8036_c0;comp15520_c0;comp5401_c0;comp19994_c0;comp20358_c0;comp19051_c0;comp5708_c0;comp19372_c0;comp8069_c0;comp15772_c0;comp14675_c0;comp23149_c0;comp8434_c0;comp19665_c0;comp20781_c0;comp17593_c0;comp4691_c0;comp5955_c0;comp7077_c0	23	1342	218	12494	0.569441
GO:0004888	transmembrane signaling receptor activity	molecular_function	5	comp23055_c0;comp22124_c0;comp22852_c0;comp22729_c0	4	1342	37	12494	0.572683
GO:0009942	longitudinal axis specification	biological_process	7	comp6659_c0;comp47611_c0	2	1342	18	12494	0.590687
GO:0016049	cell growth	biological_process	4	comp7210_c0;comp5023_c0	2	1342	18	12494	0.590687
GO:0005815	microtubule organizing center	cellular_component	6	comp16698_c1;comp7593_c0	2	1342	18	12494	0.590687
GO:0004525	ribonuclease III activity	molecular_function	10	comp23081_c0;comp21467_c0	2	1342	18	12494	0.590687
GO:0004725	protein tyrosine phosphatase activity	molecular_function	9	comp7758_c0;comp5927_c0	2	1342	18	12494	0.590687
GO:0009739	response to gibberellin	biological_process	6	comp2177_c0;comp4618_c0;comp25395_c0	3	1342	28	12494	0.591567
GO:0050897	cobalt ion binding	molecular_function	8	comp21059_c0;comp20938_c0;comp18877_c0	3	1342	28	12494	0.591567
GO:0009736	cytokinin-activated signaling pathway	biological_process	6	comp28676_c0;comp9323_c0;comp18404_c0;comp4618_c0	4	1342	38	12494	0.59443
GO:0005694	chromosome	cellular_component	6	comp57191_c0;comp32887_c0;comp20078_c0;comp15371_c0	4	1342	38	12494	0.59443
GO:0006563	L-serine metabolic process	biological_process	11	comp7283_c0	1	1342	8	12494	0.597197
GO:0006342	chromatin silencing	biological_process	5	comp16407_c1	1	1342	8	12494	0.597197
GO:0009186	deoxyribonucleoside diphosphate metabolic process	biological_process	9	comp8515_c0	1	1342	8	12494	0.597197
GO:0051707	response to other organism	biological_process	6	comp20336_c0	1	1342	8	12494	0.597197
GO:0009698	phenylpropanoid metabolic process	biological_process	6	comp23045_c0	1	1342	8	12494	0.597197
GO:0009750	response to fructose	biological_process	9	comp22706_c0	1	1342	8	12494	0.597197
GO:0009567	double fertilization forming a zygote and endosperm	biological_process	5	comp278_c0	1	1342	8	12494	0.597197
GO:0016558	protein import into peroxisome matrix	biological_process	13	comp15772_c0	1	1342	8	12494	0.597197
GO:0007596	blood coagulation	biological_process	7	comp18277_c0	1	1342	8	12494	0.597197
GO:0009116	nucleoside metabolic process	biological_process	8	comp17964_c0	1	1342	8	12494	0.597197
GO:0006531	aspartate metabolic process	biological_process	11	comp21566_c0	1	1342	8	12494	0.597197
GO:0006103	2-oxoglutarate metabolic process	biological_process	9	comp21566_c0	1	1342	8	12494	0.597197
GO:0006144	purine nucleobase metabolic process	biological_process	9	comp16383_c0	1	1342	8	12494	0.597197
GO:0010204	defense response signaling pathway, resistance gene-independent	biological_process	6	comp5131_c0	1	1342	8	12494	0.597197
GO:0046685	response to arsenic-containing substance	biological_process	5	comp5927_c0	1	1342	8	12494	0.597197
GO:0009850	auxin metabolic process	biological_process	5	comp21529_c0	1	1342	8	12494	0.597197
GO:0016328	lateral plasma membrane	cellular_component	5	comp20617_c0	1	1342	8	12494	0.597197
GO:0009317	acetyl-CoA carboxylase complex	cellular_component	6	comp28198_c0	1	1342	8	12494	0.597197
GO:0032982	myosin filament	cellular_component	5	comp4325_c0	1	1342	8	12494	0.597197
GO:0004449	isocitrate dehydrogenase (NAD+) activity	molecular_function	8	comp15822_c0	1	1342	8	12494	0.597197
GO:0016688	L-ascorbate peroxidase activity	molecular_function	5	comp14156_c0	1	1342	8	12494	0.597197
GO:0003774	motor activity	molecular_function	9	comp10712_c0	1	1342	8	12494	0.597197
GO:0004743	pyruvate kinase activity	molecular_function	7	comp19124_c0	1	1342	8	12494	0.597197
GO:0003756	protein disulfide isomerase activity	molecular_function	7	comp20736_c0	1	1342	8	12494	0.597197
GO:0030955	potassium ion binding	molecular_function	8	comp19124_c0	1	1342	8	12494	0.597197
GO:0009678	hydrogen-translocating pyrophosphatase activity	molecular_function	8	comp7277_c0	1	1342	8	12494	0.597197
GO:0050832	defense response to fungus	biological_process	8	comp22727_c0;comp20035_c0;comp11339_c0;comp21795_c0;comp15679_c0;comp5131_c0;comp22859_c1	7	1342	68	12494	0.605622
GO:0005874	microtubule	cellular_component	7	comp7593_c0;comp10712_c0;comp13758_c0;comp19480_c0;comp18277_c0;comp7698_c0;comp12768_c0;comp4972_c0;comp16698_c1;comp16050_c0;comp16532_c0;comp18855_c0;comp14621_c0;comp11905_c0;comp23929_c0	15	1342	146	12494	0.612616
GO:0009909	regulation of flower development	biological_process	8	comp15203_c0;comp16872_c0;comp10134_c0	3	1342	29	12494	0.616005
GO:0006032	chitin catabolic process	biological_process	8	comp20479_c0;comp11170_c0	2	1342	19	12494	0.620801
GO:0003729	mRNA binding	molecular_function	7	comp20510_c1;comp18069_c0	2	1342	19	12494	0.620801
GO:0004568	chitinase activity	molecular_function	7	comp20479_c0;comp11170_c0	2	1342	19	12494	0.620801
GO:0005198	structural molecule activity	molecular_function	3	comp24166_c0;comp21290_c0;comp20480_c0;comp13894_c0;comp11905_c0;comp23929_c0;comp18855_c0	7	1342	69	12494	0.621401
GO:0009644	response to high light intensity	biological_process	8	comp14089_c0;comp20027_c0;comp20624_c0	3	1342	30	12494	0.639433
GO:0016740	transferase activity	molecular_function	4	comp3723_c0;comp22705_c0;comp8379_c0	3	1342	30	12494	0.639433
GO:0046470	phosphatidylcholine metabolic process	biological_process	9	comp7969_c0	1	1342	9	12494	0.64049
GO:0019761	glucosinolate biosynthetic process	biological_process	9	comp19182_c0	1	1342	9	12494	0.64049
GO:0017006	protein-tetrapyrrole linkage	biological_process	9	comp13270_c0	1	1342	9	12494	0.64049
GO:0009870	defense response signaling pathway, resistance gene-dependent	biological_process	6	comp5131_c0	1	1342	9	12494	0.64049
GO:0046283	anthocyanin-containing compound metabolic process	biological_process	6	comp19665_c0	1	1342	9	12494	0.64049
GO:0031540	regulation of anthocyanin biosynthetic process	biological_process	8	comp11249_c0	1	1342	9	12494	0.64049
GO:0009863	salicylic acid mediated signaling pathway	biological_process	5	comp7912_c0	1	1342	9	12494	0.64049
GO:0071472	cellular response to salt stress	biological_process	7	comp19623_c0	1	1342	9	12494	0.64049
GO:0048528	post-embryonic root development	biological_process	7	comp11225_c0	1	1342	9	12494	0.64049
GO:0009631	cold acclimation	biological_process	6	comp60514_c0	1	1342	9	12494	0.64049
GO:0042753	positive regulation of circadian rhythm	biological_process	6	comp5819_c0	1	1342	9	12494	0.64049
GO:0006542	glutamine biosynthetic process	biological_process	12	comp14256_c0	1	1342	9	12494	0.64049
GO:0030054	cell junction	cellular_component	3	comp5401_c0	1	1342	9	12494	0.64049
GO:0031977	thylakoid lumen	cellular_component	6	comp23044_c0	1	1342	9	12494	0.64049
GO:0030131	clathrin adaptor complex	cellular_component	7	comp20076_c0	1	1342	9	12494	0.64049
GO:0030176	integral component of endoplasmic reticulum membrane	cellular_component	7	comp20043_c0	1	1342	9	12494	0.64049
GO:0004372	glycine hydroxymethyltransferase activity	molecular_function	7	comp7283_c0	1	1342	9	12494	0.64049
GO:0008081	phosphoric diester hydrolase activity	molecular_function	7	comp18108_c0	1	1342	9	12494	0.64049
GO:0008020	G protein-coupled photoreceptor activity	molecular_function	7	comp13270_c0	1	1342	9	12494	0.64049
GO:0008865	fructokinase activity	molecular_function	8	comp15306_c1	1	1342	9	12494	0.64049
GO:0005546	phosphatidylinositol-4,5-bisphosphate binding	molecular_function	9	comp7969_c0	1	1342	9	12494	0.64049
GO:0008374	O-acyltransferase activity	molecular_function	7	comp4572_c0	1	1342	9	12494	0.64049
GO:0010427	abscisic acid binding	molecular_function	6	comp4244_c0	1	1342	9	12494	0.64049
GO:0045549	9-cis-epoxycarotenoid dioxygenase activity	molecular_function	8	comp13815_c0	1	1342	9	12494	0.64049
GO:0004356	glutamate-ammonia ligase activity	molecular_function	8	comp14256_c0	1	1342	9	12494	0.64049
GO:0015120	phosphoglycerate transmembrane transporter activity	molecular_function	6	comp22586_c0	1	1342	9	12494	0.64049
GO:0045893	positive regulation of transcription, DNA-templated	biological_process	9	comp20336_c0;comp19081_c0;comp20027_c0;comp16395_c0;comp4227_c0;comp21199_c0;comp25395_c0;comp15263_c0;comp17477_c0;comp15648_c0;comp20199_c0;comp19445_c0	12	1342	120	12494	0.647642
GO:0005743	mitochondrial inner membrane	cellular_component	6	comp36773_c0;comp12042_c0;comp11683_c0;comp22036_c0;comp21765_c0;comp4214_c0;comp21583_c0;comp7337_c0;comp18939_c0;comp18877_c0;comp13509_c0;comp7996_c0	12	1342	120	12494	0.647642
GO:0009553	embryo sac development	biological_process	6	comp22965_c0;comp15708_c0	2	1342	20	12494	0.649174
GO:0042538	hyperosmotic salinity response	biological_process	7	comp4784_c0;comp13815_c0	2	1342	20	12494	0.649174
GO:0004806	triglyceride lipase activity	molecular_function	7	comp19150_c0;comp22735_c0	2	1342	20	12494	0.649174
GO:0046961	proton-transporting ATPase activity, rotational mechanism	molecular_function	10	comp20174_c0;comp11486_c0	2	1342	20	12494	0.649174
GO:0003887	DNA-directed DNA polymerase activity	molecular_function	8	comp9661_c0;comp17118_c0	2	1342	20	12494	0.649174
GO:0005759	mitochondrial matrix	cellular_component	7	comp20938_c0;comp22915_c0;comp7210_c0;comp21566_c0;comp7367_c0	5	1342	51	12494	0.652734
GO:0008287	protein serine/threonine phosphatase complex	cellular_component	4	comp18223_c0;comp13075_c0;comp11005_c0;comp20551_c0	4	1342	41	12494	0.65555
GO:0008168	methyltransferase activity	molecular_function	6	comp20310_c0;comp20821_c0;comp18099_c1;comp15187_c0;comp14449_c0;comp17108_c0;comp14117_c0;comp20059_c0;comp15663_c0	9	1342	92	12494	0.666936
GO:0009624	response to nematode	biological_process	7	comp21749_c0;comp22586_c0;comp19259_c0;comp13874_c0	4	1342	42	12494	0.674487
GO:0016036	cellular response to phosphate starvation	biological_process	9	comp21811_c0;comp7077_c0	2	1342	21	12494	0.675831
GO:0018106	peptidyl-histidine phosphorylation	biological_process	10	comp13270_c0;comp8738_c0	2	1342	21	12494	0.675831
GO:0010090	trichome morphogenesis	biological_process	8	comp3741_c0;comp20983_c0	2	1342	21	12494	0.675831
GO:0009534	chloroplast thylakoid	cellular_component	7	comp23125_c0;comp21645_c0	2	1342	21	12494	0.675831
GO:0009506	plasmodesma	cellular_component	5	comp22515_c0;comp12178_c0;comp18261_c1;comp16819_c0;comp56385_c0;comp13759_c0;comp22177_c0;comp278_c0;comp20819_c0;comp20489_c0;comp21562_c0;comp7924_c0;comp23360_c0;comp20204_c0;comp8648_c0;comp21749_c0;comp20853_c0;comp13796_c0;comp7434_c0;comp19750_c0;comp18261_c0;comp70808_c0;comp17271_c0;comp9481_c0;comp11833_c0;comp22913_c0;comp23455_c0;comp22996_c0;comp20891_c0;comp22804_c0;comp1092_c0;com…	46	1342	452	12494	0.67621
GO:0031348	negative regulation of defense response	biological_process	8	comp12302_c0	1	1342	10	12494	0.679134
GO:0009086	methionine biosynthetic process	biological_process	11	comp22244_c0	1	1342	10	12494	0.679134
GO:0042026	protein refolding	biological_process	5	comp29505_c0	1	1342	10	12494	0.679134
GO:0048440	carpel development	biological_process	6	comp9661_c0	1	1342	10	12494	0.679134
GO:0009825	multidimensional cell growth	biological_process	5	comp16099_c0	1	1342	10	12494	0.679134
GO:0010082	regulation of root meristem growth	biological_process	8	comp20617_c0	1	1342	10	12494	0.679134
GO:0007017	microtubule-based process	biological_process	4	comp10712_c0	1	1342	10	12494	0.679134
GO:0048281	inflorescence morphogenesis	biological_process	5	comp20035_c0	1	1342	10	12494	0.679134
GO:0006544	glycine metabolic process	biological_process	11	comp7283_c0	1	1342	10	12494	0.679134
GO:0010029	regulation of seed germination	biological_process	9	comp22262_c0	1	1342	10	12494	0.679134
GO:0045261	proton-transporting ATP synthase complex, catalytic core F(1)	cellular_component	6	comp20174_c0	1	1342	10	12494	0.679134
GO:0031227	intrinsic component of endoplasmic reticulum membrane	cellular_component	6	comp5131_c0	1	1342	10	12494	0.679134
GO:0017057	6-phosphogluconolactonase activity	molecular_function	7	comp19845_c0	1	1342	10	12494	0.679134
GO:0003950	NAD+ ADP-ribosyltransferase activity	molecular_function	7	comp20861_c0	1	1342	10	12494	0.679134
GO:0046577	long-chain-alcohol oxidase activity	molecular_function	7	comp18333_c0	1	1342	10	12494	0.679134
GO:0005777	peroxisome	cellular_component	7	comp21360_c0;comp11912_c0;comp19846_c0;comp7434_c0;comp21308_c0;comp19702_c0;comp22076_c0	7	1342	73	12494	0.680859
GO:0003725	double-stranded RNA binding	molecular_function	7	comp23081_c0;comp21467_c0;comp13937_c0	3	1342	32	12494	0.683216
GO:0030170	pyridoxal phosphate binding	molecular_function	6	comp21566_c0;comp7741_c0;comp20473_c0;comp20544_c0;comp21011_c0;comp7405_c0;comp18104_c0;comp7283_c0	8	1342	84	12494	0.692996
GO:0009926	auxin polar transport	biological_process	8	comp7277_c0;comp20617_c0	2	1342	22	12494	0.700815
GO:0009911	positive regulation of flower development	biological_process	9	comp14340_c0;comp25395_c0	2	1342	22	12494	0.700815
GO:0006629	lipid metabolic process	biological_process	5	comp19229_c0;comp21680_c0	2	1342	22	12494	0.700815
GO:0004535	poly(A)-specific ribonuclease activity	molecular_function	10	comp22495_c0;comp5121_c0	2	1342	22	12494	0.700815
GO:0004714	transmembrane receptor protein tyrosine kinase activity	molecular_function	9	comp6585_c0;comp21614_c0	2	1342	22	12494	0.700815
GO:0016301	kinase activity	molecular_function	6	comp17370_c0;comp17232_c0	2	1342	22	12494	0.700815
GO:0030244	cellulose biosynthetic process	biological_process	11	comp13930_c0;comp7933_c1;comp7933_c0;comp22893_c0;comp23302_c0	5	1342	54	12494	0.70249
GO:0008360	regulation of cell shape	biological_process	8	comp22163_c0;comp21838_c0;comp16819_c0	3	1342	33	12494	0.703568
GO:0005788	endoplasmic reticulum lumen	cellular_component	7	comp24024_c0;comp20736_c0;comp20263_c0	3	1342	33	12494	0.703568
GO:0051510	regulation of unidimensional cell growth	biological_process	7	comp19750_c0	1	1342	11	12494	0.713626
GO:0030422	production of siRNA involved in RNA interference	biological_process	12	comp19659_c0	1	1342	11	12494	0.713626
GO:0071215	cellular response to abscisic acid stimulus	biological_process	7	comp14092_c0	1	1342	11	12494	0.713626
GO:0006879	cellular iron ion homeostasis	biological_process	12	comp11722_c0	1	1342	11	12494	0.713626
GO:0040035	hermaphrodite genitalia development	biological_process	7	comp7908_c0	1	1342	11	12494	0.713626
GO:0030587	sorocarp development	biological_process	7	comp21371_c0	1	1342	11	12494	0.713626
GO:0000777	condensed chromosome kinetochore	cellular_component	5	comp18277_c0	1	1342	11	12494	0.713626
GO:0032153	cell division site	cellular_component	4	comp19229_c0	1	1342	11	12494	0.713626
GO:0003989	acetyl-CoA carboxylase activity	molecular_function	7	comp28198_c0	1	1342	11	12494	0.713626
GO:0016671	oxidoreductase activity, acting on a sulfur group of donors, disulfide as acceptor	molecular_function	6	comp20800_c0	1	1342	11	12494	0.713626
GO:0005085	guanyl-nucleotide exchange factor activity	molecular_function	7	comp22027_c0	1	1342	11	12494	0.713626
GO:0003824	catalytic activity	molecular_function	3	comp17134_c0;comp20461_c0;comp20627_c0;comp21733_c0;comp21308_c0	5	1342	55	12494	0.717926
GO:0051258	protein polymerization	biological_process	8	comp23929_c0;comp11905_c0;comp18855_c0	3	1342	34	12494	0.722906
GO:0000156	phosphorelay response regulator activity	molecular_function	4	comp18404_c0;comp8738_c0;comp15892_c0	3	1342	34	12494	0.722906
GO:0006486	protein glycosylation	biological_process	9	comp20784_c0;comp20119_c0	2	1342	23	12494	0.724176
GO:0035556	intracellular signal transduction	biological_process	5	comp21815_c0;comp21680_c0	2	1342	23	12494	0.724176
GO:0008610	lipid biosynthetic process	biological_process	6	comp17930_c0;comp4681_c0	2	1342	23	12494	0.724176
GO:0009524	phragmoplast	cellular_component	6	comp7698_c0;comp9481_c0;comp22314_c0;comp15290_c0;comp15657_c0	5	1342	56	12494	0.732783
GO:0005886	plasma membrane	cellular_component	4	comp21254_c0;comp18126_c0;comp14400_c0;comp23004_c0;comp15290_c0;comp11466_c0;comp19381_c0;comp20929_c0;comp6080_c0;comp21499_c0;comp15855_c0;comp5885_c0;comp21901_c0;comp16803_c0;comp18398_c0;comp7924_c0;comp11200_c0;comp21811_c0;comp575_c0;comp11347_c0;comp21795_c0;comp11170_c0;comp6626_c0;comp12802_c0;comp15843_c0;comp21404_c0;comp1117_c0;comp8873_c0;comp15802_c0;comp71510_c0;comp6872_c0;comp2…	168	1342	1628	12494	0.734736
GO:0009058	biosynthetic process	biological_process	4	comp10839_c0;comp21566_c0;comp23045_c0	3	1342	35	12494	0.741244
GO:0006260	DNA replication	biological_process	8	comp12705_c0;comp22686_c0;comp21001_c0;comp15496_c0;comp12955_c0;comp8515_c0;comp18715_c0;comp17118_c0	8	1342	88	12494	0.741907
GO:0006099	tricarboxylic acid cycle	biological_process	5	comp20533_c0;comp15822_c0;comp21583_c0;comp18877_c0	4	1342	46	12494	0.742881
GO:0004190	aspartic-type endopeptidase activity	molecular_function	8	comp18990_c0;comp7579_c0;comp20395_c0;comp18776_c0	4	1342	46	12494	0.742881
GO:0016706	2-oxoglutarate-dependent dioxygenase activity	molecular_function	6	comp23275_c0;comp22974_c0;comp18409_c0;comp22705_c0	4	1342	46	12494	0.742881
GO:0000105	histidine biosynthetic process	biological_process	11	comp16623_c0	1	1342	12	12494	0.744413
GO:0045010	actin nucleation	biological_process	7	comp22314_c0	1	1342	12	12494	0.744413
GO:0006102	isocitrate metabolic process	biological_process	9	comp15822_c0	1	1342	12	12494	0.744413
GO:0010345	suberin biosynthetic process	biological_process	8	comp11121_c0	1	1342	12	12494	0.744413
GO:0009616	virus induced gene silencing	biological_process	6	comp9661_c0	1	1342	12	12494	0.744413
GO:2000069	regulation of post-embryonic root development	biological_process	8	comp18485_c0	1	1342	12	12494	0.744413
GO:0080092	regulation of pollen tube growth	biological_process	9	comp126941_c0	1	1342	12	12494	0.744413
GO:0043622	cortical microtubule organization	biological_process	8	comp14621_c0	1	1342	12	12494	0.744413
GO:0010311	lateral root formation	biological_process	5	comp7077_c0	1	1342	12	12494	0.744413
GO:0055072	iron ion homeostasis	biological_process	11	comp13465_c0	1	1342	12	12494	0.744413
GO:0005452	inorganic anion exchanger activity	molecular_function	8	comp126862_c0	1	1342	12	12494	0.744413
GO:0004869	cysteine-type endopeptidase inhibitor activity	molecular_function	8	comp7584_c0	1	1342	12	12494	0.744413
GO:0046914	transition metal ion binding	molecular_function	7	comp8515_c0	1	1342	12	12494	0.744413
GO:0015986	ATP synthesis coupled proton transport	biological_process	13	comp11486_c0;comp20174_c0	2	1342	24	12494	0.745975
GO:0010091	trichome branching	biological_process	8	comp12437_c0;comp7582_c0	2	1342	24	12494	0.745975
GO:0000151	ubiquitin ligase complex	cellular_component	5	comp17593_c0;comp20781_c0;comp20358_c0;comp20445_c0;comp19051_c0;comp8434_c0;comp5708_c0	7	1342	78	12494	0.746332
GO:0051537	2 iron, 2 sulfur cluster binding	molecular_function	6	comp21583_c0;comp5646_c0;comp7154_c0	3	1342	36	12494	0.758603
GO:0009651	response to salt stress	biological_process	6	comp22608_c0;comp25544_c0;comp20938_c0;comp2177_c0;comp5955_c0;comp26823_c0;comp16675_c0;comp16679_c0;comp21059_c0;comp7277_c0;comp15657_c0;comp6357_c0;comp12930_c1;comp19081_c0;comp19445_c0;comp7881_c0;comp20145_c0;comp16270_c0	18	1342	192	12494	0.764134
GO:0015995	chlorophyll biosynthetic process	biological_process	9	comp6114_c0;comp16649_c0	2	1342	25	12494	0.766277
GO:0006520	cellular amino acid metabolic process	biological_process	8	comp21059_c0;comp18957_c0	2	1342	25	12494	0.766277
GO:0009556	microsporogenesis	biological_process	7	comp16819_c0;comp6585_c0	2	1342	25	12494	0.766277
GO:0019538	protein metabolic process	biological_process	6	comp19218_c0	1	1342	13	12494	0.771892
GO:0016126	sterol biosynthetic process	biological_process	8	comp16099_c0	1	1342	13	12494	0.771892
GO:0006833	water transport	biological_process	7	comp12928_c0	1	1342	13	12494	0.771892
GO:0006817	phosphate ion transport	biological_process	9	comp21811_c0	1	1342	13	12494	0.771892
GO:0010089	xylem development	biological_process	7	comp7763_c0	1	1342	13	12494	0.771892
GO:0006306	DNA methylation	biological_process	10	comp19659_c0	1	1342	13	12494	0.771892
GO:0016616	oxidoreductase activity, acting on the CH-OH group of donors, NAD or NADP as acceptor	molecular_function	6	comp5679_c0	1	1342	13	12494	0.771892
GO:0008061	chitin binding	molecular_function	5	comp12485_c0	1	1342	13	12494	0.771892
GO:0004630	phospholipase D activity	molecular_function	8	comp7969_c0	1	1342	13	12494	0.771892
GO:0015078	proton transmembrane transporter activity	molecular_function	9	comp6823_c0	1	1342	13	12494	0.771892
GO:0005543	phospholipid binding	molecular_function	5	comp18126_c0	1	1342	13	12494	0.771892
GO:0004430	1-phosphatidylinositol 4-kinase activity	molecular_function	8	comp23023_c0	1	1342	13	12494	0.771892
GO:0070290	N-acylphosphatidylethanolamine-specific phospholipase D activity	molecular_function	8	comp7969_c0	1	1342	13	12494	0.771892
GO:0006470	protein dephosphorylation	biological_process	9	comp13075_c0;comp20551_c0;comp18223_c0;comp11005_c0	4	1342	48	12494	0.772716
GO:0009706	chloroplast inner membrane	cellular_component	7	comp19296_c0;comp12623_c0	2	1342	26	12494	0.785152
GO:0004518	nuclease activity	molecular_function	6	comp21031_c0;comp18857_c0	2	1342	26	12494	0.785152
GO:0017111	nucleoside-triphosphatase activity	molecular_function	8	comp7085_c0;comp20597_c0;comp23044_c0;comp10146_c0;comp18939_c0;comp22729_c0;comp22903_c0;comp23021_c0;comp22588_c0	9	1342	103	12494	0.789822
GO:0005794	Golgi apparatus	cellular_component	6	comp7343_c0;comp7933_c0;comp7883_c0;comp6080_c0;comp153770_c0;comp24003_c0;comp18605_c0;comp7102_c0;comp7933_c1;comp1743_c0;comp22515_c0;comp5862_c0	12	1342	135	12494	0.796255
GO:0016998	cell wall macromolecule catabolic process	biological_process	8	comp11170_c0	1	1342	14	12494	0.796419
GO:0009688	abscisic acid biosynthetic process	biological_process	11	comp13815_c0	1	1342	14	12494	0.796419
GO:0019252	starch biosynthetic process	biological_process	10	comp23200_c0	1	1342	14	12494	0.796419
GO:0009934	regulation of meristem structural organization	biological_process	7	comp13575_c0	1	1342	14	12494	0.796419
GO:0005802	trans-Golgi network	cellular_component	7	comp20076_c0	1	1342	14	12494	0.796419
GO:0009574	preprophase band	cellular_component	6	comp7698_c0	1	1342	14	12494	0.796419
GO:0045335	phagocytic vesicle	cellular_component	8	comp19856_c0	1	1342	14	12494	0.796419
GO:0000159	protein phosphatase type 2A complex	cellular_component	5	comp18589_c0	1	1342	14	12494	0.796419
GO:0051536	iron-sulfur cluster binding	molecular_function	5	comp20480_c0	1	1342	14	12494	0.796419
GO:0004722	protein serine/threonine phosphatase activity	molecular_function	9	comp11005_c0;comp20551_c0;comp13075_c0;comp18223_c0	4	1342	50	12494	0.799757
GO:0003993	acid phosphatase activity	molecular_function	8	comp24522_c0;comp20572_c0	2	1342	27	12494	0.802673
GO:0048471	perinuclear region of cytoplasm	cellular_component	6	comp18218_c0;comp16698_c1;comp7593_c0	3	1342	39	12494	0.805067
GO:0051539	4 iron, 4 sulfur cluster binding	molecular_function	6	comp20933_c0;comp21583_c0;comp23658_c0;comp12808_c0	4	1342	51	12494	0.81227
GO:0042803	protein homodimerization activity	molecular_function	6	comp19218_c0;comp13270_c0;comp4244_c0;comp19445_c0;comp14195_c0;comp10422_c0;comp15148_c0;comp17574_c0	8	1342	95	12494	0.813899
GO:0009686	gibberellin biosynthetic process	biological_process	11	comp15463_c0	1	1342	15	12494	0.818311
GO:0016131	brassinosteroid metabolic process	biological_process	8	comp12872_c0	1	1342	15	12494	0.818311
GO:0042752	regulation of circadian rhythm	biological_process	5	comp18404_c0	1	1342	15	12494	0.818311
GO:0010286	heat acclimation	biological_process	6	comp20027_c0	1	1342	15	12494	0.818311
GO:0007155	cell adhesion	biological_process	4	comp7908_c0	1	1342	15	12494	0.818311
GO:0008237	metallopeptidase activity	molecular_function	7	comp23110_c0	1	1342	15	12494	0.818311
GO:0000079	regulation of cyclin-dependent protein serine/threonine kinase activity	biological_process	12	comp20436_c0;comp15403_c0	2	1342	28	12494	0.818912
GO:0006915	apoptotic process	biological_process	6	comp23345_c0;comp6040_c0;comp22124_c0;comp19086_c0;comp19988_c0;comp22852_c0;comp22729_c0;comp23055_c0	8	1342	97	12494	0.831369
GO:0016760	cellulose synthase (UDP-forming) activity	molecular_function	9	comp13930_c0;comp23302_c0;comp22893_c0	3	1342	41	12494	0.831672
GO:0003746	translation elongation factor activity	molecular_function	8	comp11298_c0;comp19003_c0;comp7185_c0	3	1342	41	12494	0.831672
GO:0042128	nitrate assimilation	biological_process	8	comp22561_c0;comp17134_c0	2	1342	29	12494	0.833942
GO:0022626	cytosolic ribosome	cellular_component	7	comp7434_c0;comp16007_c0	2	1342	29	12494	0.833942
GO:0030246	carbohydrate binding	molecular_function	4	comp21330_c0;comp33893_c0	2	1342	29	12494	0.833942
GO:0009695	jasmonic acid biosynthetic process	biological_process	10	comp19702_c0	1	1342	16	12494	0.83785
GO:0048589	developmental growth	biological_process	4	comp16819_c0	1	1342	16	12494	0.83785
GO:0010193	response to ozone	biological_process	7	comp16524_c0	1	1342	16	12494	0.83785
GO:0000775	chromosome, centromeric region	cellular_component	7	comp19480_c0	1	1342	16	12494	0.83785
GO:0030552	cAMP binding	molecular_function	7	comp21142_c0	1	1342	16	12494	0.83785
GO:0008378	galactosyltransferase activity	molecular_function	7	comp20119_c0	1	1342	16	12494	0.83785
GO:0030553	cGMP binding	molecular_function	7	comp21142_c0	1	1342	16	12494	0.83785
GO:0008236	serine-type peptidase activity	molecular_function	6	comp21264_c0	1	1342	16	12494	0.83785
GO:0010228	vegetative to reproductive phase transition of meristem	biological_process	5	comp19858_c0;comp14334_c0;comp21652_c0	3	1342	42	12494	0.843763
GO:0009846	pollen germination	biological_process	4	comp7210_c0;comp5023_c0;comp19611_c0	3	1342	42	12494	0.843763
GO:0008017	microtubule binding	molecular_function	7	comp7698_c0;comp16698_c1;comp7593_c0	3	1342	42	12494	0.843763
GO:0006897	endocytosis	biological_process	7	comp1743_c0;comp153770_c0	2	1342	30	12494	0.847836
GO:0009543	chloroplast thylakoid lumen	cellular_component	8	comp20270_c0;comp16890_c0	2	1342	30	12494	0.847836
GO:0043424	protein histidine kinase binding	molecular_function	8	comp16945_c0;comp23023_c0	2	1342	30	12494	0.847836
GO:0010044	response to aluminum ion	biological_process	7	comp19035_c0	1	1342	17	12494	0.855289
GO:0031047	gene silencing by RNA	biological_process	5	comp23285_c0	1	1342	17	12494	0.855289
GO:0016567	protein ubiquitination	biological_process	11	comp20624_c0	1	1342	17	12494	0.855289
GO:0010152	pollen maturation	biological_process	5	comp6585_c0	1	1342	17	12494	0.855289
GO:0010540	basipetal auxin transport	biological_process	9	comp19087_c1	1	1342	17	12494	0.855289
GO:0004177	aminopeptidase activity	molecular_function	8	comp23110_c0	1	1342	17	12494	0.855289
GO:0009555	pollen development	biological_process	6	comp16848_c0;comp11225_c0	2	1342	31	12494	0.860663
GO:0044419	interspecies interaction between organisms	biological_process	4	comp19659_c0;comp19553_c0;comp15317_c0	3	1342	44	12494	0.865698
GO:0009834	plant-type secondary cell wall biogenesis	biological_process	7	comp19804_c0	1	1342	18	12494	0.870854
GO:0048367	shoot system development	biological_process	6	comp20894_c0	1	1342	18	12494	0.870854
GO:0016117	carotenoid biosynthetic process	biological_process	11	comp19123_c0	1	1342	18	12494	0.870854
GO:0009789	positive regulation of abscisic acid-activated signaling pathway	biological_process	9	comp5955_c0	1	1342	18	12494	0.870854
GO:0005741	mitochondrial outer membrane	cellular_component	6	comp7623_c0	1	1342	18	12494	0.870854
GO:0005764	lysosome	cellular_component	8	comp22128_c0	1	1342	18	12494	0.870854
GO:0008271	secondary active sulfate transmembrane transporter activity	molecular_function	9	comp20900_c0	1	1342	18	12494	0.870854
GO:0005789	endoplasmic reticulum membrane	cellular_component	5	comp18761_c0;comp19811_c0;comp17786_c0;comp23335_c0;comp21920_c0;comp6585_c0;comp3262_c0;comp22055_c0;comp21657_c0;comp21882_c0;comp7423_c0;comp15401_c0;comp7583_c0;comp5832_c0;comp11368_c0;comp25530_c0;comp24342_c0;comp12994_c0;comp20310_c0;comp14727_c0;comp12254_c0;comp7930_c0	22	1342	251	12494	0.871414
GO:0004252	serine-type endopeptidase activity	molecular_function	8	comp20303_c0;comp12088_c1;comp6036_c0;comp22818_c0;comp10862_c0	5	1342	69	12494	0.876398
GO:0051865	protein autoubiquitination	biological_process	12	comp15520_c0	1	1342	19	12494	0.884746
GO:0010268	brassinosteroid homeostasis	biological_process	8	comp12872_c0	1	1342	19	12494	0.884746
GO:0007059	chromosome segregation	biological_process	4	comp20078_c0	1	1342	19	12494	0.884746
GO:0009735	response to cytokinin	biological_process	6	comp20336_c0	1	1342	19	12494	0.884746
GO:0042277	peptide binding	molecular_function	5	comp15259_c0	1	1342	19	12494	0.884746
GO:0016597	amino acid binding	molecular_function	7	comp22244_c0	1	1342	19	12494	0.884746
GO:0008353	RNA polymerase II CTD heptapeptide repeat kinase activity	molecular_function	9	comp10708_c0	1	1342	19	12494	0.884746
GO:0008137	NADH dehydrogenase (ubiquinone) activity	molecular_function	8	comp7337_c0;comp12808_c0	2	1342	34	12494	0.893422
GO:0006098	pentose-phosphate shunt	biological_process	7	comp19845_c0	1	1342	20	12494	0.897144
GO:0015991	ATP hydrolysis coupled proton transport	biological_process	11	comp6823_c0	1	1342	20	12494	0.897144
GO:0046872	metal ion binding	molecular_function	6	comp21198_c0;comp22015_c0;comp20526_c0;comp9973_c0;comp24522_c0;comp17925_c0;comp5837_c0;comp7419_c0;comp18607_c0;comp18223_c0;comp7914_c0;comp19609_c0;comp176375_c0;comp7758_c0;comp16213_c0;comp1931_c0;comp21653_c0;comp21649_c0;comp22663_c0;comp19546_c0;comp7154_c0;comp7795_c0;comp21815_c0;comp22974_c0;comp12705_c0;comp20480_c0;comp21276_c0;comp23081_c0;comp23658_c0;comp22955_c0;comp16479_c0;com…	87	1342	912	12494	0.899948
GO:0007623	circadian rhythm	biological_process	4	comp13100_c1;comp18404_c0;comp21308_c0	3	1342	48	12494	0.901567
GO:0009611	response to wounding	biological_process	5	comp21513_c0;comp22324_c0;comp16270_c0;comp6357_c0;comp18790_c0;comp20263_c0;comp6033_c0	7	1342	96	12494	0.902373
GO:0042542	response to hydrogen peroxide	biological_process	7	comp20027_c0;comp20624_c0	2	1342	35	12494	0.902645
GO:0005515	protein binding	molecular_function	4	comp7274_c0;comp9973_c0;comp12122_c0;comp21268_c0;comp5191_c0;comp18803_c0;comp83828_c0;comp18082_c0;comp150612_c0;comp14594_c0;comp7969_c0;comp15772_c0;comp19858_c0;comp11108_c0;comp13113_c0;comp8036_c0;comp7077_c0;comp21711_c0;comp8132_c0;comp11821_c0;comp4227_c0;comp16549_c0;comp75617_c0;comp16848_c0;comp20067_c0;comp21674_c0;comp20901_c0;comp11476_c1;comp20314_c0;comp5955_c0;comp15203_c0;comp…	89	1342	934	12494	0.904563
GO:0009792	embryo development ending in birth or egg hatching	biological_process	6	comp7908_c0	1	1342	21	12494	0.90821
GO:0004012	ATPase-coupled phospholipid transporter activity	molecular_function	6	comp21901_c0	1	1342	21	12494	0.90821
GO:0004713	protein tyrosine kinase activity	molecular_function	8	comp14400_c0	1	1342	21	12494	0.90821
GO:0016874	ligase activity	molecular_function	4	comp21529_c0;comp12542_c0;comp16309_c0;comp21169_c0;comp19702_c0;comp12004_c0	6	1342	86	12494	0.91142
GO:0004185	serine-type carboxypeptidase activity	molecular_function	9	comp22469_c0;comp21434_c0;comp18044_c0	3	1342	50	12494	0.916044
GO:0031625	ubiquitin protein ligase binding	molecular_function	7	comp8648_c0;comp20624_c0;comp7924_c0	3	1342	50	12494	0.916044
GO:0006888	endoplasmic reticulum to Golgi vesicle-mediated transport	biological_process	7	comp7832_c0	1	1342	22	12494	0.918086
GO:0007018	microtubule-based movement	biological_process	5	comp19480_c0;comp23929_c0;comp18855_c0;comp18277_c0;comp16532_c0;comp11905_c0	6	1342	88	12494	0.921873
GO:0009570	chloroplast stroma	cellular_component	8	comp23125_c0;comp13815_c0;comp15190_c0;comp3701_c0;comp17122_c0;comp5728_c0;comp7434_c0;comp20240_c0;comp23593_c0;comp15408_c0;comp7192_c0;comp20933_c0;comp22981_c0;comp23883_c0;comp7321_c0;comp19218_c0;comp22244_c0;comp11576_c1;comp19104_c0	19	1342	233	12494	0.922837
GO:0043161	proteasome-mediated ubiquitin-dependent protein catabolic process	biological_process	11	comp18485_c0	1	1342	23	12494	0.9269
GO:0016226	iron-sulfur cluster assembly	biological_process	6	comp20480_c0	1	1342	23	12494	0.9269
GO:0009740	gibberellic acid mediated signaling pathway	biological_process	7	comp5819_c0	1	1342	23	12494	0.9269
GO:0009658	chloroplast organization	biological_process	7	comp21308_c0	1	1342	23	12494	0.9269
GO:0005778	peroxisomal membrane	cellular_component	8	comp15772_c0	1	1342	23	12494	0.9269
GO:0003697	single-stranded DNA binding	molecular_function	7	comp16448_c0	1	1342	23	12494	0.9269
GO:0015079	potassium ion transmembrane transporter activity	molecular_function	9	comp8185_c0	1	1342	23	12494	0.9269
GO:0008553	proton-exporting ATPase activity, phosphorylative mechanism	molecular_function	10	comp5837_c0	1	1342	23	12494	0.9269
GO:0015662	ATPase activity, coupled to transmembrane movement of ions, phosphorylative mechanism	molecular_function	7	comp21901_c0	1	1342	23	12494	0.9269
GO:0006108	malate metabolic process	biological_process	9	comp22631_c0	1	1342	24	12494	0.934766
GO:0004672	protein kinase activity	molecular_function	7	comp575_c0;comp1092_c0;comp22020_c0;comp19943_c0;comp6872_c0;comp5708_c0	6	1342	91	12494	0.935526
GO:0009826	unidimensional cell growth	biological_process	7	comp18126_c0;comp19750_c0;comp12348_c0;comp10502_c0	4	1342	67	12494	0.938964
GO:0045087	innate immune response	biological_process	5	comp22729_c0	1	1342	25	12494	0.941786
GO:0040008	regulation of growth	biological_process	5	comp12872_c0	1	1342	25	12494	0.941786
GO:0006508	proteolysis	biological_process	7	comp22588_c0;comp7085_c0;comp18776_c0;comp22076_c0;comp22469_c0;comp23044_c0;comp20597_c0;comp10862_c0;comp21434_c0;comp22818_c0;comp7579_c0;comp18044_c0;comp12088_c1;comp20395_c0;comp6036_c0;comp23021_c0;comp21264_c0;comp18990_c0;comp20303_c0;comp23110_c0	20	1342	251	12494	0.942745
GO:0000287	magnesium ion binding	molecular_function	7	comp17668_c0;comp19124_c0;comp28580_c0;comp21880_c0;comp23214_c0;comp4138_c0;comp15822_c0;comp21901_c0;comp23266_c0	9	1342	130	12494	0.947654
GO:0000910	cytokinesis	biological_process	5	comp7883_c0	1	1342	26	12494	0.948052
GO:0004693	cyclin-dependent protein serine/threonine kinase activity	molecular_function	9	comp10708_c0	1	1342	26	12494	0.948052
GO:0046982	protein heterodimerization activity	molecular_function	6	comp14417_c0	1	1342	26	12494	0.948052
GO:0005654	nucleoplasm	cellular_component	6	comp20557_c0;comp15790_c0;comp20766_c0	3	1342	57	12494	0.952701
GO:0003777	microtubule motor activity	molecular_function	10	comp16532_c0;comp19480_c0;comp18277_c0	3	1342	57	12494	0.952701
GO:0016607	nuclear speck	cellular_component	8	comp14560_c0;comp20611_c0	2	1342	43	12494	0.953635
GO:0046686	response to cadmium ion	biological_process	7	comp11576_c1;comp20624_c0;comp14590_c0;comp22686_c0;comp7969_c0;comp3723_c0;comp2177_c0;comp21059_c0;comp7210_c0;comp21566_c0;comp11249_c0	11	1342	156	12494	0.95517
GO:0004674	protein serine/threonine kinase activity	molecular_function	8	comp16768_c0;comp14937_c0;comp93239_c0;comp13295_c0;comp15855_c0;comp4680_c1;comp19476_c0;comp21398_c0;comp22324_c0;comp442_c0;comp22451_c0;comp20737_c1;comp16471_c0;comp20521_c0;comp22655_c0;comp21795_c0;comp13575_c0;comp5693_c0;comp23137_c0;comp19012_c0;comp71510_c0;comp18398_c0;comp86958_c0;comp21562_c0;comp2512_c1;comp10530_c0;comp126941_c0;comp19750_c0;comp20815_c0;comp15945_c0;comp11530_c0;…	104	1342	1119	12494	0.956452
GO:0009707	chloroplast outer membrane	cellular_component	7	comp15408_c0	1	1342	28	12494	0.958633
GO:0000139	Golgi membrane	cellular_component	7	comp19804_c0;comp20825_c0;comp22893_c0;comp22065_c0;comp21474_c0;comp20059_c0;comp13930_c0;comp14117_c0;comp21182_c0;comp20119_c0;comp8229_c0;comp15626_c0;comp16480_c0;comp14449_c0;comp12177_c0;comp11791_c0;comp21753_c0;comp23302_c0	18	1342	237	12494	0.959465
GO:0009793	embryo development ending in seed dormancy	biological_process	5	comp9973_c0;comp11821_c0;comp6585_c0;comp18404_c0;comp17197_c0;comp16517_c0	6	1342	98	12494	0.959473
GO:0006281	DNA repair	biological_process	8	comp15371_c0;comp20540_c0;comp14675_c0;comp20861_c0;comp20685_c0;comp19665_c0;comp18679_c0;comp20078_c0	8	1342	123	12494	0.960801
GO:0015297	antiporter activity	molecular_function	7	comp18440_c0	1	1342	29	12494	0.963086
GO:0042626	ATPase-coupled transmembrane transporter activity	molecular_function	8	comp23360_c0;comp22248_c0	2	1342	46	12494	0.965135
GO:0031965	nuclear membrane	cellular_component	5	comp15657_c0	1	1342	30	12494	0.967061
GO:0071013	catalytic step 2 spliceosome	cellular_component	7	comp20766_c0	1	1342	32	12494	0.973772
GO:0004721	phosphoprotein phosphatase activity	molecular_function	8	comp20500_c0;comp17407_c0;comp22955_c0;comp18126_c0	4	1342	78	12494	0.973948
GO:0005774	vacuolar membrane	cellular_component	7	comp70808_c0;comp22262_c0;comp7623_c0;comp7548_c0;comp16046_c0;comp20496_c0;comp25544_c0;comp15657_c0;comp20624_c0;comp12178_c0;comp20736_c0;comp56385_c0;comp22586_c0;comp12302_c0;comp20059_c0;comp5837_c0;comp6823_c0;comp20929_c0;comp22177_c0	19	1342	258	12494	0.974358
GO:0005622	intracellular	cellular_component	4	comp5143_c0;comp11302_c0;comp45862_c0;comp13937_c0;comp17849_c0	5	1342	92	12494	0.975083
GO:0005819	spindle	cellular_component	6	comp18277_c0;comp15657_c0	2	1342	50	12494	0.976275
GO:0031072	heat shock protein binding	molecular_function	5	comp12955_c0;comp21001_c0;comp21252_c0;comp18218_c0	4	1342	80	12494	0.977806
GO:0009910	negative regulation of flower development	biological_process	9	comp10418_c0	1	1342	34	12494	0.979117
GO:0010182	sugar mediated signaling pathway	biological_process	6	comp18485_c0	1	1342	34	12494	0.979117
GO:0055085	transmembrane transport	biological_process	6	comp20617_c0;comp20040_c0;comp7623_c0;comp20217_c0;comp20127_c0;comp12928_c0	6	1342	109	12494	0.981242
GO:0000502	proteasome complex	cellular_component	5	comp10146_c0	1	1342	36	12494	0.983373
GO:0051015	actin filament binding	molecular_function	7	comp19611_c0	1	1342	36	12494	0.983373
GO:0005516	calmodulin binding	molecular_function	5	comp21142_c0;comp16803_c0;comp11957_c0;comp8648_c0;comp18104_c0;comp25740_c0;comp8772_c0;comp4325_c0;comp14745_c0;comp11773_c0;comp14148_c0;comp19182_c0	12	1342	186	12494	0.983947
GO:0003755	peptidyl-prolyl cis-trans isomerase activity	molecular_function	6	comp11749_c0;comp15259_c0	2	1342	55	12494	0.985436
GO:0009507	chloroplast	cellular_component	7	comp17197_c0;comp7655_c0;comp15625_c0;comp12307_c0;comp11576_c0;comp24336_c0;comp23455_c0;comp5927_c0;comp15686_c0;comp18294_c0;comp23363_c0;comp23004_c0;comp11722_c0;comp7924_c0;comp20137_c0;comp13758_c0;comp13848_c0;comp23443_c0;comp15843_c0;comp13894_c0;comp14256_c0;comp15822_c0;comp20685_c0;comp16649_c0;comp22774_c0;comp59311_c0;comp23200_c0;comp20938_c0;comp22903_c0;comp15100_c0;comp19996_c1…	58	1342	692	12494	0.985527
GO:0008234	cysteine-type peptidase activity	molecular_function	7	comp19101_c0;comp6095_c0	2	1342	56	12494	0.986801
GO:0042254	ribosome biogenesis	biological_process	6	comp15254_c0	1	1342	39	12494	0.988189
GO:0015031	protein transport	biological_process	9	comp25544_c0;comp20217_c0;comp12768_c0;comp8229_c0;comp15626_c0;comp16050_c0;comp6935_c0;comp20127_c0;comp7883_c0;comp11912_c0;comp7908_c0;comp23291_c0;comp7832_c0;comp20300_c0;comp15802_c0;comp4972_c0;comp7623_c0	17	1342	253	12494	0.989611
GO:0051082	unfolded protein binding	molecular_function	5	comp24024_c0;comp5357_c0;comp21252_c0;comp21001_c0;comp18218_c0;comp12955_c0	6	1342	120	12494	0.991682
GO:0009408	response to heat	biological_process	5	comp21001_c0;comp7479_c0;comp12955_c0;comp20624_c0;comp22027_c0	5	1342	109	12494	0.993355
GO:0048544	recognition of pollen	biological_process	5	comp11957_c0;comp8648_c0;comp9661_c0	3	1342	80	12494	0.993759
GO:0008026	ATP-dependent helicase activity	molecular_function	10	comp20766_c0;comp21467_c0;comp17883_c0;comp22562_c0;comp23081_c0;comp37314_c0;comp6539_c0;comp15389_c0	8	1342	156	12494	0.995739
GO:0000398	mRNA splicing, via spliceosome	biological_process	13	comp14560_c0	1	1342	48	12494	0.995768
GO:0006364	rRNA processing	biological_process	11	comp20461_c0;comp20557_c0;comp21308_c0	3	1342	86	12494	0.996416
GO:0005737	cytoplasm	cellular_component	5	comp5357_c0;comp20010_c0;comp22495_c0;comp12955_c0;comp16448_c0;comp6925_c0;comp18270_c0;comp19232_c0;comp18697_c0;comp16029_c0;comp28580_c0;comp4244_c0;comp14075_c0;comp23081_c0;comp20027_c0;comp22027_c0;comp11982_c0;comp19609_c0;comp20517_c0;comp126941_c0;comp18855_c0;comp22852_c0;comp14206_c0;comp19665_c0;comp22124_c0;comp23929_c0;comp12931_c0;comp19623_c0;comp6303_c0;comp15259_c0;comp16569_c0…	98	1342	1153	12494	0.996538
GO:0008270	zinc ion binding	molecular_function	8	comp14862_c0;comp8036_c0;comp6571_c0;comp4618_c0;comp19239_c0;comp12097_c0;comp13748_c0;comp19994_c0;comp38695_c0;comp8551_c0;comp21583_c0;comp6070_c0;comp16688_c0;comp5582_c0;comp20425_c0;comp21461_c0;comp6925_c1;comp19104_c0;comp17297_c0;comp16401_c0;comp30177_c0;comp20597_c0;comp18901_c0;comp16918_c0;comp20861_c0;comp22076_c0;comp12409_c0;comp17354_c0;comp18857_c0;comp15520_c0;comp75617_c0;com…	78	1342	947	12494	0.996795
GO:0005739	mitochondrion	cellular_component	6	comp5679_c0;comp20624_c0;comp20480_c0;comp11833_c0;comp20736_c0;comp23149_c0;comp7283_c0;comp20035_c0;comp15401_c0;comp21059_c0;comp23750_c0;comp7698_c0;comp7921_c0;comp7078_c0;comp16479_c0;comp15190_c0;comp20685_c0;comp12302_c0;comp7277_c0;comp15822_c0;comp29505_c0;comp20800_c0;comp23021_c0;comp12602_c0;comp7876_c0;comp19530_c0;comp5023_c0;comp4782_c0;comp20266_c0	29	1342	420	12494	0.997513
GO:0005525	GTP binding	molecular_function	8	comp7832_c0;comp11905_c0;comp18855_c0;comp15802_c0;comp11912_c0;comp17483_c0;comp20300_c0;comp23929_c0;comp7883_c0;comp6935_c0;comp6080_c0;comp19856_c0;comp22978_c0;comp24003_c0;comp7343_c0	15	1342	256	12494	0.997832
GO:0044459	plasma membrane part	cellular_component	4	comp11957_c0;comp8648_c0	2	1342	74	12494	0.997836
GO:0003676	nucleic acid binding	molecular_function	5	comp16966_c0;comp22903_c0;comp5143_c0;comp45862_c0;comp16401_c0;comp13748_c0;comp21943_c0;comp20766_c0	8	1342	166	12494	0.997954
GO:0003924	GTPase activity	molecular_function	9	comp18855_c0;comp11905_c0;comp23929_c0;comp22978_c0	4	1342	113	12494	0.998684
GO:0008380	RNA splicing	biological_process	10	comp16976_c0;comp8082_c0;comp21943_c0;comp14539_c0;comp20611_c0	5	1342	132	12494	0.999025
GO:0006754	ATP biosynthetic process	biological_process	12	comp5837_c0;comp21901_c0	2	1342	84	12494	0.999226
GO:0006457	protein folding	biological_process	4	comp15259_c0;comp12955_c0;comp5357_c0;comp11749_c0;comp18218_c0;comp24024_c0;comp21252_c0;comp21001_c0	8	1342	179	12494	0.999238
GO:0000166	nucleotide binding	molecular_function	5	comp23285_c0;comp18857_c0;comp22027_c0;comp16976_c0;comp14539_c0;comp19978_c0;comp8290_c0;comp7463_c0;comp8082_c0	9	1342	199	12494	0.999517
GO:0006096	glycolytic process	biological_process	10	comp19124_c0	1	1342	73	12494	0.999756
GO:0019843	rRNA binding	molecular_function	7	comp7463_c0;comp23593_c0	2	1342	101	12494	0.999869
GO:0006511	ubiquitin-dependent protein catabolic process	biological_process	10	comp6925_c0;comp6095_c0;comp6925_c1	3	1342	129	12494	0.999945
GO:0006397	mRNA processing	biological_process	10	comp14539_c0;comp21031_c0;comp16976_c0;comp21943_c0;comp8082_c0	5	1342	186	12494	0.999993
GO:0005829	cytosol	cellular_component	6	comp15802_c0;comp20983_c0;comp22147_c0;comp7405_c0;comp19229_c0;comp29212_c0;comp19086_c0;comp14334_c0;comp17964_c0;comp9769_c0;comp20884_c0;comp8885_c0;comp11678_c0;comp7883_c0;comp7192_c0;comp150612_c0;comp8036_c0;comp15190_c0;comp18277_c0;comp15784_c0;comp11833_c0;comp22959_c0;comp14589_c0;comp19611_c0;comp7818_c0;comp11225_c0;comp26823_c0;comp23110_c0;comp20076_c0;comp5023_c0;comp5742_c0;comp…	50	1342	782	12494	0.999994
GO:0005488	binding	molecular_function	3	comp21017_c0;comp14590_c0;comp8434_c0;comp20358_c0;comp18589_c0;comp21751_c0;comp17593_c0;comp23149_c0;comp12382_c0;comp20781_c0;comp5984_c0;comp19051_c0;comp20468_c0;comp11338_c0;comp16649_c0;comp19773_c0;comp13978_c0;comp17272_c0;comp12170_c0;comp19772_c0;comp17197_c0;comp7558_c0;comp23227_c0;comp18957_c0;comp4782_c0;comp23219_c0;comp20445_c0;comp17930_c0	28	1342	529	12494	0.999998
GO:0005730	nucleolus	cellular_component	6	comp15389_c0;comp13497_c0;comp19659_c0;comp20557_c0;comp15254_c0;comp22978_c0;comp18055_c1;comp22727_c0	8	1342	287	12494	1
GO:0005524	ATP binding	molecular_function	5	comp10530_c0;comp15546_c0;comp24024_c0;comp14745_c0;comp16928_c0;comp9585_c0;comp19233_c0;comp21059_c0;comp20787_c1;comp20624_c0;comp23111_c0;comp16322_c0;comp11957_c0;comp21254_c0;comp442_c0;comp23044_c0;comp26823_c0;comp15475_c0;comp15317_c0;comp5505_c0;comp9859_c0;comp23055_c0;comp575_c0;comp21467_c0;comp18477_c0;comp14400_c0;comp17370_c0;comp28658_c0;comp20495_c0;comp5837_c0;comp19916_c0;comp…	218	1342	2741	12494	1
GO:0005840	ribosome	cellular_component	6	comp23593_c0;comp21308_c0;comp12731_c0;comp7463_c0	4	1342	243	12494	1
GO:0003723	RNA binding	molecular_function	6	comp5121_c0;comp7818_c0;comp19546_c0;comp18857_c0;comp22495_c0;comp15389_c0;comp14560_c0;comp16781_c0;comp5128_c0;comp9661_c0;comp22562_c0;comp8082_c0;comp13497_c0;comp23285_c0	14	1342	510	12494	1
GO:0006412	translation	biological_process	8	comp21097_c0;comp12731_c0;comp23593_c0	3	1342	404	12494	1
GO:0003735	structural constituent of ribosome	molecular_function	4	comp21097_c0;comp12731_c0;comp23593_c0	3	1342	417	12494	1
