# Supplementary material for: A tissue-specific profile of miRNAs and their targets related to paeoniaflorin and monoterpenoids biosynthesis in Paeonia lactiflora Pall. by transcriptome, small RNAs and degradome sequencing
Source: PLoS One. 2023 Jan 26;18(1):e0279992. doi: 10.1371/journal.pone.0279992 (PMC9879538; doi:10.1371/journal.pone.0279992)
Supplement: S3 File — (ZIP) [file pone.0279992.s020.zip › S3_File/LCBIO_GO_enrichment_Gene-Fruit VS Root.xlsx]

## Sheet: Sheet1
GO_ID	GO_Term	GO_function	GO_class	Genes	S gene number	TS gene number	B gene number	TB gene number	pvalue
GO:0015979	photosynthesis	biological_process	5	comp16101_c1;comp14789_c0;comp16649_c0;comp7009_c0;comp20258_c0;comp20449_c0;comp19522_c0;comp16101_c2;comp21646_c0;comp5758_c0;comp15807_c0;comp16342_c0;comp5728_c0;comp15378_c0;comp22586_c0;comp20533_c0;comp18327_c0;comp16101_c0;comp14948_c0;comp17097_c0	20	537	70	12495	7.09699e-12
GO:0009535	chloroplast thylakoid membrane	cellular_component	8	comp5758_c0;comp14089_c0;comp5728_c0;comp23393_c0;comp7009_c0;comp18088_c0;comp15378_c0;comp5849_c0;comp14948_c0;comp5187_c0;comp7419_c0;comp11576_c1;comp16342_c0;comp20174_c0;comp23392_c0;comp15529_c0;comp16101_c0;comp22683_c0;comp13607_c0;comp19240_c0;comp14789_c0;comp16101_c1;comp18327_c0;comp17944_c0;comp23126_c0;comp17097_c0;comp5489_c0;comp16101_c2;comp20402_c0;comp20449_c0;comp13428_c0;com…	34	537	209	12495	1.64646e-11
GO:0003700	DNA-binding transcription factor activity	molecular_function	4	comp11504_c0;comp13862_c0;comp22109_c0;comp22613_c0;comp65292_c0;comp4517_c0;comp14199_c0;comp12574_c0;comp18079_c0;comp3886_c0;comp17727_c0;comp16239_c0;comp20901_c0;comp14322_c0;comp19764_c0;comp12596_c0;comp6284_c0;comp74116_c0;comp93257_c0;comp21161_c0;comp14340_c0;comp4405_c0;comp13169_c0;comp31991_c0;comp22530_c0;comp5568_c0;comp18001_c0;comp45681_c0;comp14334_c0;comp17477_c0;comp19331_c0;c…	45	537	400	12495	2.92067e-09
GO:0005576	extracellular region	cellular_component	3	comp124754_c0;comp22217_c0;comp17686_c0;comp5984_c0;comp17733_c0;comp22058_c0;comp14133_c0;comp65535_c0;comp7545_c0;comp10805_c0;comp19402_c0;comp17271_c0;comp8667_c0;comp12525_c0;comp22104_c0;comp5132_c0;comp20891_c0;comp47283_c0;comp21049_c0;comp11898_c0;comp2318_c0;comp13396_c0;comp45_c0;comp10083_c0;comp5815_c0;comp22984_c0;comp12078_c0;comp10502_c0;comp18044_c0;comp22327_c0;comp15757_c0;comp…	46	537	427	12495	7.69126e-09
GO:0019253	reductive pentose-phosphate cycle	biological_process	8	comp21663_c0;comp23363_c0;comp11576_c1;comp13848_c0;comp18372_c0;comp14930_c0;comp16915_c0;comp11576_c0	8	537	19	12495	5.49001e-07
GO:0043565	sequence-specific DNA binding	molecular_function	7	comp5191_c0;comp16239_c0;comp18001_c0;comp5568_c0;comp20926_c0;comp19331_c0;comp17727_c0;comp22109_c0;comp6284_c0;comp14199_c0;comp25395_c0;comp19764_c0;comp22530_c0;comp93257_c0;comp21161_c0;comp14334_c0;comp10757_c0;comp4405_c0;comp74116_c0;comp10418_c0;comp13862_c0;comp21788_c0;comp65292_c0;comp101590_c0;comp8045_c0;comp20901_c0;comp4517_c0;comp3886_c0;comp12596_c0;comp19081_c0;comp20136_c0	31	537	279	12495	1.18584e-06
GO:0006952	defense response	biological_process	5	comp12574_c0;comp13828_c0;comp14636_c0;comp24312_c0;comp14014_c0;comp7545_c0;comp21286_c0;comp11898_c0;comp14133_c0;comp5815_c0;comp8878_c0;comp17555_c0;comp7642_c0;comp19511_c0;comp18884_c0;comp15604_c0;comp17606_c0;comp22613_c0;comp72476_c0;comp10727_c0;comp7972_c0;comp22984_c0;comp13169_c0;comp25010_c0;comp17733_c0;comp8667_c0;comp14576_c0	27	537	232	12495	2.40571e-06
GO:0008810	cellulase activity	molecular_function	7	comp18690_c0;comp21049_c0;comp20137_c0;comp22217_c0;comp2318_c0;comp14684_c0;comp21741_c0;comp22327_c0	8	537	24	12495	4.41421e-06
GO:0030245	cellulose catabolic process	biological_process	11	comp21741_c0;comp2318_c0;comp22217_c0;comp21049_c0;comp14684_c0;comp20137_c0;comp22327_c0;comp18690_c0	8	537	26	12495	8.68868e-06
GO:0009773	photosynthetic electron transport in photosystem I	biological_process	8	comp14089_c0;comp15529_c0;comp16915_c0;comp5687_c0	4	537	5	12495	1.62998e-05
GO:0009523	photosystem II	cellular_component	7	comp17944_c0;comp23392_c0;comp23126_c0;comp20402_c0;comp18327_c0;comp16342_c0;comp7419_c0;comp14948_c0	8	537	29	12495	2.12958e-05
GO:0005215	transporter activity	molecular_function	3	comp13419_c0;comp5742_c0;comp5984_c0;comp14025_c0;comp22407_c0;comp21034_c0;comp13437_c0;comp12928_c0;comp10419_c0;comp17832_c0;comp21852_c0;comp68887_c0	12	537	72	12495	5.10627e-05
GO:0071475	cellular hyperosmotic salinity response	biological_process	8	comp7982_c0;comp14092_c0;comp21126_c0	3	537	3	12495	7.89566e-05
GO:0047100	glyceraldehyde-3-phosphate dehydrogenase (NADP+) (phosphorylating) activity	molecular_function	8	comp14930_c0;comp11576_c1;comp11576_c0	3	537	3	12495	7.89566e-05
GO:0080024	indolebutyric acid metabolic process	biological_process	6	comp7982_c0;comp14092_c0;comp21126_c0	3	537	3	12495	7.89566e-05
GO:0052638	indole-3-butyrate beta-glucosyltransferase activity	molecular_function	8	comp14092_c0;comp21126_c0;comp7982_c0	3	537	3	12495	7.89566e-05
GO:0004324	ferredoxin-NADP+ reductase activity	molecular_function	7	comp16101_c2;comp16101_c0;comp5728_c0;comp16101_c1	4	537	7	12495	0.000106458
GO:0009538	photosystem I reaction center	cellular_component	6	comp15807_c0;comp5758_c0;comp14789_c0;comp17097_c0	4	537	7	12495	0.000106458
GO:0048046	apoplast	cellular_component	4	comp18903_c0;comp7655_c0;comp18790_c0;comp16018_c0;comp20475_c0;comp16258_c0;comp21308_c0;comp21663_c0;comp19315_c0;comp7974_c0;comp11714_c0;comp11576_c1;comp11829_c0;comp17050_c0;comp9457_c0;comp22094_c0;comp22177_c0;comp11134_c0;comp16915_c0;comp7434_c0;comp15897_c0	21	537	202	12495	0.000162958
GO:0045735	nutrient reservoir activity	molecular_function	3	comp21286_c0;comp24312_c0;comp25010_c0;comp16258_c0;comp19315_c0;comp10727_c0;comp15604_c0	7	537	29	12495	0.000177961
GO:0004650	polygalacturonase activity	molecular_function	7	comp19989_c0;comp18583_c0;comp5132_c0;comp124754_c0;comp6459_c0;comp15757_c0	6	537	24	12495	0.000425092
GO:0005975	carbohydrate metabolic process	biological_process	5	comp12525_c0;comp19511_c0;comp12078_c0;comp18583_c0;comp27032_c0;comp14568_c0;comp19989_c0;comp20135_c0;comp19402_c0;comp6459_c0;comp15757_c0;comp124754_c0;comp22856_c0;comp5132_c0;comp4603_c0;comp18790_c0;comp18362_c0;comp15897_c0;comp17892_c0;comp19875_c0;comp22984_c0	21	537	218	12495	0.000462838
GO:0009607	response to biotic stimulus	biological_process	4	comp7972_c0;comp17733_c0;comp8667_c0;comp14133_c0;comp13828_c0;comp7642_c0;comp11898_c0;comp24356_c0	8	537	44	12495	0.000498229
GO:0010200	response to chitin	biological_process	7	comp6363_c0;comp20136_c0;comp6033_c0;comp15980_c0;comp19927_c0;comp22717_c0;comp17505_c0;comp14053_c0;comp21788_c0;comp8045_c0	10	537	67	12495	0.00053878
GO:0080167	response to karrikin	biological_process	5	comp19994_c0;comp14092_c0;comp22586_c0;comp18790_c0;comp21126_c0;comp16369_c0;comp7982_c0;comp22804_c0;comp19516_c0	9	537	56	12495	0.0005826
GO:0043201	response to leucine	biological_process	7	comp13419_c0;comp10419_c0;comp21852_c0	3	537	5	12495	0.000739802
GO:0080052	response to histidine	biological_process	7	comp21852_c0;comp10419_c0;comp13419_c0	3	537	5	12495	0.000739802
GO:0080053	response to phenylalanine	biological_process	7	comp13419_c0;comp21852_c0;comp10419_c0	3	537	5	12495	0.000739802
GO:0010016	shoot system morphogenesis	biological_process	5	comp7982_c0;comp21126_c0;comp14092_c0	3	537	5	12495	0.000739802
GO:0010158	abaxial cell fate specification	biological_process	6	comp16192_c0;comp7550_c0;comp21084_c0	3	537	5	12495	0.000739802
GO:0005618	cell wall	cellular_component	5	comp15757_c0;comp22146_c0;comp5815_c0;comp12153_c0;comp11714_c0;comp17271_c0;comp10502_c0;comp20475_c0;comp7655_c0;comp19402_c0;comp18583_c0;comp17733_c0;comp22984_c0;comp4733_c0;comp124754_c0;comp5132_c0;comp17567_c2;comp23434_c0;comp20891_c0;comp7545_c0;comp7974_c0;comp18790_c0	22	537	245	12495	0.000888173
GO:0006857	oligopeptide transport	biological_process	9	comp10419_c0;comp17832_c0;comp13419_c0;comp13437_c0;comp14025_c0;comp21852_c0;comp20798_c0	7	537	38	12495	0.00102916
GO:0004806	triglyceride lipase activity	molecular_function	7	comp3192_c0;comp19150_c0;comp20469_c0;comp22735_c0;comp14974_c0	5	537	20	12495	0.00130361
GO:0048481	plant ovule development	biological_process	5	comp12596_c0;comp5568_c0;comp21161_c0;comp6033_c0;comp4517_c0	5	537	20	12495	0.00130361
GO:0009765	photosynthesis, light harvesting	biological_process	6	comp20402_c0;comp23126_c0;comp7419_c0;comp23392_c0;comp17944_c0	5	537	20	12495	0.00130361
GO:0004497	monooxygenase activity	molecular_function	5	comp23008_c0;comp63715_c0;comp11710_c0;comp23363_c0;comp23075_c0;comp16957_c0;comp10506_c0;comp19106_c0;comp16191_c0;comp22168_c0;comp18132_c0;comp18372_c0;comp21882_c0	13	537	117	12495	0.0015261
GO:0020037	heme binding	molecular_function	6	comp21882_c0;comp19106_c0;comp20713_c0;comp45_c0;comp17247_c0;comp47283_c0;comp22168_c0;comp11710_c0;comp63715_c0;comp90271_c0;comp19388_c0;comp23075_c0;comp22058_c0;comp18132_c0;comp16191_c0;comp20420_c0;comp16957_c0;comp23008_c0;comp10083_c0;comp10506_c0;comp367_c0	21	537	240	12495	0.00159443
GO:0042631	cellular response to water deprivation	biological_process	6	comp19623_c0;comp14092_c0;comp21126_c0;comp7982_c0	4	537	13	12495	0.00176863
GO:0047213	anthocyanidin 3-O-glucosyltransferase activity	molecular_function	8	comp7061_c0;comp20191_c0;comp88761_c0;comp22961_c0	4	537	13	12495	0.00176863
GO:0016655	oxidoreductase activity, acting on NAD(P)H, quinone or similar compound as acceptor	molecular_function	6	comp5187_c0;comp19318_c0	2	537	2	12495	0.00184375
GO:0010266	response to vitamin B1	biological_process	7	comp7974_c0;comp11714_c0	2	537	2	12495	0.00184375
GO:0045732	positive regulation of protein catabolic process	biological_process	8	comp14199_c0;comp65292_c0	2	537	2	12495	0.00184375
GO:0045543	gibberellin 2-beta-dioxygenase activity	molecular_function	7	comp4720_c0;comp17763_c0	2	537	2	12495	0.00184375
GO:0009055	electron transfer activity	molecular_function	5	comp63715_c0;comp8150_c0;comp19388_c0;comp13382_c0;comp20853_c0;comp19106_c0;comp23008_c0;comp16549_c0;comp7154_c0;comp18132_c0;comp11710_c0;comp23075_c0;comp16957_c0;comp10506_c0;comp14231_c0;comp7321_c0;comp22168_c0;comp20420_c0;comp367_c0;comp14089_c0;comp22806_c0;comp23393_c0;comp21882_c0;comp16191_c0	24	537	296	12495	0.00215673
GO:0018298	protein-chromophore linkage	biological_process	9	comp23392_c0;comp7419_c0;comp23137_c0;comp12877_c0;comp17944_c0;comp20402_c0;comp23126_c0	7	537	43	12495	0.00218333
GO:0070301	cellular response to hydrogen peroxide	biological_process	8	comp21126_c0;comp14092_c0;comp7982_c0	3	537	7	12495	0.00242681
GO:0003680	AT DNA binding	molecular_function	9	comp8064_c0;comp4801_c0;comp10175_c0	3	537	7	12495	0.00242681
GO:0009522	photosystem I	cellular_component	7	comp23392_c0;comp17944_c0;comp23126_c0;comp7419_c0;comp20402_c0	5	537	24	12495	0.00310068
GO:0016168	chlorophyll binding	molecular_function	6	comp23126_c0;comp20402_c0;comp23392_c0;comp17944_c0;comp7419_c0	5	537	24	12495	0.00310068
GO:0009751	response to salicylic acid	biological_process	6	comp10419_c0;comp45587_c0;comp19927_c0;comp21852_c0;comp8045_c0;comp11141_c0;comp6363_c0;comp13419_c0	8	537	58	12495	0.00318457
GO:0009744	response to sucrose	biological_process	8	comp16018_c0;comp3656_c0;comp11576_c1;comp16239_c0;comp22586_c0	5	537	25	12495	0.00374104
GO:0042742	defense response to bacterium	biological_process	8	comp8045_c0;comp21308_c0;comp10419_c0;comp11062_c0;comp20136_c0;comp21663_c0;comp22683_c0;comp13419_c0;comp22109_c0;comp12302_c0;comp21852_c0	11	537	102	12495	0.00432076
GO:0019953	sexual reproduction	biological_process	4	comp22146_c0;comp10502_c0	2	537	3	12495	0.00537333
GO:0006006	glucose metabolic process	biological_process	8	comp11576_c1;comp14930_c0;comp11576_c0	3	537	10	12495	0.00755376
GO:0010025	wax biosynthetic process	biological_process	7	comp21103_c0;comp16046_c0;comp22055_c0	3	537	10	12495	0.00755376
GO:0016042	lipid catabolic process	biological_process	6	comp19150_c0;comp15604_c0;comp10727_c0;comp25010_c0;comp21286_c0;comp3192_c0;comp22735_c0;comp14974_c0;comp24312_c0;comp7655_c0;comp20469_c0	11	537	110	12495	0.00761391
GO:0008289	lipid binding	molecular_function	4	comp19187_c0;comp68887_c0;comp9590_c0;comp5742_c0;comp11347_c0;comp5645_c0	6	537	41	12495	0.00765622
GO:0016705	oxidoreductase activity, acting on paired donors, with incorporation or reduction of molecular oxygen	molecular_function	5	comp23008_c0;comp22168_c0;comp16191_c0;comp19106_c0;comp18132_c0;comp10506_c0;comp23075_c0;comp11710_c0;comp16957_c0;comp63715_c0;comp21882_c0;comp20420_c0	12	537	128	12495	0.00899846
GO:0042538	hyperosmotic salinity response	biological_process	7	comp13419_c0;comp21852_c0;comp45_c0;comp10419_c0	4	537	20	12495	0.00943916
GO:0071215	cellular response to abscisic acid stimulus	biological_process	7	comp14092_c0;comp21126_c0;comp7982_c0	3	537	11	12495	0.0100585
GO:0006325	chromatin organization	biological_process	5	comp4801_c0;comp8064_c0;comp10175_c0	3	537	11	12495	0.0100585
GO:0008725	DNA-3-methyladenine glycosylase activity	molecular_function	10	comp22571_c0;comp13151_c0	2	537	4	12495	0.010441
GO:0010277	chlorophyllide a oxygenase [overall] activity	molecular_function	7	comp22197_c0;comp17299_c0	2	537	4	12495	0.010441
GO:0000086	G2/M transition of mitotic cell cycle	biological_process	7	comp65292_c0;comp14199_c0	2	537	4	12495	0.010441
GO:0048235	pollen sperm cell differentiation	biological_process	5	comp16046_c0;comp16739_c0	2	537	4	12495	0.010441
GO:0010120	camalexin biosynthetic process	biological_process	9	comp6033_c0;comp20136_c0	2	537	4	12495	0.010441
GO:0009638	phototropism	biological_process	6	comp23137_c0;comp16128_c0	2	537	4	12495	0.010441
GO:0046898	response to cycloheximide	biological_process	7	comp12262_c0;comp118251_c0	2	537	4	12495	0.010441
GO:0030659	cytoplasmic vesicle membrane	cellular_component	6	comp19106_c0;comp11710_c0;comp121849_c0	3	537	12	12495	0.012989
GO:0009753	response to jasmonic acid	biological_process	6	comp21852_c0;comp45587_c0;comp19927_c0;comp13419_c0;comp10419_c0;comp6363_c0	6	537	48	12495	0.0162492
GO:0005985	sucrose metabolic process	biological_process	8	comp20845_c0;comp16915_c0;comp18392_c0	3	537	13	12495	0.0163551
GO:0022900	electron transport chain	biological_process	6	comp367_c0;comp7154_c0;comp7321_c0;comp16101_c1;comp15378_c0;comp5728_c0;comp23393_c0;comp90271_c0;comp8150_c0;comp16101_c0;comp16101_c2;comp16549_c0	12	537	139	12495	0.0165845
GO:0033907	beta-D-fucosidase activity	molecular_function	7	comp19875_c0;comp17892_c0	2	537	5	12495	0.0169084
GO:0047701	beta-L-arabinosidase activity	molecular_function	7	comp17892_c0;comp19875_c0	2	537	5	12495	0.0169084
GO:0050412	cinnamate beta-D-glucosyltransferase activity	molecular_function	8	comp5083_c0;comp5083_c1	2	537	5	12495	0.0169084
GO:0009882	blue light photoreceptor activity	molecular_function	6	comp23137_c0;comp12877_c0	2	537	5	12495	0.0169084
GO:0030570	pectate lyase activity	molecular_function	7	comp21649_c0;comp19527_c0;comp22015_c0	3	537	14	12495	0.020163
GO:0010319	stromule	cellular_component	7	comp16915_c0;comp11576_c1;comp21308_c0	3	537	14	12495	0.020163
GO:0019252	starch biosynthetic process	biological_process	10	comp17044_c0;comp17230_c0;comp21663_c0	3	537	14	12495	0.020163
GO:0006949	syncytium formation	biological_process	4	comp23434_c0;comp22146_c0;comp10805_c0	3	537	14	12495	0.020163
GO:0009507	chloroplast	cellular_component	7	comp22759_c0;comp18362_c0;comp20137_c0;comp21241_c0;comp15686_c0;comp21646_c0;comp20299_c0;comp14930_c0;comp17488_c0;comp16649_c0;comp11939_c0;comp17230_c0;comp20102_c0;comp20650_c0;comp11576_c0;comp23004_c0;comp13848_c0;comp16018_c0;comp16549_c0;comp22806_c0;comp13894_c0;comp19150_c0;comp14974_c0;comp20469_c0;comp18372_c0;comp7154_c0;comp20254_c0;comp21304_c0;comp23008_c0;comp5569_c0;comp15487_c…	41	537	692	12495	0.0226581
GO:0010105	negative regulation of ethylene-activated signaling pathway	biological_process	11	comp3656_c0;comp19865_c0;comp24907_c0	3	537	15	12495	0.0244156
GO:0004338	glucan exo-1,3-beta-glucosidase activity	molecular_function	9	comp17892_c0;comp19875_c0	2	537	6	12495	0.0246464
GO:0016984	ribulose-bisphosphate carboxylase activity	molecular_function	7	comp18372_c0;comp23363_c0	2	537	6	12495	0.0246464
GO:0008356	asymmetric cell division	biological_process	5	comp19331_c0;comp74116_c0	2	537	6	12495	0.0246464
GO:0045739	positive regulation of DNA repair	biological_process	10	comp14199_c0;comp65292_c0	2	537	6	12495	0.0246464
GO:0010076	maintenance of floral meristem identity	biological_process	6	comp14334_c0;comp10418_c0	2	537	6	12495	0.0246464
GO:0006950	response to stress	biological_process	4	comp64215_c0;comp74116_c0;comp20884_c0;comp14606_c0;comp7780_c0;comp58736_c0;comp75304_c0;comp17554_c0;comp17554_c1;comp6284_c0;comp20608_c0;comp11525_c0;comp17554_c2;comp19940_c0;comp19218_c0	15	537	199	12495	0.0247966
GO:0009414	response to water deprivation	biological_process	5	comp7321_c0;comp6363_c0;comp23455_c0;comp19081_c0;comp17477_c0;comp19927_c0;comp14089_c0;comp20136_c0;comp28145_c0;comp17505_c0	10	537	115	12495	0.0261555
GO:0046274	lignin catabolic process	biological_process	8	comp11134_c0;comp22094_c0;comp11829_c0;comp17050_c0	4	537	27	12495	0.0270032
GO:0052716	hydroquinone:oxygen oxidoreductase activity	molecular_function	7	comp22094_c0;comp17050_c0;comp11829_c0;comp11134_c0	4	537	27	12495	0.0270032
GO:0042744	hydrogen peroxide catabolic process	biological_process	8	comp22058_c0;comp10083_c0;comp47283_c0;comp45_c0;comp20713_c0;comp17247_c0	6	537	54	12495	0.0276075
GO:0009654	photosystem II oxygen evolving complex	cellular_component	6	comp20449_c0;comp7009_c0;comp19522_c0	3	537	16	12495	0.0291124
GO:0050661	NADP binding	molecular_function	6	comp5728_c0;comp16101_c1;comp16101_c2;comp22759_c0;comp16101_c0	5	537	41	12495	0.0301273
GO:0009739	response to gibberellin	biological_process	6	comp6363_c0;comp19927_c0;comp25395_c0;comp45587_c0	4	537	28	12495	0.0304663
GO:0006979	response to oxidative stress	biological_process	5	comp22804_c0;comp9457_c0;comp17700_c0;comp6033_c0;comp7321_c0;comp21334_c0;comp16029_c0	7	537	71	12495	0.032352
GO:0016985	mannan endo-1,4-beta-mannosidase activity	molecular_function	9	comp12078_c0;comp12525_c0	2	537	7	12495	0.0335342
GO:0004365	glyceraldehyde-3-phosphate dehydrogenase (NAD+) (phosphorylating) activity	molecular_function	8	comp16018_c0;comp11576_c1	2	537	7	12495	0.0335342
GO:0031418	L-ascorbic acid binding	molecular_function	6	comp15278_c0;comp22929_c0;comp8878_c0;comp7387_c0	4	537	29	12495	0.0341792
GO:0009627	systemic acquired resistance	biological_process	7	comp11714_c0;comp7974_c0;comp12302_c0	3	537	17	12495	0.0342504
GO:0003690	double-stranded DNA binding	molecular_function	7	comp10175_c0;comp8064_c0;comp4801_c0	3	537	17	12495	0.0342504
GO:0009640	photomorphogenesis	biological_process	8	comp4801_c0;comp21837_c0;comp9006_c0;comp10175_c0;comp8064_c0	5	537	43	12495	0.0361098
GO:0004601	peroxidase activity	molecular_function	4	comp17247_c0;comp10083_c0;comp47283_c0;comp45_c0;comp20713_c0;comp22058_c0	6	537	58	12495	0.0375396
GO:0009504	cell plate	cellular_component	6	comp15290_c0;comp21783_c1;comp21783_c0	3	537	18	12495	0.0398244
GO:0010500	transmitting tissue development	biological_process	7	comp12440_c0	1	537	1	12495	0.0429772
GO:0043090	amino acid import	biological_process	11	comp19516_c0	1	537	1	12495	0.0429772
GO:0051996	squalene synthase activity	molecular_function	8	comp15780_c0	1	537	1	12495	0.0429772
GO:0046422	violaxanthin de-epoxidase activity	molecular_function	5	comp13428_c0	1	537	1	12495	0.0429772
GO:0030016	myofibril	cellular_component	7	comp4325_c0	1	537	1	12495	0.0429772
GO:0048438	floral whorl development	biological_process	5	comp10418_c0	1	537	1	12495	0.0429772
GO:0042344	indole glucosinolate catabolic process	biological_process	10	comp12302_c0	1	537	1	12495	0.0429772
GO:0048739	cardiac muscle fiber development	biological_process	9	comp4325_c0	1	537	1	12495	0.0429772
GO:0004097	catechol oxidase activity	molecular_function	7	comp20270_c0	1	537	1	12495	0.0429772
GO:0004310	farnesyl-diphosphate farnesyltransferase activity	molecular_function	8	comp15780_c0	1	537	1	12495	0.0429772
GO:0048251	elastic fiber assembly	biological_process	7	comp4325_c0	1	537	1	12495	0.0429772
GO:0006021	inositol biosynthetic process	biological_process	8	comp13978_c0	1	537	1	12495	0.0429772
GO:0016068	type I hypersensitivity	biological_process	10	comp24356_c0	1	537	1	12495	0.0429772
GO:0051453	regulation of intracellular pH	biological_process	12	comp19707_c0	1	537	1	12495	0.0429772
GO:0051749	indole acetic acid carboxyl methyltransferase activity	molecular_function	7	comp17668_c0	1	537	1	12495	0.0429772
GO:0030241	skeletal muscle myosin thick filament assembly	biological_process	8	comp4325_c0	1	537	1	12495	0.0429772
GO:0008381	mechanosensitive ion channel activity	molecular_function	8	comp17548_c0	1	537	1	12495	0.0429772
GO:0006723	cuticle hydrocarbon biosynthetic process	biological_process	5	comp16046_c0	1	537	1	12495	0.0429772
GO:0016630	protochlorophyllide reductase activity	molecular_function	7	comp21646_c0	1	537	1	12495	0.0429772
GO:0071366	cellular response to indolebutyric acid stimulus	biological_process	7	comp12302_c0	1	537	1	12495	0.0429772
GO:0000169	activation of MAPK activity involved in osmosensory signaling pathway	biological_process	14	comp6033_c0	1	537	1	12495	0.0429772
GO:0050982	detection of mechanical stimulus	biological_process	6	comp17548_c0	1	537	1	12495	0.0429772
GO:0032441	pheophorbide a oxygenase activity	molecular_function	6	comp22197_c0	1	537	1	12495	0.0429772
GO:0008307	structural constituent of muscle	molecular_function	4	comp4325_c0	1	537	1	12495	0.0429772
GO:0000900	translation repressor activity, mRNA regulatory element binding	molecular_function	5	comp10418_c0	1	537	1	12495	0.0429772
GO:0071493	cellular response to UV-B	biological_process	9	comp19150_c0	1	537	1	12495	0.0429772
GO:0030388	fructose 1,6-bisphosphate metabolic process	biological_process	7	comp16915_c0	1	537	1	12495	0.0429772
GO:0080162	intracellular auxin transport	biological_process	7	comp5602_c0	1	537	1	12495	0.0429772
GO:0008974	phosphoribulokinase activity	molecular_function	7	comp13848_c0	1	537	1	12495	0.0429772
GO:0009898	cytoplasmic side of plasma membrane	cellular_component	5	comp23137_c0	1	537	1	12495	0.0429772
GO:0010362	negative regulation of anion channel activity by blue light	biological_process	10	comp23137_c0	1	537	1	12495	0.0429772
GO:0015140	malate transmembrane transporter activity	molecular_function	9	comp19707_c0	1	537	1	12495	0.0429772
GO:0051238	sequestering of metal ion	biological_process	5	comp10092_c0	1	537	1	12495	0.0429772
GO:0071398	cellular response to fatty acid	biological_process	7	comp8878_c0	1	537	1	12495	0.0429772
GO:0015691	cadmium ion transport	biological_process	10	comp10092_c0	1	537	1	12495	0.0429772
GO:0050278	sedoheptulose-bisphosphatase activity	molecular_function	8	comp21663_c0	1	537	1	12495	0.0429772
GO:0019464	glycine decarboxylation via glycine cleavage system	biological_process	13	comp14978_c0	1	537	1	12495	0.0429772
GO:0015066	alpha-amylase inhibitor activity	molecular_function	6	comp8670_c0	1	537	1	12495	0.0429772
GO:0010425	DNA methylation on cytosine within a CNG sequence	biological_process	12	comp16407_c1	1	537	1	12495	0.0429772
GO:0033956	beta-apiosyl-beta-glucosidase activity	molecular_function	9	comp18362_c0	1	537	1	12495	0.0429772
GO:0010155	regulation of proton transport	biological_process	10	comp23137_c0	1	537	1	12495	0.0429772
GO:0080161	auxin transmembrane transporter activity	molecular_function	5	comp5602_c0	1	537	1	12495	0.0429772
GO:0006939	smooth muscle contraction	biological_process	7	comp4325_c0	1	537	1	12495	0.0429772
GO:0015774	polysaccharide transport	biological_process	8	comp28145_c0	1	537	1	12495	0.0429772
GO:0071482	cellular response to light stimulus	biological_process	7	comp19623_c0	1	537	1	12495	0.0429772
GO:0090408	phloem nitrate loading	biological_process	10	comp20798_c0	1	537	1	12495	0.0429772
GO:0050242	pyruvate, phosphate dikinase activity	molecular_function	7	comp20258_c0	1	537	1	12495	0.0429772
GO:0019012	virion	cellular_component	3	comp5984_c0	1	537	1	12495	0.0429772
GO:0048462	carpel formation	biological_process	6	comp12440_c0	1	537	1	12495	0.0429772
GO:0080136	priming of cellular response to stress	biological_process	7	comp6033_c0	1	537	1	12495	0.0429772
GO:0004512	inositol-3-phosphate synthase activity	molecular_function	6	comp13978_c0	1	537	1	12495	0.0429772
GO:0045431	flavonol synthase activity	molecular_function	7	comp15278_c0;comp7387_c0	2	537	8	12495	0.0434592
GO:0010252	auxin homeostasis	biological_process	7	comp17668_c0;comp5602_c0	2	537	8	12495	0.0434592
GO:0046685	response to arsenic-containing substance	biological_process	5	comp14199_c0;comp65292_c0	2	537	8	12495	0.0434592
GO:0080083	beta-gentiobiose beta-glucosidase activity	molecular_function	9	comp17892_c0;comp19875_c0	2	537	8	12495	0.0434592
GO:0004575	sucrose alpha-glucosidase activity	molecular_function	8	comp22856_c0;comp18790_c0	2	537	8	12495	0.0434592
GO:0005507	copper ion binding	molecular_function	8	comp22094_c0;comp12927_c0;comp11829_c0;comp12984_c0;comp11134_c0;comp22104_c0;comp23393_c0;comp20853_c0;comp16018_c0;comp17050_c0	10	537	126	12495	0.0448077
GO:0009636	response to toxic substance	biological_process	5	comp5083_c0;comp16749_c0;comp5083_c1	3	537	19	12495	0.0458267
GO:0009941	chloroplast envelope	cellular_component	7	comp19218_c0;comp5687_c0;comp24166_c0;comp14789_c0;comp21663_c0;comp21308_c0;comp22683_c0;comp17299_c0;comp7321_c0;comp12302_c0	10	537	128	12495	0.048973
GO:0009873	ethylene-activated signaling pathway	biological_process	7	comp15980_c0;comp45681_c0;comp13169_c0;comp3656_c0;comp24907_c0;comp22717_c0;comp31991_c0;comp19865_c0;comp13078_c0;comp22613_c0	10	537	129	12495	0.0511498
GO:0043169	cation binding	molecular_function	5	comp14568_c0;comp4603_c0;comp19875_c0;comp19511_c0;comp12525_c0;comp12078_c0;comp19402_c0;comp15897_c0;comp22984_c0;comp18362_c0;comp17892_c0	11	537	147	12495	0.0520583
GO:0008762	UDP-N-acetylmuramate dehydrogenase activity	molecular_function	7	comp16320_c0;comp5611_c0;comp9457_c0	3	537	20	12495	0.052248
GO:0009611	response to wounding	biological_process	5	comp8045_c0;comp6033_c0;comp15085_c0;comp21852_c0;comp18790_c0;comp13419_c0;comp19485_c0;comp10419_c0	8	537	96	12495	0.0541778
GO:0005544	calcium-dependent phospholipid binding	molecular_function	6	comp28145_c0;comp25416_c0	2	537	9	12495	0.0543159
GO:0015250	water channel activity	molecular_function	7	comp23455_c0;comp20608_c0	2	537	9	12495	0.0543159
GO:0047274	galactinol-sucrose galactosyltransferase activity	molecular_function	8	comp22804_c0;comp20135_c0	2	537	9	12495	0.0543159
GO:0010050	vegetative phase change	biological_process	5	comp16192_c0;comp21084_c0	2	537	9	12495	0.0543159
GO:0010150	leaf senescence	biological_process	6	comp21788_c0;comp4801_c0;comp10175_c0;comp8064_c0	4	537	34	12495	0.0565178
GO:0006869	lipid transport	biological_process	7	comp19187_c0;comp16483_c0;comp16365_c0;comp5645_c0	4	537	35	12495	0.0617354
GO:0010075	regulation of meristem growth	biological_process	7	comp93257_c0;comp19655_c0	2	537	10	12495	0.0660065
GO:0045486	naringenin 3-dioxygenase activity	molecular_function	7	comp15278_c0;comp7387_c0	2	537	10	12495	0.0660065
GO:0042127	regulation of cell population proliferation	biological_process	6	comp11504_c0;comp15497_c0	2	537	10	12495	0.0660065
GO:0010143	cutin biosynthetic process	biological_process	7	comp16522_c0;comp21103_c0	2	537	10	12495	0.0660065
GO:0003918	DNA topoisomerase type II (ATP-hydrolyzing) activity	molecular_function	12	comp32887_c0;comp57191_c0	2	537	10	12495	0.0660065
GO:0042973	glucan endo-1,3-beta-D-glucosidase activity	molecular_function	9	comp19511_c0;comp22984_c0;comp19402_c0;comp14568_c0	4	537	36	12495	0.067198
GO:0051537	2 iron, 2 sulfur cluster binding	molecular_function	6	comp7154_c0;comp14231_c0;comp22197_c0;comp17299_c0	4	537	36	12495	0.067198
GO:0050660	flavin adenine dinucleotide binding	molecular_function	6	comp16101_c0;comp16101_c2;comp16320_c0;comp22806_c0;comp5611_c0;comp9457_c0;comp5728_c0;comp15183_c0;comp16101_c1	9	537	118	12495	0.0675464
GO:0016491	oxidoreductase activity	molecular_function	4	comp19229_c0;comp16369_c0;comp16046_c0;comp12927_c0;comp15780_c0;comp17272_c0;comp25946_c0;comp25484_c0;comp15266_c0	9	537	119	12495	0.0704435
GO:0050832	defense response to fungus	biological_process	8	comp8045_c0;comp22717_c0;comp19388_c0;comp17247_c0;comp20136_c0;comp15679_c0	6	537	68	12495	0.0713898
GO:0004565	beta-galactosidase activity	molecular_function	8	comp17892_c0;comp15897_c0;comp19875_c0	3	537	23	12495	0.07391
GO:0030145	manganese ion binding	molecular_function	8	comp16342_c0;comp16258_c0;comp19315_c0	3	537	23	12495	0.07391
GO:0016020	membrane	cellular_component	3	comp21311_c0;comp23434_c0;comp10502_c0;comp96158_c0;comp21649_c0;comp21308_c0;comp28145_c0;comp14064_c0;comp10805_c0;comp7434_c0;comp20835_c0;comp22146_c0;comp22168_c0	13	537	195	12495	0.0777044
GO:0032041	NAD-dependent histone deacetylase activity (H3-K14 specific)	molecular_function	9	comp21304_c0;comp20444_c0	2	537	11	12495	0.0784394
GO:0072593	reactive oxygen species metabolic process	biological_process	5	comp16749_c0;comp21422_c0	2	537	11	12495	0.0784394
GO:0032153	cell division site	cellular_component	4	comp121849_c0;comp19229_c0	2	537	11	12495	0.0784394
GO:0034739	histone deacetylase activity (H4-K16 specific)	molecular_function	8	comp20444_c0;comp21304_c0	2	537	11	12495	0.0784394
GO:0046970	NAD-dependent histone deacetylase activity (H4-K16 specific)	molecular_function	9	comp20444_c0;comp21304_c0	2	537	11	12495	0.0784394
GO:0046969	NAD-dependent histone deacetylase activity (H3-K9 specific)	molecular_function	9	comp21304_c0;comp20444_c0	2	537	11	12495	0.0784394
GO:0004332	fructose-bisphosphate aldolase activity	molecular_function	7	comp15487_c0;comp5569_c0	2	537	11	12495	0.0784394
GO:0010154	fruit development	biological_process	6	comp14334_c0;comp22197_c0	2	537	11	12495	0.0784394
GO:0006810	transport	biological_process	5	comp15378_c0;comp16101_c1;comp11347_c0;comp16101_c2;comp23393_c0;comp16101_c0;comp7154_c0;comp14089_c0;comp15529_c0;comp23004_c0;comp19318_c0;comp367_c0;comp7321_c0;comp8150_c0;comp5728_c0;comp90271_c0;comp16549_c0	17	537	272	12495	0.0784469
GO:0008891	glycolate oxidase activity	molecular_function	8	comp7434_c0	1	537	2	12495	0.0841106
GO:0042398	cellular modified amino acid biosynthetic process	biological_process	7	comp4300_c0	1	537	2	12495	0.0841106
GO:0009828	plant-type cell wall loosening	biological_process	9	comp10502_c0	1	537	2	12495	0.0841106
GO:2000038	regulation of stomatal complex development	biological_process	8	comp6033_c0	1	537	2	12495	0.0841106
GO:0080002	UDP-glucose:4-aminobenzoate acylglucosyltransferase activity	molecular_function	8	comp22897_c0	1	537	2	12495	0.0841106
GO:0033521	phytyl diphosphate biosynthetic process	biological_process	9	comp16649_c0	1	537	2	12495	0.0841106
GO:0045550	geranylgeranyl reductase activity	molecular_function	5	comp16649_c0	1	537	2	12495	0.0841106
GO:0010069	zygote asymmetric cytokinesis in embryo sac	biological_process	8	comp16407_c1	1	537	2	12495	0.0841106
GO:0031957	very long-chain fatty acid-CoA ligase activity	molecular_function	8	comp21103_c0	1	537	2	12495	0.0841106
GO:0009061	anaerobic respiration	biological_process	8	comp22639_c0	1	537	2	12495	0.0841106
GO:0003885	D-arabinono-1,4-lactone oxidase activity	molecular_function	7	comp16320_c0	1	537	2	12495	0.0841106
GO:0032350	regulation of hormone metabolic process	biological_process	6	comp19331_c0	1	537	2	12495	0.0841106
GO:0080006	internode patterning	biological_process	5	comp14334_c0	1	537	2	12495	0.0841106
GO:0033385	geranylgeranyl diphosphate metabolic process	biological_process	8	comp16649_c0	1	537	2	12495	0.0841106
GO:0018874	benzoate metabolic process	biological_process	7	comp22897_c0	1	537	2	12495	0.0841106
GO:0052641	benzoic acid glucosyltransferase activity	molecular_function	8	comp22897_c0	1	537	2	12495	0.0841106
GO:0048826	cotyledon morphogenesis	biological_process	5	comp16239_c0	1	537	2	12495	0.0841106
GO:0030786	(RS)-norcoclaurine 6-O-methyltransferase activity	molecular_function	8	comp17663_c0	1	537	2	12495	0.0841106
GO:0030093	chloroplast photosystem I	cellular_component	8	comp5687_c0	1	537	2	12495	0.0841106
GO:0048457	floral whorl morphogenesis	biological_process	5	comp14334_c0	1	537	2	12495	0.0841106
GO:0016767	geranylgeranyl-diphosphate geranylgeranyltransferase activity	molecular_function	8	comp21241_c0	1	537	2	12495	0.0841106
GO:0009671	nitrate:proton symporter activity	molecular_function	11	comp69270_c0	1	537	2	12495	0.0841106
GO:0005375	copper ion transmembrane transporter activity	molecular_function	10	comp16739_c0	1	537	2	12495	0.0841106
GO:0032366	intracellular sterol transport	biological_process	9	comp4899_c0	1	537	2	12495	0.0841106
GO:0050691	regulation of defense response to virus by host	biological_process	8	comp8045_c0	1	537	2	12495	0.0841106
GO:0050645	limonoid glucosyltransferase activity	molecular_function	8	comp24624_c0	1	537	2	12495	0.0841106
GO:0009141	nucleoside triphosphate metabolic process	biological_process	8	comp4317_c0	1	537	2	12495	0.0841106
GO:0004556	alpha-amylase activity	molecular_function	8	comp27032_c0	1	537	2	12495	0.0841106
GO:0042547	cell wall modification involved in multidimensional cell growth	biological_process	8	comp20137_c0	1	537	2	12495	0.0841106
GO:0004067	asparaginase activity	molecular_function	7	comp5359_c0	1	537	2	12495	0.0841106
GO:0009687	abscisic acid metabolic process	biological_process	10	comp19388_c0	1	537	2	12495	0.0841106
GO:0060548	negative regulation of cell death	biological_process	7	comp72476_c0	1	537	2	12495	0.0841106
GO:0004421	hydroxymethylglutaryl-CoA synthase activity	molecular_function	7	comp8081_c0	1	537	2	12495	0.0841106
GO:0050468	reticuline oxidase activity	molecular_function	7	comp5611_c0	1	537	2	12495	0.0841106
GO:0080049	L-gulono-1,4-lactone dehydrogenase activity	molecular_function	7	comp16320_c0	1	537	2	12495	0.0841106
GO:0005960	glycine cleavage complex	cellular_component	6	comp14978_c0	1	537	2	12495	0.0841106
GO:0045430	chalcone isomerase activity	molecular_function	6	comp4300_c0	1	537	2	12495	0.0841106
GO:0004325	ferrochelatase activity	molecular_function	5	comp20299_c0	1	537	2	12495	0.0841106
GO:0008194	UDP-glycosyltransferase activity	molecular_function	6	comp75016_c0	1	537	2	12495	0.0841106
GO:0042406	extrinsic component of endoplasmic reticulum membrane	cellular_component	6	comp4292_c0	1	537	2	12495	0.0841106
GO:0016628	oxidoreductase activity, acting on the CH-CH group of donors, NAD or NADP as acceptor	molecular_function	6	comp16649_c0	1	537	2	12495	0.0841106
GO:0046482	para-aminobenzoic acid metabolic process	biological_process	10	comp22897_c0	1	537	2	12495	0.0841106
GO:0009696	salicylic acid metabolic process	biological_process	7	comp22897_c0	1	537	2	12495	0.0841106
GO:0016633	galactonolactone dehydrogenase activity	molecular_function	7	comp16320_c0	1	537	2	12495	0.0841106
GO:0034484	raffinose catabolic process	biological_process	8	comp22804_c0	1	537	2	12495	0.0841106
GO:0004352	glutamate dehydrogenase (NAD+) activity	molecular_function	8	comp12984_c0	1	537	2	12495	0.0841106
GO:0048838	release of seed from dormancy	biological_process	6	comp19388_c0	1	537	2	12495	0.0841106
GO:0052639	salicylic acid glucosyltransferase (ester-forming) activity	molecular_function	8	comp22897_c0	1	537	2	12495	0.0841106
GO:0010555	response to mannitol	biological_process	7	comp19623_c0	1	537	2	12495	0.0841106
GO:0015086	cadmium ion transmembrane transporter activity	molecular_function	10	comp12302_c0	1	537	2	12495	0.0841106
GO:0052640	salicylic acid glucosyltransferase (glucoside-forming) activity	molecular_function	8	comp22897_c0	1	537	2	12495	0.0841106
GO:0009815	1-aminocyclopropane-1-carboxylate oxidase activity	molecular_function	7	comp22929_c0;comp8878_c0	2	537	12	12495	0.0915294
GO:0048510	regulation of timing of transition from vegetative to reproductive phase	biological_process	8	comp3656_c0;comp15648_c0	2	537	12	12495	0.0915294
GO:0000155	phosphorelay sensor kinase activity	molecular_function	9	comp23137_c0;comp24907_c0;comp12877_c0	3	537	26	12495	0.098877
GO:0005315	inorganic phosphate transmembrane transporter activity	molecular_function	7	comp6019_c0;comp22586_c0;comp76328_c0	3	537	26	12495	0.098877
GO:0016787	hydrolase activity	molecular_function	4	comp10727_c0;comp15604_c0;comp24312_c0;comp21286_c0;comp19229_c0;comp19485_c0;comp25010_c0	7	537	92	12495	0.100547
GO:0016702	oxidoreductase activity, acting on single donors with incorporation of molecular oxygen, incorporation of two atoms of oxygen	molecular_function	6	comp17763_c0;comp7387_c0;comp4720_c0;comp15278_c0	4	537	42	12495	0.104894
GO:0006817	phosphate ion transport	biological_process	9	comp22625_c0;comp1091_c0	2	537	13	12495	0.105197
GO:0019898	extrinsic component of membrane	cellular_component	4	comp20449_c0;comp19522_c0	2	537	13	12495	0.105197
GO:0006885	regulation of pH	biological_process	10	comp54950_c0;comp111520_c0	2	537	13	12495	0.105197
GO:0052577	germacrene-D synthase activity	molecular_function	9	comp23214_c0;comp16860_c0	2	537	13	12495	0.105197
GO:0009501	amyloplast	cellular_component	7	comp17044_c0;comp17230_c0	2	537	13	12495	0.105197
GO:0034004	germacradienol synthase activity	molecular_function	7	comp23214_c0;comp16860_c0	2	537	13	12495	0.105197
GO:0008061	chitin binding	molecular_function	5	comp17555_c0;comp17606_c0	2	537	13	12495	0.105197
GO:0003993	acid phosphatase activity	molecular_function	8	comp72791_c0;comp65535_c0;comp4899_c0	3	537	27	12495	0.107861
GO:0010023	proanthocyanidin biosynthetic process	biological_process	8	comp22549_c0;comp17676_c0;comp20343_c0	3	537	27	12495	0.107861
GO:0051287	NAD binding	molecular_function	6	comp11576_c0;comp5679_c0;comp11576_c1;comp14930_c0;comp16018_c0	5	537	59	12495	0.108715
GO:0009737	response to abscisic acid	biological_process	6	comp17477_c0;comp23455_c0;comp10419_c0;comp19081_c0;comp13419_c0;comp21852_c0;comp12302_c0;comp5687_c0;comp45587_c0	9	537	131	12495	0.111166
GO:0009835	fruit ripening	biological_process	5	comp21741_c0;comp124754_c0;comp18690_c0	3	537	28	12495	0.117149
GO:0009845	seed germination	biological_process	4	comp65535_c0;comp72791_c0	2	537	14	12495	0.11937
GO:0006284	base-excision repair	biological_process	9	comp13151_c0;comp22571_c0	2	537	14	12495	0.11937
GO:0016998	cell wall macromolecule catabolic process	biological_process	8	comp17606_c0;comp17555_c0	2	537	14	12495	0.11937
GO:0000170	sphingosine hydroxylase activity	molecular_function	5	comp9006_c0	1	537	3	12495	0.123479
GO:0008878	glucose-1-phosphate adenylyltransferase activity	molecular_function	8	comp17044_c0	1	537	3	12495	0.123479
GO:0002213	defense response to insect	biological_process	7	comp22735_c0	1	537	3	12495	0.123479
GO:0072556	other organism presynaptic membrane	cellular_component	6	comp12227_c0	1	537	3	12495	0.123479
GO:0010508	positive regulation of autophagy	biological_process	9	comp20136_c0	1	537	3	12495	0.123479
GO:0008964	phosphoenolpyruvate carboxylase activity	molecular_function	8	comp20533_c0	1	537	3	12495	0.123479
GO:0003691	double-stranded telomeric DNA binding	molecular_function	8	comp14406_c0	1	537	3	12495	0.123479
GO:0052655	L-valine transaminase activity	molecular_function	8	comp20254_c0	1	537	3	12495	0.123479
GO:0051365	cellular response to potassium ion starvation	biological_process	9	comp8878_c0	1	537	3	12495	0.123479
GO:0004768	stearoyl-CoA 9-desaturase activity	molecular_function	8	comp90271_c0	1	537	3	12495	0.123479
GO:0051740	ethylene binding	molecular_function	5	comp24907_c0	1	537	3	12495	0.123479
GO:0009650	UV protection	biological_process	8	comp19150_c0	1	537	3	12495	0.123479
GO:0043481	anthocyanin accumulation in tissues in response to UV light	biological_process	10	comp21837_c0	1	537	3	12495	0.123479
GO:0010329	auxin efflux transmembrane transporter activity	molecular_function	6	comp21837_c0	1	537	3	12495	0.123479
GO:0009051	pentose-phosphate shunt, oxidative branch	biological_process	7	comp22759_c0	1	537	3	12495	0.123479
GO:0052656	L-isoleucine transaminase activity	molecular_function	8	comp20254_c0	1	537	3	12495	0.123479
GO:0046677	response to antibiotic	biological_process	5	comp118251_c0	1	537	3	12495	0.123479
GO:0009512	cytochrome b6f complex	cellular_component	6	comp15378_c0	1	537	3	12495	0.123479
GO:0047987	hydroperoxide dehydratase activity	molecular_function	7	comp23008_c0	1	537	3	12495	0.123479
GO:0015977	carbon fixation	biological_process	5	comp20533_c0	1	537	3	12495	0.123479
GO:0016846	carbon-sulfur lyase activity	molecular_function	5	comp20063_c0	1	537	3	12495	0.123479
GO:0052654	L-leucine transaminase activity	molecular_function	8	comp20254_c0	1	537	3	12495	0.123479
GO:0019287	isopentenyl diphosphate biosynthetic process, mevalonate pathway	biological_process	9	comp8081_c0	1	537	3	12495	0.123479
GO:0046520	sphingoid biosynthetic process	biological_process	10	comp9006_c0	1	537	3	12495	0.123479
GO:0008798	beta-aspartyl-peptidase activity	molecular_function	9	comp5359_c0	1	537	3	12495	0.123479
GO:0009904	chloroplast accumulation movement	biological_process	9	comp23137_c0	1	537	3	12495	0.123479
GO:0070370	cellular heat acclimation	biological_process	7	comp20136_c0	1	537	3	12495	0.123479
GO:0008171	O-methyltransferase activity	molecular_function	7	comp17663_c0	1	537	3	12495	0.123479
GO:0008083	growth factor activity	molecular_function	7	comp24634_c0	1	537	3	12495	0.123479
GO:0046524	sucrose-phosphate synthase activity	molecular_function	8	comp18392_c0	1	537	3	12495	0.123479
GO:0009903	chloroplast avoidance movement	biological_process	9	comp23137_c0	1	537	3	12495	0.123479
GO:0015297	antiporter activity	molecular_function	7	comp20804_c0;comp10092_c0;comp37332_c0	3	537	29	12495	0.126722
GO:0009570	chloroplast stroma	cellular_component	8	comp20240_c0;comp16101_c2;comp17242_c1;comp16101_c1;comp16101_c0;comp7434_c0;comp11576_c1;comp16915_c0;comp13607_c0;comp7780_c0;comp19218_c0;comp7321_c0;comp21663_c0;comp5728_c0	14	537	233	12495	0.129627
GO:0046983	protein dimerization activity	molecular_function	5	comp21084_c0;comp10757_c0;comp17663_c0;comp16192_c0;comp4405_c0;comp22109_c0;comp22530_c0;comp20884_c0	8	537	117	12495	0.130734
GO:0006265	DNA topological change	biological_process	8	comp57191_c0;comp32887_c0	2	537	15	12495	0.133978
GO:0009543	chloroplast thylakoid lumen	cellular_component	8	comp20270_c0;comp5489_c0;comp18088_c0	3	537	30	12495	0.136564
GO:0045893	positive regulation of transcription, DNA-templated	biological_process	9	comp21788_c0;comp17477_c0;comp22284_c0;comp25395_c0;comp19081_c0;comp14199_c0;comp15648_c0;comp65292_c0	8	537	120	12495	0.144763
GO:0015035	protein disulfide oxidoreductase activity	molecular_function	7	comp13382_c0;comp7321_c0;comp8150_c0;comp14231_c0;comp16549_c0	5	537	65	12495	0.14663
GO:0009409	response to cold	biological_process	5	comp6033_c0;comp45_c0;comp25395_c0;comp21308_c0;comp28145_c0;comp11576_c1;comp20136_c0;comp16915_c0	8	537	122	12495	0.15451
GO:0048255	mRNA stabilization	biological_process	11	comp20650_c0	1	537	4	12495	0.161159
GO:0003922	GMP synthase (glutamine-hydrolyzing) activity	molecular_function	7	comp22571_c0	1	537	4	12495	0.161159
GO:0051286	cell tip	cellular_component	4	comp19229_c0	1	537	4	12495	0.161159
GO:0004551	nucleotide diphosphatase activity	molecular_function	8	comp4317_c0	1	537	4	12495	0.161159
GO:0005986	sucrose biosynthetic process	biological_process	9	comp21663_c0	1	537	4	12495	0.161159
GO:0047429	nucleoside-triphosphate diphosphatase activity	molecular_function	8	comp4317_c0	1	537	4	12495	0.161159
GO:0005740	mitochondrial envelope	cellular_component	6	comp16018_c0	1	537	4	12495	0.161159
GO:0004066	asparagine synthase (glutamine-hydrolyzing) activity	molecular_function	7	comp22571_c0	1	537	4	12495	0.161159
GO:0003978	UDP-glucose 4-epimerase activity	molecular_function	7	comp20884_c0	1	537	4	12495	0.161159
GO:0009508	plastid chromosome	cellular_component	8	comp5687_c0	1	537	4	12495	0.161159
GO:0080019	fatty-acyl-CoA reductase (alcohol-forming) activity	molecular_function	7	comp17930_c0	1	537	4	12495	0.161159
GO:0009854	oxidative photosynthetic carbon pathway	biological_process	6	comp7434_c0	1	537	4	12495	0.161159
GO:0006529	asparagine biosynthetic process	biological_process	12	comp22571_c0	1	537	4	12495	0.161159
GO:2000037	regulation of stomatal complex patterning	biological_process	7	comp6033_c0	1	537	4	12495	0.161159
GO:0004144	diacylglycerol O-acyltransferase activity	molecular_function	9	comp22055_c0	1	537	4	12495	0.161159
GO:0010389	regulation of G2/M transition of mitotic cell cycle	biological_process	9	comp9472_c0	1	537	4	12495	0.161159
GO:0015204	urea transmembrane transporter activity	molecular_function	6	comp20608_c0	1	537	4	12495	0.161159
GO:0051285	cell cortex of cell tip	cellular_component	9	comp121849_c0	1	537	4	12495	0.161159
GO:0009405	pathogenesis	biological_process	5	comp12227_c0	1	537	4	12495	0.161159
GO:0045552	dihydrokaempferol 4-reductase activity	molecular_function	7	comp4292_c0	1	537	4	12495	0.161159
GO:0006177	GMP biosynthetic process	biological_process	12	comp22571_c0	1	537	4	12495	0.161159
GO:0048316	seed development	biological_process	5	comp18079_c0;comp16018_c0	2	537	17	12495	0.164254
GO:0008299	isoprenoid biosynthetic process	biological_process	8	comp15780_c0;comp20102_c0	2	537	17	12495	0.164254
GO:0010044	response to aluminum ion	biological_process	7	comp2816_c0;comp1038_c0	2	537	17	12495	0.164254
GO:0030154	cell differentiation	biological_process	5	comp21161_c0;comp24634_c0;comp18079_c0;comp11504_c0;comp25395_c0;comp4321_c0;comp5568_c0	7	537	105	12495	0.165473
GO:0050662	coenzyme binding	molecular_function	5	comp20884_c0;comp4292_c0;comp21308_c0	3	537	33	12495	0.167528
GO:0005506	iron ion binding	molecular_function	8	comp22806_c0;comp16046_c0;comp17242_c1;comp17763_c0;comp9006_c0;comp4720_c0	6	537	87	12495	0.170788
GO:0048511	rhythmic process	biological_process	3	comp17247_c0;comp16628_c1	2	537	18	12495	0.179807
GO:0009058	biosynthetic process	biological_process	4	comp18392_c0;comp10839_c0;comp20845_c0	3	537	35	12495	0.189196
GO:0006032	chitin catabolic process	biological_process	8	comp17606_c0;comp17555_c0	2	537	19	12495	0.19557
GO:0009693	ethylene biosynthetic process	biological_process	6	comp8878_c0;comp22929_c0	2	537	19	12495	0.19557
GO:0009735	response to cytokinin	biological_process	6	comp3923_c0;comp93257_c0	2	537	19	12495	0.19557
GO:0008353	RNA polymerase II CTD heptapeptide repeat kinase activity	molecular_function	9	comp9472_c0;comp10708_c0	2	537	19	12495	0.19557
GO:0004568	chitinase activity	molecular_function	7	comp17606_c0;comp17555_c0	2	537	19	12495	0.19557
GO:0010231	maintenance of seed dormancy	biological_process	6	comp22549_c0;comp17676_c0	2	537	19	12495	0.19557
GO:0009643	photosynthetic acclimation	biological_process	8	comp22586_c0	1	537	5	12495	0.197221
GO:0010582	floral meristem determinacy	biological_process	5	comp10418_c0	1	537	5	12495	0.197221
GO:0008076	voltage-gated potassium channel complex	cellular_component	9	comp21568_c0	1	537	5	12495	0.197221
GO:0004867	serine-type endopeptidase inhibitor activity	molecular_function	8	comp8670_c0	1	537	5	12495	0.197221
GO:0031071	cysteine desulfurase activity	molecular_function	7	comp21295_c0	1	537	5	12495	0.197221
GO:0010295	(+)-abscisic acid 8'-hydroxylase activity	molecular_function	7	comp19388_c0	1	537	5	12495	0.197221
GO:0005978	glycogen biosynthetic process	biological_process	10	comp17044_c0	1	537	5	12495	0.197221
GO:0003999	adenine phosphoribosyltransferase activity	molecular_function	8	comp6303_c0	1	537	5	12495	0.197221
GO:0004354	glutamate dehydrogenase (NADP+) activity	molecular_function	8	comp8601_c0	1	537	5	12495	0.197221
GO:0055062	phosphate ion homeostasis	biological_process	10	comp22625_c0	1	537	5	12495	0.197221
GO:0015714	phosphoenolpyruvate transport	biological_process	11	comp22586_c0	1	537	5	12495	0.197221
GO:0016602	CCAAT-binding factor complex	cellular_component	7	comp16131_c0	1	537	5	12495	0.197221
GO:0010109	regulation of photosynthesis	biological_process	7	comp22586_c0	1	537	5	12495	0.197221
GO:0015152	glucose-6-phosphate transmembrane transporter activity	molecular_function	5	comp22586_c0	1	537	5	12495	0.197221
GO:0004345	glucose-6-phosphate dehydrogenase activity	molecular_function	7	comp22759_c0	1	537	5	12495	0.197221
GO:0047196	long-chain-alcohol O-fatty-acyltransferase activity	molecular_function	8	comp22055_c0	1	537	5	12495	0.197221
GO:0004353	glutamate dehydrogenase [NAD(P)+] activity	molecular_function	7	comp12984_c0	1	537	5	12495	0.197221
GO:0009718	anthocyanin-containing compound biosynthetic process	biological_process	7	comp4292_c0	1	537	5	12495	0.197221
GO:0009956	radial pattern formation	biological_process	6	comp19331_c0	1	537	5	12495	0.197221
GO:0008447	L-ascorbate oxidase activity	molecular_function	7	comp22104_c0	1	537	5	12495	0.197221
GO:0048016	inositol phosphate-mediated signaling	biological_process	7	comp4321_c0	1	537	5	12495	0.197221
GO:0008217	regulation of blood pressure	biological_process	5	comp16749_c0	1	537	5	12495	0.197221
GO:0016853	isomerase activity	molecular_function	4	comp10839_c0	1	537	5	12495	0.197221
GO:0008970	phospholipase A1 activity	molecular_function	8	comp19150_c0	1	537	5	12495	0.197221
GO:0006805	xenobiotic metabolic process	biological_process	5	comp16749_c0	1	537	5	12495	0.197221
GO:0004030	aldehyde dehydrogenase [NAD(P)+] activity	molecular_function	7	comp20835_c0	1	537	5	12495	0.197221
GO:0015171	amino acid transmembrane transporter activity	molecular_function	7	comp19516_c0	1	537	5	12495	0.197221
GO:0051131	chaperone-mediated protein complex assembly	biological_process	8	comp21765_c0	1	537	5	12495	0.197221
GO:0008483	transaminase activity	molecular_function	6	comp20063_c0	1	537	5	12495	0.197221
GO:0005925	focal adhesion	cellular_component	7	comp16749_c0	1	537	5	12495	0.197221
GO:0009755	hormone-mediated signaling pathway	biological_process	5	comp9472_c0	1	537	5	12495	0.197221
GO:0009266	response to temperature stimulus	biological_process	5	comp10418_c0	1	537	5	12495	0.197221
GO:0004619	phosphoglycerate mutase activity	molecular_function	7	comp4899_c0	1	537	5	12495	0.197221
GO:0046873	metal ion transmembrane transporter activity	molecular_function	8	comp24121_c0	1	537	5	12495	0.197221
GO:0002679	respiratory burst involved in defense response	biological_process	5	comp17505_c0	1	537	5	12495	0.197221
GO:0009853	photorespiration	biological_process	6	comp23363_c0;comp18372_c0	2	537	20	12495	0.211494
GO:0004022	alcohol dehydrogenase (NAD) activity	molecular_function	7	comp12439_c0;comp15994_c0	2	537	20	12495	0.211494
GO:0071281	cellular response to iron ion	biological_process	8	comp3656_c0;comp8878_c0	2	537	21	12495	0.227538
GO:0010181	FMN binding	molecular_function	7	comp23137_c0;comp7434_c0	2	537	21	12495	0.227538
GO:0016036	cellular response to phosphate starvation	biological_process	9	comp22625_c0;comp1091_c0	2	537	21	12495	0.227538
GO:0016021	integral component of membrane	cellular_component	5	comp3946_c0;comp17700_c0;comp21765_c0;comp90271_c0;comp4317_c0;comp21182_c0;comp11466_c0;comp13419_c0;comp21882_c0;comp23455_c0;comp28273_c0;comp16739_c0;comp16665_c0;comp17944_c0;comp68887_c0;comp7366_c0;comp2816_c0;comp21852_c0;comp13930_c0;comp20608_c0;comp23362_c0;comp19388_c0;comp76328_c0;comp19106_c0;comp23004_c0;comp23126_c0;comp22248_c0;comp15378_c0;comp22055_c0;comp16941_c0;comp5505_c0;c…	136	537	2986	12495	0.228036
GO:0010189	vitamin E biosynthetic process	biological_process	7	comp16649_c0	1	537	6	12495	0.231736
GO:0006166	purine ribonucleoside salvage	biological_process	9	comp6303_c0	1	537	6	12495	0.231736
GO:0019863	IgE binding	molecular_function	6	comp18884_c0	1	537	6	12495	0.231736
GO:0006887	exocytosis	biological_process	7	comp12227_c0	1	537	6	12495	0.231736
GO:0008395	steroid hydroxylase activity	molecular_function	6	comp20420_c0	1	537	6	12495	0.231736
GO:0010206	photosystem II repair	biological_process	9	comp5489_c0	1	537	6	12495	0.231736
GO:0004301	epoxide hydrolase activity	molecular_function	7	comp16749_c0	1	537	6	12495	0.231736
GO:0009011	starch synthase activity	molecular_function	8	comp17230_c0	1	537	6	12495	0.231736
GO:0008361	regulation of cell size	biological_process	6	comp21837_c0	1	537	6	12495	0.231736
GO:0009772	photosynthetic electron transport in photosystem II	biological_process	8	comp22683_c0	1	537	6	12495	0.231736
GO:0006081	cellular aldehyde metabolic process	biological_process	5	comp20835_c0	1	537	6	12495	0.231736
GO:0004467	long-chain fatty acid-CoA ligase activity	molecular_function	8	comp21103_c0	1	537	6	12495	0.231736
GO:0050734	hydroxycinnamoyltransferase activity	molecular_function	7	comp11121_c0	1	537	6	12495	0.231736
GO:0003841	1-acylglycerol-3-phosphate O-acyltransferase activity	molecular_function	9	comp16522_c0	1	537	6	12495	0.231736
GO:0031177	phosphopantetheine binding	molecular_function	6	comp11939_c0	1	537	6	12495	0.231736
GO:0009639	response to red or far red light	biological_process	7	comp19388_c0	1	537	6	12495	0.231736
GO:0004506	squalene monooxygenase activity	molecular_function	7	comp15183_c0	1	537	6	12495	0.231736
GO:0071917	triose-phosphate transmembrane transporter activity	molecular_function	6	comp22586_c0	1	537	6	12495	0.231736
GO:0008080	N-acetyltransferase activity	molecular_function	8	comp22571_c0	1	537	6	12495	0.231736
GO:0017144	drug metabolic process	biological_process	5	comp16749_c0	1	537	6	12495	0.231736
GO:0052325	cell wall pectin biosynthetic process	biological_process	9	comp11121_c0	1	537	6	12495	0.231736
GO:2000035	regulation of stem cell division	biological_process	7	comp3656_c0	1	537	6	12495	0.231736
GO:0006168	adenine salvage	biological_process	12	comp6303_c0	1	537	6	12495	0.231736
GO:0009958	positive gravitropism	biological_process	7	comp21837_c0	1	537	6	12495	0.231736
GO:0034214	protein hexamerization	biological_process	8	comp19218_c0	1	537	6	12495	0.231736
GO:0006662	glycerol ether metabolic process	biological_process	6	comp16549_c0;comp8150_c0;comp7321_c0	3	537	39	12495	0.23439
GO:0046658	anchored component of plasma membrane	cellular_component	6	comp17567_c2;comp22984_c0;comp66674_c0;comp20853_c0;comp19187_c0	5	537	77	12495	0.23584
GO:0005773	vacuole	cellular_component	6	comp11031_c0;comp9457_c0;comp24312_c0;comp23137_c0;comp21286_c0;comp15604_c0;comp22856_c0;comp10727_c0;comp25010_c0;comp21308_c0	10	537	178	12495	0.23626
GO:0009664	plant-type cell wall organization	biological_process	7	comp10805_c0;comp23434_c0	2	537	22	12495	0.243662
GO:0006629	lipid metabolic process	biological_process	5	comp19229_c0;comp18884_c0	2	537	22	12495	0.243662
GO:0009911	positive regulation of flower development	biological_process	9	comp25395_c0;comp14340_c0	2	537	22	12495	0.243662
GO:0000786	nucleosome	cellular_component	5	comp18055_c0;comp17412_c0;comp21833_c0;comp22444_c0;comp21711_c0;comp18055_c1	6	537	99	12495	0.252557
GO:0016760	cellulose synthase (UDP-forming) activity	molecular_function	9	comp23302_c0;comp13930_c0;comp22427_c0	3	537	41	12495	0.25766
GO:0008654	phospholipid biosynthetic process	biological_process	8	comp13978_c0;comp16522_c0	2	537	23	12495	0.259829
GO:0009813	flavonoid biosynthetic process	biological_process	6	comp13748_c0;comp4300_c0	2	537	23	12495	0.259829
GO:0008553	proton-exporting ATPase activity, phosphorylative mechanism	molecular_function	10	comp54950_c0;comp111520_c0	2	537	23	12495	0.259829
GO:0031969	chloroplast membrane	cellular_component	6	comp20804_c0;comp19143_c0;comp22586_c0;comp21034_c0;comp11576_c1	5	537	80	12495	0.260198
GO:0006012	galactose metabolic process	biological_process	8	comp20884_c0	1	537	7	12495	0.26477
GO:0008863	formate dehydrogenase (NAD+) activity	molecular_function	7	comp5679_c0	1	537	7	12495	0.26477
GO:0000723	telomere maintenance	biological_process	8	comp14406_c0	1	537	7	12495	0.26477
GO:0009902	chloroplast relocation	biological_process	8	comp12223_c0	1	537	7	12495	0.26477
GO:0000036	acyl carrier activity	molecular_function	7	comp11939_c0	1	537	7	12495	0.26477
GO:0019439	aromatic compound catabolic process	biological_process	6	comp16749_c0	1	537	7	12495	0.26477
GO:0009410	response to xenobiotic stimulus	biological_process	5	comp22284_c0	1	537	7	12495	0.26477
GO:0045604	regulation of epidermal cell differentiation	biological_process	8	comp19655_c0	1	537	7	12495	0.26477
GO:0042409	caffeoyl-CoA O-methyltransferase activity	molecular_function	8	comp6597_c0	1	537	7	12495	0.26477
GO:0009785	blue light signaling pathway	biological_process	6	comp45587_c0	1	537	7	12495	0.26477
GO:0015112	nitrate transmembrane transporter activity	molecular_function	8	comp20798_c0	1	537	7	12495	0.26477
GO:0016559	peroxisome fission	biological_process	7	comp7366_c0	1	537	7	12495	0.26477
GO:0009082	branched-chain amino acid biosynthetic process	biological_process	10	comp20254_c0	1	537	7	12495	0.26477
GO:0009767	photosynthetic electron transport chain	biological_process	7	comp22806_c0	1	537	7	12495	0.26477
GO:0042651	thylakoid membrane	cellular_component	5	comp19318_c0	1	537	7	12495	0.26477
GO:0042132	fructose 1,6-bisphosphate 1-phosphatase activity	molecular_function	10	comp16915_c0	1	537	7	12495	0.26477
GO:0006829	zinc ion transport	biological_process	10	comp24121_c0	1	537	7	12495	0.26477
GO:0006334	nucleosome assembly	biological_process	7	comp18055_c0;comp21711_c0;comp18055_c1;comp22444_c0;comp21833_c0;comp17412_c0	6	537	101	12495	0.267159
GO:0031966	mitochondrial membrane	cellular_component	5	comp16320_c0;comp9590_c0	2	537	24	12495	0.276005
GO:0015986	ATP synthesis coupled proton transport	biological_process	13	comp9590_c0;comp20174_c0	2	537	24	12495	0.276005
GO:0009579	thylakoid	cellular_component	5	comp28145_c0;comp21663_c0	2	537	24	12495	0.276005
GO:0006520	cellular amino acid metabolic process	biological_process	8	comp12984_c0;comp8601_c0	2	537	25	12495	0.292161
GO:0005216	ion channel activity	molecular_function	6	comp2816_c0;comp1038_c0	2	537	25	12495	0.292161
GO:0015995	chlorophyll biosynthetic process	biological_process	9	comp21646_c0;comp16649_c0	2	537	25	12495	0.292161
GO:0015996	chlorophyll catabolic process	biological_process	9	comp22197_c0	1	537	8	12495	0.296386
GO:0010072	primary shoot apical meristem specification	biological_process	5	comp14322_c0	1	537	8	12495	0.296386
GO:0015431	glutathione S-conjugate-exporting ATPase activity	molecular_function	10	comp22177_c0	1	537	8	12495	0.296386
GO:0004366	glycerol-3-phosphate O-acyltransferase activity	molecular_function	8	comp16522_c0	1	537	8	12495	0.296386
GO:0006954	inflammatory response	biological_process	6	comp16749_c0	1	537	8	12495	0.296386
GO:0009269	response to desiccation	biological_process	6	comp45_c0	1	537	8	12495	0.296386
GO:0032982	myosin filament	cellular_component	5	comp4325_c0	1	537	8	12495	0.296386
GO:0005385	zinc ion transmembrane transporter activity	molecular_function	10	comp16941_c0	1	537	8	12495	0.296386
GO:0010417	glucuronoxylan biosynthetic process	biological_process	12	comp19804_c0	1	537	8	12495	0.296386
GO:0009750	response to fructose	biological_process	9	comp3656_c0	1	537	8	12495	0.296386
GO:0006783	heme biosynthetic process	biological_process	9	comp20299_c0	1	537	8	12495	0.296386
GO:0010290	chlorophyll catabolite transmembrane transporter activity	molecular_function	5	comp22177_c0	1	537	8	12495	0.296386
GO:0010315	auxin efflux	biological_process	9	comp3923_c0	1	537	8	12495	0.296386
GO:0016157	sucrose synthase activity	molecular_function	8	comp20845_c0	1	537	8	12495	0.296386
GO:0006563	L-serine metabolic process	biological_process	11	comp7283_c0	1	537	8	12495	0.296386
GO:0010588	cotyledon vascular tissue pattern formation	biological_process	7	comp4321_c0	1	537	8	12495	0.296386
GO:0006342	chromatin silencing	biological_process	5	comp16407_c1	1	537	8	12495	0.296386
GO:0031408	oxylipin biosynthetic process	biological_process	11	comp17242_c1;comp23008_c0	2	537	26	12495	0.308268
GO:0004693	cyclin-dependent protein serine/threonine kinase activity	molecular_function	9	comp10708_c0;comp9472_c0	2	537	26	12495	0.308268
GO:0031225	anchored component of membrane	cellular_component	5	comp9457_c0;comp22015_c0	2	537	26	12495	0.308268
GO:0016758	transferase activity, transferring hexosyl groups	molecular_function	6	comp75016_c0;comp6591_c0;comp11968_c0;comp14746_c0	4	537	66	12495	0.315219
GO:0042626	ATPase-coupled transmembrane transporter activity	molecular_function	8	comp22248_c0;comp118251_c0;comp21837_c0	3	537	46	12495	0.316869
GO:0009816	defense response to bacterium, incompatible interaction	biological_process	7	comp21788_c0;comp22197_c0	2	537	27	12495	0.324301
GO:0009723	response to ethylene	biological_process	6	comp19927_c0;comp6363_c0	2	537	27	12495	0.324301
GO:0009416	response to light stimulus	biological_process	6	comp20420_c0;comp11576_c1;comp17617_c0;comp12262_c0	4	537	67	12495	0.32505
GO:0015120	phosphoglycerate transmembrane transporter activity	molecular_function	6	comp22586_c0	1	537	9	12495	0.326645
GO:0071472	cellular response to salt stress	biological_process	7	comp19623_c0	1	537	9	12495	0.326645
GO:0006094	gluconeogenesis	biological_process	9	comp16018_c0	1	537	9	12495	0.326645
GO:0010260	animal organ senescence	biological_process	5	comp15648_c0	1	537	9	12495	0.326645
GO:0030176	integral component of endoplasmic reticulum membrane	cellular_component	7	comp20043_c0	1	537	9	12495	0.326645
GO:0006874	cellular calcium ion homeostasis	biological_process	11	comp16749_c0	1	537	9	12495	0.326645
GO:0045549	9-cis-epoxycarotenoid dioxygenase activity	molecular_function	8	comp13607_c0	1	537	9	12495	0.326645
GO:0010093	specification of floral organ identity	biological_process	5	comp18079_c0	1	537	9	12495	0.326645
GO:0004356	glutamate-ammonia ligase activity	molecular_function	8	comp7907_c0	1	537	9	12495	0.326645
GO:0006542	glutamine biosynthetic process	biological_process	12	comp7907_c0	1	537	9	12495	0.326645
GO:0004372	glycine hydroxymethyltransferase activity	molecular_function	7	comp7283_c0	1	537	9	12495	0.326645
GO:0000293	ferric-chelate reductase activity	molecular_function	7	comp22806_c0	1	537	9	12495	0.326645
GO:0046688	response to copper ion	biological_process	7	comp11134_c0	1	537	9	12495	0.326645
GO:0004364	glutathione transferase activity	molecular_function	6	comp14636_c0;comp16029_c0	2	537	28	12495	0.340235
GO:0008283	cell population proliferation	biological_process	3	comp4691_c0;comp24634_c0	2	537	28	12495	0.340235
GO:0009505	plant-type cell wall	cellular_component	6	comp15897_c0;comp9457_c0;comp18903_c0;comp1092_c0;comp21049_c0;comp10805_c0	6	537	111	12495	0.342699
GO:0005198	structural molecule activity	molecular_function	3	comp19240_c0;comp13894_c0;comp18855_c0;comp24166_c0	4	537	69	12495	0.344764
GO:0030599	pectinesterase activity	molecular_function	7	comp23538_c0;comp111653_c0;comp12153_c0	3	537	49	12495	0.352584
GO:0015293	symporter activity	molecular_function	7	comp13517_c0;comp6019_c0;comp19516_c0;comp76328_c0	4	537	70	12495	0.354634
GO:0006633	fatty acid biosynthetic process	biological_process	10	comp9006_c0;comp90271_c0;comp11939_c0;comp20043_c0	4	537	70	12495	0.354634
GO:0009630	gravitropism	biological_process	6	comp3923_c0	1	537	10	12495	0.355604
GO:0071732	cellular response to nitric oxide	biological_process	8	comp8878_c0	1	537	10	12495	0.355604
GO:0045261	proton-transporting ATP synthase complex, catalytic core F(1)	cellular_component	6	comp20174_c0	1	537	10	12495	0.355604
GO:0031348	negative regulation of defense response	biological_process	8	comp12302_c0	1	537	10	12495	0.355604
GO:0048037	cofactor binding	molecular_function	4	comp11939_c0	1	537	10	12495	0.355604
GO:0003950	NAD+ ADP-ribosyltransferase activity	molecular_function	7	comp21422_c0	1	537	10	12495	0.355604
GO:0006544	glycine metabolic process	biological_process	11	comp7283_c0	1	537	10	12495	0.355604
GO:0017057	6-phosphogluconolactonase activity	molecular_function	7	comp82055_c0	1	537	10	12495	0.355604
GO:0004709	MAP kinase kinase kinase activity	molecular_function	9	comp21291_c0	1	537	10	12495	0.355604
GO:0045263	proton-transporting ATP synthase complex, coupling factor F(o)	cellular_component	6	comp9590_c0	1	537	10	12495	0.355604
GO:0046855	inositol phosphate dephosphorylation	biological_process	9	comp4321_c0	1	537	10	12495	0.355604
GO:0003886	DNA (cytosine-5-)-methyltransferase activity	molecular_function	8	comp16407_c1	1	537	10	12495	0.355604
GO:0010287	plastoglobule	cellular_component	8	comp21308_c0;comp14789_c0;comp5758_c0	3	537	50	12495	0.364452
GO:0005634	nucleus	cellular_component	6	comp22444_c0;comp16018_c0;comp14199_c0;comp17477_c0;comp16628_c1;comp20343_c0;comp7870_c0;comp5742_c0;comp10418_c0;comp7780_c0;comp10757_c0;comp14576_c0;comp74116_c0;comp12596_c0;comp14606_c0;comp20901_c0;comp11504_c0;comp68887_c0;comp25395_c0;comp21084_c0;comp11246_c0;comp15085_c0;comp22284_c0;comp28145_c0;comp16407_c1;comp11141_c0;comp45681_c0;comp17412_c0;comp13169_c0;comp22530_c0;comp4203_c0;…	103	537	2319	12495	0.370152
GO:0009626	plant-type hypersensitive response	biological_process	6	comp6033_c0;comp23055_c0;comp14064_c0	3	537	51	12495	0.376283
GO:0006355	regulation of transcription, DNA-templated	biological_process	8	comp24907_c0;comp32887_c0;comp19655_c0;comp16628_c1;comp16192_c0;comp14406_c0;comp16517_c0;comp14576_c0;comp11246_c0;comp7870_c0;comp12097_c0;comp12877_c0;comp19927_c0;comp23137_c0;comp21304_c0;comp18130_c0;comp11141_c0;comp10598_c0;comp19854_c0;comp11062_c0;comp6363_c0;comp21334_c0;comp45587_c0;comp20444_c0;comp4203_c0;comp57191_c0;comp20100_c0;comp20908_c0;comp9973_c0;comp101590_c0;comp21311_c0…	35	537	768	12495	0.383274
GO:0004445	inositol-polyphosphate 5-phosphatase activity	molecular_function	10	comp4321_c0	1	537	11	12495	0.383321
GO:0051119	sugar transmembrane transporter activity	molecular_function	6	comp12083_c0	1	537	11	12495	0.383321
GO:0004029	aldehyde dehydrogenase (NAD) activity	molecular_function	7	comp20835_c0	1	537	11	12495	0.383321
GO:0008285	negative regulation of cell population proliferation	biological_process	7	comp19847_c0	1	537	11	12495	0.383321
GO:0000289	nuclear-transcribed mRNA poly(A) tail shortening	biological_process	12	comp11062_c0	1	537	11	12495	0.383321
GO:0052659	inositol-1,3,4,5-tetrakisphosphate 5-phosphatase activity	molecular_function	10	comp4321_c0	1	537	11	12495	0.383321
GO:0031347	regulation of defense response	biological_process	7	comp21788_c0	1	537	11	12495	0.383321
GO:0048645	animal organ formation	biological_process	5	comp14334_c0	1	537	11	12495	0.383321
GO:0052544	defense response by callose deposition in cell wall	biological_process	7	comp12302_c0	1	537	11	12495	0.383321
GO:0010223	secondary shoot formation	biological_process	6	comp14334_c0	1	537	11	12495	0.383321
GO:0005247	voltage-gated chloride channel activity	molecular_function	9	comp69270_c0	1	537	11	12495	0.383321
GO:0034707	chloride channel complex	cellular_component	7	comp69270_c0	1	537	11	12495	0.383321
GO:0052658	inositol-1,4,5-trisphosphate 5-phosphatase activity	molecular_function	10	comp4321_c0	1	537	11	12495	0.383321
GO:0048038	quinone binding	molecular_function	5	comp5187_c0;comp19318_c0	2	537	31	12495	0.387251
GO:0003725	double-stranded RNA binding	molecular_function	7	comp21467_c0;comp13937_c0	2	537	32	12495	0.402602
GO:0008559	ATPase-coupled xenobiotic transmembrane transporter activity	molecular_function	9	comp22177_c0;comp3923_c0	2	537	32	12495	0.402602
GO:0009908	flower development	biological_process	6	comp11504_c0;comp25395_c0;comp22197_c0;comp16522_c0	4	537	75	12495	0.403852
GO:0046872	metal ion binding	molecular_function	6	comp15711_c0;comp72791_c0;comp23126_c0;comp13607_c0;comp21467_c0;comp7154_c0;comp9973_c0;comp5806_c0;comp18139_c0;comp14231_c0;comp16749_c0;comp13151_c0;comp19485_c0;comp7550_c0;comp21649_c0;comp17944_c0;comp7387_c0;comp22015_c0;comp23392_c0;comp22197_c0;comp70689_c0;comp24907_c0;comp16517_c0;comp17299_c0;comp8878_c0;comp20270_c0;comp20402_c0;comp16915_c0;comp15278_c0;comp11062_c0;comp111520_c0;c…	41	537	912	12495	0.404318
GO:0048527	lateral root development	biological_process	8	comp14322_c0	1	537	12	12495	0.409847
GO:0051607	defense response to virus	biological_process	5	comp21467_c0	1	537	12	12495	0.409847
GO:0010345	suberin biosynthetic process	biological_process	8	comp11121_c0	1	537	12	12495	0.409847
GO:0005665	RNA polymerase II, core complex	cellular_component	7	comp70689_c0	1	537	12	12495	0.409847
GO:0000781	chromosome, telomeric region	cellular_component	7	comp14406_c0	1	537	12	12495	0.409847
GO:0043622	cortical microtubule organization	biological_process	8	comp21291_c0	1	537	12	12495	0.409847
GO:0009407	toxin catabolic process	biological_process	6	comp16029_c0	1	537	12	12495	0.409847
GO:0003825	alpha,alpha-trehalose-phosphate synthase (UDP-forming) activity	molecular_function	8	comp10643_c0	1	537	12	12495	0.409847
GO:0008134	transcription factor binding	molecular_function	5	comp25395_c0	1	537	12	12495	0.409847
GO:2000069	regulation of post-embryonic root development	biological_process	8	comp3656_c0	1	537	12	12495	0.409847
GO:0005992	trehalose biosynthetic process	biological_process	9	comp10643_c0	1	537	12	12495	0.409847
GO:0055072	iron ion homeostasis	biological_process	11	comp19331_c0	1	537	12	12495	0.409847
GO:0009705	plant-type vacuole membrane	cellular_component	8	comp17676_c0;comp22549_c0;comp69270_c0	3	537	54	12495	0.411469
GO:0030244	cellulose biosynthetic process	biological_process	11	comp22427_c0;comp13930_c0;comp23302_c0	3	537	54	12495	0.411469
GO:0051082	unfolded protein binding	molecular_function	5	comp14606_c0;comp15711_c0;comp75304_c0;comp7780_c0;comp18139_c0;comp19940_c0	6	537	120	12495	0.412293
GO:0009733	response to auxin	biological_process	6	comp6363_c0;comp7449_c0;comp6284_c0;comp19927_c0	4	537	77	12495	0.423371
GO:0000156	phosphorelay response regulator activity	molecular_function	4	comp24907_c0;comp16628_c1	2	537	34	12495	0.432737
GO:0019538	protein metabolic process	biological_process	6	comp19218_c0	1	537	13	12495	0.435235
GO:0008284	positive regulation of cell population proliferation	biological_process	7	comp93257_c0	1	537	13	12495	0.435235
GO:0006833	water transport	biological_process	7	comp12928_c0	1	537	13	12495	0.435235
GO:0015078	proton transmembrane transporter activity	molecular_function	9	comp9590_c0	1	537	13	12495	0.435235
GO:0016616	oxidoreductase activity, acting on the CH-OH group of donors, NAD or NADP as acceptor	molecular_function	6	comp5679_c0	1	537	13	12495	0.435235
GO:0006814	sodium ion transport	biological_process	9	comp19707_c0	1	537	13	12495	0.435235
GO:0016363	nuclear matrix	cellular_component	6	comp21422_c0	1	537	13	12495	0.435235
GO:0016126	sterol biosynthetic process	biological_process	8	comp8081_c0	1	537	13	12495	0.435235
GO:0045454	cell redox homeostasis	biological_process	5	comp7321_c0;comp16549_c0;comp13382_c0;comp14231_c0;comp8150_c0	5	537	101	12495	0.439083
GO:0009651	response to salt stress	biological_process	6	comp28145_c0;comp19081_c0;comp12984_c0;comp6363_c0;comp19927_c0;comp21422_c0;comp16018_c0;comp20145_c0;comp20136_c0	9	537	192	12495	0.443513
GO:0009738	abscisic acid-activated signaling pathway	biological_process	6	comp19927_c0;comp6363_c0;comp3793_c0;comp6033_c0;comp4321_c0	5	537	102	12495	0.447564
GO:0031072	heat shock protein binding	molecular_function	5	comp18139_c0;comp15711_c0;comp7780_c0;comp14606_c0	4	537	80	12495	0.452337
GO:0042802	identical protein binding	molecular_function	5	comp7366_c0;comp18903_c0;comp23137_c0;comp17668_c0	4	537	80	12495	0.452337
GO:0007049	cell cycle	biological_process	4	comp68887_c0;comp11347_c0;comp19331_c0;comp5742_c0;comp15497_c0;comp15290_c0	6	537	126	12495	0.458378
GO:0010216	maintenance of DNA methylation	biological_process	8	comp21467_c0	1	537	14	12495	0.459532
GO:0006366	transcription by RNA polymerase II	biological_process	9	comp70689_c0	1	537	14	12495	0.459532
GO:0009688	abscisic acid biosynthetic process	biological_process	11	comp13607_c0	1	537	14	12495	0.459532
GO:0009934	regulation of meristem structural organization	biological_process	7	comp9472_c0	1	537	14	12495	0.459532
GO:0032957	inositol trisphosphate metabolic process	biological_process	8	comp4321_c0	1	537	14	12495	0.459532
GO:0010305	leaf vascular tissue pattern formation	biological_process	7	comp4321_c0	1	537	14	12495	0.459532
GO:0051302	regulation of cell division	biological_process	6	comp19655_c0	1	537	15	12495	0.482786
GO:0016131	brassinosteroid metabolic process	biological_process	8	comp20420_c0	1	537	15	12495	0.482786
GO:0005249	voltage-gated potassium channel activity	molecular_function	9	comp21568_c0	1	537	15	12495	0.482786
GO:0009637	response to blue light	biological_process	7	comp21837_c0	1	537	15	12495	0.482786
GO:0009686	gibberellin biosynthetic process	biological_process	11	comp3656_c0	1	537	15	12495	0.482786
GO:0009749	response to glucose	biological_process	9	comp22586_c0	1	537	15	12495	0.482786
GO:0010051	xylem and phloem pattern formation	biological_process	6	comp14334_c0	1	537	15	12495	0.482786
GO:0004707	MAP kinase activity	molecular_function	9	comp6033_c0	1	537	15	12495	0.482786
GO:0009536	plastid	cellular_component	6	comp16320_c0	1	537	15	12495	0.482786
GO:0007264	small GTPase mediated signal transduction	biological_process	6	comp96158_c0;comp21783_c0;comp63993_c0;comp21783_c1	4	537	84	12495	0.49018
GO:0005694	chromosome	cellular_component	6	comp57191_c0;comp32887_c0	2	537	38	12495	0.490434
GO:0048364	root development	biological_process	6	comp16739_c0;comp19655_c0;comp3886_c0	3	537	61	12495	0.490753
GO:0009817	defense response to fungus, incompatible interaction	biological_process	7	comp12302_c0	1	537	16	12495	0.505041
GO:0010073	meristem maintenance	biological_process	4	comp18079_c0	1	537	16	12495	0.505041
GO:0010193	response to ozone	biological_process	7	comp16524_c0	1	537	16	12495	0.505041
GO:0048443	stamen development	biological_process	6	comp21837_c0	1	537	16	12495	0.505041
GO:0004857	enzyme inhibitor activity	molecular_function	5	comp111653_c0;comp23538_c0	2	537	40	12495	0.517869
GO:0005783	endoplasmic reticulum	cellular_component	6	comp21103_c0;comp121849_c0;comp20835_c0;comp9006_c0;comp90271_c0;comp5602_c0	6	537	134	12495	0.518304
GO:0010067	procambium histogenesis	biological_process	7	comp4321_c0	1	537	17	12495	0.52634
GO:0009944	polarity specification of adaxial/abaxial axis	biological_process	6	comp17668_c0	1	537	17	12495	0.52634
GO:0048767	root hair elongation	biological_process	6	comp3923_c0	1	537	17	12495	0.52634
GO:0010540	basipetal auxin transport	biological_process	9	comp3923_c0	1	537	17	12495	0.52634
GO:0046933	proton-transporting ATP synthase activity, rotational mechanism	molecular_function	10	comp20174_c0	1	537	17	12495	0.52634
GO:0009960	endosperm development	biological_process	5	comp22953_c0	1	537	17	12495	0.52634
GO:0016165	linoleate 13S-lipoxygenase activity	molecular_function	7	comp17242_c1	1	537	17	12495	0.52634
GO:0012505	endomembrane system	cellular_component	4	comp15290_c0	1	537	17	12495	0.52634
GO:0007275	multicellular organism development	biological_process	4	comp45587_c0;comp20901_c0;comp21422_c0;comp7550_c0;comp24634_c0;comp19081_c0	6	537	136	12495	0.532895
GO:0010228	vegetative to reproductive phase transition of meristem	biological_process	5	comp3886_c0;comp14334_c0	2	537	42	12495	0.544303
GO:0009846	pollen germination	biological_process	4	comp72791_c0;comp65535_c0	2	537	42	12495	0.544303
GO:0009624	response to nematode	biological_process	7	comp22586_c0;comp21837_c0	2	537	42	12495	0.544303
GO:0008271	secondary active sulfate transmembrane transporter activity	molecular_function	9	comp13517_c0	1	537	18	12495	0.546725
GO:0016117	carotenoid biosynthetic process	biological_process	11	comp21241_c0	1	537	18	12495	0.546725
GO:0010267	production of ta-siRNAs involved in RNA interference	biological_process	13	comp21467_c0	1	537	18	12495	0.546725
GO:0009834	plant-type secondary cell wall biogenesis	biological_process	7	comp19804_c0	1	537	18	12495	0.546725
GO:0004525	ribonuclease III activity	molecular_function	10	comp21467_c0	1	537	18	12495	0.546725
GO:0051865	protein autoubiquitination	biological_process	12	comp17505_c0	1	537	19	12495	0.566233
GO:0006865	amino acid transport	biological_process	10	comp60111_c0	1	537	19	12495	0.566233
GO:0010268	brassinosteroid homeostasis	biological_process	8	comp20420_c0	1	537	19	12495	0.566233
GO:0010114	response to red light	biological_process	8	comp13607_c0	1	537	19	12495	0.566233
GO:0015299	solute:proton antiporter activity	molecular_function	10	comp22549_c0;comp17676_c0	2	537	44	12495	0.569711
GO:0010008	endosome membrane	cellular_component	8	comp21783_c1;comp21783_c0	2	537	44	12495	0.569711
GO:0009506	plasmodesma	cellular_component	5	comp15897_c0;comp20891_c0;comp7434_c0;comp23455_c0;comp22804_c0;comp20853_c0;comp21308_c0;comp8081_c0;comp22146_c0;comp13069_c0;comp23362_c0;comp22177_c0;comp17271_c0;comp9457_c0;comp21837_c0;comp10805_c0;comp1092_c0;comp3923_c0;comp15290_c0	19	537	452	12495	0.573927
GO:0015991	ATP hydrolysis coupled proton transport	biological_process	11	comp9590_c0	1	537	20	12495	0.584904
GO:0009741	response to brassinosteroid	biological_process	6	comp20420_c0	1	537	20	12495	0.584904
GO:0046961	proton-transporting ATPase activity, rotational mechanism	molecular_function	10	comp20174_c0	1	537	20	12495	0.584904
GO:0006098	pentose-phosphate shunt	biological_process	7	comp82055_c0	1	537	20	12495	0.584904
GO:0016706	2-oxoglutarate-dependent dioxygenase activity	molecular_function	6	comp8878_c0;comp22929_c0	2	537	46	12495	0.594077
GO:0006541	glutamine metabolic process	biological_process	11	comp22571_c0	1	537	21	12495	0.602772
GO:0009534	chloroplast thylakoid	cellular_component	7	comp17242_c1	1	537	21	12495	0.602772
GO:0005777	peroxisome	cellular_component	7	comp16749_c0;comp21308_c0;comp7434_c0	3	537	73	12495	0.612905
GO:0006096	glycolytic process	biological_process	10	comp5569_c0;comp16018_c0;comp15487_c0	3	537	73	12495	0.612905
GO:0003677	DNA binding	molecular_function	6	comp18130_c0;comp17477_c0;comp45681_c0;comp21711_c0;comp22717_c0;comp11504_c0;comp16131_c0;comp21334_c0;comp20908_c0;comp45587_c0;comp31991_c0;comp18055_c1;comp21833_c0;comp4203_c0;comp12440_c0;comp11141_c0;comp12574_c0;comp22444_c0;comp16517_c0;comp11246_c0;comp9973_c0;comp22613_c0;comp15648_c0;comp7550_c0;comp19927_c0;comp13078_c0;comp6363_c0;comp12097_c0;comp15085_c0;comp20343_c0;comp17412_c0;…	43	537	1034	12495	0.614759
GO:0005234	extracellularly glutamate-gated ion channel activity	molecular_function	10	comp11031_c0	1	537	22	12495	0.619872
GO:0016301	kinase activity	molecular_function	6	comp20258_c0	1	537	22	12495	0.619872
GO:0008219	cell death	biological_process	4	comp22197_c0	1	537	22	12495	0.619872
GO:0009617	response to bacterium	biological_process	7	comp6033_c0	1	537	22	12495	0.619872
GO:0071230	cellular response to amino acid stimulus	biological_process	7	comp11031_c0	1	537	22	12495	0.619872
GO:0030288	outer membrane-bounded periplasmic space	cellular_component	5	comp11031_c0	1	537	22	12495	0.619872
GO:0004970	ionotropic glutamate receptor activity	molecular_function	7	comp11031_c0	1	537	22	12495	0.619872
GO:0000325	plant-type vacuole	cellular_component	7	comp22177_c0	1	537	22	12495	0.619872
GO:0009926	auxin polar transport	biological_process	8	comp21837_c0	1	537	22	12495	0.619872
GO:0009788	negative regulation of abscisic acid-activated signaling pathway	biological_process	9	comp15085_c0	1	537	22	12495	0.619872
GO:0004535	poly(A)-specific ribonuclease activity	molecular_function	10	comp11062_c0	1	537	22	12495	0.619872
GO:0044459	plasma membrane part	cellular_component	4	comp18840_c0;comp23362_c0;comp15724_c0	3	537	74	12495	0.622152
GO:0015079	potassium ion transmembrane transporter activity	molecular_function	9	comp12695_c0	1	537	23	12495	0.636238
GO:0008610	lipid biosynthetic process	biological_process	6	comp17930_c0	1	537	23	12495	0.636238
GO:0009820	alkaloid metabolic process	biological_process	6	comp5611_c0	1	537	23	12495	0.636238
GO:0009658	chloroplast organization	biological_process	7	comp21308_c0	1	537	23	12495	0.636238
GO:0005778	peroxisomal membrane	cellular_component	8	comp7366_c0	1	537	23	12495	0.636238
GO:0004185	serine-type carboxypeptidase activity	molecular_function	9	comp21434_c0;comp18044_c0	2	537	50	12495	0.639675
GO:0007165	signal transduction	biological_process	4	comp14937_c0;comp15679_c0	2	537	50	12495	0.639675
GO:0006457	protein folding	biological_process	4	comp14606_c0;comp18088_c0;comp75304_c0;comp19940_c0;comp18139_c0;comp15711_c0;comp7780_c0	7	537	179	12495	0.65419
GO:0009734	auxin-activated signaling pathway	biological_process	6	comp5602_c0;comp16192_c0;comp14322_c0;comp19854_c0;comp21084_c0	5	537	129	12495	0.655758
GO:0000151	ubiquitin ligase complex	cellular_component	5	comp14053_c0;comp17505_c0;comp5708_c0	3	537	78	12495	0.657618
GO:0046686	response to cadmium ion	biological_process	7	comp12984_c0;comp16369_c0;comp11576_c1;comp19927_c0;comp16018_c0;comp6363_c0	6	537	156	12495	0.666626
GO:0040008	regulation of growth	biological_process	5	comp20420_c0	1	537	25	12495	0.666889
GO:0019722	calcium-mediated signaling	biological_process	7	comp11031_c0	1	537	25	12495	0.666889
GO:0005484	SNAP receptor activity	molecular_function	5	comp15290_c0	1	537	25	12495	0.666889
GO:0048359	mucilage metabolic process involved in seed coat development	biological_process	6	comp18903_c0	1	537	26	12495	0.681234
GO:0000910	cytokinesis	biological_process	5	comp21291_c0	1	537	26	12495	0.681234
GO:0009615	response to virus	biological_process	7	comp19081_c0	1	537	26	12495	0.681234
GO:0031224	intrinsic component of membrane	cellular_component	4	comp23055_c0	1	537	26	12495	0.681234
GO:0005199	structural constituent of cell wall	molecular_function	4	comp5885_c0	1	537	26	12495	0.681234
GO:0016762	xyloglucan:xyloglucosyl transferase activity	molecular_function	8	comp20475_c0	1	537	26	12495	0.681234
GO:0009706	chloroplast inner membrane	cellular_component	7	comp22197_c0	1	537	26	12495	0.681234
GO:0006073	cellular glucan metabolic process	biological_process	8	comp20475_c0	1	537	26	12495	0.681234
GO:0003824	catalytic activity	molecular_function	3	comp17097_c0;comp21308_c0	2	537	55	12495	0.690887
GO:0005794	Golgi apparatus	cellular_component	6	comp9006_c0;comp21783_c1;comp121849_c0;comp21783_c0;comp16749_c0	5	537	135	12495	0.694593
GO:0009408	response to heat	biological_process	5	comp18139_c0;comp15711_c0;comp28145_c0;comp16018_c0	4	537	109	12495	0.694886
GO:0016788	hydrolase activity, acting on ester bonds	molecular_function	5	comp7655_c0;comp18884_c0	2	537	56	12495	0.70038
GO:0030170	pyridoxal phosphate binding	molecular_function	6	comp20063_c0;comp7283_c0;comp21295_c0	3	537	84	12495	0.706207
GO:0009707	chloroplast outer membrane	cellular_component	7	comp12223_c0	1	537	28	12495	0.708101
GO:0050897	cobalt ion binding	molecular_function	8	comp12984_c0	1	537	28	12495	0.708101
GO:0030246	carbohydrate binding	molecular_function	4	comp22217_c0	1	537	29	12495	0.720674
GO:0006730	one-carbon metabolic process	biological_process	5	comp7283_c0	1	537	29	12495	0.720674
GO:0022626	cytosolic ribosome	cellular_component	7	comp7434_c0	1	537	29	12495	0.720674
GO:0080032	methyl jasmonate esterase activity	molecular_function	7	comp12001_c0	1	537	29	12495	0.720674
GO:0080030	methyl indole-3-acetate esterase activity	molecular_function	7	comp12001_c0	1	537	29	12495	0.720674
GO:0080031	methyl salicylate esterase activity	molecular_function	7	comp12001_c0	1	537	29	12495	0.720674
GO:0005515	protein binding	molecular_function	4	comp13937_c0;comp3656_c0;comp14576_c0;comp20901_c0;comp21837_c0;comp16517_c0;comp12097_c0;comp23055_c0;comp21833_c0;comp20136_c0;comp18130_c0;comp45587_c0;comp21711_c0;comp21788_c0;comp14334_c0;comp16101_c1;comp7321_c0;comp6033_c0;comp16549_c0;comp19865_c0;comp5191_c0;comp14406_c0;comp22759_c0;comp9472_c0;comp21467_c0;comp24907_c0;comp10418_c0;comp8045_c0;comp19331_c0;comp20343_c0;comp12596_c0;co…	37	537	934	12495	0.724698
GO:0009644	response to high light intensity	biological_process	8	comp14089_c0	1	537	30	12495	0.732706
GO:0005262	calcium channel activity	molecular_function	8	comp11031_c0	1	537	30	12495	0.732706
GO:0006897	endocytosis	biological_process	7	comp121849_c0	1	537	30	12495	0.732706
GO:0009867	jasmonic acid mediated signaling pathway	biological_process	6	comp13169_c0	1	537	30	12495	0.732706
GO:0016747	transferase activity, transferring acyl groups other than amino-acyl groups	molecular_function	6	comp20043_c0	1	537	30	12495	0.732706
GO:0005887	integral component of plasma membrane	cellular_component	6	comp12083_c0	1	537	31	12495	0.744222
GO:0009809	lignin biosynthetic process	biological_process	8	comp6597_c0	1	537	31	12495	0.744222
GO:0030163	protein catabolic process	biological_process	7	comp5806_c0	1	537	31	12495	0.744222
GO:0046777	protein autophosphorylation	biological_process	10	comp23137_c0;comp9472_c0;comp5505_c0;comp3656_c0	4	537	118	12495	0.752362
GO:0043086	negative regulation of catalytic activity	biological_process	6	comp18903_c0	1	537	32	12495	0.755242
GO:0004672	protein kinase activity	molecular_function	7	comp19943_c0;comp5708_c0;comp1092_c0	3	537	91	12495	0.756016
GO:0006351	transcription, DNA-templated	biological_process	8	comp4203_c0;comp18130_c0;comp45587_c0;comp22284_c0;comp20343_c0;comp20908_c0;comp14406_c0;comp16628_c1;comp15648_c0;comp101590_c0;comp12097_c0;comp15085_c0;comp21304_c0;comp9973_c0;comp11246_c0;comp16517_c0;comp12440_c0;comp19927_c0;comp11062_c0;comp6363_c0;comp11141_c0;comp16192_c0;comp20444_c0;comp21084_c0;comp14576_c0;comp19655_c0;comp19854_c0;comp16407_c1;comp7870_c0	29	537	752	12495	0.756738
GO:0005622	intracellular	cellular_component	4	comp10598_c0;comp736_c1;comp13937_c0	3	537	92	12495	0.762546
GO:0010119	regulation of stomatal movement	biological_process	6	comp23137_c0	1	537	33	12495	0.765788
GO:0080001	mucilage extrusion from seed coat	biological_process	5	comp18903_c0	1	537	33	12495	0.765788
GO:0016887	ATPase activity	molecular_function	9	comp23004_c0;comp21765_c0;comp19218_c0;comp12302_c0	4	537	122	12495	0.775088
GO:0003779	actin binding	molecular_function	6	comp74893_c0;comp4325_c0	2	537	65	12495	0.775302
GO:0009910	negative regulation of flower development	biological_process	9	comp10418_c0	1	537	34	12495	0.77588
GO:0004553	hydrolase activity, hydrolyzing O-glycosyl compounds	molecular_function	6	comp20475_c0	1	537	34	12495	0.77588
GO:0051258	protein polymerization	biological_process	8	comp18855_c0	1	537	34	12495	0.77588
GO:0048573	photoperiodism, flowering	biological_process	8	comp15648_c0	1	537	34	12495	0.77588
GO:0008422	beta-glucosidase activity	molecular_function	8	comp4603_c0	1	537	34	12495	0.77588
GO:0010182	sugar mediated signaling pathway	biological_process	6	comp3656_c0	1	537	34	12495	0.77588
GO:0042803	protein homodimerization activity	molecular_function	6	comp19655_c0;comp19218_c0;comp16749_c0	3	537	95	12495	0.781288
GO:0005774	vacuolar membrane	cellular_component	7	comp66674_c0;comp22177_c0;comp20608_c0;comp22586_c0;comp12984_c0;comp16046_c0;comp16018_c0;comp19707_c0;comp12302_c0	9	537	258	12495	0.784392
GO:0042542	response to hydrogen peroxide	biological_process	7	comp16018_c0	1	537	35	12495	0.785538
GO:0006915	apoptotic process	biological_process	6	comp23055_c0;comp14064_c0;comp14014_c0	3	537	97	12495	0.793094
GO:0009793	embryo development ending in seed dormancy	biological_process	5	comp16517_c0;comp93257_c0;comp9973_c0	3	537	98	12495	0.798795
GO:0004888	transmembrane signaling receptor activity	molecular_function	5	comp23055_c0	1	537	37	12495	0.803626
GO:0005509	calcium ion binding	molecular_function	7	comp28145_c0;comp23659_c0;comp19522_c0;comp20449_c0;comp27032_c0;comp16524_c0	6	537	184	12495	0.808227
GO:0004222	metalloendopeptidase activity	molecular_function	8	comp5806_c0	1	537	38	12495	0.812091
GO:0005615	extracellular space	cellular_component	4	comp12927_c0	1	537	38	12495	0.812091
GO:0030036	actin cytoskeleton organization	biological_process	7	comp74893_c0	1	537	39	12495	0.820191
GO:0004842	ubiquitin-protein transferase activity	molecular_function	6	comp5708_c0;comp27495_c0;comp4691_c0;comp14053_c0;comp22625_c0;comp17505_c0;comp19994_c0	7	537	218	12495	0.833047
GO:0045892	negative regulation of transcription, DNA-templated	biological_process	9	comp14334_c0;comp10418_c0	2	537	74	12495	0.833329
GO:0051301	cell division	biological_process	4	comp15497_c0;comp15290_c0;comp68887_c0;comp5742_c0;comp10708_c0;comp11347_c0	6	537	192	12495	0.838711
GO:0009965	leaf morphogenesis	biological_process	6	comp16239_c0	1	537	42	12495	0.842461
GO:0055085	transmembrane transport	biological_process	6	comp12928_c0;comp19184_c0;comp22407_c0	3	537	109	12495	0.853229
GO:0045330	aspartyl esterase activity	molecular_function	6	comp12153_c0	1	537	44	12495	0.855755
GO:0006099	tricarboxylic acid cycle	biological_process	5	comp20533_c0	1	537	46	12495	0.86793
GO:0070469	respirasome	cellular_component	4	comp367_c0	1	537	47	12495	0.873627
GO:0042545	cell wall modification	biological_process	7	comp12153_c0	1	537	47	12495	0.873627
GO:0007623	circadian rhythm	biological_process	4	comp21308_c0	1	537	48	12495	0.879078
GO:0006754	ATP biosynthetic process	biological_process	12	comp111520_c0;comp54950_c0	2	537	84	12495	0.881664
GO:0031625	ubiquitin protein ligase binding	molecular_function	7	comp23362_c0	1	537	50	12495	0.889287
GO:0005759	mitochondrial matrix	cellular_component	7	comp367_c0	1	537	51	12495	0.894065
GO:0006260	DNA replication	biological_process	8	comp15711_c0;comp18139_c0	2	537	88	12495	0.89709
GO:0016757	transferase activity, transferring glycosyl groups	molecular_function	5	comp19804_c0	1	537	52	12495	0.898636
GO:0048366	leaf development	biological_process	7	comp19331_c0	1	537	54	12495	0.907197
GO:0003755	peptidyl-prolyl cis-trans isomerase activity	molecular_function	6	comp18088_c0	1	537	55	12495	0.911202
GO:0009524	phragmoplast	cellular_component	6	comp15290_c0	1	537	56	12495	0.915036
GO:0006417	regulation of translation	biological_process	9	comp71441_c0	1	537	57	12495	0.918704
GO:0005488	binding	molecular_function	3	comp16369_c0;comp17505_c0;comp22814_c0;comp17930_c0;comp5984_c0;comp8601_c0;comp14053_c0;comp21646_c0;comp22407_c0;comp16649_c0;comp17272_c0;comp25484_c0;comp13978_c0;comp13428_c0;comp15266_c0;comp25946_c0;comp20650_c0	17	537	529	12495	0.918957
GO:0003899	DNA-directed 5'-3' RNA polymerase activity	molecular_function	9	comp70689_c0	1	537	58	12495	0.922213
GO:0000287	magnesium ion binding	molecular_function	7	comp16860_c0;comp23214_c0;comp17668_c0	3	537	130	12495	0.922446
GO:0000139	Golgi membrane	cellular_component	7	comp19804_c0;comp23302_c0;comp22427_c0;comp21182_c0;comp22639_c0;comp13930_c0	6	537	237	12495	0.945099
GO:0009826	unidimensional cell growth	biological_process	7	comp10502_c0	1	537	67	12495	0.947721
GO:0004252	serine-type endopeptidase activity	molecular_function	8	comp18903_c0	1	537	69	12495	0.952141
GO:0005874	microtubule	cellular_component	7	comp21291_c0;comp18855_c0;comp13758_c0	3	537	146	12495	0.953511
GO:0005516	calmodulin binding	molecular_function	5	comp18840_c0;comp4325_c0;comp15724_c0;comp23362_c0	4	537	186	12495	0.961533
GO:0005743	mitochondrial inner membrane	cellular_component	6	comp22407_c0;comp21765_c0	2	537	120	12495	0.967749
GO:0004721	phosphoprotein phosphatase activity	molecular_function	8	comp74893_c0	1	537	78	12495	0.967846
GO:0048544	recognition of pollen	biological_process	5	comp23362_c0	1	537	80	12495	0.970567
GO:0005739	mitochondrion	cellular_component	6	comp12984_c0;comp54950_c0;comp12302_c0;comp7078_c0;comp9457_c0;comp111520_c0;comp75304_c0;comp7283_c0;comp21422_c0;comp5679_c0;comp14978_c0	11	537	420	12495	0.974757
GO:0003676	nucleic acid binding	molecular_function	5	comp7870_c0;comp13748_c0;comp10598_c0	3	537	166	12495	0.976091
GO:0006364	rRNA processing	biological_process	11	comp21308_c0	1	537	86	12495	0.977427
GO:0016874	ligase activity	molecular_function	4	comp20258_c0	1	537	86	12495	0.977427
GO:0007018	microtubule-based movement	biological_process	5	comp18855_c0	1	537	88	12495	0.979339
GO:0005886	plasma membrane	cellular_component	4	comp20798_c0;comp16759_c0;comp15149_c0;comp3946_c0;comp1517_c0;comp1091_c0;comp21837_c0;comp16768_c0;comp5742_c0;comp54950_c0;comp16018_c0;comp5806_c0;comp19516_c0;comp9282_c0;comp5505_c0;comp11031_c0;comp60111_c0;comp11347_c0;comp23455_c0;comp11466_c0;comp23205_c0;comp6303_c0;comp25416_c0;comp20884_c0;comp24121_c0;comp17548_c0;comp13437_c0;comp6096_c0;comp21049_c0;comp19943_c0;comp94072_c0;comp7…	55	537	1628	12495	0.981172
GO:0006886	intracellular protein transport	biological_process	10	comp15290_c0	1	537	93	12495	0.98344
GO:0005789	endoplasmic reticulum membrane	cellular_component	5	comp3656_c0;comp21882_c0;comp15780_c0;comp22055_c0;comp24907_c0	5	537	251	12495	0.984985
GO:0005525	GTP binding	molecular_function	8	comp18855_c0;comp21783_c0;comp96158_c0;comp21783_c1;comp63993_c0	5	537	256	12495	0.987094
GO:0017111	nucleoside-triphosphatase activity	molecular_function	8	comp5806_c0	1	537	103	12495	0.989365
GO:0004674	protein serine/threonine kinase activity	molecular_function	8	comp1517_c0;comp94072_c0;comp19291_c0;comp5885_c0;comp16504_c0;comp9282_c0;comp22953_c0;comp15724_c0;comp22982_c0;comp24907_c0;comp22384_c0;comp3793_c0;comp16768_c0;comp10463_c0;comp15679_c0;comp15149_c0;comp16759_c0;comp12877_c0;comp14218_c0;comp3656_c0;comp6096_c0;comp28273_c0;comp15610_c0;comp18840_c0;comp3946_c0;comp5505_c0;comp14937_c0;comp23362_c0;comp20886_c0;comp12262_c0;comp6959_c0;comp1…	34	537	1119	12495	0.990539
GO:0008026	ATP-dependent helicase activity	molecular_function	10	comp22562_c0;comp21467_c0	2	537	156	12495	0.991812
GO:0016192	vesicle-mediated transport	biological_process	6	comp15290_c0	1	537	110	12495	0.992201
GO:0003924	GTPase activity	molecular_function	9	comp18855_c0	1	537	113	12495	0.993172
GO:0005737	cytoplasm	cellular_component	5	comp11062_c0;comp6303_c0;comp25395_c0;comp63993_c0;comp93257_c0;comp16860_c0;comp15994_c0;comp14231_c0;comp11347_c0;comp18139_c0;comp21467_c0;comp20533_c0;comp19940_c0;comp18855_c0;comp4899_c0;comp71441_c0;comp14064_c0;comp23055_c0;comp25416_c0;comp16524_c0;comp23214_c0;comp12439_c0;comp74116_c0;comp13828_c0;comp13978_c0;comp6033_c0;comp15711_c0;comp19331_c0;comp15278_c0;comp21291_c0;comp19623_c0…	34	537	1153	12495	0.994752
GO:0006508	proteolysis	biological_process	7	comp21434_c0;comp18044_c0;comp18903_c0;comp5806_c0	4	537	251	12495	0.995236
GO:0006281	DNA repair	biological_process	8	comp17412_c0	1	537	123	12495	0.995618
GO:0006511	ubiquitin-dependent protein catabolic process	biological_process	10	comp19865_c0	1	537	129	12495	0.996643
GO:0000166	nucleotide binding	molecular_function	5	comp14362_c0;comp17488_c0	2	537	199	12495	0.9985
GO:0008270	zinc ion binding	molecular_function	8	comp10598_c0;comp12439_c0;comp15648_c0;comp14199_c0;comp19994_c0;comp10428_c0;comp13748_c0;comp12603_c0;comp21311_c0;comp65292_c0;comp10984_c0;comp15994_c0;comp16665_c0;comp3921_c0;comp12097_c0;comp7870_c0;comp12984_c0;comp19655_c0;comp18130_c0;comp21334_c0;comp736_c1;comp8551_c0	22	537	947	12495	0.999728
GO:0006397	mRNA processing	biological_process	10	comp17488_c0	1	537	186	12495	0.999734
GO:0015031	protein transport	biological_process	9	comp21783_c0;comp21783_c1	2	537	253	12495	0.999833
GO:0005829	cytosol	cellular_component	6	comp70689_c0;comp16749_c0;comp14334_c0;comp68887_c0;comp8081_c0;comp16018_c0;comp28145_c0;comp17247_c0;comp22284_c0;comp10805_c0;comp5742_c0;comp17505_c0;comp20884_c0;comp9457_c0;comp19229_c0	15	537	782	12495	0.999942
GO:0005730	nucleolus	cellular_component	6	comp18055_c1;comp16749_c0	2	537	287	12495	0.999959
GO:0005524	ATP binding	molecular_function	5	comp3793_c0;comp6033_c0;comp3656_c0;comp16759_c0;comp22625_c0;comp19940_c0;comp19943_c0;comp1517_c0;comp14014_c0;comp16768_c0;comp9282_c0;comp5505_c0;comp14064_c0;comp21765_c0;comp23362_c0;comp21467_c0;comp12984_c0;comp54950_c0;comp23055_c0;comp12877_c0;comp21837_c0;comp15610_c0;comp21291_c0;comp17554_c1;comp22982_c0;comp13848_c0;comp12262_c0;comp58736_c0;comp22384_c0;comp4691_c0;comp15724_c0;com…	82	537	2741	12495	0.999971
GO:0005840	ribosome	cellular_component	6	comp21308_c0	1	537	243	12495	0.999979
GO:0003723	RNA binding	molecular_function	6	comp71441_c0;comp14362_c0;comp11062_c0;comp22562_c0;comp17488_c0	5	537	510	12495	0.999998
