# Supplementary material for: A tissue-specific profile of miRNAs and their targets related to paeoniaflorin and monoterpenoids biosynthesis in Paeonia lactiflora Pall. by transcriptome, small RNAs and degradome sequencing
Source: PLoS One. 2023 Jan 26;18(1):e0279992. doi: 10.1371/journal.pone.0279992 (PMC9879538; doi:10.1371/journal.pone.0279992)
Supplement: S3 File — (ZIP) [file pone.0279992.s020.zip › S3_File/LCBIO_GO_enrichment_Gene-Leaf VS Root.xlsx]

## Sheet: Sheet1
GO_ID	GO_Term	GO_function	GO_class	Genes	S gene number	TS gene number	B gene number	TB gene number	pvalue
GO:0009941	chloroplast envelope	cellular_component	7	comp18376_c0;comp15692_c0;comp22857_c0;comp18371_c0;comp7023_c0;comp20461_c0;comp21308_c0;comp13805_c0;comp23593_c0;comp14789_c0;comp7412_c0;comp23044_c0;comp24166_c0;comp7946_c0;comp5687_c0;comp11100_c0;comp7379_c0;comp7766_c0;comp20352_c0;comp7519_c0;comp13482_c0;comp17299_c0;comp21194_c0;comp20824_c0;comp23973_c0;comp14023_c0;comp18899_c0;comp15190_c0;comp16152_c0;comp22683_c0;comp19881_c0;com…	59	1663	128	12495	0
GO:0009507	chloroplast	cellular_component	7	comp19033_c0;comp13294_c0;comp7463_c0;comp11474_c0;comp12366_c0;comp6720_c0;comp7017_c0;comp18209_c0;comp23443_c0;comp21345_c0;comp1758_c0;comp13601_c0;comp18719_c0;comp20198_c0;comp18501_c0;comp19173_c0;comp17488_c0;comp11544_c0;comp3769_c0;comp14256_c0;comp20066_c0;comp19177_c0;comp12318_c0;comp14908_c0;comp7154_c0;comp7041_c0;comp21927_c0;comp7511_c0;comp21390_c0;comp56704_c0;comp24691_c0;comp…	181	1663	692	12495	0
GO:0009535	chloroplast thylakoid membrane	cellular_component	8	comp11773_c0;comp15431_c0;comp11555_c0;comp20174_c0;comp11795_c0;comp23006_c0;comp11576_c1;comp15529_c0;comp17549_c1;comp17399_c0;comp23421_c0;comp13482_c0;comp14789_c0;comp19207_c0;comp6129_c0;comp11028_c0;comp666_c0;comp20696_c0;comp19240_c0;comp36432_c0;comp10999_c0;comp18008_c0;comp16348_c0;comp14023_c0;comp35009_c0;comp5489_c0;comp16101_c0;comp17860_c0;comp18895_c0;comp17411_c0;comp13029_c1;…	125	1663	209	12495	6.3535e-57
GO:0015979	photosynthesis	biological_process	5	comp17097_c0;comp5758_c0;comp20258_c0;comp17399_c0;comp11630_c0;comp15852_c0;comp19354_c0;comp16300_c0;comp13029_c1;comp17141_c0;comp19522_c0;comp23397_c0;comp5668_c0;comp16342_c0;comp16348_c0;comp16649_c0;comp16101_c1;comp15807_c0;comp5646_c0;comp13172_c0;comp5728_c0;comp5779_c0;comp19061_c0;comp15378_c0;comp11028_c0;comp19653_c0;comp7009_c0;comp15817_c0;comp16615_c0;comp12640_c0;comp10332_c0;co…	55	1663	70	12495	2.89561e-35
GO:0009543	chloroplast thylakoid lumen	cellular_component	8	comp17918_c0;comp14125_c0;comp19105_c0;comp17683_c0;comp13998_c0;comp28343_c0;comp18540_c0;comp9932_c0;comp6494_c0;comp13719_c0;comp7341_c0;comp17158_c0;comp20921_c0;comp15852_c0;comp20270_c0;comp17399_c0;comp18487_c0;comp4513_c0;comp6813_c0;comp16300_c0;comp17141_c0;comp6123_c0;comp18088_c0;comp16890_c0;comp5398_c0;comp15312_c0;comp17256_c0;comp5489_c0	28	1663	30	12495	8.14985e-23
GO:0009523	photosystem II	cellular_component	7	comp11555_c0;comp8077_c0;comp23454_c0;comp25145_c0;comp15408_c0;comp16342_c0;comp11586_c0;comp14948_c0;comp5779_c0;comp16975_c0;comp7692_c0;comp24031_c0;comp7379_c0;comp13172_c0;comp23863_c0;comp20402_c0;comp23392_c0;comp17549_c1;comp17944_c0;comp23126_c0;comp7419_c0;comp11795_c0;comp18327_c0;comp17549_c0;comp14460_c0;comp6619_c1	26	1663	29	12495	3.47331e-20
GO:0016168	chlorophyll binding	molecular_function	6	comp11586_c0;comp23384_c0;comp17549_c0;comp7379_c0;comp6619_c1;comp25145_c0;comp8077_c0;comp7692_c0;comp23454_c0;comp11795_c0;comp16975_c0;comp11100_c0;comp23106_c0;comp20402_c0;comp23863_c0;comp23126_c0;comp7419_c0;comp14460_c0;comp23392_c0;comp17549_c1;comp11555_c0;comp17944_c0	22	1663	24	12495	1.00688e-17
GO:0010287	plastoglobule	cellular_component	8	comp15888_c0;comp14789_c0;comp6619_c1;comp22715_c0;comp7559_c1;comp7559_c0;comp21308_c0;comp21268_c0;comp8105_c0;comp19888_c0;comp8077_c0;comp15663_c0;comp13805_c0;comp7379_c0;comp5758_c0;comp11118_c0;comp10567_c0;comp13740_c0;comp6951_c0;comp17518_c0;comp23145_c0;comp22139_c0;comp23384_c0;comp7674_c0;comp14440_c0;comp22607_c0;comp18899_c0;comp16280_c0;comp15021_c0;comp7867_c0;comp20461_c0;comp15…	32	1663	50	12495	1.13812e-16
GO:0009570	chloroplast stroma	cellular_component	8	comp7434_c0;comp36585_c0;comp28030_c0;comp19104_c0;comp19171_c0;comp20933_c0;comp17979_c0;comp20824_c0;comp16752_c0;comp19563_c0;comp7192_c0;comp16101_c1;comp18024_c0;comp11799_c0;comp11164_c0;comp6657_c0;comp7323_c0;comp23839_c0;comp7766_c0;comp6192_c0;comp8127_c0;comp5085_c0;comp15190_c0;comp18155_c0;comp25770_c0;comp19724_c0;comp26170_c0;comp17758_c0;comp7166_c0;comp7023_c0;comp18414_c0;comp11…	116	1663	233	12495	2.22045e-16
GO:0009522	photosystem I	cellular_component	7	comp20402_c0;comp23392_c0;comp23863_c0;comp8077_c0;comp36432_c0;comp7692_c0;comp17549_c0;comp11795_c0;comp17549_c1;comp23106_c0;comp17944_c0;comp7419_c0;comp11586_c0;comp6619_c1;comp23384_c0;comp14460_c0;comp23397_c0;comp23126_c0;comp7379_c0;comp11773_c0;comp11555_c0	21	1663	24	12495	4.90702e-16
GO:0009765	photosynthesis, light harvesting	biological_process	6	comp14460_c0;comp17944_c0;comp20402_c0;comp23126_c0;comp8077_c0;comp11795_c0;comp7692_c0;comp7419_c0;comp23392_c0;comp11586_c0;comp6619_c1;comp7379_c0;comp17549_c1;comp11555_c0;comp23454_c0;comp23384_c0;comp23863_c0;comp17549_c0	18	1663	20	12495	2.3063e-14
GO:0009654	photosystem II oxygen evolving complex	cellular_component	6	comp16300_c0;comp17683_c0;comp20449_c0;comp15852_c0;comp17399_c0;comp6813_c0;comp17141_c0;comp7009_c0;comp19354_c0;comp13719_c0;comp19522_c0;comp22285_c0;comp16348_c0;comp28343_c0;comp6123_c0	15	1663	16	12495	9.66527e-13
GO:0019898	extrinsic component of membrane	cellular_component	4	comp6123_c0;comp15852_c0;comp17399_c0;comp28343_c0;comp19354_c0;comp20449_c0;comp17141_c0;comp6813_c0;comp22285_c0;comp16300_c0;comp17683_c0;comp19522_c0;comp13719_c0	13	1663	13	12495	3.94747e-12
GO:0018298	protein-chromophore linkage	biological_process	9	comp7419_c0;comp16975_c0;comp17549_c0;comp11586_c0;comp23863_c0;comp11555_c0;comp17944_c0;comp23137_c0;comp25145_c0;comp7692_c0;comp20685_c0;comp6619_c1;comp17549_c1;comp20402_c0;comp23384_c0;comp14460_c0;comp7379_c0;comp11795_c0;comp8077_c0;comp23106_c0;comp12877_c0;comp23454_c0;comp23392_c0;comp14468_c0;comp23126_c0	25	1663	43	12495	5.83033e-12
GO:0031969	chloroplast membrane	cellular_component	6	comp18341_c0;comp5351_c0;comp20474_c0;comp12473_c0;comp13919_c0;comp22873_c0;comp10918_c0;comp11227_c0;comp13514_c1;comp3934_c0;comp4395_c0;comp17860_c0;comp21870_c0;comp22255_c0;comp19123_c0;comp17831_c0;comp10697_c0;comp20044_c0;comp17184_c0;comp20804_c0;comp11576_c1;comp20429_c0;comp17054_c0;comp17466_c0;comp19143_c0;comp17232_c0;comp7085_c0;comp17918_c0;comp6114_c0;comp19825_c0;comp21034_c0;c…	34	1663	80	12495	1.06625e-10
GO:0019253	reductive pentose-phosphate cycle	biological_process	8	comp23363_c0;comp14500_c0;comp18372_c0;comp18024_c0;comp17979_c0;comp16915_c0;comp14908_c0;comp22159_c0;comp14930_c0;comp11576_c1;comp21663_c0;comp21552_c0;comp11576_c0;comp13848_c0;comp17979_c1	15	1663	19	12495	1.57568e-10
GO:0020037	heme binding	molecular_function	6	comp4427_c0;comp6109_c0;comp21542_c0;comp16706_c0;comp13029_c1;comp45_c0;comp21882_c0;comp925_c0;comp1792_c0;comp22291_c0;comp26804_c0;comp22058_c0;comp22030_c0;comp23094_c0;comp20489_c0;comp21136_c1;comp16216_c1;comp19400_c0;comp1369_c0;comp20921_c0;comp16216_c0;comp14156_c0;comp47283_c0;comp25328_c0;comp20207_c0;comp19653_c0;comp10506_c0;comp13481_c0;comp20327_c0;comp22959_c0;comp19488_c1;comp4…	67	1663	240	12495	1.23325e-09
GO:0009055	electron transfer activity	molecular_function	5	comp23883_c0;comp1369_c0;comp18678_c0;comp22030_c0;comp12149_c0;comp16948_c0;comp21542_c0;comp20696_c0;comp17433_c0;comp19106_c0;comp23008_c0;comp5351_c0;comp14275_c0;comp21882_c0;comp26804_c0;comp10123_c0;comp21503_c0;comp12857_c0;comp22491_c0;comp13029_c1;comp8127_c0;comp21136_c1;comp13382_c0;comp5604_c0;comp11389_c0;comp7154_c0;comp14766_c0;comp11917_c0;comp11164_c0;comp19953_c0;comp22445_c0;c…	77	1663	296	12495	2.54784e-09
GO:0009534	chloroplast thylakoid	cellular_component	7	comp24795_c0;comp17242_c0;comp23125_c0;comp15036_c0;comp21645_c0;comp7519_c0;comp12640_c0;comp13140_c0;comp21454_c0;comp26263_c0;comp13805_c0;comp17242_c1;comp20897_c0;comp18269_c0	14	1663	21	12495	2.41918e-08
GO:0009579	thylakoid	cellular_component	5	comp20352_c0;comp7878_c0;comp20678_c0;comp17518_c0;comp28145_c0;comp15950_c0;comp6660_c0;comp20461_c0;comp18341_c0;comp6657_c0;comp14440_c0;comp21663_c0;comp7688_c0;comp17857_c0;comp19248_c0	15	1663	24	12495	2.75089e-08
GO:0015995	chlorophyll biosynthetic process	biological_process	9	comp21646_c0;comp16325_c0;comp21289_c0;comp15817_c0;comp11630_c0;comp21155_c0;comp16649_c0;comp7139_c0;comp19881_c0;comp6114_c0;comp22536_c0;comp19061_c0;comp7815_c0;comp17860_c0;comp19173_c0	15	1663	25	12495	6.02978e-08
GO:0016705	oxidoreductase activity, acting on paired donors, with incorporation or reduction of molecular oxygen	molecular_function	5	comp22491_c0;comp19934_c0;comp21882_c0;comp17433_c0;comp15935_c0;comp14275_c0;comp19106_c0;comp20420_c0;comp22291_c0;comp5351_c0;comp11710_c0;comp10123_c0;comp23008_c0;comp21542_c0;comp17466_c0;comp21911_c0;comp23094_c0;comp21078_c0;comp22273_c0;comp17054_c0;comp925_c0;comp12149_c0;comp26804_c0;comp67367_c0;comp21152_c0;comp13481_c0;comp21155_c0;comp16957_c0;comp9474_c0;comp19488_c1;comp22030_c0;…	40	1663	128	12495	1.0119e-07
GO:0004497	monooxygenase activity	molecular_function	5	comp18372_c0;comp6109_c0;comp22445_c0;comp14275_c0;comp16957_c0;comp20207_c0;comp19488_c1;comp11710_c0;comp67367_c0;comp14908_c0;comp925_c0;comp21542_c0;comp23040_c1;comp23363_c0;comp17466_c0;comp9474_c0;comp26804_c0;comp22291_c0;comp17433_c0;comp22491_c0;comp20327_c0;comp22030_c0;comp10123_c0;comp25328_c0;comp23008_c0;comp12149_c0;comp23094_c0;comp19934_c0;comp13481_c0;comp21911_c0;comp10506_c0;…	36	1663	117	12495	6.63723e-07
GO:0009538	photosystem I reaction center	cellular_component	6	comp11028_c0;comp15807_c0;comp17097_c0;comp14789_c0;comp16615_c0;comp5668_c0;comp5758_c0	7	1663	7	12495	7.31696e-07
GO:0031977	thylakoid lumen	cellular_component	6	comp23044_c0;comp19354_c0;comp5779_c0;comp15021_c0;comp15888_c0;comp20696_c0;comp16014_c0;comp17052_c0	8	1663	9	12495	7.70375e-07
GO:0042744	hydrogen peroxide catabolic process	biological_process	8	comp22959_c0;comp16216_c0;comp8808_c0;comp16216_c1;comp16706_c0;comp19400_c0;comp22058_c0;comp1792_c0;comp4427_c0;comp20735_c0;comp19910_c0;comp16679_c0;comp20218_c0;comp45_c0;comp20489_c0;comp21194_c0;comp18403_c0;comp14156_c0;comp19639_c0;comp10083_c0;comp47283_c0	21	1663	54	12495	2.29111e-06
GO:0080167	response to karrikin	biological_process	5	comp23227_c0;comp20605_c0;comp22804_c0;comp15625_c0;comp7379_c0;comp14241_c0;comp94714_c0;comp16369_c0;comp22143_c0;comp1262_c0;comp22830_c0;comp20605_c1;comp19195_c0;comp7881_c0;comp13796_c0;comp16363_c0;comp12365_c0;comp5819_c0;comp21126_c0;comp14092_c0;comp15663_c0	21	1663	56	12495	4.54597e-06
GO:0010206	photosystem II repair	biological_process	9	comp14023_c0;comp18487_c0;comp19105_c0;comp5489_c0;comp16014_c0;comp19278_c0	6	1663	6	12495	5.51488e-06
GO:0048046	apoplast	cellular_component	4	comp9457_c0;comp18903_c0;comp22177_c0;comp7974_c0;comp20679_c1;comp19248_c0;comp14248_c0;comp19774_c0;comp12088_c1;comp10862_c0;comp7688_c0;comp20352_c0;comp20461_c0;comp22857_c0;comp20550_c0;comp11829_c0;comp15888_c0;comp15295_c0;comp6657_c0;comp15897_c0;comp5743_c0;comp7763_c0;comp19315_c0;comp7655_c0;comp14479_c0;comp12088_c0;comp11576_c1;comp21663_c0;comp20475_c0;comp22094_c0;comp21894_c0;com…	50	1663	202	12495	7.26208e-06
GO:0019843	rRNA binding	molecular_function	7	comp21346_c0;comp23834_c0;comp16048_c0;comp7946_c0;comp17656_c0;comp17081_c0;comp20769_c0;comp16757_c0;comp7766_c0;comp20760_c0;comp4921_c0;comp23919_c0;comp18371_c0;comp7023_c0;comp23992_c0;comp15277_c0;comp12639_c0;comp23973_c0;comp19565_c0;comp7166_c0;comp7041_c0;comp12781_c0;comp12024_c0;comp7412_c0;comp23593_c0;comp7463_c0;comp23839_c0;comp18209_c0;comp18155_c0;comp16905_c0	30	1663	101	12495	1.21323e-05
GO:0010027	thylakoid membrane organization	biological_process	7	comp6605_c0;comp15408_c0;comp18008_c0;comp15036_c0;comp23044_c0;comp3783_c0;comp6200_c0	7	1663	9	12495	2.05884e-05
GO:0016117	carotenoid biosynthetic process	biological_process	11	comp21390_c0;comp20107_c0;comp21241_c0;comp21078_c0;comp22725_c0;comp19123_c0;comp5351_c0;comp17054_c0;comp17466_c0;comp15935_c0	10	1663	18	12495	2.68341e-05
GO:0009773	photosynthetic electron transport in photosystem I	biological_process	8	comp15529_c0;comp11100_c0;comp5687_c0;comp16915_c0;comp14089_c0	5	1663	5	12495	4.15445e-05
GO:0009706	chloroplast inner membrane	cellular_component	7	comp21526_c0;comp18794_c0;comp17292_c0;comp27552_c0;comp6605_c0;comp18008_c0;comp17659_c0;comp19296_c0;comp22197_c0;comp21155_c0;comp27543_c0;comp12623_c0	12	1663	26	12495	4.70507e-05
GO:0015996	chlorophyll catabolic process	biological_process	9	comp22197_c0;comp21217_c0;comp19773_c0;comp15190_c0;comp10999_c0;comp13919_c0	6	1663	8	12495	0.000121333
GO:0004420	hydroxymethylglutaryl-CoA reductase (NADPH) activity	molecular_function	7	comp7583_c0;comp13449_c0;comp7117_c0;comp12994_c0;comp7930_c0;comp25530_c0	6	1663	8	12495	0.000121333
GO:0015936	coenzyme A metabolic process	biological_process	7	comp7117_c0;comp13449_c0;comp25530_c0;comp12994_c0;comp7930_c0;comp7583_c0	6	1663	8	12495	0.000121333
GO:0050661	NADP binding	molecular_function	6	comp13623_c0;comp12994_c0;comp7930_c0;comp25530_c0;comp7583_c0;comp16101_c0;comp16101_c1;comp7117_c0;comp22536_c0;comp21368_c0;comp16101_c2;comp21718_c0;comp13449_c0;comp5728_c0;comp16488_c0	15	1663	41	12495	0.000144391
GO:0004332	fructose-bisphosphate aldolase activity	molecular_function	7	comp5569_c0;comp7559_c0;comp15888_c0;comp7559_c1;comp16699_c0;comp15487_c0;comp16699_c1	7	1663	11	12495	0.00014767
GO:0009897	external side of plasma membrane	cellular_component	5	comp17664_c0;comp12236_c0;comp10862_c0;comp21564_c0;comp23143_c0	5	1663	6	12495	0.000221693
GO:0009772	photosynthetic electron transport in photosystem II	biological_process	8	comp25145_c0;comp24031_c0;comp15036_c0;comp22683_c0;comp17831_c0	5	1663	6	12495	0.000221693
GO:0031408	oxylipin biosynthetic process	biological_process	11	comp17860_c0;comp17242_c0;comp23008_c0;comp12149_c0;comp13140_c0;comp26263_c0;comp18341_c0;comp20517_c0;comp23125_c0;comp17242_c1;comp13010_c0	11	1663	26	12495	0.000254048
GO:0022900	electron transport chain	biological_process	6	comp5728_c0;comp11164_c0;comp11389_c0;comp18501_c0;comp14702_c0;comp6989_c0;comp14766_c0;comp13029_c1;comp23393_c0;comp16635_c0;comp15378_c0;comp20696_c0;comp16101_c2;comp5604_c0;comp7211_c0;comp16549_c0;comp7321_c0;comp16101_c1;comp9932_c0;comp6318_c0;comp7154_c0;comp20107_c0;comp16101_c0;comp19207_c0;comp7416_c0;comp23106_c0;comp5646_c0;comp23443_c0;comp23883_c0;comp5085_c0;comp18719_c0;comp812…	34	1663	139	12495	0.000256342
GO:0006810	transport	biological_process	5	comp23443_c0;comp15378_c0;comp14766_c0;comp22526_c0;comp19318_c0;comp19207_c0;comp20696_c0;comp16549_c0;comp13029_c1;comp5728_c0;comp21425_c2;comp19953_c0;comp7211_c0;comp20605_c1;comp24031_c0;comp16101_c0;comp18403_c0;comp9140_c0;comp11164_c0;comp7154_c0;comp19195_c0;comp20010_c0;comp5085_c0;comp14702_c0;comp20107_c0;comp16101_c1;comp20953_c0;comp19480_c0;comp11347_c0;comp18501_c0;comp9140_c1;co…	57	1663	272	12495	0.000276685
GO:0009508	plastid chromosome	cellular_component	8	comp5687_c0;comp18008_c0;comp22551_c0;comp6605_c0	4	1663	4	12495	0.000312798
GO:0015245	fatty acid transmembrane transporter activity	molecular_function	5	comp23143_c0;comp17664_c0;comp12236_c0;comp21564_c0	4	1663	4	12495	0.000312798
GO:0080051	cutin transport	biological_process	7	comp17664_c0;comp12236_c0;comp21564_c0;comp23143_c0	4	1663	4	12495	0.000312798
GO:0000103	sulfate assimilation	biological_process	6	comp12086_c0;comp7416_c0;comp20933_c0;comp14702_c0;comp27914_c0;comp7192_c0;comp6192_c0	7	1663	12	12495	0.000313628
GO:0009407	toxin catabolic process	biological_process	6	comp8885_c0;comp3723_c0;comp6657_c0;comp7688_c0;comp15625_c0;comp8379_c0;comp16029_c0	7	1663	12	12495	0.000313628
GO:0009840	chloroplastic endopeptidase Clp complex	cellular_component	5	comp12640_c0;comp18269_c0;comp20897_c0;comp7519_c0;comp13805_c0;comp24795_c0	6	1663	9	12495	0.000322821
GO:0004601	peroxidase activity	molecular_function	4	comp10083_c0;comp45_c0;comp16216_c0;comp21645_c0;comp20489_c0;comp21240_c1;comp16216_c1;comp16679_c0;comp47283_c0;comp20735_c0;comp19910_c0;comp14248_c0;comp22959_c0;comp19639_c0;comp8808_c0;comp22058_c0;comp20921_c0;comp1792_c0	18	1663	58	12495	0.000358708
GO:0009658	chloroplast organization	biological_process	7	comp15021_c0;comp22423_c0;comp13805_c0;comp21308_c0;comp20590_c0;comp16550_c0;comp12640_c0;comp22954_c0;comp20976_c0;comp14484_c0	10	1663	23	12495	0.000372465
GO:0051537	2 iron, 2 sulfur cluster binding	molecular_function	6	comp22197_c0;comp14484_c0;comp21155_c0;comp5646_c0;comp13860_c0;comp17299_c0;comp16635_c0;comp25770_c0;comp6514_c0;comp7154_c0;comp14231_c0;comp17734_c0;comp6318_c0	13	1663	36	12495	0.000460497
GO:0015035	protein disulfide oxidoreductase activity	molecular_function	7	comp17734_c0;comp14231_c0;comp6514_c0;comp23883_c0;comp7321_c0;comp20696_c0;comp13382_c0;comp21503_c0;comp19953_c0;comp16549_c0;comp8127_c0;comp7416_c0;comp14702_c0;comp11164_c0;comp14766_c0;comp11917_c0;comp18501_c0;comp25770_c0;comp23443_c0	19	1663	65	12495	0.000578468
GO:0042132	fructose 1,6-bisphosphate 1-phosphatase activity	molecular_function	10	comp16915_c0;comp11674_c0;comp17979_c1;comp18024_c0;comp17979_c0	5	1663	7	12495	0.00069039
GO:0042127	regulation of cell population proliferation	biological_process	6	comp7775_c0;comp10862_c0;comp15497_c0;comp11504_c0;comp14527_c0;comp24661_c0	6	1663	10	12495	0.000716008
GO:0045454	cell redox homeostasis	biological_process	5	comp20933_c0;comp18528_c0;comp20696_c0;comp7321_c0;comp18403_c0;comp14231_c0;comp14766_c0;comp6514_c0;comp23443_c0;comp16549_c0;comp25770_c0;comp12086_c0;comp17734_c0;comp21503_c0;comp8127_c0;comp18501_c0;comp11164_c0;comp19207_c0;comp7416_c0;comp13382_c0;comp21368_c0;comp19953_c0;comp14702_c0;comp11917_c0;comp23883_c0	25	1663	101	12495	0.00133276
GO:0050660	flavin adenine dinucleotide binding	molecular_function	6	comp21240_c1;comp10567_c0;comp16101_c2;comp1825_c0;comp17349_c0;comp6445_c0;comp9242_c0;comp22806_c0;comp18403_c0;comp22063_c0;comp3079_c0;comp21194_c0;comp16101_c1;comp21368_c0;comp14909_c0;comp18678_c0;comp5728_c0;comp5611_c0;comp15295_c0;comp16101_c0;comp18528_c0;comp22965_c0;comp9457_c0;comp22057_c0;comp22024_c0;comp12602_c0;comp20584_c0;comp18333_c0	28	1663	118	12495	0.00142396
GO:0006535	cysteine biosynthetic process from serine	biological_process	12	comp10332_c0;comp21985_c0;comp27914_c0;comp17092_c0;comp5088_c0	5	1663	8	12495	0.00163882
GO:0010252	auxin homeostasis	biological_process	7	comp22424_c0;comp47452_c0;comp5602_c0;comp17668_c0;comp5599_c0	5	1663	8	12495	0.00163882
GO:0004364	glutathione transferase activity	molecular_function	6	comp8885_c0;comp21342_c0;comp6657_c0;comp20700_c0;comp17177_c0;comp15625_c0;comp6594_c0;comp16029_c0;comp20824_c0;comp7688_c0	10	1663	28	12495	0.00227875
GO:0047100	glyceraldehyde-3-phosphate dehydrogenase (NADP+) (phosphorylating) activity	molecular_function	8	comp11576_c0;comp11576_c1;comp14930_c0	3	1663	3	12495	0.0023539
GO:0004058	aromatic-L-amino-acid decarboxylase activity	molecular_function	7	comp19564_c0;comp21814_c1;comp20693_c0	3	1663	3	12495	0.0023539
GO:0004837	tyrosine decarboxylase activity	molecular_function	7	comp21063_c0;comp21814_c0;comp19564_c0	3	1663	3	12495	0.0023539
GO:0009903	chloroplast avoidance movement	biological_process	9	comp22703_c0;comp23137_c0;comp21904_c0	3	1663	3	12495	0.0023539
GO:0008728	GTP diphosphokinase activity	molecular_function	7	comp26146_c0;comp11976_c1;comp19186_c0	3	1663	3	12495	0.0023539
GO:0005656	nuclear pre-replicative complex	cellular_component	6	comp20067_c0;comp16448_c1;comp16448_c0	3	1663	3	12495	0.0023539
GO:0004683	calmodulin-dependent protein kinase activity	molecular_function	9	comp14148_c0;comp14745_c0;comp25927_c0	3	1663	3	12495	0.0023539
GO:0000304	response to singlet oxygen	biological_process	7	comp16305_c0;comp17860_c0;comp22802_c0	3	1663	3	12495	0.0023539
GO:0009533	chloroplast stromal thylakoid	cellular_component	8	comp17918_c0;comp19278_c0;comp5779_c0	3	1663	3	12495	0.0023539
GO:0000727	double-strand break repair via break-induced replication	biological_process	11	comp18848_c0;comp20067_c0;comp16448_c0	3	1663	3	12495	0.0023539
GO:0031261	DNA replication preinitiation complex	cellular_component	5	comp16448_c0;comp16448_c1;comp20067_c0	3	1663	3	12495	0.0023539
GO:0004751	ribose-5-phosphate isomerase activity	molecular_function	7	comp22714_c0;comp18988_c0;comp21652_c0	3	1663	3	12495	0.0023539
GO:0009052	pentose-phosphate shunt, non-oxidative branch	biological_process	6	comp21652_c0;comp22714_c0;comp18988_c0	3	1663	3	12495	0.0023539
GO:0009904	chloroplast accumulation movement	biological_process	9	comp21904_c0;comp23137_c0;comp22703_c0	3	1663	3	12495	0.0023539
GO:0030170	pyridoxal phosphate binding	molecular_function	6	comp21814_c1;comp18104_c0;comp16325_c0;comp21985_c0;comp7405_c0;comp10332_c0;comp19564_c0;comp20693_c0;comp16155_c0;comp7424_c0;comp20063_c0;comp22721_c0;comp7283_c0;comp17608_c0;comp21814_c0;comp21063_c0;comp17092_c0;comp20544_c0;comp21295_c0;comp19774_c0;comp15301_c0	21	1663	84	12495	0.00274568
GO:0016717	oxidoreductase activity, acting on paired donors, with oxidation of a pair of donors resulting in the reduction of molecular oxygen to two molecules of water	molecular_function	6	comp20474_c0;comp11227_c0;comp18341_c0;comp13514_c1;comp21657_c0	5	1663	9	12495	0.00328381
GO:0006662	glycerol ether metabolic process	biological_process	6	comp20696_c0;comp7416_c0;comp23443_c0;comp23883_c0;comp11917_c0;comp14702_c0;comp8127_c0;comp7321_c0;comp14766_c0;comp19953_c0;comp11164_c0;comp16549_c0	12	1663	39	12495	0.003624
GO:0034004	germacradienol synthase activity	molecular_function	7	comp16860_c0;comp19579_c0;comp23214_c0;comp10792_c0;comp21880_c0;comp23266_c0	6	1663	13	12495	0.00409459
GO:0052577	germacrene-D synthase activity	molecular_function	9	comp10792_c0;comp23266_c0;comp19579_c0;comp16860_c0;comp21880_c0;comp23214_c0	6	1663	13	12495	0.00409459
GO:0008299	isoprenoid biosynthetic process	biological_process	8	comp13449_c0;comp12994_c0;comp25530_c0;comp7583_c0;comp7117_c0;comp7930_c0;comp20102_c0	7	1663	17	12495	0.00419823
GO:0005506	iron ion binding	molecular_function	8	comp13205_c0;comp20517_c0;comp21240_c1;comp17242_c1;comp14484_c0;comp26263_c0;comp13140_c0;comp17242_c0;comp18955_c0;comp16046_c0;comp4420_c0;comp21155_c0;comp94714_c0;comp15463_c0;comp22806_c0;comp285_c0;comp19123_c0;comp11584_c0;comp23125_c0;comp11087_c0;comp9242_c0	21	1663	87	12495	0.00429583
GO:0006869	lipid transport	biological_process	7	comp16483_c0;comp11260_c0;comp19187_c0;comp5682_c0;comp16365_c0;comp17801_c0;comp11180_c0;comp13592_c0;comp19502_c0;comp14241_c1;comp15794_c0	11	1663	35	12495	0.00439423
GO:0003824	catalytic activity	molecular_function	3	comp17134_c0;comp12608_c0;comp20627_c0;comp17518_c0;comp17097_c0;comp18745_c0;comp11028_c0;comp666_c0;comp15910_c0;comp21308_c0;comp15484_c0;comp20461_c0;comp13638_c0;comp5146_c0;comp16615_c0	15	1663	55	12495	0.00443756
GO:0016301	kinase activity	molecular_function	6	comp20258_c0;comp17232_c0;comp22139_c0;comp26146_c0;comp11976_c1;comp22355_c0;comp17370_c0;comp19186_c0	8	1663	22	12495	0.00548047
GO:0051539	4 iron, 4 sulfur cluster binding	molecular_function	6	comp7024_c0;comp14532_c0;comp22199_c0;comp21536_c0;comp20933_c0;comp23658_c0;comp38234_c0;comp23106_c0;comp22800_c0;comp20028_c0;comp12086_c0;comp13121_c0;comp18719_c0;comp15235_c0	14	1663	51	12495	0.0055247
GO:0009416	response to light stimulus	biological_process	6	comp20894_c0;comp22543_c0;comp21316_c0;comp1369_c0;comp12262_c0;comp20420_c0;comp21730_c0;comp19503_c0;comp20992_c0;comp2859_c0;comp12348_c0;comp17617_c0;comp11576_c1;comp17709_c0;comp4319_c0;comp18463_c0;comp20321_c0	17	1663	67	12495	0.00568933
GO:0003918	DNA topoisomerase type II (ATP-hydrolyzing) activity	molecular_function	12	comp23228_c0;comp57191_c0;comp67_c0;comp32887_c0;comp58879_c0	5	1663	10	12495	0.00585162
GO:0010025	wax biosynthetic process	biological_process	7	comp16046_c0;comp12348_c0;comp22055_c0;comp14241_c1;comp23005_c0	5	1663	10	12495	0.00585162
GO:0042555	MCM complex	cellular_component	4	comp19469_c0;comp20067_c0;comp16448_c0;comp16448_c1;comp19831_c0	5	1663	10	12495	0.00585162
GO:0006270	DNA replication initiation	biological_process	8	comp16448_c0;comp19831_c0;comp16448_c1;comp9406_c1;comp20067_c0;comp12771_c0;comp19469_c0	7	1663	18	12495	0.00609054
GO:0006096	glycolytic process	biological_process	10	comp18181_c0;comp7559_c0;comp7838_c1;comp22159_c0;comp21512_c0;comp7626_c0;comp5569_c0;comp18181_c1;comp21325_c0;comp15888_c0;comp7559_c1;comp20560_c0;comp7511_c0;comp20530_c0;comp16699_c0;comp16699_c1;comp15487_c0;comp4731_c0	18	1663	73	12495	0.00621906
GO:0010319	stromule	cellular_component	7	comp17052_c0;comp20352_c0;comp14248_c0;comp21308_c0;comp16915_c0;comp11576_c1	6	1663	14	12495	0.00636661
GO:0003680	AT DNA binding	molecular_function	9	comp10175_c0;comp8064_c0;comp4801_c0;comp17851_c0	4	1663	7	12495	0.00782961
GO:0010304	PSII associated light-harvesting complex II catabolic process	biological_process	9	comp10999_c0;comp6129_c0;comp23044_c0;comp19773_c0	4	1663	7	12495	0.00782961
GO:0010103	stomatal complex morphogenesis	biological_process	6	comp20035_c0;comp3079_c0;comp19596_c0;comp10862_c0	4	1663	7	12495	0.00782961
GO:0000373	Group II intron splicing	biological_process	13	comp21172_c0;comp19054_c0;comp21313_c0;comp20976_c0	4	1663	7	12495	0.00782961
GO:0004324	ferredoxin-NADP+ reductase activity	molecular_function	7	comp16101_c1;comp16101_c2;comp16101_c0;comp5728_c0	4	1663	7	12495	0.00782961
GO:0009767	photosynthetic electron transport chain	biological_process	7	comp7878_c0;comp22468_c0;comp16975_c0;comp22806_c0	4	1663	7	12495	0.00782961
GO:0006012	galactose metabolic process	biological_process	8	comp13471_c0;comp15923_c0;comp20505_c0;comp13636_c0	4	1663	7	12495	0.00782961
GO:0008615	pyridoxine biosynthetic process	biological_process	7	comp17471_c0;comp20627_c0;comp5146_c0	3	1663	4	12495	0.00847721
GO:0042170	plastid membrane	cellular_component	5	comp7930_c0;comp13449_c0;comp7117_c0	3	1663	4	12495	0.00847721
GO:0010277	chlorophyllide a oxygenase [overall] activity	molecular_function	7	comp22197_c0;comp21155_c0;comp17299_c0	3	1663	4	12495	0.00847721
GO:0009509	chromoplast	cellular_component	7	comp22725_c0;comp17092_c0;comp15935_c0	3	1663	4	12495	0.00847721
GO:0003978	UDP-glucose 4-epimerase activity	molecular_function	7	comp15923_c0;comp13636_c0;comp13471_c0	3	1663	4	12495	0.00847721
GO:0009638	phototropism	biological_process	6	comp23137_c0;comp3469_c0;comp16128_c0	3	1663	4	12495	0.00847721
GO:0010231	maintenance of seed dormancy	biological_process	6	comp7397_c0;comp18632_c0;comp22520_c0;comp17676_c0;comp21210_c0;comp37016_c0;comp22549_c0	7	1663	19	12495	0.00855226
GO:0009735	response to cytokinin	biological_process	6	comp14527_c0;comp20336_c0;comp45216_c0;comp4319_c0;comp9116_c0;comp20992_c0;comp3923_c0	7	1663	19	12495	0.00855226
GO:0009637	response to blue light	biological_process	7	comp6619_c1;comp14460_c0;comp22611_c0;comp8077_c0;comp21904_c0;comp23384_c0	6	1663	15	12495	0.00943166
GO:0051302	regulation of cell division	biological_process	6	comp17574_c0;comp19655_c0;comp21822_c0;comp19596_c0;comp20035_c0;comp6201_c0	6	1663	15	12495	0.00943166
GO:0006265	DNA topological change	biological_process	8	comp32887_c0;comp67_c0;comp23228_c0;comp21516_c0;comp58879_c0;comp57191_c0	6	1663	15	12495	0.00943166
GO:0006325	chromatin organization	biological_process	5	comp4801_c0;comp17851_c0;comp10175_c0;comp8020_c0;comp8064_c0	5	1663	11	12495	0.00956296
GO:0048645	animal organ formation	biological_process	5	comp11322_c0;comp14334_c0;comp17981_c0;comp11452_c0;comp19858_c0	5	1663	11	12495	0.00956296
GO:0016671	oxidoreductase activity, acting on a sulfur group of donors, disulfide as acceptor	molecular_function	6	comp7416_c0;comp14702_c0;comp18403_c0;comp8127_c0;comp20696_c0	5	1663	11	12495	0.00956296
GO:0009607	response to biotic stimulus	biological_process	4	comp21342_c0;comp13828_c0;comp4919_c0;comp14133_c0;comp7972_c0;comp17733_c0;comp14806_c0;comp8667_c0;comp11898_c0;comp18177_c0;comp7642_c0;comp19147_c0	12	1663	44	12495	0.010399
GO:0042128	nitrate assimilation	biological_process	8	comp18719_c0;comp17134_c0;comp18678_c0;comp22561_c0;comp26402_c0;comp28770_c0;comp9949_c0;comp17806_c0;comp22019_c0	9	1663	29	12495	0.0105609
GO:0008762	UDP-N-acetylmuramate dehydrogenase activity	molecular_function	7	comp3079_c0;comp15295_c0;comp22057_c0;comp5611_c0;comp1825_c0;comp12602_c0;comp9457_c0	7	1663	20	12495	0.0116726
GO:0016747	transferase activity, transferring acyl groups other than amino-acyl groups	molecular_function	6	comp20043_c0;comp22560_c0;comp21046_c0;comp22645_c0;comp22607_c0;comp22718_c0;comp21203_c0;comp12348_c0;comp20321_c0	9	1663	30	12495	0.0133456
GO:0005576	extracellular region	cellular_component	3	comp18044_c0;comp20784_c0;comp22735_c0;comp15214_c0;comp21264_c0;comp16163_c0;comp21049_c0;comp19356_c0;comp14007_c0;comp47283_c0;comp21470_c0;comp14742_c0;comp22984_c0;comp14133_c0;comp16679_c0;comp24634_c0;comp13765_c0;comp101596_c0;comp21436_c0;comp21679_c0;comp22327_c0;comp20419_c0;comp19373_c0;comp22505_c0;comp10083_c0;comp7584_c0;comp19910_c0;comp20156_c0;comp13069_c0;comp8808_c0;comp11898_…	73	1663	427	12495	0.0135185
GO:0008047	enzyme activator activity	molecular_function	5	comp19724_c0;comp23883_c0;comp18403_c0;comp8127_c0	4	1663	8	12495	0.0140204
GO:0004089	carbonate dehydratase activity	molecular_function	7	comp11902_c0;comp19104_c0;comp21183_c0;comp19171_c0	4	1663	8	12495	0.0140204
GO:0016688	L-ascorbate peroxidase activity	molecular_function	5	comp20218_c0;comp4427_c0;comp14156_c0;comp16706_c0	4	1663	8	12495	0.0140204
GO:0010588	cotyledon vascular tissue pattern formation	biological_process	7	comp4321_c0;comp20544_c0;comp2859_c0;comp20894_c0	4	1663	8	12495	0.0140204
GO:0004252	serine-type endopeptidase activity	molecular_function	8	comp13805_c0;comp19105_c0;comp6660_c0;comp20897_c0;comp7519_c0;comp12088_c0;comp18269_c0;comp18487_c0;comp12088_c1;comp18414_c0;comp18903_c0;comp16014_c0;comp12640_c0;comp19278_c0;comp10862_c0;comp24795_c0	16	1663	69	12495	0.0172333
GO:0015827	tryptophan transport	biological_process	8	comp19823_c0;comp16238_c0	2	1663	2	12495	0.0177046
GO:0050567	glutaminyl-tRNA synthase (glutamine-hydrolyzing) activity	molecular_function	7	comp4813_c0;comp18677_c0	2	1663	2	12495	0.0177046
GO:0015172	acidic amino acid transmembrane transporter activity	molecular_function	8	comp19823_c0;comp16238_c0	2	1663	2	12495	0.0177046
GO:0017086	3-methyl-2-oxobutanoate dehydrogenase (lipoamide) complex	cellular_component	4	comp15112_c0;comp18415_c0	2	1663	2	12495	0.0177046
GO:0030093	chloroplast photosystem I	cellular_component	8	comp11100_c0;comp5687_c0	2	1663	2	12495	0.0177046
GO:0008937	ferredoxin-NAD(P) reductase activity	molecular_function	7	comp15235_c0;comp23658_c0	2	1663	2	12495	0.0177046
GO:0030017	sarcomere	cellular_component	5	comp22091_c0;comp19409_c0	2	1663	2	12495	0.0177046
GO:0004802	transketolase activity	molecular_function	6	comp22663_c0;comp16313_c0	2	1663	2	12495	0.0177046
GO:0016050	vesicle organization	biological_process	6	comp6605_c0;comp18008_c0	2	1663	2	12495	0.0177046
GO:0006812	cation transport	biological_process	7	comp17734_c0;comp25770_c0	2	1663	2	12495	0.0177046
GO:0010555	response to mannitol	biological_process	7	comp19623_c0;comp16270_c0	2	1663	2	12495	0.0177046
GO:0031298	replication fork protection complex	cellular_component	4	comp16448_c0;comp20067_c0	2	1663	2	12495	0.0177046
GO:0034484	raffinose catabolic process	biological_process	8	comp22804_c0;comp13796_c0	2	1663	2	12495	0.0177046
GO:0010440	stomatal lineage progression	biological_process	5	comp16505_c0;comp20199_c0	2	1663	2	12495	0.0177046
GO:0048457	floral whorl morphogenesis	biological_process	5	comp19858_c0;comp14334_c0	2	1663	2	12495	0.0177046
GO:0016767	geranylgeranyl-diphosphate geranylgeranyltransferase activity	molecular_function	8	comp21390_c0;comp21241_c0	2	1663	2	12495	0.0177046
GO:0003688	DNA replication origin binding	molecular_function	9	comp16448_c0;comp20067_c0	2	1663	2	12495	0.0177046
GO:0015810	aspartate transmembrane transport	biological_process	12	comp16238_c0;comp19823_c0	2	1663	2	12495	0.0177046
GO:0080018	anthocyanin 5-O-glucosyltransferase activity	molecular_function	8	comp22722_c0;comp21620_c0	2	1663	2	12495	0.0177046
GO:0016655	oxidoreductase activity, acting on NAD(P)H, quinone or similar compound as acceptor	molecular_function	6	comp19318_c0;comp5187_c0	2	1663	2	12495	0.0177046
GO:0009236	cobalamin biosynthetic process	biological_process	8	comp18682_c0;comp20745_c0	2	1663	2	12495	0.0177046
GO:0045005	DNA-dependent DNA replication maintenance of fidelity	biological_process	8	comp19816_c0;comp18368_c0	2	1663	2	12495	0.0177046
GO:0042586	peptide deformylase activity	molecular_function	7	comp18955_c0;comp4420_c0	2	1663	2	12495	0.0177046
GO:0010279	indole-3-acetic acid amido synthetase activity	molecular_function	7	comp47452_c0;comp5599_c0	2	1663	2	12495	0.0177046
GO:0000311	plastid large ribosomal subunit	cellular_component	9	comp23875_c0;comp23839_c0	2	1663	2	12495	0.0177046
GO:0015175	neutral amino acid transmembrane transporter activity	molecular_function	8	comp19823_c0;comp16238_c0	2	1663	2	12495	0.0177046
GO:0004866	endopeptidase inhibitor activity	molecular_function	7	comp14618_c0;comp12427_c0	2	1663	2	12495	0.0177046
GO:0015086	cadmium ion transmembrane transporter activity	molecular_function	10	comp13465_c0;comp12302_c0	2	1663	2	12495	0.0177046
GO:0006437	tyrosyl-tRNA aminoacylation	biological_process	13	comp20274_c0;comp10529_c0	2	1663	2	12495	0.0177046
GO:0008835	diaminohydroxyphosphoribosylaminopyrimidine deaminase activity	molecular_function	7	comp13623_c0;comp21718_c0	2	1663	2	12495	0.0177046
GO:0080006	internode patterning	biological_process	5	comp14334_c0;comp19858_c0	2	1663	2	12495	0.0177046
GO:0030104	water homeostasis	biological_process	7	comp23018_c0;comp5836_c0	2	1663	2	12495	0.0177046
GO:0046029	mannitol dehydrogenase activity	molecular_function	7	comp11788_c1;comp17354_c0	2	1663	2	12495	0.0177046
GO:0034256	chlorophyll(ide) b reductase activity	molecular_function	7	comp10999_c0;comp19773_c0	2	1663	2	12495	0.0177046
GO:0004109	coproporphyrinogen oxidase activity	molecular_function	7	comp13121_c0;comp14479_c0	2	1663	2	12495	0.0177046
GO:0033741	adenylyl-sulfate reductase (glutathione) activity	molecular_function	7	comp12086_c0;comp20933_c0	2	1663	2	12495	0.0177046
GO:0009973	adenylyl-sulfate reductase activity	molecular_function	6	comp12086_c0;comp20933_c0	2	1663	2	12495	0.0177046
GO:0048826	cotyledon morphogenesis	biological_process	5	comp18196_c0;comp16239_c0	2	1663	2	12495	0.0177046
GO:0004853	uroporphyrinogen decarboxylase activity	molecular_function	7	comp7139_c0;comp21289_c0	2	1663	2	12495	0.0177046
GO:0019419	sulfate reduction	biological_process	6	comp12086_c0;comp20933_c0	2	1663	2	12495	0.0177046
GO:0006267	pre-replicative complex assembly involved in nuclear cell cycle DNA replication	biological_process	6	comp20067_c0;comp16448_c0	2	1663	2	12495	0.0177046
GO:0010266	response to vitamin B1	biological_process	7	comp7974_c0;comp11714_c0	2	1663	2	12495	0.0177046
GO:0045158	electron transporter, transferring electrons within cytochrome b6/f complex of photosystem II activity	molecular_function	6	comp6989_c0;comp5646_c0	2	1663	2	12495	0.0177046
GO:0016851	magnesium chelatase activity	molecular_function	7	comp7815_c0;comp19061_c0	2	1663	2	12495	0.0177046
GO:0008909	isochorismate synthase activity	molecular_function	7	comp1758_c0;comp1950_c0	2	1663	2	12495	0.0177046
GO:0010190	cytochrome b6f complex assembly	biological_process	9	comp20696_c0;comp19207_c0	2	1663	2	12495	0.0177046
GO:0008703	5-amino-6-(5-phosphoribosylamino)uracil reductase activity	molecular_function	7	comp21718_c0;comp13623_c0	2	1663	2	12495	0.0177046
GO:0016165	linoleate 13S-lipoxygenase activity	molecular_function	7	comp17242_c0;comp23125_c0;comp26263_c0;comp20517_c0;comp17242_c1;comp13140_c0	6	1663	17	12495	0.0184482
GO:0019310	inositol catabolic process	biological_process	8	comp11584_c0;comp13205_c0;comp285_c0	3	1663	5	12495	0.0190963
GO:0010019	chloroplast-nucleus signaling pathway	biological_process	5	comp19653_c0;comp18806_c0;comp6114_c0	3	1663	5	12495	0.0190963
GO:0019139	cytokinin dehydrogenase activity	molecular_function	6	comp3079_c0;comp22057_c0;comp1825_c0	3	1663	5	12495	0.0190963
GO:0008483	transaminase activity	molecular_function	6	comp16325_c0;comp20063_c0;comp11737_c0	3	1663	5	12495	0.0190963
GO:0030174	regulation of DNA-dependent DNA replication initiation	biological_process	9	comp19469_c0;comp20067_c0;comp19831_c0	3	1663	5	12495	0.0190963
GO:0050113	inositol oxygenase activity	molecular_function	6	comp285_c0;comp13205_c0;comp11584_c0	3	1663	5	12495	0.0190963
GO:0080022	primary root development	biological_process	7	comp2859_c0;comp20894_c0;comp20544_c0	3	1663	5	12495	0.0190963
GO:0004124	cysteine synthase activity	molecular_function	6	comp10332_c0;comp21985_c0;comp17092_c0	3	1663	5	12495	0.0190963
GO:0045787	positive regulation of cell cycle	biological_process	7	comp15930_c0;comp4227_c0;comp15930_c1	3	1663	5	12495	0.0190963
GO:0015976	carbon utilization	biological_process	3	comp11902_c0;comp19104_c0;comp19171_c0	3	1663	5	12495	0.0190963
GO:0010158	abaxial cell fate specification	biological_process	6	comp21084_c0;comp7550_c0;comp16192_c0	3	1663	5	12495	0.0190963
GO:0009882	blue light photoreceptor activity	molecular_function	6	comp23137_c0;comp14468_c0;comp12877_c0	3	1663	5	12495	0.0190963
GO:0004030	aldehyde dehydrogenase [NAD(P)+] activity	molecular_function	7	comp19996_c0;comp19996_c1;comp20835_c0	3	1663	5	12495	0.0190963
GO:0006633	fatty acid biosynthetic process	biological_process	10	comp20321_c0;comp23281_c1;comp10697_c0;comp20474_c0;comp20936_c0;comp18463_c0;comp13514_c1;comp17134_c0;comp11939_c0;comp28770_c0;comp19123_c0;comp21657_c0;comp11227_c0;comp20043_c0;comp22645_c0;comp21730_c0	16	1663	70	12495	0.0196638
GO:0052716	hydroquinone:oxygen oxidoreductase activity	molecular_function	7	comp22094_c0;comp23139_c0;comp20550_c0;comp11134_c0;comp17050_c0;comp16934_c0;comp21894_c0;comp11829_c0	8	1663	27	12495	0.0207461
GO:0046274	lignin catabolic process	biological_process	8	comp11134_c0;comp20550_c0;comp21894_c0;comp23139_c0;comp22094_c0;comp11829_c0;comp16934_c0;comp17050_c0	8	1663	27	12495	0.0207461
GO:0010023	proanthocyanidin biosynthetic process	biological_process	8	comp16934_c0;comp22549_c0;comp21210_c0;comp37016_c0;comp18632_c0;comp22520_c0;comp17676_c0;comp7397_c0	8	1663	27	12495	0.0207461
GO:0046872	metal ion binding	molecular_function	6	comp16313_c0;comp11795_c0;comp23044_c0;comp22929_c0;comp22689_c0;comp19856_c0;comp21740_c0;comp18126_c0;comp21536_c0;comp13860_c0;comp23392_c0;comp14140_c0;comp12955_c0;comp11674_c0;comp21552_c0;comp17979_c1;comp26170_c0;comp13121_c0;comp22800_c0;comp20551_c0;comp7304_c0;comp11555_c0;comp23863_c0;comp21268_c0;comp6619_c1;comp15278_c0;comp21927_c0;comp20867_c0;comp8325_c0;comp18210_c0;comp17774_c0…	142	1663	912	12495	0.0224097
GO:0008081	phosphoric diester hydrolase activity	molecular_function	7	comp11976_c1;comp26146_c0;comp19186_c0;comp7735_c0	4	1663	9	12495	0.0226097
GO:0016491	oxidoreductase activity	molecular_function	4	comp17158_c0;comp22196_c0;comp20468_c0;comp10697_c0;comp17272_c0;comp21792_c0;comp23219_c0;comp17337_c0;comp19229_c0;comp13740_c0;comp21017_c0;comp10567_c0;comp54506_c0;comp19123_c0;comp11925_c0;comp10313_c0;comp12927_c0;comp17376_c0;comp16046_c0;comp24031_c0;comp17821_c0;comp16369_c0;comp7049_c0;comp20107_c0	24	1663	119	12495	0.0232519
GO:0009820	alkaloid metabolic process	biological_process	6	comp5611_c0;comp21542_c0;comp19027_c0;comp17433_c0;comp22435_c0;comp15187_c0;comp6799_c0	7	1663	23	12495	0.0258293
GO:0016149	translation release factor activity, codon specific	molecular_function	10	comp13109_c0;comp21736_c0;comp21972_c0;comp16208_c0	4	1663	10	12495	0.0337817
GO:0009630	gravitropism	biological_process	6	comp3923_c0;comp19098_c0;comp45216_c0;comp9116_c0	4	1663	10	12495	0.0337817
GO:0042372	phylloquinone biosynthetic process	biological_process	7	comp1950_c0;comp4828_c0;comp19825_c0;comp17831_c0	4	1663	10	12495	0.0337817
GO:0006006	glucose metabolic process	biological_process	8	comp14930_c0;comp16488_c0;comp11576_c1;comp11576_c0	4	1663	10	12495	0.0337817
GO:0010075	regulation of meristem growth	biological_process	7	comp17574_c0;comp6201_c0;comp19655_c0;comp21923_c0	4	1663	10	12495	0.0337817
GO:0010076	maintenance of floral meristem identity	biological_process	6	comp14334_c0;comp11322_c0;comp19858_c0	3	1663	6	12495	0.0344426
GO:0003841	1-acylglycerol-3-phosphate O-acyltransferase activity	molecular_function	9	comp3934_c0;comp5908_c0;comp16522_c0	3	1663	6	12495	0.0344426
GO:0006081	cellular aldehyde metabolic process	biological_process	5	comp19996_c1;comp19996_c0;comp20835_c0	3	1663	6	12495	0.0344426
GO:0016984	ribulose-bisphosphate carboxylase activity	molecular_function	7	comp14908_c0;comp23363_c0;comp18372_c0	3	1663	6	12495	0.0344426
GO:0008113	peptide-methionine (S)-S-oxide reductase activity	molecular_function	7	comp5085_c0;comp6909_c0;comp7211_c0	3	1663	6	12495	0.0344426
GO:0004022	alcohol dehydrogenase (NAD) activity	molecular_function	7	comp20134_c0;comp12439_c0;comp21492_c0;comp18901_c0;comp15994_c0;comp19274_c0	6	1663	20	12495	0.0407777
GO:0006979	response to oxidative stress	biological_process	5	comp21334_c0;comp13796_c0;comp12602_c0;comp16029_c0;comp20921_c0;comp15295_c0;comp7321_c0;comp17518_c0;comp9457_c0;comp5085_c0;comp22804_c0;comp7559_c0;comp7559_c1;comp7211_c0;comp3783_c0	15	1663	71	12495	0.0445941
GO:0005975	carbohydrate metabolic process	biological_process	5	comp17892_c0;comp22880_c0;comp12777_c0;comp15897_c0;comp1262_c0;comp15727_c0;comp16992_c0;comp19875_c0;comp14883_c0;comp11674_c0;comp19402_c0;comp15024_c0;comp22984_c0;comp15225_c0;comp4603_c0;comp21915_c0;comp18583_c0;comp19511_c0;comp17134_c0;comp20679_c1;comp21330_c0;comp17041_c0;comp22361_c0;comp22612_c0;comp8860_c0;comp28770_c0;comp15580_c0;comp5132_c0;comp15016_c0;comp9657_c0;comp17726_c0;c…	38	1663	218	12495	0.0476711
GO:0008964	phosphoenolpyruvate carboxylase activity	molecular_function	8	comp26139_c0;comp20533_c0	2	1663	3	12495	0.0484059
GO:0010148	transpiration	biological_process	8	comp20035_c0;comp19596_c0	2	1663	3	12495	0.0484059
GO:0004362	glutathione-disulfide reductase activity	molecular_function	9	comp18501_c0;comp21368_c0	2	1663	3	12495	0.0484059
GO:0010205	photoinhibition	biological_process	9	comp23044_c0;comp18341_c0	2	1663	3	12495	0.0484059
GO:0040011	locomotion	biological_process	3	comp7775_c0;comp7908_c0	2	1663	3	12495	0.0484059
GO:0010369	chromocenter	cellular_component	7	comp9914_c0;comp9048_c0	2	1663	3	12495	0.0484059
GO:0071475	cellular hyperosmotic salinity response	biological_process	8	comp21126_c0;comp14092_c0	2	1663	3	12495	0.0484059
GO:0009842	cyanelle	cellular_component	7	comp20468_c0;comp16197_c0	2	1663	3	12495	0.0484059
GO:0000774	adenyl-nucleotide exchange factor activity	molecular_function	8	comp8042_c0;comp21019_c0	2	1663	3	12495	0.0484059
GO:0030155	regulation of cell adhesion	biological_process	5	comp20035_c0;comp19596_c0	2	1663	3	12495	0.0484059
GO:0004838	L-tyrosine:2-oxoglutarate aminotransferase activity	molecular_function	8	comp7405_c0;comp22721_c0	2	1663	3	12495	0.0484059
GO:0009970	cellular response to sulfate starvation	biological_process	9	comp7192_c0;comp6192_c0	2	1663	3	12495	0.0484059
GO:0033743	peptide-methionine (R)-S-oxide reductase activity	molecular_function	7	comp7211_c0;comp5085_c0	2	1663	3	12495	0.0484059
GO:0004831	tyrosine-tRNA ligase activity	molecular_function	7	comp20274_c0;comp10529_c0	2	1663	3	12495	0.0484059
GO:0010447	response to acidic pH	biological_process	6	comp26402_c0;comp4481_c0	2	1663	3	12495	0.0484059
GO:0016846	carbon-sulfur lyase activity	molecular_function	5	comp20063_c0;comp20544_c0	2	1663	3	12495	0.0484059
GO:0090309	positive regulation of methylation-dependent chromatin silencing	biological_process	8	comp9048_c0;comp9914_c0	2	1663	3	12495	0.0484059
GO:0080024	indolebutyric acid metabolic process	biological_process	6	comp14092_c0;comp21126_c0	2	1663	3	12495	0.0484059
GO:0003826	alpha-ketoacid dehydrogenase activity	molecular_function	5	comp15112_c0;comp18415_c0	2	1663	3	12495	0.0484059
GO:0030272	5-formyltetrahydrofolate cyclo-ligase activity	molecular_function	7	comp20026_c0;comp17903_c0	2	1663	3	12495	0.0484059
GO:0070040	rRNA (adenine-C2-)-methyltransferase activity	molecular_function	8	comp14532_c0;comp22199_c0	2	1663	3	12495	0.0484059
GO:2000027	regulation of animal organ morphogenesis	biological_process	7	comp20035_c0;comp19596_c0	2	1663	3	12495	0.0484059
GO:0017038	protein import	biological_process	10	comp23190_c0;comp22685_c0	2	1663	3	12495	0.0484059
GO:0015977	carbon fixation	biological_process	5	comp20533_c0;comp26139_c0	2	1663	3	12495	0.0484059
GO:0042823	pyridoxal phosphate biosynthetic process	biological_process	8	comp5146_c0;comp20627_c0	2	1663	3	12495	0.0484059
GO:0006729	tetrahydrobiopterin biosynthetic process	biological_process	8	comp19856_c0;comp21068_c0	2	1663	3	12495	0.0484059
GO:0016992	lipoate synthase activity	molecular_function	7	comp15235_c0;comp21536_c0	2	1663	3	12495	0.0484059
GO:0051205	protein insertion into membrane	biological_process	8	comp16550_c0;comp15652_c0	2	1663	3	12495	0.0484059
GO:0005094	Rho GDP-dissociation inhibitor activity	molecular_function	8	comp11051_c0;comp18697_c0	2	1663	3	12495	0.0484059
GO:0006749	glutathione metabolic process	biological_process	8	comp21368_c0;comp15625_c0	2	1663	3	12495	0.0484059
GO:0042549	photosystem II stabilization	biological_process	9	comp21454_c0;comp22285_c0	2	1663	3	12495	0.0484059
GO:0009512	cytochrome b6f complex	cellular_component	6	comp6989_c0;comp15378_c0	2	1663	3	12495	0.0484059
GO:0008878	glucose-1-phosphate adenylyltransferase activity	molecular_function	8	comp21024_c0;comp17044_c0	2	1663	3	12495	0.0484059
GO:0016323	basolateral plasma membrane	cellular_component	5	comp7908_c0;comp19409_c0	2	1663	3	12495	0.0484059
GO:0003863	3-methyl-2-oxobutanoate dehydrogenase (2-methylpropanoyl-transferring) activity	molecular_function	7	comp18415_c0;comp15112_c0	2	1663	3	12495	0.0484059
GO:0047987	hydroperoxide dehydratase activity	molecular_function	7	comp12149_c0;comp23008_c0	2	1663	3	12495	0.0484059
GO:0052638	indole-3-butyrate beta-glucosyltransferase activity	molecular_function	8	comp14092_c0;comp21126_c0	2	1663	3	12495	0.0484059
GO:0045038	protein import into chloroplast thylakoid membrane	biological_process	13	comp15036_c0;comp20812_c0	2	1663	3	12495	0.0484059
GO:0004781	sulfate adenylyltransferase (ATP) activity	molecular_function	9	comp7192_c0;comp6192_c0	2	1663	3	12495	0.0484059
GO:0047746	chlorophyllase activity	molecular_function	7	comp13919_c0;comp21217_c0	2	1663	3	12495	0.0484059
GO:0080085	signal recognition particle, chloroplast targeting	cellular_component	7	comp7323_c0;comp20812_c0	2	1663	3	12495	0.0484059
GO:0001558	regulation of cell growth	biological_process	6	comp20035_c0;comp19596_c0	2	1663	3	12495	0.0484059
GO:0009001	serine O-acetyltransferase activity	molecular_function	9	comp27914_c0;comp5088_c0	2	1663	3	12495	0.0484059
GO:0030076	light-harvesting complex	cellular_component	4	comp24031_c0;comp25145_c0	2	1663	3	12495	0.0484059
GO:0045604	regulation of epidermal cell differentiation	biological_process	8	comp6201_c0;comp17574_c0;comp19655_c0	3	1663	7	12495	0.0544023
GO:0004045	aminoacyl-tRNA hydrolase activity	molecular_function	7	comp36585_c0;comp12582_c0;comp17007_c0	3	1663	7	12495	0.0544023
GO:0004365	glyceraldehyde-3-phosphate dehydrogenase (NAD+) (phosphorylating) activity	molecular_function	8	comp11576_c1;comp7626_c0;comp20560_c0	3	1663	7	12495	0.0544023
GO:0010052	guard cell differentiation	biological_process	7	comp14742_c0;comp9757_c0;comp14086_c0	3	1663	7	12495	0.0544023
GO:0042651	thylakoid membrane	cellular_component	5	comp16305_c0;comp19318_c0;comp22802_c0	3	1663	7	12495	0.0544023
GO:0030007	cellular potassium ion homeostasis	biological_process	11	comp23018_c0;comp22262_c0;comp5836_c0	3	1663	7	12495	0.0544023
GO:0003755	peptidyl-prolyl cis-trans isomerase activity	molecular_function	6	comp17411_c0;comp4513_c0;comp18088_c0;comp14125_c0;comp6494_c0;comp18540_c0;comp17918_c0;comp36206_c0;comp17158_c0;comp18779_c0;comp18551_c0;comp5398_c0	12	1663	55	12495	0.0549227
GO:0015299	solute:proton antiporter activity	molecular_function	10	comp21210_c0;comp7397_c0;comp23018_c0;comp22549_c0;comp17184_c0;comp37016_c0;comp18632_c0;comp5836_c0;comp22520_c0;comp17676_c0	10	1663	44	12495	0.0598484
GO:0042802	identical protein binding	molecular_function	5	comp21030_c0;comp17668_c0;comp6585_c0;comp18903_c0;comp12088_c1;comp22913_c0;comp20812_c0;comp20442_c0;comp7366_c0;comp7919_c0;comp23137_c0;comp22611_c0;comp19665_c0;comp10862_c0;comp12088_c0;comp14840_c0	16	1663	80	12495	0.0601914
GO:0030659	cytoplasmic vesicle membrane	cellular_component	6	comp11710_c0;comp9474_c0;comp19106_c0;comp6109_c0	4	1663	12	12495	0.0641213
GO:0016829	lyase activity	molecular_function	4	comp16644_c0;comp19097_c0;comp32304_c0;comp11076_c0	4	1663	12	12495	0.0641213
GO:0005945	6-phosphofructokinase complex	cellular_component	7	comp21325_c0;comp4731_c0;comp18181_c0;comp20530_c0;comp18181_c1	5	1663	17	12495	0.0649497
GO:0010218	response to far red light	biological_process	8	comp8077_c0;comp23384_c0;comp14460_c0;comp5819_c0;comp6619_c1	5	1663	17	12495	0.0649497
GO:0003690	double-stranded DNA binding	molecular_function	7	comp17851_c0;comp10175_c0;comp8064_c0;comp5819_c0;comp4801_c0	5	1663	17	12495	0.0649497
GO:0003872	6-phosphofructokinase activity	molecular_function	8	comp21325_c0;comp18181_c1;comp20530_c0;comp4731_c0;comp18181_c0	5	1663	17	12495	0.0649497
GO:0005198	structural molecule activity	molecular_function	3	comp14440_c0;comp11799_c0;comp7174_c0;comp6951_c0;comp19240_c0;comp15021_c0;comp11087_c0;comp12414_c0;comp13894_c0;comp15186_c0;comp24166_c0;comp14484_c0;comp18855_c0;comp22715_c0	14	1663	69	12495	0.0682256
GO:0006457	protein folding	biological_process	4	comp21001_c0;comp6006_c0;comp6494_c0;comp16097_c0;comp18088_c0;comp21252_c0;comp14604_c0;comp19446_c0;comp22182_c0;comp17411_c0;comp15711_c0;comp17158_c0;comp18551_c0;comp14125_c0;comp36206_c0;comp21019_c0;comp17918_c0;comp19465_c0;comp7781_c0;comp16731_c0;comp5398_c0;comp8042_c0;comp19930_c0;comp3825_c0;comp18218_c0;comp4513_c0;comp18540_c0;comp18139_c0;comp22946_c0;comp12955_c0;comp18779_c0	31	1663	179	12495	0.0730885
GO:0008422	beta-glucosidase activity	molecular_function	8	comp14883_c0;comp12777_c0;comp13138_c0;comp15225_c0;comp4603_c0;comp22612_c0;comp10395_c0;comp15024_c0	8	1663	34	12495	0.0735599
GO:0016226	iron-sulfur cluster assembly	biological_process	6	comp19724_c0;comp19411_c0;comp18501_c0;comp11087_c0;comp11799_c0;comp14484_c0	6	1663	23	12495	0.0752583
GO:0008654	phospholipid biosynthetic process	biological_process	8	comp17168_c0;comp5908_c0;comp13978_c0;comp3934_c0;comp19563_c0;comp16522_c0	6	1663	23	12495	0.0752583
GO:0015293	symporter activity	molecular_function	7	comp23007_c0;comp19941_c0;comp20430_c0;comp22561_c0;comp15175_c0;comp17027_c0;comp19823_c0;comp13885_c0;comp9949_c0;comp12463_c0;comp19296_c0;comp17806_c0;comp16238_c0;comp22543_c0	14	1663	70	12495	0.0753086
GO:0043169	cation binding	molecular_function	5	comp15897_c0;comp19511_c0;comp15024_c0;comp10395_c0;comp15727_c0;comp12777_c0;comp17041_c0;comp15580_c0;comp15016_c0;comp13138_c0;comp28769_c0;comp19402_c0;comp15225_c0;comp17892_c0;comp16992_c0;comp22880_c0;comp22612_c0;comp21915_c0;comp4603_c0;comp22984_c0;comp14883_c0;comp23296_c0;comp20679_c1;comp11024_c0;comp9657_c0;comp19875_c0	26	1663	147	12495	0.0773719
GO:0015969	guanosine tetraphosphate metabolic process	biological_process	11	comp11976_c1;comp19186_c0;comp26146_c0	3	1663	8	12495	0.0786314
GO:0004366	glycerol-3-phosphate O-acyltransferase activity	molecular_function	8	comp16522_c0;comp5908_c0;comp19563_c0	3	1663	8	12495	0.0786314
GO:0009567	double fertilization forming a zygote and endosperm	biological_process	5	comp278_c0;comp18965_c0;comp15768_c0	3	1663	8	12495	0.0786314
GO:0010315	auxin efflux	biological_process	9	comp45216_c0;comp9116_c0;comp3923_c0	3	1663	8	12495	0.0786314
GO:0032982	myosin filament	cellular_component	5	comp4325_c0;comp44719_c0;comp16625_c0	3	1663	8	12495	0.0786314
GO:0004017	adenylate kinase activity	molecular_function	8	comp20066_c0;comp18929_c0;comp18848_c0	3	1663	8	12495	0.0786314
GO:0006783	heme biosynthetic process	biological_process	9	comp18572_c0;comp14479_c0;comp19881_c0	3	1663	8	12495	0.0786314
GO:0045431	flavonol synthase activity	molecular_function	7	comp1931_c0;comp176375_c0;comp15278_c0	3	1663	8	12495	0.0786314
GO:0051707	response to other organism	biological_process	6	comp33933_c0;comp4849_c0;comp20336_c0	3	1663	8	12495	0.0786314
GO:0042742	defense response to bacterium	biological_process	8	comp12302_c0;comp22109_c0;comp21308_c0;comp15950_c0;comp5301_c0;comp19596_c0;comp14248_c0;comp11108_c0;comp6657_c0;comp88812_c0;comp20035_c0;comp25740_c0;comp21663_c0;comp22683_c0;comp15021_c0;comp7688_c0;comp22038_c0;comp12353_c0;comp19248_c0	19	1663	102	12495	0.079139
GO:0008271	secondary active sulfate transmembrane transporter activity	molecular_function	9	comp15175_c0;comp20900_c0;comp23007_c0;comp12463_c0;comp17027_c0	5	1663	18	12495	0.0804584
GO:0045735	nutrient reservoir activity	molecular_function	3	comp21286_c0;comp5476_c0;comp19315_c0;comp21088_c0;comp20873_c0;comp16258_c0;comp15604_c0	7	1663	29	12495	0.081332
GO:0019538	protein metabolic process	biological_process	6	comp21650_c0;comp15692_c0;comp28030_c0;comp6909_c0	4	1663	13	12495	0.0831978
GO:0016887	ATPase activity	molecular_function	9	comp17664_c0;comp19930_c0;comp10758_c0;comp23004_c0;comp12302_c0;comp18848_c0;comp20953_c0;comp16113_c0;comp14241_c0;comp21765_c0;comp20605_c0;comp23143_c0;comp20010_c0;comp478_c0;comp19195_c0;comp14241_c1;comp21564_c0;comp12273_c0;comp20605_c1;comp22526_c0;comp12236_c0;comp21860_c0	22	1663	122	12495	0.0832243
GO:0008289	lipid binding	molecular_function	4	comp11180_c0;comp5682_c0;comp19187_c0;comp68887_c0;comp16838_c0;comp15794_c0;comp19502_c0;comp11347_c0;comp5742_c0	9	1663	41	12495	0.0864107
GO:0009823	cytokinin catabolic process	biological_process	7	comp1825_c0;comp22057_c0	2	1663	4	12495	0.0883346
GO:0043295	glutathione binding	molecular_function	6	comp7688_c0;comp6657_c0	2	1663	4	12495	0.0883346
GO:0031508	pericentric heterochromatin assembly	biological_process	8	comp9048_c0;comp9914_c0	2	1663	4	12495	0.0883346
GO:0051753	mannan synthase activity	molecular_function	9	comp16866_c0;comp16866_c1	2	1663	4	12495	0.0883346
GO:0018685	alkane 1-monooxygenase activity	molecular_function	7	comp15544_c0;comp22420_c0	2	1663	4	12495	0.0883346
GO:0017150	tRNA dihydrouridine synthase activity	molecular_function	6	comp6445_c0;comp20584_c0	2	1663	4	12495	0.0883346
GO:0005986	sucrose biosynthetic process	biological_process	9	comp21663_c0;comp21771_c0	2	1663	4	12495	0.0883346
GO:0004066	asparagine synthase (glutamine-hydrolyzing) activity	molecular_function	7	comp22571_c0;comp22706_c0	2	1663	4	12495	0.0883346
GO:0009435	NAD biosynthetic process	biological_process	10	comp18493_c0;comp27455_c0	2	1663	4	12495	0.0883346
GO:0048235	pollen sperm cell differentiation	biological_process	5	comp16046_c0;comp16739_c0	2	1663	4	12495	0.0883346
GO:0009854	oxidative photosynthetic carbon pathway	biological_process	6	comp7434_c0;comp13993_c0	2	1663	4	12495	0.0883346
GO:0019344	cysteine biosynthetic process	biological_process	11	comp20933_c0;comp12086_c0	2	1663	4	12495	0.0883346
GO:0003922	GMP synthase (glutamine-hydrolyzing) activity	molecular_function	7	comp14968_c0;comp22571_c0	2	1663	4	12495	0.0883346
GO:0003913	DNA photolyase activity	molecular_function	6	comp14468_c0;comp20685_c0	2	1663	4	12495	0.0883346
GO:0006177	GMP biosynthetic process	biological_process	12	comp22571_c0;comp14968_c0	2	1663	4	12495	0.0883346
GO:0010424	DNA methylation on cytosine within a CG sequence	biological_process	12	comp9048_c0;comp9914_c0	2	1663	4	12495	0.0883346
GO:0009657	plastid organization	biological_process	6	comp20107_c0;comp5779_c0	2	1663	4	12495	0.0883346
GO:0006271	DNA strand elongation involved in DNA replication	biological_process	9	comp16448_c1;comp16448_c0	2	1663	4	12495	0.0883346
GO:0010430	fatty acid omega-oxidation	biological_process	11	comp22965_c0;comp22063_c0	2	1663	4	12495	0.0883346
GO:0047259	glucomannan 4-beta-mannosyltransferase activity	molecular_function	9	comp16866_c1;comp16866_c0	2	1663	4	12495	0.0883346
GO:0006529	asparagine biosynthetic process	biological_process	12	comp22706_c0;comp22571_c0	2	1663	4	12495	0.0883346
GO:0045156	electron transporter, transferring electrons within the cyclic electron transport pathway of photosynthesis activity	molecular_function	6	comp24031_c0;comp25145_c0	2	1663	4	12495	0.0883346
GO:0016740	transferase activity	molecular_function	4	comp17471_c0;comp17092_c0;comp7024_c0;comp10332_c0;comp3723_c0;comp8379_c0;comp4813_c0	7	1663	30	12495	0.0944739
GO:0016597	amino acid binding	molecular_function	7	comp19186_c0;comp1635_c0;comp26146_c0;comp11976_c1;comp20081_c0	5	1663	19	12495	0.0977485
GO:0010114	response to red light	biological_process	8	comp14460_c0;comp23384_c0;comp5819_c0;comp8077_c0;comp6619_c1	5	1663	19	12495	0.0977485
GO:0006949	syncytium formation	biological_process	4	comp285_c0;comp10805_c0;comp13205_c0;comp11584_c0	4	1663	14	12495	0.104701
GO:0019252	starch biosynthetic process	biological_process	10	comp17044_c0;comp17230_c0;comp21024_c0;comp21663_c0	4	1663	14	12495	0.104701
GO:0010305	leaf vascular tissue pattern formation	biological_process	7	comp4321_c0;comp20894_c0;comp2859_c0;comp47611_c0	4	1663	14	12495	0.104701
GO:0006950	response to stress	biological_process	4	comp15175_c0;comp12857_c0;comp7507_c0;comp19479_c0;comp19631_c0;comp17021_c0;comp18804_c0;comp15582_c0;comp16014_c0;comp20608_c0;comp21217_c0;comp17896_c0;comp7546_c0;comp36206_c0;comp11133_c0;comp21019_c0;comp13743_c0;comp11525_c0;comp20336_c0;comp19465_c0;comp20627_c0;comp12463_c0;comp20933_c0;comp8042_c0;comp23007_c0;comp12086_c0;comp12218_c0;comp20283_c0;comp5146_c0;comp807_c0;comp22638_c0;co…	33	1663	199	12495	0.105144
GO:0006520	cellular amino acid metabolic process	biological_process	8	comp21063_c0;comp1635_c0;comp21814_c0;comp19564_c0;comp20693_c0;comp21814_c1	6	1663	25	12495	0.105195
GO:0007267	cell-cell signaling	biological_process	5	comp22063_c0;comp14742_c0;comp22965_c0	3	1663	9	12495	0.106642
GO:0010483	pollen tube reception	biological_process	5	comp22859_c1;comp22859_c0;comp21795_c0	3	1663	9	12495	0.106642
GO:0008173	RNA methyltransferase activity	molecular_function	7	comp19151_c0;comp22800_c0;comp20028_c0	3	1663	9	12495	0.106642
GO:0043680	filiform apparatus	cellular_component	6	comp21795_c0;comp22859_c1;comp22859_c0	3	1663	9	12495	0.106642
GO:0010260	animal organ senescence	biological_process	5	comp23275_c0;comp21740_c0;comp15648_c0	3	1663	9	12495	0.106642
GO:0047274	galactinol-sucrose galactosyltransferase activity	molecular_function	8	comp13796_c0;comp20135_c0;comp22804_c0	3	1663	9	12495	0.106642
GO:0080043	quercetin 3-O-glucosyltransferase activity	molecular_function	8	comp19713_c0;comp21364_c0;comp33933_c0	3	1663	9	12495	0.106642
GO:0006268	DNA unwinding involved in DNA replication	biological_process	10	comp19831_c0;comp19469_c0;comp16448_c0	3	1663	9	12495	0.106642
GO:0005507	copper ion binding	molecular_function	8	comp6657_c0;comp11134_c0;comp20550_c0;comp13669_c0;comp7688_c0;comp16934_c0;comp19248_c0;comp12927_c0;comp20853_c0;comp24691_c0;comp11829_c0;comp23139_c0;comp23393_c0;comp22094_c0;comp22196_c0;comp21894_c0;comp17050_c0;comp22104_c0;comp11389_c0;comp22112_c0;comp18528_c0;comp5604_c0	22	1663	126	12495	0.108785
GO:0016788	hydrolase activity, acting on ester bonds	molecular_function	5	comp21502_c0;comp19356_c0;comp19373_c1;comp19373_c0;comp21436_c0;comp14007_c0;comp7655_c0;comp18884_c0;comp22240_c0;comp5743_c0;comp16163_c0	11	1663	56	12495	0.117619
GO:0016020	membrane	cellular_component	3	comp7767_c0;comp23040_c1;comp19934_c0;comp19877_c0;comp21311_c0;comp20489_c0;comp5925_c0;comp21308_c0;comp19503_c0;comp23973_c0;comp7946_c0;comp16905_c0;comp20218_c0;comp19996_c0;comp10502_c0;comp25328_c0;comp28145_c0;comp8144_c0;comp22645_c0;comp7412_c0;comp21355_c0;comp20835_c0;comp14562_c0;comp18155_c0;comp23212_c0;comp10805_c0;comp16638_c0;comp7434_c0;comp7023_c0;comp47611_c0;comp7166_c0;comp…	32	1663	195	12495	0.120852
GO:0004222	metalloendopeptidase activity	molecular_function	8	comp22415_c0;comp7085_c0;comp20597_c0;comp6129_c0;comp17862_c0;comp22857_c0;comp23044_c0;comp17145_c0	8	1663	38	12495	0.123868
GO:0005615	extracellular space	cellular_component	4	comp7763_c0;comp12927_c0;comp3079_c0;comp9140_c0;comp1825_c0;comp16532_c0;comp22196_c0;comp15161_c0	8	1663	38	12495	0.123868
GO:0006508	proteolysis	biological_process	7	comp22415_c0;comp18044_c0;comp17351_c0;comp12082_c0;comp8776_c0;comp18414_c0;comp12088_c0;comp17862_c0;comp21264_c0;comp6660_c0;comp19105_c0;comp22202_c0;comp7519_c0;comp18487_c0;comp18269_c0;comp21434_c0;comp15284_c0;comp18903_c0;comp10862_c0;comp20597_c0;comp22769_c0;comp20381_c0;comp16119_c0;comp17145_c0;comp6200_c0;comp17774_c0;comp16014_c0;comp6129_c0;comp12640_c0;comp12299_c0;comp19278_c0;c…	40	1663	251	12495	0.127479
GO:0010020	chloroplast fission	biological_process	8	comp7066_c0;comp14840_c0;comp21525_c0;comp22611_c0	4	1663	15	12495	0.128431
GO:0010362	negative regulation of anion channel activity by blue light	biological_process	10	comp23137_c0	1	1663	1	12495	0.133093
GO:0009704	de-etiolation	biological_process	7	comp15625_c0	1	1663	1	12495	0.133093
GO:0009783	photosystem II antenna complex	cellular_component	6	comp23384_c0	1	1663	1	12495	0.133093
GO:0047504	(-)-menthol dehydrogenase activity	molecular_function	7	comp23227_c0	1	1663	1	12495	0.133093
GO:0000827	inositol-1,3,4,5,6-pentakisphosphate kinase activity	molecular_function	7	comp22397_c0	1	1663	1	12495	0.133093
GO:0016719	carotene 7,8-desaturase activity	molecular_function	6	comp22725_c0	1	1663	1	12495	0.133093
GO:0009703	nitrate reductase (NADH) activity	molecular_function	7	comp18678_c0	1	1663	1	12495	0.133093
GO:0000706	meiotic DNA double-strand break processing	biological_process	9	comp18848_c0	1	1663	1	12495	0.133093
GO:0032955	regulation of division septum assembly	biological_process	11	comp14840_c0	1	1663	1	12495	0.133093
GO:0030785	[ribulose-bisphosphate carboxylase]-lysine N-methyltransferase activity	molecular_function	8	comp17332_c0	1	1663	1	12495	0.133093
GO:0015774	polysaccharide transport	biological_process	8	comp28145_c0	1	1663	1	12495	0.133093
GO:0009694	jasmonic acid metabolic process	biological_process	9	comp13010_c0	1	1663	1	12495	0.133093
GO:0008277	regulation of G protein-coupled receptor signaling pathway	biological_process	8	comp19856_c0	1	1663	1	12495	0.133093
GO:0031361	integral component of thylakoid membrane	cellular_component	6	comp13029_c1	1	1663	1	12495	0.133093
GO:0042972	licheninase activity	molecular_function	7	comp9657_c0	1	1663	1	12495	0.133093
GO:0008883	glutamyl-tRNA reductase activity	molecular_function	7	comp22536_c0	1	1663	1	12495	0.133093
GO:0009608	response to symbiont	biological_process	7	comp14745_c0	1	1663	1	12495	0.133093
GO:0008198	ferrous iron binding	molecular_function	9	comp16636_c0	1	1663	1	12495	0.133093
GO:0019684	photosynthesis, light reaction	biological_process	6	comp20071_c0	1	1663	1	12495	0.133093
GO:0008974	phosphoribulokinase activity	molecular_function	7	comp13848_c0	1	1663	1	12495	0.133093
GO:0032078	negative regulation of endodeoxyribonuclease activity	biological_process	11	comp18848_c0	1	1663	1	12495	0.133093
GO:0019477	L-lysine catabolic process	biological_process	13	comp11363_c0	1	1663	1	12495	0.133093
GO:0009496	plastoquinol--plastocyanin reductase activity	molecular_function	7	comp5646_c0	1	1663	1	12495	0.133093
GO:0044238	primary metabolic process	biological_process	4	comp20760_c0	1	1663	1	12495	0.133093
GO:0001669	acrosomal vesicle	cellular_component	9	comp20560_c0	1	1663	1	12495	0.133093
GO:0015087	cobalt ion transmembrane transporter activity	molecular_function	10	comp20745_c0	1	1663	1	12495	0.133093
GO:0015706	nitrate transport	biological_process	9	comp26402_c0	1	1663	1	12495	0.133093
GO:0046422	violaxanthin de-epoxidase activity	molecular_function	5	comp13428_c0	1	1663	1	12495	0.133093
GO:0015038	glutathione disulfide oxidoreductase activity	molecular_function	8	comp17734_c0	1	1663	1	12495	0.133093
GO:0010581	regulation of starch biosynthetic process	biological_process	10	comp18403_c0	1	1663	1	12495	0.133093
GO:0008444	CDP-diacylglycerol-glycerol-3-phosphate 3-phosphatidyltransferase activity	molecular_function	8	comp17168_c0	1	1663	1	12495	0.133093
GO:0070126	mitochondrial translational termination	biological_process	9	comp17007_c0	1	1663	1	12495	0.133093
GO:0006343	establishment of chromatin silencing	biological_process	7	comp20067_c0	1	1663	1	12495	0.133093
GO:0080054	low-affinity nitrate transmembrane transporter activity	molecular_function	9	comp17806_c0	1	1663	1	12495	0.133093
GO:0001887	selenium compound metabolic process	biological_process	5	comp15301_c0	1	1663	1	12495	0.133093
GO:0080163	regulation of protein serine/threonine phosphatase activity	biological_process	12	comp8025_c0	1	1663	1	12495	0.133093
GO:0042344	indole glucosinolate catabolic process	biological_process	10	comp12302_c0	1	1663	1	12495	0.133093
GO:0042286	glutamate-1-semialdehyde 2,1-aminomutase activity	molecular_function	7	comp16325_c0	1	1663	1	12495	0.133093
GO:0047496	vesicle transport along microtubule	biological_process	10	comp8370_c1	1	1663	1	12495	0.133093
GO:0048640	negative regulation of developmental growth	biological_process	7	comp21822_c0	1	1663	1	12495	0.133093
GO:0009540	zeaxanthin epoxidase [overall] activity	molecular_function	7	comp8144_c0	1	1663	1	12495	0.133093
GO:0008989	rRNA (guanine-N1-)-methyltransferase activity	molecular_function	8	comp20390_c0	1	1663	1	12495	0.133093
GO:0030728	ovulation	biological_process	5	comp7908_c0	1	1663	1	12495	0.133093
GO:0044318	L-aspartate:fumarate oxidoreductase activity	molecular_function	6	comp18493_c0	1	1663	1	12495	0.133093
GO:0009663	plasmodesma organization	biological_process	7	comp22601_c0	1	1663	1	12495	0.133093
GO:0004056	argininosuccinate lyase activity	molecular_function	7	comp23283_c0	1	1663	1	12495	0.133093
GO:0060465	pharynx development	biological_process	5	comp7908_c0	1	1663	1	12495	0.133093
GO:0004479	methionyl-tRNA formyltransferase activity	molecular_function	7	comp18732_c0	1	1663	1	12495	0.133093
GO:0071482	cellular response to light stimulus	biological_process	7	comp19623_c0	1	1663	1	12495	0.133093
GO:0080161	auxin transmembrane transporter activity	molecular_function	5	comp5602_c0	1	1663	1	12495	0.133093
GO:0006968	cellular defense response	biological_process	6	comp21592_c0	1	1663	1	12495	0.133093
GO:0030604	1-deoxy-D-xylulose-5-phosphate reductoisomerase activity	molecular_function	7	comp22957_c0	1	1663	1	12495	0.133093
GO:0050370	tyrosine N-monooxygenase activity	molecular_function	7	comp16948_c0	1	1663	1	12495	0.133093
GO:0033857	diphosphoinositol-pentakisphosphate kinase activity	molecular_function	7	comp22397_c0	1	1663	1	12495	0.133093
GO:0015822	ornithine transport	biological_process	8	comp21345_c0	1	1663	1	12495	0.133093
GO:0004851	uroporphyrin-III C-methyltransferase activity	molecular_function	8	comp18682_c0	1	1663	1	12495	0.133093
GO:0009856	pollination	biological_process	4	comp11389_c0	1	1663	1	12495	0.133093
GO:0008307	structural constituent of muscle	molecular_function	4	comp4325_c0	1	1663	1	12495	0.133093
GO:0048263	determination of dorsal identity	biological_process	7	comp21923_c0	1	1663	1	12495	0.133093
GO:0031539	positive regulation of anthocyanin metabolic process	biological_process	7	comp5819_c0	1	1663	1	12495	0.133093
GO:0006779	porphyrin-containing compound biosynthetic process	biological_process	8	comp13121_c0	1	1663	1	12495	0.133093
GO:0050362	L-tryptophan:2-oxoglutarate aminotransferase activity	molecular_function	8	comp20544_c0	1	1663	1	12495	0.133093
GO:0004623	phospholipase A2 activity	molecular_function	8	comp14323_c0	1	1663	1	12495	0.133093
GO:0019464	glycine decarboxylation via glycine cleavage system	biological_process	13	comp14978_c0	1	1663	1	12495	0.133093
GO:0034394	protein localization to cell surface	biological_process	7	comp22091_c0	1	1663	1	12495	0.133093
GO:0019836	hemolysis by symbiont of host erythrocytes	biological_process	10	comp15375_c0	1	1663	1	12495	0.133093
GO:0006772	thiamine metabolic process	biological_process	7	comp17370_c0	1	1663	1	12495	0.133093
GO:0008756	o-succinylbenzoate-CoA ligase activity	molecular_function	7	comp19825_c0	1	1663	1	12495	0.133093
GO:0000832	inositol hexakisphosphate 5-kinase activity	molecular_function	8	comp22397_c0	1	1663	1	12495	0.133093
GO:0001673	male germ cell nucleus	cellular_component	8	comp15790_c0	1	1663	1	12495	0.133093
GO:0004760	serine-pyruvate transaminase activity	molecular_function	7	comp19774_c0	1	1663	1	12495	0.133093
GO:0000023	maltose metabolic process	biological_process	8	comp21526_c0	1	1663	1	12495	0.133093
GO:0006021	inositol biosynthetic process	biological_process	8	comp13978_c0	1	1663	1	12495	0.133093
GO:0004659	prenyltransferase activity	molecular_function	6	comp17831_c0	1	1663	1	12495	0.133093
GO:0051503	adenine nucleotide transport	biological_process	10	comp12742_c0	1	1663	1	12495	0.133093
GO:0047205	quinate O-hydroxycinnamoyltransferase activity	molecular_function	9	comp22424_c0	1	1663	1	12495	0.133093
GO:0003934	GTP cyclohydrolase I activity	molecular_function	9	comp19856_c0	1	1663	1	12495	0.133093
GO:0004635	phosphoribosyl-AMP cyclohydrolase activity	molecular_function	8	comp4331_c0	1	1663	1	12495	0.133093
GO:0042548	regulation of photosynthesis, light reaction	biological_process	8	comp19710_c0	1	1663	1	12495	0.133093
GO:0030241	skeletal muscle myosin thick filament assembly	biological_process	8	comp4325_c0	1	1663	1	12495	0.133093
GO:2000815	regulation of mRNA stability involved in response to oxidative stress	biological_process	12	comp17385_c0	1	1663	1	12495	0.133093
GO:0046862	chromoplast membrane	cellular_component	6	comp20107_c0	1	1663	1	12495	0.133093
GO:0009673	low-affinity phosphate transmembrane transporter activity	molecular_function	9	comp19296_c0	1	1663	1	12495	0.133093
GO:0052624	2-phytyl-1,4-naphthoquinone methyltransferase activity	molecular_function	8	comp4828_c0	1	1663	1	12495	0.133093
GO:0005912	adherens junction	cellular_component	5	comp7908_c0	1	1663	1	12495	0.133093
GO:0043617	cellular response to sucrose starvation	biological_process	9	comp22706_c0	1	1663	1	12495	0.133093
GO:0003904	deoxyribodipyrimidine photo-lyase activity	molecular_function	7	comp19978_c0	1	1663	1	12495	0.133093
GO:0007597	blood coagulation, intrinsic pathway	biological_process	8	comp20381_c0	1	1663	1	12495	0.133093
GO:0008734	L-aspartate oxidase activity	molecular_function	8	comp18493_c0	1	1663	1	12495	0.133093
GO:0010269	response to selenium ion	biological_process	6	comp15301_c0	1	1663	1	12495	0.133093
GO:0031463	Cul3-RING ubiquitin ligase complex	cellular_component	7	comp19615_c0	1	1663	1	12495	0.133093
GO:0004805	trehalose-phosphatase activity	molecular_function	9	comp21039_c0	1	1663	1	12495	0.133093
GO:0004097	catechol oxidase activity	molecular_function	7	comp20270_c0	1	1663	1	12495	0.133093
GO:0009268	response to pH	biological_process	5	comp18477_c0	1	1663	1	12495	0.133093
GO:0050982	detection of mechanical stimulus	biological_process	6	comp17548_c0	1	1663	1	12495	0.133093
GO:0030795	jasmonate O-methyltransferase activity	molecular_function	8	comp13010_c0	1	1663	1	12495	0.133093
GO:0051246	regulation of protein metabolic process	biological_process	7	comp3783_c0	1	1663	1	12495	0.133093
GO:0004512	inositol-3-phosphate synthase activity	molecular_function	6	comp13978_c0	1	1663	1	12495	0.133093
GO:0032441	pheophorbide a oxygenase activity	molecular_function	6	comp22197_c0	1	1663	1	12495	0.133093
GO:0004792	thiosulfate sulfurtransferase activity	molecular_function	7	comp19177_c0	1	1663	1	12495	0.133093
GO:0030504	inorganic diphosphate transmembrane transporter activity	molecular_function	8	comp22543_c0	1	1663	1	12495	0.133093
GO:0010275	NAD(P)H dehydrogenase complex assembly	biological_process	8	comp17918_c0	1	1663	1	12495	0.133093
GO:0031982	vesicle	cellular_component	5	comp8370_c1	1	1663	1	12495	0.133093
GO:0047172	shikimate O-hydroxycinnamoyltransferase activity	molecular_function	9	comp22424_c0	1	1663	1	12495	0.133093
GO:0060048	cardiac muscle contraction	biological_process	8	comp22091_c0	1	1663	1	12495	0.133093
GO:0010423	negative regulation of brassinosteroid biosynthetic process	biological_process	11	comp29453_c0	1	1663	1	12495	0.133093
GO:0030388	fructose 1,6-bisphosphate metabolic process	biological_process	7	comp16915_c0	1	1663	1	12495	0.133093
GO:0035798	2-alkenal reductase (NADP+) activity	molecular_function	7	comp20352_c0	1	1663	1	12495	0.133093
GO:0009923	fatty acid elongase complex	cellular_component	7	comp21822_c0	1	1663	1	12495	0.133093
GO:0051743	red chlorophyll catabolite reductase activity	molecular_function	7	comp15190_c0	1	1663	1	12495	0.133093
GO:0051266	sirohydrochlorin ferrochelatase activity	molecular_function	6	comp18682_c0	1	1663	1	12495	0.133093
GO:0007043	cell-cell junction assembly	biological_process	7	comp7908_c0	1	1663	1	12495	0.133093
GO:0090322	regulation of superoxide metabolic process	biological_process	8	comp10332_c0	1	1663	1	12495	0.133093
GO:0016701	oxidoreductase activity, acting on single donors with incorporation of molecular oxygen	molecular_function	5	comp16636_c0	1	1663	1	12495	0.133093
GO:0004375	glycine dehydrogenase (decarboxylating) activity	molecular_function	7	comp16155_c0	1	1663	1	12495	0.133093
GO:0015188	L-isoleucine transmembrane transporter activity	molecular_function	7	comp22319_c0	1	1663	1	12495	0.133093
GO:0004070	aspartate carbamoyltransferase activity	molecular_function	7	comp1635_c0	1	1663	1	12495	0.133093
GO:0018708	thiol S-methyltransferase activity	molecular_function	8	comp4521_c0	1	1663	1	12495	0.133093
GO:0008381	mechanosensitive ion channel activity	molecular_function	8	comp17548_c0	1	1663	1	12495	0.133093
GO:0010296	prenylcysteine methylesterase activity	molecular_function	8	comp18581_c0	1	1663	1	12495	0.133093
GO:0051117	ATPase binding	molecular_function	6	comp14840_c0	1	1663	1	12495	0.133093
GO:0050242	pyruvate, phosphate dikinase activity	molecular_function	7	comp20258_c0	1	1663	1	12495	0.133093
GO:0009229	thiamine diphosphate biosynthetic process	biological_process	8	comp17370_c0	1	1663	1	12495	0.133093
GO:0045108	regulation of intermediate filament polymerization or depolymerization	biological_process	9	comp7908_c0	1	1663	1	12495	0.133093
GO:0019567	arabinose biosynthetic process	biological_process	9	comp13471_c0	1	1663	1	12495	0.133093
GO:0004788	thiamine diphosphokinase activity	molecular_function	7	comp17370_c0	1	1663	1	12495	0.133093
GO:0008603	cAMP-dependent protein kinase regulator activity	molecular_function	7	comp18329_c0	1	1663	1	12495	0.133093
GO:0050278	sedoheptulose-bisphosphatase activity	molecular_function	8	comp21663_c0	1	1663	1	12495	0.133093
GO:0046554	malate dehydrogenase (NADP+) activity	molecular_function	7	comp17726_c0	1	1663	1	12495	0.133093
GO:0042391	regulation of membrane potential	biological_process	5	comp22913_c0	1	1663	1	12495	0.133093
GO:0051782	negative regulation of cell division	biological_process	7	comp14086_c0	1	1663	1	12495	0.133093
GO:0048529	magnesium-protoporphyrin IX monomethyl ester (oxidative) cyclase activity	molecular_function	7	comp11630_c0	1	1663	1	12495	0.133093
GO:0046408	chlorophyll synthetase activity	molecular_function	7	comp17977_c0	1	1663	1	12495	0.133093
GO:0010207	photosystem II assembly	biological_process	8	comp17158_c0	1	1663	1	12495	0.133093
GO:0010229	inflorescence development	biological_process	6	comp10134_c0	1	1663	1	12495	0.133093
GO:0002098	tRNA wobble uridine modification	biological_process	14	comp22024_c0	1	1663	1	12495	0.133093
GO:0008886	glyceraldehyde-3-phosphate dehydrogenase (NADP+) (non-phosphorylating) activity	molecular_function	7	comp8084_c0	1	1663	1	12495	0.133093
GO:0010291	carotene beta-ring hydroxylase activity	molecular_function	6	comp5351_c0	1	1663	1	12495	0.133093
GO:0006598	polyamine catabolic process	biological_process	10	comp19846_c0	1	1663	1	12495	0.133093
GO:0052724	inositol hexakisphosphate 3-kinase activity	molecular_function	8	comp22397_c0	1	1663	1	12495	0.133093
GO:0047130	saccharopine dehydrogenase (NADP+, L-lysine-forming) activity	molecular_function	8	comp11363_c0	1	1663	1	12495	0.133093
GO:0051056	regulation of small GTPase mediated signal transduction	biological_process	9	comp5095_c0	1	1663	1	12495	0.133093
GO:0047641	aldose-6-phosphate reductase (NADPH) activity	molecular_function	7	comp13281_c0	1	1663	1	12495	0.133093
GO:0035671	enone reductase activity	molecular_function	7	comp20352_c0	1	1663	1	12495	0.133093
GO:0015066	alpha-amylase inhibitor activity	molecular_function	6	comp8670_c0	1	1663	1	12495	0.133093
GO:0033835	flavanone 7-O-glucoside 2''-O-beta-L-rhamnosyltransferase activity	molecular_function	7	comp18162_c0	1	1663	1	12495	0.133093
GO:0031390	Ctf18 RFC-like complex	cellular_component	4	comp16448_c1	1	1663	1	12495	0.133093
GO:0010322	regulation of isopentenyl diphosphate biosynthetic process, methylerythritol 4-phosphate pathway	biological_process	8	comp3783_c0	1	1663	1	12495	0.133093
GO:0080005	photosystem stoichiometry adjustment	biological_process	8	comp7878_c0	1	1663	1	12495	0.133093
GO:0052663	antheraxanthin epoxidase activity	molecular_function	7	comp8144_c0	1	1663	1	12495	0.133093
GO:0052723	inositol hexakisphosphate 1-kinase activity	molecular_function	8	comp22397_c0	1	1663	1	12495	0.133093
GO:0009517	PSII associated light-harvesting complex II	cellular_component	6	comp23384_c0	1	1663	1	12495	0.133093
GO:0000913	preprophase band assembly	biological_process	5	comp22703_c0	1	1663	1	12495	0.133093
GO:0051604	protein maturation	biological_process	7	comp6200_c0	1	1663	1	12495	0.133093
GO:0050732	negative regulation of peptidyl-tyrosine phosphorylation	biological_process	11	comp21822_c0	1	1663	1	12495	0.133093
GO:0004096	catalase activity	molecular_function	5	comp19400_c0	1	1663	1	12495	0.133093
GO:0008765	UDP-N-acetylmuramoylalanyl-D-glutamate-2,6-diaminopimelate ligase activity	molecular_function	7	comp20682_c0	1	1663	1	12495	0.133093
GO:0019012	virion	cellular_component	3	comp5984_c0	1	1663	1	12495	0.133093
GO:0052662	zeaxanthin epoxidase activity	molecular_function	7	comp8144_c0	1	1663	1	12495	0.133093
GO:0009684	indoleacetic acid biosynthetic process	biological_process	7	comp20544_c0	1	1663	1	12495	0.133093
GO:0008864	formyltetrahydrofolate deformylase activity	molecular_function	7	comp20081_c0	1	1663	1	12495	0.133093
GO:0050529	polyneuridine-aldehyde esterase activity	molecular_function	7	comp6799_c0	1	1663	1	12495	0.133093
GO:0046906	tetrapyrrole binding	molecular_function	5	comp6114_c0	1	1663	1	12495	0.133093
GO:0035617	stress granule disassembly	biological_process	8	comp8370_c1	1	1663	1	12495	0.133093
GO:0046406	magnesium protoporphyrin IX methyltransferase activity	molecular_function	8	comp15817_c0	1	1663	1	12495	0.133093
GO:0009780	photosynthetic NADP+ reduction	biological_process	7	comp11100_c0	1	1663	1	12495	0.133093
GO:0005344	oxygen carrier activity	molecular_function	4	comp4838_c0	1	1663	1	12495	0.133093
GO:0018283	iron incorporation into metallo-sulfur cluster	biological_process	7	comp15301_c0	1	1663	1	12495	0.133093
GO:0050373	UDP-arabinose 4-epimerase activity	molecular_function	7	comp13471_c0	1	1663	1	12495	0.133093
GO:0018996	molting cycle, collagen and cuticulin-based cuticle	biological_process	5	comp7775_c0	1	1663	1	12495	0.133093
GO:0051749	indole acetic acid carboxyl methyltransferase activity	molecular_function	7	comp17668_c0	1	1663	1	12495	0.133093
GO:0009931	calcium-dependent protein serine/threonine kinase activity	molecular_function	9	comp14745_c0	1	1663	1	12495	0.133093
GO:0060416	response to growth hormone	biological_process	7	comp15625_c0	1	1663	1	12495	0.133093
GO:0043115	precorrin-2 dehydrogenase activity	molecular_function	7	comp18682_c0	1	1663	1	12495	0.133093
GO:0048307	ferredoxin-nitrite reductase activity	molecular_function	7	comp18719_c0	1	1663	1	12495	0.133093
GO:0016707	gibberellin 3-beta-dioxygenase activity	molecular_function	7	comp15463_c0	1	1663	1	12495	0.133093
GO:0016150	translation release factor activity, codon nonspecific	molecular_function	10	comp17007_c0	1	1663	1	12495	0.133093
GO:0008887	glycerate kinase activity	molecular_function	7	comp13993_c0	1	1663	1	12495	0.133093
GO:0004632	phosphopantothenate--cysteine ligase activity	molecular_function	7	comp13129_c0	1	1663	1	12495	0.133093
GO:0008119	thiopurine S-methyltransferase activity	molecular_function	8	comp4521_c0	1	1663	1	12495	0.133093
GO:0032365	intracellular lipid transport	biological_process	8	comp27543_c0	1	1663	1	12495	0.133093
GO:0031304	intrinsic component of mitochondrial inner membrane	cellular_component	7	comp10567_c0	1	1663	1	12495	0.133093
GO:0071277	cellular response to calcium ion	biological_process	8	comp15431_c0	1	1663	1	12495	0.133093
GO:0004047	aminomethyltransferase activity	molecular_function	7	comp11737_c0	1	1663	1	12495	0.133093
GO:0016630	protochlorophyllide reductase activity	molecular_function	7	comp21646_c0	1	1663	1	12495	0.133093
GO:0048739	cardiac muscle fiber development	biological_process	9	comp4325_c0	1	1663	1	12495	0.133093
GO:0000312	plastid small ribosomal subunit	cellular_component	9	comp23973_c0	1	1663	1	12495	0.133093
GO:0006939	smooth muscle contraction	biological_process	7	comp4325_c0	1	1663	1	12495	0.133093
GO:0010117	photoprotection	biological_process	7	comp14023_c0	1	1663	1	12495	0.133093
GO:0009922	fatty acid elongase activity	molecular_function	8	comp18463_c0	1	1663	1	12495	0.133093
GO:0005302	L-tyrosine transmembrane transporter activity	molecular_function	7	comp22319_c0	1	1663	1	12495	0.133093
GO:0010155	regulation of proton transport	biological_process	10	comp23137_c0	1	1663	1	12495	0.133093
GO:0043047	single-stranded telomeric DNA binding	molecular_function	9	comp18848_c0	1	1663	1	12495	0.133093
GO:0043266	regulation of potassium ion transport	biological_process	9	comp16270_c0	1	1663	1	12495	0.133093
GO:0050281	serine-glyoxylate transaminase activity	molecular_function	7	comp19774_c0	1	1663	1	12495	0.133093
GO:0004517	nitric-oxide synthase activity	molecular_function	7	comp3783_c0	1	1663	1	12495	0.133093
GO:0048251	elastic fiber assembly	biological_process	7	comp4325_c0	1	1663	1	12495	0.133093
GO:0005952	cAMP-dependent protein kinase complex	cellular_component	4	comp18329_c0	1	1663	1	12495	0.133093
GO:0004359	glutaminase activity	molecular_function	7	comp17471_c0	1	1663	1	12495	0.133093
GO:0009547	plastid ribosome	cellular_component	8	comp6185_c0	1	1663	1	12495	0.133093
GO:0016041	glutamate synthase (ferredoxin) activity	molecular_function	7	comp20981_c0	1	1663	1	12495	0.133093
GO:0006723	cuticle hydrocarbon biosynthetic process	biological_process	5	comp16046_c0	1	1663	1	12495	0.133093
GO:0045597	positive regulation of cell differentiation	biological_process	7	comp14086_c0	1	1663	1	12495	0.133093
GO:0004163	diphosphomevalonate decarboxylase activity	molecular_function	7	comp22355_c0	1	1663	1	12495	0.133093
GO:0030016	myofibril	cellular_component	7	comp4325_c0	1	1663	1	12495	0.133093
GO:0010542	nitrate efflux transmembrane transporter activity	molecular_function	10	comp26402_c0	1	1663	1	12495	0.133093
GO:0051880	G-quadruplex DNA binding	molecular_function	7	comp18848_c0	1	1663	1	12495	0.133093
GO:0050574	2-(R)-hydroxypropyl-CoM dehydrogenase activity	molecular_function	7	comp7558_c0	1	1663	1	12495	0.133093
GO:0009898	cytoplasmic side of plasma membrane	cellular_component	5	comp23137_c0	1	1663	1	12495	0.133093
GO:0004636	phosphoribosyl-ATP diphosphatase activity	molecular_function	8	comp4331_c0	1	1663	1	12495	0.133093
GO:0080162	intracellular auxin transport	biological_process	7	comp5602_c0	1	1663	1	12495	0.133093
GO:0034599	cellular response to oxidative stress	biological_process	6	comp17385_c0	1	1663	1	12495	0.133093
GO:0042793	plastid transcription	biological_process	9	comp22551_c0	1	1663	1	12495	0.133093
GO:0000095	S-adenosyl-L-methionine transmembrane transporter activity	molecular_function	7	comp21480_c0	1	1663	1	12495	0.133093
GO:0042138	meiotic DNA double-strand break formation	biological_process	7	comp18848_c0	1	1663	1	12495	0.133093
GO:0050636	vinorine synthase activity	molecular_function	7	comp19027_c0	1	1663	1	12495	0.133093
GO:0031939	negative regulation of chromatin silencing at telomere	biological_process	11	comp20067_c0	1	1663	1	12495	0.133093
GO:0010506	regulation of autophagy	biological_process	8	comp13860_c0	1	1663	1	12495	0.133093
GO:0005384	manganese ion transmembrane transporter activity	molecular_function	10	comp13465_c0	1	1663	1	12495	0.133093
GO:0071260	cellular response to mechanical stimulus	biological_process	6	comp23334_c0	1	1663	1	12495	0.133093
GO:0000422	autophagy of mitochondrion	biological_process	7	comp13860_c0	1	1663	1	12495	0.133093
GO:0030494	bacteriochlorophyll biosynthetic process	biological_process	10	comp17977_c0	1	1663	1	12495	0.133093
GO:0071311	cellular response to acetate	biological_process	7	comp23334_c0	1	1663	1	12495	0.133093
GO:0015186	L-glutamine transmembrane transporter activity	molecular_function	7	comp22319_c0	1	1663	1	12495	0.133093
GO:0048467	gynoecium development	biological_process	6	comp20544_c0	1	1663	1	12495	0.133093
GO:0001932	regulation of protein phosphorylation	biological_process	9	comp18329_c0	1	1663	1	12495	0.133093
GO:0008373	sialyltransferase activity	molecular_function	6	comp20784_c0	1	1663	1	12495	0.133093
GO:0050551	myrcene synthase activity	molecular_function	8	comp12318_c0	1	1663	1	12495	0.133093
GO:0010425	DNA methylation on cytosine within a CNG sequence	biological_process	12	comp16407_c1	1	1663	1	12495	0.133093
GO:0016742	hydroxymethyl-, formyl- and related transferase activity	molecular_function	6	comp20081_c0	1	1663	1	12495	0.133093
GO:0019354	siroheme biosynthetic process	biological_process	10	comp18682_c0	1	1663	1	12495	0.133093
GO:0071366	cellular response to indolebutyric acid stimulus	biological_process	7	comp12302_c0	1	1663	1	12495	0.133093
GO:0045435	lycopene epsilon cyclase activity	molecular_function	5	comp17054_c0	1	1663	1	12495	0.133093
GO:0033907	beta-D-fucosidase activity	molecular_function	7	comp17892_c0;comp19875_c0	2	1663	5	12495	0.134494
GO:0047701	beta-L-arabinosidase activity	molecular_function	7	comp17892_c0;comp19875_c0	2	1663	5	12495	0.134494
GO:0042761	very long-chain fatty acid biosynthetic process	biological_process	11	comp21822_c0;comp22491_c0	2	1663	5	12495	0.134494
GO:0010039	response to iron ion	biological_process	7	comp26153_c0;comp18234_c0	2	1663	5	12495	0.134494
GO:0046861	glyoxysomal membrane	cellular_component	9	comp19817_c0;comp16706_c0	2	1663	5	12495	0.134494
GO:0009755	hormone-mediated signaling pathway	biological_process	5	comp17770_c0;comp9472_c0	2	1663	5	12495	0.134494
GO:0051920	peroxiredoxin activity	molecular_function	4	comp14248_c0;comp21645_c0	2	1663	5	12495	0.134494
GO:0010497	plasmodesmata-mediated intercellular transport	biological_process	7	comp16376_c0;comp22601_c0	2	1663	5	12495	0.134494
GO:0005978	glycogen biosynthetic process	biological_process	10	comp21024_c0;comp17044_c0	2	1663	5	12495	0.134494
GO:0009399	nitrogen fixation	biological_process	6	comp4838_c0;comp14256_c0	2	1663	5	12495	0.134494
GO:0010380	regulation of chlorophyll biosynthetic process	biological_process	9	comp18403_c0;comp22423_c0	2	1663	5	12495	0.134494
GO:0009083	branched-chain amino acid catabolic process	biological_process	10	comp15112_c0;comp18415_c0	2	1663	5	12495	0.134494
GO:0031071	cysteine desulfurase activity	molecular_function	7	comp21295_c0;comp15301_c0	2	1663	5	12495	0.134494
GO:0010016	shoot system morphogenesis	biological_process	5	comp21126_c0;comp14092_c0	2	1663	5	12495	0.134494
GO:0010385	double-stranded methylated DNA binding	molecular_function	8	comp9048_c0;comp9914_c0	2	1663	5	12495	0.134494
GO:0050826	response to freezing	biological_process	6	comp20199_c0;comp16505_c0	2	1663	5	12495	0.134494
GO:0032450	maltose alpha-glucosidase activity	molecular_function	9	comp13881_c0;comp21330_c0	2	1663	5	12495	0.134494
GO:0006541	glutamine metabolic process	biological_process	11	comp22571_c0;comp14968_c0;comp22706_c0;comp17471_c0;comp20981_c0	5	1663	21	12495	0.137322
GO:0010043	response to zinc ion	biological_process	7	comp6657_c0;comp20889_c0;comp7688_c0	3	1663	10	12495	0.137868
GO:0045486	naringenin 3-dioxygenase activity	molecular_function	7	comp15278_c0;comp176375_c0;comp1931_c0	3	1663	10	12495	0.137868
GO:0010143	cutin biosynthetic process	biological_process	7	comp16522_c0;comp5908_c0;comp37462_c0	3	1663	10	12495	0.137868
GO:0006066	alcohol metabolic process	biological_process	5	comp22063_c0;comp22965_c0;comp14909_c0	3	1663	10	12495	0.137868
GO:0000272	polysaccharide catabolic process	biological_process	7	comp11024_c0;comp28769_c0;comp23296_c0	3	1663	10	12495	0.137868
GO:0080044	quercetin 7-O-glucosyltransferase activity	molecular_function	8	comp33933_c0;comp21364_c0;comp19713_c0	3	1663	10	12495	0.137868
GO:0000287	magnesium ion binding	molecular_function	7	comp11879_c0;comp21355_c0;comp21880_c0;comp17668_c0;comp32304_c0;comp16860_c0;comp15950_c0;comp11076_c0;comp27961_c0;comp27043_c0;comp23214_c0;comp21771_c0;comp7838_c1;comp19097_c0;comp19579_c0;comp21512_c0;comp23266_c0;comp11802_c0;comp16644_c0;comp10792_c0;comp12318_c0;comp7511_c0	22	1663	130	12495	0.138773
GO:0016042	lipid catabolic process	biological_process	6	comp14007_c0;comp19373_c0;comp20873_c0;comp21286_c0;comp19356_c0;comp22735_c0;comp15604_c0;comp20044_c0;comp5743_c0;comp21436_c0;comp16163_c0;comp22240_c0;comp14974_c0;comp21502_c0;comp19373_c1;comp14323_c0;comp8360_c0;comp16206_c0;comp7655_c0	19	1663	110	12495	0.13909
GO:0050662	coenzyme binding	molecular_function	5	comp20461_c0;comp13636_c0;comp13471_c0;comp15923_c0;comp17518_c0;comp21308_c0;comp13638_c0	7	1663	33	12495	0.140382
GO:0042626	ATPase-coupled transmembrane transporter activity	molecular_function	8	comp12473_c0;comp19411_c0;comp22248_c0;comp21993_c0;comp16576_c0;comp28446_c0;comp30812_c0;comp10367_c0;comp30444_c0	9	1663	46	12495	0.15035
GO:0008236	serine-type peptidase activity	molecular_function	6	comp22202_c0;comp21264_c0;comp6200_c0;comp16119_c0	4	1663	16	12495	0.154151
GO:0005215	transporter activity	molecular_function	3	comp19736_c0;comp21408_c0;comp13437_c0;comp7507_c0;comp7677_c0;comp16838_c0;comp15140_c0;comp21034_c0;comp68887_c0;comp22143_c0;comp5742_c0;comp5984_c0;comp6263_c0	13	1663	72	12495	0.154681
GO:0008219	cell death	biological_process	4	comp22997_c0;comp21652_c0;comp22197_c0;comp18988_c0;comp20336_c0	5	1663	22	12495	0.159368
GO:0043565	sequence-specific DNA binding	molecular_function	7	comp8091_c0;comp17207_c0;comp13862_c0;comp7479_c0;comp4319_c0;comp19464_c0;comp22109_c0;comp49661_c0;comp7855_c0;comp37462_c0;comp21923_c0;comp75446_c0;comp35357_c0;comp12437_c0;comp19504_c0;comp10757_c0;comp25740_c0;comp18672_c0;comp20926_c0;comp4405_c0;comp12365_c0;comp74319_c0;comp19858_c0;comp11322_c0;comp18196_c0;comp16239_c0;comp8195_c0;comp5819_c0;comp7855_c1;comp3886_c0;comp17727_c0;comp2…	43	1663	279	12495	0.168787
GO:0031072	heat shock protein binding	molecular_function	5	comp7781_c0;comp15711_c0;comp18218_c0;comp12955_c0;comp21252_c0;comp16097_c0;comp3825_c0;comp16731_c0;comp14604_c0;comp21001_c0;comp18139_c0;comp19446_c0;comp22182_c0;comp7066_c0	14	1663	80	12495	0.171516
GO:0004029	aldehyde dehydrogenase (NAD) activity	molecular_function	7	comp19996_c0;comp19996_c1;comp20835_c0	3	1663	11	12495	0.171711
GO:0010154	fruit development	biological_process	6	comp14334_c0;comp19858_c0;comp22197_c0	3	1663	11	12495	0.171711
GO:0043515	kinetochore binding	molecular_function	5	comp21353_c0;comp9140_c1;comp19480_c0	3	1663	11	12495	0.171711
GO:0010223	secondary shoot formation	biological_process	6	comp14334_c0;comp11322_c0;comp19858_c0	3	1663	11	12495	0.171711
GO:0051119	sugar transmembrane transporter activity	molecular_function	6	comp16372_c0;comp6218_c0;comp57806_c0	3	1663	11	12495	0.171711
GO:0004965	G protein-coupled GABA receptor activity	molecular_function	7	comp19098_c0;comp23334_c0;comp18603_c0	3	1663	11	12495	0.171711
GO:0000089	mitotic metaphase	biological_process	6	comp19480_c0;comp21353_c0;comp9140_c1	3	1663	11	12495	0.171711
GO:0003700	DNA-binding transcription factor activity	molecular_function	4	comp22423_c0;comp7855_c0;comp13829_c0;comp20992_c0;comp7054_c0;comp17207_c0;comp20336_c0;comp35357_c0;comp9466_c0;comp11322_c0;comp11167_c0;comp4405_c0;comp7482_c0;comp18267_c0;comp10735_c0;comp37462_c0;comp20926_c0;comp18196_c0;comp5838_c0;comp67408_c0;comp18001_c0;comp10757_c0;comp19858_c0;comp16511_c0;comp19764_c0;comp8195_c0;comp12365_c0;comp13748_c0;comp5819_c0;comp62662_c0;comp25740_c0;comp…	60	1663	400	12495	0.173765
GO:0009705	plant-type vacuole membrane	cellular_component	8	comp21210_c0;comp22549_c0;comp22019_c0;comp6263_c0;comp18632_c0;comp22520_c0;comp17676_c0;comp14565_c0;comp7397_c0;comp37016_c0	10	1663	54	12495	0.174174
GO:0030246	carbohydrate binding	molecular_function	4	comp21330_c0;comp8860_c0;comp27552_c0;comp15161_c0;comp16083_c0;comp13881_c0	6	1663	29	12495	0.180202
GO:0010044	response to aluminum ion	biological_process	7	comp14565_c0;comp18450_c0;comp4481_c0;comp3062_c0	4	1663	17	12495	0.181597
GO:0009944	polarity specification of adaxial/abaxial axis	biological_process	6	comp24661_c0;comp19596_c0;comp17668_c0;comp20035_c0	4	1663	17	12495	0.181597
GO:0009960	endosperm development	biological_process	5	comp19443_c0;comp4680_c1;comp22314_c0;comp74319_c0	4	1663	17	12495	0.181597
GO:0030145	manganese ion binding	molecular_function	8	comp16258_c0;comp16342_c0;comp21088_c0;comp5476_c0;comp19315_c0	5	1663	23	12495	0.182732
GO:0004565	beta-galactosidase activity	molecular_function	8	comp17892_c0;comp21915_c0;comp20679_c1;comp15897_c0;comp19875_c0	5	1663	23	12495	0.182732
GO:0009740	gibberellic acid mediated signaling pathway	biological_process	7	comp7739_c0;comp35107_c0;comp4319_c0;comp20992_c0;comp5819_c0	5	1663	23	12495	0.182732
GO:0047893	flavonol 3-O-glucosyltransferase activity	molecular_function	8	comp19713_c0;comp33933_c0	2	1663	6	12495	0.184519
GO:0010189	vitamin E biosynthetic process	biological_process	7	comp16649_c0;comp22721_c0	2	1663	6	12495	0.184519
GO:0051087	chaperone binding	molecular_function	5	comp8042_c0;comp21019_c0	2	1663	6	12495	0.184519
GO:0008519	ammonium transmembrane transporter activity	molecular_function	7	comp17956_c0;comp20620_c0	2	1663	6	12495	0.184519
GO:0010480	microsporocyte differentiation	biological_process	5	comp23153_c0;comp13575_c0	2	1663	6	12495	0.184519
GO:0010429	methyl-CpNpN binding	molecular_function	6	comp9914_c0;comp9048_c0	2	1663	6	12495	0.184519
GO:0008395	steroid hydroxylase activity	molecular_function	6	comp1369_c0;comp20420_c0	2	1663	6	12495	0.184519
GO:0010053	root epidermal cell differentiation	biological_process	7	comp18697_c0;comp11051_c0	2	1663	6	12495	0.184519
GO:0008235	metalloexopeptidase activity	molecular_function	8	comp17774_c0;comp22769_c0	2	1663	6	12495	0.184519
GO:0004338	glucan exo-1,3-beta-glucosidase activity	molecular_function	9	comp17892_c0;comp19875_c0	2	1663	6	12495	0.184519
GO:0010428	methyl-CpNpG binding	molecular_function	6	comp9048_c0;comp9914_c0	2	1663	6	12495	0.184519
GO:0008080	N-acetyltransferase activity	molecular_function	8	comp11675_c0;comp22571_c0	2	1663	6	12495	0.184519
GO:0004784	superoxide dismutase activity	molecular_function	4	comp24280_c0;comp7389_c0	2	1663	6	12495	0.184519
GO:0009639	response to red or far red light	biological_process	7	comp94714_c0;comp17570_c0	2	1663	6	12495	0.184519
GO:0006801	superoxide metabolic process	biological_process	6	comp7389_c0;comp24280_c0	2	1663	6	12495	0.184519
GO:0050734	hydroxycinnamoyltransferase activity	molecular_function	7	comp12314_c0;comp11121_c0	2	1663	6	12495	0.184519
GO:0052325	cell wall pectin biosynthetic process	biological_process	9	comp11121_c0;comp12314_c0	2	1663	6	12495	0.184519
GO:0017004	cytochrome complex assembly	biological_process	8	comp40535_c0;comp6989_c0	2	1663	6	12495	0.184519
GO:0010068	protoderm histogenesis	biological_process	7	comp11452_c0;comp17981_c0	2	1663	6	12495	0.184519
GO:0010228	vegetative to reproductive phase transition of meristem	biological_process	5	comp11984_c0;comp21652_c0;comp18988_c0;comp14334_c0;comp11322_c0;comp6006_c0;comp19858_c0;comp3886_c0	8	1663	42	12495	0.188086
GO:0009965	leaf morphogenesis	biological_process	6	comp21923_c0;comp19596_c0;comp11984_c0;comp20035_c0;comp16239_c0;comp18672_c0;comp18196_c0;comp7855_c0	8	1663	42	12495	0.188086
GO:0005509	calcium ion binding	molecular_function	7	comp28145_c0;comp14323_c0;comp19354_c0;comp15429_c0;comp6813_c0;comp68685_c0;comp15852_c0;comp17570_c0;comp14745_c0;comp21239_c0;comp23659_c0;comp17141_c0;comp28343_c0;comp14148_c0;comp20739_c0;comp15961_c0;comp20449_c0;comp21240_c1;comp16300_c0;comp22262_c0;comp17612_c0;comp19522_c0;comp13719_c0;comp22285_c0;comp17683_c0;comp21380_c0;comp17399_c0;comp6123_c0;comp25927_c0	29	1663	184	12495	0.188492
GO:0009611	response to wounding	biological_process	5	comp21063_c0;comp17664_c0;comp23143_c0;comp9949_c0;comp20758_c0;comp12636_c0;comp23334_c0;comp21275_c0;comp16270_c0;comp22324_c0;comp19485_c0;comp21564_c0;comp13010_c0;comp12407_c0;comp12236_c0;comp1262_c0	16	1663	96	12495	0.202178
GO:0009640	photomorphogenesis	biological_process	8	comp19665_c0;comp17851_c0;comp4801_c0;comp45862_c0;comp10175_c0;comp7881_c0;comp14468_c0;comp8064_c0	8	1663	43	12495	0.206013
GO:0004650	polygalacturonase activity	molecular_function	7	comp5132_c0;comp22361_c0;comp15757_c0;comp19989_c0;comp18583_c0	5	1663	24	12495	0.207255
GO:0003682	chromatin binding	molecular_function	4	comp9914_c0;comp20067_c0;comp9048_c0	3	1663	12	12495	0.207574
GO:0006631	fatty acid metabolic process	biological_process	9	comp19817_c0;comp15544_c0;comp22420_c0	3	1663	12	12495	0.207574
GO:0010345	suberin biosynthetic process	biological_process	8	comp12314_c0;comp22491_c0;comp11121_c0	3	1663	12	12495	0.207574
GO:0007338	single fertilization	biological_process	5	comp21795_c0;comp22859_c0;comp22859_c1	3	1663	12	12495	0.207574
GO:0048367	shoot system development	biological_process	6	comp20894_c0;comp17981_c0;comp11452_c0;comp2859_c0	4	1663	18	12495	0.210494
GO:0010087	phloem or xylem histogenesis	biological_process	6	comp20544_c0;comp21923_c0;comp2859_c0;comp20894_c0	4	1663	18	12495	0.210494
GO:0007165	signal transduction	biological_process	4	comp21449_c0;comp16270_c0;comp49661_c0;comp20315_c0;comp18477_c0;comp22091_c0;comp18554_c0;comp22423_c0;comp19409_c0	9	1663	50	12495	0.214352
GO:0005887	integral component of plasma membrane	cellular_component	6	comp57806_c0;comp11241_c0;comp22091_c0;comp16372_c0;comp6218_c0;comp13885_c0	6	1663	31	12495	0.223933
GO:0048038	quinone binding	molecular_function	5	comp13669_c0;comp19318_c0;comp5187_c0;comp38234_c0;comp24691_c0;comp48083_c0	6	1663	31	12495	0.223933
GO:0009744	response to sucrose	biological_process	8	comp14527_c0;comp16239_c0;comp11576_c1;comp18196_c0;comp22706_c0	5	1663	25	12495	0.23277
GO:0005694	chromosome	cellular_component	6	comp32887_c0;comp22703_c0;comp57191_c0;comp58879_c0;comp23228_c0;comp67_c0;comp21516_c0	7	1663	38	12495	0.235455
GO:0006857	oligopeptide transport	biological_process	9	comp17806_c0;comp22561_c0;comp26402_c0;comp13437_c0;comp21408_c0;comp9949_c0;comp19736_c0	7	1663	38	12495	0.235455
GO:0009902	chloroplast relocation	biological_process	8	comp22611_c0;comp12223_c0	2	1663	7	12495	0.236566
GO:0016559	peroxisome fission	biological_process	7	comp7919_c0;comp7366_c0	2	1663	7	12495	0.236566
GO:0004602	glutathione peroxidase activity	molecular_function	5	comp6657_c0;comp7688_c0	2	1663	7	12495	0.236566
GO:0016460	myosin II complex	cellular_component	5	comp44719_c0;comp16625_c0	2	1663	7	12495	0.236566
GO:0046847	filopodium assembly	biological_process	8	comp16625_c0;comp44719_c0	2	1663	7	12495	0.236566
GO:0009396	folic acid-containing compound biosynthetic process	biological_process	7	comp20026_c0;comp17903_c0	2	1663	7	12495	0.236566
GO:0030837	negative regulation of actin filament polymerization	biological_process	9	comp44719_c0;comp16625_c0	2	1663	7	12495	0.236566
GO:0034461	uropod retraction	biological_process	8	comp44719_c0;comp16625_c0	2	1663	7	12495	0.236566
GO:0031270	pseudopodium retraction	biological_process	8	comp16625_c0;comp44719_c0	2	1663	7	12495	0.236566
GO:0008327	methyl-CpG binding	molecular_function	6	comp9914_c0;comp9048_c0	2	1663	7	12495	0.236566
GO:0031034	myosin filament assembly	biological_process	9	comp44719_c0;comp16625_c0	2	1663	7	12495	0.236566
GO:0033275	actin-myosin filament sliding	biological_process	7	comp16625_c0;comp44719_c0	2	1663	7	12495	0.236566
GO:0030038	contractile actin filament bundle assembly	biological_process	7	comp44719_c0;comp16625_c0	2	1663	7	12495	0.236566
GO:0032060	bleb assembly	biological_process	8	comp16625_c0;comp44719_c0	2	1663	7	12495	0.236566
GO:0030866	cortical actin cytoskeleton organization	biological_process	8	comp16625_c0;comp44719_c0	2	1663	7	12495	0.236566
GO:0050616	secologanin synthase activity	molecular_function	7	comp21542_c0;comp17433_c0	2	1663	7	12495	0.236566
GO:0042641	actomyosin	cellular_component	6	comp16625_c0;comp44719_c0	2	1663	7	12495	0.236566
GO:0060328	cytoplasmic actin-based contraction involved in forward cell motility	biological_process	8	comp44719_c0;comp16625_c0	2	1663	7	12495	0.236566
GO:0009785	blue light signaling pathway	biological_process	6	comp5926_c0;comp3469_c0	2	1663	7	12495	0.236566
GO:0070301	cellular response to hydrogen peroxide	biological_process	8	comp21126_c0;comp14092_c0	2	1663	7	12495	0.236566
GO:0016787	hydrolase activity	molecular_function	4	comp20873_c0;comp14384_c0;comp18241_c0;comp19229_c0;comp22424_c0;comp15604_c0;comp12407_c0;comp12636_c0;comp21276_c0;comp8325_c0;comp19123_c0;comp17352_c0;comp19485_c0;comp20442_c0;comp21286_c0	15	1663	92	12495	0.237558
GO:0019853	L-ascorbic acid biosynthetic process	biological_process	8	comp13205_c0;comp11584_c0;comp285_c0	3	1663	13	12495	0.244887
GO:0042631	cellular response to water deprivation	biological_process	6	comp14092_c0;comp21126_c0;comp19623_c0	3	1663	13	12495	0.244887
GO:0009501	amyloplast	cellular_component	7	comp17044_c0;comp17230_c0;comp21024_c0	3	1663	13	12495	0.244887
GO:0006833	water transport	biological_process	7	comp7507_c0;comp15140_c0;comp6263_c0	3	1663	13	12495	0.244887
GO:0007186	G protein-coupled receptor signaling pathway	biological_process	5	comp23334_c0;comp18603_c0;comp19098_c0	3	1663	13	12495	0.244887
GO:0016161	beta-amylase activity	molecular_function	8	comp28769_c0;comp23296_c0;comp11024_c0	3	1663	13	12495	0.244887
GO:0045430	chalcone isomerase activity	molecular_function	6	comp4300_c0	1	1663	2	12495	0.248482
GO:0033521	phytyl diphosphate biosynthetic process	biological_process	9	comp16649_c0	1	1663	2	12495	0.248482
GO:0004418	hydroxymethylbilane synthase activity	molecular_function	6	comp19173_c0	1	1663	2	12495	0.248482
GO:0033466	trans-zeatin biosynthetic process	biological_process	9	comp20207_c0	1	1663	2	12495	0.248482
GO:0004822	isoleucine-tRNA ligase activity	molecular_function	7	comp23198_c0	1	1663	2	12495	0.248482
GO:0032575	ATP-dependent 5'-3' RNA helicase activity	molecular_function	12	comp22997_c0	1	1663	2	12495	0.248482
GO:0018874	benzoate metabolic process	biological_process	7	comp22897_c0	1	1663	2	12495	0.248482
GO:0010259	multicellular organism aging	biological_process	5	comp13860_c0	1	1663	2	12495	0.248482
GO:2000280	regulation of root development	biological_process	7	comp16511_c0	1	1663	2	12495	0.248482
GO:0045174	glutathione dehydrogenase (ascorbate) activity	molecular_function	9	comp20824_c0	1	1663	2	12495	0.248482
GO:0043626	PCNA complex	cellular_component	5	comp18715_c0	1	1663	2	12495	0.248482
GO:0010069	zygote asymmetric cytokinesis in embryo sac	biological_process	8	comp16407_c1	1	1663	2	12495	0.248482
GO:0042398	cellular modified amino acid biosynthetic process	biological_process	7	comp4300_c0	1	1663	2	12495	0.248482
GO:0004514	nicotinate-nucleotide diphosphorylase (carboxylating) activity	molecular_function	7	comp27455_c0	1	1663	2	12495	0.248482
GO:0047131	saccharopine dehydrogenase (NAD+, L-glutamate-forming) activity	molecular_function	8	comp11363_c0	1	1663	2	12495	0.248482
GO:0047458	beta-pyrazolylalanine synthase activity	molecular_function	6	comp21985_c0	1	1663	2	12495	0.248482
GO:0016441	posttranscriptional gene silencing	biological_process	9	comp16376_c0	1	1663	2	12495	0.248482
GO:0006275	regulation of DNA replication	biological_process	9	comp18715_c0	1	1663	2	12495	0.248482
GO:0046593	mandelonitrile lyase activity	molecular_function	7	comp14909_c0	1	1663	2	12495	0.248482
GO:0004392	heme oxygenase (decyclizing) activity	molecular_function	6	comp19653_c0	1	1663	2	12495	0.248482
GO:0052641	benzoic acid glucosyltransferase activity	molecular_function	8	comp22897_c0	1	1663	2	12495	0.248482
GO:0007281	germ cell development	biological_process	5	comp7775_c0	1	1663	2	12495	0.248482
GO:0010196	nonphotochemical quenching	biological_process	8	comp23384_c0	1	1663	2	12495	0.248482
GO:0042450	arginine biosynthetic process via ornithine	biological_process	13	comp23283_c0	1	1663	2	12495	0.248482
GO:0009000	selenocysteine lyase activity	molecular_function	6	comp15301_c0	1	1663	2	12495	0.248482
GO:0004820	glycine-tRNA ligase activity	molecular_function	7	comp21477_c0	1	1663	2	12495	0.248482
GO:0005960	glycine cleavage complex	cellular_component	6	comp14978_c0	1	1663	2	12495	0.248482
GO:0050468	reticuline oxidase activity	molecular_function	7	comp5611_c0	1	1663	2	12495	0.248482
GO:0004146	dihydrofolate reductase activity	molecular_function	7	comp15909_c0	1	1663	2	12495	0.248482
GO:0004830	tryptophan-tRNA ligase activity	molecular_function	7	comp18599_c0	1	1663	2	12495	0.248482
GO:0004799	thymidylate synthase activity	molecular_function	8	comp15909_c0	1	1663	2	12495	0.248482
GO:0008440	inositol-1,4,5-trisphosphate 3-kinase activity	molecular_function	8	comp11923_c0	1	1663	2	12495	0.248482
GO:0008892	guanine deaminase activity	molecular_function	7	comp18456_c0	1	1663	2	12495	0.248482
GO:0004419	hydroxymethylglutaryl-CoA lyase activity	molecular_function	7	comp14140_c0	1	1663	2	12495	0.248482
GO:0005542	folic acid binding	molecular_function	5	comp17903_c0	1	1663	2	12495	0.248482
GO:0005319	lipid transporter activity	molecular_function	4	comp27543_c0	1	1663	2	12495	0.248482
GO:0006826	iron ion transport	biological_process	10	comp26153_c0	1	1663	2	12495	0.248482
GO:2000121	regulation of removal of superoxide radicals	biological_process	9	comp19988_c0	1	1663	2	12495	0.248482
GO:0007286	spermatid development	biological_process	6	comp20560_c0	1	1663	2	12495	0.248482
GO:0010343	singlet oxygen-mediated programmed cell death	biological_process	7	comp14468_c0	1	1663	2	12495	0.248482
GO:0004821	histidine-tRNA ligase activity	molecular_function	7	comp22385_c0	1	1663	2	12495	0.248482
GO:0006644	phospholipid metabolic process	biological_process	7	comp14323_c0	1	1663	2	12495	0.248482
GO:0009247	glycolipid biosynthetic process	biological_process	9	comp27552_c0	1	1663	2	12495	0.248482
GO:0006231	dTMP biosynthetic process	biological_process	12	comp15909_c0	1	1663	2	12495	0.248482
GO:0006546	glycine catabolic process	biological_process	12	comp11737_c0	1	1663	2	12495	0.248482
GO:0051980	iron-nicotianamine transmembrane transporter activity	molecular_function	12	comp18234_c0	1	1663	2	12495	0.248482
GO:0080002	UDP-glucose:4-aminobenzoate acylglucosyltransferase activity	molecular_function	8	comp22897_c0	1	1663	2	12495	0.248482
GO:0006020	inositol metabolic process	biological_process	7	comp22397_c0	1	1663	2	12495	0.248482
GO:0006438	valyl-tRNA aminoacylation	biological_process	13	comp16656_c0	1	1663	2	12495	0.248482
GO:0048317	seed morphogenesis	biological_process	5	comp22314_c0	1	1663	2	12495	0.248482
GO:0007005	mitochondrion organization	biological_process	6	comp20590_c0	1	1663	2	12495	0.248482
GO:0001165	RNA polymerase I upstream control element sequence-specific DNA binding	molecular_function	10	comp8020_c0	1	1663	2	12495	0.248482
GO:0010375	stomatal complex patterning	biological_process	6	comp14742_c0	1	1663	2	12495	0.248482
GO:0040020	regulation of meiotic nuclear division	biological_process	8	comp7775_c0	1	1663	2	12495	0.248482
GO:0018160	peptidyl-pyrromethane cofactor linkage	biological_process	10	comp19173_c0	1	1663	2	12495	0.248482
GO:0005375	copper ion transmembrane transporter activity	molecular_function	10	comp16739_c0	1	1663	2	12495	0.248482
GO:0004067	asparaginase activity	molecular_function	7	comp5359_c0	1	1663	2	12495	0.248482
GO:0006434	seryl-tRNA aminoacylation	biological_process	13	comp4486_c0	1	1663	2	12495	0.248482
GO:0043141	ATP-dependent 5'-3' DNA helicase activity	molecular_function	12	comp22997_c0	1	1663	2	12495	0.248482
GO:0043562	cellular response to nitrogen levels	biological_process	8	comp28770_c0	1	1663	2	12495	0.248482
GO:0008506	sucrose:proton symporter activity	molecular_function	8	comp11241_c0	1	1663	2	12495	0.248482
GO:0009828	plant-type cell wall loosening	biological_process	9	comp10502_c0	1	1663	2	12495	0.248482
GO:0052640	salicylic acid glucosyltransferase (glucoside-forming) activity	molecular_function	8	comp22897_c0	1	1663	2	12495	0.248482
GO:0004828	serine-tRNA ligase activity	molecular_function	7	comp4486_c0	1	1663	2	12495	0.248482
GO:0006427	histidyl-tRNA aminoacylation	biological_process	13	comp22385_c0	1	1663	2	12495	0.248482
GO:0080023	3R-hydroxyacyl-CoA dehydratase activity	molecular_function	7	comp21822_c0	1	1663	2	12495	0.248482
GO:0009583	detection of light stimulus	biological_process	7	comp14468_c0	1	1663	2	12495	0.248482
GO:0010731	protein glutathionylation	biological_process	9	comp20824_c0	1	1663	2	12495	0.248482
GO:0009696	salicylic acid metabolic process	biological_process	7	comp22897_c0	1	1663	2	12495	0.248482
GO:0006426	glycyl-tRNA aminoacylation	biological_process	13	comp21477_c0	1	1663	2	12495	0.248482
GO:0009539	photosystem II reaction center	cellular_component	6	comp3769_c0	1	1663	2	12495	0.248482
GO:0019825	oxygen binding	molecular_function	5	comp4838_c0	1	1663	2	12495	0.248482
GO:0006276	plasmid maintenance	biological_process	4	comp58950_c0	1	1663	2	12495	0.248482
GO:0046592	polyamine oxidase activity	molecular_function	7	comp19846_c0	1	1663	2	12495	0.248482
GO:0006429	leucyl-tRNA aminoacylation	biological_process	13	comp22894_c0	1	1663	2	12495	0.248482
GO:0010014	meristem initiation	biological_process	4	comp21923_c0	1	1663	2	12495	0.248482
GO:0046509	1,2-diacylglycerol 3-beta-galactosyltransferase activity	molecular_function	8	comp27552_c0	1	1663	2	12495	0.248482
GO:0004325	ferrochelatase activity	molecular_function	5	comp18572_c0	1	1663	2	12495	0.248482
GO:0010617	circadian regulation of calcium ion oscillation	biological_process	5	comp14468_c0	1	1663	2	12495	0.248482
GO:0047326	inositol tetrakisphosphate 5-kinase activity	molecular_function	8	comp11923_c0	1	1663	2	12495	0.248482
GO:0010209	vacuolar sorting signal binding	molecular_function	7	comp24661_c0	1	1663	2	12495	0.248482
GO:0033385	geranylgeranyl diphosphate metabolic process	biological_process	8	comp16649_c0	1	1663	2	12495	0.248482
GO:0031429	box H/ACA snoRNP complex	cellular_component	7	comp15611_c0	1	1663	2	12495	0.248482
GO:0045550	geranylgeranyl reductase activity	molecular_function	5	comp16649_c0	1	1663	2	12495	0.248482
GO:0006436	tryptophanyl-tRNA aminoacylation	biological_process	13	comp18599_c0	1	1663	2	12495	0.248482
GO:2000123	positive regulation of stomatal complex development	biological_process	9	comp14742_c0	1	1663	2	12495	0.248482
GO:0006839	mitochondrial transport	biological_process	6	comp21345_c0	1	1663	2	12495	0.248482
GO:0004832	valine-tRNA ligase activity	molecular_function	7	comp16656_c0	1	1663	2	12495	0.248482
GO:0008891	glycolate oxidase activity	molecular_function	8	comp7434_c0	1	1663	2	12495	0.248482
GO:0008124	4-alpha-hydroxytetrahydrobiopterin dehydratase activity	molecular_function	7	comp21068_c0	1	1663	2	12495	0.248482
GO:0004729	oxygen-dependent protoporphyrinogen oxidase activity	molecular_function	7	comp19881_c0	1	1663	2	12495	0.248482
GO:0050461	L-mimosine synthase activity	molecular_function	6	comp21985_c0	1	1663	2	12495	0.248482
GO:0006516	glycoprotein catabolic process	biological_process	8	comp15727_c0	1	1663	2	12495	0.248482
GO:0032366	intracellular sterol transport	biological_process	9	comp4899_c0	1	1663	2	12495	0.248482
GO:0016151	nickel cation binding	molecular_function	8	comp11813_c0	1	1663	2	12495	0.248482
GO:0008839	4-hydroxy-tetrahydrodipicolinate reductase	molecular_function	7	comp20071_c0	1	1663	2	12495	0.248482
GO:0009117	nucleotide metabolic process	biological_process	8	comp20442_c0	1	1663	2	12495	0.248482
GO:0004829	threonine-tRNA ligase activity	molecular_function	7	comp22218_c0	1	1663	2	12495	0.248482
GO:0030337	DNA polymerase processivity factor activity	molecular_function	5	comp18715_c0	1	1663	2	12495	0.248482
GO:0004823	leucine-tRNA ligase activity	molecular_function	7	comp22894_c0	1	1663	2	12495	0.248482
GO:0000784	nuclear chromosome, telomeric region	cellular_component	8	comp20067_c0	1	1663	2	12495	0.248482
GO:0071395	cellular response to jasmonic acid stimulus	biological_process	7	comp22324_c0	1	1663	2	12495	0.248482
GO:0006435	threonyl-tRNA aminoacylation	biological_process	13	comp22218_c0	1	1663	2	12495	0.248482
GO:0015505	uracil:cation symporter activity	molecular_function	8	comp11678_c0	1	1663	2	12495	0.248482
GO:0006788	heme oxidation	biological_process	9	comp19653_c0	1	1663	2	12495	0.248482
GO:0047501	(+)-neomenthol dehydrogenase activity	molecular_function	7	comp23227_c0	1	1663	2	12495	0.248482
GO:0006545	glycine biosynthetic process	biological_process	12	comp15909_c0	1	1663	2	12495	0.248482
GO:0003960	NADPH:quinone reductase activity	molecular_function	7	comp20702_c0	1	1663	2	12495	0.248482
GO:0006348	chromatin silencing at telomere	biological_process	6	comp20067_c0	1	1663	2	12495	0.248482
GO:0006428	isoleucyl-tRNA aminoacylation	biological_process	13	comp23198_c0	1	1663	2	12495	0.248482
GO:0004801	sedoheptulose-7-phosphate:D-glyceraldehyde-3-phosphate glyceronetransferase activity	molecular_function	6	comp18976_c0	1	1663	2	12495	0.248482
GO:0000823	inositol-1,4,5-trisphosphate 6-kinase activity	molecular_function	8	comp11923_c0	1	1663	2	12495	0.248482
GO:0040015	negative regulation of multicellular organism growth	biological_process	8	comp7908_c0	1	1663	2	12495	0.248482
GO:0043085	positive regulation of catalytic activity	biological_process	6	comp6114_c0	1	1663	2	12495	0.248482
GO:0055114	oxidation-reduction process	biological_process	4	comp14468_c0	1	1663	2	12495	0.248482
GO:0004335	galactokinase activity	molecular_function	7	comp20505_c0	1	1663	2	12495	0.248482
GO:0045551	cinnamyl-alcohol dehydrogenase activity	molecular_function	7	comp5543_c0	1	1663	2	12495	0.248482
GO:0004148	dihydrolipoyl dehydrogenase activity	molecular_function	7	comp18528_c0	1	1663	2	12495	0.248482
GO:0045168	cell-cell signaling involved in cell fate commitment	biological_process	6	comp7763_c0	1	1663	2	12495	0.248482
GO:0052639	salicylic acid glucosyltransferase (ester-forming) activity	molecular_function	8	comp22897_c0	1	1663	2	12495	0.248482
GO:0046482	para-aminobenzoic acid metabolic process	biological_process	10	comp22897_c0	1	1663	2	12495	0.248482
GO:0016628	oxidoreductase activity, acting on the CH-CH group of donors, NAD or NADP as acceptor	molecular_function	6	comp16649_c0	1	1663	2	12495	0.248482
GO:0010166	wax metabolic process	biological_process	6	comp37462_c0	1	1663	2	12495	0.248482
GO:0005315	inorganic phosphate transmembrane transporter activity	molecular_function	7	comp22543_c0;comp19941_c0;comp22255_c0;comp19296_c0;comp12623_c0	5	1663	26	12495	0.259106
GO:0009853	photorespiration	biological_process	6	comp18372_c0;comp14908_c0;comp23363_c0;comp19774_c0	4	1663	20	12495	0.271514
GO:0006260	DNA replication	biological_process	8	comp18715_c0;comp22997_c0;comp20842_c0;comp4613_c0;comp18139_c0;comp22182_c0;comp14604_c0;comp16731_c0;comp12955_c0;comp19446_c0;comp15711_c0;comp21001_c0;comp3825_c0;comp17118_c0	14	1663	88	12495	0.277994
GO:0004857	enzyme inhibitor activity	molecular_function	5	comp111653_c0;comp18693_c0;comp21469_c0;comp21470_c0;comp4117_c0;comp101596_c0;comp3781_c0	7	1663	40	12495	0.278307
GO:0008812	choline dehydrogenase activity	molecular_function	6	comp22063_c0;comp22965_c0;comp14909_c0	3	1663	14	12495	0.28312
GO:0009934	regulation of meristem structural organization	biological_process	7	comp13575_c0;comp23153_c0;comp9472_c0	3	1663	14	12495	0.28312
GO:0042545	cell wall modification	biological_process	7	comp3781_c0;comp15930_c1;comp4117_c0;comp21470_c0;comp15930_c0;comp21469_c0;comp101596_c0;comp4227_c0	8	1663	47	12495	0.283486
GO:0005786	signal recognition particle, endoplasmic reticulum targeting	cellular_component	7	comp20812_c0;comp7323_c0	2	1663	8	12495	0.28921
GO:0080083	beta-gentiobiose beta-glucosidase activity	molecular_function	9	comp19875_c0;comp17892_c0	2	1663	8	12495	0.28921
GO:0006144	purine nucleobase metabolic process	biological_process	9	comp18456_c0;comp15016_c0	2	1663	8	12495	0.28921
GO:0008408	3'-5' exonuclease activity	molecular_function	8	comp17118_c0;comp20842_c0	2	1663	8	12495	0.28921
GO:0045036	protein targeting to chloroplast	biological_process	12	comp19033_c0;comp6006_c0	2	1663	8	12495	0.28921
GO:0009698	phenylpropanoid metabolic process	biological_process	6	comp21620_c0;comp22722_c0	2	1663	8	12495	0.28921
GO:0042335	cuticle development	biological_process	5	comp17981_c0;comp11452_c0	2	1663	8	12495	0.28921
GO:0009269	response to desiccation	biological_process	6	comp19996_c0;comp45_c0	2	1663	8	12495	0.28921
GO:0009932	cell tip growth	biological_process	8	comp18697_c0;comp11051_c0	2	1663	8	12495	0.28921
GO:0016847	1-aminocyclopropane-1-carboxylate synthase activity	molecular_function	6	comp7405_c0;comp22721_c0	2	1663	8	12495	0.28921
GO:0001931	uropod	cellular_component	6	comp44719_c0;comp16625_c0	2	1663	8	12495	0.28921
GO:0000084	mitotic S phase	biological_process	6	comp16448_c0;comp20067_c0	2	1663	8	12495	0.28921
GO:0004575	sucrose alpha-glucosidase activity	molecular_function	8	comp22505_c0;comp1262_c0	2	1663	8	12495	0.28921
GO:0008104	protein localization	biological_process	5	comp44719_c0;comp16625_c0	2	1663	8	12495	0.28921
GO:0030955	potassium ion binding	molecular_function	8	comp21512_c0;comp7838_c1	2	1663	8	12495	0.28921
GO:0004743	pyruvate kinase activity	molecular_function	7	comp7838_c1;comp21512_c0	2	1663	8	12495	0.28921
GO:0008287	protein serine/threonine phosphatase complex	cellular_component	4	comp5301_c0;comp21699_c0;comp7878_c0;comp20551_c0;comp18329_c0;comp12353_c0;comp11005_c0	7	1663	41	12495	0.300429
GO:0010224	response to UV-B	biological_process	8	comp12365_c0;comp21152_c0;comp5819_c0	3	1663	15	12495	0.321792
GO:0010187	negative regulation of seed germination	biological_process	10	comp20992_c0;comp4319_c0;comp2664_c0	3	1663	15	12495	0.321792
GO:0009733	response to auxin	biological_process	6	comp47452_c0;comp35357_c0;comp5690_c0;comp4227_c0;comp15661_c0;comp15930_c0;comp10583_c0;comp21199_c0;comp15930_c1;comp2177_c0;comp7449_c0;comp11574_c0	12	1663	77	12495	0.324761
GO:0004970	ionotropic glutamate receptor activity	molecular_function	7	comp18603_c0;comp19098_c0;comp23334_c0;comp380_c0	4	1663	22	12495	0.335027
GO:0030288	outer membrane-bounded periplasmic space	cellular_component	5	comp19098_c0;comp18603_c0;comp380_c0;comp23334_c0	4	1663	22	12495	0.335027
GO:0005234	extracellularly glutamate-gated ion channel activity	molecular_function	10	comp19098_c0;comp23334_c0;comp380_c0;comp18603_c0	4	1663	22	12495	0.335027
GO:0071230	cellular response to amino acid stimulus	biological_process	7	comp18603_c0;comp23334_c0;comp380_c0;comp19098_c0	4	1663	22	12495	0.335027
GO:0005773	vacuole	cellular_component	6	comp19996_c0;comp15284_c0;comp20489_c0;comp22112_c0;comp13695_c0;comp15604_c0;comp23137_c0;comp7688_c0;comp9457_c0;comp20873_c0;comp17901_c0;comp21449_c0;comp12602_c0;comp15295_c0;comp19941_c0;comp21679_c0;comp21286_c0;comp16992_c0;comp5899_c0;comp17041_c0;comp15727_c0;comp21217_c0;comp12710_c0;comp20156_c0;comp21308_c0;comp6657_c0	26	1663	178	12495	0.335751
GO:0031418	L-ascorbic acid binding	molecular_function	6	comp1931_c0;comp15278_c0;comp18409_c0;comp22929_c0;comp176375_c0	5	1663	29	12495	0.341342
GO:0022626	cytosolic ribosome	cellular_component	7	comp11276_c0;comp7412_c0;comp7166_c0;comp7434_c0;comp15888_c0	5	1663	29	12495	0.341342
GO:0044237	cellular metabolic process	biological_process	4	comp17518_c0;comp13638_c0	2	1663	9	12495	0.341373
GO:0006614	SRP-dependent cotranslational protein targeting to membrane	biological_process	14	comp15036_c0;comp7323_c0	2	1663	9	12495	0.341373
GO:0009308	amine metabolic process	biological_process	6	comp24691_c0;comp13669_c0	2	1663	9	12495	0.341373
GO:0000293	ferric-chelate reductase activity	molecular_function	7	comp9242_c0;comp22806_c0	2	1663	9	12495	0.341373
GO:0046688	response to copper ion	biological_process	7	comp11134_c0;comp16934_c0	2	1663	9	12495	0.341373
GO:0031154	culmination involved in sorocarp development	biological_process	6	comp44719_c0;comp16625_c0	2	1663	9	12495	0.341373
GO:0016324	apical plasma membrane	cellular_component	5	comp22091_c0;comp19409_c0	2	1663	9	12495	0.341373
GO:0004356	glutamate-ammonia ligase activity	molecular_function	8	comp14256_c0;comp20398_c0	2	1663	9	12495	0.341373
GO:0009231	riboflavin biosynthetic process	biological_process	8	comp21718_c0;comp13623_c0	2	1663	9	12495	0.341373
GO:0005544	calcium-dependent phospholipid binding	molecular_function	6	comp28145_c0;comp17570_c0	2	1663	9	12495	0.341373
GO:0008865	fructokinase activity	molecular_function	8	comp22421_c0;comp21435_c0	2	1663	9	12495	0.341373
GO:0010050	vegetative phase change	biological_process	5	comp21084_c0;comp16192_c0	2	1663	9	12495	0.341373
GO:0006542	glutamine biosynthetic process	biological_process	12	comp14256_c0;comp20398_c0	2	1663	9	12495	0.341373
GO:0015120	phosphoglycerate transmembrane transporter activity	molecular_function	6	comp20429_c0;comp10918_c0	2	1663	9	12495	0.341373
GO:0010427	abscisic acid binding	molecular_function	6	comp12580_c0;comp8025_c0	2	1663	9	12495	0.341373
GO:0046283	anthocyanin-containing compound metabolic process	biological_process	6	comp14468_c0;comp19665_c0	2	1663	9	12495	0.341373
GO:0042973	glucan endo-1,3-beta-D-glucosidase activity	molecular_function	9	comp16992_c0;comp22984_c0;comp22880_c0;comp19402_c0;comp17041_c0;comp19511_c0	6	1663	36	12495	0.344382
GO:0003777	microtubule motor activity	molecular_function	10	comp22703_c0;comp16532_c0;comp8370_c1;comp9140_c1;comp12273_c0;comp19480_c0;comp21353_c0;comp9140_c0;comp10758_c0	9	1663	57	12495	0.345259
GO:0004185	serine-type carboxypeptidase activity	molecular_function	9	comp12299_c0;comp15284_c0;comp18044_c0;comp12082_c0;comp21434_c0;comp8776_c0;comp22963_c0;comp20381_c0	8	1663	50	12495	0.345787
GO:0006431	methionyl-tRNA aminoacylation	biological_process	13	comp23171_c0	1	1663	3	12495	0.34852
GO:0008083	growth factor activity	molecular_function	7	comp24634_c0	1	1663	3	12495	0.34852
GO:0006432	phenylalanyl-tRNA aminoacylation	biological_process	13	comp21355_c0	1	1663	3	12495	0.34852
GO:0046677	response to antibiotic	biological_process	5	comp12781_c0	1	1663	3	12495	0.34852
GO:0004560	alpha-L-fucosidase activity	molecular_function	8	comp15727_c0	1	1663	3	12495	0.34852
GO:0004180	carboxypeptidase activity	molecular_function	8	comp16119_c0	1	1663	3	12495	0.34852
GO:0004750	ribulose-phosphate 3-epimerase activity	molecular_function	7	comp21552_c0	1	1663	3	12495	0.34852
GO:0010086	embryonic root morphogenesis	biological_process	7	comp7274_c0	1	1663	3	12495	0.34852
GO:0080045	quercetin 3'-O-glucosyltransferase activity	molecular_function	8	comp21364_c0	1	1663	3	12495	0.34852
GO:0004416	hydroxyacylglutathione hydrolase activity	molecular_function	7	comp20733_c0	1	1663	3	12495	0.34852
GO:0019395	fatty acid oxidation	biological_process	10	comp17770_c0	1	1663	3	12495	0.34852
GO:0008798	beta-aspartyl-peptidase activity	molecular_function	9	comp5359_c0	1	1663	3	12495	0.34852
GO:0071944	cell periphery	cellular_component	4	comp17709_c0	1	1663	3	12495	0.34852
GO:0002213	defense response to insect	biological_process	7	comp22735_c0	1	1663	3	12495	0.34852
GO:0006694	steroid biosynthetic process	biological_process	7	comp19248_c0	1	1663	3	12495	0.34852
GO:0004825	methionine-tRNA ligase activity	molecular_function	7	comp23171_c0	1	1663	3	12495	0.34852
GO:0010024	phytochromobilin biosynthetic process	biological_process	8	comp19653_c0	1	1663	3	12495	0.34852
GO:0003951	NAD+ kinase activity	molecular_function	7	comp22360_c0	1	1663	3	12495	0.34852
GO:0008106	alcohol dehydrogenase (NADP+) activity	molecular_function	8	comp23227_c0	1	1663	3	12495	0.34852
GO:0042562	hormone binding	molecular_function	4	comp17770_c0	1	1663	3	12495	0.34852
GO:0004817	cysteine-tRNA ligase activity	molecular_function	7	comp10148_c1	1	1663	3	12495	0.34852
GO:0004861	cyclin-dependent protein serine/threonine kinase inhibitor activity	molecular_function	8	comp15790_c0	1	1663	3	12495	0.34852
GO:0006517	protein deglycosylation	biological_process	9	comp15161_c0	1	1663	3	12495	0.34852
GO:0052656	L-isoleucine transaminase activity	molecular_function	8	comp20254_c0	1	1663	3	12495	0.34852
GO:0003914	DNA (6-4) photolyase activity	molecular_function	7	comp10333_c0	1	1663	3	12495	0.34852
GO:0010172	embryonic body morphogenesis	biological_process	6	comp7775_c0	1	1663	3	12495	0.34852
GO:0005537	mannose binding	molecular_function	6	comp12485_c0	1	1663	3	12495	0.34852
GO:0006809	nitric oxide biosynthetic process	biological_process	8	comp3783_c0	1	1663	3	12495	0.34852
GO:0042597	periplasmic space	cellular_component	4	comp22685_c0	1	1663	3	12495	0.34852
GO:0004807	triose-phosphate isomerase activity	molecular_function	7	comp14500_c0	1	1663	3	12495	0.34852
GO:0052654	L-leucine transaminase activity	molecular_function	8	comp20254_c0	1	1663	3	12495	0.34852
GO:0052655	L-valine transaminase activity	molecular_function	8	comp20254_c0	1	1663	3	12495	0.34852
GO:0051538	3 iron, 4 sulfur cluster binding	molecular_function	6	comp20981_c0	1	1663	3	12495	0.34852
GO:0006537	glutamate biosynthetic process	biological_process	12	comp20981_c0	1	1663	3	12495	0.34852
GO:0004813	alanine-tRNA ligase activity	molecular_function	7	comp22689_c0	1	1663	3	12495	0.34852
GO:0047938	glucose-6-phosphate 1-epimerase activity	molecular_function	7	comp8860_c0	1	1663	3	12495	0.34852
GO:0050307	sucrose-phosphate phosphatase activity	molecular_function	10	comp21771_c0	1	1663	3	12495	0.34852
GO:0047714	galactolipase activity	molecular_function	7	comp20044_c0	1	1663	3	12495	0.34852
GO:0019318	hexose metabolic process	biological_process	7	comp16083_c0	1	1663	3	12495	0.34852
GO:0005762	mitochondrial large ribosomal subunit	cellular_component	9	comp17007_c0	1	1663	3	12495	0.34852
GO:0016048	detection of temperature stimulus	biological_process	6	comp11108_c0	1	1663	3	12495	0.34852
GO:0048868	pollen tube development	biological_process	5	comp30175_c0	1	1663	3	12495	0.34852
GO:0007034	vacuolar transport	biological_process	6	comp22319_c0	1	1663	3	12495	0.34852
GO:0046524	sucrose-phosphate synthase activity	molecular_function	8	comp18392_c0	1	1663	3	12495	0.34852
GO:0045300	acyl-[acyl-carrier-protein] desaturase activity	molecular_function	7	comp23281_c1	1	1663	3	12495	0.34852
GO:0051781	positive regulation of cell division	biological_process	7	comp12485_c0	1	1663	3	12495	0.34852
GO:0034052	positive regulation of plant-type hypersensitive response	biological_process	9	comp19988_c0	1	1663	3	12495	0.34852
GO:0009650	UV protection	biological_process	8	comp19978_c0	1	1663	3	12495	0.34852
GO:0031365	N-terminal protein amino acid modification	biological_process	9	comp17774_c0	1	1663	3	12495	0.34852
GO:0004034	aldose 1-epimerase activity	molecular_function	7	comp16083_c0	1	1663	3	12495	0.34852
GO:0007163	establishment or maintenance of cell polarity	biological_process	4	comp7908_c0	1	1663	3	12495	0.34852
GO:0000719	photoreactive repair	biological_process	10	comp19978_c0	1	1663	3	12495	0.34852
GO:0071446	cellular response to salicylic acid stimulus	biological_process	7	comp22324_c0	1	1663	3	12495	0.34852
GO:0008515	sucrose transmembrane transporter activity	molecular_function	8	comp13885_c0	1	1663	3	12495	0.34852
GO:0030259	lipid glycosylation	biological_process	8	comp27552_c0	1	1663	3	12495	0.34852
GO:0040017	positive regulation of locomotion	biological_process	6	comp23297_c0	1	1663	3	12495	0.34852
GO:0046653	tetrahydrofolate metabolic process	biological_process	7	comp17903_c0	1	1663	3	12495	0.34852
GO:0003691	double-stranded telomeric DNA binding	molecular_function	8	comp18848_c0	1	1663	3	12495	0.34852
GO:0006430	lysyl-tRNA aminoacylation	biological_process	13	comp21427_c0	1	1663	3	12495	0.34852
GO:0045736	negative regulation of cyclin-dependent protein serine/threonine kinase activity	biological_process	13	comp15790_c0	1	1663	3	12495	0.34852
GO:0010236	plastoquinone biosynthetic process	biological_process	9	comp17831_c0	1	1663	3	12495	0.34852
GO:0042790	nucleolar large rRNA transcription by RNA polymerase I	biological_process	10	comp8020_c0	1	1663	3	12495	0.34852
GO:0019953	sexual reproduction	biological_process	4	comp10502_c0	1	1663	3	12495	0.34852
GO:0009963	positive regulation of flavonoid biosynthetic process	biological_process	8	comp22424_c0	1	1663	3	12495	0.34852
GO:0016844	strictosidine synthase activity	molecular_function	7	comp20038_c0	1	1663	3	12495	0.34852
GO:0005222	intracellular cAMP-activated cation channel activity	molecular_function	10	comp22936_c0	1	1663	3	12495	0.34852
GO:0030426	growth cone	cellular_component	5	comp22997_c0	1	1663	3	12495	0.34852
GO:0006423	cysteinyl-tRNA aminoacylation	biological_process	13	comp10148_c1	1	1663	3	12495	0.34852
GO:0009295	nucleoid	cellular_component	3	comp6166_c0	1	1663	3	12495	0.34852
GO:0048575	short-day photoperiodism, flowering	biological_process	9	comp10134_c0	1	1663	3	12495	0.34852
GO:0010074	maintenance of meristem identity	biological_process	5	comp18126_c0	1	1663	3	12495	0.34852
GO:0009674	potassium:sodium symporter activity	molecular_function	10	comp8086_c0	1	1663	3	12495	0.34852
GO:0006419	alanyl-tRNA aminoacylation	biological_process	13	comp22689_c0	1	1663	3	12495	0.34852
GO:0004383	guanylate cyclase activity	molecular_function	5	comp20758_c0	1	1663	3	12495	0.34852
GO:0008453	alanine-glyoxylate transaminase activity	molecular_function	7	comp19774_c0	1	1663	3	12495	0.34852
GO:0031359	integral component of chloroplast outer membrane	cellular_component	9	comp6006_c0	1	1663	3	12495	0.34852
GO:0030029	actin filament-based process	biological_process	4	comp7908_c0	1	1663	3	12495	0.34852
GO:0006303	double-strand break repair via nonhomologous end joining	biological_process	10	comp18848_c0	1	1663	3	12495	0.34852
GO:0033971	hydroxyisourate hydrolase activity	molecular_function	7	comp15016_c0	1	1663	3	12495	0.34852
GO:0000500	RNA polymerase I upstream activating factor complex	cellular_component	8	comp8020_c0	1	1663	3	12495	0.34852
GO:0004526	ribonuclease P activity	molecular_function	9	comp13905_c0	1	1663	3	12495	0.34852
GO:0047631	ADP-ribose diphosphatase activity	molecular_function	8	comp18210_c0	1	1663	3	12495	0.34852
GO:0008649	rRNA methyltransferase activity	molecular_function	8	comp19566_c0	1	1663	3	12495	0.34852
GO:0015121	phosphoenolpyruvate:phosphate antiporter activity	molecular_function	9	comp20429_c0	1	1663	3	12495	0.34852
GO:0019288	isopentenyl diphosphate biosynthetic process, methylerythritol 4-phosphate pathway	biological_process	10	comp22957_c0	1	1663	3	12495	0.34852
GO:0004826	phenylalanine-tRNA ligase activity	molecular_function	7	comp21355_c0	1	1663	3	12495	0.34852
GO:0004824	lysine-tRNA ligase activity	molecular_function	7	comp21427_c0	1	1663	3	12495	0.34852
GO:0051365	cellular response to potassium ion starvation	biological_process	9	comp16270_c0	1	1663	3	12495	0.34852
GO:0031425	chloroplast RNA processing	biological_process	10	comp17121_c0;comp65564_c0;comp1814_c0	3	1663	16	12495	0.360478
GO:0000049	tRNA binding	molecular_function	7	comp22997_c0;comp21355_c0;comp22689_c0	3	1663	16	12495	0.360478
GO:0010193	response to ozone	biological_process	7	comp19817_c0;comp3783_c0;comp15021_c0	3	1663	16	12495	0.360478
GO:0005778	peroxisomal membrane	cellular_component	8	comp15016_c0;comp7366_c0;comp19825_c0;comp21194_c0	4	1663	23	12495	0.367089
GO:0009813	flavonoid biosynthetic process	biological_process	6	comp4300_c0;comp21199_c0;comp22343_c0;comp13748_c0	4	1663	23	12495	0.367089
GO:0005262	calcium channel activity	molecular_function	8	comp380_c0;comp19098_c0;comp22936_c0;comp23334_c0;comp18603_c0	5	1663	30	12495	0.369283
GO:0051287	NAD binding	molecular_function	6	comp18682_c0;comp7626_c0;comp11576_c0;comp20936_c0;comp14930_c0;comp18210_c0;comp20560_c0;comp11576_c1;comp5679_c0	9	1663	59	12495	0.38501
GO:0048281	inflorescence morphogenesis	biological_process	5	comp19596_c0;comp20035_c0	2	1663	10	12495	0.392249
GO:0007017	microtubule-based process	biological_process	4	comp22611_c0;comp10712_c0	2	1663	10	12495	0.392249
GO:0006544	glycine metabolic process	biological_process	11	comp16155_c0;comp7283_c0	2	1663	10	12495	0.392249
GO:0045261	proton-transporting ATP synthase complex, catalytic core F(1)	cellular_component	6	comp20174_c0;comp7400_c0	2	1663	10	12495	0.392249
GO:0003886	DNA (cytosine-5-)-methyltransferase activity	molecular_function	8	comp16407_c1;comp53037_c0	2	1663	10	12495	0.392249
GO:0005826	actomyosin contractile ring	cellular_component	5	comp16625_c0;comp44719_c0	2	1663	10	12495	0.392249
GO:0016298	lipase activity	molecular_function	6	comp16206_c0;comp8360_c0	2	1663	10	12495	0.392249
GO:0009832	plant-type cell wall biogenesis	biological_process	6	comp13471_c0;comp21679_c0	2	1663	10	12495	0.392249
GO:0009814	defense response, incompatible interaction	biological_process	6	comp15190_c0;comp19988_c0	2	1663	10	12495	0.392249
GO:0045263	proton-transporting ATP synthase complex, coupling factor F(o)	cellular_component	6	comp35009_c0;comp23421_c0	2	1663	10	12495	0.392249
GO:0009809	lignin biosynthetic process	biological_process	8	comp20526_c0;comp16934_c0;comp21152_c0;comp5543_c0;comp22424_c0	5	1663	31	12495	0.397235
GO:0030163	protein catabolic process	biological_process	7	comp17862_c0;comp20597_c0;comp16014_c0;comp22415_c0;comp7085_c0	5	1663	31	12495	0.397235
GO:0010540	basipetal auxin transport	biological_process	9	comp3923_c0;comp45216_c0;comp9116_c0	3	1663	17	12495	0.39881
GO:0010067	procambium histogenesis	biological_process	7	comp7763_c0;comp4321_c0;comp49661_c0	3	1663	17	12495	0.39881
GO:0009627	systemic acquired resistance	biological_process	7	comp7974_c0;comp11714_c0;comp12302_c0	3	1663	17	12495	0.39881
GO:0048767	root hair elongation	biological_process	6	comp3923_c0;comp9116_c0;comp45216_c0	3	1663	17	12495	0.39881
GO:0015986	ATP synthesis coupled proton transport	biological_process	13	comp23421_c0;comp7400_c0;comp20174_c0;comp35009_c0	4	1663	24	12495	0.399056
GO:0009505	plant-type cell wall	cellular_component	6	comp12602_c0;comp17134_c0;comp1792_c0;comp21049_c0;comp9457_c0;comp12088_c1;comp15897_c0;comp21216_c0;comp18903_c0;comp10805_c0;comp15295_c0;comp1092_c0;comp12088_c0;comp17041_c0;comp20489_c0;comp21915_c0	16	1663	111	12495	0.406637
GO:0033612	receptor serine/threonine kinase binding	molecular_function	6	comp23153_c0;comp7763_c0;comp13575_c0;comp6585_c0	4	1663	25	12495	0.430729
GO:0019722	calcium-mediated signaling	biological_process	7	comp23334_c0;comp18603_c0;comp19098_c0;comp380_c0	4	1663	25	12495	0.430729
GO:2000030	regulation of response to red or far red light	biological_process	6	comp19411_c0	1	1663	4	12495	0.435248
GO:0031117	positive regulation of microtubule depolymerization	biological_process	10	comp7494_c0	1	1663	4	12495	0.435248
GO:0045995	regulation of embryonic development	biological_process	7	comp21477_c0	1	1663	4	12495	0.435248
GO:0046654	tetrahydrofolate biosynthetic process	biological_process	8	comp19856_c0	1	1663	4	12495	0.435248
GO:0006433	prolyl-tRNA aminoacylation	biological_process	13	comp5723_c0	1	1663	4	12495	0.435248
GO:0051286	cell tip	cellular_component	4	comp19229_c0	1	1663	4	12495	0.435248
GO:0000722	telomere maintenance via recombination	biological_process	9	comp18848_c0	1	1663	4	12495	0.435248
GO:0008934	inositol monophosphate 1-phosphatase activity	molecular_function	10	comp26170_c0	1	1663	4	12495	0.435248
GO:0015204	urea transmembrane transporter activity	molecular_function	6	comp20608_c0	1	1663	4	12495	0.435248
GO:0004462	lactoylglutathione lyase activity	molecular_function	6	comp17052_c0	1	1663	4	12495	0.435248
GO:0004612	phosphoenolpyruvate carboxykinase (ATP) activity	molecular_function	8	comp23212_c0	1	1663	4	12495	0.435248
GO:0000179	rRNA (adenine-N6,N6-)-dimethyltransferase activity	molecular_function	8	comp13797_c1	1	1663	4	12495	0.435248
GO:0021955	central nervous system neuron axonogenesis	biological_process	10	comp7494_c0	1	1663	4	12495	0.435248
GO:0042780	tRNA 3'-end processing	biological_process	12	comp21625_c0	1	1663	4	12495	0.435248
GO:0008725	DNA-3-methyladenine glycosylase activity	molecular_function	10	comp22571_c0	1	1663	4	12495	0.435248
GO:0006725	cellular aromatic compound metabolic process	biological_process	5	comp16636_c0	1	1663	4	12495	0.435248
GO:0048255	mRNA stabilization	biological_process	11	comp20650_c0	1	1663	4	12495	0.435248
GO:0000210	NAD+ diphosphatase activity	molecular_function	9	comp18210_c0	1	1663	4	12495	0.435248
GO:0006534	cysteine metabolic process	biological_process	10	comp15301_c0	1	1663	4	12495	0.435248
GO:0010102	lateral root morphogenesis	biological_process	8	comp11401_c0	1	1663	4	12495	0.435248
GO:0007585	respiratory gaseous exchange by respiratory system	biological_process	4	comp20107_c0	1	1663	4	12495	0.435248
GO:0009987	cellular process	biological_process	3	comp22769_c0	1	1663	4	12495	0.435248
GO:0009646	response to absence of light	biological_process	8	comp22706_c0	1	1663	4	12495	0.435248
GO:0019877	diaminopimelate biosynthetic process	biological_process	10	comp20071_c0	1	1663	4	12495	0.435248
GO:0031930	mitochondria-nucleus signaling pathway	biological_process	5	comp18806_c0	1	1663	4	12495	0.435248
GO:0046898	response to cycloheximide	biological_process	7	comp12262_c0	1	1663	4	12495	0.435248
GO:0005779	integral component of peroxisomal membrane	cellular_component	7	comp7919_c0	1	1663	4	12495	0.435248
GO:0005471	ATP:ADP antiporter activity	molecular_function	10	comp12742_c0	1	1663	4	12495	0.435248
GO:0042807	central vacuole	cellular_component	8	comp6263_c0	1	1663	4	12495	0.435248
GO:0050502	cis-zeatin O-beta-D-glucosyltransferase activity	molecular_function	8	comp21401_c0	1	1663	4	12495	0.435248
GO:0005871	kinesin complex	cellular_component	5	comp8370_c1	1	1663	4	12495	0.435248
GO:0004634	phosphopyruvate hydratase activity	molecular_function	7	comp7511_c0	1	1663	4	12495	0.435248
GO:0080019	fatty-acyl-CoA reductase (alcohol-forming) activity	molecular_function	7	comp23005_c0	1	1663	4	12495	0.435248
GO:0009824	AMP dimethylallyltransferase activity	molecular_function	6	comp18447_c0	1	1663	4	12495	0.435248
GO:0004008	copper-exporting ATPase activity	molecular_function	12	comp22468_c0	1	1663	4	12495	0.435248
GO:0000917	division septum assembly	biological_process	7	comp17756_c0	1	1663	4	12495	0.435248
GO:0004351	glutamate decarboxylase activity	molecular_function	7	comp18104_c0	1	1663	4	12495	0.435248
GO:0010468	regulation of gene expression	biological_process	7	comp20976_c0	1	1663	4	12495	0.435248
GO:0006636	unsaturated fatty acid biosynthetic process	biological_process	11	comp18341_c0	1	1663	4	12495	0.435248
GO:0031120	snRNA pseudouridine synthesis	biological_process	11	comp15611_c0	1	1663	4	12495	0.435248
GO:0045544	gibberellin 20-oxidase activity	molecular_function	7	comp94714_c0	1	1663	4	12495	0.435248
GO:0010389	regulation of G2/M transition of mitotic cell cycle	biological_process	9	comp9472_c0	1	1663	4	12495	0.435248
GO:0005740	mitochondrial envelope	cellular_component	6	comp20107_c0	1	1663	4	12495	0.435248
GO:0005347	ATP transmembrane transporter activity	molecular_function	9	comp14023_c0	1	1663	4	12495	0.435248
GO:0004316	3-oxoacyl-[acyl-carrier-protein] reductase (NADPH) activity	molecular_function	8	comp20936_c0	1	1663	4	12495	0.435248
GO:0045773	positive regulation of axon extension	biological_process	8	comp7494_c0	1	1663	4	12495	0.435248
GO:0006421	asparaginyl-tRNA aminoacylation	biological_process	13	comp6720_c0	1	1663	4	12495	0.435248
GO:0006400	tRNA modification	biological_process	12	comp7024_c0	1	1663	4	12495	0.435248
GO:0042781	3'-tRNA processing endoribonuclease activity	molecular_function	10	comp21625_c0	1	1663	4	12495	0.435248
GO:0010199	organ boundary specification between lateral organs and the meristem	biological_process	7	comp7621_c0	1	1663	4	12495	0.435248
GO:0004827	proline-tRNA ligase activity	molecular_function	7	comp5723_c0	1	1663	4	12495	0.435248
GO:0010017	red or far-red light signaling pathway	biological_process	5	comp16628_c0	1	1663	4	12495	0.435248
GO:0004144	diacylglycerol O-acyltransferase activity	molecular_function	9	comp22055_c0	1	1663	4	12495	0.435248
GO:0090333	regulation of stomatal closure	biological_process	7	comp15431_c0	1	1663	4	12495	0.435248
GO:0033807	icosanoyl-CoA synthase activity	molecular_function	7	comp21730_c0	1	1663	4	12495	0.435248
GO:0031398	positive regulation of protein ubiquitination	biological_process	11	comp17087_c0	1	1663	4	12495	0.435248
GO:0000015	phosphopyruvate hydratase complex	cellular_component	7	comp7511_c0	1	1663	4	12495	0.435248
GO:0004816	asparagine-tRNA ligase activity	molecular_function	7	comp6720_c0	1	1663	4	12495	0.435248
GO:0016711	flavonoid 3'-monooxygenase activity	molecular_function	7	comp22343_c0	1	1663	4	12495	0.435248
GO:0007263	nitric oxide mediated signal transduction	biological_process	7	comp22936_c0	1	1663	4	12495	0.435248
GO:0033862	UMP kinase activity	molecular_function	9	comp20574_c0	1	1663	4	12495	0.435248
GO:0006605	protein targeting	biological_process	11	comp23190_c0	1	1663	4	12495	0.435248
GO:0008441	3'(2'),5'-bisphosphate nucleotidase activity	molecular_function	9	comp20332_c0	1	1663	4	12495	0.435248
GO:0051260	protein homooligomerization	biological_process	8	comp7494_c0;comp22997_c0;comp22262_c0	3	1663	18	12495	0.436473
GO:0005096	GTPase activator activity	molecular_function	6	comp5095_c0;comp11051_c0;comp18697_c0	3	1663	18	12495	0.436473
GO:0005764	lysosome	cellular_component	8	comp15161_c0;comp16119_c0;comp20381_c0	3	1663	18	12495	0.436473
GO:0004672	protein kinase activity	molecular_function	7	comp1092_c0;comp5708_c0;comp21030_c0;comp4133_c0;comp23145_c0;comp7674_c0;comp22256_c0;comp13632_c0;comp7867_c0;comp14468_c0;comp22020_c0;comp11684_c0;comp14723_c0	13	1663	91	12495	0.437523
GO:0000785	chromatin	cellular_component	6	comp19831_c0;comp19469_c0	2	1663	11	12495	0.441257
GO:0030898	actin-dependent ATPase activity	molecular_function	11	comp16625_c0;comp44719_c0	2	1663	11	12495	0.441257
GO:0034739	histone deacetylase activity (H4-K16 specific)	molecular_function	8	comp20444_c0;comp21304_c0	2	1663	11	12495	0.441257
GO:0052544	defense response by callose deposition in cell wall	biological_process	7	comp88812_c0;comp12302_c0	2	1663	11	12495	0.441257
GO:0006935	chemotaxis	biological_process	5	comp44719_c0;comp16625_c0	2	1663	11	12495	0.441257
GO:0034707	chloride channel complex	cellular_component	7	comp666_c0;comp18745_c0	2	1663	11	12495	0.441257
GO:0071215	cellular response to abscisic acid stimulus	biological_process	7	comp21126_c0;comp14092_c0	2	1663	11	12495	0.441257
GO:0032041	NAD-dependent histone deacetylase activity (H3-K14 specific)	molecular_function	9	comp21304_c0;comp20444_c0	2	1663	11	12495	0.441257
GO:0046969	NAD-dependent histone deacetylase activity (H3-K9 specific)	molecular_function	9	comp20444_c0;comp21304_c0	2	1663	11	12495	0.441257
GO:0046970	NAD-dependent histone deacetylase activity (H4-K16 specific)	molecular_function	9	comp20444_c0;comp21304_c0	2	1663	11	12495	0.441257
GO:0005247	voltage-gated chloride channel activity	molecular_function	9	comp18745_c0;comp666_c0	2	1663	11	12495	0.441257
GO:0040035	hermaphrodite genitalia development	biological_process	7	comp23297_c0;comp7908_c0	2	1663	11	12495	0.441257
GO:0009409	response to cold	biological_process	5	comp20889_c0;comp23992_c0;comp7225_c0;comp20321_c0;comp20352_c0;comp28145_c0;comp12348_c0;comp21730_c0;comp16270_c0;comp17052_c0;comp14248_c0;comp18463_c0;comp45_c0;comp11576_c1;comp17570_c0;comp21308_c0;comp16915_c0	17	1663	122	12495	0.459204
GO:0006470	protein dephosphorylation	biological_process	9	comp18329_c0;comp11005_c0;comp21699_c0;comp20551_c0;comp5301_c0;comp7878_c0;comp12353_c0	7	1663	48	12495	0.460231
GO:0031225	anchored component of membrane	cellular_component	5	comp9457_c0;comp12602_c0;comp15295_c0;comp22015_c0	4	1663	26	12495	0.461933
GO:0005199	structural constituent of cell wall	molecular_function	4	comp22165_c0;comp24073_c0;comp16402_c0;comp5885_c0	4	1663	26	12495	0.461933
GO:0004518	nuclease activity	molecular_function	6	comp22802_c0;comp16305_c0;comp21650_c0;comp18848_c0	4	1663	26	12495	0.461933
GO:0051865	protein autoubiquitination	biological_process	12	comp17087_c0;comp7140_c0;comp41119_c0	3	1663	19	12495	0.473207
GO:0009693	ethylene biosynthetic process	biological_process	6	comp21961_c0;comp22929_c0;comp18409_c0	3	1663	19	12495	0.473207
GO:0042277	peptide binding	molecular_function	5	comp18551_c0;comp17918_c0;comp18779_c0	3	1663	19	12495	0.473207
GO:0030599	pectinesterase activity	molecular_function	7	comp21469_c0;comp4117_c0;comp18693_c0;comp21470_c0;comp101596_c0;comp111653_c0;comp3781_c0	7	1663	49	12495	0.48281
GO:0008033	tRNA processing	biological_process	11	comp13905_c0;comp20584_c0;comp18447_c0;comp19151_c0;comp30138_c0;comp6445_c0;comp21355_c0	7	1663	49	12495	0.48281
GO:0055072	iron ion homeostasis	biological_process	11	comp13465_c0;comp18234_c0	2	1663	12	12495	0.487994
GO:0005992	trehalose biosynthetic process	biological_process	9	comp21679_c0;comp21039_c0	2	1663	12	12495	0.487994
GO:0046914	transition metal ion binding	molecular_function	7	comp11630_c0;comp23281_c1	2	1663	12	12495	0.487994
GO:0030983	mismatched DNA binding	molecular_function	8	comp18368_c0;comp19816_c0	2	1663	12	12495	0.487994
GO:0002119	nematode larval development	biological_process	6	comp23297_c0;comp7775_c0	2	1663	12	12495	0.487994
GO:0003825	alpha,alpha-trehalose-phosphate synthase (UDP-forming) activity	molecular_function	8	comp21679_c0;comp21039_c0	2	1663	12	12495	0.487994
GO:0009691	cytokinin biosynthetic process	biological_process	7	comp4976_c0;comp18447_c0	2	1663	12	12495	0.487994
GO:0048825	cotyledon development	biological_process	6	comp20544_c0;comp5838_c0	2	1663	12	12495	0.487994
GO:0048510	regulation of timing of transition from vegetative to reproductive phase	biological_process	8	comp10134_c0;comp15648_c0	2	1663	12	12495	0.487994
GO:0044212	transcription regulatory region DNA binding	molecular_function	7	comp47611_c0;comp22423_c0	2	1663	12	12495	0.487994
GO:0016702	oxidoreductase activity, acting on single donors with incorporation of molecular oxygen, incorporation of two atoms of oxygen	molecular_function	6	comp1931_c0;comp22644_c0;comp176375_c0;comp15278_c0;comp15463_c0;comp21268_c0	6	1663	42	12495	0.493703
GO:0005618	cell wall	cellular_component	5	comp13765_c0;comp22984_c0;comp21088_c0;comp1262_c0;comp20475_c0;comp10502_c0;comp21679_c0;comp17271_c0;comp7974_c0;comp3781_c0;comp11714_c0;comp22959_c0;comp5132_c0;comp19402_c0;comp19489_c0;comp18583_c0;comp21470_c0;comp20891_c0;comp22505_c0;comp10896_c0;comp22880_c0;comp8599_c0;comp17733_c0;comp15757_c0;comp22946_c0;comp7655_c0;comp10567_c0;comp4117_c0;comp20889_c0;comp21469_c0;comp20419_c0;com…	33	1663	245	12495	0.499228
GO:0042803	protein homodimerization activity	molecular_function	6	comp14468_c0;comp8042_c0;comp8025_c0;comp14479_c0;comp17087_c0;comp19655_c0;comp17574_c0;comp44719_c0;comp21019_c0;comp16625_c0;comp13860_c0;comp6201_c0;comp12580_c0	13	1663	95	12495	0.502666
GO:0004722	protein serine/threonine phosphatase activity	molecular_function	9	comp5301_c0;comp11005_c0;comp21699_c0;comp18329_c0;comp12353_c0;comp7878_c0;comp20551_c0	7	1663	50	12495	0.505116
GO:0009058	biosynthetic process	biological_process	4	comp7424_c0;comp18392_c0;comp1758_c0;comp20038_c0;comp10839_c0	5	1663	35	12495	0.506547
GO:0006098	pentose-phosphate shunt	biological_process	7	comp18976_c0;comp19845_c0;comp21552_c0	3	1663	20	12495	0.5088
GO:0009514	glyoxysome	cellular_component	8	comp16706_c0;comp19817_c0;comp17719_c0	3	1663	20	12495	0.5088
GO:0004806	triglyceride lipase activity	molecular_function	7	comp14974_c0;comp20044_c0;comp22735_c0	3	1663	20	12495	0.5088
GO:0009741	response to brassinosteroid	biological_process	6	comp1369_c0;comp14527_c0;comp20420_c0	3	1663	20	12495	0.5088
GO:0046777	protein autophosphorylation	biological_process	10	comp25927_c0;comp15109_c0;comp6585_c0;comp21614_c0;comp14745_c0;comp5505_c0;comp11452_c0;comp21795_c0;comp22859_c0;comp9472_c0;comp23137_c0;comp17981_c0;comp14468_c0;comp22032_c1;comp22859_c1;comp19476_c0	16	1663	118	12495	0.509123
GO:0016045	detection of bacterium	biological_process	8	comp88812_c0	1	1663	5	12495	0.510437
GO:0009649	entrainment of circadian clock	biological_process	5	comp19665_c0	1	1663	5	12495	0.510437
GO:0010431	seed maturation	biological_process	5	comp8738_c0	1	1663	5	12495	0.510437
GO:0002039	p53 binding	molecular_function	5	comp17087_c0	1	1663	5	12495	0.510437
GO:0030173	integral component of Golgi membrane	cellular_component	7	comp20784_c0	1	1663	5	12495	0.510437
GO:0006183	GTP biosynthetic process	biological_process	12	comp21927_c0	1	1663	5	12495	0.510437
GO:0046873	metal ion transmembrane transporter activity	molecular_function	8	comp22744_c0	1	1663	5	12495	0.510437
GO:0006572	tyrosine catabolic process	biological_process	11	comp7405_c0	1	1663	5	12495	0.510437
GO:0051131	chaperone-mediated protein complex assembly	biological_process	8	comp21765_c0	1	1663	5	12495	0.510437
GO:0008409	5'-3' exonuclease activity	molecular_function	8	comp20842_c0	1	1663	5	12495	0.510437
GO:0046027	phospholipid:diacylglycerol acyltransferase activity	molecular_function	9	comp17901_c0	1	1663	5	12495	0.510437
GO:0015743	malate transport	biological_process	12	comp14565_c0	1	1663	5	12495	0.510437
GO:0004791	thioredoxin-disulfide reductase activity	molecular_function	7	comp18403_c0	1	1663	5	12495	0.510437
GO:0008536	Ran GTPase binding	molecular_function	9	comp15991_c0	1	1663	5	12495	0.510437
GO:0009635	response to herbicide	biological_process	5	comp24031_c0	1	1663	5	12495	0.510437
GO:0002009	morphogenesis of an epithelium	biological_process	6	comp7775_c0	1	1663	5	12495	0.510437
GO:0043066	negative regulation of apoptotic process	biological_process	9	comp7494_c0	1	1663	5	12495	0.510437
GO:0006896	Golgi to vacuole transport	biological_process	9	comp20076_c0	1	1663	5	12495	0.510437
GO:0015446	ATPase-coupled arsenite transmembrane transporter activity	molecular_function	7	comp14062_c0	1	1663	5	12495	0.510437
GO:0019430	removal of superoxide radicals	biological_process	7	comp18403_c0	1	1663	5	12495	0.510437
GO:0004550	nucleoside diphosphate kinase activity	molecular_function	7	comp21927_c0	1	1663	5	12495	0.510437
GO:0007389	pattern specification process	biological_process	4	comp11322_c0	1	1663	5	12495	0.510437
GO:0030041	actin filament polymerization	biological_process	8	comp22314_c0	1	1663	5	12495	0.510437
GO:0008312	7S RNA binding	molecular_function	7	comp7323_c0	1	1663	5	12495	0.510437
GO:0010179	IAA-Ala conjugate hydrolase activity	molecular_function	7	comp21275_c0	1	1663	5	12495	0.510437
GO:0008195	phosphatidate phosphatase activity	molecular_function	8	comp11285_c0	1	1663	5	12495	0.510437
GO:0016602	CCAAT-binding factor complex	cellular_component	7	comp16131_c0	1	1663	5	12495	0.510437
GO:0008970	phospholipase A1 activity	molecular_function	8	comp20044_c0	1	1663	5	12495	0.510437
GO:0030870	Mre11 complex	cellular_component	4	comp18848_c0	1	1663	5	12495	0.510437
GO:0005253	anion channel activity	molecular_function	7	comp14565_c0	1	1663	5	12495	0.510437
GO:0048016	inositol phosphate-mediated signaling	biological_process	7	comp4321_c0	1	1663	5	12495	0.510437
GO:0010310	regulation of hydrogen peroxide metabolic process	biological_process	8	comp10332_c0	1	1663	5	12495	0.510437
GO:0010295	(+)-abscisic acid 8'-hydroxylase activity	molecular_function	7	comp12857_c0	1	1663	5	12495	0.510437
GO:0016853	isomerase activity	molecular_function	4	comp10839_c0	1	1663	5	12495	0.510437
GO:0000082	G1/S transition of mitotic cell cycle	biological_process	7	comp14527_c0	1	1663	5	12495	0.510437
GO:0004867	serine-type endopeptidase inhibitor activity	molecular_function	8	comp8670_c0	1	1663	5	12495	0.510437
GO:0006695	cholesterol biosynthetic process	biological_process	9	comp22355_c0	1	1663	5	12495	0.510437
GO:0030515	snoRNA binding	molecular_function	7	comp15611_c0	1	1663	5	12495	0.510437
GO:0050412	cinnamate beta-D-glucosyltransferase activity	molecular_function	8	comp5083_c1	1	1663	5	12495	0.510437
GO:0055062	phosphate ion homeostasis	biological_process	10	comp22625_c0	1	1663	5	12495	0.510437
GO:0006424	glutamyl-tRNA aminoacylation	biological_process	13	comp20590_c0	1	1663	5	12495	0.510437
GO:0047196	long-chain-alcohol O-fatty-acyltransferase activity	molecular_function	8	comp22055_c0	1	1663	5	12495	0.510437
GO:0006986	response to unfolded protein	biological_process	6	comp19086_c0	1	1663	5	12495	0.510437
GO:0031122	cytoplasmic microtubule organization	biological_process	8	comp7494_c0	1	1663	5	12495	0.510437
GO:0010078	maintenance of root meristem identity	biological_process	6	comp20544_c0	1	1663	5	12495	0.510437
GO:0004619	phosphoglycerate mutase activity	molecular_function	7	comp4899_c0	1	1663	5	12495	0.510437
GO:0006228	UTP biosynthetic process	biological_process	12	comp21927_c0	1	1663	5	12495	0.510437
GO:0009266	response to temperature stimulus	biological_process	5	comp16628_c0	1	1663	5	12495	0.510437
GO:0030424	axon	cellular_component	6	comp22997_c0	1	1663	5	12495	0.510437
GO:0005034	osmosensor activity	molecular_function	6	comp8738_c0	1	1663	5	12495	0.510437
GO:0004652	polynucleotide adenylyltransferase activity	molecular_function	8	comp58950_c0	1	1663	5	12495	0.510437
GO:0048507	meristem development	biological_process	6	comp47611_c0	1	1663	5	12495	0.510437
GO:0016799	hydrolase activity, hydrolyzing N-glycosyl compounds	molecular_function	6	comp4976_c0	1	1663	5	12495	0.510437
GO:0004818	glutamate-tRNA ligase activity	molecular_function	7	comp20590_c0	1	1663	5	12495	0.510437
GO:0004345	glucose-6-phosphate dehydrogenase activity	molecular_function	7	comp16488_c0	1	1663	5	12495	0.510437
GO:0016656	monodehydroascorbate reductase (NADH) activity	molecular_function	7	comp21194_c0	1	1663	5	12495	0.510437
GO:0010363	regulation of plant-type hypersensitive response	biological_process	8	comp15190_c0	1	1663	5	12495	0.510437
GO:0051013	microtubule severing	biological_process	8	comp7494_c0	1	1663	5	12495	0.510437
GO:0004321	fatty-acyl-CoA synthase activity	molecular_function	8	comp19702_c0	1	1663	5	12495	0.510437
GO:0002679	respiratory burst involved in defense response	biological_process	5	comp41119_c0	1	1663	5	12495	0.510437
GO:0031357	integral component of chloroplast inner membrane	cellular_component	9	comp7066_c0	1	1663	5	12495	0.510437
GO:0008447	L-ascorbate oxidase activity	molecular_function	7	comp22104_c0	1	1663	5	12495	0.510437
GO:0004618	phosphoglycerate kinase activity	molecular_function	7	comp22159_c0	1	1663	5	12495	0.510437
GO:0032436	positive regulation of proteasomal ubiquitin-dependent protein catabolic process	biological_process	12	comp17087_c0	1	1663	5	12495	0.510437
GO:0009835	fruit ripening	biological_process	5	comp19488_c1;comp18690_c0;comp21911_c0;comp18409_c0	4	1663	28	12495	0.52234
GO:0008061	chitin binding	molecular_function	5	comp7533_c0;comp12485_c0	2	1663	13	12495	0.532195
GO:0006396	RNA processing	biological_process	9	comp20028_c0;comp22800_c0	2	1663	13	12495	0.532195
GO:0005985	sucrose metabolic process	biological_process	8	comp16915_c0;comp18392_c0	2	1663	13	12495	0.532195
GO:0010089	xylem development	biological_process	7	comp7763_c0;comp20791_c0	2	1663	13	12495	0.532195
GO:0047213	anthocyanidin 3-O-glucosyltransferase activity	molecular_function	8	comp7061_c0;comp88761_c0	2	1663	13	12495	0.532195
GO:0015078	proton transmembrane transporter activity	molecular_function	9	comp35009_c0;comp23421_c0	2	1663	13	12495	0.532195
GO:0005543	phospholipid binding	molecular_function	5	comp27543_c0;comp18126_c0	2	1663	13	12495	0.532195
GO:0006298	mismatch repair	biological_process	9	comp19816_c0;comp18368_c0	2	1663	13	12495	0.532195
GO:0006536	glutamate metabolic process	biological_process	11	comp7424_c0;comp18104_c0	2	1663	13	12495	0.532195
GO:0006817	phosphate ion transport	biological_process	9	comp22625_c0;comp21811_c0	2	1663	13	12495	0.532195
GO:0000146	microfilament motor activity	molecular_function	10	comp44719_c0;comp16625_c0	2	1663	13	12495	0.532195
GO:0051082	unfolded protein binding	molecular_function	5	comp19930_c0;comp21001_c0;comp19446_c0;comp19465_c0;comp15711_c0;comp3825_c0;comp21252_c0;comp18139_c0;comp22182_c0;comp12955_c0;comp16731_c0;comp16097_c0;comp7781_c0;comp22946_c0;comp14604_c0;comp18218_c0	16	1663	120	12495	0.537793
GO:0009585	red, far-red light phototransduction	biological_process	6	comp3813_c0;comp5819_c0;comp21961_c0;comp21030_c0;comp19665_c0;comp12365_c0	6	1663	44	12495	0.541273
GO:0009792	embryo development ending in birth or egg hatching	biological_process	6	comp23297_c0;comp7775_c0;comp7908_c0	3	1663	21	12495	0.543085
GO:0016036	cellular response to phosphate starvation	biological_process	9	comp21811_c0;comp22625_c0;comp23212_c0	3	1663	21	12495	0.543085
GO:0010181	FMN binding	molecular_function	7	comp7434_c0;comp10313_c0;comp23137_c0	3	1663	21	12495	0.543085
GO:0080031	methyl salicylate esterase activity	molecular_function	7	comp12001_c0;comp18237_c0;comp22778_c0;comp15943_c0	4	1663	29	12495	0.5513
GO:0080032	methyl jasmonate esterase activity	molecular_function	7	comp22778_c0;comp18237_c0;comp12001_c0;comp15943_c0	4	1663	29	12495	0.5513
GO:0080030	methyl indole-3-acetate esterase activity	molecular_function	7	comp18237_c0;comp15943_c0;comp12001_c0;comp22778_c0	4	1663	29	12495	0.5513
GO:0005840	ribosome	cellular_component	6	comp16048_c0;comp12639_c0;comp20760_c0;comp18371_c0;comp23992_c0;comp16905_c0;comp15414_c0;comp21308_c0;comp20678_c0;comp23834_c0;comp4921_c0;comp17656_c0;comp23593_c0;comp7017_c0;comp18895_c0;comp7392_c0;comp7023_c0;comp23919_c0;comp19565_c0;comp12366_c0;comp17081_c0;comp7463_c0;comp7766_c0;comp7946_c0;comp18209_c0;comp16757_c0;comp21346_c0;comp6166_c0;comp14637_c0;comp18155_c0;comp17857_c0;comp…	32	1663	243	12495	0.555058
GO:0009877	nodulation	biological_process	6	comp14148_c0;comp14745_c0	2	1663	14	12495	0.573708
GO:0006221	pyrimidine nucleotide biosynthetic process	biological_process	10	comp1635_c0;comp20574_c0	2	1663	14	12495	0.573708
GO:0006284	base-excision repair	biological_process	9	comp22571_c0;comp18848_c0	2	1663	14	12495	0.573708
GO:0051536	iron-sulfur cluster binding	molecular_function	5	comp11799_c0;comp11087_c0	2	1663	14	12495	0.573708
GO:0006207	'de novo' pyrimidine nucleobase biosynthetic process	biological_process	11	comp1635_c0	1	1663	6	12495	0.575621
GO:0071917	triose-phosphate transmembrane transporter activity	molecular_function	6	comp10918_c0	1	1663	6	12495	0.575621
GO:0009011	starch synthase activity	molecular_function	8	comp17230_c0	1	1663	6	12495	0.575621
GO:0050664	oxidoreductase activity, acting on NAD(P)H, oxygen as acceptor	molecular_function	6	comp21240_c1	1	1663	6	12495	0.575621
GO:0004506	squalene monooxygenase activity	molecular_function	7	comp17349_c0	1	1663	6	12495	0.575621
GO:0009690	cytokinin metabolic process	biological_process	6	comp3079_c0	1	1663	6	12495	0.575621
GO:0003917	DNA topoisomerase type I activity	molecular_function	6	comp21516_c0	1	1663	6	12495	0.575621
GO:0004176	ATP-dependent peptidase activity	molecular_function	11	comp20054_c0	1	1663	6	12495	0.575621
GO:0034214	protein hexamerization	biological_process	8	comp7494_c0	1	1663	6	12495	0.575621
GO:0010099	regulation of photomorphogenesis	biological_process	8	comp5819_c0	1	1663	6	12495	0.575621
GO:0050403	trans-zeatin O-beta-D-glucosyltransferase activity	molecular_function	8	comp21401_c0	1	1663	6	12495	0.575621
GO:0031177	phosphopantetheine binding	molecular_function	6	comp11939_c0	1	1663	6	12495	0.575621
GO:0009378	four-way junction helicase activity	molecular_function	11	comp16448_c0	1	1663	6	12495	0.575621
GO:0006241	CTP biosynthetic process	biological_process	12	comp21927_c0	1	1663	6	12495	0.575621
GO:0007411	axon guidance	biological_process	6	comp19409_c0	1	1663	6	12495	0.575621
GO:0019899	enzyme binding	molecular_function	5	comp6114_c0	1	1663	6	12495	0.575621
GO:0016209	antioxidant activity	molecular_function	3	comp11925_c0	1	1663	6	12495	0.575621
GO:0045037	protein import into chloroplast stroma	biological_process	11	comp12191_c0	1	1663	6	12495	0.575621
GO:0003854	3-beta-hydroxy-delta5-steroid dehydrogenase activity	molecular_function	7	comp19248_c0	1	1663	6	12495	0.575621
GO:0048487	beta-tubulin binding	molecular_function	7	comp7494_c0	1	1663	6	12495	0.575621
GO:0010332	response to gamma radiation	biological_process	7	comp14675_c0	1	1663	6	12495	0.575621
GO:0009927	histidine phosphotransfer kinase activity	molecular_function	8	comp8738_c0	1	1663	6	12495	0.575621
GO:0007080	mitotic metaphase plate congression	biological_process	9	comp21353_c0	1	1663	6	12495	0.575621
GO:0051382	kinetochore assembly	biological_process	8	comp21353_c0	1	1663	6	12495	0.575621
GO:0045860	positive regulation of protein kinase activity	biological_process	11	comp21353_c0	1	1663	6	12495	0.575621
GO:0000152	nuclear ubiquitin ligase complex	cellular_component	6	comp19665_c0	1	1663	6	12495	0.575621
GO:0015095	magnesium ion transmembrane transporter activity	molecular_function	9	comp21870_c0	1	1663	6	12495	0.575621
GO:0009958	positive gravitropism	biological_process	7	comp20544_c0	1	1663	6	12495	0.575621
GO:0055071	manganese ion homeostasis	biological_process	11	comp13465_c0	1	1663	6	12495	0.575621
GO:0007079	mitotic chromosome movement towards spindle pole	biological_process	7	comp21353_c0	1	1663	6	12495	0.575621
GO:0019863	IgE binding	molecular_function	6	comp18884_c0	1	1663	6	12495	0.575621
GO:0040010	positive regulation of growth rate	biological_process	7	comp23297_c0	1	1663	6	12495	0.575621
GO:0010359	regulation of anion channel activity	biological_process	8	comp88812_c0	1	1663	6	12495	0.575621
GO:0030286	dynein complex	cellular_component	5	comp10712_c0	1	1663	6	12495	0.575621
GO:0009252	peptidoglycan biosynthetic process	biological_process	9	comp20682_c0	1	1663	6	12495	0.575621
GO:0005366	myo-inositol:proton symporter activity	molecular_function	9	comp3867_c0	1	1663	6	12495	0.575621
GO:0042550	photosystem I stabilization	biological_process	9	comp11100_c0	1	1663	6	12495	0.575621
GO:0050821	protein stabilization	biological_process	6	comp11100_c0	1	1663	6	12495	0.575621
GO:0004467	long-chain fatty acid-CoA ligase activity	molecular_function	8	comp19817_c0	1	1663	6	12495	0.575621
GO:0000329	fungal-type vacuole membrane	cellular_component	9	comp22319_c0	1	1663	6	12495	0.575621
GO:0003684	damaged DNA binding	molecular_function	7	comp18368_c0;comp18359_c0;comp19816_c0	3	1663	22	12495	0.575936
GO:0009617	response to bacterium	biological_process	7	comp16866_c1;comp22324_c0;comp16866_c0	3	1663	22	12495	0.575936
GO:0009664	plant-type cell wall organization	biological_process	7	comp10805_c0;comp20035_c0;comp19596_c0	3	1663	22	12495	0.575936
GO:0006629	lipid metabolic process	biological_process	5	comp21680_c0;comp18884_c0;comp19229_c0	3	1663	22	12495	0.575936
GO:0043424	protein histidine kinase binding	molecular_function	8	comp16945_c0;comp15692_c0;comp17918_c0;comp28030_c0	4	1663	30	12495	0.579302
GO:0009737	response to abscisic acid	biological_process	6	comp12302_c0;comp19996_c0;comp23143_c0;comp21564_c0;comp19996_c1;comp5687_c0;comp17664_c0;comp16638_c0;comp5819_c0;comp20889_c0;comp22913_c0;comp17021_c0;comp12236_c0;comp2664_c0;comp14241_c1;comp5926_c0;comp19941_c0	17	1663	131	12495	0.583972
GO:0046658	anchored component of plasma membrane	cellular_component	6	comp22984_c0;comp22880_c0;comp13592_c0;comp21680_c0;comp19187_c0;comp22112_c0;comp18261_c0;comp17041_c0;comp4177_c0;comp20853_c0	10	1663	77	12495	0.584145
GO:0048366	leaf development	biological_process	7	comp22272_c0;comp3783_c0;comp15661_c0;comp11167_c0;comp11574_c0;comp5838_c0;comp3813_c0	7	1663	54	12495	0.590523
GO:0005488	binding	molecular_function	3	comp1814_c0;comp3424_c0;comp56704_c0;comp20358_c0;comp14023_c0;comp7049_c0;comp7558_c0;comp13601_c0;comp19877_c0;comp11118_c0;comp11321_c0;comp16560_c0;comp16286_c0;comp41119_c0;comp17726_c0;comp17121_c0;comp10651_c0;comp20781_c0;comp20468_c0;comp54506_c0;comp19881_c0;comp19155_c1;comp11338_c0;comp16649_c0;comp14970_c0;comp15121_c0;comp23227_c0;comp21912_c0;comp17184_c0;comp11363_c0;comp11159_c0;…	69	1663	529	12495	0.593088
GO:0006334	nucleosome assembly	biological_process	7	comp11108_c0;comp35415_c0;comp23297_c0;comp11764_c0;comp17173_c0;comp21833_c0;comp16747_c0;comp21711_c0;comp4980_c0;comp18055_c1;comp18055_c0;comp22444_c0;comp11476_c1	13	1663	101	12495	0.596239
GO:0009408	response to heat	biological_process	5	comp22182_c0;comp7781_c0;comp7479_c0;comp6129_c0;comp17570_c0;comp12955_c0;comp21001_c0;comp15711_c0;comp28145_c0;comp19446_c0;comp16731_c0;comp14604_c0;comp18139_c0;comp3825_c0	14	1663	109	12495	0.599928
GO:0006813	potassium ion transport	biological_process	9	comp23018_c0;comp5836_c0;comp17184_c0	3	1663	23	12495	0.607263
GO:0016556	mRNA modification	biological_process	10	comp20239_c0;comp16097_c0	2	1663	15	12495	0.612464
GO:0009686	gibberellin biosynthetic process	biological_process	11	comp15463_c0;comp94714_c0	2	1663	15	12495	0.612464
GO:0005249	voltage-gated potassium channel activity	molecular_function	9	comp22913_c0;comp13874_c0	2	1663	15	12495	0.612464
GO:0016131	brassinosteroid metabolic process	biological_process	8	comp1369_c0;comp20420_c0	2	1663	15	12495	0.612464
GO:0015934	large ribosomal subunit	cellular_component	7	comp20769_c0;comp7041_c0	2	1663	15	12495	0.612464
GO:0042393	histone binding	molecular_function	5	comp9048_c0;comp9914_c0	2	1663	15	12495	0.612464
GO:0010051	xylem and phloem pattern formation	biological_process	6	comp14334_c0;comp19858_c0	2	1663	15	12495	0.612464
GO:0017111	nucleoside-triphosphatase activity	molecular_function	8	comp15036_c0;comp20748_c0;comp7815_c0;comp6129_c0;comp17862_c0;comp20597_c0;comp22415_c0;comp23044_c0;comp22903_c0;comp21650_c0;comp19061_c0;comp7323_c0;comp7085_c0	13	1663	103	12495	0.625665
GO:0007623	circadian rhythm	biological_process	4	comp19710_c0;comp4319_c0;comp20992_c0;comp16628_c0;comp21239_c0;comp21308_c0	6	1663	48	12495	0.629838
GO:0042546	cell wall biogenesis	biological_process	5	comp13636_c0	1	1663	7	12495	0.63213
GO:0015112	nitrate transmembrane transporter activity	molecular_function	8	comp22019_c0	1	1663	7	12495	0.63213
GO:0006829	zinc ion transport	biological_process	10	comp22744_c0	1	1663	7	12495	0.63213
GO:0009647	skotomorphogenesis	biological_process	9	comp19665_c0	1	1663	7	12495	0.63213
GO:0000036	acyl carrier activity	molecular_function	7	comp11939_c0	1	1663	7	12495	0.63213
GO:0004629	phospholipase C activity	molecular_function	8	comp21680_c0	1	1663	7	12495	0.63213
GO:0007050	cell cycle arrest	biological_process	5	comp15790_c0	1	1663	7	12495	0.63213
GO:0010162	seed dormancy process	biological_process	5	comp35107_c0	1	1663	7	12495	0.63213
GO:0000236	mitotic prometaphase	biological_process	6	comp21353_c0	1	1663	7	12495	0.63213
GO:0043014	alpha-tubulin binding	molecular_function	7	comp7494_c0	1	1663	7	12495	0.63213
GO:0006014	D-ribose metabolic process	biological_process	8	comp22421_c0	1	1663	7	12495	0.63213
GO:0004747	ribokinase activity	molecular_function	7	comp22421_c0	1	1663	7	12495	0.63213
GO:0070402	NADPH binding	molecular_function	6	comp20071_c0	1	1663	7	12495	0.63213
GO:0006559	L-phenylalanine catabolic process	biological_process	11	comp7405_c0	1	1663	7	12495	0.63213
GO:0007030	Golgi organization	biological_process	6	comp6585_c0	1	1663	7	12495	0.63213
GO:0008863	formate dehydrogenase (NAD+) activity	molecular_function	7	comp5679_c0	1	1663	7	12495	0.63213
GO:0009082	branched-chain amino acid biosynthetic process	biological_process	10	comp20254_c0	1	1663	7	12495	0.63213
GO:0042409	caffeoyl-CoA O-methyltransferase activity	molecular_function	8	comp20526_c0	1	1663	7	12495	0.63213
GO:0001578	microtubule bundle formation	biological_process	8	comp7494_c0	1	1663	7	12495	0.63213
GO:0016765	transferase activity, transferring alkyl or aryl (other than methyl) groups	molecular_function	5	comp18892_c0	1	1663	7	12495	0.63213
GO:0015030	Cajal body	cellular_component	8	comp15611_c0	1	1663	7	12495	0.63213
GO:0008266	poly(U) RNA binding	molecular_function	9	comp20461_c0	1	1663	7	12495	0.63213
GO:0009063	cellular amino acid catabolic process	biological_process	9	comp22706_c0	1	1663	7	12495	0.63213
GO:0005267	potassium channel activity	molecular_function	8	comp22262_c0	1	1663	7	12495	0.63213
GO:0008559	ATPase-coupled xenobiotic transmembrane transporter activity	molecular_function	9	comp9116_c0;comp3923_c0;comp22177_c0;comp45216_c0	4	1663	32	12495	0.632163
GO:0043086	negative regulation of catalytic activity	biological_process	6	comp12088_c1;comp18903_c0;comp12088_c0;comp10862_c0	4	1663	32	12495	0.632163
GO:0009982	pseudouridine synthase activity	molecular_function	6	comp30138_c0;comp11474_c0;comp15611_c0	3	1663	24	12495	0.637007
GO:0008810	cellulase activity	molecular_function	7	comp22327_c0;comp18690_c0;comp21049_c0	3	1663	24	12495	0.637007
GO:0031966	mitochondrial membrane	cellular_component	5	comp7117_c0;comp13449_c0;comp7930_c0	3	1663	24	12495	0.637007
GO:0010073	meristem maintenance	biological_process	4	comp18267_c0;comp75446_c0	2	1663	16	12495	0.648462
GO:0030552	cAMP binding	molecular_function	7	comp7111_c0;comp22936_c0	2	1663	16	12495	0.648462
GO:0009817	defense response to fungus, incompatible interaction	biological_process	7	comp12302_c0;comp23212_c0	2	1663	16	12495	0.648462
GO:0030553	cGMP binding	molecular_function	7	comp22936_c0;comp7111_c0	2	1663	16	12495	0.648462
GO:0000775	chromosome, centromeric region	cellular_component	7	comp19480_c0;comp9140_c1	2	1663	16	12495	0.648462
GO:0006417	regulation of translation	biological_process	9	comp15861_c0;comp22553_c0;comp12488_c0;comp17758_c0;comp23811_c0;comp21313_c0;comp13020_c0	7	1663	57	12495	0.64938
GO:0040008	regulation of growth	biological_process	5	comp1369_c0;comp20420_c0;comp2664_c0	3	1663	25	12495	0.665136
GO:0009791	post-embryonic development	biological_process	4	comp22859_c0;comp22859_c1;comp21795_c0	3	1663	25	12495	0.665136
GO:0043621	protein self-association	molecular_function	5	comp22611_c0;comp7066_c0;comp21525_c0	3	1663	25	12495	0.665136
GO:0016758	transferase activity, transferring hexosyl groups	molecular_function	6	comp26946_c0;comp18959_c0;comp11497_c0;comp18748_c1;comp4849_c0;comp64378_c0;comp23289_c0;comp22040_c0	8	1663	66	12495	0.666569
GO:0009751	response to salicylic acid	biological_process	6	comp11141_c0;comp8885_c0;comp15930_c1;comp5926_c0;comp15930_c0;comp2177_c0;comp4227_c0	7	1663	58	12495	0.667843
GO:0006952	defense response	biological_process	5	comp17351_c0;comp8667_c0;comp7642_c0;comp18884_c0;comp16992_c0;comp11898_c0;comp22984_c0;comp14133_c0;comp20873_c0;comp19147_c0;comp21286_c0;comp22880_c0;comp7584_c0;comp18177_c0;comp7972_c0;comp5582_c0;comp17041_c0;comp19511_c0;comp17733_c0;comp15604_c0;comp14806_c0;comp21342_c0;comp1950_c0;comp23227_c0;comp4919_c0;comp6594_c0;comp7533_c0;comp13828_c0;comp11076_c0	29	1663	232	12495	0.672014
GO:0009624	response to nematode	biological_process	7	comp35357_c0;comp22543_c0;comp22526_c0;comp380_c0;comp13874_c0	5	1663	42	12495	0.67406
GO:0008017	microtubule binding	molecular_function	7	comp7494_c0;comp8370_c1;comp22703_c0;comp10758_c0;comp12273_c0	5	1663	42	12495	0.67406
GO:0000156	phosphorelay response regulator activity	molecular_function	4	comp8738_c0;comp9044_c0;comp16628_c1;comp16628_c0	4	1663	34	12495	0.68054
GO:0010150	leaf senescence	biological_process	6	comp4801_c0;comp8064_c0;comp17851_c0;comp10175_c0	4	1663	34	12495	0.68054
GO:0009910	negative regulation of flower development	biological_process	9	comp11984_c0;comp22423_c0;comp4319_c0;comp20992_c0	4	1663	34	12495	0.68054
GO:0000786	nucleosome	cellular_component	5	comp17173_c0;comp35415_c0;comp21711_c0;comp11476_c1;comp11108_c0;comp21833_c0;comp18055_c1;comp23297_c0;comp18055_c0;comp4980_c0;comp11764_c0;comp22444_c0	12	1663	99	12495	0.680835
GO:0010364	regulation of ethylene biosynthetic process	biological_process	10	comp14623_c0	1	1663	8	12495	0.681118
GO:0005801	cis-Golgi network	cellular_component	6	comp10565_c0	1	1663	8	12495	0.681118
GO:0003756	protein disulfide isomerase activity	molecular_function	7	comp11917_c0	1	1663	8	12495	0.681118
GO:0070417	cellular response to cold	biological_process	6	comp23334_c0	1	1663	8	12495	0.681118
GO:0034613	cellular protein localization	biological_process	6	comp15109_c0	1	1663	8	12495	0.681118
GO:0009750	response to fructose	biological_process	9	comp22706_c0	1	1663	8	12495	0.681118
GO:0006342	chromatin silencing	biological_process	5	comp16407_c1	1	1663	8	12495	0.681118
GO:0003774	motor activity	molecular_function	9	comp10712_c0	1	1663	8	12495	0.681118
GO:0006531	aspartate metabolic process	biological_process	11	comp7424_c0	1	1663	8	12495	0.681118
GO:0070696	transmembrane receptor protein serine/threonine kinase binding	molecular_function	7	comp16602_c0	1	1663	8	12495	0.681118
GO:0005385	zinc ion transmembrane transporter activity	molecular_function	10	comp2959_c0	1	1663	8	12495	0.681118
GO:0046685	response to arsenic-containing substance	biological_process	5	comp14062_c0	1	1663	8	12495	0.681118
GO:0008568	microtubule-severing ATPase activity	molecular_function	11	comp7494_c0	1	1663	8	12495	0.681118
GO:0006790	sulfur compound metabolic process	biological_process	5	comp20332_c0	1	1663	8	12495	0.681118
GO:0010088	phloem development	biological_process	7	comp20791_c0	1	1663	8	12495	0.681118
GO:0007596	blood coagulation	biological_process	7	comp21353_c0	1	1663	8	12495	0.681118
GO:0010290	chlorophyll catabolite transmembrane transporter activity	molecular_function	5	comp22177_c0	1	1663	8	12495	0.681118
GO:0015431	glutathione S-conjugate-exporting ATPase activity	molecular_function	10	comp22177_c0	1	1663	8	12495	0.681118
GO:0010417	glucuronoxylan biosynthetic process	biological_process	12	comp19804_c0	1	1663	8	12495	0.681118
GO:0006103	2-oxoglutarate metabolic process	biological_process	9	comp7424_c0	1	1663	8	12495	0.681118
GO:0006796	phosphate-containing compound metabolic process	biological_process	6	comp15950_c0	1	1663	8	12495	0.681118
GO:0030151	molybdenum ion binding	molecular_function	8	comp18678_c0	1	1663	8	12495	0.681118
GO:0010494	cytoplasmic stress granule	cellular_component	8	comp16376_c0	1	1663	8	12495	0.681118
GO:0004764	shikimate 3-dehydrogenase (NADP+) activity	molecular_function	7	comp22536_c0	1	1663	8	12495	0.681118
GO:0006563	L-serine metabolic process	biological_process	11	comp7283_c0	1	1663	8	12495	0.681118
GO:0006189	'de novo' IMP biosynthetic process	biological_process	13	comp20081_c0	1	1663	8	12495	0.681118
GO:0012505	endomembrane system	cellular_component	4	comp23018_c0;comp5836_c0	2	1663	17	12495	0.681749
GO:0048316	seed development	biological_process	5	comp12742_c0;comp18234_c0	2	1663	17	12495	0.681749
GO:0004177	aminopeptidase activity	molecular_function	8	comp17774_c0;comp22769_c0	2	1663	17	12495	0.681749
GO:0046933	proton-transporting ATP synthase activity, rotational mechanism	molecular_function	10	comp7400_c0;comp20174_c0	2	1663	17	12495	0.681749
GO:0010200	response to chitin	biological_process	7	comp15980_c0;comp2177_c0;comp5582_c0;comp9466_c0;comp7482_c0;comp41119_c0;comp25740_c0;comp7479_c0	8	1663	67	12495	0.683394
GO:0004693	cyclin-dependent protein serine/threonine kinase activity	molecular_function	9	comp10708_c0;comp9472_c0;comp22510_c0	3	1663	26	12495	0.691641
GO:0000155	phosphorelay sensor kinase activity	molecular_function	9	comp8738_c0;comp23137_c0;comp12877_c0	3	1663	26	12495	0.691641
GO:0048359	mucilage metabolic process involved in seed coat development	biological_process	6	comp18903_c0;comp12088_c1;comp12088_c0	3	1663	26	12495	0.691641
GO:0030245	cellulose catabolic process	biological_process	11	comp22327_c0;comp18690_c0;comp21049_c0	3	1663	26	12495	0.691641
GO:0008168	methyltransferase activity	molecular_function	6	comp15375_c0;comp15663_c0;comp18794_c0;comp20310_c0;comp23101_c0;comp14078_c0;comp18732_c0;comp15187_c0;comp22435_c0;comp17108_c0;comp15731_c0	11	1663	92	12495	0.694967
GO:0046983	protein dimerization activity	molecular_function	5	comp47611_c0;comp21084_c0;comp12365_c0;comp8195_c0;comp5819_c0;comp20636_c0;comp10757_c0;comp19930_c0;comp11401_c0;comp13636_c0;comp21477_c0;comp22109_c0;comp4405_c0;comp16192_c0	14	1663	117	12495	0.706621
GO:0044419	interspecies interaction between organisms	biological_process	4	comp15317_c0;comp17292_c0;comp11675_c0;comp12353_c0;comp5301_c0	5	1663	44	12495	0.714293
GO:0045330	aspartyl esterase activity	molecular_function	6	comp3781_c0;comp21470_c0;comp101596_c0;comp21469_c0;comp4117_c0	5	1663	44	12495	0.714293
GO:0009723	response to ethylene	biological_process	6	comp2177_c0;comp20544_c0;comp21199_c0	3	1663	27	12495	0.716532
GO:0009816	defense response to bacterium, incompatible interaction	biological_process	7	comp22946_c0;comp22197_c0;comp6006_c0	3	1663	27	12495	0.716532
GO:0003993	acid phosphatase activity	molecular_function	8	comp4899_c0;comp22397_c0;comp20156_c0	3	1663	27	12495	0.716532
GO:0007049	cell cycle	biological_process	4	comp12771_c0;comp5742_c0;comp7085_c0;comp68887_c0;comp9406_c1;comp20682_c0;comp15497_c0;comp8106_c0;comp19831_c0;comp11347_c0;comp16838_c0;comp7494_c0;comp19469_c0;comp22611_c0;comp15403_c0	15	1663	126	12495	0.718165
GO:0048364	root development	biological_process	6	comp3886_c0;comp47611_c0;comp17574_c0;comp19655_c0;comp6201_c0;comp16739_c0;comp12742_c0	7	1663	61	12495	0.719512
GO:0004372	glycine hydroxymethyltransferase activity	molecular_function	7	comp7283_c0	1	1663	9	12495	0.723586
GO:0015250	water channel activity	molecular_function	7	comp20608_c0	1	1663	9	12495	0.723586
GO:0042753	positive regulation of circadian rhythm	biological_process	6	comp5819_c0	1	1663	9	12495	0.723586
GO:0009451	RNA modification	biological_process	9	comp13601_c0	1	1663	9	12495	0.723586
GO:0009641	shade avoidance	biological_process	8	comp19665_c0	1	1663	9	12495	0.723586
GO:0033523	histone H2B ubiquitination	biological_process	13	comp11984_c0	1	1663	9	12495	0.723586
GO:0008374	O-acyltransferase activity	molecular_function	7	comp17901_c0	1	1663	9	12495	0.723586
GO:0009631	cold acclimation	biological_process	6	comp16638_c0	1	1663	9	12495	0.723586
GO:0071472	cellular response to salt stress	biological_process	7	comp19623_c0	1	1663	9	12495	0.723586
GO:0008652	cellular amino acid biosynthetic process	biological_process	9	comp20574_c0	1	1663	9	12495	0.723586
GO:0030176	integral component of endoplasmic reticulum membrane	cellular_component	7	comp20043_c0	1	1663	9	12495	0.723586
GO:0030131	clathrin adaptor complex	cellular_component	7	comp20076_c0	1	1663	9	12495	0.723586
GO:0080046	quercetin 4'-O-glucosyltransferase activity	molecular_function	8	comp21364_c0	1	1663	9	12495	0.723586
GO:0006094	gluconeogenesis	biological_process	9	comp23212_c0	1	1663	9	12495	0.723586
GO:0009707	chloroplast outer membrane	cellular_component	7	comp15580_c0;comp12223_c0;comp15408_c0	3	1663	28	12495	0.739835
GO:0006289	nucleotide-excision repair	biological_process	9	comp22802_c0;comp21650_c0;comp16305_c0	3	1663	28	12495	0.739835
GO:0009739	response to gibberellin	biological_process	6	comp2177_c0;comp94714_c0;comp5926_c0	3	1663	28	12495	0.739835
GO:0010268	brassinosteroid homeostasis	biological_process	8	comp20420_c0;comp1369_c0	2	1663	19	12495	0.74055
GO:0001522	pseudouridine synthesis	biological_process	10	comp30138_c0;comp11474_c0	2	1663	19	12495	0.74055
GO:0009636	response to toxic substance	biological_process	5	comp33933_c0;comp5083_c1	2	1663	19	12495	0.74055
GO:0042773	ATP synthesis coupled electron transport	biological_process	8	comp48083_c0;comp21425_c2	2	1663	19	12495	0.74055
GO:0008353	RNA polymerase II CTD heptapeptide repeat kinase activity	molecular_function	9	comp9472_c0;comp10708_c0	2	1663	19	12495	0.74055
GO:0006970	response to osmotic stress	biological_process	5	comp8738_c0;comp12414_c0	2	1663	19	12495	0.74055
GO:0043022	ribosome binding	molecular_function	6	comp22997_c0;comp14637_c0	2	1663	19	12495	0.74055
GO:0016706	2-oxoglutarate-dependent dioxygenase activity	molecular_function	6	comp23275_c0;comp22974_c0;comp21740_c0;comp22929_c0;comp18409_c0	5	1663	46	12495	0.750877
GO:0008121	ubiquinol-cytochrome-c reductase activity	molecular_function	6	comp5646_c0	1	1663	10	12495	0.760402
GO:0010029	regulation of seed germination	biological_process	9	comp22262_c0	1	1663	10	12495	0.760402
GO:0004004	ATP-dependent RNA helicase activity	molecular_function	11	comp21592_c0	1	1663	10	12495	0.760402
GO:0048037	cofactor binding	molecular_function	4	comp11939_c0	1	1663	10	12495	0.760402
GO:0017057	6-phosphogluconolactonase activity	molecular_function	7	comp19845_c0	1	1663	10	12495	0.760402
GO:0031348	negative regulation of defense response	biological_process	8	comp12302_c0	1	1663	10	12495	0.760402
GO:0046577	long-chain-alcohol oxidase activity	molecular_function	7	comp18333_c0	1	1663	10	12495	0.760402
GO:0046855	inositol phosphate dephosphorylation	biological_process	9	comp4321_c0	1	1663	10	12495	0.760402
GO:0042026	protein refolding	biological_process	5	comp18072_c0	1	1663	10	12495	0.760402
GO:0006730	one-carbon metabolic process	biological_process	5	comp7283_c0;comp20081_c0;comp21183_c0	3	1663	29	12495	0.761589
GO:0015297	antiporter activity	molecular_function	7	comp17734_c0;comp20804_c0;comp16044_c0	3	1663	29	12495	0.761589
GO:0009736	cytokinin-activated signaling pathway	biological_process	6	comp10395_c0;comp11167_c0;comp5838_c0;comp9044_c0	4	1663	38	12495	0.763394
GO:0003887	DNA-directed DNA polymerase activity	molecular_function	8	comp20842_c0;comp17118_c0	2	1663	20	12495	0.7663
GO:0032580	Golgi cisterna membrane	cellular_component	8	comp13471_c0;comp20784_c0	2	1663	20	12495	0.7663
GO:0009553	embryo sac development	biological_process	6	comp22063_c0;comp22965_c0	2	1663	20	12495	0.7663
GO:0048481	plant ovule development	biological_process	5	comp20590_c0;comp6720_c0	2	1663	20	12495	0.7663
GO:0042254	ribosome biogenesis	biological_process	6	comp4402_c0;comp18241_c0;comp15277_c0;comp18209_c0	4	1663	39	12495	0.781264
GO:0052659	inositol-1,3,4,5-tetrakisphosphate 5-phosphatase activity	molecular_function	10	comp4321_c0	1	1663	11	12495	0.792316
GO:0052658	inositol-1,4,5-trisphosphate 5-phosphatase activity	molecular_function	10	comp4321_c0	1	1663	11	12495	0.792316
GO:0006879	cellular iron ion homeostasis	biological_process	12	comp19411_c0	1	1663	11	12495	0.792316
GO:0051510	regulation of unidimensional cell growth	biological_process	7	comp14468_c0	1	1663	11	12495	0.792316
GO:0072593	reactive oxygen species metabolic process	biological_process	5	comp23044_c0	1	1663	11	12495	0.792316
GO:0008285	negative regulation of cell population proliferation	biological_process	7	comp19847_c0	1	1663	11	12495	0.792316
GO:0032153	cell division site	cellular_component	4	comp19229_c0	1	1663	11	12495	0.792316
GO:0004069	L-aspartate:2-oxoglutarate aminotransferase activity	molecular_function	7	comp7424_c0	1	1663	11	12495	0.792316
GO:0000790	nuclear chromatin	cellular_component	7	comp16747_c0	1	1663	11	12495	0.792316
GO:0004445	inositol-polyphosphate 5-phosphatase activity	molecular_function	10	comp4321_c0	1	1663	11	12495	0.792316
GO:0016485	protein processing	biological_process	8	comp22857_c0	1	1663	11	12495	0.792316
GO:0030587	sorocarp development	biological_process	7	comp15161_c0	1	1663	11	12495	0.792316
GO:0000777	condensed chromosome kinetochore	cellular_component	5	comp21353_c0	1	1663	11	12495	0.792316
GO:0004675	transmembrane receptor protein serine/threonine kinase activity	molecular_function	9	comp6585_c0	1	1663	11	12495	0.792316
GO:0004559	alpha-mannosidase activity	molecular_function	8	comp15161_c0	1	1663	11	12495	0.792316
GO:0031347	regulation of defense response	biological_process	7	comp18965_c0	1	1663	11	12495	0.792316
GO:0009908	flower development	biological_process	6	comp11504_c0;comp47611_c0;comp10134_c0;comp11108_c0;comp94714_c0;comp5908_c0;comp22197_c0;comp16522_c0	8	1663	75	12495	0.798115
GO:0004714	transmembrane receptor protein tyrosine kinase activity	molecular_function	9	comp6585_c0;comp21614_c0	2	1663	22	12495	0.811182
GO:0009911	positive regulation of flower development	biological_process	9	comp13829_c0;comp14340_c0	2	1663	22	12495	0.811182
GO:0016760	cellulose synthase (UDP-forming) activity	molecular_function	9	comp22427_c0;comp23237_c0;comp22893_c0;comp13930_c0	4	1663	41	12495	0.81377
GO:0050832	defense response to fungus	biological_process	8	comp22859_c1;comp22859_c0;comp10735_c0;comp19596_c0;comp16638_c0;comp21795_c0;comp20035_c0	7	1663	68	12495	0.817782
GO:0009411	response to UV	biological_process	7	comp10333_c0	1	1663	12	12495	0.819982
GO:0009815	1-aminocyclopropane-1-carboxylate oxidase activity	molecular_function	7	comp22929_c0	1	1663	12	12495	0.819982
GO:0000105	histidine biosynthetic process	biological_process	11	comp4331_c0	1	1663	12	12495	0.819982
GO:0010118	stomatal movement	biological_process	4	comp14468_c0	1	1663	12	12495	0.819982
GO:0008134	transcription factor binding	molecular_function	5	comp22997_c0	1	1663	12	12495	0.819982
GO:0048653	anther development	biological_process	5	comp11389_c0	1	1663	12	12495	0.819982
GO:0006811	ion transport	biological_process	6	comp8689_c0	1	1663	12	12495	0.819982
GO:0045010	actin nucleation	biological_process	7	comp22314_c0	1	1663	12	12495	0.819982
GO:0048527	lateral root development	biological_process	8	comp15625_c0	1	1663	12	12495	0.819982
GO:0015450	P-P-bond-hydrolysis-driven protein transmembrane transporter activity	molecular_function	7	comp18325_c0	1	1663	12	12495	0.819982
GO:0001653	peptide receptor activity	molecular_function	5	comp20758_c0	1	1663	12	12495	0.819982
GO:0004869	cysteine-type endopeptidase inhibitor activity	molecular_function	8	comp7584_c0	1	1663	12	12495	0.819982
GO:0006071	glycerol metabolic process	biological_process	8	comp17901_c0	1	1663	12	12495	0.819982
GO:0009626	plant-type hypersensitive response	biological_process	6	comp20944_c0;comp19988_c0;comp22936_c0;comp7111_c0;comp23055_c0	5	1663	51	12495	0.826832
GO:0035556	intracellular signal transduction	biological_process	5	comp5095_c0;comp21680_c0	2	1663	23	12495	0.830603
GO:0003697	single-stranded DNA binding	molecular_function	7	comp16448_c0;comp22997_c0	2	1663	23	12495	0.830603
GO:0008610	lipid biosynthetic process	biological_process	6	comp17901_c0;comp23101_c0	2	1663	23	12495	0.830603
GO:0010119	regulation of stomatal movement	biological_process	6	comp19665_c0;comp22262_c0;comp23137_c0	3	1663	33	12495	0.834199
GO:0080001	mucilage extrusion from seed coat	biological_process	5	comp12088_c0;comp18903_c0;comp12088_c1	3	1663	33	12495	0.834199
GO:0003924	GTPase activity	molecular_function	9	comp21362_c0;comp22611_c0;comp18855_c0;comp19708_c0;comp27043_c0;comp16884_c0;comp11544_c0;comp3783_c0;comp27961_c0;comp16152_c0;comp21525_c0;comp11879_c0	12	1663	113	12495	0.837725
GO:0004386	helicase activity	molecular_function	9	comp19831_c0;comp12771_c0;comp16448_c1;comp9406_c1;comp20067_c0;comp19469_c0	6	1663	61	12495	0.839201
GO:0016363	nuclear matrix	cellular_component	6	comp22595_c0	1	1663	13	12495	0.843964
GO:0006814	sodium ion transport	biological_process	9	comp22543_c0	1	1663	13	12495	0.843964
GO:0005496	steroid binding	molecular_function	5	comp21398_c0	1	1663	13	12495	0.843964
GO:0016616	oxidoreductase activity, acting on the CH-OH group of donors, NAD or NADP as acceptor	molecular_function	6	comp5679_c0	1	1663	13	12495	0.843964
GO:0046686	response to cadmium ion	biological_process	7	comp6006_c0;comp22957_c0;comp11576_c1;comp15950_c0;comp7559_c1;comp23212_c0;comp5779_c0;comp7688_c0;comp18528_c0;comp16369_c0;comp7139_c0;comp7559_c0;comp6657_c0;comp2177_c0;comp3723_c0;comp22857_c0;comp15888_c0	17	1663	156	12495	0.844449
GO:0007018	microtubule-based movement	biological_process	5	comp18855_c0;comp9140_c1;comp19480_c0;comp10758_c0;comp16532_c0;comp12273_c0;comp21353_c0;comp9140_c0;comp22703_c0	9	1663	88	12495	0.844884
GO:0006108	malate metabolic process	biological_process	9	comp17726_c0;comp17719_c0	2	1663	24	12495	0.848202
GO:0008137	NADH dehydrogenase (ubiquinone) activity	molecular_function	8	comp48083_c0;comp38234_c0;comp21425_c2	3	1663	34	12495	0.84907
GO:0051258	protein polymerization	biological_process	8	comp22611_c0;comp18855_c0;comp21525_c0	3	1663	34	12495	0.84907
GO:0048573	photoperiodism, flowering	biological_process	8	comp19665_c0;comp15648_c0;comp16945_c0	3	1663	34	12495	0.84907
GO:0004553	hydrolase activity, hydrolyzing O-glycosyl compounds	molecular_function	6	comp15016_c0;comp20475_c0;comp10896_c0	3	1663	34	12495	0.84907
GO:0009414	response to water deprivation	biological_process	5	comp37462_c0;comp7140_c0;comp14089_c0;comp19996_c1;comp14468_c0;comp16638_c0;comp28145_c0;comp2177_c0;comp17570_c0;comp2664_c0;comp8738_c0;comp7321_c0	12	1663	115	12495	0.854309
GO:0005737	cytoplasm	cellular_component	5	comp16860_c0;comp20336_c0;comp22894_c0;comp16731_c0;comp19446_c0;comp13828_c0;comp20574_c0;comp16083_c0;comp19480_c0;comp8084_c0;comp18493_c0;comp27961_c0;comp8379_c0;comp11347_c0;comp22385_c0;comp7626_c0;comp16656_c0;comp9140_c1;comp11902_c0;comp20533_c0;comp21652_c0;comp16532_c0;comp20944_c0;comp11674_c0;comp23266_c0;comp13205_c0;comp27043_c0;comp11879_c0;comp19151_c0;comp13797_c1;comp11133_c0;…	142	1663	1153	12495	0.862124
GO:0009742	brassinosteroid mediated signaling pathway	biological_process	7	comp7274_c0;comp29453_c0;comp6585_c0	3	1663	35	12495	0.862764
GO:0005216	ion channel activity	molecular_function	6	comp7111_c0;comp3062_c0	2	1663	25	12495	0.864121
GO:0009688	abscisic acid biosynthetic process	biological_process	11	comp8144_c0	1	1663	14	12495	0.864753
GO:0006013	mannose metabolic process	biological_process	8	comp15161_c0	1	1663	14	12495	0.864753
GO:0016998	cell wall macromolecule catabolic process	biological_process	8	comp7533_c0	1	1663	14	12495	0.864753
GO:0045335	phagocytic vesicle	cellular_component	8	comp19856_c0	1	1663	14	12495	0.864753
GO:0009845	seed germination	biological_process	4	comp35107_c0	1	1663	14	12495	0.864753
GO:0032957	inositol trisphosphate metabolic process	biological_process	8	comp4321_c0	1	1663	14	12495	0.864753
GO:0030570	pectate lyase activity	molecular_function	7	comp22015_c0	1	1663	14	12495	0.864753
GO:0005802	trans-Golgi network	cellular_component	7	comp20076_c0	1	1663	14	12495	0.864753
GO:0008324	cation transmembrane transporter activity	molecular_function	6	comp7111_c0	1	1663	14	12495	0.864753
GO:0005777	peroxisome	cellular_component	7	comp20889_c0;comp19400_c0;comp19846_c0;comp7434_c0;comp19702_c0;comp19774_c0;comp21308_c0	7	1663	73	12495	0.869865
GO:0055085	transmembrane transport	biological_process	6	comp7507_c0;comp3894_c0;comp20127_c0;comp6263_c0;comp15140_c0;comp7677_c0;comp7409_c0;comp22143_c0;comp19184_c0;comp23190_c0;comp21267_c0	11	1663	109	12495	0.87454
GO:0046982	protein heterodimerization activity	molecular_function	6	comp29453_c0;comp17471_c0	2	1663	26	12495	0.878495
GO:0009294	DNA mediated transformation	biological_process	6	comp16866_c0;comp16866_c1	2	1663	26	12495	0.878495
GO:0006073	cellular glucan metabolic process	biological_process	8	comp20475_c0;comp10896_c0	2	1663	26	12495	0.878495
GO:0016762	xyloglucan:xyloglucosyl transferase activity	molecular_function	8	comp20475_c0;comp10896_c0	2	1663	26	12495	0.878495
GO:0031224	intrinsic component of membrane	cellular_component	4	comp20944_c0;comp23055_c0	2	1663	26	12495	0.878495
GO:0015935	small ribosomal subunit	cellular_component	7	comp12781_c0;comp13643_c0	2	1663	26	12495	0.878495
GO:0000910	cytokinesis	biological_process	5	comp16625_c0;comp44719_c0	2	1663	26	12495	0.878495
GO:0045892	negative regulation of transcription, DNA-templated	biological_process	9	comp14334_c0;comp19858_c0;comp10313_c0;comp37674_c0;comp11401_c0;comp16628_c0;comp7482_c0	7	1663	74	12495	0.878655
GO:0005622	intracellular	cellular_component	4	comp7475_c0;comp17756_c0;comp32773_c0;comp7628_c0;comp20842_c0;comp45862_c0;comp5143_c0;comp4402_c0;comp21362_c0	9	1663	92	12495	0.879056
GO:0030060	L-malate dehydrogenase activity	molecular_function	7	comp17719_c0	1	1663	15	12495	0.882774
GO:0009749	response to glucose	biological_process	9	comp22706_c0	1	1663	15	12495	0.882774
GO:0006097	glyoxylate cycle	biological_process	7	comp17719_c0	1	1663	15	12495	0.882774
GO:0007155	cell adhesion	biological_process	4	comp7908_c0	1	1663	15	12495	0.882774
GO:0019005	SCF ubiquitin ligase complex	cellular_component	7	comp35107_c0	1	1663	15	12495	0.882774
GO:0051726	regulation of cell cycle	biological_process	6	comp24661_c0	1	1663	15	12495	0.882774
GO:0009753	response to jasmonic acid	biological_process	6	comp5926_c0;comp2177_c0;comp20336_c0;comp9949_c0	4	1663	48	12495	0.897673
GO:0004427	inorganic diphosphatase activity	molecular_function	8	comp15950_c0	1	1663	16	12495	0.898394
GO:0048589	developmental growth	biological_process	4	comp7775_c0	1	1663	16	12495	0.898394
GO:0010227	floral organ abscission	biological_process	5	comp6585_c0	1	1663	16	12495	0.898394
GO:0009695	jasmonic acid biosynthetic process	biological_process	10	comp19702_c0	1	1663	16	12495	0.898394
GO:0006378	mRNA polyadenylation	biological_process	12	comp58950_c0	1	1663	16	12495	0.898394
GO:0000079	regulation of cyclin-dependent protein serine/threonine kinase activity	biological_process	12	comp7024_c0;comp15403_c0	2	1663	28	12495	0.903114
GO:0008283	cell population proliferation	biological_process	3	comp24634_c0;comp4691_c0	2	1663	28	12495	0.903114
GO:0048471	perinuclear region of cytoplasm	cellular_component	6	comp7494_c0;comp18218_c0;comp8370_c1	3	1663	39	12495	0.907181
GO:0000151	ubiquitin ligase complex	cellular_component	5	comp20358_c0;comp17087_c0;comp16602_c0;comp41119_c0;comp8434_c0;comp5708_c0;comp20781_c0	7	1663	78	12495	0.909013
GO:0005635	nuclear envelope	cellular_component	6	comp15991_c0	1	1663	17	12495	0.911935
GO:0031047	gene silencing by RNA	biological_process	5	comp16376_c0	1	1663	17	12495	0.911935
GO:0010152	pollen maturation	biological_process	5	comp6585_c0	1	1663	17	12495	0.911935
GO:0005759	mitochondrial matrix	cellular_component	7	comp14140_c0;comp18528_c0;comp21355_c0;comp22857_c0	4	1663	51	12495	0.922001
GO:0009644	response to high light intensity	biological_process	8	comp14089_c0;comp20812_c0	2	1663	30	12495	0.923009
GO:0004527	exonuclease activity	molecular_function	7	comp9858_c0	1	1663	18	12495	0.923672
GO:0009942	longitudinal axis specification	biological_process	7	comp47611_c0	1	1663	18	12495	0.923672
GO:0009834	plant-type secondary cell wall biogenesis	biological_process	7	comp19804_c0	1	1663	18	12495	0.923672
GO:0048511	rhythmic process	biological_process	3	comp16628_c1	1	1663	18	12495	0.923672
GO:0004725	protein tyrosine phosphatase activity	molecular_function	9	comp25650_c0	1	1663	18	12495	0.923672
GO:0005741	mitochondrial outer membrane	cellular_component	6	comp13860_c0	1	1663	18	12495	0.923672
GO:0009504	cell plate	cellular_component	6	comp22703_c0	1	1663	18	12495	0.923672
GO:0005815	microtubule organizing center	cellular_component	6	comp7494_c0	1	1663	18	12495	0.923672
GO:0009789	positive regulation of abscisic acid-activated signaling pathway	biological_process	9	comp25927_c0	1	1663	18	12495	0.923672
GO:0040007	growth	biological_process	3	comp23297_c0	1	1663	18	12495	0.923672
GO:0003746	translation elongation factor activity	molecular_function	8	comp19708_c0;comp16884_c0;comp17210_c0	3	1663	41	12495	0.924103
GO:0007059	chromosome segregation	biological_process	4	comp24661_c0	1	1663	19	12495	0.933845
GO:0004568	chitinase activity	molecular_function	7	comp7533_c0	1	1663	19	12495	0.933845
GO:0003729	mRNA binding	molecular_function	7	comp18534_c0	1	1663	19	12495	0.933845
GO:0006032	chitin catabolic process	biological_process	8	comp7533_c0	1	1663	19	12495	0.933845
GO:0006865	amino acid transport	biological_process	10	comp20430_c0	1	1663	19	12495	0.933845
GO:0006606	protein import into nucleus	biological_process	11	comp15991_c0	1	1663	19	12495	0.933845
GO:0009873	ethylene-activated signaling pathway	biological_process	7	comp11167_c0;comp9466_c0;comp62662_c0;comp22038_c0;comp20336_c0;comp15980_c0;comp37462_c0;comp7054_c0;comp5838_c0;comp2664_c0;comp14623_c0;comp67408_c0	12	1663	129	12495	0.936125
GO:0045893	positive regulation of transcription, DNA-templated	biological_process	9	comp20336_c0;comp21199_c0;comp22423_c0;comp22551_c0;comp14086_c0;comp15648_c0;comp15930_c1;comp16505_c0;comp15930_c0;comp20199_c0;comp4227_c0	11	1663	120	12495	0.936453
GO:0016021	integral component of membrane	cellular_component	5	comp14078_c0;comp22543_c0;comp1369_c0;comp5885_c0;comp13036_c0;comp21657_c0;comp19207_c0;comp18325_c0;comp19823_c0;comp12363_c0;comp7379_c0;comp48083_c0;comp13860_c0;comp20207_c0;comp16866_c1;comp13874_c0;comp23454_c0;comp22177_c0;comp380_c0;comp9809_c0;comp14565_c0;comp17652_c0;comp21730_c0;comp26402_c0;comp5646_c0;comp4395_c0;comp27543_c0;comp5849_c0;comp16550_c0;comp21408_c0;comp23187_c0;comp1…	373	1663	2986	12495	0.938754
GO:0051301	cell division	biological_process	4	comp5742_c0;comp21679_c0;comp7494_c0;comp15497_c0;comp21353_c0;comp15403_c0;comp14840_c0;comp16838_c0;comp68887_c0;comp10708_c0;comp20682_c0;comp14527_c0;comp19480_c0;comp11347_c0;comp8106_c0;comp9914_c0;comp9140_c1;comp9048_c0;comp7085_c0	19	1663	192	12495	0.939335
GO:0030244	cellulose biosynthetic process	biological_process	11	comp22427_c0;comp22893_c0;comp23237_c0;comp13930_c0	4	1663	54	12495	0.941004
GO:0042538	hyperosmotic salinity response	biological_process	7	comp45_c0	1	1663	20	12495	0.942663
GO:0046961	proton-transporting ATPase activity, rotational mechanism	molecular_function	10	comp20174_c0	1	1663	20	12495	0.942663
GO:0005788	endoplasmic reticulum lumen	cellular_component	7	comp16097_c0;comp21275_c0	2	1663	33	12495	0.945766
GO:0005516	calmodulin binding	molecular_function	5	comp22936_c0;comp15058_c0;comp25740_c0;comp23362_c0;comp36206_c0;comp44719_c0;comp23144_c0;comp7111_c0;comp18104_c0;comp20471_c0;comp16625_c0;comp22360_c0;comp4325_c0;comp14148_c0;comp11957_c0;comp17207_c0;comp11773_c0;comp14745_c0	18	1663	186	12495	0.947832
GO:0005525	GTP binding	molecular_function	8	comp11976_c1;comp18241_c0;comp27043_c0;comp11879_c0;comp16884_c0;comp27961_c0;comp17756_c0;comp3788_c0;comp19186_c0;comp21525_c0;comp7323_c0;comp15277_c0;comp16152_c0;comp6935_c0;comp26146_c0;comp11544_c0;comp21362_c0;comp18855_c0;comp19708_c0;comp4402_c0;comp63993_c0;comp11813_c0;comp19856_c0;comp22611_c0;comp29248_c0;comp15036_c0	26	1663	256	12495	0.948749
GO:0030154	cell differentiation	biological_process	5	comp21923_c0;comp16511_c0;comp10134_c0;comp17981_c0;comp4321_c0;comp21822_c0;comp24634_c0;comp11452_c0;comp11504_c0	9	1663	105	12495	0.950161
GO:0004012	ATPase-coupled phospholipid transporter activity	molecular_function	6	comp11802_c0	1	1663	21	12495	0.950307
GO:0005747	mitochondrial respiratory chain complex I	cellular_component	7	comp18528_c0	1	1663	21	12495	0.950307
GO:0071281	cellular response to iron ion	biological_process	8	comp22038_c0	1	1663	21	12495	0.950307
GO:0018106	peptidyl-histidine phosphorylation	biological_process	10	comp8738_c0	1	1663	21	12495	0.950307
GO:0010090	trichome morphogenesis	biological_process	8	comp7511_c0	1	1663	21	12495	0.950307
GO:0010182	sugar mediated signaling pathway	biological_process	6	comp21679_c0;comp22038_c0	2	1663	34	12495	0.95181
GO:0009826	unidimensional cell growth	biological_process	7	comp5599_c0;comp18126_c0;comp94714_c0;comp12348_c0;comp10502_c0	5	1663	67	12495	0.954134
GO:0006099	tricarboxylic acid cycle	biological_process	5	comp20533_c0;comp17719_c0;comp26139_c0	3	1663	46	12495	0.954773
GO:0000325	plant-type vacuole	cellular_component	7	comp22177_c0	1	1663	22	12495	0.956932
GO:0006888	endoplasmic reticulum to Golgi vesicle-mediated transport	biological_process	7	comp10565_c0	1	1663	22	12495	0.956932
GO:0019901	protein kinase binding	molecular_function	7	comp17770_c0;comp15403_c0	2	1663	35	12495	0.957207
GO:0007275	multicellular organism development	biological_process	4	comp21685_c0;comp21822_c0;comp7550_c0;comp19817_c0;comp21353_c0;comp5926_c0;comp23044_c0;comp16846_c0;comp18965_c0;comp24634_c0;comp13752_c0;comp8750_c0	12	1663	136	12495	0.959446
GO:0005874	microtubule	cellular_component	7	comp10712_c0;comp7494_c0;comp8370_c1;comp22703_c0;comp21353_c0;comp19480_c0;comp10758_c0;comp9140_c0;comp9140_c1;comp16532_c0;comp12273_c0;comp22611_c0;comp18855_c0	13	1663	146	12495	0.961435
GO:0051015	actin filament binding	molecular_function	7	comp16625_c0;comp44719_c0	2	1663	36	12495	0.962021
GO:0015662	ATPase activity, coupled to transmembrane movement of ions, phosphorylative mechanism	molecular_function	7	comp11802_c0	1	1663	23	12495	0.962674
GO:0006486	protein glycosylation	biological_process	9	comp20784_c0	1	1663	23	12495	0.962674
GO:0048544	recognition of pollen	biological_process	5	comp20471_c0;comp23144_c0;comp15058_c0;comp11957_c0;comp23362_c0;comp15109_c0	6	1663	80	12495	0.964271
GO:0009734	auxin-activated signaling pathway	biological_process	6	comp21088_c0;comp20430_c0;comp5599_c0;comp11401_c0;comp21122_c0;comp21084_c0;comp5602_c0;comp16192_c0;comp20700_c0;comp23033_c0;comp47611_c0	11	1663	129	12495	0.965445
GO:0004888	transmembrane signaling receptor activity	molecular_function	5	comp20944_c0;comp23055_c0	2	1663	37	12495	0.966314
GO:0010091	trichome branching	biological_process	8	comp12437_c0	1	1663	24	12495	0.967651
GO:0006412	translation	biological_process	8	comp23839_c0;comp18677_c0;comp18955_c0;comp23834_c0;comp12781_c0;comp21346_c0;comp7166_c0;comp17857_c0;comp15414_c0;comp12639_c0;comp12366_c0;comp7041_c0;comp18371_c0;comp12024_c0;comp6166_c0;comp11544_c0;comp16048_c0;comp4921_c0;comp7023_c0;comp4813_c0;comp12241_c0;comp7766_c0;comp13643_c0;comp17081_c0;comp16905_c0;comp23992_c0;comp20678_c0;comp16757_c0;comp20769_c0;comp7946_c0;comp23973_c0;comp…	42	1663	404	12495	0.969415
GO:0009738	abscisic acid-activated signaling pathway	biological_process	6	comp11285_c0;comp4321_c0;comp16602_c0;comp19200_c0;comp8025_c0;comp8738_c0;comp2177_c0;comp12580_c0	8	1663	102	12495	0.969875
GO:0009556	microsporogenesis	biological_process	7	comp6585_c0	1	1663	25	12495	0.971965
GO:0045087	innate immune response	biological_process	5	comp20889_c0	1	1663	25	12495	0.971965
GO:0044459	plasma membrane part	cellular_component	4	comp11957_c0;comp15058_c0;comp23144_c0;comp23362_c0;comp20471_c0	5	1663	74	12495	0.97589
GO:0005856	cytoskeleton	cellular_component	6	comp19409_c0;comp21239_c0;comp22091_c0	3	1663	52	12495	0.976261
GO:0009860	pollen tube growth	biological_process	8	comp11923_c0;comp22778_c0	2	1663	40	12495	0.976567
GO:0003779	actin binding	molecular_function	6	comp21239_c0;comp7628_c0;comp4325_c0;comp22314_c0	4	1663	65	12495	0.979964
GO:0050897	cobalt ion binding	molecular_function	8	comp18528_c0	1	1663	28	12495	0.981752
GO:0009793	embryo development ending in seed dormancy	biological_process	5	comp21679_c0;comp9973_c0;comp21114_c0;comp6585_c0;comp10651_c0;comp16376_c0;comp21477_c0	7	1663	98	12495	0.981765
GO:0004721	phosphoprotein phosphatase activity	molecular_function	8	comp16088_c0;comp20500_c0;comp18126_c0;comp5204_c0;comp7304_c0	5	1663	78	12495	0.983529
GO:0009909	regulation of flower development	biological_process	8	comp10134_c0	1	1663	29	12495	0.984186
GO:0009867	jasmonic acid mediated signaling pathway	biological_process	6	comp10735_c0	1	1663	30	12495	0.986296
GO:0004197	cysteine-type endopeptidase activity	molecular_function	8	comp17351_c0	1	1663	30	12495	0.986296
GO:0031965	nuclear membrane	cellular_component	5	comp18447_c0	1	1663	30	12495	0.986296
GO:0008643	carbohydrate transport	biological_process	7	comp20429_c0;comp7409_c0;comp22100_c0	3	1663	57	12495	0.98635
GO:0006281	DNA repair	biological_process	8	comp20685_c0;comp4613_c0;comp22997_c0;comp14675_c0;comp20842_c0;comp19665_c0;comp18359_c0;comp14468_c0;comp10333_c0	9	1663	123	12495	0.987623
GO:0009651	response to salt stress	biological_process	6	comp7881_c0;comp17570_c0;comp12236_c0;comp2664_c0;comp17664_c0;comp20145_c0;comp15950_c0;comp19996_c0;comp23143_c0;comp14241_c1;comp16679_c0;comp28145_c0;comp2177_c0;comp20889_c0;comp16270_c0;comp21564_c0	16	1663	192	12495	0.988349
GO:0005783	endoplasmic reticulum	cellular_component	6	comp17901_c0;comp13874_c0;comp22645_c0;comp20835_c0;comp23005_c0;comp19996_c0;comp20390_c0;comp21152_c0;comp12348_c0;comp5602_c0	10	1663	134	12495	0.988528
GO:0070469	respirasome	cellular_component	4	comp20107_c0;comp21425_c2	2	1663	47	12495	0.99011
GO:0003676	nucleic acid binding	molecular_function	5	comp21427_c0;comp9858_c0;comp6720_c0;comp22903_c0;comp13748_c0;comp20748_c0;comp16376_c0;comp5143_c0;comp4481_c0;comp11276_c0;comp45862_c0;comp32773_c0;comp7475_c0	13	1663	166	12495	0.990444
GO:0006397	mRNA processing	biological_process	10	comp15861_c0;comp15642_c0;comp12582_c0;comp19054_c0;comp20198_c0;comp17488_c0;comp18534_c0;comp21313_c0;comp22553_c0;comp13659_c1;comp21172_c0;comp13020_c0;comp7775_c0;comp17758_c0;comp7859_c0	15	1663	186	12495	0.99088
GO:0008360	regulation of cell shape	biological_process	8	comp20682_c0	1	1663	33	12495	0.991082
GO:0006310	DNA recombination	biological_process	8	comp14675_c0;comp22997_c0	2	1663	49	12495	0.992297
GO:0006364	rRNA processing	biological_process	11	comp15611_c0;comp26540_c0;comp14637_c0;comp20461_c0;comp21308_c0	5	1663	86	12495	0.992508
GO:0004842	ubiquitin-protein transferase activity	molecular_function	6	comp7140_c0;comp14675_c0;comp17330_c0;comp9048_c0;comp17087_c0;comp5708_c0;comp8434_c0;comp7747_c0;comp22625_c0;comp19372_c0;comp16602_c0;comp19665_c0;comp20781_c0;comp9914_c0;comp11984_c0;comp20358_c0;comp4691_c0;comp41119_c0	18	1663	218	12495	0.992778
GO:0005819	spindle	cellular_component	6	comp22703_c0;comp21353_c0	2	1663	50	12495	0.993206
GO:0031625	ubiquitin protein ligase binding	molecular_function	7	comp15109_c0;comp23362_c0	2	1663	50	12495	0.993206
GO:0005739	mitochondrion	cellular_component	6	comp19530_c0;comp20035_c0;comp19724_c0;comp20390_c0;comp11737_c0;comp6660_c0;comp7416_c0;comp15121_c0;comp19596_c0;comp20590_c0;comp21477_c0;comp15431_c0;comp22710_c0;comp17903_c0;comp14702_c0;comp12302_c0;comp6720_c0;comp5679_c0;comp20218_c0;comp7559_c0;comp21536_c0;comp14978_c0;comp3783_c0;comp4420_c0;comp7078_c0;comp16706_c0;comp22689_c0;comp23228_c0;comp15295_c0;comp20685_c0;comp17774_c0;comp…	40	1663	420	12495	0.993596
GO:0003743	translation initiation factor activity	molecular_function	8	comp23811_c0;comp12488_c0;comp15706_c0;comp16152_c0	4	1663	77	12495	0.994305
GO:0006355	regulation of transcription, DNA-templated	biological_process	8	comp12097_c0;comp8020_c0;comp8334_c0;comp16980_c0;comp23137_c0;comp14186_c0;comp12877_c0;comp278_c0;comp21304_c0;comp16600_c0;comp7995_c0;comp15582_c0;comp21084_c0;comp807_c0;comp7739_c0;comp47611_c0;comp7943_c0;comp7475_c0;comp58879_c0;comp15661_c0;comp46131_c0;comp18965_c0;comp19349_c0;comp11246_c0;comp9973_c0;comp5128_c0;comp57191_c0;comp16192_c0;comp7835_c0;comp22067_c0;comp11574_c0;comp7274_…	79	1663	768	12495	0.996287
GO:0009524	phragmoplast	cellular_component	6	comp22703_c0;comp22314_c0	2	1663	56	12495	0.996821
GO:0005654	nucleoplasm	cellular_component	6	comp18848_c0;comp15790_c0	2	1663	57	12495	0.997201
GO:0005789	endoplasmic reticulum membrane	cellular_component	5	comp21911_c0;comp16948_c0;comp14078_c0;comp25530_c0;comp6585_c0;comp22491_c0;comp12742_c0;comp22055_c0;comp13860_c0;comp7930_c0;comp19488_c1;comp7583_c0;comp7117_c0;comp13449_c0;comp21882_c0;comp22343_c0;comp20310_c0;comp18581_c0;comp21657_c0;comp12994_c0	20	1663	251	12495	0.997218
GO:0004519	endonuclease activity	molecular_function	7	comp20239_c0;comp22261_c0	2	1663	58	12495	0.997537
GO:0009846	pollen germination	biological_process	4	comp11923_c0	1	1663	42	12495	0.997544
GO:0005743	mitochondrial inner membrane	cellular_component	6	comp12742_c0;comp21345_c0;comp14023_c0;comp21765_c0;comp21480_c0;comp6129_c0;comp21425_c2	7	1663	120	12495	0.997571
GO:0016607	nuclear speck	cellular_component	8	comp17087_c0	1	1663	43	12495	0.997872
GO:0009506	plasmodesma	cellular_component	5	comp21795_c0;comp7919_c0;comp22859_c0;comp7434_c0;comp7855_c1;comp9116_c0;comp4177_c0;comp10367_c0;comp19996_c0;comp15768_c0;comp17041_c0;comp20489_c0;comp3923_c0;comp21308_c0;comp13069_c0;comp19941_c0;comp22177_c0;comp21915_c0;comp10805_c0;comp20889_c0;comp12602_c0;comp13796_c0;comp21449_c0;comp21216_c0;comp17271_c0;comp15897_c0;comp22804_c0;comp9457_c0;comp20891_c0;comp15295_c0;comp6657_c0;comp…	41	1663	452	12495	0.998136
GO:0010008	endosome membrane	cellular_component	8	comp88812_c0	1	1663	44	12495	0.998156
GO:0000166	nucleotide binding	molecular_function	5	comp18905_c0;comp20889_c0;comp15642_c0;comp20075_c0;comp7859_c0;comp17385_c0;comp18534_c0;comp10333_c0;comp17488_c0;comp19978_c0;comp7463_c0;comp13659_c1;comp14362_c0;comp20198_c0	14	1663	199	12495	0.998389
GO:0006915	apoptotic process	biological_process	6	comp19988_c0;comp20944_c0;comp23055_c0;comp19086_c0	4	1663	97	12495	0.999387
GO:0016757	transferase activity, transferring glycosyl groups	molecular_function	5	comp19804_c0	1	1663	52	12495	0.999415
GO:0007264	small GTPase mediated signal transduction	biological_process	6	comp6935_c0;comp63993_c0;comp3788_c0	3	1663	84	12495	0.999425
GO:0003735	structural constituent of ribosome	molecular_function	4	comp15414_c0;comp16757_c0;comp17656_c0;comp18155_c0;comp23973_c0;comp23875_c0;comp7946_c0;comp4921_c0;comp7023_c0;comp6166_c0;comp21346_c0;comp7041_c0;comp13643_c0;comp7412_c0;comp23834_c0;comp16048_c0;comp23992_c0;comp23593_c0;comp17857_c0;comp16905_c0;comp20769_c0;comp12781_c0;comp12639_c0;comp7166_c0;comp12024_c0;comp7392_c0;comp12366_c0;comp23839_c0;comp23919_c0;comp18371_c0;comp7766_c0;comp1…	35	1663	417	12495	0.99943
GO:0003677	DNA binding	molecular_function	6	comp19655_c0;comp21711_c0;comp15582_c0;comp10333_c0;comp9466_c0;comp20685_c0;comp11476_c1;comp5878_c1;comp5926_c0;comp22272_c0;comp17574_c0;comp15980_c0;comp22444_c0;comp11504_c0;comp21961_c0;comp4227_c0;comp16131_c0;comp12991_c0;comp14675_c0;comp20336_c0;comp7550_c0;comp7885_c0;comp22038_c0;comp2664_c0;comp16407_c1;comp807_c0;comp278_c0;comp18055_c0;comp15768_c0;comp15661_c0;comp16600_c0;comp213…	105	1663	1034	12495	0.999454
GO:0008234	cysteine-type peptidase activity	molecular_function	7	comp19101_c0	1	1663	56	12495	0.99967
GO:0006351	transcription, DNA-templated	biological_process	8	comp16600_c0;comp21961_c0;comp15661_c0;comp807_c0;comp12991_c0;comp22067_c0;comp18885_c0;comp21199_c0;comp15582_c0;comp19655_c0;comp21841_c0;comp7995_c0;comp14086_c0;comp14186_c0;comp11574_c0;comp4227_c0;comp15648_c0;comp12097_c0;comp9973_c0;comp10410_c0;comp20199_c0;comp53037_c0;comp22272_c0;comp7274_c0;comp4481_c0;comp5878_c1;comp13812_c0;comp15930_c0;comp8334_c0;comp15535_c0;comp9844_c0;comp21…	71	1663	752	12495	0.999677
GO:0008380	RNA splicing	biological_process	10	comp13020_c0;comp15861_c0;comp7775_c0;comp22553_c0;comp17758_c0;comp12582_c0	6	1663	132	12495	0.999787
GO:0003723	RNA binding	molecular_function	6	comp15861_c0;comp13020_c0;comp13659_c1;comp11474_c0;comp17488_c0;comp22601_c0;comp5128_c0;comp10529_c0;comp20390_c0;comp7859_c0;comp20976_c0;comp20026_c0;comp12366_c0;comp20590_c0;comp58950_c0;comp7767_c0;comp13294_c0;comp21592_c0;comp15642_c0;comp22800_c0;comp22553_c0;comp15375_c0;comp20889_c0;comp13643_c0;comp30138_c0;comp21172_c0;comp7775_c0;comp17758_c0;comp20274_c0;comp19054_c0;comp22261_c0;…	42	1663	510	12495	0.9999
GO:0006754	ATP biosynthetic process	biological_process	12	comp22468_c0;comp11802_c0	2	1663	84	12495	0.999917
GO:0016874	ligase activity	molecular_function	4	comp19702_c0;comp20258_c0	2	1663	86	12495	0.999937
GO:0008026	ATP-dependent helicase activity	molecular_function	10	comp22601_c0;comp18359_c0;comp16376_c0;comp13294_c0;comp7775_c0;comp7767_c0;comp22562_c0	7	1663	156	12495	0.999939
GO:0006886	intracellular protein transport	biological_process	10	comp20076_c0;comp16752_c0	2	1663	93	12495	0.999975
GO:0006511	ubiquitin-dependent protein catabolic process	biological_process	10	comp7747_c0;comp10775_c0;comp11984_c0;comp17330_c0	4	1663	129	12495	0.999986
GO:0005524	ATP binding	molecular_function	5	comp22706_c0;comp9585_c0;comp7494_c0;comp7781_c0;comp11684_c0;comp22475_c0;comp9116_c0;comp15711_c0;comp19809_c0;comp21650_c0;comp19817_c0;comp20067_c0;comp13575_c0;comp11957_c0;comp22360_c0;comp1092_c0;comp30444_c0;comp10463_c0;comp18368_c0;comp5885_c0;comp18599_c0;comp71058_c0;comp17330_c0;comp19780_c0;comp19446_c0;comp20530_c0;comp22020_c0;comp4325_c0;comp23212_c0;comp21765_c0;comp19825_c0;com…	294	1663	2741	12495	0.999998
GO:0005829	cytosol	cellular_component	6	comp7855_c1;comp12602_c0;comp26170_c0;comp11813_c0;comp11961_c0;comp14334_c0;comp8885_c0;comp27914_c0;comp13636_c0;comp11923_c0;comp7688_c0;comp7416_c0;comp6192_c0;comp33933_c0;comp5088_c0;comp5095_c0;comp16838_c0;comp23212_c0;comp19097_c0;comp11917_c0;comp68887_c0;comp22424_c0;comp5742_c0;comp15109_c0;comp16747_c0;comp7405_c0;comp25927_c0;comp9457_c0;comp21904_c0;comp21353_c0;comp19686_c0;comp10…	64	1663	782	12495	0.999999
GO:0005515	protein binding	molecular_function	4	comp22954_c0;comp7881_c0;comp11051_c0;comp21711_c0;comp4227_c0;comp18848_c0;comp12991_c0;comp16101_c1;comp15930_c1;comp17860_c0;comp9044_c0;comp35107_c0;comp17021_c0;comp7321_c0;comp20590_c0;comp11108_c0;comp19411_c0;comp9973_c0;comp11167_c0;comp5926_c0;comp16679_c0;comp11476_c1;comp19409_c0;comp20381_c0;comp17411_c0;comp20336_c0;comp3469_c0;comp88812_c0;comp12365_c0;comp17683_c0;comp15036_c0;com…	80	1663	934	12495	0.999999
GO:0000139	Golgi membrane	cellular_component	7	comp13930_c0;comp16866_c0;comp16866_c1;comp16413_c0;comp22893_c0;comp23237_c0;comp10565_c0;comp19804_c0;comp22427_c0;comp18581_c0	10	1663	237	12495	0.999999
GO:0005774	vacuolar membrane	cellular_component	7	comp12302_c0;comp16706_c0;comp22177_c0;comp30444_c0;comp22262_c0;comp21542_c0;comp20608_c0;comp30812_c0;comp16046_c0;comp28446_c0;comp17433_c0	11	1663	258	12495	1
GO:0016192	vesicle-mediated transport	biological_process	6	comp3788_c0	1	1663	110	12495	1
GO:0005886	plasma membrane	cellular_component	4	comp21275_c0;comp19828_c0;comp12302_c0;comp15021_c0;comp20462_c0;comp20889_c0;comp24073_c0;comp380_c0;comp7507_c0;comp22703_c0;comp7763_c0;comp26026_c0;comp20495_c0;comp13382_c0;comp45216_c0;comp20381_c0;comp15317_c0;comp8086_c0;comp17469_c0;comp17168_c0;comp17145_c0;comp3813_c0;comp12414_c0;comp19098_c0;comp16768_c0;comp23334_c0;comp6626_c0;comp9457_c0;comp23227_c0;comp7232_c0;comp22946_c0;comp3…	153	1663	1628	12495	1
GO:0008270	zinc ion binding	molecular_function	8	comp20733_c0;comp17574_c0;comp19372_c0;comp20597_c0;comp12439_c0;comp9914_c0;comp45862_c0;comp18456_c0;comp5543_c0;comp11276_c0;comp13036_c0;comp15930_c0;comp4319_c0;comp18848_c0;comp12991_c0;comp12703_c0;comp22857_c0;comp19665_c0;comp7995_c0;comp4227_c0;comp19274_c0;comp13748_c0;comp32773_c0;comp20134_c0;comp20618_c0;comp18516_c0;comp14675_c0;comp11788_c1;comp6201_c0;comp18130_c0;comp18901_c0;co…	75	1663	947	12495	1
GO:0004674	protein serine/threonine kinase activity	molecular_function	8	comp22324_c0;comp13575_c0;comp23144_c0;comp19226_c0;comp21567_c0;comp12877_c0;comp16270_c0;comp16402_c0;comp23357_c0;comp11452_c0;comp16768_c0;comp7771_c0;comp16504_c0;comp21454_c0;comp21380_c0;comp16945_c0;comp22859_c1;comp21398_c0;comp88812_c0;comp23137_c0;comp15058_c0;comp11189_c0;comp15317_c0;comp12262_c0;comp68685_c0;comp6626_c0;comp8828_c0;comp23990_c0;comp13473_c0;comp22859_c0;comp16242_c0…	91	1663	1119	12495	1
GO:0005794	Golgi apparatus	cellular_component	6	comp3788_c0	1	1663	135	12495	1
GO:0015031	protein transport	biological_process	9	comp3788_c0;comp11961_c0;comp7908_c0;comp20127_c0;comp10565_c0;comp6935_c0	6	1663	253	12495	1
GO:0005634	nucleus	cellular_component	6	comp7885_c0;comp37674_c0;comp16838_c0;comp19623_c0;comp11167_c0;comp15648_c0;comp19978_c0;comp3886_c0;comp7995_c0;comp9044_c0;comp7881_c0;comp21923_c0;comp18218_c0;comp7054_c0;comp19686_c0;comp21833_c0;comp7767_c0;comp22272_c0;comp16192_c0;comp20791_c0;comp18267_c0;comp278_c0;comp15980_c0;comp5742_c0;comp21841_c0;comp9914_c0;comp10757_c0;comp675_c0;comp35107_c0;comp18715_c0;comp9844_c0;comp5838_c…	214	1663	2319	12495	1
GO:0005730	nucleolus	cellular_component	6	comp23212_c0;comp12508_c0;comp7878_c0;comp20889_c0;comp18055_c1	5	1663	287	12495	1
